# Supplementary material for: Insight into Genotype-Phenotype Associations through eQTL Mapping in Multiple Cell Types in Health and Immune-Mediated Disease
Source: PLoS Genet. 2016 Mar 25;12(3):e1005908. doi: 10.1371/journal.pgen.1005908 (PMC4807835; doi:10.1371/journal.pgen.1005908)
Supplement: S1 Table — eQTL mapping with expression data that were batch-corrected with ComBat. The columns marked ‘pval.bh’, ‘pval.bonf’ and ‘qval’ indicate Benjamini-Hochberg adjusted p-values, Bonferonni corrected p-values, and q-values respectively. (XLSX) [file pgen.1005908.s021.xlsx]

## Sheet: CD4 T cell
Estimate	Std. Error	t value	pval	snp	probeset	SYMBOL	CHR	pval.bh	pval.bonf	qval
0.648439	0.1238	5.23779	7.18706e-07	rs11230584	7940391	CD6	11	0.000484408	0.000484408	0.000484408
0.643402	0.135261	4.75676	5.61878e-06	rs11230584	7940409	CD5	11	0.00189353	0.00378706	0.00189353
-0.281492	0.0676381	-4.16173	6.02915e-05	rs3087689	8034055	KRI1	19	0.0135455	0.0406365	0.0135455

## Sheet: CD8 T cell
Estimate	Std. Error	t value	pval	snp	probeset	SYMBOL	CHR	pval.bh	pval.bonf	qval
NONE SIGNIFICANT

## Sheet: Monocyte
Estimate	Std. Error	t value	pval	snp	probeset	SYMBOL	CHR	pval.bh	pval.bonf	qval
-0.777877	0.175082	-4.44293	1.98909e-05	rs103294	8039226	LILRA3	19	0.0159923	0.0159923	0.0139112
0.603311	0.149197	4.04373	9.3357e-05	rs35328001	8059158	GLB1L	2	0.0375295	0.0750591	0.0326458
0.209651	0.0562265	3.72869	0.000295167	rs28375402	8116128	LOC202181	5	0.0791049	0.237315	0.0688109
0.17695	0.0490682	3.6062	0.000453878	rs13057094	8073578	SMDT1	22	0.0862268	0.364918	0.0750061
-0.375406	0.105512	-3.55795	0.000536236	rs8063949	7999468	LITAF	16	0.0862268	0.431134	0.0750061
0.364076	0.107819	3.37675	0.000989132	rs12485160	8076449	RRP7B	22	0.132544	0.795262	0.115296
0.227038	0.0686198	3.30864	0.00123785	rs7911488	7936091	USMG5	10	0.142176	0.995235	0.123675

## Sheet: Neutrophil
Estimate	Std. Error	t value	pval	snp	probeset	SYMBOL	CHR	pval.bh	pval.bonf	qval
-0.584946	0.164586	-3.55405	0.000548193	rs651279	8039226	LILRA3	19	0.100628	0.193512	0.0858475
-0.193688	0.0565282	-3.4264	0.000842448	rs2008514	8000603	TUFM	16	0.100628	0.297384	0.0858475
0.239842	0.0700901	3.42191	0.000855193	rs1788661	8021884	CTDP1	18	0.100628	0.301883	0.0858475
