# Supplementary material for: Insight into Genotype-Phenotype Associations through eQTL Mapping in Multiple Cell Types in Health and Immune-Mediated Disease
Source: PLoS Genet. 2016 Mar 25;12(3):e1005908. doi: 10.1371/journal.pgen.1005908 (PMC4807835; doi:10.1371/journal.pgen.1005908)
Supplement: S2 Table — Columns labelled ‘Disease.trait’, ‘PUBMEDID’, ‘Mapped gene’ and ‘Context’ are taken from the.txt file download of the NHGRI GWAS catalogue and refer to the SNP in the ‘gwasSNP’ column. Columns ‘PROBEID’, ‘ENTREZID’, and ‘SYMBOL’ refer to the probeset and corresponding gene for which the SNP (‘eSNP’) is an eQTL. The LD (r2) between the eSNP and the GWAS tag SNP is indicated in the column ‘RSquared’. The column labelled ‘scores’ shows 1 degree of freedom chi-squared scores. (XLSX) [file pgen.1005908.s022.xlsx]

## Sheet: IBD-HV_CD4_T_cell
Disease.Trait	PUBMEDID	Mapped_gene	Context	gwasSNP	Proxy	RSquared	PROBEID	ENTREZID	SYMBOL	eSNP	chr	fdr	scores	pval
&beta;2-Glycoprotein I (&beta;2-GPI) plasma levels	23279374	CEP112	intron	rs2319125	rs11867256	0.866	8017736	201134	CEP112	rs11867256	17	0.0423686104035971	9.81	0.00173565506134093
&beta;2-Glycoprotein I (&beta;2-GPI) plasma levels	23279374	CEP112	intron	rs7209395	rs16958921	1	8017736	201134	CEP112	rs16958921	17	0.020145404370249	11.52	0.000688513896645078
Acne (severe)	24927181	RNASEH2C - KRT8P26	Intergenic	rs478304	rs610037	0.934	7949503	30008	EFEMP2	rs610037	11	0.020145404370249	11.52	0.000688513896645078
Activated partial thromboplastin time	22703881	F5	cds-synon	rs6028	rs6691048	0.924	7922174	2153	F5	rs6691048	1	0	43.71	3.80820924897389e-11
Activated partial thromboplastin time	22703881	F5	cds-synon	rs6028	rs2227245	0.924	7922174	2153	F5	rs2227245	1	0	43.71	3.80820924897389e-11
Activated partial thromboplastin time	22703881	F5	cds-synon	rs6028	rs1894702	0.924	7922174	2153	F5	rs1894702	1	0	43.71	3.80820924897389e-11
Activated partial thromboplastin time	22703881	F5	cds-synon	rs6028	rs3766120	0.842	7922174	2153	F5	rs3766120	1	0	43.71	3.80820924897389e-11
Acute lymphoblastic leukemia (B-cell precursor)	23996088	CEBPE	nearGene-5	rs2239633	rs2239633	1	7977933	23428	SLC7A8	rs2239633	14	0.0011618614489021	17.74	2.53245177718486e-05
Acute lymphoblastic leukemia (B-cell precursor)	23996088	CEBPE	nearGene-5	rs2239633	rs12434881	0.903	7977933	23428	SLC7A8	rs12434881	14	0.00107342481488811	17.92	2.30387296049618e-05
Acute lymphoblastic leukemia (childhood)	19684603	ZNF230	intron	rs2191566	rs8105571	0.96	8029347	7773	ZNF230	rs8105571	19	0.0025647172223992	16.01	6.30087952356456e-05
Acute lymphoblastic leukemia (childhood)	19684603	ZNF230	intron	rs2191566	rs6509133	0.96	8029347	7773	ZNF230	rs6509133	19	0.0025647172223992	16.01	6.30087952356456e-05
Acute lymphoblastic leukemia (childhood)	19684603	ZNF230	intron	rs2191566	rs367209	0.96	8029347	7773	ZNF230	rs367209	19	0.00287568294883296	15.76	7.19068321154237e-05
Acute lymphoblastic leukemia (childhood)	19684603	ZNF230	intron	rs2191566	rs2270196	0.96	8029347	7773	ZNF230	rs2270196	19	0.0060179624892816	14.2	0.000164370512976082
Acute lymphoblastic leukemia (childhood)	19684603	ZNF230	intron	rs2191566	rs8105571	0.96	8029360	7766	ZNF223	rs8105571	19	0.0297775495446263	10.62	0.00111871047363289
Acute lymphoblastic leukemia (childhood)	19684603	ZNF230	intron	rs2191566	rs6509133	0.96	8029360	7766	ZNF223	rs6509133	19	0.0297775495446263	10.62	0.00111871047363289
Acute lymphoblastic leukemia (childhood)	19684603	ZNF230	intron	rs2191566	rs2270196	0.96	8029360	7766	ZNF223	rs2270196	19	0.0353537806596659	10.22	0.00138925851032573
Acute lymphoblastic leukemia (childhood)	19684603	ZNF230	intron	rs2191566	rs367209	0.96	8029360	7766	ZNF223	rs367209	19	0.039700397210871	9.96	0.00159978054466254
Acute lymphoblastic leukemia (childhood)	19684603	ZNF230	intron	rs2191566	rs1996408	0.881	8029347	7773	ZNF230	rs1996408	19	0.000351883845334774	20.58	5.71904778628307e-06
Acute lymphoblastic leukemia (childhood)	19684603	ZNF230	intron	rs2191566	rs1996408	0.881	8029360	7766	ZNF223	rs1996408	19	0.0143712095972937	12.28	0.000457838370858115
Acute lymphoblastic leukemia (childhood)	19684604	CEBPE	nearGene-5	rs2239633	rs2239633	1	7977933	23428	SLC7A8	rs2239633	14	0.0011618614489021	17.74	2.53245177718486e-05
Acute lymphoblastic leukemia (childhood)	19684604	CEBPE	nearGene-5	rs2239633	rs12434881	0.903	7977933	23428	SLC7A8	rs12434881	14	0.00107342481488811	17.92	2.30387296049618e-05
Adiponectin levels	22479202	GNL3;PBRM1	intron;nearGene-5	rs1108842	rs2590838	1	8087935	64943	NT5DC2	rs2590838	3	1.92334774558652e-05	27.8	1.34526111748666e-07
Adiponectin levels	22479202	PBRM1	intron	rs2590838	rs2590838	1	8087935	64943	NT5DC2	rs2590838	3	1.92334774558652e-05	27.8	1.34526111748666e-07
Adiponectin levels	22479202	RBMS2	intron	rs2657888	rs7310284	1	7956261	5939	RBMS2	rs7310284	12	0	43.59	4.0490280277869e-11
Adiponectin levels	22479202	RBMS2	intron	rs2657888	rs2657902	0.965	7956261	5939	RBMS2	rs2657902	12	0	37.68	8.33548165194648e-10
Adiponectin levels	22479202	RBMS2	intron	rs2657888	rs10783790	0.831	7956261	5939	RBMS2	rs10783790	12	0	38.12	6.65247361401193e-10
Adiponectin levels	22479202	DLG4	intron	rs507506	rs390200	0.934	7894209	23399	CTDNEP1	rs390200	17	0.000245272040480149	21.57	3.41146474599894e-06
Adiponectin levels	22479202	DLG4	intron	rs507506	rs2074222	0.841	7894209	23399	CTDNEP1	rs2074222	17	3.30016278001561e-05	26.1	3.24184016539299e-07
Adiponectin levels	22479202	DLG4	intron	rs507506	rs2017365	0.812	7894209	23399	CTDNEP1	rs2017365	17	3.30016278001561e-05	26.1	3.24184016539299e-07
Adiponectin levels	22479202	DLG4	intron	rs507506	rs222857	0.804	7894209	23399	CTDNEP1	rs222857	17	2.47360554520966e-05	26.84	2.21015023610636e-07
Adiposity (WC)	19557161	TBCE	intron	rs6429082	rs704710	0.967	7925229	148789	B3GALNT2	rs704710	1	0.00148117250633369	17.14	3.4723268956437e-05
Adiposity (WC)	19557161	TBCE	intron	rs6429082	rs4659520	0.838	7925229	148789	B3GALNT2	rs4659520	1	0.0414378640566426	9.86	0.0016891110581565
Adiposity (WC)	19557161	TBCE	intron	rs6429082	rs704722	0.818	7925229	148789	B3GALNT2	rs704722	1	0.000103141838458627	23.65	1.15545910463391e-06
Adiposity (WC)	19557161	TBCE	intron	rs6429082	rs291340	0.818	7925229	148789	B3GALNT2	rs291340	1	0.000103141838458627	23.65	1.15545910463391e-06
Adiposity (WC)	19557161	TBCE	intron	rs6429082	rs167092	0.818	7925229	148789	B3GALNT2	rs167092	1	0.000128598824218299	23.19	1.46758501300012e-06
Adverse response to chemotherapy (neutropenia/leucopenia) (all platinum-based drugs) (Recessive model)	23648065	LOC101929755;LOC102724753	intron;intron	rs12589282	rs2293732	0.869	7895246	1603	DAD1	rs2293732	14	0.0453950934305844	9.63	0.0019142460869758
Adverse response to chemotherapy (neutropenia/leucopenia) (paclitaxel + carboplatin) (Recessive model)	23648065	FGD6	intron	rs12310399	rs12310399	1	7965515	55967	NDUFA12	rs12310399	12	0.0224502245360254	11.28	0.000783465565415074
Adverse response to chemotherapy in breast cancer (alopecia) (paclitaxel) (Allelic)	24025145	CAMKMT	intron	rs698813	rs1067405	0.855	8051928	9581	PREPL	rs1067405	2	0.0341541277770361	10.3	0.00133030209064682
Adverse response to chemotherapy in breast cancer (alopecia) (paclitaxel) (Allelic)	24025145	CAMKMT	intron	rs698813	rs698793	0.855	8051928	9581	PREPL	rs698793	2	0.0446393076160839	9.67	0.00187301312848318
Age-related macular degeneration (GA)	22705344	FLJ27255 - SOD2	Intergenic	rs2842992	rs2842985	0.915	8123137	39	ACAT2	rs2842985	6	0.0276527792475503	10.8	0.00101500094711307
Age-related macular degeneration (GA)	22705344	FLJ27255 - SOD2	Intergenic	rs2842992	rs2758352	0.83	8123137	39	ACAT2	rs2758352	6	0.00834559741343588	13.49	0.00023983819554883
Age-related macular degeneration (GA)	22705344	FLJ27255 - SOD2	Intergenic	rs2842992	rs752779	0.83	8123137	39	ACAT2	rs752779	6	0.00834559741343588	13.49	0.00023983819554883
Age-related macular degeneration (GA)	22705344	FLJ27255 - SOD2	Intergenic	rs2842992	rs2842974	0.83	8123137	39	ACAT2	rs2842974	6	0.00834559741343588	13.49	0.00023983819554883
Age-related macular degeneration (GA)	22705344	FLJ27255 - SOD2	Intergenic	rs2842992	rs2758352	0.83	8123148	29074	MRPL18	rs2758352	6	0.0488301601905226	9.46	0.00210001072088634
Age-related macular degeneration (GA)	22705344	FLJ27255 - SOD2	Intergenic	rs2842992	rs752779	0.83	8123148	29074	MRPL18	rs752779	6	0.0488301601905226	9.46	0.00210001072088634
Age-related macular degeneration (GA)	22705344	FLJ27255 - SOD2	Intergenic	rs2842992	rs2842974	0.83	8123148	29074	MRPL18	rs2842974	6	0.0488301601905226	9.46	0.00210001072088634
AIDS	19754311	NDE1P1 - PRMT6	Intergenic	rs4118325	rs3791185	1	7903457	55170	PRMT6	rs3791185	1	9.43455155637881e-06	32.01	1.53380981919433e-08
AIDS	19754311	NDE1P1 - PRMT6	Intergenic	rs4118325	rs4118325	1	7903457	55170	PRMT6	rs4118325	1	1.0230038823143e-05	30.13	4.04032455365113e-08
AIDS	19754311	NDE1P1 - PRMT6	Intergenic	rs4118325	rs10494057	1	7903457	55170	PRMT6	rs10494057	1	1.0230038823143e-05	30.13	4.04032455365113e-08
AIDS	19754311	NDE1P1 - PRMT6	Intergenic	rs4118325	rs7543089	1	7903457	55170	PRMT6	rs7543089	1	1.0230038823143e-05	30.13	4.04032455365113e-08
AIDS	19754311	NDE1P1 - PRMT6	Intergenic	rs4118325	rs6684571	1	7903457	55170	PRMT6	rs6684571	1	1.0230038823143e-05	30.13	4.04032455365113e-08
AIDS	19754311	NDE1P1 - PRMT6	Intergenic	rs4118325	rs11185057	1	7903457	55170	PRMT6	rs11185057	1	9.76900370875912e-06	29.39	5.91822432862965e-08
AIDS	19754311	NDE1P1 - PRMT6	Intergenic	rs4118325	rs10785814	1	7903457	55170	PRMT6	rs10785814	1	9.17626370836053e-06	28.58	8.99060202963983e-08
AIDS	19754311	NDE1P1 - PRMT6	Intergenic	rs4118325	rs17018185	1	7903457	55170	PRMT6	rs17018185	1	3.30904556711851e-05	26.13	3.19186082626106e-07
AIDS	19754311	NDE1P1 - PRMT6	Intergenic	rs4118325	rs10881455	0.954	7903457	55170	PRMT6	rs10881455	1	1.0230038823143e-05	30.13	4.04032455365113e-08
AIDS	19754311	NDE1P1 - PRMT6	Intergenic	rs4118325	rs10494056	0.908	7903457	55170	PRMT6	rs10494056	1	4.83333283324267e-06	32.36	1.28096301730476e-08
AIDS	19754311	NDE1P1 - PRMT6	Intergenic	rs4118325	rs11185037	0.908	7903457	55170	PRMT6	rs11185037	1	4.83333283324267e-06	32.36	1.28096301730476e-08
AIDS	19754311	NDE1P1 - PRMT6	Intergenic	rs4118325	rs12032059	0.908	7903457	55170	PRMT6	rs12032059	1	1.0230038823143e-05	30.13	4.04032455365113e-08
Alcohol dependence	19581569	ERAP1	intron	rs13160562	rs1057569	0.933	8113250	51752	ERAP1	rs1057569	5	0.0232656774822728	11.2	0.000817973319994396
Alcohol dependence	19581569	ERAP1	intron	rs13160562	rs17401719	0.933	8113250	51752	ERAP1	rs17401719	5	0.0321210514795788	10.44	0.00123315270177821
Alcohol dependence	19581569	ERAP1	intron	rs13160562	rs10037212	0.871	8113250	51752	ERAP1	rs10037212	5	0.0196628557020906	11.57	0.000670244183511452
Alcohol dependence	23942779	NEIL2	UTR-3	rs804292	rs804292	1	8149330	1508	CTSB	rs804292	8	0.018601237183545	11.69	0.000628368989557224
Alcoholism (alcohol dependence factor score)	21529783	ANKS1A	intron	rs2140418	rs1737727	0.953	8118833	54887	UHRF1BP1	rs1737727	6	0.000120698449785858	23.25	1.42250447889016e-06
Alcoholism (alcohol use disorder factor score)	21529783	ANKS1A	intron	rs2140418	rs1737727	0.953	8118833	54887	UHRF1BP1	rs1737727	6	0.000120698449785858	23.25	1.42250447889016e-06
Alopecia areata	20596022	STX17	intron	rs10760706	rs10760706	1	8156861	55014	STX17	rs10760706	9	0.027749571365474	10.79	0.001020498821642
Alopecia areata	20596022	STX17	intron	rs10760706	rs4742777	1	8156861	55014	STX17	rs4742777	9	0.027749571365474	10.79	0.001020498821642
Alopecia areata	20596022	STX17	intron	rs10760706	rs10512268	0.962	8156861	55014	STX17	rs10512268	9	0.027749571365474	10.79	0.001020498821642
Alopecia areata	20596022	STX17	intron	rs10760706	rs9556	0.962	8156861	55014	STX17	rs9556	9	0.0473504284068826	9.53	0.00202140120130142
Alopecia areata	20596022	IKZF4	intron	rs1701704	rs1701704	1	7956105	64375	IKZF4	rs1701704	12	0.0325497016124335	10.41	0.00125334744180775
Alopecia areata	20596022	IKZF4	intron	rs1701704	rs772921	1	7956105	64375	IKZF4	rs772921	12	0.0325497016124335	10.41	0.00125334744180775
Alopecia areata	20596022	IKZF4	intron	rs1701704	rs705704	1	7956105	64375	IKZF4	rs705704	12	0.0325497016124335	10.41	0.00125334744180775
Alzheimer's disease	19118814	DISC1;TSNAX-DISC1	intron;intron	rs12044355	rs11122321	0.927	7910559	27185	DISC1	rs11122321	1	0.000296815078576337	21.08	4.40501833908046e-06
Alzheimer's disease	19118814	DISC1;TSNAX-DISC1	intron;intron	rs12044355	rs11577035	0.927	7910559	27185	DISC1	rs11577035	1	0.000538294197624412	19.45	1.03267839540053e-05
Alzheimer's disease	19118814	DISC1;TSNAX-DISC1	intron;intron	rs12044355	rs11122324	0.896	7910559	27185	DISC1	rs11122324	1	5.94520906948854e-05	24.7	6.69841743691314e-07
Alzheimer's disease	19118814	DISC1;TSNAX-DISC1	intron;intron	rs12044355	rs1538974	0.892	7910559	27185	DISC1	rs1538974	1	0.000121627640210822	23.24	1.42992028161972e-06
Alzheimer's disease	19118814	DISC1;TSNAX-DISC1	intron;intron	rs12044355	rs2487453	0.865	7910559	27185	DISC1	rs2487453	1	0.000117258564394191	23.3	1.38600005184772e-06
Alzheimer's disease	19118814	DISC1;TSNAX-DISC1	intron;intron	rs12044355	rs12040259	0.858	7910559	27185	DISC1	rs12040259	1	9.55031463245002e-05	23.81	1.06328618716075e-06
Alzheimer's disease	19118814	DISC1;TSNAX-DISC1	intron;intron	rs12044355	rs10429978	0.827	7910559	27185	DISC1	rs10429978	1	4.48838208539467e-05	24.97	5.82293403627302e-07
Alzheimer's disease	19118814	ZNF224;LOC100379224	nearGene-3;intron	rs2061333	rs3746319	1	8029347	7773	ZNF230	rs3746319	19	0.00395558763486552	15.09	0.000102504860961449
Alzheimer's disease	19118814	ZNF224;LOC100379224	nearGene-3;intron	rs2061333	rs4508518	1	8029347	7773	ZNF230	rs4508518	19	0.00395558763486552	15.09	0.000102504860961449
Alzheimer's disease	19118814	ZNF224;LOC100379224	nearGene-3;intron	rs2061333	rs3746319	1	8029360	7766	ZNF223	rs3746319	19	0.0255929197817559	10.98	0.000921004299320653
Alzheimer's disease	19118814	ZNF224;LOC100379224	nearGene-3;intron	rs2061333	rs4508518	1	8029360	7766	ZNF223	rs4508518	19	0.0255929197817559	10.98	0.000921004299320653
Alzheimer's disease	19118814	ZNF224;LOC100379224	nearGene-3;intron	rs2061333	rs4802207	0.948	8029347	7773	ZNF230	rs4802207	19	0.00395558763486552	15.09	0.000102504860961449
Alzheimer's disease	19118814	ZNF224;LOC100379224	nearGene-3;intron	rs2061333	rs4802207	0.948	8029360	7766	ZNF223	rs4802207	19	0.0255929197817559	10.98	0.000921004299320653
Alzheimer's disease (late onset)	24162737	EPHA1-AS1	intron	rs11771145	rs11771145	1	8143575	2041	EPHA1	rs11771145	7	0.0145553095112354	12.25	0.00046525815807105
Alzheimer's disease (late onset)	17553421	GAB2	intron	rs2373115	rs2292572	1	7950683	79731	NARS2	rs2292572	11	0.000205897256937553	22.05	2.65639682431917e-06
Alzheimer's disease (late onset)	17553421	GAB2	intron	rs2373115	rs12277648	1	7950683	79731	NARS2	rs12277648	11	0.000254384623460737	21.47	3.59407705269667e-06
Alzheimer's disease (late onset)	17553421	GAB2	intron	rs2373115	rs10793311	1	7950683	79731	NARS2	rs10793311	11	0.000308547354088705	20.99	4.61686883210534e-06
Alzheimer's disease (late onset)	17553421	GAB2	intron	rs2373115	rs10899500	0.901	7950683	79731	NARS2	rs10899500	11	0.000288666467973168	21.12	4.31402072226625e-06
Alzheimer's disease (late onset)	17553421	GAB2	intron	rs2373115	rs10899496	0.901	7950683	79731	NARS2	rs10899496	11	0.000396247653075838	20.23	6.86675914658293e-06
Amyotrophic lateral sclerosis (Joint)	22959728	KIAA0513	intron	rs8056742	rs8056742	1	7997662	9764	KIAA0513	rs8056742	16	0.0139687617586329	12.34	0.000443355021455444
Amyotrophic lateral sclerosis (Joint)	22959728	KIAA0513	intron	rs8056742	rs16975170	1	7997662	9764	KIAA0513	rs16975170	16	0.0139687617586329	12.34	0.000443355021455444
Amyotrophic lateral sclerosis (Meta)	22959728	STK36	intron	rs2303565	rs2278530	0.963	8048411	9654	TTLL4	rs2278530	2	0.0261381536712798	10.93	0.000946194957319327
Amyotrophic lateral sclerosis (Meta)	22959728	STK36	intron	rs2303565	rs4674321	0.963	8048411	9654	TTLL4	rs4674321	2	0.0286213318325138	10.71	0.00106558029187233
Amyotrophic lateral sclerosis (Meta)	22959728	STK36	intron	rs2303565	rs1055816	0.963	8048411	9654	TTLL4	rs1055816	2	0.0286213318325138	10.71	0.00106558029187233
Amyotrophic lateral sclerosis (Meta)	22959728	STK36	intron	rs2303565	rs612874	0.963	8048411	9654	TTLL4	rs612874	2	0.0286213318325138	10.71	0.00106558029187233
Amyotrophic lateral sclerosis (Meta)	22959728	STK36	intron	rs2303565	rs1863704	0.857	8048411	9654	TTLL4	rs1863704	2	0.0254840105196001	10.99	0.000916048107126706
Amyotrophic lateral sclerosis (Meta)	22959728	STK36	intron	rs2303565	rs3770214	0.857	8048411	9654	TTLL4	rs3770214	2	0.0301461787568963	10.59	0.00113700977214641
Amyotrophic lateral sclerosis (Meta)	22959728	STK36	intron	rs2303565	rs7574429	0.857	8048411	9654	TTLL4	rs7574429	2	0.0301461787568963	10.59	0.00113700977214641
Amyotrophic lateral sclerosis (Meta)	22959728	MIR26B - VIL1	Intergenic	rs7607369	rs2278530	0.963	8048411	9654	TTLL4	rs2278530	2	0.0261381536712798	10.93	0.000946194957319327
Amyotrophic lateral sclerosis (Meta)	22959728	MIR26B - VIL1	Intergenic	rs7607369	rs612874	0.963	8048411	9654	TTLL4	rs612874	2	0.0286213318325138	10.71	0.00106558029187233
Amyotrophic lateral sclerosis (Meta)	22959728	MIR26B - VIL1	Intergenic	rs7607369	rs1055816	0.963	8048411	9654	TTLL4	rs1055816	2	0.0286213318325138	10.71	0.00106558029187233
Amyotrophic lateral sclerosis (Meta)	22959728	MIR26B - VIL1	Intergenic	rs7607369	rs4674321	0.963	8048411	9654	TTLL4	rs4674321	2	0.0286213318325138	10.71	0.00106558029187233
Amyotrophic lateral sclerosis (Meta)	22959728	MIR26B - VIL1	Intergenic	rs7607369	rs1863704	0.857	8048411	9654	TTLL4	rs1863704	2	0.0254840105196001	10.99	0.000916048107126706
Amyotrophic lateral sclerosis (Meta)	22959728	MIR26B - VIL1	Intergenic	rs7607369	rs7574429	0.857	8048411	9654	TTLL4	rs7574429	2	0.0301461787568963	10.59	0.00113700977214641
Amyotrophic lateral sclerosis (Meta)	22959728	MIR26B - VIL1	Intergenic	rs7607369	rs3770214	0.857	8048411	9654	TTLL4	rs3770214	2	0.0301461787568963	10.59	0.00113700977214641
Amyotrophic lateral sclerosis (sporadic)	24529757	ZFYVE26	intron	rs12891047	rs12891047	1	7975292	5890	RAD51B	rs12891047	14	0.0287440440997958	10.7	0.00107135534607033
Amyotrophic lateral sclerosis (sporadic)	24529757	ZFYVE26	intron	rs12891047	rs2235962	1	7975292	5890	RAD51B	rs2235962	14	0.0287440440997958	10.7	0.00107135534607033
Amyotrophic lateral sclerosis (sporadic)	24529757	ZFYVE26	intron	rs12891047	rs2235963	1	7975292	5890	RAD51B	rs2235963	14	0.0287440440997958	10.7	0.00107135534607033
Amyotrophic lateral sclerosis (sporadic)	24529757	ZFYVE26	intron	rs12891047	rs2295108	1	7975292	5890	RAD51B	rs2295108	14	0.0287440440997958	10.7	0.00107135534607033
Amyotrophic lateral sclerosis (sporadic)	24529757	ZFYVE26	intron	rs12891047	rs181566	0.966	7975292	5890	RAD51B	rs181566	14	0.0432290192207197	9.76	0.0017834991050137
Amyotrophic lateral sclerosis (sporadic)	24529757	ZFYVE26	intron	rs12891047	rs181575	0.966	7975292	5890	RAD51B	rs181575	14	0.0458058114251427	9.61	0.00193520642643671
Amyotrophic lateral sclerosis (sporadic)	24529757	ZFYVE26	intron	rs12891047	rs2235967	0.901	7975292	5890	RAD51B	rs2235967	14	0.00976458048011492	13.14	0.000289057857888992
Amyotrophic lateral sclerosis (sporadic)	24529757	ZFYVE26	intron	rs12891047	rs12891164	0.901	7975292	5890	RAD51B	rs12891164	14	0.0259196475682233	10.95	0.000936036148900412
Amyotrophic lateral sclerosis (sporadic)	24529757	ZFYVE26	intron	rs12891047	rs2235966	0.87	7975292	5890	RAD51B	rs2235966	14	0.0170914665213985	11.89	0.00056436121514676
Amyotrophic lateral sclerosis (sporadic)	24529757	ZFYVE26	intron	rs12891047	rs1810523	0.866	7975292	5890	RAD51B	rs1810523	14	0.0255929197817559	10.98	0.000921004299320653
Amyotrophic lateral sclerosis (sporadic)	24529757	ZFYVE26	intron	rs12891047	rs8006089	0.866	7975292	5890	RAD51B	rs8006089	14	0.0493993875637554	9.43	0.00213464289204683
Amyotrophic lateral sclerosis (sporadic)	24529757	ZFYVE26	intron	rs12891047	rs12893157	0.832	7975292	5890	RAD51B	rs12893157	14	0.0170914665213985	11.89	0.00056436121514676
Amyotrophic lateral sclerosis (sporadic)	24529757	ZFYVE26	intron	rs12891047	rs181565	0.832	7975292	5890	RAD51B	rs181565	14	0.0259196475682233	10.95	0.000936036148900412
Amyotrophic lateral sclerosis (sporadic)	24529757	ZFYVE26	intron	rs12891047	rs7149482	0.804	7975292	5890	RAD51B	rs7149482	14	0.029273774233964	10.66	0.00109477393273953
Amyotrophic lateral sclerosis (susceptibilty)	19451621	MIR4785 - TANK	Intergenic	rs10192369	rs10192369	1	8056206	5937	RBMS1	rs10192369	2	0.039004655160436	10	0.00156540225800255
Amyotrophic lateral sclerosis (susceptibilty)	19451621	MIR4785 - TANK	Intergenic	rs10192369	rs6432626	0.872	8056206	5937	RBMS1	rs6432626	2	0.00354940477761651	15.33	9.02715124980124e-05
Ankylosing spondylitis	21743469	KIF21B	intron	rs2297909	rs296547	0.831	7908637	2848	GPR25	rs296547	1	0.0430572892598511	9.77	0.00177382453452118
Ankylosing spondylitis	20062062	ERAP1	cds-synon	rs27434	rs27434	1	8113250	51752	ERAP1	rs27434	5	9.50212029470257e-06	32.1	1.46437314486401e-08
Ankylosing spondylitis	20062062	ERAP1	cds-synon	rs27434	rs27045	1	8113250	51752	ERAP1	rs27045	5	1.03697617027494e-05	30.34	3.62571349756454e-08
Ankylosing spondylitis	21743469	ERAP1	missense	rs30187	rs30187	1	8113250	51752	ERAP1	rs30187	5	0	37.91	7.40845289394018e-10
Ankylosing spondylitis	21743469	ERAP1	missense	rs30187	rs27529	1	8113250	51752	ERAP1	rs27529	5	0	37.91	7.40845289394018e-10
Ankylosing spondylitis	21743469	ERAP1	missense	rs30187	rs30380	1	8113250	51752	ERAP1	rs30380	5	0	37.91	7.40845289394018e-10
Ankylosing spondylitis	20062062	ANTXR2	intron	rs4333130	rs4333130	1	8101260	118429	ANTXR2	rs4333130	4	0.0460009827663256	9.6	0.00194577369373915
Ankylosing spondylitis	20062062	ANTXR2	intron	rs4333130	rs4640621	0.967	8101260	118429	ANTXR2	rs4640621	4	0.0460009827663256	9.6	0.00194577369373915
Ankylosing spondylitis	21743469	ANTXR2	intron	rs4389526	rs4333130	1	8101260	118429	ANTXR2	rs4333130	4	0.0460009827663256	9.6	0.00194577369373915
Ankylosing spondylitis	21743469	ANTXR2	intron	rs4389526	rs4640621	0.967	8101260	118429	ANTXR2	rs4640621	4	0.0460009827663256	9.6	0.00194577369373915
Ankylosing spondylitis	21743469	KPNB1 - TBKBP1	Intergenic	rs8070463	rs4794001	0.869	8008016	9755	TBKBP1	rs4794001	17	2.01235920194157e-05	27.15	1.88265199569723e-07
Ankylosing spondylitis	21743469	KPNB1 - TBKBP1	Intergenic	rs8070463	rs11871606	0.869	8008016	9755	TBKBP1	rs11871606	17	3.20898148742158e-05	26.42	2.7468158098382e-07
Ankylosing spondylitis	21743469	KPNB1 - TBKBP1	Intergenic	rs8070463	rs11870935	0.837	8008016	9755	TBKBP1	rs11870935	17	2.91921518975098e-05	26.62	2.47666652075822e-07
Ankylosing spondylitis	21743469	KPNB1 - TBKBP1	Intergenic	rs8070463	rs8065669	0.837	8008016	9755	TBKBP1	rs8065669	17	3.52320203743815e-05	25.76	3.86618605228486e-07
Ankylosing spondylitis	21743469	KPNB1 - TBKBP1	Intergenic	rs8070463	rs2317826	0.807	8008016	9755	TBKBP1	rs2317826	17	2.91921518975098e-05	26.62	2.47666652075822e-07
Antipsychotic-induced QTc interval prolongation (Risperidone)	20921969	CTH - CASP3P1	Intergenic	rs10458561	rs4650051	1	7902290	1491	CTH	rs4650051	1	0.00501252906218247	14.59	0.0001336217477007
Antipsychotic-induced QTc interval prolongation (Risperidone)	20921969	CTH - CASP3P1	Intergenic	rs10458561	rs663649	0.925	7902290	1491	CTH	rs663649	1	0.000449592826329924	19.92	8.07511350481189e-06
Anxiety and major depressive disorder	24047446	ADTRP - HIVEP1	Intergenic	rs3950186	rs9470184	1	8123951	84830	ADTRP	rs9470184	6	0.00142894884239342	17.26	3.25977356170059e-05
Anxiety and major depressive disorder	24047446	ADTRP - HIVEP1	Intergenic	rs3950186	rs1883324	1	8123951	84830	ADTRP	rs1883324	6	0.00185712249522455	16.68	4.42450075662803e-05
Anxiety and major depressive disorder	24047446	ADTRP - HIVEP1	Intergenic	rs3950186	rs6936286	0.874	8123951	84830	ADTRP	rs6936286	6	0.00478372478075722	14.69	0.00012671687031126
Anxiety and major depressive disorder	24047446	ADTRP - HIVEP1	Intergenic	rs3950186	rs7743245	0.834	8123951	84830	ADTRP	rs7743245	6	0.000265863665493621	21.37	3.78649970169047e-06
Anxiety and major depressive disorder	24047446	ADTRP - HIVEP1	Intergenic	rs3950186	rs1569731	0.834	8123951	84830	ADTRP	rs1569731	6	0.000272445981629498	21.31	3.90688124487074e-06
Anxiety and major depressive disorder	24047446	ADTRP - HIVEP1	Intergenic	rs3950186	rs1883326	0.834	8123951	84830	ADTRP	rs1883326	6	0.000273251370591356	21.28	3.96850476218244e-06
Aortic root size	19584346	SMG6	intron	rs10852932	rs216219	1	8003722	63826	SRR	rs216219	17	0.0425420993772455	9.8	0.0017451186995289
Aortic root size	19584346	SMG6	intron	rs10852932	rs216193	0.894	8003722	63826	SRR	rs216193	17	0.00410188131844703	15.01	0.000106942980648206
Aortic root size	19584346	SMG6	intron	rs10852932	rs2224770	0.894	8003722	63826	SRR	rs2224770	17	0.00410188131844703	15.01	0.000106942980648206
Arsenic metabolism (DMA%)	22383894	C10orf32;C10orf32-ASMT	UTR-3;intron	rs9527	rs9527	1	7930170	119032	C10orf32	rs9527	10	0	46.73	8.14721849011987e-12
Arsenic metabolism (DMA%)	22383894	C10orf32;C10orf32-ASMT	UTR-3;intron	rs9527	rs12416687	1	7930170	119032	C10orf32	rs12416687	10	0	46.73	8.14721849011987e-12
Arsenic metabolism (DMA%)	22383894	C10orf32;C10orf32-ASMT	UTR-3;intron	rs9527	rs4919690	1	7930170	119032	C10orf32	rs4919690	10	0	46.73	8.14721849011987e-12
Arsenic metabolism (DMA%)	22383894	C10orf32;C10orf32-ASMT	UTR-3;intron	rs9527	rs9527	1	7930181	57412	AS3MT	rs9527	10	0	44.31	2.80280812410884e-11
Arsenic metabolism (DMA%)	22383894	C10orf32;C10orf32-ASMT	UTR-3;intron	rs9527	rs12416687	1	7930181	57412	AS3MT	rs12416687	10	0	44.31	2.80280812410884e-11
Arsenic metabolism (DMA%)	22383894	C10orf32;C10orf32-ASMT	UTR-3;intron	rs9527	rs4919690	1	7930181	57412	AS3MT	rs4919690	10	0	44.31	2.80280812410884e-11
Arsenic metabolism (DMA%)	22383894	C10orf32;C10orf32-ASMT	UTR-3;intron	rs9527	rs10883790	0.83	7930170	119032	C10orf32	rs10883790	10	0	46.94	7.31935001575257e-12
Arsenic metabolism (DMA%)	22383894	C10orf32;C10orf32-ASMT	UTR-3;intron	rs9527	rs10883790	0.83	7930181	57412	AS3MT	rs10883790	10	0	38.98	4.28169639910709e-10
Arsenic metabolism (MMA%)	22383894	CNNM2	intron	rs4919694	rs10509760	1	7930181	57412	AS3MT	rs10509760	10	0.0242073344400467	11.11	0.000858634915080227
Asthma	22561531	ACO1	intron	rs10970976	rs10758139	0.839	8154733	48	ACO1	rs10758139	9	0.00539525654084978	14.44	0.00014469608785024
Asthma	22561531	ACO1	intron	rs10970976	rs10813816	0.839	8154733	48	ACO1	rs10813816	9	0.00539525654084978	14.44	0.00014469608785024
Asthma	22561531	ACO1	intron	rs10970976	rs1467712	0.811	8154733	48	ACO1	rs1467712	9	0.00563711743296461	14.34	0.000152588014722543
Asthma	21804549	GSDMB	intron	rs11078927	rs2305480	1	8014916	94103	ORMDL3	rs2305480	17	0	47.98	4.30589049539305e-12
Asthma	21804549	GSDMB	intron	rs11078927	rs2872507	1	8014916	94103	ORMDL3	rs2872507	17	0	43.88	3.49138368865028e-11
Asthma	21804549	GSDMB	intron	rs11078927	rs10852936	1	8014916	94103	ORMDL3	rs10852936	17	0	43.88	3.49138368865028e-11
Asthma	21804549	GSDMB	intron	rs11078927	rs2305480	1	8014903	55876	GSDMB	rs2305480	17	2.95541233685861e-06	35.46	2.60342350043393e-09
Asthma	21804549	GSDMB	intron	rs11078927	rs2872507	1	8014903	55876	GSDMB	rs2872507	17	4.78671547585656e-06	32.22	1.37666348940412e-08
Asthma	21804549	GSDMB	intron	rs11078927	rs10852936	1	8014903	55876	GSDMB	rs10852936	17	4.78671547585656e-06	32.22	1.37666348940412e-08
Asthma	21804549	GSDMB	intron	rs11078927	rs2305480	1	8006968	284110	GSDMA	rs2305480	17	0.000585564619558092	19.21	1.17098368976801e-05
Asthma	21804549	GSDMB	intron	rs11078927	rs2872507	1	8006968	284110	GSDMA	rs2872507	17	0.00331999470124361	15.47	8.38251973810006e-05
Asthma	21804549	GSDMB	intron	rs11078927	rs10852936	1	8006968	284110	GSDMA	rs10852936	17	0.00331999470124361	15.47	8.38251973810006e-05
Asthma	21804549	GSDMB	intron	rs11078927	rs2305479	0.905	8014916	94103	ORMDL3	rs2305479	17	0	39.9	2.67303201630396e-10
Asthma	21804549	GSDMB	intron	rs11078927	rs7216389	0.905	8014916	94103	ORMDL3	rs7216389	17	0	39.33	3.57900006117439e-10
Asthma	21804549	GSDMB	intron	rs11078927	rs7219923	0.905	8014916	94103	ORMDL3	rs7219923	17	0	39.33	3.57900006117439e-10
Asthma	21804549	GSDMB	intron	rs11078927	rs7224129	0.905	8014916	94103	ORMDL3	rs7224129	17	0	39.33	3.57900006117439e-10
Asthma	21804549	GSDMB	intron	rs11078927	rs2290400	0.905	8014916	94103	ORMDL3	rs2290400	17	0	38.93	4.39277735471545e-10
Asthma	21804549	GSDMB	intron	rs11078927	rs8067378	0.905	8014916	94103	ORMDL3	rs8067378	17	3.03705228066252e-06	35.89	2.0877750852701e-09
Asthma	21804549	GSDMB	intron	rs11078927	rs12950743	0.905	8014916	94103	ORMDL3	rs12950743	17	3.03705228066252e-06	35.89	2.0877750852701e-09
Asthma	21804549	GSDMB	intron	rs11078927	rs2305479	0.905	8014903	55876	GSDMB	rs2305479	17	9.29958407965206e-06	28.8	8.02511126692758e-08
Asthma	21804549	GSDMB	intron	rs11078927	rs7216389	0.905	8014903	55876	GSDMB	rs7216389	17	9.19599028375016e-06	28.61	8.85238381264582e-08
Asthma	21804549	GSDMB	intron	rs11078927	rs7219923	0.905	8014903	55876	GSDMB	rs7219923	17	9.19599028375016e-06	28.61	8.85238381264582e-08
Asthma	21804549	GSDMB	intron	rs11078927	rs7224129	0.905	8014903	55876	GSDMB	rs7224129	17	9.19599028375016e-06	28.61	8.85238381264582e-08
Asthma	21804549	GSDMB	intron	rs11078927	rs2290400	0.905	8014903	55876	GSDMB	rs2290400	17	1.09159107282333e-05	28.47	9.51616366305266e-08
Asthma	21804549	GSDMB	intron	rs11078927	rs8067378	0.905	8014903	55876	GSDMB	rs8067378	17	3.28794443858328e-05	26.05	3.32688850334143e-07
Asthma	21804549	GSDMB	intron	rs11078927	rs12950743	0.905	8014903	55876	GSDMB	rs12950743	17	3.28794443858328e-05	26.05	3.32688850334143e-07
Asthma	21804549	GSDMB	intron	rs11078927	rs9303277	0.905	8014903	55876	GSDMB	rs9303277	17	0.000203461033428535	22.08	2.61520320524296e-06
Asthma	21804549	GSDMB	intron	rs11078927	rs2305479	0.905	8006968	284110	GSDMA	rs2305479	17	0.0215724014512583	11.37	0.000746398778848638
Asthma	21804549	GSDMB	intron	rs11078927	rs2290400	0.905	8006968	284110	GSDMA	rs2290400	17	0.0216763687550453	11.36	0.000750428244841853
Asthma	21804549	GSDMB	intron	rs11078927	rs7216389	0.905	8006968	284110	GSDMA	rs7216389	17	0.0265793950824001	10.89	0.000966848284767554
Asthma	21804549	GSDMB	intron	rs11078927	rs7219923	0.905	8006968	284110	GSDMA	rs7219923	17	0.0265793950824001	10.89	0.000966848284767554
Asthma	21804549	GSDMB	intron	rs11078927	rs7224129	0.905	8006968	284110	GSDMA	rs7224129	17	0.0265793950824001	10.89	0.000966848284767554
Asthma	21804549	GSDMB	intron	rs11078927	rs4795405	0.874	8014916	94103	ORMDL3	rs4795405	17	0	43.15	5.06998965391534e-11
Asthma	21804549	GSDMB	intron	rs11078927	rs4795405	0.874	8014903	55876	GSDMB	rs4795405	17	9.0663377260017e-06	31.55	1.94370376543111e-08
Asthma	21804549	GSDMB	intron	rs11078927	rs4795405	0.874	8006968	284110	GSDMA	rs4795405	17	0.00169842179731637	16.85	4.04533296662347e-05
Asthma	21804549	GSDMB	intron	rs11078927	rs11557467	0.837	8014916	94103	ORMDL3	rs11557467	17	2.98038569155841e-06	35.55	2.4858704722673e-09
Asthma	21804549	GSDMB	intron	rs11078927	rs11557467	0.837	8014903	55876	GSDMB	rs11557467	17	3.75154670606865e-05	25.45	4.53997651468173e-07
Asthma	22561531	C5orf56	intron	rs11745587	rs11745587	1	8107920	6584	SLC22A5	rs11745587	5	9.46080067496777e-05	23.83	1.05229552459243e-06
Asthma	21804548	IKZF4	intron	rs1701704	rs1701704	1	7956105	64375	IKZF4	rs1701704	12	0.0325497016124335	10.41	0.00125334744180775
Asthma	21804548	IKZF4	intron	rs1701704	rs772921	1	7956105	64375	IKZF4	rs772921	12	0.0325497016124335	10.41	0.00125334744180775
Asthma	21804548	IKZF4	intron	rs1701704	rs705704	1	7956105	64375	IKZF4	rs705704	12	0.0325497016124335	10.41	0.00125334744180775
Asthma	20860503	SLC22A5	intron	rs2073643	rs2073643	1	8107920	6584	SLC22A5	rs2073643	5	0.000443905424920958	19.95	7.94939550495297e-06
Asthma	20860503	SLC22A5	intron	rs2073643	rs2522051	0.811	8107920	6584	SLC22A5	rs2522051	5	0.000201872284630343	22.1	2.5880974423238e-06
Asthma	20860503	GSDMB	missense	rs2305480	rs2305480	1	8014916	94103	ORMDL3	rs2305480	17	0	47.98	4.30589049539305e-12
Asthma	20860503	GSDMB	missense	rs2305480	rs2872507	1	8014916	94103	ORMDL3	rs2872507	17	0	43.88	3.49138368865028e-11
Asthma	20860503	GSDMB	missense	rs2305480	rs10852936	1	8014916	94103	ORMDL3	rs10852936	17	0	43.88	3.49138368865028e-11
Asthma	20860503	GSDMB	missense	rs2305480	rs2305480	1	8014903	55876	GSDMB	rs2305480	17	2.95541233685861e-06	35.46	2.60342350043393e-09
Asthma	20860503	GSDMB	missense	rs2305480	rs2872507	1	8014903	55876	GSDMB	rs2872507	17	4.78671547585656e-06	32.22	1.37666348940412e-08
Asthma	20860503	GSDMB	missense	rs2305480	rs10852936	1	8014903	55876	GSDMB	rs10852936	17	4.78671547585656e-06	32.22	1.37666348940412e-08
Asthma	20860503	GSDMB	missense	rs2305480	rs2305480	1	8006968	284110	GSDMA	rs2305480	17	0.000585564619558092	19.21	1.17098368976801e-05
Asthma	20860503	GSDMB	missense	rs2305480	rs2872507	1	8006968	284110	GSDMA	rs2872507	17	0.00331999470124361	15.47	8.38251973810006e-05
Asthma	20860503	GSDMB	missense	rs2305480	rs10852936	1	8006968	284110	GSDMA	rs10852936	17	0.00331999470124361	15.47	8.38251973810006e-05
Asthma	20860503	GSDMB	missense	rs2305480	rs2305479	0.905	8014916	94103	ORMDL3	rs2305479	17	0	39.9	2.67303201630396e-10
Asthma	20860503	GSDMB	missense	rs2305480	rs7216389	0.905	8014916	94103	ORMDL3	rs7216389	17	0	39.33	3.57900006117439e-10
Asthma	20860503	GSDMB	missense	rs2305480	rs7219923	0.905	8014916	94103	ORMDL3	rs7219923	17	0	39.33	3.57900006117439e-10
Asthma	20860503	GSDMB	missense	rs2305480	rs7224129	0.905	8014916	94103	ORMDL3	rs7224129	17	0	39.33	3.57900006117439e-10
Asthma	20860503	GSDMB	missense	rs2305480	rs2290400	0.905	8014916	94103	ORMDL3	rs2290400	17	0	38.93	4.39277735471545e-10
Asthma	20860503	GSDMB	missense	rs2305480	rs8067378	0.905	8014916	94103	ORMDL3	rs8067378	17	3.03705228066252e-06	35.89	2.0877750852701e-09
Asthma	20860503	GSDMB	missense	rs2305480	rs12950743	0.905	8014916	94103	ORMDL3	rs12950743	17	3.03705228066252e-06	35.89	2.0877750852701e-09
Asthma	20860503	GSDMB	missense	rs2305480	rs2305479	0.905	8014903	55876	GSDMB	rs2305479	17	9.29958407965206e-06	28.8	8.02511126692758e-08
Asthma	20860503	GSDMB	missense	rs2305480	rs7216389	0.905	8014903	55876	GSDMB	rs7216389	17	9.19599028375016e-06	28.61	8.85238381264582e-08
Asthma	20860503	GSDMB	missense	rs2305480	rs7219923	0.905	8014903	55876	GSDMB	rs7219923	17	9.19599028375016e-06	28.61	8.85238381264582e-08
Asthma	20860503	GSDMB	missense	rs2305480	rs7224129	0.905	8014903	55876	GSDMB	rs7224129	17	9.19599028375016e-06	28.61	8.85238381264582e-08
Asthma	20860503	GSDMB	missense	rs2305480	rs2290400	0.905	8014903	55876	GSDMB	rs2290400	17	1.09159107282333e-05	28.47	9.51616366305266e-08
Asthma	20860503	GSDMB	missense	rs2305480	rs8067378	0.905	8014903	55876	GSDMB	rs8067378	17	3.28794443858328e-05	26.05	3.32688850334143e-07
Asthma	20860503	GSDMB	missense	rs2305480	rs12950743	0.905	8014903	55876	GSDMB	rs12950743	17	3.28794443858328e-05	26.05	3.32688850334143e-07
Asthma	20860503	GSDMB	missense	rs2305480	rs9303277	0.905	8014903	55876	GSDMB	rs9303277	17	0.000203461033428535	22.08	2.61520320524296e-06
Asthma	20860503	GSDMB	missense	rs2305480	rs2305479	0.905	8006968	284110	GSDMA	rs2305479	17	0.0215724014512583	11.37	0.000746398778848638
Asthma	20860503	GSDMB	missense	rs2305480	rs2290400	0.905	8006968	284110	GSDMA	rs2290400	17	0.0216763687550453	11.36	0.000750428244841853
Asthma	20860503	GSDMB	missense	rs2305480	rs7216389	0.905	8006968	284110	GSDMA	rs7216389	17	0.0265793950824001	10.89	0.000966848284767554
Asthma	20860503	GSDMB	missense	rs2305480	rs7219923	0.905	8006968	284110	GSDMA	rs7219923	17	0.0265793950824001	10.89	0.000966848284767554
Asthma	20860503	GSDMB	missense	rs2305480	rs7224129	0.905	8006968	284110	GSDMA	rs7224129	17	0.0265793950824001	10.89	0.000966848284767554
Asthma	20860503	GSDMB	missense	rs2305480	rs4795405	0.874	8014916	94103	ORMDL3	rs4795405	17	0	43.15	5.06998965391534e-11
Asthma	20860503	GSDMB	missense	rs2305480	rs4795405	0.874	8014903	55876	GSDMB	rs4795405	17	9.0663377260017e-06	31.55	1.94370376543111e-08
Asthma	20860503	GSDMB	missense	rs2305480	rs4795405	0.874	8006968	284110	GSDMA	rs4795405	17	0.00169842179731637	16.85	4.04533296662347e-05
Asthma	20860503	GSDMB	missense	rs2305480	rs11557467	0.837	8014916	94103	ORMDL3	rs11557467	17	2.98038569155841e-06	35.55	2.4858704722673e-09
Asthma	20860503	GSDMB	missense	rs2305480	rs11557467	0.837	8014903	55876	GSDMB	rs11557467	17	3.75154670606865e-05	25.45	4.53997651468173e-07
Asthma	20860503	GSDMA	missense	rs3894194	rs8079416	0.87	8014916	94103	ORMDL3	rs8079416	17	1.02667209405509e-05	30.18	3.93749038297716e-08
Asthma	20860503	GSDMA	missense	rs3894194	rs8079416	0.87	8014903	55876	GSDMB	rs8079416	17	0.000294807205428757	21.09	4.38208991604188e-06
Asthma	22561531	LOC101928947	intron	rs4794820	rs4795405	0.869	8014916	94103	ORMDL3	rs4795405	17	0	43.15	5.06998965391534e-11
Asthma	22561531	LOC101928947	intron	rs4794820	rs4795405	0.869	8014903	55876	GSDMB	rs4795405	17	9.0663377260017e-06	31.55	1.94370376543111e-08
Asthma	22561531	LOC101928947	intron	rs4794820	rs4795405	0.869	8006968	284110	GSDMA	rs4795405	17	0.00169842179731637	16.85	4.04533296662347e-05
Asthma	22561531	LOC101928947	intron	rs4794820	rs2305480	0.805	8014916	94103	ORMDL3	rs2305480	17	0	47.98	4.30589049539305e-12
Asthma	22561531	LOC101928947	intron	rs4794820	rs2872507	0.805	8014916	94103	ORMDL3	rs2872507	17	0	43.88	3.49138368865028e-11
Asthma	22561531	LOC101928947	intron	rs4794820	rs10852936	0.805	8014916	94103	ORMDL3	rs10852936	17	0	43.88	3.49138368865028e-11
Asthma	22561531	LOC101928947	intron	rs4794820	rs2305480	0.805	8014903	55876	GSDMB	rs2305480	17	2.95541233685861e-06	35.46	2.60342350043393e-09
Asthma	22561531	LOC101928947	intron	rs4794820	rs2872507	0.805	8014903	55876	GSDMB	rs2872507	17	4.78671547585656e-06	32.22	1.37666348940412e-08
Asthma	22561531	LOC101928947	intron	rs4794820	rs10852936	0.805	8014903	55876	GSDMB	rs10852936	17	4.78671547585656e-06	32.22	1.37666348940412e-08
Asthma	22561531	LOC101928947	intron	rs4794820	rs2305480	0.805	8006968	284110	GSDMA	rs2305480	17	0.000585564619558092	19.21	1.17098368976801e-05
Asthma	22561531	LOC101928947	intron	rs4794820	rs2872507	0.805	8006968	284110	GSDMA	rs2872507	17	0.00331999470124361	15.47	8.38251973810006e-05
Asthma	22561531	LOC101928947	intron	rs4794820	rs10852936	0.805	8006968	284110	GSDMA	rs10852936	17	0.00331999470124361	15.47	8.38251973810006e-05
Asthma	21150878	LOC101928947	intron	rs6503525	rs8079416	1	8014916	94103	ORMDL3	rs8079416	17	1.02667209405509e-05	30.18	3.93749038297716e-08
Asthma	21150878	LOC101928947	intron	rs6503525	rs8079416	1	8014903	55876	GSDMB	rs8079416	17	0.000294807205428757	21.09	4.38208991604188e-06
Asthma	17611496	GSDMB	intron	rs7216389	rs2305479	1	8014916	94103	ORMDL3	rs2305479	17	0	39.9	2.67303201630396e-10
Asthma	17611496	GSDMB	intron	rs7216389	rs7216389	1	8014916	94103	ORMDL3	rs7216389	17	0	39.33	3.57900006117439e-10
Asthma	17611496	GSDMB	intron	rs7216389	rs7219923	1	8014916	94103	ORMDL3	rs7219923	17	0	39.33	3.57900006117439e-10
Asthma	17611496	GSDMB	intron	rs7216389	rs7224129	1	8014916	94103	ORMDL3	rs7224129	17	0	39.33	3.57900006117439e-10
Asthma	17611496	GSDMB	intron	rs7216389	rs2290400	1	8014916	94103	ORMDL3	rs2290400	17	0	38.93	4.39277735471545e-10
Asthma	17611496	GSDMB	intron	rs7216389	rs8067378	1	8014916	94103	ORMDL3	rs8067378	17	3.03705228066252e-06	35.89	2.0877750852701e-09
Asthma	17611496	GSDMB	intron	rs7216389	rs12950743	1	8014916	94103	ORMDL3	rs12950743	17	3.03705228066252e-06	35.89	2.0877750852701e-09
Asthma	17611496	GSDMB	intron	rs7216389	rs2305479	1	8014903	55876	GSDMB	rs2305479	17	9.29958407965206e-06	28.8	8.02511126692758e-08
Asthma	17611496	GSDMB	intron	rs7216389	rs7216389	1	8014903	55876	GSDMB	rs7216389	17	9.19599028375016e-06	28.61	8.85238381264582e-08
Asthma	17611496	GSDMB	intron	rs7216389	rs7219923	1	8014903	55876	GSDMB	rs7219923	17	9.19599028375016e-06	28.61	8.85238381264582e-08
Asthma	17611496	GSDMB	intron	rs7216389	rs7224129	1	8014903	55876	GSDMB	rs7224129	17	9.19599028375016e-06	28.61	8.85238381264582e-08
Asthma	17611496	GSDMB	intron	rs7216389	rs2290400	1	8014903	55876	GSDMB	rs2290400	17	1.09159107282333e-05	28.47	9.51616366305266e-08
Asthma	17611496	GSDMB	intron	rs7216389	rs8067378	1	8014903	55876	GSDMB	rs8067378	17	3.28794443858328e-05	26.05	3.32688850334143e-07
Asthma	17611496	GSDMB	intron	rs7216389	rs12950743	1	8014903	55876	GSDMB	rs12950743	17	3.28794443858328e-05	26.05	3.32688850334143e-07
Asthma	17611496	GSDMB	intron	rs7216389	rs9303277	1	8014903	55876	GSDMB	rs9303277	17	0.000203461033428535	22.08	2.61520320524296e-06
Asthma	17611496	GSDMB	intron	rs7216389	rs2305479	1	8006968	284110	GSDMA	rs2305479	17	0.0215724014512583	11.37	0.000746398778848638
Asthma	17611496	GSDMB	intron	rs7216389	rs2290400	1	8006968	284110	GSDMA	rs2290400	17	0.0216763687550453	11.36	0.000750428244841853
Asthma	17611496	GSDMB	intron	rs7216389	rs7216389	1	8006968	284110	GSDMA	rs7216389	17	0.0265793950824001	10.89	0.000966848284767554
Asthma	17611496	GSDMB	intron	rs7216389	rs7219923	1	8006968	284110	GSDMA	rs7219923	17	0.0265793950824001	10.89	0.000966848284767554
Asthma	17611496	GSDMB	intron	rs7216389	rs7224129	1	8006968	284110	GSDMA	rs7224129	17	0.0265793950824001	10.89	0.000966848284767554
Asthma	17611496	GSDMB	intron	rs7216389	rs11557467	0.935	8014916	94103	ORMDL3	rs11557467	17	2.98038569155841e-06	35.55	2.4858704722673e-09
Asthma	17611496	GSDMB	intron	rs7216389	rs11557467	0.935	8014903	55876	GSDMB	rs11557467	17	3.75154670606865e-05	25.45	4.53997651468173e-07
Asthma	17611496	GSDMB	intron	rs7216389	rs2305480	0.905	8014916	94103	ORMDL3	rs2305480	17	0	47.98	4.30589049539305e-12
Asthma	17611496	GSDMB	intron	rs7216389	rs2872507	0.905	8014916	94103	ORMDL3	rs2872507	17	0	43.88	3.49138368865028e-11
Asthma	17611496	GSDMB	intron	rs7216389	rs10852936	0.905	8014916	94103	ORMDL3	rs10852936	17	0	43.88	3.49138368865028e-11
Asthma	17611496	GSDMB	intron	rs7216389	rs2305480	0.905	8014903	55876	GSDMB	rs2305480	17	2.95541233685861e-06	35.46	2.60342350043393e-09
Asthma	17611496	GSDMB	intron	rs7216389	rs2872507	0.905	8014903	55876	GSDMB	rs2872507	17	4.78671547585656e-06	32.22	1.37666348940412e-08
Asthma	17611496	GSDMB	intron	rs7216389	rs10852936	0.905	8014903	55876	GSDMB	rs10852936	17	4.78671547585656e-06	32.22	1.37666348940412e-08
Asthma	17611496	GSDMB	intron	rs7216389	rs2305480	0.905	8006968	284110	GSDMA	rs2305480	17	0.000585564619558092	19.21	1.17098368976801e-05
Asthma	17611496	GSDMB	intron	rs7216389	rs2872507	0.905	8006968	284110	GSDMA	rs2872507	17	0.00331999470124361	15.47	8.38251973810006e-05
Asthma	17611496	GSDMB	intron	rs7216389	rs10852936	0.905	8006968	284110	GSDMA	rs10852936	17	0.00331999470124361	15.47	8.38251973810006e-05
Asthma	17611496	GSDMB	intron	rs7216389	rs12603332	0.875	8014916	94103	ORMDL3	rs12603332	17	0	40.22	2.26913259415848e-10
Asthma	17611496	GSDMB	intron	rs7216389	rs12603332	0.875	8014903	55876	GSDMB	rs12603332	17	1.92917112856927e-05	27.83	1.32456229398306e-07
Asthma (bronchodilator response)	22792082	C2orf47 - SPATS2L	Intergenic	rs295137	rs295114	0.934	8047272	26010	SPATS2L	rs295114	2	0.0325497016124335	10.41	0.00125334744180775
Asthma (childhood, severe)	24241537	GSDMB	missense	rs2305480	rs2305480	1	8014916	94103	ORMDL3	rs2305480	17	0	47.98	4.30589049539305e-12
Asthma (childhood, severe)	24241537	GSDMB	missense	rs2305480	rs2872507	1	8014916	94103	ORMDL3	rs2872507	17	0	43.88	3.49138368865028e-11
Asthma (childhood, severe)	24241537	GSDMB	missense	rs2305480	rs10852936	1	8014916	94103	ORMDL3	rs10852936	17	0	43.88	3.49138368865028e-11
Asthma (childhood, severe)	24241537	GSDMB	missense	rs2305480	rs2305480	1	8014903	55876	GSDMB	rs2305480	17	2.95541233685861e-06	35.46	2.60342350043393e-09
Asthma (childhood, severe)	24241537	GSDMB	missense	rs2305480	rs2872507	1	8014903	55876	GSDMB	rs2872507	17	4.78671547585656e-06	32.22	1.37666348940412e-08
Asthma (childhood, severe)	24241537	GSDMB	missense	rs2305480	rs10852936	1	8014903	55876	GSDMB	rs10852936	17	4.78671547585656e-06	32.22	1.37666348940412e-08
Asthma (childhood, severe)	24241537	GSDMB	missense	rs2305480	rs2305480	1	8006968	284110	GSDMA	rs2305480	17	0.000585564619558092	19.21	1.17098368976801e-05
Asthma (childhood, severe)	24241537	GSDMB	missense	rs2305480	rs2872507	1	8006968	284110	GSDMA	rs2872507	17	0.00331999470124361	15.47	8.38251973810006e-05
Asthma (childhood, severe)	24241537	GSDMB	missense	rs2305480	rs10852936	1	8006968	284110	GSDMA	rs10852936	17	0.00331999470124361	15.47	8.38251973810006e-05
Asthma (childhood, severe)	24241537	GSDMB	missense	rs2305480	rs2305479	0.905	8014916	94103	ORMDL3	rs2305479	17	0	39.9	2.67303201630396e-10
Asthma (childhood, severe)	24241537	GSDMB	missense	rs2305480	rs7216389	0.905	8014916	94103	ORMDL3	rs7216389	17	0	39.33	3.57900006117439e-10
Asthma (childhood, severe)	24241537	GSDMB	missense	rs2305480	rs7219923	0.905	8014916	94103	ORMDL3	rs7219923	17	0	39.33	3.57900006117439e-10
Asthma (childhood, severe)	24241537	GSDMB	missense	rs2305480	rs7224129	0.905	8014916	94103	ORMDL3	rs7224129	17	0	39.33	3.57900006117439e-10
Asthma (childhood, severe)	24241537	GSDMB	missense	rs2305480	rs2290400	0.905	8014916	94103	ORMDL3	rs2290400	17	0	38.93	4.39277735471545e-10
Asthma (childhood, severe)	24241537	GSDMB	missense	rs2305480	rs8067378	0.905	8014916	94103	ORMDL3	rs8067378	17	3.03705228066252e-06	35.89	2.0877750852701e-09
Asthma (childhood, severe)	24241537	GSDMB	missense	rs2305480	rs12950743	0.905	8014916	94103	ORMDL3	rs12950743	17	3.03705228066252e-06	35.89	2.0877750852701e-09
Asthma (childhood, severe)	24241537	GSDMB	missense	rs2305480	rs2305479	0.905	8014903	55876	GSDMB	rs2305479	17	9.29958407965206e-06	28.8	8.02511126692758e-08
Asthma (childhood, severe)	24241537	GSDMB	missense	rs2305480	rs7216389	0.905	8014903	55876	GSDMB	rs7216389	17	9.19599028375016e-06	28.61	8.85238381264582e-08
Asthma (childhood, severe)	24241537	GSDMB	missense	rs2305480	rs7219923	0.905	8014903	55876	GSDMB	rs7219923	17	9.19599028375016e-06	28.61	8.85238381264582e-08
Asthma (childhood, severe)	24241537	GSDMB	missense	rs2305480	rs7224129	0.905	8014903	55876	GSDMB	rs7224129	17	9.19599028375016e-06	28.61	8.85238381264582e-08
Asthma (childhood, severe)	24241537	GSDMB	missense	rs2305480	rs2290400	0.905	8014903	55876	GSDMB	rs2290400	17	1.09159107282333e-05	28.47	9.51616366305266e-08
Asthma (childhood, severe)	24241537	GSDMB	missense	rs2305480	rs8067378	0.905	8014903	55876	GSDMB	rs8067378	17	3.28794443858328e-05	26.05	3.32688850334143e-07
Asthma (childhood, severe)	24241537	GSDMB	missense	rs2305480	rs12950743	0.905	8014903	55876	GSDMB	rs12950743	17	3.28794443858328e-05	26.05	3.32688850334143e-07
Asthma (childhood, severe)	24241537	GSDMB	missense	rs2305480	rs9303277	0.905	8014903	55876	GSDMB	rs9303277	17	0.000203461033428535	22.08	2.61520320524296e-06
Asthma (childhood, severe)	24241537	GSDMB	missense	rs2305480	rs2305479	0.905	8006968	284110	GSDMA	rs2305479	17	0.0215724014512583	11.37	0.000746398778848638
Asthma (childhood, severe)	24241537	GSDMB	missense	rs2305480	rs2290400	0.905	8006968	284110	GSDMA	rs2290400	17	0.0216763687550453	11.36	0.000750428244841853
Asthma (childhood, severe)	24241537	GSDMB	missense	rs2305480	rs7216389	0.905	8006968	284110	GSDMA	rs7216389	17	0.0265793950824001	10.89	0.000966848284767554
Asthma (childhood, severe)	24241537	GSDMB	missense	rs2305480	rs7219923	0.905	8006968	284110	GSDMA	rs7219923	17	0.0265793950824001	10.89	0.000966848284767554
Asthma (childhood, severe)	24241537	GSDMB	missense	rs2305480	rs7224129	0.905	8006968	284110	GSDMA	rs7224129	17	0.0265793950824001	10.89	0.000966848284767554
Asthma (childhood, severe)	24241537	GSDMB	missense	rs2305480	rs4795405	0.874	8014916	94103	ORMDL3	rs4795405	17	0	43.15	5.06998965391534e-11
Asthma (childhood, severe)	24241537	GSDMB	missense	rs2305480	rs4795405	0.874	8014903	55876	GSDMB	rs4795405	17	9.0663377260017e-06	31.55	1.94370376543111e-08
Asthma (childhood, severe)	24241537	GSDMB	missense	rs2305480	rs4795405	0.874	8006968	284110	GSDMA	rs4795405	17	0.00169842179731637	16.85	4.04533296662347e-05
Asthma (childhood, severe)	24241537	GSDMB	missense	rs2305480	rs11557467	0.837	8014916	94103	ORMDL3	rs11557467	17	2.98038569155841e-06	35.55	2.4858704722673e-09
Asthma (childhood, severe)	24241537	GSDMB	missense	rs2305480	rs11557467	0.837	8014903	55876	GSDMB	rs11557467	17	3.75154670606865e-05	25.45	4.53997651468173e-07
Asthma (childhood, severe)	24241537	GSDMA	missense	rs3894194	rs8079416	0.87	8014916	94103	ORMDL3	rs8079416	17	1.02667209405509e-05	30.18	3.93749038297716e-08
Asthma (childhood, severe)	24241537	GSDMA	missense	rs3894194	rs8079416	0.87	8014903	55876	GSDMB	rs8079416	17	0.000294807205428757	21.09	4.38208991604188e-06
Asthma (sex interaction) (European, male)	24824216	IRF1 - IL5	Intergenic	rs2549003	rs13165038	0.966	8107942	10111	RAD50	rs13165038	5	0.0280367625279332	10.76	0.00103717383123023
Asthma (sex interaction) (European, male)	24824216	IRF1 - IL5	Intergenic	rs2549003	rs13165038	0.966	8107920	6584	SLC22A5	rs13165038	5	0.039700397210871	9.96	0.00159978054466254
Atopic dermatitis	23042114	IL18R1	nearGene-5	rs13015714	rs13015714	1	8044035	8809	IL18R1	rs13015714	2	0.00281690330859018	15.8	7.04025082747358e-05
Atopic dermatitis	23042114	IL18R1	nearGene-5	rs13015714	rs2058623	1	8044035	8809	IL18R1	rs2058623	2	0.00281690330859018	15.8	7.04025082747358e-05
Atopic dermatitis	23042114	IL18R1	nearGene-5	rs13015714	rs1420106	1	8044035	8809	IL18R1	rs1420106	2	0.00431709937835282	14.91	0.000112763656797348
Atopic dermatitis	23042114	IL18R1	nearGene-5	rs13015714	rs2110735	1	8044035	8809	IL18R1	rs2110735	2	0.00544564225770973	14.42	0.000146240895087646
Atopic dermatitis	23042114	IL18R1	nearGene-5	rs13015714	rs2110734	1	8044035	8809	IL18R1	rs2110734	2	0.00544564225770973	14.42	0.000146240895087646
Atopic dermatitis	23042114	IL18R1	nearGene-5	rs13015714	rs7559479	1	8044035	8809	IL18R1	rs7559479	2	0.00544564225770973	14.42	0.000146240895087646
Atopic dermatitis	23042114	IL18R1	nearGene-5	rs13015714	rs917997	1	8044035	8809	IL18R1	rs917997	2	0.00544564225770973	14.42	0.000146240895087646
Atopic dermatitis	23042114	IL18R1	nearGene-5	rs13015714	rs6734736	0.955	8044035	8809	IL18R1	rs6734736	2	0.00544564225770973	14.42	0.000146240895087646
Atopic dermatitis	22197932	AP5B1 - OVOL1	Intergenic	rs479844	rs479844	1	7949503	30008	EFEMP2	rs479844	11	0.0295294289842793	10.64	0.00110667673828669
Atopic dermatitis	22197932	AP5B1 - OVOL1	Intergenic	rs479844	rs10791824	1	7949503	30008	EFEMP2	rs10791824	11	0.0302671402801946	10.58	0.00114317659735665
Atopic dermatitis	22197932	AP5B1 - OVOL1	Intergenic	rs479844	rs10791824	1	7895945	1072	CFL1	rs10791824	11	0.0463913254486915	9.58	0.00196708406241201
Attention deficit hyperactivity disorder	18839057	MMP24	intron	rs1555322	rs2425032	1	8065868	3692	EIF6	rs2425032	20	0.000983850137084325	18.1	2.09601431154497e-05
Attention deficit hyperactivity disorder	18839057	MMP24	intron	rs1555322	rs1205411	0.932	8065868	3692	EIF6	rs1205411	20	0.000306951560191929	21.01	4.56892416049491e-06
Attention deficit hyperactivity disorder	18839057	MMP24	intron	rs1555322	rs2247828	0.929	8065868	3692	EIF6	rs2247828	20	0.000510019277305977	19.63	9.39818985431567e-06
Attention deficit hyperactivity disorder	18839057	MMP24	intron	rs1555322	rs2425046	0.872	8065868	3692	EIF6	rs2425046	20	0.000306951560191929	21.01	4.56892416049491e-06
Attention deficit hyperactivity disorder	18839057	MMP24	intron	rs1555322	rs2425022	0.818	8065868	3692	EIF6	rs2425022	20	0.000800003686779351	18.57	1.63777799277277e-05
Attention deficit hyperactivity disorder	18839057	MAN2A2	intron	rs2677744	rs1266489	1	7991401	374659	HDDC3	rs1266489	15	0.0137657893882368	12.37	0.000436287606448933
Attention deficit hyperactivity disorder	18839057	MAN2A2	intron	rs2677744	rs4773	1	7991401	374659	HDDC3	rs4773	15	0.0224502245360254	11.28	0.000783465565415074
Attention deficit hyperactivity disorder	18839057	MAN2A2	intron	rs2677744	rs1266489	1	7986132	4122	MAN2A2	rs1266489	15	0.0414378640566426	9.86	0.0016891110581565
Attention deficit hyperactivity disorder	18839057	MAN2A2	intron	rs2677744	rs4773	1	7986132	4122	MAN2A2	rs4773	15	0.0423686104035971	9.81	0.00173565506134093
Attention deficit hyperactivity disorder	18839057	MAN2A2	intron	rs2677744	rs734252	0.962	7991401	374659	HDDC3	rs734252	15	0.00976458048011492	13.14	0.000289057857888992
Attention deficit hyperactivity disorder	18839057	MAN2A2	intron	rs2677744	rs734252	0.962	7986132	4122	MAN2A2	rs734252	15	0.0368389076341558	10.13	0.00145875407641659
Attention deficit hyperactivity disorder	18839057	NT5DC3	intron	rs4964805	rs4964806	1	7965918	51559	NT5DC3	rs4964806	12	0.00185712249522455	16.68	4.42450075662803e-05
Attention deficit hyperactivity disorder	18839057	NT5DC3	intron	rs4964805	rs1866295	1	7965918	51559	NT5DC3	rs1866295	12	0.00185712249522455	16.68	4.42450075662803e-05
Attention deficit hyperactivity disorder	18839057	NT5DC3	intron	rs4964805	rs11111796	0.865	7965918	51559	NT5DC3	rs11111796	12	0.0297775495446263	10.62	0.00111871047363289
Attention deficit hyperactivity disorder	18839057	NT5DC3	intron	rs4964805	rs934847	0.802	7965918	51559	NT5DC3	rs934847	12	0.00272334816108719	15.88	6.74881487824496e-05
Attention deficit hyperactivity disorder (time to onset) (earlier onset)	18937294	MIR4439 - NYAP2	Intergenic	rs1517484	rs1517484	1	8048763	57624	NYAP2	rs1517484	2	0.0150134228676315	12.18	0.000483046442455434
Autism spectrum disorder, attention deficit-hyperactivity disorder, bipolar disorder, major depressive disorder, and schizophrenia (combined) (Modelling analysis)	23453885	KIF21B	intron	rs2297909	rs296547	0.831	7908637	2848	GPR25	rs296547	1	0.0430572892598511	9.77	0.00177382453452118
Autism spectrum disorder, attention deficit-hyperactivity disorder, bipolar disorder, major depressive disorder, and schizophrenia (combined) (Modelling analysis)	23453885	PALB2	intron	rs249954	rs249869	0.861	7994102	84516	DCTN5	rs249869	16	0	48.3	3.65752214359226e-12
Autism spectrum disorder, attention deficit-hyperactivity disorder, bipolar disorder, major depressive disorder, and schizophrenia (combined) (Modelling analysis)	23453885	PALB2	intron	rs249954	rs420259	0.861	7994102	84516	DCTN5	rs420259	16	0.000281213408107608	21.16	4.2249094050057e-06
Autism spectrum disorder, attention deficit-hyperactivity disorder, bipolar disorder, major depressive disorder, and schizophrenia (combined) (Modelling analysis)	23453885	PALB2	intron	rs249954	rs26760	0.808	7994102	84516	DCTN5	rs26760	16	0	48.3	3.65752214359226e-12
Autism spectrum disorder, attention deficit-hyperactivity disorder, bipolar disorder, major depressive disorder, and schizophrenia (combined) (Modelling analysis)	23453885	RPL11P2 - HINT1	Intergenic	rs6867265	rs7709727	1	7896561	3094	HINT1	rs7709727	5	0.00130155866273427	17.47	2.91877341016032e-05
Autism spectrum disorder, attention deficit-hyperactivity disorder, bipolar disorder, major depressive disorder, and schizophrenia (combined) (Modelling analysis)	23453885	CNNM2	intron	rs7914558	rs10786719	0.966	7930170	119032	C10orf32	rs10786719	10	2.88288954446679e-06	35.17	3.02142370291315e-09
Autism spectrum disorder, attention deficit-hyperactivity disorder, bipolar disorder, major depressive disorder, and schizophrenia (combined) (Modelling analysis)	23453885	CNNM2	intron	rs7914558	rs10786719	0.966	7930181	57412	AS3MT	rs10786719	10	5.34073775264754e-06	33.86	5.92238954889591e-09
Axial length	24144296	TIMELESS	intron	rs2291738	rs703829	0.902	7956261	5939	RBMS2	rs703829	12	0.02497904838894	11.04	0.000891668617862335
Axial length	24144296	TIMELESS	intron	rs2291738	rs774047	0.902	7956261	5939	RBMS2	rs774047	12	0.036164058469213	10.17	0.00142744275360983
Axial length	24144296	TIMELESS	intron	rs2291738	rs774033	0.902	7956261	5939	RBMS2	rs774033	12	0.0488301601905226	9.46	0.00210001072088634
Axial length	24144296	TIMELESS	intron	rs2291738	rs774039	0.902	7956261	5939	RBMS2	rs774039	12	0.0488301601905226	9.46	0.00210001072088634
Axial length	24144296	TIMELESS	intron	rs2291738	rs11833581	0.902	7956261	5939	RBMS2	rs11833581	12	0.0488301601905226	9.46	0.00210001072088634
Axial length	24144296	TIMELESS	intron	rs2291738	rs774027	0.867	7956261	5939	RBMS2	rs774027	12	0.02497904838894	11.04	0.000891668617862335
Bilirubin levels	20639394	DGKD	intron	rs1550532	rs838709	0.963	8059801	55230	USP40	rs838709	2	0.000917440384778362	18.25	1.93725949219694e-05
Bilirubin levels	19414484	SLC22A18	intron	rs16928809	rs16928809	1	7937852	5002	SLC22A18	rs16928809	11	0.000809800616447195	18.54	1.66375794398517e-05
Bilirubin levels	20639394	RNU6-14P - C9orf92	Intergenic	rs3008706	rs2987036	0.92	8154416	203238	CCDC171	rs2987036	9	0.0106102862296481	12.97	0.000316522021639725
Bipolar disorder	19416921	ITIH1	missense	rs1042779	rs3755806	0.833	8087935	64943	NT5DC2	rs3755806	3	8.92223690459335e-06	31.38	2.12155079704165e-08
Bipolar disorder	17554300	PALB2	intron	rs420259	rs420259	1	7994102	84516	DCTN5	rs420259	16	0.000281213408107608	21.16	4.2249094050057e-06
Bipolar disorder	18711365	CMTM8	intron	rs4380451	rs4380451	1	8078397	152189	CMTM8	rs4380451	3	0.0315689564455399	10.48	0.00120673756309159
Bipolar disorder	18711365	CMTM8	intron	rs4380451	rs4325954	0.821	8078397	152189	CMTM8	rs4325954	3	0.00128687162596797	17.49	2.88822858736932e-05
Bipolar disorder (body mass index interaction)	24322204	EFCAB10	nearGene-5	rs116979167	rs1355614	0.938	8142061	54517	PUS7	rs1355614	7	0.000507308894826056	19.66	9.25178607997454e-06
Bipolar disorder (body mass index interaction)	24322204	EFCAB10	nearGene-5	rs116979167	rs818621	0.938	8142061	54517	PUS7	rs818621	7	0.000507308894826056	19.66	9.25178607997454e-06
Bipolar disorder (body mass index interaction)	24322204	EFCAB10	nearGene-5	rs116979167	rs711430	0.938	8142061	54517	PUS7	rs711430	7	0.000507308894826056	19.66	9.25178607997454e-06
Bipolar disorder (body mass index interaction)	24322204	PUS7	intron	rs6963495	rs711430	0.818	8142061	54517	PUS7	rs711430	7	0.000507308894826056	19.66	9.25178607997454e-06
Bipolar disorder (body mass index interaction)	24322204	PUS7	intron	rs6963495	rs818621	0.818	8142061	54517	PUS7	rs818621	7	0.000507308894826056	19.66	9.25178607997454e-06
Bipolar disorder (body mass index interaction)	24322204	PUS7	intron	rs6963495	rs1355614	0.818	8142061	54517	PUS7	rs1355614	7	0.000507308894826056	19.66	9.25178607997454e-06
Bipolar disorder (mood-incongruent)	23092984	GNL3;PBRM1	nearGene-5;intron	rs10865974	rs3796353	0.965	8087935	64943	NT5DC2	rs3796353	3	4.16682702890449e-05	25.21	5.14149147473838e-07
Bipolar disorder (mood-incongruent)	23092984	GNL3;PBRM1	nearGene-5;intron	rs10865974	rs3755806	0.932	8087935	64943	NT5DC2	rs3755806	3	8.92223690459335e-06	31.38	2.12155079704165e-08
Bipolar disorder (mood-incongruent)	23092984	GNL3;PBRM1	nearGene-5;intron	rs10865974	rs2251219	0.899	8087935	64943	NT5DC2	rs2251219	3	8.92223690459335e-06	31.38	2.12155079704165e-08
Bipolar disorder (mood-incongruent)	23092984	MIR6817 - ADRBK2	Intergenic	rs1930961	rs5996945	0.85	8072009	1416	CRYBB2P1	rs5996945	22	0.0275291365256729	10.81	0.0010095330253805
Bipolar disorder (recessive)	21254220	PALB2	intron	rs420259	rs420259	1	7994102	84516	DCTN5	rs420259	16	0.000281213408107608	21.16	4.2249094050057e-06
Bipolar disorder and schizophrenia	20889312	VPS13C	intron	rs4143844	rs11629598	0.867	7989387	54832	VPS13C	rs11629598	15	0.0340051182084163	10.31	0.00132311282878373
Bipolar disorder and schizophrenia	20889312	VPS13C	intron	rs4143844	rs2303405	0.867	7989387	54832	VPS13C	rs2303405	15	0.0411011358230538	9.88	0.00167084938990645
Bipolar disorder and schizophrenia	20889312	VPS13C	intron	rs4143844	rs12907567	0.867	7989387	54832	VPS13C	rs12907567	15	0.0411011358230538	9.88	0.00167084938990645
Bipolar disorder and schizophrenia	20889312	VPS13C	intron	rs4143844	rs17303894	0.867	7989387	54832	VPS13C	rs17303894	15	0.0411011358230538	9.88	0.00167084938990645
Bipolar disorder and schizophrenia	20889312	VPS13C	intron	rs4143844	rs17238096	0.867	7989387	54832	VPS13C	rs17238096	15	0.0411011358230538	9.88	0.00167084938990645
Bipolar disorder and schizophrenia	20889312	VPS13C	intron	rs4143844	rs11631273	0.867	7989387	54832	VPS13C	rs11631273	15	0.0446393076160839	9.67	0.00187301312848318
Birth weight	23202124	SLC2A4	nearGene-5	rs5415	rs5415	1	7894209	23399	CTDNEP1	rs5415	17	7.75308339234634e-05	24.22	8.59352447325558e-07
Birth weight	23202124	SLC2A4	nearGene-5	rs5415	rs2654189	0.89	7894209	23399	CTDNEP1	rs2654189	17	7.75308339234634e-05	24.22	8.59352447325558e-07
Bitter taste perception (Quinine)	23966204	PRH1-PRR4	intron	rs1031391	rs2708342	1	7961295	259289	TAS2R43	rs2708342	12	0	75.71	3.28539545848063e-18
Bitter taste perception (Quinine)	23966204	PRH1-PRR4	intron	rs1031391	rs2599396	1	7961295	259289	TAS2R43	rs2599396	12	0	75.71	3.28539545848063e-18
Bitter taste perception (Quinine)	23966204	PRH1-PRR4	intron	rs1031391	rs2597963	1	7961295	259289	TAS2R43	rs2597963	12	0	75.71	3.28539545848063e-18
Bitter taste perception (Quinine)	23966204	PRH1-PRR4	intron	rs1031391	rs2010481	1	7961295	259289	TAS2R43	rs2010481	12	0	70.79	3.97346017425629e-17
Bitter taste perception (Quinine)	23966204	PRH1-PRR4	intron	rs1031391	rs10772420	1	7961295	259289	TAS2R43	rs10772420	12	0	70.79	3.97346017425629e-17
Bitter taste perception (Quinine)	23966204	PRH1-PRR4	intron	rs1031391	rs4763602	1	7961287	259294	TAS2R19	rs4763602	12	0	38	7.07446309897069e-10
Bitter taste perception (Quinine)	23966204	PRH1-PRR4	intron	rs1031391	rs2010481	1	7961287	259294	TAS2R19	rs2010481	12	0	37.75	8.04167187299185e-10
Bitter taste perception (Quinine)	23966204	PRH1-PRR4	intron	rs1031391	rs10772420	1	7961287	259294	TAS2R19	rs10772420	12	0	37.75	8.04167187299185e-10
Bitter taste perception (Quinine)	23966204	PRH1-PRR4	intron	rs1031391	rs2597963	1	7961287	259294	TAS2R19	rs2597963	12	2.77634567947454e-06	34.49	4.28446847525446e-09
Bitter taste perception (Quinine)	23966204	PRH1-PRR4	intron	rs1031391	rs2010481	1	7961291	259290	TAS2R31	rs2010481	12	9.56866183562427e-06	29.19	6.56169923608057e-08
Bitter taste perception (Quinine)	23966204	PRH1-PRR4	intron	rs1031391	rs10772420	1	7961291	259290	TAS2R31	rs10772420	12	9.56866183562427e-06	29.19	6.56169923608057e-08
Bitter taste perception (Quinine)	23966204	PRH1-PRR4	intron	rs1031391	rs4763602	1	7961291	259290	TAS2R31	rs4763602	12	9.19599028375016e-06	28.61	8.85238381264582e-08
Bitter taste perception (Quinine)	23966204	PRH1-PRR4	intron	rs1031391	rs2708342	1	7961291	259290	TAS2R31	rs2708342	12	1.08311838020472e-05	28.34	1.01771169403662e-07
Bitter taste perception (Quinine)	23966204	PRH1-PRR4	intron	rs1031391	rs2597963	1	7961291	259290	TAS2R31	rs2597963	12	1.08311838020472e-05	28.34	1.01771169403662e-07
Bitter taste perception (Quinine)	23966204	PRH1-PRR4	intron	rs1031391	rs2010481	1	7961279	50840	TAS2R14	rs2010481	12	0.000442009624451302	19.96	7.90792765602236e-06
Bitter taste perception (Quinine)	23966204	PRH1-PRR4	intron	rs1031391	rs10772420	1	7961279	50840	TAS2R14	rs10772420	12	0.000442009624451302	19.96	7.90792765602236e-06
Bitter taste perception (Quinine)	23966204	PRH1-PRR4	intron	rs1031391	rs4763602	1	7961279	50840	TAS2R14	rs4763602	12	0.00051472965003864	19.6	9.54691984523814e-06
Bitter taste perception (Quinine)	23966204	PRH1-PRR4	intron	rs1031391	rs2010481	1	7961281	259296	TAS2R50	rs2010481	12	0.0204344450836492	11.49	0.000699716368809163
Bitter taste perception (Quinine)	23966204	PRH1-PRR4	intron	rs1031391	rs10772420	1	7961281	259296	TAS2R50	rs10772420	12	0.0204344450836492	11.49	0.000699716368809163
Bitter taste perception (Quinine)	23966204	PRH1-PRR4	intron	rs1031391	rs4763602	1	7961281	259296	TAS2R50	rs4763602	12	0.0255929197817559	10.98	0.000921004299320653
Bitter taste perception (Quinine)	23966204	PRH1-PRR4	intron	rs1031391	rs4763602	1	7961275	50838	TAS2R13	rs4763602	12	0.0300252172335981	10.6	0.00113087660052791
Bitter taste perception (Quinine)	23966204	PRH1-PRR4	intron	rs1031391	rs2010481	1	7961293	259292	TAS2R46	rs2010481	12	0.0381299758128377	10.05	0.00152347941829632
Bitter taste perception (Quinine)	23966204	PRH1-PRR4	intron	rs1031391	rs10772420	1	7961293	259292	TAS2R46	rs10772420	12	0.0381299758128377	10.05	0.00152347941829632
Bitter taste perception (Quinine)	23966204	PRH1-PRR4	intron	rs1031391	rs4763602	1	7961293	259292	TAS2R46	rs4763602	12	0.0383050741792445	10.04	0.00153177203545223
Bitter taste perception (Quinine)	23966204	PRH1-PRR4	intron	rs1031391	rs7297949	0.904	7961295	259289	TAS2R43	rs7297949	12	0	72.36	1.79311868133189e-17
Bitter taste perception (Quinine)	23966204	PRH1-PRR4	intron	rs1031391	rs7297949	0.904	7961287	259294	TAS2R19	rs7297949	12	0	36.34	1.65727359016538e-09
Bitter taste perception (Quinine)	23966204	PRH1-PRR4	intron	rs1031391	rs7297949	0.904	7961291	259290	TAS2R31	rs7297949	12	2.32016805092023e-05	26.95	2.08787149285524e-07
Bitter taste perception (Quinine)	23966204	PRH1-PRR4	intron	rs1031391	rs7297949	0.904	7961279	50840	TAS2R14	rs7297949	12	0.000497891135591734	19.7	9.06013651488528e-06
Bitter taste perception (Quinine)	23966204	PRH1-PRR4	intron	rs1031391	rs7297949	0.904	7961281	259296	TAS2R50	rs7297949	12	0.0212673702561213	11.4	0.000734441059785543
Bitter taste perception (Quinine)	23966204	PRH1-PRR4	intron	rs1031391	rs7297949	0.904	7961293	259292	TAS2R46	rs7297949	12	0.0237934172222691	11.15	0.000840316731910356
Blood metabolite levels (1-arachidonoylglycerophosphocholine)	24816252	MYRF	cds-synon	rs174535	rs174535	1	7940565	9415	FADS2	rs174535	11	0	53.38	2.74881185883446e-13
Blood metabolite levels (1-arachidonoylglycerophosphocholine)	24816252	MYRF	cds-synon	rs174535	rs102275	1	7940565	9415	FADS2	rs102275	11	0	50.71	1.07072627382747e-12
Blood metabolite levels (1-arachidonoylglycerophosphocholine)	24816252	MYRF	cds-synon	rs174535	rs102275	1	7948630	3995	FADS3	rs102275	11	0.008385761601865	13.48	0.000241119801670391
Blood metabolite levels (1-arachidonoylglycerophosphocholine)	24816252	MYRF	cds-synon	rs174535	rs174535	1	7948630	3995	FADS3	rs174535	11	0.0446393076160839	9.67	0.00187301312848318
Blood metabolite levels (1-arachidonoylglycerophosphocholine)	24816252	MYRF	cds-synon	rs174535	rs1535	0.965	7940565	9415	FADS2	rs1535	11	0	55.63	8.74784035694907e-14
Blood metabolite levels (1-arachidonoylglycerophosphocholine)	24816252	MYRF	cds-synon	rs174535	rs174546	0.965	7940565	9415	FADS2	rs174546	11	0	53.38	2.74881185883446e-13
Blood metabolite levels (1-arachidonoylglycerophosphocholine)	24816252	MYRF	cds-synon	rs174535	rs174583	0.965	7940565	9415	FADS2	rs174583	11	0	50.68	1.08721828474721e-12
Blood metabolite levels (1-arachidonoylglycerophosphocholine)	24816252	MYRF	cds-synon	rs174535	rs174576	0.965	7940565	9415	FADS2	rs174576	11	0	50.27	1.33982214347041e-12
Blood metabolite levels (1-arachidonoylglycerophosphocholine)	24816252	MYRF	cds-synon	rs174535	rs174577	0.965	7940565	9415	FADS2	rs174577	11	0	50.27	1.33982214347041e-12
Blood metabolite levels (1-arachidonoylglycerophosphocholine)	24816252	MYRF	cds-synon	rs174535	rs174583	0.965	7948630	3995	FADS3	rs174583	11	0.0114065457987445	12.8	0.000346619351134667
Blood metabolite levels (1-arachidonoylglycerophosphocholine)	24816252	MYRF	cds-synon	rs174535	rs174576	0.965	7948630	3995	FADS3	rs174576	11	0.0136355041098908	12.39	0.00043163925417527
Blood metabolite levels (1-arachidonoylglycerophosphocholine)	24816252	MYRF	cds-synon	rs174535	rs174577	0.965	7948630	3995	FADS3	rs174577	11	0.0136355041098908	12.39	0.00043163925417527
Blood metabolite levels (1-arachidonoylglycerophosphocholine)	24816252	MYRF	cds-synon	rs174535	rs174546	0.965	7948630	3995	FADS3	rs174546	11	0.0446393076160839	9.67	0.00187301312848318
Blood metabolite levels (1-arachidonoylglycerophosphocholine)	24816252	MYRF	cds-synon	rs174535	rs1535	0.965	7948630	3995	FADS3	rs1535	11	0.0492096451060111	9.44	0.00212303494391869
Blood metabolite levels (1-arachidonoylglycerophosphocholine)	24816252	MYRF	cds-synon	rs174535	rs174547	0.932	7940565	9415	FADS2	rs174547	11	0	53.38	2.74881185883446e-13
Blood metabolite levels (1-arachidonoylglycerophosphocholine)	24816252	MYRF	cds-synon	rs174535	rs174550	0.932	7940565	9415	FADS2	rs174550	11	0	53.38	2.74881185883446e-13
Blood metabolite levels (1-arachidonoylglycerophosphocholine)	24816252	MYRF	cds-synon	rs174535	rs174547	0.932	7948630	3995	FADS3	rs174547	11	0.0446393076160839	9.67	0.00187301312848318
Blood metabolite levels (1-arachidonoylglycerophosphocholine)	24816252	MYRF	cds-synon	rs174535	rs174550	0.932	7948630	3995	FADS3	rs174550	11	0.0446393076160839	9.67	0.00187301312848318
Blood metabolite levels (1-arachidonoylglycerophosphocholine)	24816252	MYRF	cds-synon	rs174535	rs174538	0.899	7940565	9415	FADS2	rs174538	11	0	58.53	2.00214628198108e-14
Blood metabolite levels (1-arachidonoylglycerophosphocholine)	24816252	MYRF	cds-synon	rs174535	rs174538	0.899	7948630	3995	FADS3	rs174538	11	0.0352017851521359	10.23	0.00138174663411341
Blood metabolite levels (1-arachidonoylglycerophosphocholine)	24816252	MYRF	cds-synon	rs174535	rs174548	0.806	7940565	9415	FADS2	rs174548	11	0	63.42	1.67013674124221e-15
Blood metabolite levels (1-arachidonoylglycerophosphocholine)	24816252	MYRF	cds-synon	rs174535	rs174548	0.806	7948630	3995	FADS3	rs174548	11	0.00367943852095957	15.25	9.41767558985692e-05
Blood metabolite levels (1-arachidonoylglycerophosphoethanolamine)	24816252	FADS2	intron	rs174578	rs1535	1	7940565	9415	FADS2	rs1535	11	0	55.63	8.74784035694907e-14
Blood metabolite levels (1-arachidonoylglycerophosphoethanolamine)	24816252	FADS2	intron	rs174578	rs174546	1	7940565	9415	FADS2	rs174546	11	0	53.38	2.74881185883446e-13
Blood metabolite levels (1-arachidonoylglycerophosphoethanolamine)	24816252	FADS2	intron	rs174578	rs174583	1	7940565	9415	FADS2	rs174583	11	0	50.68	1.08721828474721e-12
Blood metabolite levels (1-arachidonoylglycerophosphoethanolamine)	24816252	FADS2	intron	rs174578	rs174577	1	7940565	9415	FADS2	rs174577	11	0	50.27	1.33982214347041e-12
Blood metabolite levels (1-arachidonoylglycerophosphoethanolamine)	24816252	FADS2	intron	rs174578	rs174576	1	7940565	9415	FADS2	rs174576	11	0	50.27	1.33982214347041e-12
Blood metabolite levels (1-arachidonoylglycerophosphoethanolamine)	24816252	FADS2	intron	rs174578	rs174583	1	7948630	3995	FADS3	rs174583	11	0.0114065457987445	12.8	0.000346619351134667
Blood metabolite levels (1-arachidonoylglycerophosphoethanolamine)	24816252	FADS2	intron	rs174578	rs174577	1	7948630	3995	FADS3	rs174577	11	0.0136355041098908	12.39	0.00043163925417527
Blood metabolite levels (1-arachidonoylglycerophosphoethanolamine)	24816252	FADS2	intron	rs174578	rs174576	1	7948630	3995	FADS3	rs174576	11	0.0136355041098908	12.39	0.00043163925417527
Blood metabolite levels (1-arachidonoylglycerophosphoethanolamine)	24816252	FADS2	intron	rs174578	rs174546	1	7948630	3995	FADS3	rs174546	11	0.0446393076160839	9.67	0.00187301312848318
Blood metabolite levels (1-arachidonoylglycerophosphoethanolamine)	24816252	FADS2	intron	rs174578	rs1535	1	7948630	3995	FADS3	rs1535	11	0.0492096451060111	9.44	0.00212303494391869
Blood metabolite levels (1-arachidonoylglycerophosphoethanolamine)	24816252	FADS2	intron	rs174578	rs174550	0.965	7940565	9415	FADS2	rs174550	11	0	53.38	2.74881185883446e-13
Blood metabolite levels (1-arachidonoylglycerophosphoethanolamine)	24816252	FADS2	intron	rs174578	rs174547	0.965	7940565	9415	FADS2	rs174547	11	0	53.38	2.74881185883446e-13
Blood metabolite levels (1-arachidonoylglycerophosphoethanolamine)	24816252	FADS2	intron	rs174578	rs174535	0.965	7940565	9415	FADS2	rs174535	11	0	53.38	2.74881185883446e-13
Blood metabolite levels (1-arachidonoylglycerophosphoethanolamine)	24816252	FADS2	intron	rs174578	rs102275	0.965	7940565	9415	FADS2	rs102275	11	0	50.71	1.07072627382747e-12
Blood metabolite levels (1-arachidonoylglycerophosphoethanolamine)	24816252	FADS2	intron	rs174578	rs102275	0.965	7948630	3995	FADS3	rs102275	11	0.008385761601865	13.48	0.000241119801670391
Blood metabolite levels (1-arachidonoylglycerophosphoethanolamine)	24816252	FADS2	intron	rs174578	rs174550	0.965	7948630	3995	FADS3	rs174550	11	0.0446393076160839	9.67	0.00187301312848318
Blood metabolite levels (1-arachidonoylglycerophosphoethanolamine)	24816252	FADS2	intron	rs174578	rs174547	0.965	7948630	3995	FADS3	rs174547	11	0.0446393076160839	9.67	0.00187301312848318
Blood metabolite levels (1-arachidonoylglycerophosphoethanolamine)	24816252	FADS2	intron	rs174578	rs174535	0.965	7948630	3995	FADS3	rs174535	11	0.0446393076160839	9.67	0.00187301312848318
Blood metabolite levels (1-arachidonoylglycerophosphoethanolamine)	24816252	FADS2	intron	rs174578	rs174538	0.862	7940565	9415	FADS2	rs174538	11	0	58.53	2.00214628198108e-14
Blood metabolite levels (1-arachidonoylglycerophosphoethanolamine)	24816252	FADS2	intron	rs174578	rs174538	0.862	7948630	3995	FADS3	rs174538	11	0.0352017851521359	10.23	0.00138174663411341
Blood metabolite levels (1-arachidonoylglycerophosphoethanolamine)	24816252	FADS2	intron	rs174578	rs174548	0.835	7940565	9415	FADS2	rs174548	11	0	63.42	1.67013674124221e-15
Blood metabolite levels (1-arachidonoylglycerophosphoethanolamine)	24816252	FADS2	intron	rs174578	rs174548	0.835	7948630	3995	FADS3	rs174548	11	0.00367943852095957	15.25	9.41767558985692e-05
Blood metabolite levels (1-arachidonoylglycerophosphoinositol)	24816252	FADS2	intron	rs174578	rs1535	1	7940565	9415	FADS2	rs1535	11	0	55.63	8.74784035694907e-14
Blood metabolite levels (1-arachidonoylglycerophosphoinositol)	24816252	FADS2	intron	rs174578	rs174546	1	7940565	9415	FADS2	rs174546	11	0	53.38	2.74881185883446e-13
Blood metabolite levels (1-arachidonoylglycerophosphoinositol)	24816252	FADS2	intron	rs174578	rs174583	1	7940565	9415	FADS2	rs174583	11	0	50.68	1.08721828474721e-12
Blood metabolite levels (1-arachidonoylglycerophosphoinositol)	24816252	FADS2	intron	rs174578	rs174577	1	7940565	9415	FADS2	rs174577	11	0	50.27	1.33982214347041e-12
Blood metabolite levels (1-arachidonoylglycerophosphoinositol)	24816252	FADS2	intron	rs174578	rs174576	1	7940565	9415	FADS2	rs174576	11	0	50.27	1.33982214347041e-12
Blood metabolite levels (1-arachidonoylglycerophosphoinositol)	24816252	FADS2	intron	rs174578	rs174583	1	7948630	3995	FADS3	rs174583	11	0.0114065457987445	12.8	0.000346619351134667
Blood metabolite levels (1-arachidonoylglycerophosphoinositol)	24816252	FADS2	intron	rs174578	rs174577	1	7948630	3995	FADS3	rs174577	11	0.0136355041098908	12.39	0.00043163925417527
Blood metabolite levels (1-arachidonoylglycerophosphoinositol)	24816252	FADS2	intron	rs174578	rs174576	1	7948630	3995	FADS3	rs174576	11	0.0136355041098908	12.39	0.00043163925417527
Blood metabolite levels (1-arachidonoylglycerophosphoinositol)	24816252	FADS2	intron	rs174578	rs174546	1	7948630	3995	FADS3	rs174546	11	0.0446393076160839	9.67	0.00187301312848318
Blood metabolite levels (1-arachidonoylglycerophosphoinositol)	24816252	FADS2	intron	rs174578	rs1535	1	7948630	3995	FADS3	rs1535	11	0.0492096451060111	9.44	0.00212303494391869
Blood metabolite levels (1-arachidonoylglycerophosphoinositol)	24816252	FADS2	intron	rs174578	rs174550	0.965	7940565	9415	FADS2	rs174550	11	0	53.38	2.74881185883446e-13
Blood metabolite levels (1-arachidonoylglycerophosphoinositol)	24816252	FADS2	intron	rs174578	rs174547	0.965	7940565	9415	FADS2	rs174547	11	0	53.38	2.74881185883446e-13
Blood metabolite levels (1-arachidonoylglycerophosphoinositol)	24816252	FADS2	intron	rs174578	rs174535	0.965	7940565	9415	FADS2	rs174535	11	0	53.38	2.74881185883446e-13
Blood metabolite levels (1-arachidonoylglycerophosphoinositol)	24816252	FADS2	intron	rs174578	rs102275	0.965	7940565	9415	FADS2	rs102275	11	0	50.71	1.07072627382747e-12
Blood metabolite levels (1-arachidonoylglycerophosphoinositol)	24816252	FADS2	intron	rs174578	rs102275	0.965	7948630	3995	FADS3	rs102275	11	0.008385761601865	13.48	0.000241119801670391
Blood metabolite levels (1-arachidonoylglycerophosphoinositol)	24816252	FADS2	intron	rs174578	rs174550	0.965	7948630	3995	FADS3	rs174550	11	0.0446393076160839	9.67	0.00187301312848318
Blood metabolite levels (1-arachidonoylglycerophosphoinositol)	24816252	FADS2	intron	rs174578	rs174547	0.965	7948630	3995	FADS3	rs174547	11	0.0446393076160839	9.67	0.00187301312848318
Blood metabolite levels (1-arachidonoylglycerophosphoinositol)	24816252	FADS2	intron	rs174578	rs174535	0.965	7948630	3995	FADS3	rs174535	11	0.0446393076160839	9.67	0.00187301312848318
Blood metabolite levels (1-arachidonoylglycerophosphoinositol)	24816252	FADS2	intron	rs174578	rs174538	0.862	7940565	9415	FADS2	rs174538	11	0	58.53	2.00214628198108e-14
Blood metabolite levels (1-arachidonoylglycerophosphoinositol)	24816252	FADS2	intron	rs174578	rs174538	0.862	7948630	3995	FADS3	rs174538	11	0.0352017851521359	10.23	0.00138174663411341
Blood metabolite levels (1-arachidonoylglycerophosphoinositol)	24816252	FADS2	intron	rs174578	rs174548	0.835	7940565	9415	FADS2	rs174548	11	0	63.42	1.67013674124221e-15
Blood metabolite levels (1-arachidonoylglycerophosphoinositol)	24816252	FADS2	intron	rs174578	rs174548	0.835	7948630	3995	FADS3	rs174548	11	0.00367943852095957	15.25	9.41767558985692e-05
Blood metabolite levels (1-arachidonoylglycerophosphoinositol)	24816252	TMC4	nearGene-5	rs8736	rs2576452	1	8039144	147798	TMC4	rs2576452	19	0.0162180531604578	12.01	0.000529158574455661
Blood metabolite levels (1-arachidonoylglycerophosphoinositol)	24816252	TMC4	nearGene-5	rs8736	rs641738	0.967	8039144	147798	TMC4	rs641738	19	0.0095001456327011	13.2	0.000279949117880086
Blood metabolite levels (1-linoleoylglycerophosphoethanolamine)	24816252	MYRF	cds-synon	rs174535	rs174535	1	7940565	9415	FADS2	rs174535	11	0	53.38	2.74881185883446e-13
Blood metabolite levels (1-linoleoylglycerophosphoethanolamine)	24816252	MYRF	cds-synon	rs174535	rs102275	1	7940565	9415	FADS2	rs102275	11	0	50.71	1.07072627382747e-12
Blood metabolite levels (1-linoleoylglycerophosphoethanolamine)	24816252	MYRF	cds-synon	rs174535	rs102275	1	7948630	3995	FADS3	rs102275	11	0.008385761601865	13.48	0.000241119801670391
Blood metabolite levels (1-linoleoylglycerophosphoethanolamine)	24816252	MYRF	cds-synon	rs174535	rs174535	1	7948630	3995	FADS3	rs174535	11	0.0446393076160839	9.67	0.00187301312848318
Blood metabolite levels (1-linoleoylglycerophosphoethanolamine)	24816252	MYRF	cds-synon	rs174535	rs1535	0.965	7940565	9415	FADS2	rs1535	11	0	55.63	8.74784035694907e-14
Blood metabolite levels (1-linoleoylglycerophosphoethanolamine)	24816252	MYRF	cds-synon	rs174535	rs174546	0.965	7940565	9415	FADS2	rs174546	11	0	53.38	2.74881185883446e-13
Blood metabolite levels (1-linoleoylglycerophosphoethanolamine)	24816252	MYRF	cds-synon	rs174535	rs174583	0.965	7940565	9415	FADS2	rs174583	11	0	50.68	1.08721828474721e-12
Blood metabolite levels (1-linoleoylglycerophosphoethanolamine)	24816252	MYRF	cds-synon	rs174535	rs174576	0.965	7940565	9415	FADS2	rs174576	11	0	50.27	1.33982214347041e-12
Blood metabolite levels (1-linoleoylglycerophosphoethanolamine)	24816252	MYRF	cds-synon	rs174535	rs174577	0.965	7940565	9415	FADS2	rs174577	11	0	50.27	1.33982214347041e-12
Blood metabolite levels (1-linoleoylglycerophosphoethanolamine)	24816252	MYRF	cds-synon	rs174535	rs174583	0.965	7948630	3995	FADS3	rs174583	11	0.0114065457987445	12.8	0.000346619351134667
Blood metabolite levels (1-linoleoylglycerophosphoethanolamine)	24816252	MYRF	cds-synon	rs174535	rs174576	0.965	7948630	3995	FADS3	rs174576	11	0.0136355041098908	12.39	0.00043163925417527
Blood metabolite levels (1-linoleoylglycerophosphoethanolamine)	24816252	MYRF	cds-synon	rs174535	rs174577	0.965	7948630	3995	FADS3	rs174577	11	0.0136355041098908	12.39	0.00043163925417527
Blood metabolite levels (1-linoleoylglycerophosphoethanolamine)	24816252	MYRF	cds-synon	rs174535	rs174546	0.965	7948630	3995	FADS3	rs174546	11	0.0446393076160839	9.67	0.00187301312848318
Blood metabolite levels (1-linoleoylglycerophosphoethanolamine)	24816252	MYRF	cds-synon	rs174535	rs1535	0.965	7948630	3995	FADS3	rs1535	11	0.0492096451060111	9.44	0.00212303494391869
Blood metabolite levels (1-linoleoylglycerophosphoethanolamine)	24816252	MYRF	cds-synon	rs174535	rs174547	0.932	7940565	9415	FADS2	rs174547	11	0	53.38	2.74881185883446e-13
Blood metabolite levels (1-linoleoylglycerophosphoethanolamine)	24816252	MYRF	cds-synon	rs174535	rs174550	0.932	7940565	9415	FADS2	rs174550	11	0	53.38	2.74881185883446e-13
Blood metabolite levels (1-linoleoylglycerophosphoethanolamine)	24816252	MYRF	cds-synon	rs174535	rs174547	0.932	7948630	3995	FADS3	rs174547	11	0.0446393076160839	9.67	0.00187301312848318
Blood metabolite levels (1-linoleoylglycerophosphoethanolamine)	24816252	MYRF	cds-synon	rs174535	rs174550	0.932	7948630	3995	FADS3	rs174550	11	0.0446393076160839	9.67	0.00187301312848318
Blood metabolite levels (1-linoleoylglycerophosphoethanolamine)	24816252	MYRF	cds-synon	rs174535	rs174538	0.899	7940565	9415	FADS2	rs174538	11	0	58.53	2.00214628198108e-14
Blood metabolite levels (1-linoleoylglycerophosphoethanolamine)	24816252	MYRF	cds-synon	rs174535	rs174538	0.899	7948630	3995	FADS3	rs174538	11	0.0352017851521359	10.23	0.00138174663411341
Blood metabolite levels (1-linoleoylglycerophosphoethanolamine)	24816252	MYRF	cds-synon	rs174535	rs174548	0.806	7940565	9415	FADS2	rs174548	11	0	63.42	1.67013674124221e-15
Blood metabolite levels (1-linoleoylglycerophosphoethanolamine)	24816252	MYRF	cds-synon	rs174535	rs174548	0.806	7948630	3995	FADS3	rs174548	11	0.00367943852095957	15.25	9.41767558985692e-05
Blood metabolite levels (3-(4-hydroxyphenyl)lactate)	24816252	CCDC57	missense	rs4625783	rs4625783	1	8019392	2194	FASN	rs4625783	17	0.000214515451415188	21.91	2.85741030524158e-06
Blood metabolite levels (3-(4-hydroxyphenyl)lactate)	24816252	CCDC57	missense	rs4625783	rs7213172	0.934	8019392	2194	FASN	rs7213172	17	0.000214515451415188	21.91	2.85741030524158e-06
Blood metabolite levels (3-(4-hydroxyphenyl)lactate)	24816252	CCDC57	missense	rs4625783	rs7209474	0.934	8019392	2194	FASN	rs7209474	17	0.000214515451415188	21.91	2.85741030524158e-06
Blood metabolite levels (3-(4-hydroxyphenyl)lactate)	24816252	CCDC57	missense	rs4625783	rs4789670	0.934	8019392	2194	FASN	rs4789670	17	0.000214515451415188	21.91	2.85741030524158e-06
Blood metabolite levels (3-(4-hydroxyphenyl)lactate)	24816252	CCDC57	missense	rs4625783	rs7226049	0.9	8019392	2194	FASN	rs7226049	17	0.00023521260037175	21.63	3.3063963905465e-06
Blood metabolite levels (3-(4-hydroxyphenyl)lactate)	24816252	CCDC57	missense	rs4625783	rs4789671	0.872	8019392	2194	FASN	rs4789671	17	0.000497891135591734	19.7	9.06013651488528e-06
Blood metabolite levels (3-(4-hydroxyphenyl)lactate)	24816252	CCDC57	missense	rs4625783	rs11077969	0.867	8019392	2194	FASN	rs11077969	17	0.000214515451415188	21.91	2.85741030524158e-06
Blood metabolite levels (3-dehydrocarnitine)	24816252	SLC22A4;LOC553103	intron;intron	rs273913	rs273913	1	8107920	6584	SLC22A5	rs273913	5	0.00127100803427458	17.52	2.84301256170436e-05
Blood metabolite levels (3-dehydrocarnitine)	24816252	SLC22A4;LOC553103	intron;intron	rs273913	rs273914	1	8107920	6584	SLC22A5	rs273914	5	0.00184822893976519	16.69	4.40123882598368e-05
Blood metabolite levels (3-dehydrocarnitine)	24816252	SLC22A4;LOC553103	intron;intron	rs273913	rs272894	1	8107920	6584	SLC22A5	rs272894	5	0.00184822893976519	16.69	4.40123882598368e-05
Blood metabolite levels (3-dehydrocarnitine)	24816252	SLC22A4;LOC553103	intron;intron	rs273913	rs272842	1	8107920	6584	SLC22A5	rs272842	5	0.00184822893976519	16.69	4.40123882598368e-05
Blood metabolite levels (3-dehydrocarnitine)	24816252	SLC22A4;LOC553103	intron;intron	rs273913	rs272881	1	8107920	6584	SLC22A5	rs272881	5	0.00184822893976519	16.69	4.40123882598368e-05
Blood metabolite levels (3-dehydrocarnitine)	24816252	SLC22A4;LOC553103	intron;intron	rs273913	rs270605	1	8107920	6584	SLC22A5	rs270605	5	0.00184822893976519	16.69	4.40123882598368e-05
Blood metabolite levels (3-dehydrocarnitine)	24816252	SLC22A4;LOC553103	intron;intron	rs273913	rs272875	1	8107920	6584	SLC22A5	rs272875	5	0.00184822893976519	16.69	4.40123882598368e-05
Blood metabolite levels (3-dehydrocarnitine)	24816252	SLC22A4;LOC553103	intron;intron	rs273913	rs272867	1	8107920	6584	SLC22A5	rs272867	5	0.00184822893976519	16.69	4.40123882598368e-05
Blood metabolite levels (3-dehydrocarnitine)	24816252	SLC22A4;LOC553103	intron;intron	rs273913	rs2631370	1	8107920	6584	SLC22A5	rs2631370	5	0.00184822893976519	16.69	4.40123882598368e-05
Blood metabolite levels (3-dehydrocarnitine)	24816252	SLC22A4;LOC553103	intron;intron	rs273913	rs274559	1	8107920	6584	SLC22A5	rs274559	5	0.00184822893976519	16.69	4.40123882598368e-05
Blood metabolite levels (3-dehydrocarnitine)	24816252	SLC22A4;LOC553103	intron;intron	rs273913	rs274558	1	8107920	6584	SLC22A5	rs274558	5	0.00184822893976519	16.69	4.40123882598368e-05
Blood metabolite levels (3-dehydrocarnitine)	24816252	SLC22A4;LOC553103	intron;intron	rs273913	rs274557	1	8107920	6584	SLC22A5	rs274557	5	0.00314256624589684	15.58	7.90867233879211e-05
Blood metabolite levels (3-dehydrocarnitine)	24816252	SLC22A4;LOC553103	intron;intron	rs273913	rs272886	0.932	8107920	6584	SLC22A5	rs272886	5	0.00184822893976519	16.69	4.40123882598368e-05
Blood metabolite levels (3-dehydrocarnitine)	24816252	SLC22A4;LOC553103	intron;intron	rs273913	rs270613	0.932	8107920	6584	SLC22A5	rs270613	5	0.00184822893976519	16.69	4.40123882598368e-05
Blood metabolite levels (3-dehydrocarnitine)	24816252	SLC22A4;LOC553103	intron;intron	rs273913	rs272893	0.931	8107920	6584	SLC22A5	rs272893	5	0.00335306711691058	15.45	8.47169431099576e-05
Blood metabolite levels (3-dehydrocarnitine)	24816252	SLC22A4;LOC553103	intron;intron	rs273913	rs272889	0.931	8107920	6584	SLC22A5	rs272889	5	0.00335306711691058	15.45	8.47169431099576e-05
Blood metabolite levels (3-dehydrocarnitine)	24816252	SLC22A4;LOC553103	intron;intron	rs273913	rs270602	0.931	8107920	6584	SLC22A5	rs270602	5	0.00335306711691058	15.45	8.47169431099576e-05
Blood metabolite levels (3-dehydrocarnitine)	24816252	SLC22A4;LOC553103	intron;intron	rs273913	rs272874	0.931	8107920	6584	SLC22A5	rs272874	5	0.00335306711691058	15.45	8.47169431099576e-05
Blood metabolite levels (3-dehydrocarnitine)	24816252	SLC22A4;LOC553103	intron;intron	rs273913	rs272869	0.931	8107920	6584	SLC22A5	rs272869	5	0.00335306711691058	15.45	8.47169431099576e-05
Blood metabolite levels (3-dehydrocarnitine)	24816252	SLC22A4;LOC553103	intron;intron	rs273913	rs274546	0.931	8107920	6584	SLC22A5	rs274546	5	0.00335306711691058	15.45	8.47169431099576e-05
Blood metabolite levels (3-dehydrocarnitine)	24816252	SLC22A4;LOC553103	intron;intron	rs273913	rs274562	0.931	8107920	6584	SLC22A5	rs274562	5	0.00335306711691058	15.45	8.47169431099576e-05
Blood metabolite levels (3-dehydrocarnitine)	24816252	SLC22A4;LOC553103	intron;intron	rs273913	rs274561	0.931	8107920	6584	SLC22A5	rs274561	5	0.00335306711691058	15.45	8.47169431099576e-05
Blood metabolite levels (3-dehydrocarnitine)	24816252	SLC22A4;LOC553103	intron;intron	rs273913	rs274560	0.931	8107920	6584	SLC22A5	rs274560	5	0.00335306711691058	15.45	8.47169431099576e-05
Blood metabolite levels (3-dehydrocarnitine)	24816252	SLC22A4;LOC553103	intron;intron	rs273913	rs274567	0.931	8107920	6584	SLC22A5	rs274567	5	0.00604676767382965	14.19	0.000165246379252446
Blood metabolite levels (3-dehydrocarnitine)	24816252	SLC22A4;LOC553103	intron;intron	rs273913	rs274555	0.833	8107920	6584	SLC22A5	rs274555	5	0.0129415797012833	12.51	0.000404779603894183
Blood metabolite levels (acetylcarnitine)	24816252	SLC22A5	intron	rs274567	rs274562	1	8107920	6584	SLC22A5	rs274562	5	0.00335306711691058	15.45	8.47169431099576e-05
Blood metabolite levels (acetylcarnitine)	24816252	SLC22A5	intron	rs274567	rs274561	1	8107920	6584	SLC22A5	rs274561	5	0.00335306711691058	15.45	8.47169431099576e-05
Blood metabolite levels (acetylcarnitine)	24816252	SLC22A5	intron	rs274567	rs274560	1	8107920	6584	SLC22A5	rs274560	5	0.00335306711691058	15.45	8.47169431099576e-05
Blood metabolite levels (acetylcarnitine)	24816252	SLC22A5	intron	rs274567	rs274546	1	8107920	6584	SLC22A5	rs274546	5	0.00335306711691058	15.45	8.47169431099576e-05
Blood metabolite levels (acetylcarnitine)	24816252	SLC22A5	intron	rs274567	rs272869	1	8107920	6584	SLC22A5	rs272869	5	0.00335306711691058	15.45	8.47169431099576e-05
Blood metabolite levels (acetylcarnitine)	24816252	SLC22A5	intron	rs274567	rs272874	1	8107920	6584	SLC22A5	rs272874	5	0.00335306711691058	15.45	8.47169431099576e-05
Blood metabolite levels (acetylcarnitine)	24816252	SLC22A5	intron	rs274567	rs272889	1	8107920	6584	SLC22A5	rs272889	5	0.00335306711691058	15.45	8.47169431099576e-05
Blood metabolite levels (acetylcarnitine)	24816252	SLC22A5	intron	rs274567	rs272893	1	8107920	6584	SLC22A5	rs272893	5	0.00335306711691058	15.45	8.47169431099576e-05
Blood metabolite levels (acetylcarnitine)	24816252	SLC22A5	intron	rs274567	rs270602	1	8107920	6584	SLC22A5	rs270602	5	0.00335306711691058	15.45	8.47169431099576e-05
Blood metabolite levels (acetylcarnitine)	24816252	SLC22A5	intron	rs274567	rs274567	1	8107920	6584	SLC22A5	rs274567	5	0.00604676767382965	14.19	0.000165246379252446
Blood metabolite levels (acetylcarnitine)	24816252	SLC22A5	intron	rs274567	rs273913	0.931	8107920	6584	SLC22A5	rs273913	5	0.00127100803427458	17.52	2.84301256170436e-05
Blood metabolite levels (acetylcarnitine)	24816252	SLC22A5	intron	rs274567	rs274559	0.931	8107920	6584	SLC22A5	rs274559	5	0.00184822893976519	16.69	4.40123882598368e-05
Blood metabolite levels (acetylcarnitine)	24816252	SLC22A5	intron	rs274567	rs274558	0.931	8107920	6584	SLC22A5	rs274558	5	0.00184822893976519	16.69	4.40123882598368e-05
Blood metabolite levels (acetylcarnitine)	24816252	SLC22A5	intron	rs274567	rs2631370	0.931	8107920	6584	SLC22A5	rs2631370	5	0.00184822893976519	16.69	4.40123882598368e-05
Blood metabolite levels (acetylcarnitine)	24816252	SLC22A5	intron	rs274567	rs272867	0.931	8107920	6584	SLC22A5	rs272867	5	0.00184822893976519	16.69	4.40123882598368e-05
Blood metabolite levels (acetylcarnitine)	24816252	SLC22A5	intron	rs274567	rs272875	0.931	8107920	6584	SLC22A5	rs272875	5	0.00184822893976519	16.69	4.40123882598368e-05
Blood metabolite levels (acetylcarnitine)	24816252	SLC22A5	intron	rs274567	rs272881	0.931	8107920	6584	SLC22A5	rs272881	5	0.00184822893976519	16.69	4.40123882598368e-05
Blood metabolite levels (acetylcarnitine)	24816252	SLC22A5	intron	rs274567	rs272894	0.931	8107920	6584	SLC22A5	rs272894	5	0.00184822893976519	16.69	4.40123882598368e-05
Blood metabolite levels (acetylcarnitine)	24816252	SLC22A5	intron	rs274567	rs273914	0.931	8107920	6584	SLC22A5	rs273914	5	0.00184822893976519	16.69	4.40123882598368e-05
Blood metabolite levels (acetylcarnitine)	24816252	SLC22A5	intron	rs274567	rs272842	0.931	8107920	6584	SLC22A5	rs272842	5	0.00184822893976519	16.69	4.40123882598368e-05
Blood metabolite levels (acetylcarnitine)	24816252	SLC22A5	intron	rs274567	rs270605	0.931	8107920	6584	SLC22A5	rs270605	5	0.00184822893976519	16.69	4.40123882598368e-05
Blood metabolite levels (acetylcarnitine)	24816252	SLC22A5	intron	rs274567	rs274557	0.931	8107920	6584	SLC22A5	rs274557	5	0.00314256624589684	15.58	7.90867233879211e-05
Blood metabolite levels (acetylcarnitine)	24816252	SLC22A5	intron	rs274567	rs272886	0.868	8107920	6584	SLC22A5	rs272886	5	0.00184822893976519	16.69	4.40123882598368e-05
Blood metabolite levels (acetylcarnitine)	24816252	SLC22A5	intron	rs274567	rs270613	0.868	8107920	6584	SLC22A5	rs270613	5	0.00184822893976519	16.69	4.40123882598368e-05
Blood metabolite levels (adrenate (22:4n6))	24816252	FADS1	intron	rs174550	rs174550	1	7940565	9415	FADS2	rs174550	11	0	53.38	2.74881185883446e-13
Blood metabolite levels (adrenate (22:4n6))	24816252	FADS1	intron	rs174550	rs174550	1	7948630	3995	FADS3	rs174550	11	0.0446393076160839	9.67	0.00187301312848318
Blood metabolite levels (adrenate (22:4n6))	24816252	FADS1	intron	rs174550	rs1535	0.965	7940565	9415	FADS2	rs1535	11	0	55.63	8.74784035694907e-14
Blood metabolite levels (adrenate (22:4n6))	24816252	FADS1	intron	rs174550	rs174546	0.965	7940565	9415	FADS2	rs174546	11	0	53.38	2.74881185883446e-13
Blood metabolite levels (adrenate (22:4n6))	24816252	FADS1	intron	rs174550	rs174583	0.965	7940565	9415	FADS2	rs174583	11	0	50.68	1.08721828474721e-12
Blood metabolite levels (adrenate (22:4n6))	24816252	FADS1	intron	rs174550	rs174576	0.965	7940565	9415	FADS2	rs174576	11	0	50.27	1.33982214347041e-12
Blood metabolite levels (adrenate (22:4n6))	24816252	FADS1	intron	rs174550	rs174577	0.965	7940565	9415	FADS2	rs174577	11	0	50.27	1.33982214347041e-12
Blood metabolite levels (adrenate (22:4n6))	24816252	FADS1	intron	rs174550	rs174583	0.965	7948630	3995	FADS3	rs174583	11	0.0114065457987445	12.8	0.000346619351134667
Blood metabolite levels (adrenate (22:4n6))	24816252	FADS1	intron	rs174550	rs174576	0.965	7948630	3995	FADS3	rs174576	11	0.0136355041098908	12.39	0.00043163925417527
Blood metabolite levels (adrenate (22:4n6))	24816252	FADS1	intron	rs174550	rs174577	0.965	7948630	3995	FADS3	rs174577	11	0.0136355041098908	12.39	0.00043163925417527
Blood metabolite levels (adrenate (22:4n6))	24816252	FADS1	intron	rs174550	rs174546	0.965	7948630	3995	FADS3	rs174546	11	0.0446393076160839	9.67	0.00187301312848318
Blood metabolite levels (adrenate (22:4n6))	24816252	FADS1	intron	rs174550	rs1535	0.965	7948630	3995	FADS3	rs1535	11	0.0492096451060111	9.44	0.00212303494391869
Blood metabolite levels (adrenate (22:4n6))	24816252	FADS1	intron	rs174550	rs174535	0.932	7940565	9415	FADS2	rs174535	11	0	53.38	2.74881185883446e-13
Blood metabolite levels (adrenate (22:4n6))	24816252	FADS1	intron	rs174550	rs102275	0.932	7940565	9415	FADS2	rs102275	11	0	50.71	1.07072627382747e-12
Blood metabolite levels (adrenate (22:4n6))	24816252	FADS1	intron	rs174550	rs102275	0.932	7948630	3995	FADS3	rs102275	11	0.008385761601865	13.48	0.000241119801670391
Blood metabolite levels (adrenate (22:4n6))	24816252	FADS1	intron	rs174550	rs174535	0.932	7948630	3995	FADS3	rs174535	11	0.0446393076160839	9.67	0.00187301312848318
Blood metabolite levels (adrenate (22:4n6))	24816252	FADS1	intron	rs174550	rs174547	0.93	7940565	9415	FADS2	rs174547	11	0	53.38	2.74881185883446e-13
Blood metabolite levels (adrenate (22:4n6))	24816252	FADS1	intron	rs174550	rs174547	0.93	7948630	3995	FADS3	rs174547	11	0.0446393076160839	9.67	0.00187301312848318
Blood metabolite levels (adrenate (22:4n6))	24816252	FADS1	intron	rs174550	rs174548	0.865	7940565	9415	FADS2	rs174548	11	0	63.42	1.67013674124221e-15
Blood metabolite levels (adrenate (22:4n6))	24816252	FADS1	intron	rs174550	rs174548	0.865	7948630	3995	FADS3	rs174548	11	0.00367943852095957	15.25	9.41767558985692e-05
Blood metabolite levels (adrenate (22:4n6))	24816252	FADS1	intron	rs174550	rs174538	0.827	7940565	9415	FADS2	rs174538	11	0	58.53	2.00214628198108e-14
Blood metabolite levels (adrenate (22:4n6))	24816252	FADS1	intron	rs174550	rs174538	0.827	7948630	3995	FADS3	rs174538	11	0.0352017851521359	10.23	0.00138174663411341
Blood metabolite levels (arachidonate (20:4n6))	24816252	FADS1	intron	rs174548	rs174548	1	7940565	9415	FADS2	rs174548	11	0	63.42	1.67013674124221e-15
Blood metabolite levels (arachidonate (20:4n6))	24816252	FADS1	intron	rs174548	rs174548	1	7948630	3995	FADS3	rs174548	11	0.00367943852095957	15.25	9.41767558985692e-05
Blood metabolite levels (arachidonate (20:4n6))	24816252	FADS1	intron	rs174548	rs174550	0.865	7940565	9415	FADS2	rs174550	11	0	53.38	2.74881185883446e-13
Blood metabolite levels (arachidonate (20:4n6))	24816252	FADS1	intron	rs174548	rs174550	0.865	7948630	3995	FADS3	rs174550	11	0.0446393076160839	9.67	0.00187301312848318
Blood metabolite levels (arachidonate (20:4n6))	24816252	FADS1	intron	rs174548	rs1535	0.835	7940565	9415	FADS2	rs1535	11	0	55.63	8.74784035694907e-14
Blood metabolite levels (arachidonate (20:4n6))	24816252	FADS1	intron	rs174548	rs174546	0.835	7940565	9415	FADS2	rs174546	11	0	53.38	2.74881185883446e-13
Blood metabolite levels (arachidonate (20:4n6))	24816252	FADS1	intron	rs174548	rs174583	0.835	7940565	9415	FADS2	rs174583	11	0	50.68	1.08721828474721e-12
Blood metabolite levels (arachidonate (20:4n6))	24816252	FADS1	intron	rs174548	rs174576	0.835	7940565	9415	FADS2	rs174576	11	0	50.27	1.33982214347041e-12
Blood metabolite levels (arachidonate (20:4n6))	24816252	FADS1	intron	rs174548	rs174577	0.835	7940565	9415	FADS2	rs174577	11	0	50.27	1.33982214347041e-12
Blood metabolite levels (arachidonate (20:4n6))	24816252	FADS1	intron	rs174548	rs174583	0.835	7948630	3995	FADS3	rs174583	11	0.0114065457987445	12.8	0.000346619351134667
Blood metabolite levels (arachidonate (20:4n6))	24816252	FADS1	intron	rs174548	rs174576	0.835	7948630	3995	FADS3	rs174576	11	0.0136355041098908	12.39	0.00043163925417527
Blood metabolite levels (arachidonate (20:4n6))	24816252	FADS1	intron	rs174548	rs174577	0.835	7948630	3995	FADS3	rs174577	11	0.0136355041098908	12.39	0.00043163925417527
Blood metabolite levels (arachidonate (20:4n6))	24816252	FADS1	intron	rs174548	rs174546	0.835	7948630	3995	FADS3	rs174546	11	0.0446393076160839	9.67	0.00187301312848318
Blood metabolite levels (arachidonate (20:4n6))	24816252	FADS1	intron	rs174548	rs1535	0.835	7948630	3995	FADS3	rs1535	11	0.0492096451060111	9.44	0.00212303494391869
Blood metabolite levels (arachidonate (20:4n6))	24816252	FADS1	intron	rs174548	rs174535	0.806	7940565	9415	FADS2	rs174535	11	0	53.38	2.74881185883446e-13
Blood metabolite levels (arachidonate (20:4n6))	24816252	FADS1	intron	rs174548	rs102275	0.806	7940565	9415	FADS2	rs102275	11	0	50.71	1.07072627382747e-12
Blood metabolite levels (arachidonate (20:4n6))	24816252	FADS1	intron	rs174548	rs102275	0.806	7948630	3995	FADS3	rs102275	11	0.008385761601865	13.48	0.000241119801670391
Blood metabolite levels (arachidonate (20:4n6))	24816252	FADS1	intron	rs174548	rs174535	0.806	7948630	3995	FADS3	rs174535	11	0.0446393076160839	9.67	0.00187301312848318
Blood metabolite levels (carnitine)	24816252	SLC22A4	intron	rs419291	rs419291	1	8107920	6584	SLC22A5	rs419291	5	0.00384541694655482	15.16	9.87737876416666e-05
Blood metabolite levels (cis-4-decenoyl carnitine)	24816252	ACADM	intron	rs11161521	rs7534754	1	7902367	34	ACADM	rs7534754	1	0.039004655160436	10	0.00156540225800255
Blood metabolite levels (cis-4-decenoyl carnitine)	24816252	ACADM	intron	rs11161521	rs11163924	1	7902367	34	ACADM	rs11163924	1	0.039004655160436	10	0.00156540225800255
Blood metabolite levels (cis-4-decenoyl carnitine)	24816252	ACADM	intron	rs11161521	rs211718	1	7902367	34	ACADM	rs211718	1	0.0416216135082576	9.85	0.00169831759403785
Blood metabolite levels (cis-4-decenoyl carnitine)	24816252	ACADM	intron	rs11161521	rs7518038	1	7902367	34	ACADM	rs7518038	1	0.0435732350225888	9.74	0.00180300897576129
Blood metabolite levels (cis-4-decenoyl carnitine)	24816252	PPID	UTR-3	rs8396	rs8396	1	8103437	5481	PPID	rs8396	4	0	57.38	3.59241771792147e-14
Blood metabolite levels (cis-4-decenoyl carnitine)	24816252	PPID	UTR-3	rs8396	rs12505475	1	8103437	5481	PPID	rs12505475	4	0	56.18	6.6130818503408e-14
Blood metabolite levels (cis-4-decenoyl carnitine)	24816252	PPID	UTR-3	rs8396	rs11737481	1	8103437	5481	PPID	rs11737481	4	0	53.25	2.93687468562875e-13
Blood metabolite levels (cis-4-decenoyl carnitine)	24816252	PPID	UTR-3	rs8396	rs17843966	0.921	8103437	5481	PPID	rs17843966	4	0	44.08	3.15225366418963e-11
Blood metabolite levels (citrulline)	24816252	ALDH18A1	intron	rs56322409	rs4258314	0.931	7929511	953	ENTPD1	rs4258314	10	0.000204273107931541	22.07	2.62886270711036e-06
Blood metabolite levels (citrulline)	24816252	ALDH18A1	intron	rs56322409	rs10882649	0.897	7929511	953	ENTPD1	rs10882649	10	7.41761146985863e-05	24.36	7.9910838109184e-07
Blood metabolite levels (citrulline)	24816252	ALDH18A1	intron	rs56322409	rs11188484	0.897	7929511	953	ENTPD1	rs11188484	10	7.41761146985863e-05	24.36	7.9910838109184e-07
Blood metabolite levels (citrulline)	24816252	ALDH18A1	intron	rs56322409	rs7074866	0.833	7929511	953	ENTPD1	rs7074866	10	0.000170333129842347	22.57	2.02624068742046e-06
Blood metabolite levels (decanoylcarnitine)	24816252	RPL29P5 - ACADM	Intergenic	rs7552404	rs11163924	1	7902367	34	ACADM	rs11163924	1	0.039004655160436	10	0.00156540225800255
Blood metabolite levels (decanoylcarnitine)	24816252	RPL29P5 - ACADM	Intergenic	rs7552404	rs7534754	1	7902367	34	ACADM	rs7534754	1	0.039004655160436	10	0.00156540225800255
Blood metabolite levels (decanoylcarnitine)	24816252	RPL29P5 - ACADM	Intergenic	rs7552404	rs211718	1	7902367	34	ACADM	rs211718	1	0.0416216135082576	9.85	0.00169831759403785
Blood metabolite levels (decanoylcarnitine)	24816252	RPL29P5 - ACADM	Intergenic	rs7552404	rs7518038	1	7902367	34	ACADM	rs7518038	1	0.0435732350225888	9.74	0.00180300897576129
Blood metabolite levels (decanoylcarnitine)	24816252	PPID	UTR-3	rs8396	rs8396	1	8103437	5481	PPID	rs8396	4	0	57.38	3.59241771792147e-14
Blood metabolite levels (decanoylcarnitine)	24816252	PPID	UTR-3	rs8396	rs12505475	1	8103437	5481	PPID	rs12505475	4	0	56.18	6.6130818503408e-14
Blood metabolite levels (decanoylcarnitine)	24816252	PPID	UTR-3	rs8396	rs11737481	1	8103437	5481	PPID	rs11737481	4	0	53.25	2.93687468562875e-13
Blood metabolite levels (decanoylcarnitine)	24816252	PPID	UTR-3	rs8396	rs17843966	0.921	8103437	5481	PPID	rs17843966	4	0	44.08	3.15225366418963e-11
Blood metabolite levels (dihomo-linolenate (20:3n3 or n6))	24816252	PDXDC1	intron	rs6498540	rs4500751	1	7999598	123803	NTAN1	rs4500751	16	0.0419951119559274	9.83	0.00171688348924171
Blood metabolite levels (docosapentaenoate (n3 DPA; 22:5n3))	24816252	TMEM258;FEN1;MIR611	UTR-5;nearGene-5;nearGene-5	rs174538	rs174538	1	7940565	9415	FADS2	rs174538	11	0	58.53	2.00214628198108e-14
Blood metabolite levels (docosapentaenoate (n3 DPA; 22:5n3))	24816252	TMEM258;FEN1;MIR611	UTR-5;nearGene-5;nearGene-5	rs174538	rs174538	1	7948630	3995	FADS3	rs174538	11	0.0352017851521359	10.23	0.00138174663411341
Blood metabolite levels (docosapentaenoate (n3 DPA; 22:5n3))	24816252	TMEM258;FEN1;MIR611	UTR-5;nearGene-5;nearGene-5	rs174538	rs174535	0.899	7940565	9415	FADS2	rs174535	11	0	53.38	2.74881185883446e-13
Blood metabolite levels (docosapentaenoate (n3 DPA; 22:5n3))	24816252	TMEM258;FEN1;MIR611	UTR-5;nearGene-5;nearGene-5	rs174538	rs102275	0.899	7940565	9415	FADS2	rs102275	11	0	50.71	1.07072627382747e-12
Blood metabolite levels (docosapentaenoate (n3 DPA; 22:5n3))	24816252	TMEM258;FEN1;MIR611	UTR-5;nearGene-5;nearGene-5	rs174538	rs102275	0.899	7948630	3995	FADS3	rs102275	11	0.008385761601865	13.48	0.000241119801670391
Blood metabolite levels (docosapentaenoate (n3 DPA; 22:5n3))	24816252	TMEM258;FEN1;MIR611	UTR-5;nearGene-5;nearGene-5	rs174538	rs174535	0.899	7948630	3995	FADS3	rs174535	11	0.0446393076160839	9.67	0.00187301312848318
Blood metabolite levels (docosapentaenoate (n3 DPA; 22:5n3))	24816252	TMEM258;FEN1;MIR611	UTR-5;nearGene-5;nearGene-5	rs174538	rs1535	0.862	7940565	9415	FADS2	rs1535	11	0	55.63	8.74784035694907e-14
Blood metabolite levels (docosapentaenoate (n3 DPA; 22:5n3))	24816252	TMEM258;FEN1;MIR611	UTR-5;nearGene-5;nearGene-5	rs174538	rs174546	0.862	7940565	9415	FADS2	rs174546	11	0	53.38	2.74881185883446e-13
Blood metabolite levels (docosapentaenoate (n3 DPA; 22:5n3))	24816252	TMEM258;FEN1;MIR611	UTR-5;nearGene-5;nearGene-5	rs174538	rs174583	0.862	7940565	9415	FADS2	rs174583	11	0	50.68	1.08721828474721e-12
Blood metabolite levels (docosapentaenoate (n3 DPA; 22:5n3))	24816252	TMEM258;FEN1;MIR611	UTR-5;nearGene-5;nearGene-5	rs174538	rs174576	0.862	7940565	9415	FADS2	rs174576	11	0	50.27	1.33982214347041e-12
Blood metabolite levels (docosapentaenoate (n3 DPA; 22:5n3))	24816252	TMEM258;FEN1;MIR611	UTR-5;nearGene-5;nearGene-5	rs174538	rs174577	0.862	7940565	9415	FADS2	rs174577	11	0	50.27	1.33982214347041e-12
Blood metabolite levels (docosapentaenoate (n3 DPA; 22:5n3))	24816252	TMEM258;FEN1;MIR611	UTR-5;nearGene-5;nearGene-5	rs174538	rs174583	0.862	7948630	3995	FADS3	rs174583	11	0.0114065457987445	12.8	0.000346619351134667
Blood metabolite levels (docosapentaenoate (n3 DPA; 22:5n3))	24816252	TMEM258;FEN1;MIR611	UTR-5;nearGene-5;nearGene-5	rs174538	rs174576	0.862	7948630	3995	FADS3	rs174576	11	0.0136355041098908	12.39	0.00043163925417527
Blood metabolite levels (docosapentaenoate (n3 DPA; 22:5n3))	24816252	TMEM258;FEN1;MIR611	UTR-5;nearGene-5;nearGene-5	rs174538	rs174577	0.862	7948630	3995	FADS3	rs174577	11	0.0136355041098908	12.39	0.00043163925417527
Blood metabolite levels (docosapentaenoate (n3 DPA; 22:5n3))	24816252	TMEM258;FEN1;MIR611	UTR-5;nearGene-5;nearGene-5	rs174538	rs174546	0.862	7948630	3995	FADS3	rs174546	11	0.0446393076160839	9.67	0.00187301312848318
Blood metabolite levels (docosapentaenoate (n3 DPA; 22:5n3))	24816252	TMEM258;FEN1;MIR611	UTR-5;nearGene-5;nearGene-5	rs174538	rs1535	0.862	7948630	3995	FADS3	rs1535	11	0.0492096451060111	9.44	0.00212303494391869
Blood metabolite levels (docosapentaenoate (n3 DPA; 22:5n3))	24816252	TMEM258;FEN1;MIR611	UTR-5;nearGene-5;nearGene-5	rs174538	rs174547	0.827	7940565	9415	FADS2	rs174547	11	0	53.38	2.74881185883446e-13
Blood metabolite levels (docosapentaenoate (n3 DPA; 22:5n3))	24816252	TMEM258;FEN1;MIR611	UTR-5;nearGene-5;nearGene-5	rs174538	rs174550	0.827	7940565	9415	FADS2	rs174550	11	0	53.38	2.74881185883446e-13
Blood metabolite levels (docosapentaenoate (n3 DPA; 22:5n3))	24816252	TMEM258;FEN1;MIR611	UTR-5;nearGene-5;nearGene-5	rs174538	rs174547	0.827	7948630	3995	FADS3	rs174547	11	0.0446393076160839	9.67	0.00187301312848318
Blood metabolite levels (docosapentaenoate (n3 DPA; 22:5n3))	24816252	TMEM258;FEN1;MIR611	UTR-5;nearGene-5;nearGene-5	rs174538	rs174550	0.827	7948630	3995	FADS3	rs174550	11	0.0446393076160839	9.67	0.00187301312848318
Blood metabolite levels (docosapentaenoate (n3 DPA; 22:5n3))	24816252	TMEM258;FEN1;MIR611	UTR-5;nearGene-5;nearGene-5	rs174538	rs108499	0.801	7940565	9415	FADS2	rs108499	11	0	51.85	5.99066744750982e-13
Blood metabolite levels (eicosapentaenoate (EPA; 20:5n3))	24816252	FADS1	intron	rs174556	rs174548	0.964	7940565	9415	FADS2	rs174548	11	0	63.42	1.67013674124221e-15
Blood metabolite levels (eicosapentaenoate (EPA; 20:5n3))	24816252	FADS1	intron	rs174556	rs174548	0.964	7948630	3995	FADS3	rs174548	11	0.00367943852095957	15.25	9.41767558985692e-05
Blood metabolite levels (eicosapentaenoate (EPA; 20:5n3))	24816252	FADS1	intron	rs174556	rs174550	0.897	7940565	9415	FADS2	rs174550	11	0	53.38	2.74881185883446e-13
Blood metabolite levels (eicosapentaenoate (EPA; 20:5n3))	24816252	FADS1	intron	rs174556	rs174550	0.897	7948630	3995	FADS3	rs174550	11	0.0446393076160839	9.67	0.00187301312848318
Blood metabolite levels (eicosapentaenoate (EPA; 20:5n3))	24816252	FADS1	intron	rs174556	rs1535	0.866	7940565	9415	FADS2	rs1535	11	0	55.63	8.74784035694907e-14
Blood metabolite levels (eicosapentaenoate (EPA; 20:5n3))	24816252	FADS1	intron	rs174556	rs174546	0.866	7940565	9415	FADS2	rs174546	11	0	53.38	2.74881185883446e-13
Blood metabolite levels (eicosapentaenoate (EPA; 20:5n3))	24816252	FADS1	intron	rs174556	rs174583	0.866	7940565	9415	FADS2	rs174583	11	0	50.68	1.08721828474721e-12
Blood metabolite levels (eicosapentaenoate (EPA; 20:5n3))	24816252	FADS1	intron	rs174556	rs174576	0.866	7940565	9415	FADS2	rs174576	11	0	50.27	1.33982214347041e-12
Blood metabolite levels (eicosapentaenoate (EPA; 20:5n3))	24816252	FADS1	intron	rs174556	rs174577	0.866	7940565	9415	FADS2	rs174577	11	0	50.27	1.33982214347041e-12
Blood metabolite levels (eicosapentaenoate (EPA; 20:5n3))	24816252	FADS1	intron	rs174556	rs174583	0.866	7948630	3995	FADS3	rs174583	11	0.0114065457987445	12.8	0.000346619351134667
Blood metabolite levels (eicosapentaenoate (EPA; 20:5n3))	24816252	FADS1	intron	rs174556	rs174576	0.866	7948630	3995	FADS3	rs174576	11	0.0136355041098908	12.39	0.00043163925417527
Blood metabolite levels (eicosapentaenoate (EPA; 20:5n3))	24816252	FADS1	intron	rs174556	rs174577	0.866	7948630	3995	FADS3	rs174577	11	0.0136355041098908	12.39	0.00043163925417527
Blood metabolite levels (eicosapentaenoate (EPA; 20:5n3))	24816252	FADS1	intron	rs174556	rs174546	0.866	7948630	3995	FADS3	rs174546	11	0.0446393076160839	9.67	0.00187301312848318
Blood metabolite levels (eicosapentaenoate (EPA; 20:5n3))	24816252	FADS1	intron	rs174556	rs1535	0.866	7948630	3995	FADS3	rs1535	11	0.0492096451060111	9.44	0.00212303494391869
Blood metabolite levels (eicosapentaenoate (EPA; 20:5n3))	24816252	FADS1	intron	rs174556	rs174535	0.836	7940565	9415	FADS2	rs174535	11	0	53.38	2.74881185883446e-13
Blood metabolite levels (eicosapentaenoate (EPA; 20:5n3))	24816252	FADS1	intron	rs174556	rs102275	0.836	7940565	9415	FADS2	rs102275	11	0	50.71	1.07072627382747e-12
Blood metabolite levels (eicosapentaenoate (EPA; 20:5n3))	24816252	FADS1	intron	rs174556	rs102275	0.836	7948630	3995	FADS3	rs102275	11	0.008385761601865	13.48	0.000241119801670391
Blood metabolite levels (eicosapentaenoate (EPA; 20:5n3))	24816252	FADS1	intron	rs174556	rs174535	0.836	7948630	3995	FADS3	rs174535	11	0.0446393076160839	9.67	0.00187301312848318
Blood metabolite levels (eicosapentaenoate (EPA; 20:5n3))	24816252	FADS1	intron	rs174556	rs174547	0.828	7940565	9415	FADS2	rs174547	11	0	53.38	2.74881185883446e-13
Blood metabolite levels (eicosapentaenoate (EPA; 20:5n3))	24816252	FADS1	intron	rs174556	rs174547	0.828	7948630	3995	FADS3	rs174547	11	0.0446393076160839	9.67	0.00187301312848318
Blood metabolite levels (gamma-glutamylglutamine)	24816252	GLS2	missense	rs2657879	rs2657879	1	7956257	283377	SPRYD4	rs2657879	12	9.23680522270101e-06	28.68	8.53809800407214e-08
Blood metabolite levels (gamma-glutamylglutamine)	24816252	GLS2	missense	rs2657879	rs7302925	0.83	7956257	283377	SPRYD4	rs7302925	12	9.8806861767873e-06	29.55	5.44926535101879e-08
Blood metabolite levels (glutamine)	24816252	GLS2	missense	rs2657879	rs2657879	1	7956257	283377	SPRYD4	rs2657879	12	9.23680522270101e-06	28.68	8.53809800407214e-08
Blood metabolite levels (glutamine)	24816252	GLS2	missense	rs2657879	rs7302925	0.83	7956257	283377	SPRYD4	rs7302925	12	9.8806861767873e-06	29.55	5.44926535101879e-08
Blood metabolite levels (glutaroyl carnitine)	24816252	SLC7A6	intron	rs8056893	rs8056893	1	8002249	55512	SMPD3	rs8056893	16	0.0180287889033871	11.76	0.00060517226253804
Blood metabolite levels (glutaroyl carnitine)	24816252	SLC7A6	intron	rs8056893	rs4381598	0.885	8002249	55512	SMPD3	rs4381598	16	0.00397067468528107	15.08	0.000103049328255722
Blood metabolite levels (hexanoylcarnitine)	24816252	ACADM	intron	rs11161521	rs7534754	1	7902367	34	ACADM	rs7534754	1	0.039004655160436	10	0.00156540225800255
Blood metabolite levels (hexanoylcarnitine)	24816252	ACADM	intron	rs11161521	rs11163924	1	7902367	34	ACADM	rs11163924	1	0.039004655160436	10	0.00156540225800255
Blood metabolite levels (hexanoylcarnitine)	24816252	ACADM	intron	rs11161521	rs211718	1	7902367	34	ACADM	rs211718	1	0.0416216135082576	9.85	0.00169831759403785
Blood metabolite levels (hexanoylcarnitine)	24816252	ACADM	intron	rs11161521	rs7518038	1	7902367	34	ACADM	rs7518038	1	0.0435732350225888	9.74	0.00180300897576129
Blood metabolite levels (hexanoylcarnitine)	24816252	SLC22A4;LOC553103	intron;intron	rs272869	rs272869	1	8107920	6584	SLC22A5	rs272869	5	0.00335306711691058	15.45	8.47169431099576e-05
Blood metabolite levels (hexanoylcarnitine)	24816252	SLC22A4;LOC553103	intron;intron	rs272869	rs272874	1	8107920	6584	SLC22A5	rs272874	5	0.00335306711691058	15.45	8.47169431099576e-05
Blood metabolite levels (hexanoylcarnitine)	24816252	SLC22A4;LOC553103	intron;intron	rs272869	rs272889	1	8107920	6584	SLC22A5	rs272889	5	0.00335306711691058	15.45	8.47169431099576e-05
Blood metabolite levels (hexanoylcarnitine)	24816252	SLC22A4;LOC553103	intron;intron	rs272869	rs272893	1	8107920	6584	SLC22A5	rs272893	5	0.00335306711691058	15.45	8.47169431099576e-05
Blood metabolite levels (hexanoylcarnitine)	24816252	SLC22A4;LOC553103	intron;intron	rs272869	rs270602	1	8107920	6584	SLC22A5	rs270602	5	0.00335306711691058	15.45	8.47169431099576e-05
Blood metabolite levels (hexanoylcarnitine)	24816252	SLC22A4;LOC553103	intron;intron	rs272869	rs274546	1	8107920	6584	SLC22A5	rs274546	5	0.00335306711691058	15.45	8.47169431099576e-05
Blood metabolite levels (hexanoylcarnitine)	24816252	SLC22A4;LOC553103	intron;intron	rs272869	rs274562	1	8107920	6584	SLC22A5	rs274562	5	0.00335306711691058	15.45	8.47169431099576e-05
Blood metabolite levels (hexanoylcarnitine)	24816252	SLC22A4;LOC553103	intron;intron	rs272869	rs274561	1	8107920	6584	SLC22A5	rs274561	5	0.00335306711691058	15.45	8.47169431099576e-05
Blood metabolite levels (hexanoylcarnitine)	24816252	SLC22A4;LOC553103	intron;intron	rs272869	rs274560	1	8107920	6584	SLC22A5	rs274560	5	0.00335306711691058	15.45	8.47169431099576e-05
Blood metabolite levels (hexanoylcarnitine)	24816252	SLC22A4;LOC553103	intron;intron	rs272869	rs274567	1	8107920	6584	SLC22A5	rs274567	5	0.00604676767382965	14.19	0.000165246379252446
Blood metabolite levels (hexanoylcarnitine)	24816252	SLC22A4;LOC553103	intron;intron	rs272869	rs273913	0.931	8107920	6584	SLC22A5	rs273913	5	0.00127100803427458	17.52	2.84301256170436e-05
Blood metabolite levels (hexanoylcarnitine)	24816252	SLC22A4;LOC553103	intron;intron	rs272869	rs272867	0.931	8107920	6584	SLC22A5	rs272867	5	0.00184822893976519	16.69	4.40123882598368e-05
Blood metabolite levels (hexanoylcarnitine)	24816252	SLC22A4;LOC553103	intron;intron	rs272869	rs272875	0.931	8107920	6584	SLC22A5	rs272875	5	0.00184822893976519	16.69	4.40123882598368e-05
Blood metabolite levels (hexanoylcarnitine)	24816252	SLC22A4;LOC553103	intron;intron	rs272869	rs272881	0.931	8107920	6584	SLC22A5	rs272881	5	0.00184822893976519	16.69	4.40123882598368e-05
Blood metabolite levels (hexanoylcarnitine)	24816252	SLC22A4;LOC553103	intron;intron	rs272869	rs272894	0.931	8107920	6584	SLC22A5	rs272894	5	0.00184822893976519	16.69	4.40123882598368e-05
Blood metabolite levels (hexanoylcarnitine)	24816252	SLC22A4;LOC553103	intron;intron	rs272869	rs273914	0.931	8107920	6584	SLC22A5	rs273914	5	0.00184822893976519	16.69	4.40123882598368e-05
Blood metabolite levels (hexanoylcarnitine)	24816252	SLC22A4;LOC553103	intron;intron	rs272869	rs272842	0.931	8107920	6584	SLC22A5	rs272842	5	0.00184822893976519	16.69	4.40123882598368e-05
Blood metabolite levels (hexanoylcarnitine)	24816252	SLC22A4;LOC553103	intron;intron	rs272869	rs2631370	0.931	8107920	6584	SLC22A5	rs2631370	5	0.00184822893976519	16.69	4.40123882598368e-05
Blood metabolite levels (hexanoylcarnitine)	24816252	SLC22A4;LOC553103	intron;intron	rs272869	rs270605	0.931	8107920	6584	SLC22A5	rs270605	5	0.00184822893976519	16.69	4.40123882598368e-05
Blood metabolite levels (hexanoylcarnitine)	24816252	SLC22A4;LOC553103	intron;intron	rs272869	rs274559	0.931	8107920	6584	SLC22A5	rs274559	5	0.00184822893976519	16.69	4.40123882598368e-05
Blood metabolite levels (hexanoylcarnitine)	24816252	SLC22A4;LOC553103	intron;intron	rs272869	rs274558	0.931	8107920	6584	SLC22A5	rs274558	5	0.00184822893976519	16.69	4.40123882598368e-05
Blood metabolite levels (hexanoylcarnitine)	24816252	SLC22A4;LOC553103	intron;intron	rs272869	rs274557	0.931	8107920	6584	SLC22A5	rs274557	5	0.00314256624589684	15.58	7.90867233879211e-05
Blood metabolite levels (hexanoylcarnitine)	24816252	SLC22A4;LOC553103	intron;intron	rs272869	rs272886	0.868	8107920	6584	SLC22A5	rs272886	5	0.00184822893976519	16.69	4.40123882598368e-05
Blood metabolite levels (hexanoylcarnitine)	24816252	SLC22A4;LOC553103	intron;intron	rs272869	rs270613	0.868	8107920	6584	SLC22A5	rs270613	5	0.00184822893976519	16.69	4.40123882598368e-05
Blood metabolite levels (homostachydrine)	24816252	SLC22A4;LOC553103	intron;intron	rs11950562	rs17622208	1	8107920	6584	SLC22A5	rs17622208	5	0	42.24	8.07317655466587e-11
Blood metabolite levels (homostachydrine)	24816252	SLC22A4;LOC553103	intron;intron	rs11950562	rs10058074	1	8107920	6584	SLC22A5	rs10058074	5	0	41.13	1.42433274009202e-10
Blood metabolite levels (isovalerylcarnitine)	24816252	SLC22A4;LOC553103	intron;intron	rs11950562	rs17622208	1	8107920	6584	SLC22A5	rs17622208	5	0	42.24	8.07317655466587e-11
Blood metabolite levels (isovalerylcarnitine)	24816252	SLC22A4;LOC553103	intron;intron	rs11950562	rs10058074	1	8107920	6584	SLC22A5	rs10058074	5	0	41.13	1.42433274009202e-10
Blood metabolite levels (isovalerylcarnitine)	24816252	IVD	intron	rs9635324	rs2289329	1	7982723	3712	IVD	rs2289329	15	0.00159093302363031	17.01	3.718346726238e-05
Blood metabolite levels (isovalerylcarnitine)	24816252	IVD	intron	rs9635324	rs10518693	1	7982723	3712	IVD	rs10518693	15	0.00159093302363031	17.01	3.718346726238e-05
Blood metabolite levels (lysine)	24816252	SLC7A6	intron	rs2863979	rs4381598	0.961	8002249	55512	SMPD3	rs4381598	16	0.00397067468528107	15.08	0.000103049328255722
Blood metabolite levels (lysine)	24816252	SLC7A6	intron	rs2863979	rs8056893	0.921	8002249	55512	SMPD3	rs8056893	16	0.0180287889033871	11.76	0.00060517226253804
Blood metabolite levels (N-acetylornithine)	24816252	ALMS1P	intron	rs10206899	rs6546847	1	8042761	200420	ALMS1P	rs6546847	2	0.00195756554727845	16.57	4.68868746267823e-05
Blood metabolite levels (N-acetylornithine)	24816252	ALMS1P	intron	rs10206899	rs6546856	0.906	8042761	200420	ALMS1P	rs6546856	2	0.00195756554727845	16.57	4.68868746267823e-05
Blood metabolite levels (N-acetylornithine)	24816252	ALMS1P	intron	rs10206899	rs13391552	0.901	8042761	200420	ALMS1P	rs13391552	2	0.000522440249289254	19.56	9.74890933390823e-06
Blood metabolite levels (octanoylcarnitine)	24816252	RPL29P5 - ACADM	Intergenic	rs7552404	rs11163924	1	7902367	34	ACADM	rs11163924	1	0.039004655160436	10	0.00156540225800255
Blood metabolite levels (octanoylcarnitine)	24816252	RPL29P5 - ACADM	Intergenic	rs7552404	rs7534754	1	7902367	34	ACADM	rs7534754	1	0.039004655160436	10	0.00156540225800255
Blood metabolite levels (octanoylcarnitine)	24816252	RPL29P5 - ACADM	Intergenic	rs7552404	rs211718	1	7902367	34	ACADM	rs211718	1	0.0416216135082576	9.85	0.00169831759403785
Blood metabolite levels (octanoylcarnitine)	24816252	RPL29P5 - ACADM	Intergenic	rs7552404	rs7518038	1	7902367	34	ACADM	rs7518038	1	0.0435732350225888	9.74	0.00180300897576129
Blood metabolite levels (octanoylcarnitine)	24816252	PPID	UTR-3	rs8396	rs8396	1	8103437	5481	PPID	rs8396	4	0	57.38	3.59241771792147e-14
Blood metabolite levels (octanoylcarnitine)	24816252	PPID	UTR-3	rs8396	rs12505475	1	8103437	5481	PPID	rs12505475	4	0	56.18	6.6130818503408e-14
Blood metabolite levels (octanoylcarnitine)	24816252	PPID	UTR-3	rs8396	rs11737481	1	8103437	5481	PPID	rs11737481	4	0	53.25	2.93687468562875e-13
Blood metabolite levels (octanoylcarnitine)	24816252	PPID	UTR-3	rs8396	rs17843966	0.921	8103437	5481	PPID	rs17843966	4	0	44.08	3.15225366418963e-11
Blood metabolite levels (oleoylcarnitine)	24816252	SLC22A4;LOC553103	intron;intron	rs273914	rs273913	1	8107920	6584	SLC22A5	rs273913	5	0.00127100803427458	17.52	2.84301256170436e-05
Blood metabolite levels (oleoylcarnitine)	24816252	SLC22A4;LOC553103	intron;intron	rs273914	rs273914	1	8107920	6584	SLC22A5	rs273914	5	0.00184822893976519	16.69	4.40123882598368e-05
Blood metabolite levels (oleoylcarnitine)	24816252	SLC22A4;LOC553103	intron;intron	rs273914	rs272894	1	8107920	6584	SLC22A5	rs272894	5	0.00184822893976519	16.69	4.40123882598368e-05
Blood metabolite levels (oleoylcarnitine)	24816252	SLC22A4;LOC553103	intron;intron	rs273914	rs272842	1	8107920	6584	SLC22A5	rs272842	5	0.00184822893976519	16.69	4.40123882598368e-05
Blood metabolite levels (oleoylcarnitine)	24816252	SLC22A4;LOC553103	intron;intron	rs273914	rs270605	1	8107920	6584	SLC22A5	rs270605	5	0.00184822893976519	16.69	4.40123882598368e-05
Blood metabolite levels (oleoylcarnitine)	24816252	SLC22A4;LOC553103	intron;intron	rs273914	rs272881	1	8107920	6584	SLC22A5	rs272881	5	0.00184822893976519	16.69	4.40123882598368e-05
Blood metabolite levels (oleoylcarnitine)	24816252	SLC22A4;LOC553103	intron;intron	rs273914	rs272875	1	8107920	6584	SLC22A5	rs272875	5	0.00184822893976519	16.69	4.40123882598368e-05
Blood metabolite levels (oleoylcarnitine)	24816252	SLC22A4;LOC553103	intron;intron	rs273914	rs272867	1	8107920	6584	SLC22A5	rs272867	5	0.00184822893976519	16.69	4.40123882598368e-05
Blood metabolite levels (oleoylcarnitine)	24816252	SLC22A4;LOC553103	intron;intron	rs273914	rs2631370	1	8107920	6584	SLC22A5	rs2631370	5	0.00184822893976519	16.69	4.40123882598368e-05
Blood metabolite levels (oleoylcarnitine)	24816252	SLC22A4;LOC553103	intron;intron	rs273914	rs274559	1	8107920	6584	SLC22A5	rs274559	5	0.00184822893976519	16.69	4.40123882598368e-05
Blood metabolite levels (oleoylcarnitine)	24816252	SLC22A4;LOC553103	intron;intron	rs273914	rs274558	1	8107920	6584	SLC22A5	rs274558	5	0.00184822893976519	16.69	4.40123882598368e-05
Blood metabolite levels (oleoylcarnitine)	24816252	SLC22A4;LOC553103	intron;intron	rs273914	rs274557	1	8107920	6584	SLC22A5	rs274557	5	0.00314256624589684	15.58	7.90867233879211e-05
Blood metabolite levels (oleoylcarnitine)	24816252	SLC22A4;LOC553103	intron;intron	rs273914	rs272886	0.932	8107920	6584	SLC22A5	rs272886	5	0.00184822893976519	16.69	4.40123882598368e-05
Blood metabolite levels (oleoylcarnitine)	24816252	SLC22A4;LOC553103	intron;intron	rs273914	rs270613	0.932	8107920	6584	SLC22A5	rs270613	5	0.00184822893976519	16.69	4.40123882598368e-05
Blood metabolite levels (oleoylcarnitine)	24816252	SLC22A4;LOC553103	intron;intron	rs273914	rs272893	0.931	8107920	6584	SLC22A5	rs272893	5	0.00335306711691058	15.45	8.47169431099576e-05
Blood metabolite levels (oleoylcarnitine)	24816252	SLC22A4;LOC553103	intron;intron	rs273914	rs270602	0.931	8107920	6584	SLC22A5	rs270602	5	0.00335306711691058	15.45	8.47169431099576e-05
Blood metabolite levels (oleoylcarnitine)	24816252	SLC22A4;LOC553103	intron;intron	rs273914	rs272889	0.931	8107920	6584	SLC22A5	rs272889	5	0.00335306711691058	15.45	8.47169431099576e-05
Blood metabolite levels (oleoylcarnitine)	24816252	SLC22A4;LOC553103	intron;intron	rs273914	rs272874	0.931	8107920	6584	SLC22A5	rs272874	5	0.00335306711691058	15.45	8.47169431099576e-05
Blood metabolite levels (oleoylcarnitine)	24816252	SLC22A4;LOC553103	intron;intron	rs273914	rs272869	0.931	8107920	6584	SLC22A5	rs272869	5	0.00335306711691058	15.45	8.47169431099576e-05
Blood metabolite levels (oleoylcarnitine)	24816252	SLC22A4;LOC553103	intron;intron	rs273914	rs274546	0.931	8107920	6584	SLC22A5	rs274546	5	0.00335306711691058	15.45	8.47169431099576e-05
Blood metabolite levels (oleoylcarnitine)	24816252	SLC22A4;LOC553103	intron;intron	rs273914	rs274562	0.931	8107920	6584	SLC22A5	rs274562	5	0.00335306711691058	15.45	8.47169431099576e-05
Blood metabolite levels (oleoylcarnitine)	24816252	SLC22A4;LOC553103	intron;intron	rs273914	rs274561	0.931	8107920	6584	SLC22A5	rs274561	5	0.00335306711691058	15.45	8.47169431099576e-05
Blood metabolite levels (oleoylcarnitine)	24816252	SLC22A4;LOC553103	intron;intron	rs273914	rs274560	0.931	8107920	6584	SLC22A5	rs274560	5	0.00335306711691058	15.45	8.47169431099576e-05
Blood metabolite levels (oleoylcarnitine)	24816252	SLC22A4;LOC553103	intron;intron	rs273914	rs274567	0.931	8107920	6584	SLC22A5	rs274567	5	0.00604676767382965	14.19	0.000165246379252446
Blood metabolite levels (oleoylcarnitine)	24816252	SLC22A4;LOC553103	intron;intron	rs273914	rs274555	0.833	8107920	6584	SLC22A5	rs274555	5	0.0129415797012833	12.51	0.000404779603894183
Blood metabolite levels (propionylcarnitine)	24816252	LOC101927705	intron	rs7727544	rs274555	0.816	8107920	6584	SLC22A5	rs274555	5	0.0129415797012833	12.51	0.000404779603894183
Blood metabolite levels (stearidonate (18:4n3))	24816252	FADS2	intron	rs174601	rs1535	0.896	7940565	9415	FADS2	rs1535	11	0	55.63	8.74784035694907e-14
Blood metabolite levels (stearidonate (18:4n3))	24816252	FADS2	intron	rs174601	rs174546	0.896	7940565	9415	FADS2	rs174546	11	0	53.38	2.74881185883446e-13
Blood metabolite levels (stearidonate (18:4n3))	24816252	FADS2	intron	rs174601	rs174583	0.896	7940565	9415	FADS2	rs174583	11	0	50.68	1.08721828474721e-12
Blood metabolite levels (stearidonate (18:4n3))	24816252	FADS2	intron	rs174601	rs174577	0.896	7940565	9415	FADS2	rs174577	11	0	50.27	1.33982214347041e-12
Blood metabolite levels (stearidonate (18:4n3))	24816252	FADS2	intron	rs174601	rs174576	0.896	7940565	9415	FADS2	rs174576	11	0	50.27	1.33982214347041e-12
Blood metabolite levels (stearidonate (18:4n3))	24816252	FADS2	intron	rs174601	rs174583	0.896	7948630	3995	FADS3	rs174583	11	0.0114065457987445	12.8	0.000346619351134667
Blood metabolite levels (stearidonate (18:4n3))	24816252	FADS2	intron	rs174601	rs174577	0.896	7948630	3995	FADS3	rs174577	11	0.0136355041098908	12.39	0.00043163925417527
Blood metabolite levels (stearidonate (18:4n3))	24816252	FADS2	intron	rs174601	rs174576	0.896	7948630	3995	FADS3	rs174576	11	0.0136355041098908	12.39	0.00043163925417527
Blood metabolite levels (stearidonate (18:4n3))	24816252	FADS2	intron	rs174601	rs174546	0.896	7948630	3995	FADS3	rs174546	11	0.0446393076160839	9.67	0.00187301312848318
Blood metabolite levels (stearidonate (18:4n3))	24816252	FADS2	intron	rs174601	rs1535	0.896	7948630	3995	FADS3	rs1535	11	0.0492096451060111	9.44	0.00212303494391869
Blood metabolite levels (stearidonate (18:4n3))	24816252	FADS2	intron	rs174601	rs174535	0.864	7940565	9415	FADS2	rs174535	11	0	53.38	2.74881185883446e-13
Blood metabolite levels (stearidonate (18:4n3))	24816252	FADS2	intron	rs174601	rs102275	0.864	7940565	9415	FADS2	rs102275	11	0	50.71	1.07072627382747e-12
Blood metabolite levels (stearidonate (18:4n3))	24816252	FADS2	intron	rs174601	rs102275	0.864	7948630	3995	FADS3	rs102275	11	0.008385761601865	13.48	0.000241119801670391
Blood metabolite levels (stearidonate (18:4n3))	24816252	FADS2	intron	rs174601	rs174535	0.864	7948630	3995	FADS3	rs174535	11	0.0446393076160839	9.67	0.00187301312848318
Blood metabolite levels (stearidonate (18:4n3))	24816252	FADS2	intron	rs174601	rs174550	0.861	7940565	9415	FADS2	rs174550	11	0	53.38	2.74881185883446e-13
Blood metabolite levels (stearidonate (18:4n3))	24816252	FADS2	intron	rs174601	rs174547	0.861	7940565	9415	FADS2	rs174547	11	0	53.38	2.74881185883446e-13
Blood metabolite levels (stearidonate (18:4n3))	24816252	FADS2	intron	rs174601	rs174550	0.861	7948630	3995	FADS3	rs174550	11	0.0446393076160839	9.67	0.00187301312848318
Blood metabolite levels (stearidonate (18:4n3))	24816252	FADS2	intron	rs174601	rs174547	0.861	7948630	3995	FADS3	rs174547	11	0.0446393076160839	9.67	0.00187301312848318
Blood metabolite levels (X-03056--N-[3-(2-Oxopyrrolidin-1-yl)propyl]acetamide)	24816252	C17orf107 - GP1BA	Intergenic	rs12602901	rs35748479	0.8	7895999	9552	SPAG7	rs35748479	17	0.036164058469213	10.17	0.00142744275360983
Blood metabolite levels (X-03056--N-[3-(2-Oxopyrrolidin-1-yl)propyl]acetamide)	24816252	C17orf107 - GP1BA	Intergenic	rs12602901	rs2304445	0.8	7895999	9552	SPAG7	rs2304445	17	0.0378063427145384	10.07	0.0015070303217331
Blood metabolite levels (X-03094)	24816252	RPL13AP9 - ATG4C	Intergenic	rs6679002	rs4915853	0.934	7916669	85440	DOCK7	rs4915853	1	0.0302671402801946	10.58	0.00114317659735665
Blood metabolite levels (X-11423--O-sulfo-L-tyrosine)	24816252	ARSA	UTR-3	rs6151429	rs6151429	1	8077160	410	ARSA	rs6151429	22	0.0181011504135696	11.75	0.000608432381673357
Blood metabolite levels (X-11423--O-sulfo-L-tyrosine)	24816252	ARSA	UTR-3	rs6151429	rs8142033	0.831	8077160	410	ARSA	rs8142033	22	0.0181011504135696	11.75	0.000608432381673357
Blood metabolite levels (X-11787)	24816252	ALMS1P	intron	rs10206899	rs6546847	1	8042761	200420	ALMS1P	rs6546847	2	0.00195756554727845	16.57	4.68868746267823e-05
Blood metabolite levels (X-11787)	24816252	ALMS1P	intron	rs10206899	rs6546856	0.906	8042761	200420	ALMS1P	rs6546856	2	0.00195756554727845	16.57	4.68868746267823e-05
Blood metabolite levels (X-11787)	24816252	ALMS1P	intron	rs10206899	rs13391552	0.901	8042761	200420	ALMS1P	rs13391552	2	0.000522440249289254	19.56	9.74890933390823e-06
Blood metabolite levels (X-12093)	24816252	ALMS1	intron	rs10469966	rs13391552	0.817	8042761	200420	ALMS1P	rs13391552	2	0.000522440249289254	19.56	9.74890933390823e-06
Blood metabolite levels (X-12093)	24816252	ALMS1	intron	rs10469966	rs6546847	0.813	8042761	200420	ALMS1P	rs6546847	2	0.00195756554727845	16.57	4.68868746267823e-05
Blood metabolite levels (X-12510--2-aminooctanoic acid)	24816252	NAT8	missense	rs13538	rs6546847	0.901	8042761	200420	ALMS1P	rs6546847	2	0.00195756554727845	16.57	4.68868746267823e-05
Blood metabolite levels (X-12510--2-aminooctanoic acid)	24816252	NAT8	missense	rs13538	rs6546856	0.817	8042761	200420	ALMS1P	rs6546856	2	0.00195756554727845	16.57	4.68868746267823e-05
Blood metabolite levels (X-12749)	24816252	ARSA	UTR-3	rs6151429	rs6151429	1	8077160	410	ARSA	rs6151429	22	0.0181011504135696	11.75	0.000608432381673357
Blood metabolite levels (X-12749)	24816252	ARSA	UTR-3	rs6151429	rs8142033	0.831	8077160	410	ARSA	rs8142033	22	0.0181011504135696	11.75	0.000608432381673357
Blood metabolite levels (X-13431--nonanoylcarnitine)	24816252	THEM5 - THEM4	Intergenic	rs12566232	rs6684312	1	7920114	117145	THEM4	rs6684312	1	0.0395264616982623	9.97	0.00159111492317802
Blood metabolite levels (X-13477)	24816252	ALMS1P	intron	rs10206899	rs6546847	1	8042761	200420	ALMS1P	rs6546847	2	0.00195756554727845	16.57	4.68868746267823e-05
Blood metabolite levels (X-13477)	24816252	ALMS1P	intron	rs10206899	rs6546856	0.906	8042761	200420	ALMS1P	rs6546856	2	0.00195756554727845	16.57	4.68868746267823e-05
Blood metabolite levels (X-13477)	24816252	ALMS1P	intron	rs10206899	rs13391552	0.901	8042761	200420	ALMS1P	rs13391552	2	0.000522440249289254	19.56	9.74890933390823e-06
Blood metabolite levels (X12442--5,8-tetradecadienoate)	24816252	THEM4	intron	rs6685187	rs6685187	1	7920114	117145	THEM4	rs6685187	1	2.8613584496049e-06	35.02	3.26336171695479e-09
Blood metabolite levels (X12442--5,8-tetradecadienoate)	24816252	THEM4	intron	rs6685187	rs11204915	1	7920114	117145	THEM4	rs11204915	1	2.8613584496049e-06	35.02	3.26336171695479e-09
Blood metabolite levels (X12442--5,8-tetradecadienoate)	24816252	THEM4	intron	rs6685187	rs13320	0.965	7920114	117145	THEM4	rs13320	1	2.98038569155841e-06	35.55	2.4858704722673e-09
Blood metabolite levels (X12442--5,8-tetradecadienoate)	24816252	THEM4	intron	rs6685187	rs2279502	0.831	7920114	117145	THEM4	rs2279502	1	9.59695928554471e-05	23.8	1.06882461363849e-06
Blood metabolite ratios (acetylcarnitine/hexanoylcarnitine)	24816252	RPL29P5 - ACADM	Intergenic	rs4949874	rs7534754	1	7902367	34	ACADM	rs7534754	1	0.039004655160436	10	0.00156540225800255
Blood metabolite ratios (acetylcarnitine/hexanoylcarnitine)	24816252	RPL29P5 - ACADM	Intergenic	rs4949874	rs11163924	1	7902367	34	ACADM	rs11163924	1	0.039004655160436	10	0.00156540225800255
Blood metabolite ratios (acetylcarnitine/hexanoylcarnitine)	24816252	RPL29P5 - ACADM	Intergenic	rs4949874	rs211718	1	7902367	34	ACADM	rs211718	1	0.0416216135082576	9.85	0.00169831759403785
Blood metabolite ratios (acetylcarnitine/hexanoylcarnitine)	24816252	RPL29P5 - ACADM	Intergenic	rs4949874	rs7518038	1	7902367	34	ACADM	rs7518038	1	0.0435732350225888	9.74	0.00180300897576129
Blood metabolite ratios (arachidonate (20:4n6)/1-arachidonoylglycerophosphoinositol)	24816252	TMC4	intron	rs2576452	rs2576452	1	8039144	147798	TMC4	rs2576452	19	0.0162180531604578	12.01	0.000529158574455661
Blood metabolite ratios (arachidonate (20:4n6)/1-arachidonoylglycerophosphoinositol)	24816252	TMC4	intron	rs2576452	rs641738	0.967	8039144	147798	TMC4	rs641738	19	0.0095001456327011	13.2	0.000279949117880086
Blood metabolite ratios (arachidonate (20:4n6)/dihomo-linolenate (20:3n3 or n6))	24816252	FADS1	intron	rs174548	rs174548	1	7940565	9415	FADS2	rs174548	11	0	63.42	1.67013674124221e-15
Blood metabolite ratios (arachidonate (20:4n6)/dihomo-linolenate (20:3n3 or n6))	24816252	FADS1	intron	rs174548	rs174548	1	7948630	3995	FADS3	rs174548	11	0.00367943852095957	15.25	9.41767558985692e-05
Blood metabolite ratios (arachidonate (20:4n6)/dihomo-linolenate (20:3n3 or n6))	24816252	FADS1	intron	rs174548	rs174550	0.865	7940565	9415	FADS2	rs174550	11	0	53.38	2.74881185883446e-13
Blood metabolite ratios (arachidonate (20:4n6)/dihomo-linolenate (20:3n3 or n6))	24816252	FADS1	intron	rs174548	rs174550	0.865	7948630	3995	FADS3	rs174550	11	0.0446393076160839	9.67	0.00187301312848318
Blood metabolite ratios (arachidonate (20:4n6)/dihomo-linolenate (20:3n3 or n6))	24816252	FADS1	intron	rs174548	rs1535	0.835	7940565	9415	FADS2	rs1535	11	0	55.63	8.74784035694907e-14
Blood metabolite ratios (arachidonate (20:4n6)/dihomo-linolenate (20:3n3 or n6))	24816252	FADS1	intron	rs174548	rs174546	0.835	7940565	9415	FADS2	rs174546	11	0	53.38	2.74881185883446e-13
Blood metabolite ratios (arachidonate (20:4n6)/dihomo-linolenate (20:3n3 or n6))	24816252	FADS1	intron	rs174548	rs174583	0.835	7940565	9415	FADS2	rs174583	11	0	50.68	1.08721828474721e-12
Blood metabolite ratios (arachidonate (20:4n6)/dihomo-linolenate (20:3n3 or n6))	24816252	FADS1	intron	rs174548	rs174576	0.835	7940565	9415	FADS2	rs174576	11	0	50.27	1.33982214347041e-12
Blood metabolite ratios (arachidonate (20:4n6)/dihomo-linolenate (20:3n3 or n6))	24816252	FADS1	intron	rs174548	rs174577	0.835	7940565	9415	FADS2	rs174577	11	0	50.27	1.33982214347041e-12
Blood metabolite ratios (arachidonate (20:4n6)/dihomo-linolenate (20:3n3 or n6))	24816252	FADS1	intron	rs174548	rs174583	0.835	7948630	3995	FADS3	rs174583	11	0.0114065457987445	12.8	0.000346619351134667
Blood metabolite ratios (arachidonate (20:4n6)/dihomo-linolenate (20:3n3 or n6))	24816252	FADS1	intron	rs174548	rs174576	0.835	7948630	3995	FADS3	rs174576	11	0.0136355041098908	12.39	0.00043163925417527
Blood metabolite ratios (arachidonate (20:4n6)/dihomo-linolenate (20:3n3 or n6))	24816252	FADS1	intron	rs174548	rs174577	0.835	7948630	3995	FADS3	rs174577	11	0.0136355041098908	12.39	0.00043163925417527
Blood metabolite ratios (arachidonate (20:4n6)/dihomo-linolenate (20:3n3 or n6))	24816252	FADS1	intron	rs174548	rs174546	0.835	7948630	3995	FADS3	rs174546	11	0.0446393076160839	9.67	0.00187301312848318
Blood metabolite ratios (arachidonate (20:4n6)/dihomo-linolenate (20:3n3 or n6))	24816252	FADS1	intron	rs174548	rs1535	0.835	7948630	3995	FADS3	rs1535	11	0.0492096451060111	9.44	0.00212303494391869
Blood metabolite ratios (arachidonate (20:4n6)/dihomo-linolenate (20:3n3 or n6))	24816252	FADS1	intron	rs174548	rs174535	0.806	7940565	9415	FADS2	rs174535	11	0	53.38	2.74881185883446e-13
Blood metabolite ratios (arachidonate (20:4n6)/dihomo-linolenate (20:3n3 or n6))	24816252	FADS1	intron	rs174548	rs102275	0.806	7940565	9415	FADS2	rs102275	11	0	50.71	1.07072627382747e-12
Blood metabolite ratios (arachidonate (20:4n6)/dihomo-linolenate (20:3n3 or n6))	24816252	FADS1	intron	rs174548	rs102275	0.806	7948630	3995	FADS3	rs102275	11	0.008385761601865	13.48	0.000241119801670391
Blood metabolite ratios (arachidonate (20:4n6)/dihomo-linolenate (20:3n3 or n6))	24816252	FADS1	intron	rs174548	rs174535	0.806	7948630	3995	FADS3	rs174535	11	0.0446393076160839	9.67	0.00187301312848318
Blood metabolite ratios (glutamine/histidine)	24816252	HSPD1P4 - RBMS2	Intergenic	rs2694917	rs7302925	0.83	7956257	283377	SPRYD4	rs7302925	12	9.8806861767873e-06	29.55	5.44926535101879e-08
Blood metabolite ratios (linoleate (18:2n6)/dihomo-linolenate (20:3n3 or n6))	24816252	PDXDC1;NTAN1	intron;intron	rs2740	rs4500751	1	7999598	123803	NTAN1	rs4500751	16	0.0419951119559274	9.83	0.00171688348924171
Blood metabolite ratios (linoleate (18:2n6)/X-12442--5,8-tetradecadienoate)	24816252	KRT8P28 - S100A10	Intergenic	rs6693388	rs9943251	0.881	7920114	117145	THEM4	rs9943251	1	0.0274054938037954	10.82	0.0010040948909304
Blood metabolite ratios (lysine/glutaroyl carnitine)	24816252	SLC7A6	intron	rs8056893	rs8056893	1	8002249	55512	SMPD3	rs8056893	16	0.0180287889033871	11.76	0.00060517226253804
Blood metabolite ratios (lysine/glutaroyl carnitine)	24816252	SLC7A6	intron	rs8056893	rs4381598	0.885	8002249	55512	SMPD3	rs4381598	16	0.00397067468528107	15.08	0.000103049328255722
Blood metabolite ratios (N-acetylornithine/myo-inositol)	24816252	NAT8	missense	rs13538	rs6546847	0.901	8042761	200420	ALMS1P	rs6546847	2	0.00195756554727845	16.57	4.68868746267823e-05
Blood metabolite ratios (N-acetylornithine/myo-inositol)	24816252	NAT8	missense	rs13538	rs6546856	0.817	8042761	200420	ALMS1P	rs6546856	2	0.00195756554727845	16.57	4.68868746267823e-05
Blood metabolite ratios (octanoylcarnitine/X-13435)	24816252	ETFDH	intron	rs4690909	rs8396	1	8103437	5481	PPID	rs8396	4	0	57.38	3.59241771792147e-14
Blood metabolite ratios (octanoylcarnitine/X-13435)	24816252	ETFDH	intron	rs4690909	rs12505475	1	8103437	5481	PPID	rs12505475	4	0	56.18	6.6130818503408e-14
Blood metabolite ratios (octanoylcarnitine/X-13435)	24816252	ETFDH	intron	rs4690909	rs11737481	1	8103437	5481	PPID	rs11737481	4	0	53.25	2.93687468562875e-13
Blood metabolite ratios (octanoylcarnitine/X-13435)	24816252	ETFDH	intron	rs4690909	rs17843966	0.921	8103437	5481	PPID	rs17843966	4	0	44.08	3.15225366418963e-11
Blood metabolite ratios (propionylcarnitine/isovalerylcarnitine)	24816252	IVD	intron	rs9635324	rs2289329	1	7982723	3712	IVD	rs2289329	15	0.00159093302363031	17.01	3.718346726238e-05
Blood metabolite ratios (propionylcarnitine/isovalerylcarnitine)	24816252	IVD	intron	rs9635324	rs10518693	1	7982723	3712	IVD	rs10518693	15	0.00159093302363031	17.01	3.718346726238e-05
Blood metabolite ratios (valine/isovalerylcarnitine)	24816252	SLC22A4;LOC553103	intron;intron	rs272889	rs272889	1	8107920	6584	SLC22A5	rs272889	5	0.00335306711691058	15.45	8.47169431099576e-05
Blood metabolite ratios (valine/isovalerylcarnitine)	24816252	SLC22A4;LOC553103	intron;intron	rs272889	rs272893	1	8107920	6584	SLC22A5	rs272893	5	0.00335306711691058	15.45	8.47169431099576e-05
Blood metabolite ratios (valine/isovalerylcarnitine)	24816252	SLC22A4;LOC553103	intron;intron	rs272889	rs270602	1	8107920	6584	SLC22A5	rs270602	5	0.00335306711691058	15.45	8.47169431099576e-05
Blood metabolite ratios (valine/isovalerylcarnitine)	24816252	SLC22A4;LOC553103	intron;intron	rs272889	rs272874	1	8107920	6584	SLC22A5	rs272874	5	0.00335306711691058	15.45	8.47169431099576e-05
Blood metabolite ratios (valine/isovalerylcarnitine)	24816252	SLC22A4;LOC553103	intron;intron	rs272889	rs272869	1	8107920	6584	SLC22A5	rs272869	5	0.00335306711691058	15.45	8.47169431099576e-05
Blood metabolite ratios (valine/isovalerylcarnitine)	24816252	SLC22A4;LOC553103	intron;intron	rs272889	rs274546	1	8107920	6584	SLC22A5	rs274546	5	0.00335306711691058	15.45	8.47169431099576e-05
Blood metabolite ratios (valine/isovalerylcarnitine)	24816252	SLC22A4;LOC553103	intron;intron	rs272889	rs274562	1	8107920	6584	SLC22A5	rs274562	5	0.00335306711691058	15.45	8.47169431099576e-05
Blood metabolite ratios (valine/isovalerylcarnitine)	24816252	SLC22A4;LOC553103	intron;intron	rs272889	rs274561	1	8107920	6584	SLC22A5	rs274561	5	0.00335306711691058	15.45	8.47169431099576e-05
Blood metabolite ratios (valine/isovalerylcarnitine)	24816252	SLC22A4;LOC553103	intron;intron	rs272889	rs274560	1	8107920	6584	SLC22A5	rs274560	5	0.00335306711691058	15.45	8.47169431099576e-05
Blood metabolite ratios (valine/isovalerylcarnitine)	24816252	SLC22A4;LOC553103	intron;intron	rs272889	rs274567	1	8107920	6584	SLC22A5	rs274567	5	0.00604676767382965	14.19	0.000165246379252446
Blood metabolite ratios (valine/isovalerylcarnitine)	24816252	SLC22A4;LOC553103	intron;intron	rs272889	rs273913	0.931	8107920	6584	SLC22A5	rs273913	5	0.00127100803427458	17.52	2.84301256170436e-05
Blood metabolite ratios (valine/isovalerylcarnitine)	24816252	SLC22A4;LOC553103	intron;intron	rs272889	rs272894	0.931	8107920	6584	SLC22A5	rs272894	5	0.00184822893976519	16.69	4.40123882598368e-05
Blood metabolite ratios (valine/isovalerylcarnitine)	24816252	SLC22A4;LOC553103	intron;intron	rs272889	rs272881	0.931	8107920	6584	SLC22A5	rs272881	5	0.00184822893976519	16.69	4.40123882598368e-05
Blood metabolite ratios (valine/isovalerylcarnitine)	24816252	SLC22A4;LOC553103	intron;intron	rs272889	rs273914	0.931	8107920	6584	SLC22A5	rs273914	5	0.00184822893976519	16.69	4.40123882598368e-05
Blood metabolite ratios (valine/isovalerylcarnitine)	24816252	SLC22A4;LOC553103	intron;intron	rs272889	rs272842	0.931	8107920	6584	SLC22A5	rs272842	5	0.00184822893976519	16.69	4.40123882598368e-05
Blood metabolite ratios (valine/isovalerylcarnitine)	24816252	SLC22A4;LOC553103	intron;intron	rs272889	rs272875	0.931	8107920	6584	SLC22A5	rs272875	5	0.00184822893976519	16.69	4.40123882598368e-05
Blood metabolite ratios (valine/isovalerylcarnitine)	24816252	SLC22A4;LOC553103	intron;intron	rs272889	rs270605	0.931	8107920	6584	SLC22A5	rs270605	5	0.00184822893976519	16.69	4.40123882598368e-05
Blood metabolite ratios (valine/isovalerylcarnitine)	24816252	SLC22A4;LOC553103	intron;intron	rs272889	rs272867	0.931	8107920	6584	SLC22A5	rs272867	5	0.00184822893976519	16.69	4.40123882598368e-05
Blood metabolite ratios (valine/isovalerylcarnitine)	24816252	SLC22A4;LOC553103	intron;intron	rs272889	rs2631370	0.931	8107920	6584	SLC22A5	rs2631370	5	0.00184822893976519	16.69	4.40123882598368e-05
Blood metabolite ratios (valine/isovalerylcarnitine)	24816252	SLC22A4;LOC553103	intron;intron	rs272889	rs274559	0.931	8107920	6584	SLC22A5	rs274559	5	0.00184822893976519	16.69	4.40123882598368e-05
Blood metabolite ratios (valine/isovalerylcarnitine)	24816252	SLC22A4;LOC553103	intron;intron	rs272889	rs274558	0.931	8107920	6584	SLC22A5	rs274558	5	0.00184822893976519	16.69	4.40123882598368e-05
Blood metabolite ratios (valine/isovalerylcarnitine)	24816252	SLC22A4;LOC553103	intron;intron	rs272889	rs274557	0.931	8107920	6584	SLC22A5	rs274557	5	0.00314256624589684	15.58	7.90867233879211e-05
Blood metabolite ratios (valine/isovalerylcarnitine)	24816252	SLC22A4;LOC553103	intron;intron	rs272889	rs272886	0.868	8107920	6584	SLC22A5	rs272886	5	0.00184822893976519	16.69	4.40123882598368e-05
Blood metabolite ratios (valine/isovalerylcarnitine)	24816252	SLC22A4;LOC553103	intron;intron	rs272889	rs270613	0.868	8107920	6584	SLC22A5	rs270613	5	0.00184822893976519	16.69	4.40123882598368e-05
Blood pressure (DBP)	23972371	ULK4	intron	rs1717027	rs2272007	1	8086372	54986	ULK4	rs2272007	3	0	44.79	2.19340034219203e-11
Blood pressure (DBP)	23972371	ULK4	intron	rs1717027	rs1716984	1	8086372	54986	ULK4	rs1716984	3	0	44.79	2.19340034219203e-11
Blood pressure (DBP)	23972371	ULK4	intron	rs1717027	rs1615243	1	8086372	54986	ULK4	rs1615243	3	0	44.79	2.19340034219203e-11
Blood pressure (DBP)	23972371	ULK4	intron	rs1717027	rs1052501	1	8086372	54986	ULK4	rs1052501	3	0	44.79	2.19340034219203e-11
Blood pressure (DBP)	23972371	ULK4	intron	rs1717027	rs1994157	1	8086372	54986	ULK4	rs1994157	3	0	44.79	2.19340034219203e-11
Blood pressure (DBP)	23972371	ULK4	intron	rs1717027	rs3774372	1	8086372	54986	ULK4	rs3774372	3	0	44.79	2.19340034219203e-11
Blood pressure (DBP)	23972371	ULK4	intron	rs1717027	rs2128835	1	8086372	54986	ULK4	rs2128835	3	0	44.79	2.19340034219203e-11
Blood pressure (DBP)	23972371	ULK4	intron	rs1717027	rs6599179	1	8086372	54986	ULK4	rs6599179	3	0	44.79	2.19340034219203e-11
Blood pressure (DBP)	23972371	ULK4	intron	rs1717027	rs6796210	1	8086372	54986	ULK4	rs6796210	3	0	44.79	2.19340034219203e-11
Blood pressure (DBP)	23972371	ULK4	intron	rs1717027	rs7632387	1	8086372	54986	ULK4	rs7632387	3	0	44.61	2.40460353568807e-11
Blood pressure (DBP)	23972371	ULK4	intron	rs1717027	rs1717000	1	8086372	54986	ULK4	rs1717000	3	0	44.54	2.49213160711477e-11
Blood pressure (DBP)	23972371	ULK4	intron	rs1717027	rs9857175	1	8086352	54986	ULK4	rs9857175	3	0	43.61	4.00785820413022e-11
Blood pressure (DBP)	23972371	ULK4	intron	rs1717027	rs9857175	1	8086372	54986	ULK4	rs9857175	3	0	43.36	4.55402931007689e-11
Blood pressure (DBP)	23972371	ULK4	intron	rs1717027	rs7632387	1	8086352	54986	ULK4	rs7632387	3	0	43.18	4.99284442733176e-11
Blood pressure (DBP)	23972371	ULK4	intron	rs1717027	rs6599175	1	8086372	54986	ULK4	rs6599175	3	0	43.02	5.41831222438388e-11
Blood pressure (DBP)	23972371	ULK4	intron	rs1717027	rs9874975	1	8086372	54986	ULK4	rs9874975	3	0	43.02	5.41831222438388e-11
Blood pressure (DBP)	23972371	ULK4	intron	rs1717027	rs1125203	1	8086372	54986	ULK4	rs1125203	3	0	43.02	5.41831222438388e-11
Blood pressure (DBP)	23972371	ULK4	intron	rs1717027	rs6599175	1	8086352	54986	ULK4	rs6599175	3	0	42.91	5.73169239319472e-11
Blood pressure (DBP)	23972371	ULK4	intron	rs1717027	rs9874975	1	8086352	54986	ULK4	rs9874975	3	0	42.91	5.73169239319472e-11
Blood pressure (DBP)	23972371	ULK4	intron	rs1717027	rs1125203	1	8086352	54986	ULK4	rs1125203	3	0	42.91	5.73169239319472e-11
Blood pressure (DBP)	23972371	ULK4	intron	rs1717027	rs1717000	1	8086352	54986	ULK4	rs1717000	3	0	42.35	7.6316334589425e-11
Blood pressure (DBP)	23972371	ULK4	intron	rs1717027	rs2272007	1	8086352	54986	ULK4	rs2272007	3	0	42.31	7.78932587447754e-11
Blood pressure (DBP)	23972371	ULK4	intron	rs1717027	rs1716984	1	8086352	54986	ULK4	rs1716984	3	0	42.31	7.78932587447754e-11
Blood pressure (DBP)	23972371	ULK4	intron	rs1717027	rs1615243	1	8086352	54986	ULK4	rs1615243	3	0	42.31	7.78932587447754e-11
Blood pressure (DBP)	23972371	ULK4	intron	rs1717027	rs1052501	1	8086352	54986	ULK4	rs1052501	3	0	42.31	7.78932587447754e-11
Blood pressure (DBP)	23972371	ULK4	intron	rs1717027	rs1994157	1	8086352	54986	ULK4	rs1994157	3	0	42.31	7.78932587447754e-11
Blood pressure (DBP)	23972371	ULK4	intron	rs1717027	rs3774372	1	8086352	54986	ULK4	rs3774372	3	0	42.31	7.78932587447754e-11
Blood pressure (DBP)	23972371	ULK4	intron	rs1717027	rs2128835	1	8086352	54986	ULK4	rs2128835	3	0	42.31	7.78932587447754e-11
Blood pressure (DBP)	23972371	ULK4	intron	rs1717027	rs6599179	1	8086352	54986	ULK4	rs6599179	3	0	42.31	7.78932587447754e-11
Blood pressure (DBP)	23972371	ULK4	intron	rs1717027	rs6796210	1	8086352	54986	ULK4	rs6796210	3	0	42.31	7.78932587447754e-11
Blood pressure (DBP)	23972371	ULK4	intron	rs1717027	rs1716975	0.909	8086372	54986	ULK4	rs1716975	3	0	43.1	5.20122553837818e-11
Blood pressure (DBP)	23972371	ULK4	intron	rs1717027	rs1716975	0.909	8086352	54986	ULK4	rs1716975	3	0	40.6	1.86806663951116e-10
Blood pressure (DBP)	23972371	ULK4	intron	rs1717027	rs7634985	0.857	8086352	54986	ULK4	rs7634985	3	5.17201664615874e-06	33.36	7.65830139883666e-09
Blood pressure (DBP)	23972371	ULK4	intron	rs1717027	rs794894	0.857	8086352	54986	ULK4	rs794894	3	5.17201664615874e-06	33.36	7.65830139883666e-09
Blood pressure (DBP)	23972371	ULK4	intron	rs1717027	rs7634985	0.857	8086372	54986	ULK4	rs7634985	3	5.06734431145063e-06	33.1	8.75387215394172e-09
Blood pressure (DBP)	23972371	ULK4	intron	rs1717027	rs794894	0.857	8086372	54986	ULK4	rs794894	3	5.06734431145063e-06	33.1	8.75387215394172e-09
Blood pressure (DBP)	23972371	ULK4	intron	rs1717027	rs17215589	0.812	8086372	54986	ULK4	rs17215589	3	0	43.99	3.30057826340914e-11
Blood pressure (DBP)	23972371	ULK4	intron	rs1717027	rs17215589	0.812	8086352	54986	ULK4	rs17215589	3	0	40.31	2.16696960355763e-10
Blood pressure (DBP)	23972371	ULK4	intron	rs1717027	rs7629767	0.812	8086352	54986	ULK4	rs7629767	3	5.17201664615874e-06	33.36	7.65830139883666e-09
Blood pressure (DBP)	23972371	ULK4	intron	rs1717027	rs7629767	0.812	8086372	54986	ULK4	rs7629767	3	5.06734431145063e-06	33.1	8.75387215394172e-09
Blood pressure (DBP)	23972371	ULK4	intron	rs1717027	rs939561	0.812	8086352	54986	ULK4	rs939561	3	4.82556318618013e-06	32.34	1.2942153277444e-08
Blood pressure (DBP)	23972371	ULK4	intron	rs1717027	rs939561	0.812	8086372	54986	ULK4	rs939561	3	9.25640032098552e-06	31.82	1.69142065123286e-08
Blood pressure (EA, MAP, Age 50-59)	24954895	AS3MT;C10orf32-ASMT	nearGene-5;intron	rs12416687	rs12416687	1	7930170	119032	C10orf32	rs12416687	10	0	46.73	8.14721849011987e-12
Blood pressure (EA, MAP, Age 50-59)	24954895	AS3MT;C10orf32-ASMT	nearGene-5;intron	rs12416687	rs9527	1	7930170	119032	C10orf32	rs9527	10	0	46.73	8.14721849011987e-12
Blood pressure (EA, MAP, Age 50-59)	24954895	AS3MT;C10orf32-ASMT	nearGene-5;intron	rs12416687	rs4919690	1	7930170	119032	C10orf32	rs4919690	10	0	46.73	8.14721849011987e-12
Blood pressure (EA, MAP, Age 50-59)	24954895	AS3MT;C10orf32-ASMT	nearGene-5;intron	rs12416687	rs12416687	1	7930181	57412	AS3MT	rs12416687	10	0	44.31	2.80280812410884e-11
Blood pressure (EA, MAP, Age 50-59)	24954895	AS3MT;C10orf32-ASMT	nearGene-5;intron	rs12416687	rs9527	1	7930181	57412	AS3MT	rs9527	10	0	44.31	2.80280812410884e-11
Blood pressure (EA, MAP, Age 50-59)	24954895	AS3MT;C10orf32-ASMT	nearGene-5;intron	rs12416687	rs4919690	1	7930181	57412	AS3MT	rs4919690	10	0	44.31	2.80280812410884e-11
Blood pressure (EA, MAP, Age 50-59)	24954895	AS3MT;C10orf32-ASMT	nearGene-5;intron	rs12416687	rs10883790	0.83	7930170	119032	C10orf32	rs10883790	10	0	46.94	7.31935001575257e-12
Blood pressure (EA, MAP, Age 50-59)	24954895	AS3MT;C10orf32-ASMT	nearGene-5;intron	rs12416687	rs10883790	0.83	7930181	57412	AS3MT	rs10883790	10	0	38.98	4.28169639910709e-10
Blood pressure (Mean Arterial Pressure)	21909110	MTHFR	intron	rs17367504	rs17367504	1	7897774	1185	CLCN6	rs17367504	1	0.00293540063399028	15.71	7.38327942499497e-05
Blood pressure (Mean Arterial Pressure)	21909110	MTHFR	intron	rs17367504	rs17037390	1	7897774	1185	CLCN6	rs17037390	1	0.00293540063399028	15.71	7.38327942499497e-05
Blood pressure (Mean Arterial Pressure)	21909110	MTHFR	intron	rs17367504	rs12567136	0.947	7897774	1185	CLCN6	rs12567136	1	0.00156188640019749	17.04	3.66006121971753e-05
Blood pressure (Mean Arterial Pressure)	21909110	MTHFR	intron	rs17367504	rs7537765	0.947	7897774	1185	CLCN6	rs7537765	1	0.00156188640019749	17.04	3.66006121971753e-05
Blood pressure (Mean Arterial Pressure)	21909110	MTHFR	intron	rs17367504	rs2050265	0.947	7897774	1185	CLCN6	rs2050265	1	0.00293540063399028	15.71	7.38327942499497e-05
Blood pressure (Mean Arterial Pressure)	21909110	MTHFR	intron	rs17367504	rs3753584	0.891	7897774	1185	CLCN6	rs3753584	1	0.00293540063399028	15.71	7.38327942499497e-05
Blood pressure (Mean Arterial Pressure)	21909110	MTHFR	intron	rs17367504	rs13306561	0.891	7897774	1185	CLCN6	rs13306561	1	0.00293540063399028	15.71	7.38327942499497e-05
Blood pressure (Pulse Pressure)	21909110	ULK4	missense	rs3774372	rs3774372	1	8086372	54986	ULK4	rs3774372	3	0	44.79	2.19340034219203e-11
Blood pressure (Pulse Pressure)	21909110	ULK4	missense	rs3774372	rs2128835	1	8086372	54986	ULK4	rs2128835	3	0	44.79	2.19340034219203e-11
Blood pressure (Pulse Pressure)	21909110	ULK4	missense	rs3774372	rs1994157	1	8086372	54986	ULK4	rs1994157	3	0	44.79	2.19340034219203e-11
Blood pressure (Pulse Pressure)	21909110	ULK4	missense	rs3774372	rs6599179	1	8086372	54986	ULK4	rs6599179	3	0	44.79	2.19340034219203e-11
Blood pressure (Pulse Pressure)	21909110	ULK4	missense	rs3774372	rs6796210	1	8086372	54986	ULK4	rs6796210	3	0	44.79	2.19340034219203e-11
Blood pressure (Pulse Pressure)	21909110	ULK4	missense	rs3774372	rs1052501	1	8086372	54986	ULK4	rs1052501	3	0	44.79	2.19340034219203e-11
Blood pressure (Pulse Pressure)	21909110	ULK4	missense	rs3774372	rs1615243	1	8086372	54986	ULK4	rs1615243	3	0	44.79	2.19340034219203e-11
Blood pressure (Pulse Pressure)	21909110	ULK4	missense	rs3774372	rs1716984	1	8086372	54986	ULK4	rs1716984	3	0	44.79	2.19340034219203e-11
Blood pressure (Pulse Pressure)	21909110	ULK4	missense	rs3774372	rs2272007	1	8086372	54986	ULK4	rs2272007	3	0	44.79	2.19340034219203e-11
Blood pressure (Pulse Pressure)	21909110	ULK4	missense	rs3774372	rs7632387	1	8086372	54986	ULK4	rs7632387	3	0	44.61	2.40460353568807e-11
Blood pressure (Pulse Pressure)	21909110	ULK4	missense	rs3774372	rs1717000	1	8086372	54986	ULK4	rs1717000	3	0	44.54	2.49213160711477e-11
Blood pressure (Pulse Pressure)	21909110	ULK4	missense	rs3774372	rs9857175	1	8086352	54986	ULK4	rs9857175	3	0	43.61	4.00785820413022e-11
Blood pressure (Pulse Pressure)	21909110	ULK4	missense	rs3774372	rs9857175	1	8086372	54986	ULK4	rs9857175	3	0	43.36	4.55402931007689e-11
Blood pressure (Pulse Pressure)	21909110	ULK4	missense	rs3774372	rs7632387	1	8086352	54986	ULK4	rs7632387	3	0	43.18	4.99284442733176e-11
Blood pressure (Pulse Pressure)	21909110	ULK4	missense	rs3774372	rs6599175	1	8086372	54986	ULK4	rs6599175	3	0	43.02	5.41831222438388e-11
Blood pressure (Pulse Pressure)	21909110	ULK4	missense	rs3774372	rs9874975	1	8086372	54986	ULK4	rs9874975	3	0	43.02	5.41831222438388e-11
Blood pressure (Pulse Pressure)	21909110	ULK4	missense	rs3774372	rs1125203	1	8086372	54986	ULK4	rs1125203	3	0	43.02	5.41831222438388e-11
Blood pressure (Pulse Pressure)	21909110	ULK4	missense	rs3774372	rs6599175	1	8086352	54986	ULK4	rs6599175	3	0	42.91	5.73169239319472e-11
Blood pressure (Pulse Pressure)	21909110	ULK4	missense	rs3774372	rs9874975	1	8086352	54986	ULK4	rs9874975	3	0	42.91	5.73169239319472e-11
Blood pressure (Pulse Pressure)	21909110	ULK4	missense	rs3774372	rs1125203	1	8086352	54986	ULK4	rs1125203	3	0	42.91	5.73169239319472e-11
Blood pressure (Pulse Pressure)	21909110	ULK4	missense	rs3774372	rs1717000	1	8086352	54986	ULK4	rs1717000	3	0	42.35	7.6316334589425e-11
Blood pressure (Pulse Pressure)	21909110	ULK4	missense	rs3774372	rs3774372	1	8086352	54986	ULK4	rs3774372	3	0	42.31	7.78932587447754e-11
Blood pressure (Pulse Pressure)	21909110	ULK4	missense	rs3774372	rs2128835	1	8086352	54986	ULK4	rs2128835	3	0	42.31	7.78932587447754e-11
Blood pressure (Pulse Pressure)	21909110	ULK4	missense	rs3774372	rs1994157	1	8086352	54986	ULK4	rs1994157	3	0	42.31	7.78932587447754e-11
Blood pressure (Pulse Pressure)	21909110	ULK4	missense	rs3774372	rs6599179	1	8086352	54986	ULK4	rs6599179	3	0	42.31	7.78932587447754e-11
Blood pressure (Pulse Pressure)	21909110	ULK4	missense	rs3774372	rs6796210	1	8086352	54986	ULK4	rs6796210	3	0	42.31	7.78932587447754e-11
Blood pressure (Pulse Pressure)	21909110	ULK4	missense	rs3774372	rs1052501	1	8086352	54986	ULK4	rs1052501	3	0	42.31	7.78932587447754e-11
Blood pressure (Pulse Pressure)	21909110	ULK4	missense	rs3774372	rs1615243	1	8086352	54986	ULK4	rs1615243	3	0	42.31	7.78932587447754e-11
Blood pressure (Pulse Pressure)	21909110	ULK4	missense	rs3774372	rs1716984	1	8086352	54986	ULK4	rs1716984	3	0	42.31	7.78932587447754e-11
Blood pressure (Pulse Pressure)	21909110	ULK4	missense	rs3774372	rs2272007	1	8086352	54986	ULK4	rs2272007	3	0	42.31	7.78932587447754e-11
Blood pressure (Pulse Pressure)	21909110	ULK4	missense	rs3774372	rs1716975	0.909	8086372	54986	ULK4	rs1716975	3	0	43.1	5.20122553837818e-11
Blood pressure (Pulse Pressure)	21909110	ULK4	missense	rs3774372	rs1716975	0.909	8086352	54986	ULK4	rs1716975	3	0	40.6	1.86806663951116e-10
Blood pressure (Pulse Pressure)	21909110	ULK4	missense	rs3774372	rs7634985	0.857	8086352	54986	ULK4	rs7634985	3	5.17201664615874e-06	33.36	7.65830139883666e-09
Blood pressure (Pulse Pressure)	21909110	ULK4	missense	rs3774372	rs794894	0.857	8086352	54986	ULK4	rs794894	3	5.17201664615874e-06	33.36	7.65830139883666e-09
Blood pressure (Pulse Pressure)	21909110	ULK4	missense	rs3774372	rs7634985	0.857	8086372	54986	ULK4	rs7634985	3	5.06734431145063e-06	33.1	8.75387215394172e-09
Blood pressure (Pulse Pressure)	21909110	ULK4	missense	rs3774372	rs794894	0.857	8086372	54986	ULK4	rs794894	3	5.06734431145063e-06	33.1	8.75387215394172e-09
Blood pressure (Pulse Pressure)	21909110	ULK4	missense	rs3774372	rs17215589	0.812	8086372	54986	ULK4	rs17215589	3	0	43.99	3.30057826340914e-11
Blood pressure (Pulse Pressure)	21909110	ULK4	missense	rs3774372	rs17215589	0.812	8086352	54986	ULK4	rs17215589	3	0	40.31	2.16696960355763e-10
Blood pressure (Pulse Pressure)	21909110	ULK4	missense	rs3774372	rs7629767	0.812	8086352	54986	ULK4	rs7629767	3	5.17201664615874e-06	33.36	7.65830139883666e-09
Blood pressure (Pulse Pressure)	21909110	ULK4	missense	rs3774372	rs7629767	0.812	8086372	54986	ULK4	rs7629767	3	5.06734431145063e-06	33.1	8.75387215394172e-09
Blood pressure (Pulse Pressure)	21909110	ULK4	missense	rs3774372	rs939561	0.812	8086352	54986	ULK4	rs939561	3	4.82556318618013e-06	32.34	1.2942153277444e-08
Blood pressure (Pulse Pressure)	21909110	ULK4	missense	rs3774372	rs939561	0.812	8086372	54986	ULK4	rs939561	3	9.25640032098552e-06	31.82	1.69142065123286e-08
Blood trace element (Se levels)	23720494	USP22	intron	rs7226229	rs3612	1	7894341	23326	USP22	rs3612	17	0	77.88	1.09494450834331e-18
Blood trace element (Se levels)	23720494	USP22	intron	rs7226229	rs1044414	1	7894341	23326	USP22	rs1044414	17	0	77.88	1.09494450834331e-18
Blood trace element (Se levels)	23720494	USP22	intron	rs7226229	rs899335	1	7894341	23326	USP22	rs899335	17	0	77.88	1.09494450834331e-18
Blood trace element (Se levels)	23720494	USP22	intron	rs7226229	rs3612	1	7894608	23326	USP22	rs3612	17	1.04716778462366e-05	30.49	3.35591912508004e-08
Blood trace element (Se levels)	23720494	USP22	intron	rs7226229	rs1044414	1	7894608	23326	USP22	rs1044414	17	1.04716778462366e-05	30.49	3.35591912508004e-08
Blood trace element (Se levels)	23720494	USP22	intron	rs7226229	rs899335	1	7894608	23326	USP22	rs899335	17	1.04716778462366e-05	30.49	3.35591912508004e-08
Blood trace element (Se levels)	23720494	USP22	intron	rs7226229	rs2291037	0.95	7894341	23326	USP22	rs2291037	17	0	80.52	2.87777434235789e-19
Blood trace element (Se levels)	23720494	USP22	intron	rs7226229	rs2291037	0.95	7894608	23326	USP22	rs2291037	17	9.60977207100225e-06	29.24	6.39453914307287e-08
Body mass index	23669352	EFR3B	intron	rs1561288	rs6718083	1	8050805	5443	POMC	rs6718083	2	0.0359977508079874	10.18	0.0014197218125951
Body mass index	23669352	EFR3B	intron	rs1561288	rs6713532	0.954	8050805	5443	POMC	rs6713532	2	0.0440896005008124	9.71	0.00183268014326207
Body mass index	20935630	NFE2L1;LOC102724556	nearGene-5;intron	rs3764400	rs3764400	1	8008096	29916	SNX11	rs3764400	17	0.0220687512848663	11.32	0.000766767133043464
Body mass index	24861553	ADCY3	intron	rs6545814	rs6752483	0.933	8050766	109	ADCY3	rs6752483	2	0.00366179981429523	15.26	9.36794503364313e-05
Body mass index	24861553	ADCY3	intron	rs6545814	rs6545790	0.933	8050766	109	ADCY3	rs6545790	2	0.00366179981429523	15.26	9.36794503364313e-05
Body mass index	22344219	ADCY3	intron	rs6545814	rs6752483	0.933	8050766	109	ADCY3	rs6752483	2	0.00366179981429523	15.26	9.36794503364313e-05
Body mass index	22344219	ADCY3	intron	rs6545814	rs6545790	0.933	8050766	109	ADCY3	rs6545790	2	0.00366179981429523	15.26	9.36794503364313e-05
Body mass index	24861553	ADCY3	intron	rs6545814	rs13407913	0.9	8050766	109	ADCY3	rs13407913	2	0.00366179981429523	15.26	9.36794503364313e-05
Body mass index	22344219	ADCY3	intron	rs6545814	rs13407913	0.9	8050766	109	ADCY3	rs13407913	2	0.00366179981429523	15.26	9.36794503364313e-05
Body mass index	24861553	ADCY3	intron	rs6545814	rs13387729	0.837	8050766	109	ADCY3	rs13387729	2	0.000766239600481262	18.68	1.54595565691762e-05
Body mass index	22344219	ADCY3	intron	rs6545814	rs13387729	0.837	8050766	109	ADCY3	rs13387729	2	0.000766239600481262	18.68	1.54595565691762e-05
Body mass index	20935630	ADCY3 - DNAJC27	Intergenic	rs713586	rs713587	0.967	8050766	109	ADCY3	rs713587	2	0.000679368170512087	18.92	1.36316048321319e-05
Body mass index	20935630	ADCY3 - DNAJC27	Intergenic	rs713586	rs11676272	0.967	8050766	109	ADCY3	rs11676272	2	0.00118247615999235	17.69	2.59989818326815e-05
Body mass index	20935630	SH2B1	nearGene-3	rs7359397	rs7187776	0.965	8000603	7284	TUFM	rs7187776	16	0	56.34	6.09625336667106e-14
Body mass index	20935630	SH2B1	nearGene-3	rs7359397	rs2008514	0.965	8000603	7284	TUFM	rs2008514	16	0	54.45	1.59453699082139e-13
Body mass index	20935630	SH2B1	nearGene-3	rs7359397	rs7198606	0.965	8000603	7284	TUFM	rs7198606	16	0	54.11	1.89574010237839e-13
Body mass index	20935630	SH2B1	nearGene-3	rs7359397	rs4788102	0.965	8000603	7284	TUFM	rs4788102	16	0	54.11	1.89574010237839e-13
Body mass index	20935630	SH2B1	nearGene-3	rs7359397	rs4788101	0.965	8000603	7284	TUFM	rs4788101	16	0	54.11	1.89574010237839e-13
Body mass index	20935630	SH2B1	nearGene-3	rs7359397	rs4788099	0.965	8000603	7284	TUFM	rs4788099	16	0	54.11	1.89574010237839e-13
Body mass index	20935630	SH2B1	nearGene-3	rs7359397	rs12325113	0.965	8000603	7284	TUFM	rs12325113	16	0	54.11	1.89574010237839e-13
Body mass index	20935630	SH2B1	nearGene-3	rs7359397	rs3888190	0.965	8000603	7284	TUFM	rs3888190	16	0	51.7	6.46627495274134e-13
Body mass index	20935630	SH2B1	nearGene-3	rs7359397	rs3888190	0.965	7994518	83985	SPNS1	rs3888190	16	0.00811613926389481	13.55	0.000232291423450961
Body mass index	20935630	SH2B1	nearGene-3	rs7359397	rs11864107	0.93	8000603	7284	TUFM	rs11864107	16	0	54.11	1.89574010237839e-13
Body mass index	20935630	SH2B1	nearGene-3	rs7359397	rs9972768	0.93	8000603	7284	TUFM	rs9972768	16	0	54.11	1.89574010237839e-13
Body mass index	20935630	SH2B1	nearGene-3	rs7359397	rs8049439	0.929	8000603	7284	TUFM	rs8049439	16	0	56.34	6.09625336667106e-14
Body mass index	19079260	SH2B1	missense	rs7498665	rs7187776	1	8000603	7284	TUFM	rs7187776	16	0	56.34	6.09625336667106e-14
Body mass index	19079261	SH2B1	missense	rs7498665	rs7187776	1	8000603	7284	TUFM	rs7187776	16	0	56.34	6.09625336667106e-14
Body mass index	19079260	SH2B1	missense	rs7498665	rs2008514	1	8000603	7284	TUFM	rs2008514	16	0	54.45	1.59453699082139e-13
Body mass index	19079261	SH2B1	missense	rs7498665	rs2008514	1	8000603	7284	TUFM	rs2008514	16	0	54.45	1.59453699082139e-13
Body mass index	19079260	SH2B1	missense	rs7498665	rs7198606	1	8000603	7284	TUFM	rs7198606	16	0	54.11	1.89574010237839e-13
Body mass index	19079260	SH2B1	missense	rs7498665	rs4788102	1	8000603	7284	TUFM	rs4788102	16	0	54.11	1.89574010237839e-13
Body mass index	19079260	SH2B1	missense	rs7498665	rs4788101	1	8000603	7284	TUFM	rs4788101	16	0	54.11	1.89574010237839e-13
Body mass index	19079260	SH2B1	missense	rs7498665	rs4788099	1	8000603	7284	TUFM	rs4788099	16	0	54.11	1.89574010237839e-13
Body mass index	19079260	SH2B1	missense	rs7498665	rs12325113	1	8000603	7284	TUFM	rs12325113	16	0	54.11	1.89574010237839e-13
Body mass index	19079261	SH2B1	missense	rs7498665	rs7198606	1	8000603	7284	TUFM	rs7198606	16	0	54.11	1.89574010237839e-13
Body mass index	19079261	SH2B1	missense	rs7498665	rs4788102	1	8000603	7284	TUFM	rs4788102	16	0	54.11	1.89574010237839e-13
Body mass index	19079261	SH2B1	missense	rs7498665	rs4788101	1	8000603	7284	TUFM	rs4788101	16	0	54.11	1.89574010237839e-13
Body mass index	19079261	SH2B1	missense	rs7498665	rs4788099	1	8000603	7284	TUFM	rs4788099	16	0	54.11	1.89574010237839e-13
Body mass index	19079261	SH2B1	missense	rs7498665	rs12325113	1	8000603	7284	TUFM	rs12325113	16	0	54.11	1.89574010237839e-13
Body mass index	19079260	SH2B1	missense	rs7498665	rs3888190	1	8000603	7284	TUFM	rs3888190	16	0	51.7	6.46627495274134e-13
Body mass index	19079261	SH2B1	missense	rs7498665	rs3888190	1	8000603	7284	TUFM	rs3888190	16	0	51.7	6.46627495274134e-13
Body mass index	19079260	SH2B1	missense	rs7498665	rs3888190	1	7994518	83985	SPNS1	rs3888190	16	0.00811613926389481	13.55	0.000232291423450961
Body mass index	19079261	SH2B1	missense	rs7498665	rs3888190	1	7994518	83985	SPNS1	rs3888190	16	0.00811613926389481	13.55	0.000232291423450961
Body mass index	19079260	SH2B1	missense	rs7498665	rs8049439	0.965	8000603	7284	TUFM	rs8049439	16	0	56.34	6.09625336667106e-14
Body mass index	19079261	SH2B1	missense	rs7498665	rs8049439	0.965	8000603	7284	TUFM	rs8049439	16	0	56.34	6.09625336667106e-14
Body mass index	19079260	SH2B1	missense	rs7498665	rs11864107	0.964	8000603	7284	TUFM	rs11864107	16	0	54.11	1.89574010237839e-13
Body mass index	19079260	SH2B1	missense	rs7498665	rs9972768	0.964	8000603	7284	TUFM	rs9972768	16	0	54.11	1.89574010237839e-13
Body mass index	19079261	SH2B1	missense	rs7498665	rs11864107	0.964	8000603	7284	TUFM	rs11864107	16	0	54.11	1.89574010237839e-13
Body mass index	19079261	SH2B1	missense	rs7498665	rs9972768	0.964	8000603	7284	TUFM	rs9972768	16	0	54.11	1.89574010237839e-13
Body mass index (non-asthmatics) (Children)	23517042	ADCY3	intron	rs13407913	rs13407913	1	8050766	109	ADCY3	rs13407913	2	0.00366179981429523	15.26	9.36794503364313e-05
Body mass index (non-asthmatics) (Children)	23517042	ADCY3	intron	rs13407913	rs6545790	0.967	8050766	109	ADCY3	rs6545790	2	0.00366179981429523	15.26	9.36794503364313e-05
Body mass index (non-asthmatics) (Children)	23517042	ADCY3	intron	rs13407913	rs6752483	0.967	8050766	109	ADCY3	rs6752483	2	0.00366179981429523	15.26	9.36794503364313e-05
Body mass index (non-asthmatics) (Children)	23517042	ADCY3	intron	rs13407913	rs13387729	0.934	8050766	109	ADCY3	rs13387729	2	0.000766239600481262	18.68	1.54595565691762e-05
Body mass index (non-asthmatics) (Children)	23517042	ADCY3	intron	rs13407913	rs11687089	0.836	8050766	109	ADCY3	rs11687089	2	0.00240661824121063	16.14	5.88283467183401e-05
Body mass index (non-asthmatics) (Children)	23517042	ADCY3	intron	rs2033654	rs13407913	1	8050766	109	ADCY3	rs13407913	2	0.00366179981429523	15.26	9.36794503364313e-05
Body mass index (non-asthmatics) (Children)	23517042	ADCY3	intron	rs2033654	rs6545790	0.967	8050766	109	ADCY3	rs6545790	2	0.00366179981429523	15.26	9.36794503364313e-05
Body mass index (non-asthmatics) (Children)	23517042	ADCY3	intron	rs2033654	rs6752483	0.967	8050766	109	ADCY3	rs6752483	2	0.00366179981429523	15.26	9.36794503364313e-05
Body mass index (non-asthmatics) (Children)	23517042	ADCY3	intron	rs2033654	rs13387729	0.934	8050766	109	ADCY3	rs13387729	2	0.000766239600481262	18.68	1.54595565691762e-05
Body mass index (non-asthmatics) (Children)	23517042	ADCY3	intron	rs2033654	rs11687089	0.836	8050766	109	ADCY3	rs11687089	2	0.00240661824121063	16.14	5.88283467183401e-05
Body mass index (non-asthmatics) (Children)	23517042	LOC101060400	intron	rs2326017	rs2326017	1	8016438	3212	HOXB2	rs2326017	17	0.0160106226337005	12.04	0.000520709715916055
Body mass index (non-asthmatics) (Children)	23517042	ADCY3 - DNAJC27	Intergenic	rs713587	rs713587	1	8050766	109	ADCY3	rs713587	2	0.000679368170512087	18.92	1.36316048321319e-05
Body mass index (non-asthmatics) (Children)	23517042	ADCY3 - DNAJC27	Intergenic	rs713587	rs11676272	0.935	8050766	109	ADCY3	rs11676272	2	0.00118247615999235	17.69	2.59989818326815e-05
Bone mineral density (femoral neck)	21533022	CSRNP3 - GALNT3	Intergenic	rs6710518	rs6710518	1	8056408	2591	GALNT3	rs6710518	2	0.00732582686258482	13.77	0.000206609319880227
Bone mineral density (femoral neck)	21533022	CSRNP3 - GALNT3	Intergenic	rs6710518	rs7586085	1	8056408	2591	GALNT3	rs7586085	2	0.00732582686258482	13.77	0.000206609319880227
Bone mineral density (femoral neck)	21533022	CSRNP3 - GALNT3	Intergenic	rs6710518	rs12185748	1	8056408	2591	GALNT3	rs12185748	2	0.00732582686258482	13.77	0.000206609319880227
Bone mineral density (femoral neck)	21533022	CSRNP3 - GALNT3	Intergenic	rs6710518	rs777358	1	8056408	2591	GALNT3	rs777358	2	0.0102513308466992	13.04	0.0003049080963483
Bone mineral density (femoral neck)	21533022	CSRNP3 - GALNT3	Intergenic	rs6710518	rs777346	0.932	8056408	2591	GALNT3	rs777346	2	0.0259196475682233	10.95	0.000936036148900412
Bone mineral density (femoral neck)	21533022	CSRNP3 - GALNT3	Intergenic	rs6710518	rs3791848	0.845	8056408	2591	GALNT3	rs3791848	2	0.0199518592325932	11.54	0.00068114640106556
Bone mineral density (FNBMD)	22504420	PDXDC1	intron	rs4985155	rs4500751	0.89	7999598	123803	NTAN1	rs4500751	16	0.0419951119559274	9.83	0.00171688348924171
Bone mineral density (hip)	19801982	ESR1	nearGene-5	rs2941740	rs2941740	1	8122843	2099	ESR1	rs2941740	6	0.0232656774822728	11.2	0.000817973319994396
Bone mineral density (hip)	19801982	ESR1	nearGene-5	rs2941740	rs3020334	1	8122843	2099	ESR1	rs3020334	6	0.0232656774822728	11.2	0.000817973319994396
Bone mineral density (hip)	19801982	ESR1	nearGene-5	rs2941740	rs3020331	1	8122843	2099	ESR1	rs3020331	6	0.0276527792475503	10.8	0.00101500094711307
Bone mineral density (hip)	19801982	ESR1	nearGene-5	rs2941740	rs3020333	0.875	8122843	2099	ESR1	rs3020333	6	0.0497861867849804	9.41	0.00215805226901449
Bone mineral density (LSBMD)	22504420	BET1L	intron	rs11602954	rs11602954	1	7937305	171389	NLRP6	rs11602954	11	0.00473673864072014	14.71	0.000125379600523274
Bone mineral density (LSBMD)	22504420	BET1L	intron	rs11602954	rs11601356	0.846	7937305	171389	NLRP6	rs11601356	11	0.00255346627951674	16.02	6.2676874759627e-05
Bone mineral density (LSBMD)	22504420	CSRNP3 - GALNT3	Intergenic	rs1346004	rs6710518	0.934	8056408	2591	GALNT3	rs6710518	2	0.00732582686258482	13.77	0.000206609319880227
Bone mineral density (LSBMD)	22504420	CSRNP3 - GALNT3	Intergenic	rs1346004	rs7586085	0.934	8056408	2591	GALNT3	rs7586085	2	0.00732582686258482	13.77	0.000206609319880227
Bone mineral density (LSBMD)	22504420	CSRNP3 - GALNT3	Intergenic	rs1346004	rs12185748	0.934	8056408	2591	GALNT3	rs12185748	2	0.00732582686258482	13.77	0.000206609319880227
Bone mineral density (LSBMD)	22504420	CSRNP3 - GALNT3	Intergenic	rs1346004	rs777358	0.934	8056408	2591	GALNT3	rs777358	2	0.0102513308466992	13.04	0.0003049080963483
Bone mineral density (LSBMD)	22504420	CSRNP3 - GALNT3	Intergenic	rs1346004	rs777346	0.868	8056408	2591	GALNT3	rs777346	2	0.0259196475682233	10.95	0.000936036148900412
Bone mineral density (LSBMD)	22504420	CSRNP3 - GALNT3	Intergenic	rs1346004	rs3791848	0.838	8056408	2591	GALNT3	rs3791848	2	0.0199518592325932	11.54	0.00068114640106556
Bone mineral density (paediatric, lower limb)	24945404	CSRNP3 - GALNT3	Intergenic	rs1346004	rs6710518	0.934	8056408	2591	GALNT3	rs6710518	2	0.00732582686258482	13.77	0.000206609319880227
Bone mineral density (paediatric, lower limb)	24945404	CSRNP3 - GALNT3	Intergenic	rs1346004	rs7586085	0.934	8056408	2591	GALNT3	rs7586085	2	0.00732582686258482	13.77	0.000206609319880227
Bone mineral density (paediatric, lower limb)	24945404	CSRNP3 - GALNT3	Intergenic	rs1346004	rs12185748	0.934	8056408	2591	GALNT3	rs12185748	2	0.00732582686258482	13.77	0.000206609319880227
Bone mineral density (paediatric, lower limb)	24945404	CSRNP3 - GALNT3	Intergenic	rs1346004	rs777358	0.934	8056408	2591	GALNT3	rs777358	2	0.0102513308466992	13.04	0.0003049080963483
Bone mineral density (paediatric, lower limb)	24945404	CSRNP3 - GALNT3	Intergenic	rs1346004	rs777346	0.868	8056408	2591	GALNT3	rs777346	2	0.0259196475682233	10.95	0.000936036148900412
Bone mineral density (paediatric, lower limb)	24945404	CSRNP3 - GALNT3	Intergenic	rs1346004	rs3791848	0.838	8056408	2591	GALNT3	rs3791848	2	0.0199518592325932	11.54	0.00068114640106556
Bone mineral density (paediatric, total body less head)	24945404	CSRNP3 - GALNT3	Intergenic	rs6726821	rs7586085	0.966	8056408	2591	GALNT3	rs7586085	2	0.00732582686258482	13.77	0.000206609319880227
Bone mineral density (paediatric, total body less head)	24945404	CSRNP3 - GALNT3	Intergenic	rs6726821	rs12185748	0.966	8056408	2591	GALNT3	rs12185748	2	0.00732582686258482	13.77	0.000206609319880227
Bone mineral density (paediatric, total body less head)	24945404	CSRNP3 - GALNT3	Intergenic	rs6726821	rs6710518	0.966	8056408	2591	GALNT3	rs6710518	2	0.00732582686258482	13.77	0.000206609319880227
Bone mineral density (paediatric, total body less head)	24945404	CSRNP3 - GALNT3	Intergenic	rs6726821	rs777358	0.966	8056408	2591	GALNT3	rs777358	2	0.0102513308466992	13.04	0.0003049080963483
Bone mineral density (paediatric, total body less head)	24945404	CSRNP3 - GALNT3	Intergenic	rs6726821	rs777346	0.899	8056408	2591	GALNT3	rs777346	2	0.0259196475682233	10.95	0.000936036148900412
Bone mineral density (paediatric, total body less head)	24945404	CSRNP3 - GALNT3	Intergenic	rs6726821	rs3791848	0.816	8056408	2591	GALNT3	rs3791848	2	0.0199518592325932	11.54	0.00068114640106556
Bone mineral density (paediatric, total body less head) (EA)	24945404	CSRNP3 - GALNT3	Intergenic	rs6726821	rs7586085	0.966	8056408	2591	GALNT3	rs7586085	2	0.00732582686258482	13.77	0.000206609319880227
Bone mineral density (paediatric, total body less head) (EA)	24945404	CSRNP3 - GALNT3	Intergenic	rs6726821	rs12185748	0.966	8056408	2591	GALNT3	rs12185748	2	0.00732582686258482	13.77	0.000206609319880227
Bone mineral density (paediatric, total body less head) (EA)	24945404	CSRNP3 - GALNT3	Intergenic	rs6726821	rs6710518	0.966	8056408	2591	GALNT3	rs6710518	2	0.00732582686258482	13.77	0.000206609319880227
Bone mineral density (paediatric, total body less head) (EA)	24945404	CSRNP3 - GALNT3	Intergenic	rs6726821	rs777358	0.966	8056408	2591	GALNT3	rs777358	2	0.0102513308466992	13.04	0.0003049080963483
Bone mineral density (paediatric, total body less head) (EA)	24945404	CSRNP3 - GALNT3	Intergenic	rs6726821	rs777346	0.899	8056408	2591	GALNT3	rs777346	2	0.0259196475682233	10.95	0.000936036148900412
Bone mineral density (paediatric, total body less head) (EA)	24945404	CSRNP3 - GALNT3	Intergenic	rs6726821	rs3791848	0.816	8056408	2591	GALNT3	rs3791848	2	0.0199518592325932	11.54	0.00068114640106556
Bone mineral density (paediatric, upper limb)	24945404	WNT4	intron	rs2235529	rs2235529	1	7898736	29092	LINC00339	rs2235529	1	0.0435732350225888	9.74	0.00180300897576129
Bone mineral density (paediatric, upper limb)	24945404	CSRNP3 - GALNT3	Intergenic	rs6726821	rs7586085	0.966	8056408	2591	GALNT3	rs7586085	2	0.00732582686258482	13.77	0.000206609319880227
Bone mineral density (paediatric, upper limb)	24945404	CSRNP3 - GALNT3	Intergenic	rs6726821	rs12185748	0.966	8056408	2591	GALNT3	rs12185748	2	0.00732582686258482	13.77	0.000206609319880227
Bone mineral density (paediatric, upper limb)	24945404	CSRNP3 - GALNT3	Intergenic	rs6726821	rs6710518	0.966	8056408	2591	GALNT3	rs6710518	2	0.00732582686258482	13.77	0.000206609319880227
Bone mineral density (paediatric, upper limb)	24945404	CSRNP3 - GALNT3	Intergenic	rs6726821	rs777358	0.966	8056408	2591	GALNT3	rs777358	2	0.0102513308466992	13.04	0.0003049080963483
Bone mineral density (paediatric, upper limb)	24945404	CSRNP3 - GALNT3	Intergenic	rs6726821	rs777346	0.899	8056408	2591	GALNT3	rs777346	2	0.0259196475682233	10.95	0.000936036148900412
Bone mineral density (paediatric, upper limb)	24945404	CSRNP3 - GALNT3	Intergenic	rs6726821	rs3791848	0.816	8056408	2591	GALNT3	rs3791848	2	0.0199518592325932	11.54	0.00068114640106556
Bone mineral density (paediatric, upper limb) (EA)	24945404	WNT4	intron	rs2235529	rs2235529	1	7898736	29092	LINC00339	rs2235529	1	0.0435732350225888	9.74	0.00180300897576129
Bone mineral density (paediatric, upper limb) (EA)	24945404	CSRNP3 - GALNT3	Intergenic	rs6726821	rs7586085	0.966	8056408	2591	GALNT3	rs7586085	2	0.00732582686258482	13.77	0.000206609319880227
Bone mineral density (paediatric, upper limb) (EA)	24945404	CSRNP3 - GALNT3	Intergenic	rs6726821	rs12185748	0.966	8056408	2591	GALNT3	rs12185748	2	0.00732582686258482	13.77	0.000206609319880227
Bone mineral density (paediatric, upper limb) (EA)	24945404	CSRNP3 - GALNT3	Intergenic	rs6726821	rs6710518	0.966	8056408	2591	GALNT3	rs6710518	2	0.00732582686258482	13.77	0.000206609319880227
Bone mineral density (paediatric, upper limb) (EA)	24945404	CSRNP3 - GALNT3	Intergenic	rs6726821	rs777358	0.966	8056408	2591	GALNT3	rs777358	2	0.0102513308466992	13.04	0.0003049080963483
Bone mineral density (paediatric, upper limb) (EA)	24945404	CSRNP3 - GALNT3	Intergenic	rs6726821	rs777346	0.899	8056408	2591	GALNT3	rs777346	2	0.0259196475682233	10.95	0.000936036148900412
Bone mineral density (paediatric, upper limb) (EA)	24945404	CSRNP3 - GALNT3	Intergenic	rs6726821	rs3791848	0.816	8056408	2591	GALNT3	rs3791848	2	0.0199518592325932	11.54	0.00068114640106556
Bone mineral density (spine)	18445777	ESR1	intron	rs1999805	rs1999805	1	8122843	2099	ESR1	rs1999805	6	0.00554794813745304	14.38	0.000149380513661162
Bone mineral density (spine)	18445777	ESR1	intron	rs1999805	rs3020348	0.966	8122843	2099	ESR1	rs3020348	6	0.00254221533663428	16.03	6.23467128068085e-05
Bone mineral density (spine)	18445777	ESR1	intron	rs1999805	rs3020343	0.966	8122843	2099	ESR1	rs3020343	6	0.00307639964096099	15.62	7.74312620043824e-05
Bone mineral density (spine)	18445777	ESR1	intron	rs1999805	rs2982552	0.873	8122843	2099	ESR1	rs2982552	6	0.00200909610914822	16.52	4.81396072394149e-05
Bone mineral density (spine)	18445777	ESR1	intron	rs1999805	rs3020306	0.873	8122843	2099	ESR1	rs3020306	6	0.0021442580605357	16.38	5.18292427384967e-05
Bone mineral density (spine)	18445777	ESR1	intron	rs1999805	rs2982551	0.873	8122843	2099	ESR1	rs2982551	6	0.00237704679285664	16.17	5.79039278864948e-05
Bone properties (heel) (BUA)	24430505	ESR1	intron	rs2982552	rs2982552	1	8122843	2099	ESR1	rs2982552	6	0.00200909610914822	16.52	4.81396072394149e-05
Bone properties (heel) (BUA)	24430505	ESR1	intron	rs2982552	rs3020306	1	8122843	2099	ESR1	rs3020306	6	0.0021442580605357	16.38	5.18292427384967e-05
Bone properties (heel) (BUA)	24430505	ESR1	intron	rs2982552	rs2982551	1	8122843	2099	ESR1	rs2982551	6	0.00237704679285664	16.17	5.79039278864948e-05
Bone properties (heel) (BUA)	24430505	ESR1	intron	rs2982552	rs1999805	0.873	8122843	2099	ESR1	rs1999805	6	0.00554794813745304	14.38	0.000149380513661162
Bone properties (heel) (BUA)	24430505	ESR1	intron	rs2982552	rs3020348	0.844	8122843	2099	ESR1	rs3020348	6	0.00254221533663428	16.03	6.23467128068085e-05
Bone properties (heel) (BUA)	24430505	ESR1	intron	rs2982552	rs3020343	0.844	8122843	2099	ESR1	rs3020343	6	0.00307639964096099	15.62	7.74312620043824e-05
Bone properties (heel) (BUA)	24430505	CCDC170 - ESR1	Intergenic	rs3020331	rs2941740	1	8122843	2099	ESR1	rs2941740	6	0.0232656774822728	11.2	0.000817973319994396
Bone properties (heel) (BUA)	24430505	CCDC170 - ESR1	Intergenic	rs3020331	rs3020334	1	8122843	2099	ESR1	rs3020334	6	0.0232656774822728	11.2	0.000817973319994396
Bone properties (heel) (BUA)	24430505	CCDC170 - ESR1	Intergenic	rs3020331	rs3020331	1	8122843	2099	ESR1	rs3020331	6	0.0276527792475503	10.8	0.00101500094711307
Bone properties (heel) (BUA)	24430505	CCDC170 - ESR1	Intergenic	rs3020331	rs3020333	0.875	8122843	2099	ESR1	rs3020333	6	0.0497861867849804	9.41	0.00215805226901449
Bone properties (heel) (VOS)	24430505	CCDC170 - ESR1	Intergenic	rs3020331	rs2941740	1	8122843	2099	ESR1	rs2941740	6	0.0232656774822728	11.2	0.000817973319994396
Bone properties (heel) (VOS)	24430505	CCDC170 - ESR1	Intergenic	rs3020331	rs3020334	1	8122843	2099	ESR1	rs3020334	6	0.0232656774822728	11.2	0.000817973319994396
Bone properties (heel) (VOS)	24430505	CCDC170 - ESR1	Intergenic	rs3020331	rs3020331	1	8122843	2099	ESR1	rs3020331	6	0.0276527792475503	10.8	0.00101500094711307
Bone properties (heel) (VOS)	24430505	CCDC170 - ESR1	Intergenic	rs3020331	rs3020333	0.875	8122843	2099	ESR1	rs3020333	6	0.0497861867849804	9.41	0.00215805226901449
Brain lesion load	19010793	CPAMD8	intron	rs11666377	rs11666377	1	8035201	27151	CPAMD8	rs11666377	19	0.0247620446913866	11.06	0.00088210143463496
Brain lesion load	19010793	CPAMD8	intron	rs11666377	rs7256009	0.83	8035201	27151	CPAMD8	rs7256009	19	0.00352925087768211	15.34	8.97949545107783e-05
Brain lesion load	19010793	CPAMD8	intron	rs11666377	rs6512158	0.825	8035201	27151	CPAMD8	rs6512158	19	0.0446393076160839	9.67	0.00187301312848318
Brain lesion load	19010793	UGT1A		rs2602397	rs1597944	1	8059801	55230	USP40	rs1597944	2	0.0142395024781422	12.3	0.000452958293923552
Breast cancer	21424380	ZNF577	intron	rs10411161	rs3848562	1	8038904	84765	ZNF577	rs3848562	19	0.0130001854196171	12.5	0.000406952017444959
Breast cancer	21424380	ZNF577	intron	rs10411161	rs4514789	1	8038904	84765	ZNF577	rs4514789	19	0.0223532486121964	11.29	0.000779256814602957
Breast cancer	21424380	ZNF577	intron	rs10411161	rs17778711	0.81	8038904	84765	ZNF577	rs17778711	19	0.0101971499001576	13.05	0.000303284407545946
Breast cancer	21424380	ZNF577	intron	rs10411161	rs8102738	0.81	8038904	84765	ZNF577	rs8102738	19	0.0101971499001576	13.05	0.000303284407545946
Breast cancer	23535729	AP4B1;DCLRE1B	nearGene-5;missense	rs11552449	rs2358994	0.943	7918694	440603	BCL2L15	rs2358994	1	0.0146808555991946	12.23	0.000470271984148325
Breast cancer	23535729	KCNN4	nearGene-5	rs3760982	rs3760982	1	8037408	3783	KCNN4	rs3760982	19	0.00131684447959148	17.45	2.94964287847691e-05
Breast cancer	23535729	OVOL1-AS1 - SNX32	Intergenic	rs3903072	rs11227311	0.934	7949503	30008	EFEMP2	rs11227311	11	0.00565770866141203	14.33	0.000153400669401585
Breast cancer	23535729	OVOL1-AS1 - SNX32	Intergenic	rs3903072	rs11227311	0.934	7941444	1521	CTSW	rs11227311	11	0.0359977508079874	10.18	0.0014197218125951
Breast cancer	23535729	OVOL1-AS1 - SNX32	Intergenic	rs3903072	rs570387	0.837	7949503	30008	EFEMP2	rs570387	11	0.000522440249289254	19.56	9.74890933390823e-06
Breast cancer	23535729	OVOL1-AS1 - SNX32	Intergenic	rs3903072	rs570387	0.837	7941444	1521	CTSW	rs570387	11	0.00109355367737513	17.89	2.34047686157586e-05
Breast cancer	23535733	BABAM1	missense	rs8170	rs4808611	0.816	8026687	79629	OCEL1	rs4808611	19	0.00846212195451695	13.46	0.000243703757206372
Breast cancer	20852631	BABAM1	missense	rs8170	rs4808611	0.816	8026687	79629	OCEL1	rs4808611	19	0.00846212195451695	13.46	0.000243703757206372
Breast cancer	23535729	CCDC88C	intron	rs941764	rs941764	1	7980828	440193	CCDC88C	rs941764	14	0.0119600698339785	12.69	0.00036761627064854
Breast cancer	23535729	CCDC88C	intron	rs941764	rs6575189	0.83	7980828	440193	CCDC88C	rs6575189	14	0.0195665647406747	11.58	0.000666649416127071
Breast Cancer in BRCA1 mutation carriers	23544013	BABAM1	missense	rs8170	rs4808611	0.816	8026687	79629	OCEL1	rs4808611	19	0.00846212195451695	13.46	0.000243703757206372
Bronchodilator response in asthma (inhaled corticosteroid treatment interaction)	24280104	ZNF841 - ZNF616	Intergenic	rs10411428	rs12460587	0.806	8038933	80110	ZNF614	rs12460587	19	0.0218799468840934	11.34	0.000758553240105475
Bronchodilator response in asthma (inhaled corticosteroid treatment interaction)	24280104	ZNF841 - ZNF616	Intergenic	rs11666341	rs12460587	0.901	8038933	80110	ZNF614	rs12460587	19	0.0218799468840934	11.34	0.000758553240105475
Bronchodilator response in asthma (inhaled corticosteroid treatment interaction)	24280104	ZNF614	nearGene-5	rs2288884	rs1433089	0.943	8038933	80110	ZNF614	rs1433089	19	0.0061352246745751	14.16	0.00016790228313015
Bronchodilator response in asthma (inhaled corticosteroid treatment interaction)	24280104	ZNF614	nearGene-5	rs2288884	rs3752120	0.943	8038933	80110	ZNF614	rs3752120	19	0.0128829739829495	12.52	0.000402618889069256
Bronchodilator response in asthma (inhaled corticosteroid treatment interaction)	24280104	ZNF614	nearGene-5	rs2288884	rs12460587	0.806	8038933	80110	ZNF614	rs12460587	19	0.0218799468840934	11.34	0.000758553240105475
Brugada syndrome	23872634	HEY2 - TRNAE19	Intergenic	rs9388451	rs1159974	0.874	8121861	135112	NCOA7	rs1159974	6	0.000231410567653993	21.66	3.2550860415202e-06
Brugada syndrome	23872634	HEY2 - TRNAE19	Intergenic	rs9388451	rs9321054	0.839	8121861	135112	NCOA7	rs9321054	6	0.000174944675366136	22.45	2.15685491490966e-06
Brugada syndrome	23872634	HEY2 - TRNAE19	Intergenic	rs9388451	rs980014	0.839	8121861	135112	NCOA7	rs980014	6	0.000174944675366136	22.45	2.15685491490966e-06
Butyrylcholinesterase levels	21862451	ABI2	intron	rs11675251	rs11679740	0.905	8058390	65059	RAPH1	rs11679740	2	0.0374955769934332	10.09	0.00149076106064791
Butyrylcholinesterase levels	21862451	ABI2	intron	rs11675251	rs2305417	0.905	8058390	65059	RAPH1	rs2305417	2	0.0374955769934332	10.09	0.00149076106064791
Butyrylcholinesterase levels	21862451	RNPEP	intron	rs4950806	rs11586632	1	7908779	6051	RNPEP	rs11586632	1	1.42603424640024e-05	28.08	1.16402600433676e-07
Butyrylcholinesterase levels	21862451	RNPEP	intron	rs4950806	rs7529387	0.966	7908779	6051	RNPEP	rs7529387	1	1.42603424640024e-05	28.08	1.16402600433676e-07
Calcium levels	24068962	DGKD	intron	rs1550532	rs838709	0.963	8059801	55230	USP40	rs838709	2	0.000917440384778362	18.25	1.93725949219694e-05
Calcium levels	24068962	CYP24A1	intron	rs1570669	rs1570669	1	8067140	1591	CYP24A1	rs1570669	20	4.40551407190364e-05	25.15	5.30396536626517e-07
Capecitabine sensitivity	22864933	SMARCAD1	intron	rs3106136	rs2306802	0.967	8101780	27306	HPGDS	rs2306802	4	0.0223532486121964	11.29	0.000779256814602957
Capecitabine sensitivity	22864933	SMARCAD1	intron	rs3106136	rs11722476	0.967	8101780	27306	HPGDS	rs11722476	4	0.039700397210871	9.96	0.00159978054466254
Capecitabine sensitivity	22864933	SMARCAD1	intron	rs3106136	rs8026	0.967	8101780	27306	HPGDS	rs8026	4	0.0412694999398482	9.87	0.00167995508423361
Capecitabine sensitivity	22864933	ZNF100 - ZNF43	Intergenic	rs8101143	rs7247886	0.885	8035808	163227	ZNF100	rs7247886	19	1.43448915909278e-05	28.18	1.1054092270339e-07
Capecitabine sensitivity	22864933	ZNF100 - ZNF43	Intergenic	rs8101143	rs10403430	0.845	8035808	163227	ZNF100	rs10403430	19	9.85079195234143e-06	29.51	5.56289405721126e-08
Cardiac hypertrophy (recessive)	21348951	PHF11	cds-synon	rs2031532	rs2031532	1	7971602	55213	RCBTB1	rs2031532	13	0.0177491916173237	11.8	0.000592307210799939
Cardiac muscle measurement (Intraventricular septal thickness)	21212386	NCAM1	intron	rs1436109	rs10502164	0.908	7943892	4684	NCAM1	rs10502164	11	0.0168508169247922	11.92	0.000555344807081293
Cardiac muscle measurement (Intraventricular septal thickness)	21212386	NCAM1	intron	rs1436109	rs7129926	0.809	7943892	4684	NCAM1	rs7129926	11	0.0402359459454194	9.93	0.00162606534178863
Cardiac muscle measurement (Posterior wall thickness)	21212386	NCAM1	intron	rs1436109	rs10502164	0.908	7943892	4684	NCAM1	rs10502164	11	0.0168508169247922	11.92	0.000555344807081293
Cardiac muscle measurement (Posterior wall thickness)	21212386	NCAM1	intron	rs1436109	rs7129926	0.809	7943892	4684	NCAM1	rs7129926	11	0.0402359459454194	9.93	0.00162606534178863
Cardiac muscle measurement (Relative wall thickness)	21212386	NCAM1	intron	rs1436109	rs10502164	0.908	7943892	4684	NCAM1	rs10502164	11	0.0168508169247922	11.92	0.000555344807081293
Cardiac muscle measurement (Relative wall thickness)	21212386	NCAM1	intron	rs1436109	rs7129926	0.809	7943892	4684	NCAM1	rs7129926	11	0.0402359459454194	9.93	0.00162606534178863
Cardiac Troponin-T levels (Continous Variable)	23247143	DUSP2 - STARD7	Intergenic	rs11886999	rs11551400	0.951	7895133	56910	STARD7	rs11551400	2	5.31615059111793e-06	33.78	6.17100281717535e-09
Cardiac Troponin-T levels (Continous Variable)	23247143	DUSP2 - STARD7	Intergenic	rs11886999	rs11551400	0.951	7896684	56910	STARD7	rs11551400	2	0.000143900906586774	22.96	1.65407513641327e-06
Cardiac Troponin-T levels (Continous Variable)	23247143	DUSP2 - STARD7	Intergenic	rs11886999	rs11551400	0.951	7895697	56910	STARD7	rs11551400	2	0.00166625240661704	16.89	3.96097099256202e-05
Cardiac Troponin-T levels (Continous Variable)	23247143	DUSP2 - STARD7	Intergenic	rs11886999	rs11551400	0.951	7892981	56910	STARD7	rs11551400	2	0.00763336395996252	13.68	0.000216750607095685
Cardiac Troponin-T levels (Continous Variable)	23247143	DUSP2 - STARD7	Intergenic	rs11886999	rs11551400	0.951	7892954	56910	STARD7	rs11551400	2	0.0142395024781422	12.3	0.000452958293923552
Cardiac Troponin-T levels (Continous Variable)	23247143	DUSP2 - STARD7	Intergenic	rs11886999	rs4826	0.812	7895133	56910	STARD7	rs4826	2	5.10683075343155e-06	33.16	8.48787326714465e-09
Cardiac Troponin-T levels (Continous Variable)	23247143	DUSP2 - STARD7	Intergenic	rs11886999	rs997548	0.812	7895133	56910	STARD7	rs997548	2	5.10683075343155e-06	33.16	8.48787326714465e-09
Cardiac Troponin-T levels (Continous Variable)	23247143	DUSP2 - STARD7	Intergenic	rs11886999	rs12617019	0.812	7895133	56910	STARD7	rs12617019	2	5.10683075343155e-06	33.16	8.48787326714465e-09
Cardiac Troponin-T levels (Continous Variable)	23247143	DUSP2 - STARD7	Intergenic	rs11886999	rs4826	0.812	7896684	56910	STARD7	rs4826	2	0.000605861472431663	19.13	1.22110340523931e-05
Cardiac Troponin-T levels (Continous Variable)	23247143	DUSP2 - STARD7	Intergenic	rs11886999	rs997548	0.812	7896684	56910	STARD7	rs997548	2	0.000605861472431663	19.13	1.22110340523931e-05
Cardiac Troponin-T levels (Continous Variable)	23247143	DUSP2 - STARD7	Intergenic	rs11886999	rs12617019	0.812	7896684	56910	STARD7	rs12617019	2	0.000605861472431663	19.13	1.22110340523931e-05
Cardiac Troponin-T levels (Continous Variable)	23247143	DUSP2 - STARD7	Intergenic	rs11886999	rs4826	0.812	7895697	56910	STARD7	rs4826	2	0.00872882524954341	13.39	0.000252969390050478
Cardiac Troponin-T levels (Continous Variable)	23247143	DUSP2 - STARD7	Intergenic	rs11886999	rs997548	0.812	7895697	56910	STARD7	rs997548	2	0.00872882524954341	13.39	0.000252969390050478
Cardiac Troponin-T levels (Continous Variable)	23247143	DUSP2 - STARD7	Intergenic	rs11886999	rs12617019	0.812	7895697	56910	STARD7	rs12617019	2	0.00872882524954341	13.39	0.000252969390050478
Cardiac Troponin-T levels (Continous Variable)	23247143	DUSP2 - STARD7	Intergenic	rs11886999	rs4826	0.812	7892981	56910	STARD7	rs4826	2	0.0281327045385307	10.75	0.00104279319090085
Cardiac Troponin-T levels (Continous Variable)	23247143	DUSP2 - STARD7	Intergenic	rs11886999	rs997548	0.812	7892981	56910	STARD7	rs997548	2	0.0281327045385307	10.75	0.00104279319090085
Cardiac Troponin-T levels (Continous Variable)	23247143	DUSP2 - STARD7	Intergenic	rs11886999	rs12617019	0.812	7892981	56910	STARD7	rs12617019	2	0.0281327045385307	10.75	0.00104279319090085
Cardiac Troponin-T levels (Continous Variable)	23247143	DUSP2 - STARD7	Intergenic	rs11886999	rs4826	0.812	7892954	56910	STARD7	rs4826	2	0.0373401941328806	10.1	0.00148269324321258
Cardiac Troponin-T levels (Continous Variable)	23247143	DUSP2 - STARD7	Intergenic	rs11886999	rs997548	0.812	7892954	56910	STARD7	rs997548	2	0.0373401941328806	10.1	0.00148269324321258
Cardiac Troponin-T levels (Continous Variable)	23247143	DUSP2 - STARD7	Intergenic	rs11886999	rs12617019	0.812	7892954	56910	STARD7	rs12617019	2	0.0373401941328806	10.1	0.00148269324321258
Cardiovascular disease risk factors (HDL)	21943158	LPL - RPL30P9	Intergenic	rs17091905	rs11991231	0.866	8144917	4023	LPL	rs11991231	8	0.00305819104021745	15.63	7.70228721646551e-05
Cardiovascular disease risk factors (TRIG)	21943158	LPL - RPL30P9	Intergenic	rs17091905	rs11991231	0.866	8144917	4023	LPL	rs11991231	8	0.00305819104021745	15.63	7.70228721646551e-05
Caudate nucleus volume (Right caudate)	21502949	WDR41	intron	rs163030	rs163035	0.967	8112746	55255	WDR41	rs163035	5	0	52.75	3.78823341641578e-13
Caudate nucleus volume (Right caudate)	21502949	WDR41	intron	rs163030	rs40594	0.935	8112746	55255	WDR41	rs40594	5	0	47.95	4.37228099402602e-12
Caudate nucleus volume (Right caudate)	21502949	WDR41	intron	rs163030	rs335636	0.902	8112746	55255	WDR41	rs335636	5	0	52.75	3.78823341641578e-13
Caudate nucleus volume (Right caudate)	21502949	WDR41	intron	rs163030	rs448293	0.902	8112746	55255	WDR41	rs448293	5	0	47.44	5.67135241459713e-12
Caudate nucleus volume (Right caudate)	21502949	WDR41	intron	rs163030	rs335624	0.869	8112746	55255	WDR41	rs335624	5	0	47.44	5.67135241459713e-12
Caudate nucleus volume (Right caudate)	21502949	WDR41	intron	rs163030	rs163032	0.846	8112746	55255	WDR41	rs163032	5	0	58.21	2.35578529174327e-14
Caudate nucleus volume (Right caudate)	21502949	WDR41	intron	rs163030	rs179815	0.846	8112746	55255	WDR41	rs179815	5	0	58.21	2.35578529174327e-14
Caudate nucleus volume (Right caudate)	21502949	WDR41	intron	rs163030	rs335635	0.837	8112746	55255	WDR41	rs335635	5	0	49.44	2.04532469398911e-12
Caudate nucleus volume (Right caudate)	21502949	WDR41	intron	rs163030	rs33198	0.811	8112746	55255	WDR41	rs33198	5	0	58.71	1.82710515858751e-14
Celiac disease	18311140	IL18R1	nearGene-5	rs13015714	rs13015714	1	8044035	8809	IL18R1	rs13015714	2	0.00281690330859018	15.8	7.04025082747358e-05
Celiac disease	18311140	IL18R1	nearGene-5	rs13015714	rs2058623	1	8044035	8809	IL18R1	rs2058623	2	0.00281690330859018	15.8	7.04025082747358e-05
Celiac disease	18311140	IL18R1	nearGene-5	rs13015714	rs1420106	1	8044035	8809	IL18R1	rs1420106	2	0.00431709937835282	14.91	0.000112763656797348
Celiac disease	18311140	IL18R1	nearGene-5	rs13015714	rs2110735	1	8044035	8809	IL18R1	rs2110735	2	0.00544564225770973	14.42	0.000146240895087646
Celiac disease	18311140	IL18R1	nearGene-5	rs13015714	rs2110734	1	8044035	8809	IL18R1	rs2110734	2	0.00544564225770973	14.42	0.000146240895087646
Celiac disease	18311140	IL18R1	nearGene-5	rs13015714	rs7559479	1	8044035	8809	IL18R1	rs7559479	2	0.00544564225770973	14.42	0.000146240895087646
Celiac disease	18311140	IL18R1	nearGene-5	rs13015714	rs917997	1	8044035	8809	IL18R1	rs917997	2	0.00544564225770973	14.42	0.000146240895087646
Celiac disease	18311140	IL18R1	nearGene-5	rs13015714	rs6734736	0.955	8044035	8809	IL18R1	rs6734736	2	0.00544564225770973	14.42	0.000146240895087646
Celiac disease	20190752	PLEK	intron	rs17035378	rs3816281	0.883	8042391	5341	PLEK	rs3816281	2	0.0232656774822728	11.2	0.000817973319994396
Celiac disease	20190752	PLEK	intron	rs17035378	rs2120334	0.883	8042391	5341	PLEK	rs2120334	2	0.0232656774822728	11.2	0.000817973319994396
Celiac disease	20190752	PLEK	intron	rs17035378	rs7595717	0.803	8042391	5341	PLEK	rs7595717	2	0.0274054938037954	10.82	0.0010040948909304
Celiac disease	20190752	C1orf106 - MROH3P	Intergenic	rs296547	rs296547	1	7908637	2848	GPR25	rs296547	1	0.0430572892598511	9.77	0.00177382453452118
Celiac disease	20190752	MIR4772 - SLC9A4	Intergenic	rs917997	rs2058623	1	8044035	8809	IL18R1	rs2058623	2	0.00281690330859018	15.8	7.04025082747358e-05
Celiac disease	20190752	MIR4772 - SLC9A4	Intergenic	rs917997	rs13015714	1	8044035	8809	IL18R1	rs13015714	2	0.00281690330859018	15.8	7.04025082747358e-05
Celiac disease	20190752	MIR4772 - SLC9A4	Intergenic	rs917997	rs1420106	1	8044035	8809	IL18R1	rs1420106	2	0.00431709937835282	14.91	0.000112763656797348
Celiac disease	20190752	MIR4772 - SLC9A4	Intergenic	rs917997	rs917997	1	8044035	8809	IL18R1	rs917997	2	0.00544564225770973	14.42	0.000146240895087646
Celiac disease	20190752	MIR4772 - SLC9A4	Intergenic	rs917997	rs7559479	1	8044035	8809	IL18R1	rs7559479	2	0.00544564225770973	14.42	0.000146240895087646
Celiac disease	20190752	MIR4772 - SLC9A4	Intergenic	rs917997	rs2110734	1	8044035	8809	IL18R1	rs2110734	2	0.00544564225770973	14.42	0.000146240895087646
Celiac disease	20190752	MIR4772 - SLC9A4	Intergenic	rs917997	rs2110735	1	8044035	8809	IL18R1	rs2110735	2	0.00544564225770973	14.42	0.000146240895087646
Celiac disease	20190752	MIR4772 - SLC9A4	Intergenic	rs917997	rs6734736	0.955	8044035	8809	IL18R1	rs6734736	2	0.00544564225770973	14.42	0.000146240895087646
Celiac disease and Rheumatoid arthritis	21383967	B4GALNT1 - RPL13AP23	Intergenic	rs10876993	rs1689587	0.928	7956631	25895	METTL21B	rs1689587	12	0	37.68	8.33548165194648e-10
Celiac disease and Rheumatoid arthritis	21383967	B4GALNT1 - RPL13AP23	Intergenic	rs10876993	rs10877001	0.928	7956631	25895	METTL21B	rs10877001	12	0	37.68	8.33548165194648e-10
Celiac disease and Rheumatoid arthritis	21383967	B4GALNT1 - RPL13AP23	Intergenic	rs10876993	rs10877008	0.928	7956631	25895	METTL21B	rs10877008	12	0	37.68	8.33548165194648e-10
Celiac disease and Rheumatoid arthritis	21383967	B4GALNT1 - RPL13AP23	Intergenic	rs10876993	rs10877008	0.928	7964555	10677	AVIL	rs10877008	12	0.0329773208670676	10.38	0.00127387694652264
Celiac disease and Rheumatoid arthritis	21383967	B4GALNT1 - RPL13AP23	Intergenic	rs10876993	rs4760168	0.893	7956631	25895	METTL21B	rs4760168	12	8.43060731680234e-06	30.59	3.18732316768845e-08
Celiac disease and Rheumatoid arthritis	21383967	B4GALNT1 - RPL13AP23	Intergenic	rs10876993	rs799575	0.89	7956631	25895	METTL21B	rs799575	12	0	37.68	8.33548165194648e-10
Cervical cancer (Matched)	23817570	ZPBP2 - GSDMB	Intergenic	rs8067378	rs2305479	1	8014916	94103	ORMDL3	rs2305479	17	0	39.9	2.67303201630396e-10
Cervical cancer (Matched)	23817570	ZPBP2 - GSDMB	Intergenic	rs8067378	rs7216389	1	8014916	94103	ORMDL3	rs7216389	17	0	39.33	3.57900006117439e-10
Cervical cancer (Matched)	23817570	ZPBP2 - GSDMB	Intergenic	rs8067378	rs7219923	1	8014916	94103	ORMDL3	rs7219923	17	0	39.33	3.57900006117439e-10
Cervical cancer (Matched)	23817570	ZPBP2 - GSDMB	Intergenic	rs8067378	rs7224129	1	8014916	94103	ORMDL3	rs7224129	17	0	39.33	3.57900006117439e-10
Cervical cancer (Matched)	23817570	ZPBP2 - GSDMB	Intergenic	rs8067378	rs2290400	1	8014916	94103	ORMDL3	rs2290400	17	0	38.93	4.39277735471545e-10
Cervical cancer (Matched)	23817570	ZPBP2 - GSDMB	Intergenic	rs8067378	rs8067378	1	8014916	94103	ORMDL3	rs8067378	17	3.03705228066252e-06	35.89	2.0877750852701e-09
Cervical cancer (Matched)	23817570	ZPBP2 - GSDMB	Intergenic	rs8067378	rs12950743	1	8014916	94103	ORMDL3	rs12950743	17	3.03705228066252e-06	35.89	2.0877750852701e-09
Cervical cancer (Matched)	23817570	ZPBP2 - GSDMB	Intergenic	rs8067378	rs2305479	1	8014903	55876	GSDMB	rs2305479	17	9.29958407965206e-06	28.8	8.02511126692758e-08
Cervical cancer (Matched)	23817570	ZPBP2 - GSDMB	Intergenic	rs8067378	rs7216389	1	8014903	55876	GSDMB	rs7216389	17	9.19599028375016e-06	28.61	8.85238381264582e-08
Cervical cancer (Matched)	23817570	ZPBP2 - GSDMB	Intergenic	rs8067378	rs7219923	1	8014903	55876	GSDMB	rs7219923	17	9.19599028375016e-06	28.61	8.85238381264582e-08
Cervical cancer (Matched)	23817570	ZPBP2 - GSDMB	Intergenic	rs8067378	rs7224129	1	8014903	55876	GSDMB	rs7224129	17	9.19599028375016e-06	28.61	8.85238381264582e-08
Cervical cancer (Matched)	23817570	ZPBP2 - GSDMB	Intergenic	rs8067378	rs2290400	1	8014903	55876	GSDMB	rs2290400	17	1.09159107282333e-05	28.47	9.51616366305266e-08
Cervical cancer (Matched)	23817570	ZPBP2 - GSDMB	Intergenic	rs8067378	rs8067378	1	8014903	55876	GSDMB	rs8067378	17	3.28794443858328e-05	26.05	3.32688850334143e-07
Cervical cancer (Matched)	23817570	ZPBP2 - GSDMB	Intergenic	rs8067378	rs12950743	1	8014903	55876	GSDMB	rs12950743	17	3.28794443858328e-05	26.05	3.32688850334143e-07
Cervical cancer (Matched)	23817570	ZPBP2 - GSDMB	Intergenic	rs8067378	rs9303277	1	8014903	55876	GSDMB	rs9303277	17	0.000203461033428535	22.08	2.61520320524296e-06
Cervical cancer (Matched)	23817570	ZPBP2 - GSDMB	Intergenic	rs8067378	rs2305479	1	8006968	284110	GSDMA	rs2305479	17	0.0215724014512583	11.37	0.000746398778848638
Cervical cancer (Matched)	23817570	ZPBP2 - GSDMB	Intergenic	rs8067378	rs2290400	1	8006968	284110	GSDMA	rs2290400	17	0.0216763687550453	11.36	0.000750428244841853
Cervical cancer (Matched)	23817570	ZPBP2 - GSDMB	Intergenic	rs8067378	rs7216389	1	8006968	284110	GSDMA	rs7216389	17	0.0265793950824001	10.89	0.000966848284767554
Cervical cancer (Matched)	23817570	ZPBP2 - GSDMB	Intergenic	rs8067378	rs7219923	1	8006968	284110	GSDMA	rs7219923	17	0.0265793950824001	10.89	0.000966848284767554
Cervical cancer (Matched)	23817570	ZPBP2 - GSDMB	Intergenic	rs8067378	rs7224129	1	8006968	284110	GSDMA	rs7224129	17	0.0265793950824001	10.89	0.000966848284767554
Cervical cancer (Matched)	23817570	ZPBP2 - GSDMB	Intergenic	rs8067378	rs11557467	0.935	8014916	94103	ORMDL3	rs11557467	17	2.98038569155841e-06	35.55	2.4858704722673e-09
Cervical cancer (Matched)	23817570	ZPBP2 - GSDMB	Intergenic	rs8067378	rs11557467	0.935	8014903	55876	GSDMB	rs11557467	17	3.75154670606865e-05	25.45	4.53997651468173e-07
Cervical cancer (Matched)	23817570	ZPBP2 - GSDMB	Intergenic	rs8067378	rs2305480	0.905	8014916	94103	ORMDL3	rs2305480	17	0	47.98	4.30589049539305e-12
Cervical cancer (Matched)	23817570	ZPBP2 - GSDMB	Intergenic	rs8067378	rs2872507	0.905	8014916	94103	ORMDL3	rs2872507	17	0	43.88	3.49138368865028e-11
Cervical cancer (Matched)	23817570	ZPBP2 - GSDMB	Intergenic	rs8067378	rs10852936	0.905	8014916	94103	ORMDL3	rs10852936	17	0	43.88	3.49138368865028e-11
Cervical cancer (Matched)	23817570	ZPBP2 - GSDMB	Intergenic	rs8067378	rs2305480	0.905	8014903	55876	GSDMB	rs2305480	17	2.95541233685861e-06	35.46	2.60342350043393e-09
Cervical cancer (Matched)	23817570	ZPBP2 - GSDMB	Intergenic	rs8067378	rs2872507	0.905	8014903	55876	GSDMB	rs2872507	17	4.78671547585656e-06	32.22	1.37666348940412e-08
Cervical cancer (Matched)	23817570	ZPBP2 - GSDMB	Intergenic	rs8067378	rs10852936	0.905	8014903	55876	GSDMB	rs10852936	17	4.78671547585656e-06	32.22	1.37666348940412e-08
Cervical cancer (Matched)	23817570	ZPBP2 - GSDMB	Intergenic	rs8067378	rs2305480	0.905	8006968	284110	GSDMA	rs2305480	17	0.000585564619558092	19.21	1.17098368976801e-05
Cervical cancer (Matched)	23817570	ZPBP2 - GSDMB	Intergenic	rs8067378	rs2872507	0.905	8006968	284110	GSDMA	rs2872507	17	0.00331999470124361	15.47	8.38251973810006e-05
Cervical cancer (Matched)	23817570	ZPBP2 - GSDMB	Intergenic	rs8067378	rs10852936	0.905	8006968	284110	GSDMA	rs10852936	17	0.00331999470124361	15.47	8.38251973810006e-05
Cervical cancer (Matched)	23817570	ZPBP2 - GSDMB	Intergenic	rs8067378	rs12603332	0.875	8014916	94103	ORMDL3	rs12603332	17	0	40.22	2.26913259415848e-10
Cervical cancer (Matched)	23817570	ZPBP2 - GSDMB	Intergenic	rs8067378	rs12603332	0.875	8014903	55876	GSDMB	rs12603332	17	1.92917112856927e-05	27.83	1.32456229398306e-07
Chagas cardiomyopathy in Tripanosoma cruzi seropositivity	24324551	BNIP3P27 - ZNF208	Intergenic	rs2262909	rs2017962	1	8027323	113835	ZNF257	rs2017962	19	8.67030588370953e-06	30.99	2.59361294898299e-08
Chagas cardiomyopathy in Tripanosoma cruzi seropositivity	24324551	BNIP3P27 - ZNF208	Intergenic	rs2262909	rs409835	0.962	8027323	113835	ZNF257	rs409835	19	8.78866496145575e-06	31.19	2.33968230107566e-08
Chagas cardiomyopathy in Tripanosoma cruzi seropositivity	24324551	BNIP3P27 - ZNF208	Intergenic	rs2262909	rs390730	0.962	8027323	113835	ZNF257	rs390730	19	8.78866496145575e-06	31.19	2.33968230107566e-08
Chagas cardiomyopathy in Tripanosoma cruzi seropositivity	24324551	BNIP3P27 - ZNF208	Intergenic	rs2262909	rs17459246	0.962	8027323	113835	ZNF257	rs17459246	19	8.78866496145575e-06	31.19	2.33968230107566e-08
Chemerin levels	20237162	PI16	missense	rs1405069	rs1046279	0.809	8119124	221476	PI16	rs1046279	6	0.0492096451060111	9.44	0.00212303494391869
Cholesterol, total	24097068	ASAP3	intron	rs1077514	rs1198433	1	7913593	6920	TCEA3	rs1198433	1	0.00297687800577442	15.68	7.5013194665459e-05
Cholesterol, total	24097068	ASAP3	intron	rs1077514	rs7522616	0.832	7913593	6920	TCEA3	rs7522616	1	0.00271345138327194	15.89	6.7132490400422e-05
Cholesterol, total	19060911	DOCK7	intron	rs10889353	rs11208004	1	7916669	85440	DOCK7	rs11208004	1	0.00290078737746843	15.74	7.26710774543231e-05
Cholesterol, total	19060911	DOCK7	intron	rs10889353	rs1570694	1	7916669	85440	DOCK7	rs1570694	1	0.00449424253104183	14.82	0.000118274505048066
Cholesterol, total	19060911	DOCK7	intron	rs10889353	rs3913007	1	7916669	85440	DOCK7	rs3913007	1	0.00449424253104183	14.82	0.000118274505048066
Cholesterol, total	19060911	DOCK7	intron	rs10889353	rs10493322	0.965	7916669	85440	DOCK7	rs10493322	1	0.00449424253104183	14.82	0.000118274505048066
Cholesterol, total	19060911	DOCK7	intron	rs10889353	rs10159255	0.965	7916669	85440	DOCK7	rs10159255	1	0.00495985120721961	14.61	0.000132211108336988
Cholesterol, total	19060911	DOCK7	intron	rs10889353	rs10158897	0.965	7916669	85440	DOCK7	rs10158897	1	0.00565770866141203	14.33	0.000153400669401585
Cholesterol, total	19060911	DOCK7	intron	rs10889353	rs1748197	0.965	7916669	85440	DOCK7	rs1748197	1	0.00626027387375144	14.12	0.000171510492549989
Cholesterol, total	19060911	DOCK7	intron	rs10889353	rs6587980	0.965	7916669	85440	DOCK7	rs6587980	1	0.00754011711494989	13.71	0.000213315632190136
Cholesterol, total	19060911	DOCK7	intron	rs10889353	rs10789117	0.965	7916669	85440	DOCK7	rs10789117	1	0.00754011711494989	13.71	0.000213315632190136
Cholesterol, total	19060911	DOCK7	intron	rs10889353	rs1748195	0.965	7916669	85440	DOCK7	rs1748195	1	0.00754011711494989	13.71	0.000213315632190136
Cholesterol, total	19060911	DOCK7	intron	rs10889353	rs583609	0.965	7916669	85440	DOCK7	rs583609	1	0.00754011711494989	13.71	0.000213315632190136
Cholesterol, total	19060911	DOCK7	intron	rs10889353	rs12136083	0.932	7916669	85440	DOCK7	rs12136083	1	0.00206886014211771	16.46	4.96873950636198e-05
Cholesterol, total	19060911	DOCK7	intron	rs10889353	rs1168045	0.932	7916669	85440	DOCK7	rs1168045	1	0.00754011711494989	13.71	0.000213315632190136
Cholesterol, total	19060911	DOCK7	intron	rs10889353	rs10889337	0.932	7916669	85440	DOCK7	rs10889337	1	0.00782599123125841	13.63	0.000222599878741268
Cholesterol, total	19060911	DOCK7	intron	rs10889353	rs1168113	0.9	7916669	85440	DOCK7	rs1168113	1	0.00340825386613392	15.41	8.65291736037396e-05
Cholesterol, total	19060911	TMEM57	intron	rs10903129	rs926438	1	7898998	6007	RHD	rs926438	1	1.91711009208628e-05	27.73	1.3948278135987e-07
Cholesterol, total	19060911	TMEM57	intron	rs10903129	rs11249248	0.967	7898998	6007	RHD	rs11249248	1	1.91711009208628e-05	27.73	1.3948278135987e-07
Cholesterol, total	19060911	TMEM57	intron	rs10903129	rs9689	0.933	7898998	6007	RHD	rs9689	1	1.90827465334316e-05	27.67	1.43876784700645e-07
Cholesterol, total	19060911	TMEM57	intron	rs10903129	rs1053438	0.9	7898998	6007	RHD	rs1053438	1	1.90827465334316e-05	27.67	1.43876784700645e-07
Cholesterol, total	24097068	PLEC	intron	rs11136341	rs11785060	1	8153609	84875	PARP10	rs11785060	8	9.11535820159633e-06	31.61	1.88456629411227e-08
Cholesterol, total	20686565	PLEC	intron	rs11136341	rs11785060	1	8153609	84875	PARP10	rs11785060	8	9.11535820159633e-06	31.61	1.88456629411227e-08
Cholesterol, total	24097068	PLEC	intron	rs11136341	rs11785060	1	8153568	5339	PLEC	rs11785060	8	0.0109957199775483	12.88	0.000332112239392178
Cholesterol, total	20686565	PLEC	intron	rs11136341	rs11785060	1	8153568	5339	PLEC	rs11785060	8	0.0109957199775483	12.88	0.000332112239392178
Cholesterol, total	24097068	PLEC	intron	rs11136341	rs11136342	0.871	8153609	84875	PARP10	rs11136342	8	0.00149622347517	17.12	3.50908314438158e-05
Cholesterol, total	20686565	PLEC	intron	rs11136341	rs11136342	0.871	8153609	84875	PARP10	rs11136342	8	0.00149622347517	17.12	3.50908314438158e-05
Cholesterol, total	24097068	PLEC	intron	rs11136341	rs11136342	0.871	8153568	5339	PLEC	rs11136342	8	0.0220687512848663	11.32	0.000766767133043464
Cholesterol, total	20686565	PLEC	intron	rs11136341	rs11136342	0.871	8153568	5339	PLEC	rs11136342	8	0.0220687512848663	11.32	0.000766767133043464
Cholesterol, total	24097068	PLEC	intron	rs11136341	rs11780978	0.842	8153609	84875	PARP10	rs11780978	8	0.00218070297522995	16.35	5.26561624267658e-05
Cholesterol, total	20686565	PLEC	intron	rs11136341	rs11780978	0.842	8153609	84875	PARP10	rs11780978	8	0.00218070297522995	16.35	5.26561624267658e-05
Cholesterol, total	24097068	PLEC	intron	rs11136341	rs11780978	0.842	8153568	5339	PLEC	rs11780978	8	0.00880819764287303	13.37	0.000255681354743746
Cholesterol, total	20686565	PLEC	intron	rs11136341	rs11780978	0.842	8153568	5339	PLEC	rs11780978	8	0.00880819764287303	13.37	0.000255681354743746
Cholesterol, total	24097068	PLEC	intron	rs11136341	rs11777239	0.805	8153609	84875	PARP10	rs11777239	8	0.00277872490954359	15.83	6.92950745575864e-05
Cholesterol, total	20686565	PLEC	intron	rs11136341	rs11777239	0.805	8153609	84875	PARP10	rs11777239	8	0.00277872490954359	15.83	6.92950745575864e-05
Cholesterol, total	24097068	PLEC	intron	rs11136341	rs11777239	0.805	8153568	5339	PLEC	rs11777239	8	0.00672396206592331	13.96	0.000186741663611666
Cholesterol, total	20686565	PLEC	intron	rs11136341	rs11777239	0.805	8153568	5339	PLEC	rs11777239	8	0.00672396206592331	13.96	0.000186741663611666
Cholesterol, total	24097068	TMEM57	intron	rs12027135	rs926438	0.967	7898998	6007	RHD	rs926438	1	1.91711009208628e-05	27.73	1.3948278135987e-07
Cholesterol, total	20686565	TMEM57	intron	rs12027135	rs926438	0.967	7898998	6007	RHD	rs926438	1	1.91711009208628e-05	27.73	1.3948278135987e-07
Cholesterol, total	24097068	TMEM57	intron	rs12027135	rs9689	0.967	7898998	6007	RHD	rs9689	1	1.90827465334316e-05	27.67	1.43876784700645e-07
Cholesterol, total	20686565	TMEM57	intron	rs12027135	rs9689	0.967	7898998	6007	RHD	rs9689	1	1.90827465334316e-05	27.67	1.43876784700645e-07
Cholesterol, total	24097068	TMEM57	intron	rs12027135	rs1053438	0.934	7898998	6007	RHD	rs1053438	1	1.90827465334316e-05	27.67	1.43876784700645e-07
Cholesterol, total	20686565	TMEM57	intron	rs12027135	rs1053438	0.934	7898998	6007	RHD	rs1053438	1	1.90827465334316e-05	27.67	1.43876784700645e-07
Cholesterol, total	24097068	TMEM57	intron	rs12027135	rs11249248	0.933	7898998	6007	RHD	rs11249248	1	1.91711009208628e-05	27.73	1.3948278135987e-07
Cholesterol, total	20686565	TMEM57	intron	rs12027135	rs11249248	0.933	7898998	6007	RHD	rs11249248	1	1.91711009208628e-05	27.73	1.3948278135987e-07
Cholesterol, total	24097068	FADS1	UTR-3	rs174546	rs1535	1	7940565	9415	FADS2	rs1535	11	0	55.63	8.74784035694907e-14
Cholesterol, total	20686565	FADS1	UTR-3	rs174546	rs1535	1	7940565	9415	FADS2	rs1535	11	0	55.63	8.74784035694907e-14
Cholesterol, total	24097068	FADS1	UTR-3	rs174546	rs174546	1	7940565	9415	FADS2	rs174546	11	0	53.38	2.74881185883446e-13
Cholesterol, total	20686565	FADS1	UTR-3	rs174546	rs174546	1	7940565	9415	FADS2	rs174546	11	0	53.38	2.74881185883446e-13
Cholesterol, total	24097068	FADS1	UTR-3	rs174546	rs174583	1	7940565	9415	FADS2	rs174583	11	0	50.68	1.08721828474721e-12
Cholesterol, total	20686565	FADS1	UTR-3	rs174546	rs174583	1	7940565	9415	FADS2	rs174583	11	0	50.68	1.08721828474721e-12
Cholesterol, total	24097068	FADS1	UTR-3	rs174546	rs174576	1	7940565	9415	FADS2	rs174576	11	0	50.27	1.33982214347041e-12
Cholesterol, total	24097068	FADS1	UTR-3	rs174546	rs174577	1	7940565	9415	FADS2	rs174577	11	0	50.27	1.33982214347041e-12
Cholesterol, total	20686565	FADS1	UTR-3	rs174546	rs174576	1	7940565	9415	FADS2	rs174576	11	0	50.27	1.33982214347041e-12
Cholesterol, total	20686565	FADS1	UTR-3	rs174546	rs174577	1	7940565	9415	FADS2	rs174577	11	0	50.27	1.33982214347041e-12
Cholesterol, total	24097068	FADS1	UTR-3	rs174546	rs174583	1	7948630	3995	FADS3	rs174583	11	0.0114065457987445	12.8	0.000346619351134667
Cholesterol, total	20686565	FADS1	UTR-3	rs174546	rs174583	1	7948630	3995	FADS3	rs174583	11	0.0114065457987445	12.8	0.000346619351134667
Cholesterol, total	24097068	FADS1	UTR-3	rs174546	rs174576	1	7948630	3995	FADS3	rs174576	11	0.0136355041098908	12.39	0.00043163925417527
Cholesterol, total	24097068	FADS1	UTR-3	rs174546	rs174577	1	7948630	3995	FADS3	rs174577	11	0.0136355041098908	12.39	0.00043163925417527
Cholesterol, total	20686565	FADS1	UTR-3	rs174546	rs174576	1	7948630	3995	FADS3	rs174576	11	0.0136355041098908	12.39	0.00043163925417527
Cholesterol, total	20686565	FADS1	UTR-3	rs174546	rs174577	1	7948630	3995	FADS3	rs174577	11	0.0136355041098908	12.39	0.00043163925417527
Cholesterol, total	24097068	FADS1	UTR-3	rs174546	rs174546	1	7948630	3995	FADS3	rs174546	11	0.0446393076160839	9.67	0.00187301312848318
Cholesterol, total	20686565	FADS1	UTR-3	rs174546	rs174546	1	7948630	3995	FADS3	rs174546	11	0.0446393076160839	9.67	0.00187301312848318
Cholesterol, total	24097068	FADS1	UTR-3	rs174546	rs1535	1	7948630	3995	FADS3	rs1535	11	0.0492096451060111	9.44	0.00212303494391869
Cholesterol, total	20686565	FADS1	UTR-3	rs174546	rs1535	1	7948630	3995	FADS3	rs1535	11	0.0492096451060111	9.44	0.00212303494391869
Cholesterol, total	24097068	FADS1	UTR-3	rs174546	rs174547	0.965	7940565	9415	FADS2	rs174547	11	0	53.38	2.74881185883446e-13
Cholesterol, total	24097068	FADS1	UTR-3	rs174546	rs174550	0.965	7940565	9415	FADS2	rs174550	11	0	53.38	2.74881185883446e-13
Cholesterol, total	24097068	FADS1	UTR-3	rs174546	rs174535	0.965	7940565	9415	FADS2	rs174535	11	0	53.38	2.74881185883446e-13
Cholesterol, total	20686565	FADS1	UTR-3	rs174546	rs174547	0.965	7940565	9415	FADS2	rs174547	11	0	53.38	2.74881185883446e-13
Cholesterol, total	20686565	FADS1	UTR-3	rs174546	rs174550	0.965	7940565	9415	FADS2	rs174550	11	0	53.38	2.74881185883446e-13
Cholesterol, total	20686565	FADS1	UTR-3	rs174546	rs174535	0.965	7940565	9415	FADS2	rs174535	11	0	53.38	2.74881185883446e-13
Cholesterol, total	24097068	FADS1	UTR-3	rs174546	rs102275	0.965	7940565	9415	FADS2	rs102275	11	0	50.71	1.07072627382747e-12
Cholesterol, total	20686565	FADS1	UTR-3	rs174546	rs102275	0.965	7940565	9415	FADS2	rs102275	11	0	50.71	1.07072627382747e-12
Cholesterol, total	24097068	FADS1	UTR-3	rs174546	rs102275	0.965	7948630	3995	FADS3	rs102275	11	0.008385761601865	13.48	0.000241119801670391
Cholesterol, total	20686565	FADS1	UTR-3	rs174546	rs102275	0.965	7948630	3995	FADS3	rs102275	11	0.008385761601865	13.48	0.000241119801670391
Cholesterol, total	24097068	FADS1	UTR-3	rs174546	rs174547	0.965	7948630	3995	FADS3	rs174547	11	0.0446393076160839	9.67	0.00187301312848318
Cholesterol, total	24097068	FADS1	UTR-3	rs174546	rs174550	0.965	7948630	3995	FADS3	rs174550	11	0.0446393076160839	9.67	0.00187301312848318
Cholesterol, total	24097068	FADS1	UTR-3	rs174546	rs174535	0.965	7948630	3995	FADS3	rs174535	11	0.0446393076160839	9.67	0.00187301312848318
Cholesterol, total	20686565	FADS1	UTR-3	rs174546	rs174547	0.965	7948630	3995	FADS3	rs174547	11	0.0446393076160839	9.67	0.00187301312848318
Cholesterol, total	20686565	FADS1	UTR-3	rs174546	rs174550	0.965	7948630	3995	FADS3	rs174550	11	0.0446393076160839	9.67	0.00187301312848318
Cholesterol, total	20686565	FADS1	UTR-3	rs174546	rs174535	0.965	7948630	3995	FADS3	rs174535	11	0.0446393076160839	9.67	0.00187301312848318
Cholesterol, total	24097068	FADS1	UTR-3	rs174546	rs174538	0.862	7940565	9415	FADS2	rs174538	11	0	58.53	2.00214628198108e-14
Cholesterol, total	20686565	FADS1	UTR-3	rs174546	rs174538	0.862	7940565	9415	FADS2	rs174538	11	0	58.53	2.00214628198108e-14
Cholesterol, total	24097068	FADS1	UTR-3	rs174546	rs174538	0.862	7948630	3995	FADS3	rs174538	11	0.0352017851521359	10.23	0.00138174663411341
Cholesterol, total	20686565	FADS1	UTR-3	rs174546	rs174538	0.862	7948630	3995	FADS3	rs174538	11	0.0352017851521359	10.23	0.00138174663411341
Cholesterol, total	24097068	FADS1	UTR-3	rs174546	rs174548	0.835	7940565	9415	FADS2	rs174548	11	0	63.42	1.67013674124221e-15
Cholesterol, total	20686565	FADS1	UTR-3	rs174546	rs174548	0.835	7940565	9415	FADS2	rs174548	11	0	63.42	1.67013674124221e-15
Cholesterol, total	24097068	FADS1	UTR-3	rs174546	rs174548	0.835	7948630	3995	FADS3	rs174548	11	0.00367943852095957	15.25	9.41767558985692e-05
Cholesterol, total	20686565	FADS1	UTR-3	rs174546	rs174548	0.835	7948630	3995	FADS3	rs174548	11	0.00367943852095957	15.25	9.41767558985692e-05
Cholesterol, total	24097068	DOCK7	intron	rs2131925	rs10493322	1	7916669	85440	DOCK7	rs10493322	1	0.00449424253104183	14.82	0.000118274505048066
Cholesterol, total	20686565	DOCK7	intron	rs2131925	rs10493322	1	7916669	85440	DOCK7	rs10493322	1	0.00449424253104183	14.82	0.000118274505048066
Cholesterol, total	24097068	DOCK7	intron	rs2131925	rs10159255	1	7916669	85440	DOCK7	rs10159255	1	0.00495985120721961	14.61	0.000132211108336988
Cholesterol, total	20686565	DOCK7	intron	rs2131925	rs10159255	1	7916669	85440	DOCK7	rs10159255	1	0.00495985120721961	14.61	0.000132211108336988
Cholesterol, total	24097068	DOCK7	intron	rs2131925	rs10158897	1	7916669	85440	DOCK7	rs10158897	1	0.00565770866141203	14.33	0.000153400669401585
Cholesterol, total	20686565	DOCK7	intron	rs2131925	rs10158897	1	7916669	85440	DOCK7	rs10158897	1	0.00565770866141203	14.33	0.000153400669401585
Cholesterol, total	24097068	DOCK7	intron	rs2131925	rs1748197	1	7916669	85440	DOCK7	rs1748197	1	0.00626027387375144	14.12	0.000171510492549989
Cholesterol, total	20686565	DOCK7	intron	rs2131925	rs1748197	1	7916669	85440	DOCK7	rs1748197	1	0.00626027387375144	14.12	0.000171510492549989
Cholesterol, total	24097068	DOCK7	intron	rs2131925	rs1748195	1	7916669	85440	DOCK7	rs1748195	1	0.00754011711494989	13.71	0.000213315632190136
Cholesterol, total	24097068	DOCK7	intron	rs2131925	rs10789117	1	7916669	85440	DOCK7	rs10789117	1	0.00754011711494989	13.71	0.000213315632190136
Cholesterol, total	24097068	DOCK7	intron	rs2131925	rs6587980	1	7916669	85440	DOCK7	rs6587980	1	0.00754011711494989	13.71	0.000213315632190136
Cholesterol, total	24097068	DOCK7	intron	rs2131925	rs583609	1	7916669	85440	DOCK7	rs583609	1	0.00754011711494989	13.71	0.000213315632190136
Cholesterol, total	20686565	DOCK7	intron	rs2131925	rs1748195	1	7916669	85440	DOCK7	rs1748195	1	0.00754011711494989	13.71	0.000213315632190136
Cholesterol, total	20686565	DOCK7	intron	rs2131925	rs10789117	1	7916669	85440	DOCK7	rs10789117	1	0.00754011711494989	13.71	0.000213315632190136
Cholesterol, total	20686565	DOCK7	intron	rs2131925	rs6587980	1	7916669	85440	DOCK7	rs6587980	1	0.00754011711494989	13.71	0.000213315632190136
Cholesterol, total	20686565	DOCK7	intron	rs2131925	rs583609	1	7916669	85440	DOCK7	rs583609	1	0.00754011711494989	13.71	0.000213315632190136
Cholesterol, total	24097068	DOCK7	intron	rs2131925	rs11208004	0.965	7916669	85440	DOCK7	rs11208004	1	0.00290078737746843	15.74	7.26710774543231e-05
Cholesterol, total	20686565	DOCK7	intron	rs2131925	rs11208004	0.965	7916669	85440	DOCK7	rs11208004	1	0.00290078737746843	15.74	7.26710774543231e-05
Cholesterol, total	24097068	DOCK7	intron	rs2131925	rs1570694	0.965	7916669	85440	DOCK7	rs1570694	1	0.00449424253104183	14.82	0.000118274505048066
Cholesterol, total	24097068	DOCK7	intron	rs2131925	rs3913007	0.965	7916669	85440	DOCK7	rs3913007	1	0.00449424253104183	14.82	0.000118274505048066
Cholesterol, total	20686565	DOCK7	intron	rs2131925	rs1570694	0.965	7916669	85440	DOCK7	rs1570694	1	0.00449424253104183	14.82	0.000118274505048066
Cholesterol, total	20686565	DOCK7	intron	rs2131925	rs3913007	0.965	7916669	85440	DOCK7	rs3913007	1	0.00449424253104183	14.82	0.000118274505048066
Cholesterol, total	24097068	DOCK7	intron	rs2131925	rs10889337	0.965	7916669	85440	DOCK7	rs10889337	1	0.00782599123125841	13.63	0.000222599878741268
Cholesterol, total	20686565	DOCK7	intron	rs2131925	rs10889337	0.965	7916669	85440	DOCK7	rs10889337	1	0.00782599123125841	13.63	0.000222599878741268
Cholesterol, total	24097068	DOCK7	intron	rs2131925	rs1168113	0.932	7916669	85440	DOCK7	rs1168113	1	0.00340825386613392	15.41	8.65291736037396e-05
Cholesterol, total	20686565	DOCK7	intron	rs2131925	rs1168113	0.932	7916669	85440	DOCK7	rs1168113	1	0.00340825386613392	15.41	8.65291736037396e-05
Cholesterol, total	24097068	DOCK7	intron	rs2131925	rs12136083	0.897	7916669	85440	DOCK7	rs12136083	1	0.00206886014211771	16.46	4.96873950636198e-05
Cholesterol, total	20686565	DOCK7	intron	rs2131925	rs12136083	0.897	7916669	85440	DOCK7	rs12136083	1	0.00206886014211771	16.46	4.96873950636198e-05
Cholesterol, total	24097068	DOCK7	intron	rs2131925	rs1168045	0.897	7916669	85440	DOCK7	rs1168045	1	0.00754011711494989	13.71	0.000213315632190136
Cholesterol, total	20686565	DOCK7	intron	rs2131925	rs1168045	0.897	7916669	85440	DOCK7	rs1168045	1	0.00754011711494989	13.71	0.000213315632190136
Cholesterol, total	24097068	TRNAI25		rs2758886	rs2758873	1	8126163	89822	KCNK17	rs2758873	6	0.0312975052361624	10.5	0.001193745444872
Cholesterol, total	24097068	TRNAI25		rs2758886	rs11961538	0.879	8126163	89822	KCNK17	rs11961538	6	0.0261381536712798	10.93	0.000946194957319327
Cholesterol, total	24097068	EFCAB13	intron	rs7206971	rs11870935	0.871	8008016	9755	TBKBP1	rs11870935	17	2.91921518975098e-05	26.62	2.47666652075822e-07
Cholesterol, total	20686565	EFCAB13	intron	rs7206971	rs11870935	0.871	8008016	9755	TBKBP1	rs11870935	17	2.91921518975098e-05	26.62	2.47666652075822e-07
Cholesterol, total	24097068	EFCAB13	intron	rs7206971	rs8065669	0.871	8008016	9755	TBKBP1	rs8065669	17	3.52320203743815e-05	25.76	3.86618605228486e-07
Cholesterol, total	20686565	EFCAB13	intron	rs7206971	rs8065669	0.871	8008016	9755	TBKBP1	rs8065669	17	3.52320203743815e-05	25.76	3.86618605228486e-07
Cholesterol, total	24097068	EFCAB13	intron	rs7206971	rs4794001	0.841	8008016	9755	TBKBP1	rs4794001	17	2.01235920194157e-05	27.15	1.88265199569723e-07
Cholesterol, total	20686565	EFCAB13	intron	rs7206971	rs4794001	0.841	8008016	9755	TBKBP1	rs4794001	17	2.01235920194157e-05	27.15	1.88265199569723e-07
Cholesterol, total	24097068	EFCAB13	intron	rs7206971	rs11871606	0.841	8008016	9755	TBKBP1	rs11871606	17	3.20898148742158e-05	26.42	2.7468158098382e-07
Cholesterol, total	20686565	EFCAB13	intron	rs7206971	rs11871606	0.841	8008016	9755	TBKBP1	rs11871606	17	3.20898148742158e-05	26.42	2.7468158098382e-07
Cholesterol, total	24097068	EFCAB13	intron	rs7206971	rs2317826	0.838	8008016	9755	TBKBP1	rs2317826	17	2.91921518975098e-05	26.62	2.47666652075822e-07
Cholesterol, total	20686565	EFCAB13	intron	rs7206971	rs2317826	0.838	8008016	9755	TBKBP1	rs2317826	17	2.91921518975098e-05	26.62	2.47666652075822e-07
Cholesterol, total	24097068	EVI5	intron	rs7515577	rs1556562	1	7917707	7813	EVI5	rs1556562	1	0.0370089717072345	10.12	0.00146668999658245
Cholesterol, total	20686565	EVI5	intron	rs7515577	rs1556562	1	7917707	7813	EVI5	rs1556562	1	0.0370089717072345	10.12	0.00146668999658245
Cholesterol, total	24097068	EVI5	intron	rs7515577	rs1886682	1	7917707	7813	EVI5	rs1886682	1	0.0443648909137397	9.69	0.00185273539868367
Cholesterol, total	24097068	EVI5	intron	rs7515577	rs10782922	1	7917707	7813	EVI5	rs10782922	1	0.0443648909137397	9.69	0.00185273539868367
Cholesterol, total	24097068	EVI5	intron	rs7515577	rs962222	1	7917707	7813	EVI5	rs962222	1	0.0443648909137397	9.69	0.00185273539868367
Cholesterol, total	20686565	EVI5	intron	rs7515577	rs1886682	1	7917707	7813	EVI5	rs1886682	1	0.0443648909137397	9.69	0.00185273539868367
Cholesterol, total	20686565	EVI5	intron	rs7515577	rs10782922	1	7917707	7813	EVI5	rs10782922	1	0.0443648909137397	9.69	0.00185273539868367
Cholesterol, total	20686565	EVI5	intron	rs7515577	rs962222	1	7917707	7813	EVI5	rs962222	1	0.0443648909137397	9.69	0.00185273539868367
Cholesterol, total	24097068	EVI5	intron	rs7515577	rs4970698	1	7917707	7813	EVI5	rs4970698	1	0.0447779559939644	9.66	0.001883236205047
Cholesterol, total	20686565	EVI5	intron	rs7515577	rs4970698	1	7917707	7813	EVI5	rs4970698	1	0.0447779559939644	9.66	0.001883236205047
Chronic kidney disease (eGFRcrea)	20383146	NAT8	missense	rs13538	rs6546847	0.901	8042761	200420	ALMS1P	rs6546847	2	0.00195756554727845	16.57	4.68868746267823e-05
Chronic kidney disease (eGFRcrea)	20383146	NAT8	missense	rs13538	rs6546856	0.817	8042761	200420	ALMS1P	rs6546856	2	0.00195756554727845	16.57	4.68868746267823e-05
Chronic kidney disease (eGFRcrea)	20383146	SLC28A2 - GATM	Intergenic	rs2453533	rs2461700	1	7988414	2628	GATM	rs2461700	15	0.000218913104515156	21.85	2.94816600338724e-06
Chronic kidney disease (eGFRcrea)	20383146	SLC28A2 - GATM	Intergenic	rs2453533	rs1049518	1	7988414	2628	GATM	rs1049518	15	0.000218913104515156	21.85	2.94816600338724e-06
Chronic kidney disease (eGFRcrea)	20383146	SLC28A2 - GATM	Intergenic	rs2453533	rs2461700	1	7983469	79029	SPATA5L1	rs2461700	15	0.00177883831867895	16.75	4.26422647459538e-05
Chronic kidney disease (eGFRcrea)	20383146	SLC28A2 - GATM	Intergenic	rs2453533	rs1049518	1	7983469	79029	SPATA5L1	rs1049518	15	0.00177883831867895	16.75	4.26422647459538e-05
Chronic kidney disease (eGFRcys)	20383146	CST3	intron	rs911119	rs3827143	1	8065403	1471	CST3	rs3827143	20	0.00311149291142964	15.6	7.8254588785575e-05
Chronic kidney disease (eGFRcys)	20383146	CST3	intron	rs911119	rs6048933	0.955	8065403	1471	CST3	rs6048933	20	0.00257610190784387	16	6.33424836662398e-05
Chronic kidney disease (eGFRcys)	20383146	CST3	intron	rs911119	rs35610040	0.955	8065403	1471	CST3	rs35610040	20	0.00311149291142964	15.6	7.8254588785575e-05
Chronic kidney disease (eGFRcys)	20383146	CST3	intron	rs911119	rs6048946	0.955	8065403	1471	CST3	rs6048946	20	0.00690582760245757	13.89	0.000193827006416491
Chronic kidney disease (eGFRcys)	20383146	CST3	intron	rs911119	rs17751897	0.955	8065403	1471	CST3	rs17751897	20	0.0128243682646158	12.53	0.000400469809284976
Chronic kidney disease (eGFRcys)	20383146	CST3	intron	rs911119	rs6048952	0.955	8065403	1471	CST3	rs6048952	20	0.0183448150769626	11.72	0.00061831954606457
Chronic kidney disease (eGFRcys)	20383146	CST3	intron	rs911119	rs13043610	0.913	8065403	1471	CST3	rs13043610	20	0.00133249945265925	17.43	2.98084046328019e-05
Chronic kidney disease (eGFRcys)	20383146	CST3	intron	rs911119	rs13037490	0.913	8065403	1471	CST3	rs13037490	20	0.00335306711691058	15.45	8.47169431099576e-05
Chronic kidney disease (eGFRcys)	20383146	CST3	intron	rs911119	rs3004139	0.913	8065403	1471	CST3	rs3004139	20	0.00586713907610108	14.25	0.000160060808433423
Chronic lymphocytic leukemia	24292274	ACTA2;FAS	intron;intron	rs1800682	rs1800682	1	7934906	59	ACTA2	rs1800682	10	0	58.11	2.47863133332537e-14
Chronic lymphocytic leukemia	23770605	FAS	intron	rs4406737	rs4406737	1	7934906	59	ACTA2	rs4406737	10	0	36.71	1.37074488749972e-09
Chronic lymphocytic leukemia	23770605	FAS	intron	rs4406737	rs4406737	1	7929032	355	FAS	rs4406737	10	0.0250785824505413	11.03	0.000896491477678826
Chronic lymphocytic leukemia	23770605	FARP2	missense	rs757978	rs757978	1	7896622	4735	SEPT2	rs757978	2	0	50.23	1.36741271527625e-12
Chronic lymphocytic leukemia	23770605	FARP2	missense	rs757978	rs11681497	1	7896622	4735	SEPT2	rs11681497	2	0	50.23	1.36741271527625e-12
Chronic lymphocytic leukemia	22700719	FARP2	missense	rs757978	rs757978	1	7896622	4735	SEPT2	rs757978	2	0	50.23	1.36741271527625e-12
Chronic lymphocytic leukemia	22700719	FARP2	missense	rs757978	rs11681497	1	7896622	4735	SEPT2	rs11681497	2	0	50.23	1.36741271527625e-12
Chronic lymphocytic leukemia	23770605	FARP2	missense	rs757978	rs757978	1	7895588	4735	SEPT2	rs757978	2	0	41.6	1.11993271495425e-10
Chronic lymphocytic leukemia	23770605	FARP2	missense	rs757978	rs11681497	1	7895588	4735	SEPT2	rs11681497	2	0	41.6	1.11993271495425e-10
Chronic lymphocytic leukemia	22700719	FARP2	missense	rs757978	rs757978	1	7895588	4735	SEPT2	rs757978	2	0	41.6	1.11993271495425e-10
Chronic lymphocytic leukemia	22700719	FARP2	missense	rs757978	rs11681497	1	7895588	4735	SEPT2	rs11681497	2	0	41.6	1.11993271495425e-10
Chronic lymphocytic leukemia	23770605	FARP2	missense	rs757978	rs757978	1	7893453	4735	SEPT2	rs757978	2	0	38.71	4.91683581481915e-10
Chronic lymphocytic leukemia	23770605	FARP2	missense	rs757978	rs11681497	1	7893453	4735	SEPT2	rs11681497	2	0	38.71	4.91683581481915e-10
Chronic lymphocytic leukemia	22700719	FARP2	missense	rs757978	rs757978	1	7893453	4735	SEPT2	rs757978	2	0	38.71	4.91683581481915e-10
Chronic lymphocytic leukemia	22700719	FARP2	missense	rs757978	rs11681497	1	7893453	4735	SEPT2	rs11681497	2	0	38.71	4.91683581481915e-10
Chronic lymphocytic leukemia	23770605	FARP2	missense	rs757978	rs757978	1	7895320	4735	SEPT2	rs757978	2	4.91592928774112e-06	32.59	1.13798759893742e-08
Chronic lymphocytic leukemia	23770605	FARP2	missense	rs757978	rs11681497	1	7895320	4735	SEPT2	rs11681497	2	4.91592928774112e-06	32.59	1.13798759893742e-08
Chronic lymphocytic leukemia	22700719	FARP2	missense	rs757978	rs757978	1	7895320	4735	SEPT2	rs757978	2	4.91592928774112e-06	32.59	1.13798759893742e-08
Chronic lymphocytic leukemia	22700719	FARP2	missense	rs757978	rs11681497	1	7895320	4735	SEPT2	rs11681497	2	4.91592928774112e-06	32.59	1.13798759893742e-08
Chronic lymphocytic leukemia	23770605	FARP2	missense	rs757978	rs757978	1	7893390	4735	SEPT2	rs757978	2	4.84503056371171e-06	32.39	1.26133895830692e-08
Chronic lymphocytic leukemia	23770605	FARP2	missense	rs757978	rs11681497	1	7893390	4735	SEPT2	rs11681497	2	4.84503056371171e-06	32.39	1.26133895830692e-08
Chronic lymphocytic leukemia	22700719	FARP2	missense	rs757978	rs757978	1	7893390	4735	SEPT2	rs757978	2	4.84503056371171e-06	32.39	1.26133895830692e-08
Chronic lymphocytic leukemia	22700719	FARP2	missense	rs757978	rs11681497	1	7893390	4735	SEPT2	rs11681497	2	4.84503056371171e-06	32.39	1.26133895830692e-08
Chronic lymphocytic leukemia	23770605	FARP2	missense	rs757978	rs757978	1	7895982	4735	SEPT2	rs757978	2	8.81561158397723e-06	31.23	2.29196613878039e-08
Chronic lymphocytic leukemia	23770605	FARP2	missense	rs757978	rs11681497	1	7895982	4735	SEPT2	rs11681497	2	8.81561158397723e-06	31.23	2.29196613878039e-08
Chronic lymphocytic leukemia	22700719	FARP2	missense	rs757978	rs757978	1	7895982	4735	SEPT2	rs757978	2	8.81561158397723e-06	31.23	2.29196613878039e-08
Chronic lymphocytic leukemia	22700719	FARP2	missense	rs757978	rs11681497	1	7895982	4735	SEPT2	rs11681497	2	8.81561158397723e-06	31.23	2.29196613878039e-08
Chronic lymphocytic leukemia	23770605	FARP2	missense	rs757978	rs757978	1	7895761	4735	SEPT2	rs757978	2	9.91501519035177e-06	30.53	3.2874342973082e-08
Chronic lymphocytic leukemia	23770605	FARP2	missense	rs757978	rs11681497	1	7895761	4735	SEPT2	rs11681497	2	9.91501519035177e-06	30.53	3.2874342973082e-08
Chronic lymphocytic leukemia	22700719	FARP2	missense	rs757978	rs757978	1	7895761	4735	SEPT2	rs757978	2	9.91501519035177e-06	30.53	3.2874342973082e-08
Chronic lymphocytic leukemia	22700719	FARP2	missense	rs757978	rs11681497	1	7895761	4735	SEPT2	rs11681497	2	9.91501519035177e-06	30.53	3.2874342973082e-08
Chronic lymphocytic leukemia	23770605	FARP2	missense	rs757978	rs757978	1	7895033	4735	SEPT2	rs757978	2	1.00148602299657e-05	29.74	4.94048204175817e-08
Chronic lymphocytic leukemia	23770605	FARP2	missense	rs757978	rs11681497	1	7895033	4735	SEPT2	rs11681497	2	1.00148602299657e-05	29.74	4.94048204175817e-08
Chronic lymphocytic leukemia	22700719	FARP2	missense	rs757978	rs757978	1	7895033	4735	SEPT2	rs757978	2	1.00148602299657e-05	29.74	4.94048204175817e-08
Chronic lymphocytic leukemia	22700719	FARP2	missense	rs757978	rs11681497	1	7895033	4735	SEPT2	rs11681497	2	1.00148602299657e-05	29.74	4.94048204175817e-08
Chronic lymphocytic leukemia	23770605	FARP2	missense	rs757978	rs757978	1	7892684	4735	SEPT2	rs757978	2	1.92917112856927e-05	27.83	1.32456229398306e-07
Chronic lymphocytic leukemia	23770605	FARP2	missense	rs757978	rs11681497	1	7892684	4735	SEPT2	rs11681497	2	1.92917112856927e-05	27.83	1.32456229398306e-07
Chronic lymphocytic leukemia	22700719	FARP2	missense	rs757978	rs757978	1	7892684	4735	SEPT2	rs757978	2	1.92917112856927e-05	27.83	1.32456229398306e-07
Chronic lymphocytic leukemia	22700719	FARP2	missense	rs757978	rs11681497	1	7892684	4735	SEPT2	rs11681497	2	1.92917112856927e-05	27.83	1.32456229398306e-07
Chronic lymphocytic leukemia	23770605	FARP2	missense	rs757978	rs757978	1	7895619	4735	SEPT2	rs757978	2	2.04760512461364e-05	27.43	1.62884700757775e-07
Chronic lymphocytic leukemia	23770605	FARP2	missense	rs757978	rs11681497	1	7895619	4735	SEPT2	rs11681497	2	2.04760512461364e-05	27.43	1.62884700757775e-07
Chronic lymphocytic leukemia	22700719	FARP2	missense	rs757978	rs757978	1	7895619	4735	SEPT2	rs757978	2	2.04760512461364e-05	27.43	1.62884700757775e-07
Chronic lymphocytic leukemia	22700719	FARP2	missense	rs757978	rs11681497	1	7895619	4735	SEPT2	rs11681497	2	2.04760512461364e-05	27.43	1.62884700757775e-07
Chronic lymphocytic leukemia	23770605	FARP2	missense	rs757978	rs757978	1	7893968	4735	SEPT2	rs757978	2	0.000145013468356978	22.93	1.68009160196609e-06
Chronic lymphocytic leukemia	23770605	FARP2	missense	rs757978	rs11681497	1	7893968	4735	SEPT2	rs11681497	2	0.000145013468356978	22.93	1.68009160196609e-06
Chronic lymphocytic leukemia	22700719	FARP2	missense	rs757978	rs757978	1	7893968	4735	SEPT2	rs757978	2	0.000145013468356978	22.93	1.68009160196609e-06
Chronic lymphocytic leukemia	22700719	FARP2	missense	rs757978	rs11681497	1	7893968	4735	SEPT2	rs11681497	2	0.000145013468356978	22.93	1.68009160196609e-06
Chronic lymphocytic leukemia	23770605	FARP2	missense	rs757978	rs757978	1	7896101	4735	SEPT2	rs757978	2	0.000145180306771945	22.92	1.6888546539755e-06
Chronic lymphocytic leukemia	23770605	FARP2	missense	rs757978	rs11681497	1	7896101	4735	SEPT2	rs11681497	2	0.000145180306771945	22.92	1.6888546539755e-06
Chronic lymphocytic leukemia	22700719	FARP2	missense	rs757978	rs757978	1	7896101	4735	SEPT2	rs757978	2	0.000145180306771945	22.92	1.6888546539755e-06
Chronic lymphocytic leukemia	22700719	FARP2	missense	rs757978	rs11681497	1	7896101	4735	SEPT2	rs11681497	2	0.000145180306771945	22.92	1.6888546539755e-06
Chronic lymphocytic leukemia	23770605	FARP2	missense	rs757978	rs757978	1	7896351	4735	SEPT2	rs757978	2	0.000167745741979764	22.64	1.95374423974195e-06
Chronic lymphocytic leukemia	23770605	FARP2	missense	rs757978	rs11681497	1	7896351	4735	SEPT2	rs11681497	2	0.000167745741979764	22.64	1.95374423974195e-06
Chronic lymphocytic leukemia	22700719	FARP2	missense	rs757978	rs757978	1	7896351	4735	SEPT2	rs757978	2	0.000167745741979764	22.64	1.95374423974195e-06
Chronic lymphocytic leukemia	22700719	FARP2	missense	rs757978	rs11681497	1	7896351	4735	SEPT2	rs11681497	2	0.000167745741979764	22.64	1.95374423974195e-06
Chronic lymphocytic leukemia	23770605	FARP2	missense	rs757978	rs757978	1	7895417	4735	SEPT2	rs757978	2	0.00025897669897998	21.42	3.68902966139109e-06
Chronic lymphocytic leukemia	23770605	FARP2	missense	rs757978	rs11681497	1	7895417	4735	SEPT2	rs11681497	2	0.00025897669897998	21.42	3.68902966139109e-06
Chronic lymphocytic leukemia	22700719	FARP2	missense	rs757978	rs757978	1	7895417	4735	SEPT2	rs757978	2	0.00025897669897998	21.42	3.68902966139109e-06
Chronic lymphocytic leukemia	22700719	FARP2	missense	rs757978	rs11681497	1	7895417	4735	SEPT2	rs11681497	2	0.00025897669897998	21.42	3.68902966139109e-06
Chronic lymphocytic leukemia	23770605	FARP2	missense	rs757978	rs757978	1	7892773	4735	SEPT2	rs757978	2	0.0103055117932407	13.03	0.000306540549745652
Chronic lymphocytic leukemia	23770605	FARP2	missense	rs757978	rs11681497	1	7892773	4735	SEPT2	rs11681497	2	0.0103055117932407	13.03	0.000306540549745652
Chronic lymphocytic leukemia	22700719	FARP2	missense	rs757978	rs757978	1	7892773	4735	SEPT2	rs757978	2	0.0103055117932407	13.03	0.000306540549745652
Chronic lymphocytic leukemia	22700719	FARP2	missense	rs757978	rs11681497	1	7892773	4735	SEPT2	rs11681497	2	0.0103055117932407	13.03	0.000306540549745652
Chronic lymphocytic leukemia	23770605	FARP2	missense	rs757978	rs757978	1	7893235	4735	SEPT2	rs757978	2	0.0199518592325932	11.54	0.00068114640106556
Chronic lymphocytic leukemia	23770605	FARP2	missense	rs757978	rs11681497	1	7893235	4735	SEPT2	rs11681497	2	0.0199518592325932	11.54	0.00068114640106556
Chronic lymphocytic leukemia	22700719	FARP2	missense	rs757978	rs757978	1	7893235	4735	SEPT2	rs757978	2	0.0199518592325932	11.54	0.00068114640106556
Chronic lymphocytic leukemia	22700719	FARP2	missense	rs757978	rs11681497	1	7893235	4735	SEPT2	rs11681497	2	0.0199518592325932	11.54	0.00068114640106556
Chronic lymphocytic leukemia	23770605	FARP2	missense	rs757978	rs757978	1	7892605	4735	SEPT2	rs757978	2	0.026807385951932	10.87	0.000977345299828185
Chronic lymphocytic leukemia	23770605	FARP2	missense	rs757978	rs11681497	1	7892605	4735	SEPT2	rs11681497	2	0.026807385951932	10.87	0.000977345299828185
Chronic lymphocytic leukemia	22700719	FARP2	missense	rs757978	rs757978	1	7892605	4735	SEPT2	rs757978	2	0.026807385951932	10.87	0.000977345299828185
Chronic lymphocytic leukemia	22700719	FARP2	missense	rs757978	rs11681497	1	7892605	4735	SEPT2	rs11681497	2	0.026807385951932	10.87	0.000977345299828185
Chronic lymphocytic leukemia	23770605	FARP2	missense	rs757978	rs757978	1	7894029	4735	SEPT2	rs757978	2	0.0423686104035971	9.81	0.00173565506134093
Chronic lymphocytic leukemia	23770605	FARP2	missense	rs757978	rs11681497	1	7894029	4735	SEPT2	rs11681497	2	0.0423686104035971	9.81	0.00173565506134093
Chronic lymphocytic leukemia	22700719	FARP2	missense	rs757978	rs757978	1	7894029	4735	SEPT2	rs757978	2	0.0423686104035971	9.81	0.00173565506134093
Chronic lymphocytic leukemia	22700719	FARP2	missense	rs757978	rs11681497	1	7894029	4735	SEPT2	rs11681497	2	0.0423686104035971	9.81	0.00173565506134093
Chronic lymphocytic leukemia	23770605	FARP2	missense	rs757978	rs757978	1	7894484	4735	SEPT2	rs757978	2	0.0488301601905226	9.46	0.00210001072088634
Chronic lymphocytic leukemia	23770605	FARP2	missense	rs757978	rs11681497	1	7894484	4735	SEPT2	rs11681497	2	0.0488301601905226	9.46	0.00210001072088634
Chronic lymphocytic leukemia	22700719	FARP2	missense	rs757978	rs757978	1	7894484	4735	SEPT2	rs757978	2	0.0488301601905226	9.46	0.00210001072088634
Chronic lymphocytic leukemia	22700719	FARP2	missense	rs757978	rs11681497	1	7894484	4735	SEPT2	rs11681497	2	0.0488301601905226	9.46	0.00210001072088634
Chronic obstructive pulmonary disease	20173748	IREB2	cds-synon	rs13180	rs13180	1	7985192	123688	HYKK	rs13180	15	0.0490199026482669	9.45	0.0021114910066706
Chronic obstructive pulmonary disease	20173748	IREB2	cds-synon	rs13180	rs965604	0.965	7985192	123688	HYKK	rs965604	15	0.0490199026482669	9.45	0.0021114910066706
Chronic obstructive pulmonary disease (moderate to severe) (AA)	24621683	SCLT1	intron	rs7655841	rs1030831	1	8097435	132321	C4orf33	rs1030831	4	0	43.09	5.22787796452482e-11
Chronic obstructive pulmonary disease (moderate to severe) (AA)	24621683	SCLT1	intron	rs7655841	rs1699388	0.947	8097435	132321	C4orf33	rs1699388	4	0	43.52	4.19648463494515e-11
Chronic obstructive pulmonary disease (moderate to severe) (AA)	24621683	SCLT1	intron	rs7655841	rs337277	0.947	8097435	132321	C4orf33	rs337277	4	0	42.96	5.5870587248999e-11
Chronic obstructive pulmonary disease (moderate to severe) (AA)	24621683	SCLT1	intron	rs7655841	rs1757923	0.947	8097435	132321	C4orf33	rs1757923	4	0	42.96	5.5870587248999e-11
Chronic obstructive pulmonary disease (moderate to severe) (AA)	24621683	SCLT1	intron	rs7655841	rs337270	0.812	8097435	132321	C4orf33	rs337270	4	0	42.96	5.5870587248999e-11
Cognitive function	22126837	PTPRO	intron	rs2300290	rs2300290	1	7954143	5800	PTPRO	rs2300290	12	0.0414378640566426	9.86	0.0016891110581565
Cognitive function (3MSE)	24684796	WDR19	intron	rs11096990	rs3733280	0.964	8094638	57728	WDR19	rs3733280	4	0.0215724014512583	11.37	0.000746398778848638
Cognitive function (3MSE)	24684796	WDR19	intron	rs11096990	rs2381349	0.892	8094638	57728	WDR19	rs2381349	4	0.0139687617586329	12.34	0.000443355021455444
Cognitive function (3MSE)	24684796	WDR19	intron	rs11096990	rs11932351	0.892	8094638	57728	WDR19	rs11932351	4	0.0150134228676315	12.18	0.000483046442455434
Cognitive function (3MSE)	24684796	WDR19	intron	rs11096990	rs11730558	0.892	8094638	57728	WDR19	rs11730558	4	0.0150134228676315	12.18	0.000483046442455434
Cognitive function (3MSE)	24684796	WDR19	intron	rs11096990	rs2711935	0.855	8094638	57728	WDR19	rs2711935	4	0.00447733923524038	14.83	0.000117649036627626
Cognitive function (3MSE)	24684796	WDR19	intron	rs11096990	rs2167494	0.855	8094638	57728	WDR19	rs2167494	4	0.0139687617586329	12.34	0.000443355021455444
Cognitive function (3MSE)	24684796	WDR19	intron	rs11096990	rs2711991	0.821	8094638	57728	WDR19	rs2711991	4	0.00567829988985945	14.32	0.000154217682550425
Cognitive performance (PC1)	19734545	DNAJC15 - MOCS3P2	Intergenic	rs1324015	rs1324015	1	7968872	29103	DNAJC15	rs1324015	13	0.0243106102070638	11.1	0.000863277193872524
Cognitive performance (PC1)	19734545	FBXO40	intron	rs3772130	rs9878086	0.962	8089954	9657	IQCB1	rs9878086	3	5.0521601832444e-06	33.05	8.9819048772194e-09
Cognitive performance (PC1)	19734545	FBXO40	intron	rs3772130	rs9826473	0.962	8089954	9657	IQCB1	rs9826473	3	5.0521601832444e-06	33.05	8.9819048772194e-09
Cognitive performance (PC1)	19734545	FBXO40	intron	rs3772130	rs4311252	0.962	8089954	9657	IQCB1	rs4311252	3	4.91264432189272e-06	32.58	1.14385787922813e-08
Cognitive performance (PC1)	19734545	FBXO40	intron	rs3772130	rs4280673	0.962	8089954	9657	IQCB1	rs4280673	3	9.52449528463696e-06	32.14	1.43453164692316e-08
Cognitive performance (SWM strategy)	19734545	FLJ45825	intron	rs1757171	rs1757171	1	8126095	154467	CCDC167	rs1757171	6	0	52.27	4.83707832542739e-13
Cognitive performance (SWM strategy)	19734545	FLJ45825	intron	rs1757171	rs1757181	0.932	8126095	154467	CCDC167	rs1757181	6	0	52.68	3.92568420172011e-13
Cognitive performance (SWM strategy)	19734545	FLJ45825	intron	rs1757171	rs904251	0.861	8126095	154467	CCDC167	rs904251	6	0	41.15	1.40983259573859e-10
Cognitive performance (SWM strategy)	19734545	LOC101060400	intron	rs2326017	rs2326017	1	8016438	3212	HOXB2	rs2326017	17	0.0160106226337005	12.04	0.000520709715916055
Cognitive performance (SWM strategy)	19734545	CCDC167	intron	rs904251	rs904251	1	8126095	154467	CCDC167	rs904251	6	0	41.15	1.40983259573859e-10
Cognitive performance (SWM strategy)	19734545	CCDC167	intron	rs904251	rs1757171	0.861	8126095	154467	CCDC167	rs1757171	6	0	52.27	4.83707832542739e-13
Cognitive test performance (NAM)	17903297	PPM1E	intron	rs9303401	rs9303401	1	8008754	5889	RAD51C	rs9303401	17	0	41.41	1.23424388638695e-10
Colorectal cancer	24737748	RHPN2	intron	rs13343954	rs2216595	0.825	8027521	55094	GPATCH1	rs2216595	19	0.0250785824505413	11.03	0.000896491477678826
Colorectal cancer	19011631	RPS3AP46 - MIR5580	Intergenic	rs4444235	rs4444235	1	7979241	652	BMP4	rs4444235	14	0.0294053687041058	10.65	0.00110070906000304
Colorectal cancer (East Asian)	24836286	KRT18P28 - LAMC1	Intergenic	rs10752881	rs10737235	1	7908041	3915	LAMC1	rs10737235	1	0.0430572892598511	9.77	0.00177382453452118
Comprehensive strength and appendicular lean mass (Males + Females)	22960237	FADS1	intron	rs174547	rs174547	1	7940565	9415	FADS2	rs174547	11	0	53.38	2.74881185883446e-13
Comprehensive strength and appendicular lean mass (Males + Females)	22960237	FADS1	intron	rs174547	rs174547	1	7948630	3995	FADS3	rs174547	11	0.0446393076160839	9.67	0.00187301312848318
Comprehensive strength and appendicular lean mass (Males + Females)	22960237	FADS1	intron	rs174547	rs1535	0.965	7940565	9415	FADS2	rs1535	11	0	55.63	8.74784035694907e-14
Comprehensive strength and appendicular lean mass (Males + Females)	22960237	FADS1	intron	rs174547	rs174546	0.965	7940565	9415	FADS2	rs174546	11	0	53.38	2.74881185883446e-13
Comprehensive strength and appendicular lean mass (Males + Females)	22960237	FADS1	intron	rs174547	rs174583	0.965	7940565	9415	FADS2	rs174583	11	0	50.68	1.08721828474721e-12
Comprehensive strength and appendicular lean mass (Males + Females)	22960237	FADS1	intron	rs174547	rs174576	0.965	7940565	9415	FADS2	rs174576	11	0	50.27	1.33982214347041e-12
Comprehensive strength and appendicular lean mass (Males + Females)	22960237	FADS1	intron	rs174547	rs174577	0.965	7940565	9415	FADS2	rs174577	11	0	50.27	1.33982214347041e-12
Comprehensive strength and appendicular lean mass (Males + Females)	22960237	FADS1	intron	rs174547	rs174583	0.965	7948630	3995	FADS3	rs174583	11	0.0114065457987445	12.8	0.000346619351134667
Comprehensive strength and appendicular lean mass (Males + Females)	22960237	FADS1	intron	rs174547	rs174576	0.965	7948630	3995	FADS3	rs174576	11	0.0136355041098908	12.39	0.00043163925417527
Comprehensive strength and appendicular lean mass (Males + Females)	22960237	FADS1	intron	rs174547	rs174577	0.965	7948630	3995	FADS3	rs174577	11	0.0136355041098908	12.39	0.00043163925417527
Comprehensive strength and appendicular lean mass (Males + Females)	22960237	FADS1	intron	rs174547	rs174546	0.965	7948630	3995	FADS3	rs174546	11	0.0446393076160839	9.67	0.00187301312848318
Comprehensive strength and appendicular lean mass (Males + Females)	22960237	FADS1	intron	rs174547	rs1535	0.965	7948630	3995	FADS3	rs1535	11	0.0492096451060111	9.44	0.00212303494391869
Comprehensive strength and appendicular lean mass (Males + Females)	22960237	FADS1	intron	rs174547	rs174535	0.932	7940565	9415	FADS2	rs174535	11	0	53.38	2.74881185883446e-13
Comprehensive strength and appendicular lean mass (Males + Females)	22960237	FADS1	intron	rs174547	rs102275	0.932	7940565	9415	FADS2	rs102275	11	0	50.71	1.07072627382747e-12
Comprehensive strength and appendicular lean mass (Males + Females)	22960237	FADS1	intron	rs174547	rs102275	0.932	7948630	3995	FADS3	rs102275	11	0.008385761601865	13.48	0.000241119801670391
Comprehensive strength and appendicular lean mass (Males + Females)	22960237	FADS1	intron	rs174547	rs174535	0.932	7948630	3995	FADS3	rs174535	11	0.0446393076160839	9.67	0.00187301312848318
Comprehensive strength and appendicular lean mass (Males + Females)	22960237	FADS1	intron	rs174547	rs174550	0.93	7940565	9415	FADS2	rs174550	11	0	53.38	2.74881185883446e-13
Comprehensive strength and appendicular lean mass (Males + Females)	22960237	FADS1	intron	rs174547	rs174550	0.93	7948630	3995	FADS3	rs174550	11	0.0446393076160839	9.67	0.00187301312848318
Comprehensive strength and appendicular lean mass (Males + Females)	22960237	FADS1	intron	rs174547	rs174538	0.827	7940565	9415	FADS2	rs174538	11	0	58.53	2.00214628198108e-14
Comprehensive strength and appendicular lean mass (Males + Females)	22960237	FADS1	intron	rs174547	rs174538	0.827	7948630	3995	FADS3	rs174538	11	0.0352017851521359	10.23	0.00138174663411341
Comprehensive strength and appendicular lean mass (Males)	22960237	FADS1	intron	rs174549	rs174548	0.964	7940565	9415	FADS2	rs174548	11	0	63.42	1.67013674124221e-15
Comprehensive strength and appendicular lean mass (Males)	22960237	FADS1	intron	rs174549	rs174548	0.964	7948630	3995	FADS3	rs174548	11	0.00367943852095957	15.25	9.41767558985692e-05
Comprehensive strength and appendicular lean mass (Males)	22960237	FADS1	intron	rs174549	rs174550	0.897	7940565	9415	FADS2	rs174550	11	0	53.38	2.74881185883446e-13
Comprehensive strength and appendicular lean mass (Males)	22960237	FADS1	intron	rs174549	rs174550	0.897	7948630	3995	FADS3	rs174550	11	0.0446393076160839	9.67	0.00187301312848318
Comprehensive strength and appendicular lean mass (Males)	22960237	FADS1	intron	rs174549	rs1535	0.866	7940565	9415	FADS2	rs1535	11	0	55.63	8.74784035694907e-14
Comprehensive strength and appendicular lean mass (Males)	22960237	FADS1	intron	rs174549	rs174546	0.866	7940565	9415	FADS2	rs174546	11	0	53.38	2.74881185883446e-13
Comprehensive strength and appendicular lean mass (Males)	22960237	FADS1	intron	rs174549	rs174583	0.866	7940565	9415	FADS2	rs174583	11	0	50.68	1.08721828474721e-12
Comprehensive strength and appendicular lean mass (Males)	22960237	FADS1	intron	rs174549	rs174576	0.866	7940565	9415	FADS2	rs174576	11	0	50.27	1.33982214347041e-12
Comprehensive strength and appendicular lean mass (Males)	22960237	FADS1	intron	rs174549	rs174577	0.866	7940565	9415	FADS2	rs174577	11	0	50.27	1.33982214347041e-12
Comprehensive strength and appendicular lean mass (Males)	22960237	FADS1	intron	rs174549	rs174583	0.866	7948630	3995	FADS3	rs174583	11	0.0114065457987445	12.8	0.000346619351134667
Comprehensive strength and appendicular lean mass (Males)	22960237	FADS1	intron	rs174549	rs174576	0.866	7948630	3995	FADS3	rs174576	11	0.0136355041098908	12.39	0.00043163925417527
Comprehensive strength and appendicular lean mass (Males)	22960237	FADS1	intron	rs174549	rs174577	0.866	7948630	3995	FADS3	rs174577	11	0.0136355041098908	12.39	0.00043163925417527
Comprehensive strength and appendicular lean mass (Males)	22960237	FADS1	intron	rs174549	rs174546	0.866	7948630	3995	FADS3	rs174546	11	0.0446393076160839	9.67	0.00187301312848318
Comprehensive strength and appendicular lean mass (Males)	22960237	FADS1	intron	rs174549	rs1535	0.866	7948630	3995	FADS3	rs1535	11	0.0492096451060111	9.44	0.00212303494391869
Comprehensive strength and appendicular lean mass (Males)	22960237	FADS1	intron	rs174549	rs174535	0.836	7940565	9415	FADS2	rs174535	11	0	53.38	2.74881185883446e-13
Comprehensive strength and appendicular lean mass (Males)	22960237	FADS1	intron	rs174549	rs102275	0.836	7940565	9415	FADS2	rs102275	11	0	50.71	1.07072627382747e-12
Comprehensive strength and appendicular lean mass (Males)	22960237	FADS1	intron	rs174549	rs102275	0.836	7948630	3995	FADS3	rs102275	11	0.008385761601865	13.48	0.000241119801670391
Comprehensive strength and appendicular lean mass (Males)	22960237	FADS1	intron	rs174549	rs174535	0.836	7948630	3995	FADS3	rs174535	11	0.0446393076160839	9.67	0.00187301312848318
Comprehensive strength and appendicular lean mass (Males)	22960237	FADS1	intron	rs174549	rs174547	0.828	7940565	9415	FADS2	rs174547	11	0	53.38	2.74881185883446e-13
Comprehensive strength and appendicular lean mass (Males)	22960237	FADS1	intron	rs174549	rs174547	0.828	7948630	3995	FADS3	rs174547	11	0.0446393076160839	9.67	0.00187301312848318
Corneal astigmatism	23322567	SMPDL3B	intron	rs4409675	rs6676158	1	7899394	9473	THEMIS2	rs6676158	1	0	60.06	9.20093420869018e-15
Corneal astigmatism	23322567	SMPDL3B	intron	rs4409675	rs6676158	1	7914141	6118	RPA2	rs6676158	1	0.00210444799204168	16.42	5.07469578784931e-05
Corneal astigmatism	23322567	SMPDL3B	intron	rs4409675	rs6676158	1	7899417	55113	XKR8	rs6676158	1	0.0105122924878664	12.99	0.000313158969130093
Corneal astigmatism	23322567	SMPDL3B	intron	rs4409675	rs4253940	0.957	7899394	9473	THEMIS2	rs4253940	1	0	60.06	9.20093420869018e-15
Corneal astigmatism	23322567	SMPDL3B	intron	rs4409675	rs4253940	0.957	7914141	6118	RPA2	rs4253940	1	0.00210444799204168	16.42	5.07469578784931e-05
Corneal astigmatism	23322567	SMPDL3B	intron	rs4409675	rs4253940	0.957	7899417	55113	XKR8	rs4253940	1	0.0105122924878664	12.99	0.000313158969130093
Corneal astigmatism	23322567	SMPDL3B	intron	rs4409675	rs10902678	0.871	7899394	9473	THEMIS2	rs10902678	1	0	40.69	1.78397788587674e-10
Corneal astigmatism	23322567	SMPDL3B	intron	rs4409675	rs10902678	0.871	7899417	55113	XKR8	rs10902678	1	0.00872882524954341	13.39	0.000252969390050478
Corneal astigmatism	23322567	SMPDL3B	intron	rs4409675	rs17257252	0.826	7899394	9473	THEMIS2	rs17257252	1	0	53.01	3.3185456452917e-13
Coronary artery calcification (AA)	23870195	ST8SIA1 - C2CD5	Intergenic	rs11046430	rs10842026	1	7961767	9847	C2CD5	rs10842026	12	0.0490199026482669	9.45	0.0021114910066706
Coronary artery calcification (AA)	23870195	ST8SIA1 - C2CD5	Intergenic	rs11046430	rs10841999	0.818	7961767	9847	C2CD5	rs10841999	12	0.0261381536712798	10.93	0.000946194957319327
Coronary artery calcification (AA)	23870195	ST8SIA1 - C2CD5	Intergenic	rs11046430	rs11046411	0.818	7961767	9847	C2CD5	rs11046411	12	0.0495891300214997	9.42	0.00214631521255002
Coronary artery calcification (AA)	23870195	KCNK10 - SPATA7	Intergenic	rs17772222	rs17772064	1	7976084	55812	SPATA7	rs17772064	14	4.14008666239292e-05	25.23	5.08844994202453e-07
Coronary artery calcification (AA)	23870195	KCNK10 - SPATA7	Intergenic	rs17772222	rs2295135	1	7976084	55812	SPATA7	rs2295135	14	4.37848237901296e-05	25.08	5.50003601944181e-07
Coronary artery calcification (AA)	23870195	LOC101927667	ncRNA	rs7246657	rs10404945	0.943	8028254	390927	ZNF793	rs10404945	19	0	48	4.26219159784365e-12
Coronary artery calcification (AA)	23870195	LOC101927667	ncRNA	rs7246657	rs10407084	0.943	8028254	390927	ZNF793	rs10407084	19	0	47.78	4.76831605320126e-12
Coronary artery calcification (AA)	23870195	LOC101927667	ncRNA	rs7246657	rs10409204	0.943	8028254	390927	ZNF793	rs10409204	19	0	47.78	4.76831605320126e-12
Coronary artery calcification (AA)	23870195	LOC101927667	ncRNA	rs7246657	rs1015849	0.943	8028254	390927	ZNF793	rs1015849	19	0	47.78	4.76831605320126e-12
Coronary artery calcification (AA)	23870195	LOC101927667	ncRNA	rs7246657	rs2081096	0.943	8028254	390927	ZNF793	rs2081096	19	0	47.78	4.76831605320126e-12
Coronary artery calcification (AA)	23870195	LOC101927667	ncRNA	rs7246657	rs2291004	0.943	8028254	390927	ZNF793	rs2291004	19	0	47.78	4.76831605320126e-12
Coronary artery calcification (AA)	23870195	LOC101927667	ncRNA	rs7246657	rs13343502	0.943	8028254	390927	ZNF793	rs13343502	19	0	44.65	2.3559759370415e-11
Coronary artery calcification (AA)	23870195	MIR4499 - IFT88	Intergenic	rs9506514	rs9506514	1	7967933	8100	IFT88	rs9506514	13	0.0172551203399727	11.87	0.00057045412526219
Coronary artery disease	24262325	SMG6	intron	rs2281727	rs216219	0.963	8003722	63826	SRR	rs216219	17	0.0425420993772455	9.8	0.0017451186995289
Coronary artery disease	24262325	SMG6	intron	rs2281727	rs216193	0.856	8003722	63826	SRR	rs216193	17	0.00410188131844703	15.01	0.000106942980648206
Coronary artery disease	24262325	SMG6	intron	rs2281727	rs2224770	0.856	8003722	63826	SRR	rs2224770	17	0.00410188131844703	15.01	0.000106942980648206
Coronary artery disease	24262325	LPL	intron	rs264	rs256	1	8144917	4023	LPL	rs256	8	0.0274054938037954	10.82	0.0010040948909304
Coronary heart disease	21378988	BCAP29	intron	rs10953541	rs7785962	1	8142143	10466	COG5	rs7785962	7	8.92223690459335e-06	31.38	2.12155079704165e-08
Coronary heart disease	21378990	SMG6	intron	rs1231206	rs216219	0.925	8003722	63826	SRR	rs216219	17	0.0425420993772455	9.8	0.0017451186995289
Coronary heart disease	21378990	SMG6	intron	rs1231206	rs216193	0.822	8003722	63826	SRR	rs216193	17	0.00410188131844703	15.01	0.000106942980648206
Coronary heart disease	21378990	SMG6	intron	rs1231206	rs2224770	0.822	8003722	63826	SRR	rs2224770	17	0.00410188131844703	15.01	0.000106942980648206
Coronary heart disease	21606135	FAM46A - IBTK	Intergenic	rs16893526	rs16893526	1	8127778	55603	FAM46A	rs16893526	6	0.0370089717072345	10.12	0.00146668999658245
Coronary heart disease	21606135	FAM46A - IBTK	Intergenic	rs16893526	rs16893491	1	8127778	55603	FAM46A	rs16893491	6	0.0443648909137397	9.69	0.00185273539868367
Coronary heart disease	21378990	SMG6	intron	rs216172	rs216219	0.925	8003722	63826	SRR	rs216219	17	0.0425420993772455	9.8	0.0017451186995289
Coronary heart disease	21378990	SMG6	intron	rs216172	rs216193	0.822	8003722	63826	SRR	rs216193	17	0.00410188131844703	15.01	0.000106942980648206
Coronary heart disease	21378990	SMG6	intron	rs216172	rs2224770	0.822	8003722	63826	SRR	rs2224770	17	0.00410188131844703	15.01	0.000106942980648206
Creatinine levels	20383145	ALMS1P	intron	rs10206899	rs6546847	1	8042761	200420	ALMS1P	rs6546847	2	0.00195756554727845	16.57	4.68868746267823e-05
Creatinine levels	20383145	ALMS1P	intron	rs10206899	rs6546856	0.906	8042761	200420	ALMS1P	rs6546856	2	0.00195756554727845	16.57	4.68868746267823e-05
Creatinine levels	20383145	ALMS1P	intron	rs10206899	rs13391552	0.901	8042761	200420	ALMS1P	rs13391552	2	0.000522440249289254	19.56	9.74890933390823e-06
Crohn's disease	23128233	ANKRD55	intron	rs10065637	rs10065637	1	8112159	79722	ANKRD55	rs10065637	5	0.0319781681019606	10.45	0.00122649455349037
Crohn's disease	21102463	TMEM258	intron	rs102275	rs174535	1	7940565	9415	FADS2	rs174535	11	0	53.38	2.74881185883446e-13
Crohn's disease	21102463	TMEM258	intron	rs102275	rs102275	1	7940565	9415	FADS2	rs102275	11	0	50.71	1.07072627382747e-12
Crohn's disease	21102463	TMEM258	intron	rs102275	rs102275	1	7948630	3995	FADS3	rs102275	11	0.008385761601865	13.48	0.000241119801670391
Crohn's disease	21102463	TMEM258	intron	rs102275	rs174535	1	7948630	3995	FADS3	rs174535	11	0.0446393076160839	9.67	0.00187301312848318
Crohn's disease	21102463	TMEM258	intron	rs102275	rs1535	0.965	7940565	9415	FADS2	rs1535	11	0	55.63	8.74784035694907e-14
Crohn's disease	21102463	TMEM258	intron	rs102275	rs174546	0.965	7940565	9415	FADS2	rs174546	11	0	53.38	2.74881185883446e-13
Crohn's disease	21102463	TMEM258	intron	rs102275	rs174583	0.965	7940565	9415	FADS2	rs174583	11	0	50.68	1.08721828474721e-12
Crohn's disease	21102463	TMEM258	intron	rs102275	rs174576	0.965	7940565	9415	FADS2	rs174576	11	0	50.27	1.33982214347041e-12
Crohn's disease	21102463	TMEM258	intron	rs102275	rs174577	0.965	7940565	9415	FADS2	rs174577	11	0	50.27	1.33982214347041e-12
Crohn's disease	21102463	TMEM258	intron	rs102275	rs174583	0.965	7948630	3995	FADS3	rs174583	11	0.0114065457987445	12.8	0.000346619351134667
Crohn's disease	21102463	TMEM258	intron	rs102275	rs174576	0.965	7948630	3995	FADS3	rs174576	11	0.0136355041098908	12.39	0.00043163925417527
Crohn's disease	21102463	TMEM258	intron	rs102275	rs174577	0.965	7948630	3995	FADS3	rs174577	11	0.0136355041098908	12.39	0.00043163925417527
Crohn's disease	21102463	TMEM258	intron	rs102275	rs174546	0.965	7948630	3995	FADS3	rs174546	11	0.0446393076160839	9.67	0.00187301312848318
Crohn's disease	21102463	TMEM258	intron	rs102275	rs1535	0.965	7948630	3995	FADS3	rs1535	11	0.0492096451060111	9.44	0.00212303494391869
Crohn's disease	21102463	TMEM258	intron	rs102275	rs174547	0.932	7940565	9415	FADS2	rs174547	11	0	53.38	2.74881185883446e-13
Crohn's disease	21102463	TMEM258	intron	rs102275	rs174550	0.932	7940565	9415	FADS2	rs174550	11	0	53.38	2.74881185883446e-13
Crohn's disease	21102463	TMEM258	intron	rs102275	rs174547	0.932	7948630	3995	FADS3	rs174547	11	0.0446393076160839	9.67	0.00187301312848318
Crohn's disease	21102463	TMEM258	intron	rs102275	rs174550	0.932	7948630	3995	FADS3	rs174550	11	0.0446393076160839	9.67	0.00187301312848318
Crohn's disease	21102463	TMEM258	intron	rs102275	rs174538	0.899	7940565	9415	FADS2	rs174538	11	0	58.53	2.00214628198108e-14
Crohn's disease	21102463	TMEM258	intron	rs102275	rs174538	0.899	7948630	3995	FADS3	rs174538	11	0.0352017851521359	10.23	0.00138174663411341
Crohn's disease	21102463	TMEM258	intron	rs102275	rs174548	0.806	7940565	9415	FADS2	rs174548	11	0	63.42	1.67013674124221e-15
Crohn's disease	21102463	TMEM258	intron	rs102275	rs174548	0.806	7948630	3995	FADS3	rs174548	11	0.00367943852095957	15.25	9.41767558985692e-05
Crohn's disease	23128233	SKAP2	intron	rs10486483	rs3801814	1	8138689	8935	SKAP2	rs3801814	7	5.37840779865967e-06	33.99	5.53960491277072e-09
Crohn's disease	23128233	SKAP2	intron	rs10486483	rs10262414	0.861	8138689	8935	SKAP2	rs10262414	7	5.37840779865967e-06	33.99	5.53960491277072e-09
Crohn's disease	18587394	MROH3P	nearGene-3	rs11584383	rs296547	0.8	7908637	2848	GPR25	rs296547	1	0.0430572892598511	9.77	0.00177382453452118
Crohn's disease	21102463	C5orf56	intron	rs12521868	rs12521868	1	8107920	6584	SLC22A5	rs12521868	5	2.8104707769781e-06	34.71	3.82660890351413e-09
Crohn's disease	21102463	C5orf56	intron	rs12521868	rs2188962	1	8107920	6584	SLC22A5	rs2188962	5	2.8104707769781e-06	34.71	3.82660890351413e-09
Crohn's disease	21102463	C5orf56	intron	rs12521868	rs2248116	0.966	8107920	6584	SLC22A5	rs2248116	5	5.15613723070973e-06	33.28	7.97991340756643e-09
Crohn's disease	21102463	C5orf56	intron	rs12521868	rs1050152	0.934	8107920	6584	SLC22A5	rs1050152	5	5.28760168780309e-06	33.69	6.46320870090691e-09
Crohn's disease	21102463	C5orf56	intron	rs12521868	rs11746555	0.83	8107920	6584	SLC22A5	rs11746555	5	1.01025360681911e-05	29.89	4.57265141859339e-08
Crohn's disease	21102463	C5orf56	intron	rs12521868	rs17622656	0.809	8107920	6584	SLC22A5	rs17622656	5	3.2139775017124e-05	26.44	2.71852197227874e-07
Crohn's disease	21102463	IL18RAP	intron	rs2058660	rs2058623	1	8044035	8809	IL18R1	rs2058623	2	0.00281690330859018	15.8	7.04025082747358e-05
Crohn's disease	21102463	IL18RAP	intron	rs2058660	rs13015714	1	8044035	8809	IL18R1	rs13015714	2	0.00281690330859018	15.8	7.04025082747358e-05
Crohn's disease	21102463	IL18RAP	intron	rs2058660	rs1420106	1	8044035	8809	IL18R1	rs1420106	2	0.00431709937835282	14.91	0.000112763656797348
Crohn's disease	21102463	IL18RAP	intron	rs2058660	rs2110734	1	8044035	8809	IL18R1	rs2110734	2	0.00544564225770973	14.42	0.000146240895087646
Crohn's disease	21102463	IL18RAP	intron	rs2058660	rs2110735	1	8044035	8809	IL18R1	rs2110735	2	0.00544564225770973	14.42	0.000146240895087646
Crohn's disease	21102463	IL18RAP	intron	rs2058660	rs7559479	1	8044035	8809	IL18R1	rs7559479	2	0.00544564225770973	14.42	0.000146240895087646
Crohn's disease	21102463	IL18RAP	intron	rs2058660	rs917997	1	8044035	8809	IL18R1	rs917997	2	0.00544564225770973	14.42	0.000146240895087646
Crohn's disease	21102463	IL18RAP	intron	rs2058660	rs6734736	0.955	8044035	8809	IL18R1	rs6734736	2	0.00544564225770973	14.42	0.000146240895087646
Crohn's disease	23850713	RNASET2	nearGene-5	rs2149085	rs394522	1	8130768	8635	RNASET2	rs394522	6	0	60.28	8.22791896204756e-15
Crohn's disease	20570966	C5orf56	intron	rs2188962	rs2188962	1	8107920	6584	SLC22A5	rs2188962	5	2.8104707769781e-06	34.71	3.82660890351413e-09
Crohn's disease	20570966	C5orf56	intron	rs2188962	rs12521868	1	8107920	6584	SLC22A5	rs12521868	5	2.8104707769781e-06	34.71	3.82660890351413e-09
Crohn's disease	18587394	C5orf56	intron	rs2188962	rs2188962	1	8107920	6584	SLC22A5	rs2188962	5	2.8104707769781e-06	34.71	3.82660890351413e-09
Crohn's disease	18587394	C5orf56	intron	rs2188962	rs12521868	1	8107920	6584	SLC22A5	rs12521868	5	2.8104707769781e-06	34.71	3.82660890351413e-09
Crohn's disease	20570966	C5orf56	intron	rs2188962	rs2248116	0.966	8107920	6584	SLC22A5	rs2248116	5	5.15613723070973e-06	33.28	7.97991340756643e-09
Crohn's disease	18587394	C5orf56	intron	rs2188962	rs2248116	0.966	8107920	6584	SLC22A5	rs2248116	5	5.15613723070973e-06	33.28	7.97991340756643e-09
Crohn's disease	20570966	C5orf56	intron	rs2188962	rs1050152	0.934	8107920	6584	SLC22A5	rs1050152	5	5.28760168780309e-06	33.69	6.46320870090691e-09
Crohn's disease	18587394	C5orf56	intron	rs2188962	rs1050152	0.934	8107920	6584	SLC22A5	rs1050152	5	5.28760168780309e-06	33.69	6.46320870090691e-09
Crohn's disease	20570966	C5orf56	intron	rs2188962	rs11746555	0.83	8107920	6584	SLC22A5	rs11746555	5	1.01025360681911e-05	29.89	4.57265141859339e-08
Crohn's disease	18587394	C5orf56	intron	rs2188962	rs11746555	0.83	8107920	6584	SLC22A5	rs11746555	5	1.01025360681911e-05	29.89	4.57265141859339e-08
Crohn's disease	20570966	C5orf56	intron	rs2188962	rs17622656	0.809	8107920	6584	SLC22A5	rs17622656	5	3.2139775017124e-05	26.44	2.71852197227874e-07
Crohn's disease	18587394	C5orf56	intron	rs2188962	rs17622656	0.809	8107920	6584	SLC22A5	rs17622656	5	3.2139775017124e-05	26.44	2.71852197227874e-07
Crohn's disease	20570966	FGFR1OP	intron	rs2301436	rs2301436	1	8130768	8635	RNASET2	rs2301436	6	0	54.07	1.93472755110635e-13
Crohn's disease	18587394	FGFR1OP	intron	rs2301436	rs2301436	1	8130768	8635	RNASET2	rs2301436	6	0	54.07	1.93472755110635e-13
Crohn's disease	20570966	FGFR1OP	intron	rs2301436	rs7749278	1	8130768	8635	RNASET2	rs7749278	6	0	54.01	1.99471821254841e-13
Crohn's disease	18587394	FGFR1OP	intron	rs2301436	rs7749278	1	8130768	8635	RNASET2	rs7749278	6	0	54.01	1.99471821254841e-13
Crohn's disease	21102463	PDGFB - RPL3	Intergenic	rs2413583	rs2413583	1	8076195	5155	PDGFB	rs2413583	22	0.0439174786747378	9.72	0.0018227351663914
Crohn's disease	21102463	ERAP2	intron	rs2549794	rs7719705	0.935	8107044	64167	ERAP2	rs7719705	5	0	90.46	1.88754521327551e-21
Crohn's disease	21102463	ERAP2	intron	rs2549794	rs4360063	0.905	8107044	64167	ERAP2	rs4360063	5	0	93.2	4.72681144177923e-22
Crohn's disease	21102463	ERAP2	intron	rs2549794	rs10044354	0.905	8107044	64167	ERAP2	rs10044354	5	0	93.2	4.72681144177923e-22
Crohn's disease	21102463	ZPBP2 - GSDMB	Intergenic	rs2872507	rs2305480	1	8014916	94103	ORMDL3	rs2305480	17	0	47.98	4.30589049539305e-12
Crohn's disease	18587394	ZPBP2 - GSDMB	Intergenic	rs2872507	rs2305480	1	8014916	94103	ORMDL3	rs2305480	17	0	47.98	4.30589049539305e-12
Crohn's disease	21102463	ZPBP2 - GSDMB	Intergenic	rs2872507	rs2872507	1	8014916	94103	ORMDL3	rs2872507	17	0	43.88	3.49138368865028e-11
Crohn's disease	21102463	ZPBP2 - GSDMB	Intergenic	rs2872507	rs10852936	1	8014916	94103	ORMDL3	rs10852936	17	0	43.88	3.49138368865028e-11
Crohn's disease	18587394	ZPBP2 - GSDMB	Intergenic	rs2872507	rs2872507	1	8014916	94103	ORMDL3	rs2872507	17	0	43.88	3.49138368865028e-11
Crohn's disease	18587394	ZPBP2 - GSDMB	Intergenic	rs2872507	rs10852936	1	8014916	94103	ORMDL3	rs10852936	17	0	43.88	3.49138368865028e-11
Crohn's disease	21102463	ZPBP2 - GSDMB	Intergenic	rs2872507	rs2305480	1	8014903	55876	GSDMB	rs2305480	17	2.95541233685861e-06	35.46	2.60342350043393e-09
Crohn's disease	18587394	ZPBP2 - GSDMB	Intergenic	rs2872507	rs2305480	1	8014903	55876	GSDMB	rs2305480	17	2.95541233685861e-06	35.46	2.60342350043393e-09
Crohn's disease	21102463	ZPBP2 - GSDMB	Intergenic	rs2872507	rs2872507	1	8014903	55876	GSDMB	rs2872507	17	4.78671547585656e-06	32.22	1.37666348940412e-08
Crohn's disease	21102463	ZPBP2 - GSDMB	Intergenic	rs2872507	rs10852936	1	8014903	55876	GSDMB	rs10852936	17	4.78671547585656e-06	32.22	1.37666348940412e-08
Crohn's disease	18587394	ZPBP2 - GSDMB	Intergenic	rs2872507	rs2872507	1	8014903	55876	GSDMB	rs2872507	17	4.78671547585656e-06	32.22	1.37666348940412e-08
Crohn's disease	18587394	ZPBP2 - GSDMB	Intergenic	rs2872507	rs10852936	1	8014903	55876	GSDMB	rs10852936	17	4.78671547585656e-06	32.22	1.37666348940412e-08
Crohn's disease	21102463	ZPBP2 - GSDMB	Intergenic	rs2872507	rs2305480	1	8006968	284110	GSDMA	rs2305480	17	0.000585564619558092	19.21	1.17098368976801e-05
Crohn's disease	18587394	ZPBP2 - GSDMB	Intergenic	rs2872507	rs2305480	1	8006968	284110	GSDMA	rs2305480	17	0.000585564619558092	19.21	1.17098368976801e-05
Crohn's disease	21102463	ZPBP2 - GSDMB	Intergenic	rs2872507	rs2872507	1	8006968	284110	GSDMA	rs2872507	17	0.00331999470124361	15.47	8.38251973810006e-05
Crohn's disease	21102463	ZPBP2 - GSDMB	Intergenic	rs2872507	rs10852936	1	8006968	284110	GSDMA	rs10852936	17	0.00331999470124361	15.47	8.38251973810006e-05
Crohn's disease	18587394	ZPBP2 - GSDMB	Intergenic	rs2872507	rs2872507	1	8006968	284110	GSDMA	rs2872507	17	0.00331999470124361	15.47	8.38251973810006e-05
Crohn's disease	18587394	ZPBP2 - GSDMB	Intergenic	rs2872507	rs10852936	1	8006968	284110	GSDMA	rs10852936	17	0.00331999470124361	15.47	8.38251973810006e-05
Crohn's disease	21102463	ZPBP2 - GSDMB	Intergenic	rs2872507	rs2305479	0.905	8014916	94103	ORMDL3	rs2305479	17	0	39.9	2.67303201630396e-10
Crohn's disease	18587394	ZPBP2 - GSDMB	Intergenic	rs2872507	rs2305479	0.905	8014916	94103	ORMDL3	rs2305479	17	0	39.9	2.67303201630396e-10
Crohn's disease	21102463	ZPBP2 - GSDMB	Intergenic	rs2872507	rs7216389	0.905	8014916	94103	ORMDL3	rs7216389	17	0	39.33	3.57900006117439e-10
Crohn's disease	21102463	ZPBP2 - GSDMB	Intergenic	rs2872507	rs7219923	0.905	8014916	94103	ORMDL3	rs7219923	17	0	39.33	3.57900006117439e-10
Crohn's disease	21102463	ZPBP2 - GSDMB	Intergenic	rs2872507	rs7224129	0.905	8014916	94103	ORMDL3	rs7224129	17	0	39.33	3.57900006117439e-10
Crohn's disease	18587394	ZPBP2 - GSDMB	Intergenic	rs2872507	rs7216389	0.905	8014916	94103	ORMDL3	rs7216389	17	0	39.33	3.57900006117439e-10
Crohn's disease	18587394	ZPBP2 - GSDMB	Intergenic	rs2872507	rs7219923	0.905	8014916	94103	ORMDL3	rs7219923	17	0	39.33	3.57900006117439e-10
Crohn's disease	18587394	ZPBP2 - GSDMB	Intergenic	rs2872507	rs7224129	0.905	8014916	94103	ORMDL3	rs7224129	17	0	39.33	3.57900006117439e-10
Crohn's disease	21102463	ZPBP2 - GSDMB	Intergenic	rs2872507	rs2290400	0.905	8014916	94103	ORMDL3	rs2290400	17	0	38.93	4.39277735471545e-10
Crohn's disease	18587394	ZPBP2 - GSDMB	Intergenic	rs2872507	rs2290400	0.905	8014916	94103	ORMDL3	rs2290400	17	0	38.93	4.39277735471545e-10
Crohn's disease	21102463	ZPBP2 - GSDMB	Intergenic	rs2872507	rs12950743	0.905	8014916	94103	ORMDL3	rs12950743	17	3.03705228066252e-06	35.89	2.0877750852701e-09
Crohn's disease	21102463	ZPBP2 - GSDMB	Intergenic	rs2872507	rs8067378	0.905	8014916	94103	ORMDL3	rs8067378	17	3.03705228066252e-06	35.89	2.0877750852701e-09
Crohn's disease	18587394	ZPBP2 - GSDMB	Intergenic	rs2872507	rs12950743	0.905	8014916	94103	ORMDL3	rs12950743	17	3.03705228066252e-06	35.89	2.0877750852701e-09
Crohn's disease	18587394	ZPBP2 - GSDMB	Intergenic	rs2872507	rs8067378	0.905	8014916	94103	ORMDL3	rs8067378	17	3.03705228066252e-06	35.89	2.0877750852701e-09
Crohn's disease	21102463	ZPBP2 - GSDMB	Intergenic	rs2872507	rs2305479	0.905	8014903	55876	GSDMB	rs2305479	17	9.29958407965206e-06	28.8	8.02511126692758e-08
Crohn's disease	18587394	ZPBP2 - GSDMB	Intergenic	rs2872507	rs2305479	0.905	8014903	55876	GSDMB	rs2305479	17	9.29958407965206e-06	28.8	8.02511126692758e-08
Crohn's disease	21102463	ZPBP2 - GSDMB	Intergenic	rs2872507	rs7216389	0.905	8014903	55876	GSDMB	rs7216389	17	9.19599028375016e-06	28.61	8.85238381264582e-08
Crohn's disease	21102463	ZPBP2 - GSDMB	Intergenic	rs2872507	rs7219923	0.905	8014903	55876	GSDMB	rs7219923	17	9.19599028375016e-06	28.61	8.85238381264582e-08
Crohn's disease	21102463	ZPBP2 - GSDMB	Intergenic	rs2872507	rs7224129	0.905	8014903	55876	GSDMB	rs7224129	17	9.19599028375016e-06	28.61	8.85238381264582e-08
Crohn's disease	18587394	ZPBP2 - GSDMB	Intergenic	rs2872507	rs7216389	0.905	8014903	55876	GSDMB	rs7216389	17	9.19599028375016e-06	28.61	8.85238381264582e-08
Crohn's disease	18587394	ZPBP2 - GSDMB	Intergenic	rs2872507	rs7219923	0.905	8014903	55876	GSDMB	rs7219923	17	9.19599028375016e-06	28.61	8.85238381264582e-08
Crohn's disease	18587394	ZPBP2 - GSDMB	Intergenic	rs2872507	rs7224129	0.905	8014903	55876	GSDMB	rs7224129	17	9.19599028375016e-06	28.61	8.85238381264582e-08
Crohn's disease	21102463	ZPBP2 - GSDMB	Intergenic	rs2872507	rs2290400	0.905	8014903	55876	GSDMB	rs2290400	17	1.09159107282333e-05	28.47	9.51616366305266e-08
Crohn's disease	18587394	ZPBP2 - GSDMB	Intergenic	rs2872507	rs2290400	0.905	8014903	55876	GSDMB	rs2290400	17	1.09159107282333e-05	28.47	9.51616366305266e-08
Crohn's disease	21102463	ZPBP2 - GSDMB	Intergenic	rs2872507	rs12950743	0.905	8014903	55876	GSDMB	rs12950743	17	3.28794443858328e-05	26.05	3.32688850334143e-07
Crohn's disease	21102463	ZPBP2 - GSDMB	Intergenic	rs2872507	rs8067378	0.905	8014903	55876	GSDMB	rs8067378	17	3.28794443858328e-05	26.05	3.32688850334143e-07
Crohn's disease	18587394	ZPBP2 - GSDMB	Intergenic	rs2872507	rs12950743	0.905	8014903	55876	GSDMB	rs12950743	17	3.28794443858328e-05	26.05	3.32688850334143e-07
Crohn's disease	18587394	ZPBP2 - GSDMB	Intergenic	rs2872507	rs8067378	0.905	8014903	55876	GSDMB	rs8067378	17	3.28794443858328e-05	26.05	3.32688850334143e-07
Crohn's disease	21102463	ZPBP2 - GSDMB	Intergenic	rs2872507	rs9303277	0.905	8014903	55876	GSDMB	rs9303277	17	0.000203461033428535	22.08	2.61520320524296e-06
Crohn's disease	18587394	ZPBP2 - GSDMB	Intergenic	rs2872507	rs9303277	0.905	8014903	55876	GSDMB	rs9303277	17	0.000203461033428535	22.08	2.61520320524296e-06
Crohn's disease	21102463	ZPBP2 - GSDMB	Intergenic	rs2872507	rs2305479	0.905	8006968	284110	GSDMA	rs2305479	17	0.0215724014512583	11.37	0.000746398778848638
Crohn's disease	18587394	ZPBP2 - GSDMB	Intergenic	rs2872507	rs2305479	0.905	8006968	284110	GSDMA	rs2305479	17	0.0215724014512583	11.37	0.000746398778848638
Crohn's disease	21102463	ZPBP2 - GSDMB	Intergenic	rs2872507	rs2290400	0.905	8006968	284110	GSDMA	rs2290400	17	0.0216763687550453	11.36	0.000750428244841853
Crohn's disease	18587394	ZPBP2 - GSDMB	Intergenic	rs2872507	rs2290400	0.905	8006968	284110	GSDMA	rs2290400	17	0.0216763687550453	11.36	0.000750428244841853
Crohn's disease	21102463	ZPBP2 - GSDMB	Intergenic	rs2872507	rs7216389	0.905	8006968	284110	GSDMA	rs7216389	17	0.0265793950824001	10.89	0.000966848284767554
Crohn's disease	21102463	ZPBP2 - GSDMB	Intergenic	rs2872507	rs7219923	0.905	8006968	284110	GSDMA	rs7219923	17	0.0265793950824001	10.89	0.000966848284767554
Crohn's disease	21102463	ZPBP2 - GSDMB	Intergenic	rs2872507	rs7224129	0.905	8006968	284110	GSDMA	rs7224129	17	0.0265793950824001	10.89	0.000966848284767554
Crohn's disease	18587394	ZPBP2 - GSDMB	Intergenic	rs2872507	rs7216389	0.905	8006968	284110	GSDMA	rs7216389	17	0.0265793950824001	10.89	0.000966848284767554
Crohn's disease	18587394	ZPBP2 - GSDMB	Intergenic	rs2872507	rs7219923	0.905	8006968	284110	GSDMA	rs7219923	17	0.0265793950824001	10.89	0.000966848284767554
Crohn's disease	18587394	ZPBP2 - GSDMB	Intergenic	rs2872507	rs7224129	0.905	8006968	284110	GSDMA	rs7224129	17	0.0265793950824001	10.89	0.000966848284767554
Crohn's disease	21102463	ZPBP2 - GSDMB	Intergenic	rs2872507	rs4795405	0.874	8014916	94103	ORMDL3	rs4795405	17	0	43.15	5.06998965391534e-11
Crohn's disease	18587394	ZPBP2 - GSDMB	Intergenic	rs2872507	rs4795405	0.874	8014916	94103	ORMDL3	rs4795405	17	0	43.15	5.06998965391534e-11
Crohn's disease	21102463	ZPBP2 - GSDMB	Intergenic	rs2872507	rs4795405	0.874	8014903	55876	GSDMB	rs4795405	17	9.0663377260017e-06	31.55	1.94370376543111e-08
Crohn's disease	18587394	ZPBP2 - GSDMB	Intergenic	rs2872507	rs4795405	0.874	8014903	55876	GSDMB	rs4795405	17	9.0663377260017e-06	31.55	1.94370376543111e-08
Crohn's disease	21102463	ZPBP2 - GSDMB	Intergenic	rs2872507	rs4795405	0.874	8006968	284110	GSDMA	rs4795405	17	0.00169842179731637	16.85	4.04533296662347e-05
Crohn's disease	18587394	ZPBP2 - GSDMB	Intergenic	rs2872507	rs4795405	0.874	8006968	284110	GSDMA	rs4795405	17	0.00169842179731637	16.85	4.04533296662347e-05
Crohn's disease	21102463	ZPBP2 - GSDMB	Intergenic	rs2872507	rs11557467	0.837	8014916	94103	ORMDL3	rs11557467	17	2.98038569155841e-06	35.55	2.4858704722673e-09
Crohn's disease	18587394	ZPBP2 - GSDMB	Intergenic	rs2872507	rs11557467	0.837	8014916	94103	ORMDL3	rs11557467	17	2.98038569155841e-06	35.55	2.4858704722673e-09
Crohn's disease	21102463	ZPBP2 - GSDMB	Intergenic	rs2872507	rs11557467	0.837	8014903	55876	GSDMB	rs11557467	17	3.75154670606865e-05	25.45	4.53997651468173e-07
Crohn's disease	18587394	ZPBP2 - GSDMB	Intergenic	rs2872507	rs11557467	0.837	8014903	55876	GSDMB	rs11557467	17	3.75154670606865e-05	25.45	4.53997651468173e-07
Crohn's disease	21102463	SCAMP3	cds-synon	rs3180018	rs1046188	1	7920687	2630	GBAP1	rs1046188	1	0.000413673567355269	20.14	7.19755623870984e-06
Crohn's disease	21102463	SCAMP3	cds-synon	rs3180018	rs1078699	1	7920687	2630	GBAP1	rs1078699	1	0.000413673567355269	20.14	7.19755623870984e-06
Crohn's disease	21102463	SCAMP3	cds-synon	rs3180018	rs734074	0.959	7920687	2630	GBAP1	rs734074	1	0.000628753553610678	19.06	1.26672247020768e-05
Crohn's disease	21102463	SCAMP3	cds-synon	rs3180018	rs12749306	0.959	7920687	2630	GBAP1	rs12749306	1	0.000647136216012704	19	1.3071845366763e-05
Crohn's disease	21102463	SCAMP3	cds-synon	rs3180018	rs2361543	0.921	7920687	2630	GBAP1	rs2361543	1	0.00113723534176907	17.81	2.44096971103203e-05
Crohn's disease	21102463	SCAMP3	cds-synon	rs3180018	rs2242577	0.918	7920687	2630	GBAP1	rs2242577	1	0.000628753553610678	19.06	1.26672247020768e-05
Crohn's disease	21102463	SCAMP3	cds-synon	rs3180018	rs11264352	0.879	7920687	2630	GBAP1	rs11264352	1	0.000708433657604577	18.84	1.42154415598455e-05
Crohn's disease	21102463	SCAMP3	cds-synon	rs3180018	rs932972	0.851	7920687	2630	GBAP1	rs932972	1	0.000708433657604577	18.84	1.42154415598455e-05
Crohn's disease	21102463	SCAMP3	cds-synon	rs3180018	rs1052177	0.851	7920687	2630	GBAP1	rs1052177	1	0.000708433657604577	18.84	1.42154415598455e-05
Crohn's disease	21102463	SCAMP3	cds-synon	rs3180018	rs1052176	0.851	7920687	2630	GBAP1	rs1052176	1	0.000708433657604577	18.84	1.42154415598455e-05
Crohn's disease	21102463	SCAMP3	cds-synon	rs3180018	rs3020781	0.819	7920687	2630	GBAP1	rs3020781	1	0.00116577609351841	17.73	2.54579893079939e-05
Crohn's disease	21102463	SCAMP3	cds-synon	rs3180018	rs2297480	0.808	7920687	2630	GBAP1	rs2297480	1	0.00113723534176907	17.81	2.44096971103203e-05
Crohn's disease	21102463	SCAMP3	cds-synon	rs3180018	rs10908463	0.808	7920687	2630	GBAP1	rs10908463	1	0.00113723534176907	17.81	2.44096971103203e-05
Crohn's disease	21102463	SCAMP3	cds-synon	rs3180018	rs11264361	0.808	7920687	2630	GBAP1	rs11264361	1	0.00113723534176907	17.81	2.44096971103203e-05
Crohn's disease	21102463	MST1	missense	rs3197999	rs11715915	0.953	8180346	2876	GPX1	rs11715915	3	0.00999092572460689	13.09	0.000296876351565599
Crohn's disease	21102463	MST1	missense	rs3197999	rs10640	0.953	8180346	2876	GPX1	rs10640	3	0.00999092572460689	13.09	0.000296876351565599
Crohn's disease	21102463	MST1	missense	rs3197999	rs6997	0.953	8180346	2876	GPX1	rs6997	3	0.00999092572460689	13.09	0.000296876351565599
Crohn's disease	21102463	MST1	missense	rs3197999	rs11706370	0.953	8180346	2876	GPX1	rs11706370	3	0.00999092572460689	13.09	0.000296876351565599
Crohn's disease	21102463	MST1	missense	rs3197999	rs3811699	0.953	8180346	2876	GPX1	rs3811699	3	0.00999092572460689	13.09	0.000296876351565599
Crohn's disease	18587394	MST1	missense	rs3197999	rs11715915	0.953	8180346	2876	GPX1	rs11715915	3	0.00999092572460689	13.09	0.000296876351565599
Crohn's disease	18587394	MST1	missense	rs3197999	rs10640	0.953	8180346	2876	GPX1	rs10640	3	0.00999092572460689	13.09	0.000296876351565599
Crohn's disease	18587394	MST1	missense	rs3197999	rs6997	0.953	8180346	2876	GPX1	rs6997	3	0.00999092572460689	13.09	0.000296876351565599
Crohn's disease	18587394	MST1	missense	rs3197999	rs11706370	0.953	8180346	2876	GPX1	rs11706370	3	0.00999092572460689	13.09	0.000296876351565599
Crohn's disease	18587394	MST1	missense	rs3197999	rs3811699	0.953	8180346	2876	GPX1	rs3811699	3	0.00999092572460689	13.09	0.000296876351565599
Crohn's disease	21102463	MST1	missense	rs3197999	rs17080528	0.903	8180346	2876	GPX1	rs17080528	3	0.00999092572460689	13.09	0.000296876351565599
Crohn's disease	18587394	MST1	missense	rs3197999	rs17080528	0.903	8180346	2876	GPX1	rs17080528	3	0.00999092572460689	13.09	0.000296876351565599
Crohn's disease	23128233	LACC1	missense	rs3764147	rs1373904	1	7971335	160857	CCDC122	rs1373904	13	2.02124741888326e-05	27.24	1.79702152871883e-07
Crohn's disease	21102463	LACC1	missense	rs3764147	rs1373904	1	7971335	160857	CCDC122	rs1373904	13	2.02124741888326e-05	27.24	1.79702152871883e-07
Crohn's disease	18587394	LACC1	missense	rs3764147	rs1373904	1	7971335	160857	CCDC122	rs1373904	13	2.02124741888326e-05	27.24	1.79702152871883e-07
Crohn's disease	23128233	LACC1	missense	rs3764147	rs3764147	1	7971335	160857	CCDC122	rs3764147	13	3.52173428724077e-05	25.75	3.88627016211119e-07
Crohn's disease	21102463	LACC1	missense	rs3764147	rs3764147	1	7971335	160857	CCDC122	rs3764147	13	3.52173428724077e-05	25.75	3.88627016211119e-07
Crohn's disease	18587394	LACC1	missense	rs3764147	rs3764147	1	7971335	160857	CCDC122	rs3764147	13	3.52173428724077e-05	25.75	3.88627016211119e-07
Crohn's disease	21102463	RNASET2 - MIR3939	Intergenic	rs415890	rs394522	1	8130768	8635	RNASET2	rs394522	6	0	60.28	8.22791896204756e-15
Crohn's disease	23128233	PPP5C	nearGene-5	rs4802307	rs4802307	1	8029814	5536	PPP5C	rs4802307	19	2.03408356102049e-05	27.09	1.94199928023025e-07
Crohn's disease	23128233	PPP5C	nearGene-5	rs4802307	rs741233	1	8029814	5536	PPP5C	rs741233	19	3.54033337115282e-05	25.81	3.76731546079873e-07
Crohn's disease	21102463	PLCL1	intron	rs6738825	rs700640	0.84	8047243	92935	MARS2	rs700640	2	0.000113973351183084	23.36	1.34343270450463e-06
Crohn's disease	21102463	PLCL1	intron	rs6738825	rs13029495	0.84	8047243	92935	MARS2	rs13029495	2	0.000115938538279943	23.34	1.35747410793083e-06
Crohn's disease	21102463	PLCL1	intron	rs6738825	rs4850808	0.84	8047243	92935	MARS2	rs4850808	2	0.000115938538279943	23.34	1.35747410793083e-06
Crohn's disease	21102463	PLCL1	intron	rs6738825	rs4850437	0.84	8047243	92935	MARS2	rs4850437	2	0.000115938538279943	23.34	1.35747410793083e-06
Crohn's disease	21102463	PLCL1	intron	rs6738825	rs700655	0.84	8047243	92935	MARS2	rs700655	2	0.000206343582584519	22.03	2.6842202795043e-06
Crohn's disease	21102463	PLCL1	intron	rs6738825	rs1065953	0.84	8047243	92935	MARS2	rs1065953	2	0.000206343582584519	22.03	2.6842202795043e-06
Crohn's disease	21102463	RPS3AP51 - LIF	Intergenic	rs713875	rs714027	0.837	8075310	3976	LIF	rs714027	22	0.0481754929533311	9.49	0.00206594820907749
Crohn's disease	17435756	IL23R	intron	rs7517847	rs7517847	1	7902189	149233	IL23R	rs7517847	1	0.000144762364580954	22.94	1.67137415695063e-06
Crohn's disease	21102463	C1orf106	intron	rs7554511	rs296547	0.8	7908637	2848	GPR25	rs296547	1	0.0430572892598511	9.77	0.00177382453452118
Crohn's disease	23128233	JAZF1	intron	rs864745	rs849142	1	8138789	221895	JAZF1	rs849142	7	0.0053700636824198	14.45	0.000143929856497157
Crohn's disease	23128233	JAZF1	intron	rs864745	rs1635852	0.967	8138789	221895	JAZF1	rs1635852	7	0.0144939428732548	12.26	0.000462771508967134
Crohn's disease	17554300	BSN	cds-synon	rs9858542	rs11715915	0.953	8180346	2876	GPX1	rs11715915	3	0.00999092572460689	13.09	0.000296876351565599
Crohn's disease	17554300	BSN	cds-synon	rs9858542	rs10640	0.953	8180346	2876	GPX1	rs10640	3	0.00999092572460689	13.09	0.000296876351565599
Crohn's disease	17554300	BSN	cds-synon	rs9858542	rs6997	0.953	8180346	2876	GPX1	rs6997	3	0.00999092572460689	13.09	0.000296876351565599
Crohn's disease	17554300	BSN	cds-synon	rs9858542	rs11706370	0.953	8180346	2876	GPX1	rs11706370	3	0.00999092572460689	13.09	0.000296876351565599
Crohn's disease	17554300	BSN	cds-synon	rs9858542	rs3811699	0.953	8180346	2876	GPX1	rs3811699	3	0.00999092572460689	13.09	0.000296876351565599
Crohn's disease	17554261	BSN	cds-synon	rs9858542	rs11715915	0.953	8180346	2876	GPX1	rs11715915	3	0.00999092572460689	13.09	0.000296876351565599
Crohn's disease	17554261	BSN	cds-synon	rs9858542	rs10640	0.953	8180346	2876	GPX1	rs10640	3	0.00999092572460689	13.09	0.000296876351565599
Crohn's disease	17554261	BSN	cds-synon	rs9858542	rs6997	0.953	8180346	2876	GPX1	rs6997	3	0.00999092572460689	13.09	0.000296876351565599
Crohn's disease	17554261	BSN	cds-synon	rs9858542	rs11706370	0.953	8180346	2876	GPX1	rs11706370	3	0.00999092572460689	13.09	0.000296876351565599
Crohn's disease	17554261	BSN	cds-synon	rs9858542	rs3811699	0.953	8180346	2876	GPX1	rs3811699	3	0.00999092572460689	13.09	0.000296876351565599
Crohn's disease	17554300	BSN	cds-synon	rs9858542	rs17080528	0.903	8180346	2876	GPX1	rs17080528	3	0.00999092572460689	13.09	0.000296876351565599
Crohn's disease	17554261	BSN	cds-synon	rs9858542	rs17080528	0.903	8180346	2876	GPX1	rs17080528	3	0.00999092572460689	13.09	0.000296876351565599
Cystatin C	17903292	CST9L - CST9	Intergenic	rs1158167	rs13043610	1	8065403	1471	CST3	rs13043610	20	0.00133249945265925	17.43	2.98084046328019e-05
Cystatin C	17903292	CST9L - CST9	Intergenic	rs1158167	rs13037490	1	8065403	1471	CST3	rs13037490	20	0.00335306711691058	15.45	8.47169431099576e-05
Cystatin C	17903292	CST9L - CST9	Intergenic	rs1158167	rs3004139	1	8065403	1471	CST3	rs3004139	20	0.00586713907610108	14.25	0.000160060808433423
Cystatin C	17903292	CST9L - CST9	Intergenic	rs1158167	rs6048933	0.956	8065403	1471	CST3	rs6048933	20	0.00257610190784387	16	6.33424836662398e-05
Cystatin C	17903292	CST9L - CST9	Intergenic	rs1158167	rs6048946	0.956	8065403	1471	CST3	rs6048946	20	0.00690582760245757	13.89	0.000193827006416491
Cystatin C	17903292	CST9L - CST9	Intergenic	rs1158167	rs17751897	0.956	8065403	1471	CST3	rs17751897	20	0.0128243682646158	12.53	0.000400469809284976
Cystatin C	17903292	CST9L - CST9	Intergenic	rs1158167	rs6048952	0.956	8065403	1471	CST3	rs6048952	20	0.0183448150769626	11.72	0.00061831954606457
Cystatin C	17903292	CST9L - CST9	Intergenic	rs1158167	rs3827143	0.913	8065403	1471	CST3	rs3827143	20	0.00311149291142964	15.6	7.8254588785575e-05
Cystatin C	17903292	CST9L - CST9	Intergenic	rs1158167	rs35610040	0.869	8065403	1471	CST3	rs35610040	20	0.00311149291142964	15.6	7.8254588785575e-05
Cystic fibrosis severity p.Phe508del/p.Phe508del only	21602797	NDUFB8P3 - APIP	Intergenic	rs12793173	rs11603640	1	7947490	51074	APIP	rs11603640	11	0.0110960774725902	12.86	0.000335680593296239
Cystic fibrosis severity p.Phe508del/p.Phe508del only	21602797	NDUFB8P3 - APIP	Intergenic	rs12793173	rs525202	0.957	7947490	51074	APIP	rs525202	11	0.00901466004731128	13.32	0.0002625901774147
Cystic fibrosis severity p.Phe508del/p.Phe508del only	21602797	NDUFB8P3 - APIP	Intergenic	rs12793173	rs502857	0.957	7947490	51074	APIP	rs502857	11	0.0209903692541221	11.43	0.000722676857441187
Cystic fibrosis severity p.Phe508del/p.Phe508del only	21602797	NDUFB8P3 - APIP	Intergenic	rs12793173	rs473885	0.956	7947490	51074	APIP	rs473885	11	0.0136355041098908	12.39	0.00043163925417527
Cystic fibrosis severity p.Phe508del/p.Phe508del only	21602797	NDUFB8P3 - APIP	Intergenic	rs12793173	rs731727	0.826	7947490	51074	APIP	rs731727	11	0.0254840105196001	10.99	0.000916048107126706
Cystic fibrosis-related diabetes	23670970	SLC26A9 - RAB7B	Intergenic	rs4077468	rs4077469	1	7923837	148811	PM20D1	rs4077469	1	4.33504407992941e-05	25.18	5.22209495933855e-07
Cystic fibrosis-related diabetes	23670970	SLC26A9 - RAB7B	Intergenic	rs4077468	rs4951271	0.963	7923837	148811	PM20D1	rs4951271	1	0.00017631195902657	22.39	2.2252965231211e-06
Dengue shock syndrome	22001756	PLCE1	missense	rs3765524	rs10882416	0.958	7935146	64318	NOC3L	rs10882416	10	0.0104090428688177	13.01	0.000309831941764685
Dengue shock syndrome	22001756	PLCE1	missense	rs3765524	rs10882424	0.957	7935146	64318	NOC3L	rs10882424	10	0.00885032630997926	13.36	0.000257048306655275
Dengue shock syndrome	22001756	PLCE1	missense	rs3765524	rs10882437	0.915	7935146	64318	NOC3L	rs10882437	10	0.00680501083059257	13.93	0.00018974572293276
Dental caries	21940522	MTMR4	missense	rs2302189	rs302848	0.935	8008754	5889	RAD51C	rs302848	17	0.00242866655572198	16.12	5.94528574935696e-05
Dental caries	21940522	MTMR4	missense	rs2302189	rs3826353	0.903	8017106	4591	TRIM37	rs3826353	17	9.91629287042693e-06	29.6	5.31049389160146e-08
Dental caries	21940522	MTMR4	missense	rs2302189	rs7214892	0.903	8017106	4591	TRIM37	rs7214892	17	0.000192681768343352	22.25	2.39358784887801e-06
Dental caries	21940522	MTMR4	missense	rs2302189	rs405684	0.901	8008754	5889	RAD51C	rs405684	17	0.00294809050546898	15.7	7.42241702513241e-05
Dental caries	21940522	MTMR4	missense	rs2302189	rs302865	0.805	8008754	5889	RAD51C	rs302865	17	0.027749571365474	10.79	0.001020498821642
Diabetic retinopathy	21310492	ARHGAP22	intron	rs4838605	rs4838605	1	7933469	58504	ARHGAP22	rs4838605	10	0.0475402180779767	9.52	0.00203244581844667
Diastolic blood pressure	19430479	ULK4	intron	rs9815354	rs1052501	1	8086372	54986	ULK4	rs1052501	3	0	44.79	2.19340034219203e-11
Diastolic blood pressure	19430479	ULK4	intron	rs9815354	rs1994157	1	8086372	54986	ULK4	rs1994157	3	0	44.79	2.19340034219203e-11
Diastolic blood pressure	19430479	ULK4	intron	rs9815354	rs3774372	1	8086372	54986	ULK4	rs3774372	3	0	44.79	2.19340034219203e-11
Diastolic blood pressure	19430479	ULK4	intron	rs9815354	rs2128835	1	8086372	54986	ULK4	rs2128835	3	0	44.79	2.19340034219203e-11
Diastolic blood pressure	19430479	ULK4	intron	rs9815354	rs1615243	1	8086372	54986	ULK4	rs1615243	3	0	44.79	2.19340034219203e-11
Diastolic blood pressure	19430479	ULK4	intron	rs9815354	rs1716984	1	8086372	54986	ULK4	rs1716984	3	0	44.79	2.19340034219203e-11
Diastolic blood pressure	19430479	ULK4	intron	rs9815354	rs6599179	1	8086372	54986	ULK4	rs6599179	3	0	44.79	2.19340034219203e-11
Diastolic blood pressure	19430479	ULK4	intron	rs9815354	rs6796210	1	8086372	54986	ULK4	rs6796210	3	0	44.79	2.19340034219203e-11
Diastolic blood pressure	19430479	ULK4	intron	rs9815354	rs2272007	1	8086372	54986	ULK4	rs2272007	3	0	44.79	2.19340034219203e-11
Diastolic blood pressure	19430479	ULK4	intron	rs9815354	rs7632387	1	8086372	54986	ULK4	rs7632387	3	0	44.61	2.40460353568807e-11
Diastolic blood pressure	19430479	ULK4	intron	rs9815354	rs1717000	1	8086372	54986	ULK4	rs1717000	3	0	44.54	2.49213160711477e-11
Diastolic blood pressure	19430479	ULK4	intron	rs9815354	rs9857175	1	8086352	54986	ULK4	rs9857175	3	0	43.61	4.00785820413022e-11
Diastolic blood pressure	19430479	ULK4	intron	rs9815354	rs9857175	1	8086372	54986	ULK4	rs9857175	3	0	43.36	4.55402931007689e-11
Diastolic blood pressure	19430479	ULK4	intron	rs9815354	rs7632387	1	8086352	54986	ULK4	rs7632387	3	0	43.18	4.99284442733176e-11
Diastolic blood pressure	19430479	ULK4	intron	rs9815354	rs6599175	1	8086372	54986	ULK4	rs6599175	3	0	43.02	5.41831222438388e-11
Diastolic blood pressure	19430479	ULK4	intron	rs9815354	rs9874975	1	8086372	54986	ULK4	rs9874975	3	0	43.02	5.41831222438388e-11
Diastolic blood pressure	19430479	ULK4	intron	rs9815354	rs1125203	1	8086372	54986	ULK4	rs1125203	3	0	43.02	5.41831222438388e-11
Diastolic blood pressure	19430479	ULK4	intron	rs9815354	rs6599175	1	8086352	54986	ULK4	rs6599175	3	0	42.91	5.73169239319472e-11
Diastolic blood pressure	19430479	ULK4	intron	rs9815354	rs9874975	1	8086352	54986	ULK4	rs9874975	3	0	42.91	5.73169239319472e-11
Diastolic blood pressure	19430479	ULK4	intron	rs9815354	rs1125203	1	8086352	54986	ULK4	rs1125203	3	0	42.91	5.73169239319472e-11
Diastolic blood pressure	19430479	ULK4	intron	rs9815354	rs1717000	1	8086352	54986	ULK4	rs1717000	3	0	42.35	7.6316334589425e-11
Diastolic blood pressure	19430479	ULK4	intron	rs9815354	rs1052501	1	8086352	54986	ULK4	rs1052501	3	0	42.31	7.78932587447754e-11
Diastolic blood pressure	19430479	ULK4	intron	rs9815354	rs1994157	1	8086352	54986	ULK4	rs1994157	3	0	42.31	7.78932587447754e-11
Diastolic blood pressure	19430479	ULK4	intron	rs9815354	rs3774372	1	8086352	54986	ULK4	rs3774372	3	0	42.31	7.78932587447754e-11
Diastolic blood pressure	19430479	ULK4	intron	rs9815354	rs2128835	1	8086352	54986	ULK4	rs2128835	3	0	42.31	7.78932587447754e-11
Diastolic blood pressure	19430479	ULK4	intron	rs9815354	rs1615243	1	8086352	54986	ULK4	rs1615243	3	0	42.31	7.78932587447754e-11
Diastolic blood pressure	19430479	ULK4	intron	rs9815354	rs1716984	1	8086352	54986	ULK4	rs1716984	3	0	42.31	7.78932587447754e-11
Diastolic blood pressure	19430479	ULK4	intron	rs9815354	rs6599179	1	8086352	54986	ULK4	rs6599179	3	0	42.31	7.78932587447754e-11
Diastolic blood pressure	19430479	ULK4	intron	rs9815354	rs6796210	1	8086352	54986	ULK4	rs6796210	3	0	42.31	7.78932587447754e-11
Diastolic blood pressure	19430479	ULK4	intron	rs9815354	rs2272007	1	8086352	54986	ULK4	rs2272007	3	0	42.31	7.78932587447754e-11
Diastolic blood pressure	19430479	ULK4	intron	rs9815354	rs1716975	0.909	8086372	54986	ULK4	rs1716975	3	0	43.1	5.20122553837818e-11
Diastolic blood pressure	19430479	ULK4	intron	rs9815354	rs1716975	0.909	8086352	54986	ULK4	rs1716975	3	0	40.6	1.86806663951116e-10
Diastolic blood pressure	19430479	ULK4	intron	rs9815354	rs7634985	0.857	8086352	54986	ULK4	rs7634985	3	5.17201664615874e-06	33.36	7.65830139883666e-09
Diastolic blood pressure	19430479	ULK4	intron	rs9815354	rs794894	0.857	8086352	54986	ULK4	rs794894	3	5.17201664615874e-06	33.36	7.65830139883666e-09
Diastolic blood pressure	19430479	ULK4	intron	rs9815354	rs7634985	0.857	8086372	54986	ULK4	rs7634985	3	5.06734431145063e-06	33.1	8.75387215394172e-09
Diastolic blood pressure	19430479	ULK4	intron	rs9815354	rs794894	0.857	8086372	54986	ULK4	rs794894	3	5.06734431145063e-06	33.1	8.75387215394172e-09
Diastolic blood pressure	19430479	ULK4	intron	rs9815354	rs17215589	0.812	8086372	54986	ULK4	rs17215589	3	0	43.99	3.30057826340914e-11
Diastolic blood pressure	19430479	ULK4	intron	rs9815354	rs17215589	0.812	8086352	54986	ULK4	rs17215589	3	0	40.31	2.16696960355763e-10
Diastolic blood pressure	19430479	ULK4	intron	rs9815354	rs7629767	0.812	8086352	54986	ULK4	rs7629767	3	5.17201664615874e-06	33.36	7.65830139883666e-09
Diastolic blood pressure	19430479	ULK4	intron	rs9815354	rs7629767	0.812	8086372	54986	ULK4	rs7629767	3	5.06734431145063e-06	33.1	8.75387215394172e-09
Diastolic blood pressure	19430479	ULK4	intron	rs9815354	rs939561	0.812	8086352	54986	ULK4	rs939561	3	4.82556318618013e-06	32.34	1.2942153277444e-08
Diastolic blood pressure	19430479	ULK4	intron	rs9815354	rs939561	0.812	8086372	54986	ULK4	rs939561	3	9.25640032098552e-06	31.82	1.69142065123286e-08
DNA methylation (variation) (H19-ICR)	23725790	THADA	intron	rs11897432	rs11897432	1	8041644	130271	PLEKHH2	rs11897432	2	0.00140816502598384	17.29	3.208710330961e-05
DNA methylation (variation) (IGF2-DMR)	23725790	OVOL1-AS1 - SNX32	Intergenic	rs11227306	rs11227306	1	7941444	1521	CTSW	rs11227306	11	1.08905235217921e-05	28.43	9.71481783521103e-08
DNA methylation (variation) (IGF2-DMR)	23725790	OVOL1-AS1 - SNX32	Intergenic	rs11227306	rs11227306	1	7949503	30008	EFEMP2	rs11227306	11	0.00478372478075722	14.69	0.00012671687031126
DNA methylation (variation) (IGF2-DMR)	23725790	OVOL1-AS1 - SNX32	Intergenic	rs11227306	rs7940691	0.934	7941444	1521	CTSW	rs7940691	11	0	49.66	1.82835795259122e-12
DNA methylation (variation) (IGF2-DMR)	23725790	OVOL1-AS1 - SNX32	Intergenic	rs11227306	rs7102454	0.934	7941444	1521	CTSW	rs7102454	11	8.98704701206992e-06	31.47	2.02545553585472e-08
DNA methylation (variation) (IGF2-DMR)	23725790	OVOL1-AS1 - SNX32	Intergenic	rs11227306	rs7940691	0.934	7949503	30008	EFEMP2	rs7940691	11	0.000459497438409385	19.86	8.33256970140704e-06
DNA methylation (variation) (IGF2-DMR)	23725790	OVOL1-AS1 - SNX32	Intergenic	rs11227306	rs7102454	0.934	7949503	30008	EFEMP2	rs7102454	11	0.00350909697774772	15.35	8.93209278983788e-05
Dupuytren's disease	21732829	TIMP2	intron	rs4789939	rs4789939	1	8018966	7077	TIMP2	rs4789939	17	0.0456008059094578	9.62	0.00192469733281674
Educational attainment (College)	23722424	AFF3 - LINC01104	Intergenic	rs4851266	rs11689201	1	8054254	3899	AFF3	rs11689201	2	0.0416216135082576	9.85	0.00169831759403785
Educational attainment (Edu Years)	23722424	BTN1A1	UTR-3	rs1056667	rs6456735	1	8117510	10473	HMGN4	rs6456735	6	0.00563711743296461	14.34	0.000152588014722543
Educational attainment (Edu Years)	23722424	BTN1A1	UTR-3	rs1056667	rs6456733	1	8117510	10473	HMGN4	rs6456733	6	0.00912060518323777	13.29	0.000266825481457198
Educational attainment (Edu Years)	23722424	BTN1A1	UTR-3	rs1056667	rs1078679	1	8117510	10473	HMGN4	rs1078679	6	0.00912060518323777	13.29	0.000266825481457198
Educational attainment (Edu Years)	23722424	BTN1A1	UTR-3	rs1056667	rs6925895	1	8117510	10473	HMGN4	rs6925895	6	0.00912060518323777	13.29	0.000266825481457198
Educational attainment (Edu Years)	23722424	BTN1A1	UTR-3	rs1056667	rs6918854	1	8117510	10473	HMGN4	rs6918854	6	0.00912060518323777	13.29	0.000266825481457198
Educational attainment (Edu Years)	23722424	BTN1A1	UTR-3	rs1056667	rs9393729	1	8117510	10473	HMGN4	rs9393729	6	0.00941778219942139	13.22	0.00027697761801865
Educational attainment (Edu Years)	23722424	BTN1A1	UTR-3	rs1056667	rs3736781	1	8117510	10473	HMGN4	rs3736781	6	0.00941778219942139	13.22	0.00027697761801865
Educational attainment (Edu Years)	23722424	BTN1A1	UTR-3	rs1056667	rs6926629	1	8117510	10473	HMGN4	rs6926629	6	0.00941778219942139	13.22	0.00027697761801865
Educational attainment (Edu Years)	23722424	BTN1A1	UTR-3	rs1056667	rs9295695	1	8117510	10473	HMGN4	rs9295695	6	0.00941778219942139	13.22	0.00027697761801865
Educational attainment (Edu Years)	23722424	BTN1A1	UTR-3	rs1056667	rs10946835	1	8117510	10473	HMGN4	rs10946835	6	0.00941778219942139	13.22	0.00027697761801865
Educational attainment (Edu Years)	23722424	BTN1A1	UTR-3	rs1056667	rs2393670	1	8117510	10473	HMGN4	rs2393670	6	0.00941778219942139	13.22	0.00027697761801865
Educational attainment (Edu Years)	23722424	BTN1A1	UTR-3	rs1056667	rs9467782	1	8117510	10473	HMGN4	rs9467782	6	0.00941778219942139	13.22	0.00027697761801865
Educational attainment (Edu Years)	23722424	BTN1A1	UTR-3	rs1056667	rs4871	1	8117510	10473	HMGN4	rs4871	6	0.00941778219942139	13.22	0.00027697761801865
Educational attainment (Edu Years)	23722424	BTN1A1	UTR-3	rs1056667	rs9986382	1	8117510	10473	HMGN4	rs9986382	6	0.00941778219942139	13.22	0.00027697761801865
Educational attainment (Edu Years)	23722424	BTN1A1	UTR-3	rs1056667	rs12526680	1	8117510	10473	HMGN4	rs12526680	6	0.00941778219942139	13.22	0.00027697761801865
Educational attainment (Edu Years)	23722424	BTN1A1	UTR-3	rs1056667	rs2224380	1	8117510	10473	HMGN4	rs2224380	6	0.00941778219942139	13.22	0.00027697761801865
Educational attainment (Edu Years)	23722424	BTN1A1	UTR-3	rs1056667	rs9461271	1	8117510	10473	HMGN4	rs9461271	6	0.00941778219942139	13.22	0.00027697761801865
Educational attainment (Edu Years)	23722424	BTN1A1	UTR-3	rs1056667	rs10484442	1	8117510	10473	HMGN4	rs10484442	6	0.00941778219942139	13.22	0.00027697761801865
Educational attainment (Edu Years)	23722424	BTN1A1	UTR-3	rs1056667	rs767471	1	8117510	10473	HMGN4	rs767471	6	0.00941778219942139	13.22	0.00027697761801865
Educational attainment (Edu Years)	23722424	BTN1A1	UTR-3	rs1056667	rs1056667	1	8117510	10473	HMGN4	rs1056667	6	0.0117567859214376	12.73	0.00035983654358314
Educational attainment (Edu Years)	23722424	BTN1A1	UTR-3	rs1056667	rs1570061	1	8117510	10473	HMGN4	rs1570061	6	0.0121265483636451	12.66	0.000373562215098037
Educational attainment (Edu Years)	23722424	BTN1A1	UTR-3	rs1056667	rs9393729	1	8117458	11119	BTN3A1	rs9393729	6	0.0310310275394598	10.52	0.00118089484491377
Educational attainment (Edu Years)	23722424	BTN1A1	UTR-3	rs1056667	rs3736781	1	8117458	11119	BTN3A1	rs3736781	6	0.0310310275394598	10.52	0.00118089484491377
Educational attainment (Edu Years)	23722424	BTN1A1	UTR-3	rs1056667	rs6926629	1	8117458	11119	BTN3A1	rs6926629	6	0.0310310275394598	10.52	0.00118089484491377
Educational attainment (Edu Years)	23722424	BTN1A1	UTR-3	rs1056667	rs1056667	1	8117458	11119	BTN3A1	rs1056667	6	0.0368389076341558	10.13	0.00145875407641659
Educational attainment (Edu Years)	23722424	BTN1A1	UTR-3	rs1056667	rs1321482	0.967	8117510	10473	HMGN4	rs1321482	6	0.00912060518323777	13.29	0.000266825481457198
Educational attainment (Edu Years)	23722424	BTN1A1	UTR-3	rs1056667	rs1535276	0.967	8117510	10473	HMGN4	rs1535276	6	0.00941778219942139	13.22	0.00027697761801865
Educational attainment (Edu Years)	23722424	BTN1A1	UTR-3	rs1056667	rs6924865	0.967	8117510	10473	HMGN4	rs6924865	6	0.0275291365256729	10.81	0.0010095330253805
Educational attainment (Edu Years)	23722424	BTN1A1	UTR-3	rs1056667	rs1407045	0.901	8117458	11119	BTN3A1	rs1407045	6	0.00131684447959148	17.45	2.94964287847691e-05
Educational attainment (Edu Years)	23722424	BTN1A1	UTR-3	rs1056667	rs1407045	0.901	8117510	10473	HMGN4	rs1407045	6	0.0421818611797623	9.82	0.00172624342143333
Educational attainment (Edu Years)	23722424	BTN1A1	UTR-3	rs1056667	rs1796521	0.869	8117458	11119	BTN3A1	rs1796521	6	0.00270355460545669	15.9	6.67787172089726e-05
Educational attainment (Edu Years)	23722424	BTN1A1	UTR-3	rs1056667	rs1796520	0.869	8117458	11119	BTN3A1	rs1796520	6	0.00270355460545669	15.9	6.67787172089726e-05
Educational attainment (Edu Years)	23722424	BTN1A1	UTR-3	rs1056667	rs9295689	0.869	8117458	11119	BTN3A1	rs9295689	6	0.00501252906218247	14.59	0.0001336217477007
Educational attainment (Edu Years)	23722424	BTN1A1	UTR-3	rs1056667	rs9295689	0.869	8117510	10473	HMGN4	rs9295689	6	0.019146726115767	11.63	0.000648965547607567
Educational attainment (Edu Years)	23722424	BTN1A1	UTR-3	rs1056667	rs1977198	0.836	8117458	11119	BTN3A1	rs1977198	6	0.000776258651609992	18.63	1.58703403456554e-05
Educational attainment (Edu Years)	23722424	BTN1A1	UTR-3	rs1056667	rs1624440	0.836	8117458	11119	BTN3A1	rs1624440	6	0.00270355460545669	15.9	6.67787172089726e-05
Educational attainment (Edu Years)	23722424	BTN1A1	UTR-3	rs1056667	rs1977198	0.836	8117447	10385	BTN2A2	rs1977198	6	0.032692438860407	10.4	0.00126015313761034
Educational attainment (Edu Years)	23722424	ATXN2L	intron	rs8049439	rs8049439	1	8000603	7284	TUFM	rs8049439	16	0	56.34	6.09625336667106e-14
Educational attainment (Edu Years)	23722424	ATXN2L	intron	rs8049439	rs7187776	0.965	8000603	7284	TUFM	rs7187776	16	0	56.34	6.09625336667106e-14
Educational attainment (Edu Years)	23722424	ATXN2L	intron	rs8049439	rs2008514	0.965	8000603	7284	TUFM	rs2008514	16	0	54.45	1.59453699082139e-13
Educational attainment (Edu Years)	23722424	ATXN2L	intron	rs8049439	rs12325113	0.965	8000603	7284	TUFM	rs12325113	16	0	54.11	1.89574010237839e-13
Educational attainment (Edu Years)	23722424	ATXN2L	intron	rs8049439	rs4788099	0.965	8000603	7284	TUFM	rs4788099	16	0	54.11	1.89574010237839e-13
Educational attainment (Edu Years)	23722424	ATXN2L	intron	rs8049439	rs4788101	0.965	8000603	7284	TUFM	rs4788101	16	0	54.11	1.89574010237839e-13
Educational attainment (Edu Years)	23722424	ATXN2L	intron	rs8049439	rs4788102	0.965	8000603	7284	TUFM	rs4788102	16	0	54.11	1.89574010237839e-13
Educational attainment (Edu Years)	23722424	ATXN2L	intron	rs8049439	rs7198606	0.965	8000603	7284	TUFM	rs7198606	16	0	54.11	1.89574010237839e-13
Educational attainment (Edu Years)	23722424	ATXN2L	intron	rs8049439	rs3888190	0.965	8000603	7284	TUFM	rs3888190	16	0	51.7	6.46627495274134e-13
Educational attainment (Edu Years)	23722424	ATXN2L	intron	rs8049439	rs3888190	0.965	7994518	83985	SPNS1	rs3888190	16	0.00811613926389481	13.55	0.000232291423450961
Educational attainment (Edu Years)	23722424	ATXN2L	intron	rs8049439	rs9972768	0.93	8000603	7284	TUFM	rs9972768	16	0	54.11	1.89574010237839e-13
Educational attainment (Edu Years)	23722424	ATXN2L	intron	rs8049439	rs11864107	0.93	8000603	7284	TUFM	rs11864107	16	0	54.11	1.89574010237839e-13
Electrocardiographic conduction measures (PR interval)	19389651	XYLB	intron	rs2070488	rs7373805	1	8078784	9942	XYLB	rs7373805	3	2.91255460042839e-06	35.34	2.76886571301149e-09
Electrocardiographic conduction measures (PR interval)	19389651	XYLB	intron	rs2070488	rs13074025	1	8078784	9942	XYLB	rs13074025	3	2.91255460042839e-06	35.34	2.76886571301149e-09
Electrocardiographic conduction measures (PR interval)	19389651	XYLB	intron	rs2070488	rs1002675	1	8078784	9942	XYLB	rs1002675	3	2.80373359000895e-06	34.66	3.92616529764732e-09
Electrocardiographic conduction measures (PR interval)	19389651	XYLB	intron	rs2070488	rs4147025	1	8078784	9942	XYLB	rs4147025	3	5.33771486139503e-06	33.85	5.95290918103387e-09
Electrocardiographic conduction measures (PR interval)	19389651	XYLB	intron	rs2070488	rs1002675	1	8078805	93	ACVR2B	rs1002675	3	0.000145970792309613	22.88	1.72436773972224e-06
Electrocardiographic conduction measures (PR interval)	19389651	XYLB	intron	rs2070488	rs7373805	1	8078805	93	ACVR2B	rs7373805	3	0.000176712795729296	22.34	2.28399272015327e-06
Electrocardiographic conduction measures (PR interval)	19389651	XYLB	intron	rs2070488	rs13074025	1	8078805	93	ACVR2B	rs13074025	3	0.000176712795729296	22.34	2.28399272015327e-06
Electrocardiographic conduction measures (PR interval)	19389651	XYLB	intron	rs2070488	rs4147025	1	8078805	93	ACVR2B	rs4147025	3	0.000206311777004383	22.04	2.67027219466614e-06
Electrocardiographic conduction measures (PR interval)	19389651	XYLB	intron	rs2070488	rs1046048	0.965	8078784	9942	XYLB	rs1046048	3	3.04948644889843e-06	35.95	2.02446374786103e-09
Electrocardiographic conduction measures (PR interval)	19389651	XYLB	intron	rs2070488	rs1058945	0.965	8078784	9942	XYLB	rs1058945	3	3.04948644889843e-06	35.95	2.02446374786103e-09
Electrocardiographic conduction measures (PR interval)	19389651	XYLB	intron	rs2070488	rs1046048	0.965	8078805	93	ACVR2B	rs1046048	3	0.000221839630329866	21.78	3.05770979643816e-06
Electrocardiographic conduction measures (PR interval)	19389651	XYLB	intron	rs2070488	rs1058945	0.965	8078805	93	ACVR2B	rs1058945	3	0.000221839630329866	21.78	3.05770979643816e-06
Electrocardiographic conduction measures (PR interval)	19389651	XYLB	intron	rs2070488	rs6792762	0.898	8078805	93	ACVR2B	rs6792762	3	0.000170863737646116	22.54	2.05813096810266e-06
Electrocardiographic conduction measures (PR interval)	19389651	XYLB	intron	rs2070488	rs2268755	0.804	8078784	9942	XYLB	rs2268755	3	0	48.55	3.21974320895215e-12
Electrocardiographic conduction measures (PR interval)	19389651	XYLB	intron	rs2070488	rs13085153	0.804	8078784	9942	XYLB	rs13085153	3	0	47.31	6.06022564458304e-12
Electrocardiographic conduction measures (PR interval)	19389651	XYLB	intron	rs2070488	rs2268755	0.804	8078805	93	ACVR2B	rs2268755	3	9.00543486154369e-06	31.49	2.00470021342294e-08
Electrocardiographic conduction measures (PR interval)	19389651	XYLB	intron	rs2070488	rs13085153	0.804	8078805	93	ACVR2B	rs13085153	3	9.36767286476327e-06	28.87	7.74025143121901e-08
Electroencephalographic traits in alcoholism	22554406	DEGS2 - YY1	Intergenic	rs2766692	rs2766692	1	7981283	123096	SLC25A29	rs2766692	14	0.0345993158460592	10.27	0.00135210802890327
Electroencephalographic traits in alcoholism	22554406	DEGS2 - YY1	Intergenic	rs2766692	rs10873515	0.843	7981283	123096	SLC25A29	rs10873515	14	0.000390691536281844	20.28	6.68962222617186e-06
Elevated serum carcinoembryonic antigen levels	24941225	ABO - SURF6	Intergenic	rs7030248	rs7030248	1	8164853	28	ABO	rs7030248	9	0.0318404076549175	10.46	0.00121987278192736
Elevated serum carcinoembryonic antigen levels	24941225	ABO	missense	rs8176741	rs7853989	1	8164853	28	ABO	rs7853989	9	0	55.74	8.27179724747994e-14
Elevated serum carcinoembryonic antigen levels	24941225	ABO	missense	rs8176741	rs8176722	1	8164853	28	ABO	rs8176722	9	0	55.74	8.27179724747994e-14
End-stage coagulation (FXIIIA)	23381943	MIR5683 - LY86-AS1	Intergenic	rs11243081	rs11243081	1	8123744	2162	F13A1	rs11243081	6	0.0176250091103444	11.82	0.000585978600525646
End-stage coagulation (FXIIIA)	23381943	MIR5683 - LY86-AS1	Intergenic	rs1318606	rs1318606	1	8123744	2162	F13A1	rs1318606	6	0.00549671009277692	14.4	0.000147802310334454
End-stage coagulation (FXIIIA)	23381943	MIR5683 - LY86-AS1	Intergenic	rs17142067	rs11243081	0.962	8123744	2162	F13A1	rs11243081	6	0.0176250091103444	11.82	0.000585978600525646
Endometrial cancer (European, All type I)	24096698	LOC643623	intron	rs1777220	rs1777220	1	8121861	135112	NCOA7	rs1777220	6	0.000631680426282904	19.05	1.27337773618243e-05
Endometriosis	23472165	WNT4	intron	rs2235529	rs2235529	1	7898736	29092	LINC00339	rs2235529	1	0.0435732350225888	9.74	0.00180300897576129
Eosinophil counts (EA)	19198610	IL1RL1	ncRNA	rs1420101	rs1420101	1	8044035	8809	IL18R1	rs1420101	2	0.023371277092429	11.19	0.000822393451581314
Eosinophil counts (EA)	19198610	IL1RL1	ncRNA	rs1420101	rs13001325	1	8044035	8809	IL18R1	rs13001325	2	0.0340051182084163	10.31	0.00132311282878373
Erythrocyte sedimentation rate	21700265	RSRP1	missense	rs1043879	rs1043879	1	7898998	6007	RHD	rs1043879	1	0.00849959682396229	13.45	0.000245006181879507
Erythrocyte sedimentation rate	21700265	TMEM57	intron	rs10903129	rs926438	1	7898998	6007	RHD	rs926438	1	1.91711009208628e-05	27.73	1.3948278135987e-07
Erythrocyte sedimentation rate	21700265	TMEM57	intron	rs10903129	rs11249248	0.967	7898998	6007	RHD	rs11249248	1	1.91711009208628e-05	27.73	1.3948278135987e-07
Erythrocyte sedimentation rate	21700265	TMEM57	intron	rs10903129	rs9689	0.933	7898998	6007	RHD	rs9689	1	1.90827465334316e-05	27.67	1.43876784700645e-07
Erythrocyte sedimentation rate	21700265	TMEM57	intron	rs10903129	rs1053438	0.9	7898998	6007	RHD	rs1053438	1	1.90827465334316e-05	27.67	1.43876784700645e-07
Erythrocyte sedimentation rate	21700265	TMEM50A	intron	rs3091242	rs9689	1	7898998	6007	RHD	rs9689	1	1.90827465334316e-05	27.67	1.43876784700645e-07
Erythrocyte sedimentation rate	21700265	TMEM50A	intron	rs3091242	rs1053438	0.967	7898998	6007	RHD	rs1053438	1	1.90827465334316e-05	27.67	1.43876784700645e-07
Erythrocyte sedimentation rate	21700265	TMEM50A	intron	rs3091242	rs926438	0.933	7898998	6007	RHD	rs926438	1	1.91711009208628e-05	27.73	1.3948278135987e-07
Erythrocyte sedimentation rate	21700265	TMEM50A	intron	rs3091242	rs11249248	0.9	7898998	6007	RHD	rs11249248	1	1.91711009208628e-05	27.73	1.3948278135987e-07
Esophageal cancer	21642993	PLCE1	missense	rs2274223	rs2274223	1	7935146	64318	NOC3L	rs2274223	10	0.0212673702561213	11.4	0.000734441059785543
Esophageal cancer	21642993	PLCE1	missense	rs2274223	rs10509670	0.961	7935146	64318	NOC3L	rs10509670	10	0.0212673702561213	11.4	0.000734441059785543
Esophageal cancer (squamous cell)	22960999	SMG6	intron	rs17761864	rs17834627	1	8003722	63826	SRR	rs17834627	17	0	51.48	7.2330209018755e-13
Esophageal cancer (squamous cell)	22960999	SMG6	intron	rs17761864	rs1885987	0.887	8003722	63826	SRR	rs1885987	17	0	40.32	2.15590626531369e-10
Esophageal cancer (squamous cell)	22960999	XBP1	intron	rs2239815	rs2239815	1	8075182	7494	XBP1	rs2239815	22	2.76699250202524e-06	34.45	4.37342784477933e-09
Esophageal cancer (squamous cell)	22960999	XBP1	intron	rs2239815	rs6005881	1	8075182	7494	XBP1	rs6005881	22	2.76699250202524e-06	34.45	4.37342784477933e-09
Esophageal cancer (squamous cell)	22960999	XBP1	intron	rs2239815	rs5762788	1	8075182	7494	XBP1	rs5762788	22	2.76699250202524e-06	34.45	4.37342784477933e-09
Esophageal cancer (squamous cell)	22960999	XBP1	intron	rs2239815	rs5762795	0.961	8075182	7494	XBP1	rs5762795	22	2.76699250202524e-06	34.45	4.37342784477933e-09
Esophageal cancer and gastric cancer (ESCC)	20729852	PLCE1	missense	rs3765524	rs10882416	0.958	7935146	64318	NOC3L	rs10882416	10	0.0104090428688177	13.01	0.000309831941764685
Esophageal cancer and gastric cancer (ESCC)	20729852	PLCE1	missense	rs3765524	rs10882424	0.957	7935146	64318	NOC3L	rs10882424	10	0.00885032630997926	13.36	0.000257048306655275
Esophageal cancer and gastric cancer (ESCC)	20729852	PLCE1	missense	rs3765524	rs10882437	0.915	7935146	64318	NOC3L	rs10882437	10	0.00680501083059257	13.93	0.00018974572293276
Esophageal cancer and gastric cancer (Total gastric)	20729852	PLCE1	intron	rs3781264	rs10509670	0.848	7935146	64318	NOC3L	rs10509670	10	0.0212673702561213	11.4	0.000734441059785543
Esophageal cancer and gastric cancer (Total gastric)	20729852	PLCE1	intron	rs3781264	rs2274223	0.816	7935146	64318	NOC3L	rs2274223	10	0.0212673702561213	11.4	0.000734441059785543
Esophageal cancer and gastric cancer (Total gastric)	20729852	MUC1	cds-synon	rs4072037	rs4072037	1	7920687	2630	GBAP1	rs4072037	1	0	39.47	3.33138216245518e-10
Esophageal cancer and gastric cancer (Total gastric)	20729852	MUC1	cds-synon	rs4072037	rs4072037	1	7920664	7059	THBS3	rs4072037	1	0.0261381536712798	10.93	0.000946194957319327
Esophageal cancer and gastric cancer (Total gastric)	20729852	MUC1	cds-synon	rs4072037	rs914615	0.966	7920687	2630	GBAP1	rs914615	1	0	41.98	9.22117496646605e-11
Esophageal cancer and gastric cancer (Total gastric)	20729852	MUC1	cds-synon	rs4072037	rs914615	0.966	7920664	7059	THBS3	rs914615	1	0.0490199026482669	9.45	0.0021114910066706
Esophageal cancer and gastric cancer (Total gastric)	20729852	MUC1	cds-synon	rs4072037	rs2066981	0.931	7920687	2630	GBAP1	rs2066981	1	0	41.98	9.22117496646605e-11
Esophageal cancer and gastric cancer (Total gastric)	20729852	MUC1	cds-synon	rs4072037	rs2066981	0.931	7920664	7059	THBS3	rs2066981	1	0.0490199026482669	9.45	0.0021114910066706
Esophageal cancer and gastric cancer (Total gastric)	20729852	MUC1	cds-synon	rs4072037	rs2049805	0.842	7920687	2630	GBAP1	rs2049805	1	0	46.55	8.93102530148259e-12
Esophageal cancer and gastric cancer (Total gastric)	20729852	MUC1	cds-synon	rs4072037	rs2049805	0.842	7920664	7059	THBS3	rs2049805	1	0.0398780614595707	9.95	0.00160849397587295
Fasting glucose-related traits (FPG)	20081858	CRY2	intron	rs11605924	rs11605924	1	7939620	120071	GYLTL1B	rs11605924	11	0.0246483688470099	11.07	0.000877356822876662
Fasting glucose-related traits (FPG)	20081858	FADS1	intron	rs174550	rs174550	1	7940565	9415	FADS2	rs174550	11	0	53.38	2.74881185883446e-13
Fasting glucose-related traits (FPG)	20081858	FADS1	intron	rs174550	rs174550	1	7948630	3995	FADS3	rs174550	11	0.0446393076160839	9.67	0.00187301312848318
Fasting glucose-related traits (FPG)	20081858	FADS1	intron	rs174550	rs1535	0.965	7940565	9415	FADS2	rs1535	11	0	55.63	8.74784035694907e-14
Fasting glucose-related traits (FPG)	20081858	FADS1	intron	rs174550	rs174546	0.965	7940565	9415	FADS2	rs174546	11	0	53.38	2.74881185883446e-13
Fasting glucose-related traits (FPG)	20081858	FADS1	intron	rs174550	rs174583	0.965	7940565	9415	FADS2	rs174583	11	0	50.68	1.08721828474721e-12
Fasting glucose-related traits (FPG)	20081858	FADS1	intron	rs174550	rs174576	0.965	7940565	9415	FADS2	rs174576	11	0	50.27	1.33982214347041e-12
Fasting glucose-related traits (FPG)	20081858	FADS1	intron	rs174550	rs174577	0.965	7940565	9415	FADS2	rs174577	11	0	50.27	1.33982214347041e-12
Fasting glucose-related traits (FPG)	20081858	FADS1	intron	rs174550	rs174583	0.965	7948630	3995	FADS3	rs174583	11	0.0114065457987445	12.8	0.000346619351134667
Fasting glucose-related traits (FPG)	20081858	FADS1	intron	rs174550	rs174576	0.965	7948630	3995	FADS3	rs174576	11	0.0136355041098908	12.39	0.00043163925417527
Fasting glucose-related traits (FPG)	20081858	FADS1	intron	rs174550	rs174577	0.965	7948630	3995	FADS3	rs174577	11	0.0136355041098908	12.39	0.00043163925417527
Fasting glucose-related traits (FPG)	20081858	FADS1	intron	rs174550	rs174546	0.965	7948630	3995	FADS3	rs174546	11	0.0446393076160839	9.67	0.00187301312848318
Fasting glucose-related traits (FPG)	20081858	FADS1	intron	rs174550	rs1535	0.965	7948630	3995	FADS3	rs1535	11	0.0492096451060111	9.44	0.00212303494391869
Fasting glucose-related traits (FPG)	20081858	FADS1	intron	rs174550	rs174535	0.932	7940565	9415	FADS2	rs174535	11	0	53.38	2.74881185883446e-13
Fasting glucose-related traits (FPG)	20081858	FADS1	intron	rs174550	rs102275	0.932	7940565	9415	FADS2	rs102275	11	0	50.71	1.07072627382747e-12
Fasting glucose-related traits (FPG)	20081858	FADS1	intron	rs174550	rs102275	0.932	7948630	3995	FADS3	rs102275	11	0.008385761601865	13.48	0.000241119801670391
Fasting glucose-related traits (FPG)	20081858	FADS1	intron	rs174550	rs174535	0.932	7948630	3995	FADS3	rs174535	11	0.0446393076160839	9.67	0.00187301312848318
Fasting glucose-related traits (FPG)	20081858	FADS1	intron	rs174550	rs174547	0.93	7940565	9415	FADS2	rs174547	11	0	53.38	2.74881185883446e-13
Fasting glucose-related traits (FPG)	20081858	FADS1	intron	rs174550	rs174547	0.93	7948630	3995	FADS3	rs174547	11	0.0446393076160839	9.67	0.00187301312848318
Fasting glucose-related traits (FPG)	20081858	FADS1	intron	rs174550	rs174548	0.865	7940565	9415	FADS2	rs174548	11	0	63.42	1.67013674124221e-15
Fasting glucose-related traits (FPG)	20081858	FADS1	intron	rs174550	rs174548	0.865	7948630	3995	FADS3	rs174548	11	0.00367943852095957	15.25	9.41767558985692e-05
Fasting glucose-related traits (FPG)	20081858	FADS1	intron	rs174550	rs174538	0.827	7940565	9415	FADS2	rs174538	11	0	58.53	2.00214628198108e-14
Fasting glucose-related traits (FPG)	20081858	FADS1	intron	rs174550	rs174538	0.827	7948630	3995	FADS3	rs174538	11	0.0352017851521359	10.23	0.00138174663411341
Fasting glucose-related traits (HOMA-B)	20081858	FADS1	intron	rs174550	rs174550	1	7940565	9415	FADS2	rs174550	11	0	53.38	2.74881185883446e-13
Fasting glucose-related traits (HOMA-B)	20081858	FADS1	intron	rs174550	rs174550	1	7948630	3995	FADS3	rs174550	11	0.0446393076160839	9.67	0.00187301312848318
Fasting glucose-related traits (HOMA-B)	20081858	FADS1	intron	rs174550	rs1535	0.965	7940565	9415	FADS2	rs1535	11	0	55.63	8.74784035694907e-14
Fasting glucose-related traits (HOMA-B)	20081858	FADS1	intron	rs174550	rs174546	0.965	7940565	9415	FADS2	rs174546	11	0	53.38	2.74881185883446e-13
Fasting glucose-related traits (HOMA-B)	20081858	FADS1	intron	rs174550	rs174583	0.965	7940565	9415	FADS2	rs174583	11	0	50.68	1.08721828474721e-12
Fasting glucose-related traits (HOMA-B)	20081858	FADS1	intron	rs174550	rs174576	0.965	7940565	9415	FADS2	rs174576	11	0	50.27	1.33982214347041e-12
Fasting glucose-related traits (HOMA-B)	20081858	FADS1	intron	rs174550	rs174577	0.965	7940565	9415	FADS2	rs174577	11	0	50.27	1.33982214347041e-12
Fasting glucose-related traits (HOMA-B)	20081858	FADS1	intron	rs174550	rs174583	0.965	7948630	3995	FADS3	rs174583	11	0.0114065457987445	12.8	0.000346619351134667
Fasting glucose-related traits (HOMA-B)	20081858	FADS1	intron	rs174550	rs174576	0.965	7948630	3995	FADS3	rs174576	11	0.0136355041098908	12.39	0.00043163925417527
Fasting glucose-related traits (HOMA-B)	20081858	FADS1	intron	rs174550	rs174577	0.965	7948630	3995	FADS3	rs174577	11	0.0136355041098908	12.39	0.00043163925417527
Fasting glucose-related traits (HOMA-B)	20081858	FADS1	intron	rs174550	rs174546	0.965	7948630	3995	FADS3	rs174546	11	0.0446393076160839	9.67	0.00187301312848318
Fasting glucose-related traits (HOMA-B)	20081858	FADS1	intron	rs174550	rs1535	0.965	7948630	3995	FADS3	rs1535	11	0.0492096451060111	9.44	0.00212303494391869
Fasting glucose-related traits (HOMA-B)	20081858	FADS1	intron	rs174550	rs174535	0.932	7940565	9415	FADS2	rs174535	11	0	53.38	2.74881185883446e-13
Fasting glucose-related traits (HOMA-B)	20081858	FADS1	intron	rs174550	rs102275	0.932	7940565	9415	FADS2	rs102275	11	0	50.71	1.07072627382747e-12
Fasting glucose-related traits (HOMA-B)	20081858	FADS1	intron	rs174550	rs102275	0.932	7948630	3995	FADS3	rs102275	11	0.008385761601865	13.48	0.000241119801670391
Fasting glucose-related traits (HOMA-B)	20081858	FADS1	intron	rs174550	rs174535	0.932	7948630	3995	FADS3	rs174535	11	0.0446393076160839	9.67	0.00187301312848318
Fasting glucose-related traits (HOMA-B)	20081858	FADS1	intron	rs174550	rs174547	0.93	7940565	9415	FADS2	rs174547	11	0	53.38	2.74881185883446e-13
Fasting glucose-related traits (HOMA-B)	20081858	FADS1	intron	rs174550	rs174547	0.93	7948630	3995	FADS3	rs174547	11	0.0446393076160839	9.67	0.00187301312848318
Fasting glucose-related traits (HOMA-B)	20081858	FADS1	intron	rs174550	rs174548	0.865	7940565	9415	FADS2	rs174548	11	0	63.42	1.67013674124221e-15
Fasting glucose-related traits (HOMA-B)	20081858	FADS1	intron	rs174550	rs174548	0.865	7948630	3995	FADS3	rs174548	11	0.00367943852095957	15.25	9.41767558985692e-05
Fasting glucose-related traits (HOMA-B)	20081858	FADS1	intron	rs174550	rs174538	0.827	7940565	9415	FADS2	rs174538	11	0	58.53	2.00214628198108e-14
Fasting glucose-related traits (HOMA-B)	20081858	FADS1	intron	rs174550	rs174538	0.827	7948630	3995	FADS3	rs174538	11	0.0352017851521359	10.23	0.00138174663411341
Fasting glucose-related traits (interaction with BMI)	22581228	GRB10	intron	rs10248619	rs10248619	1	8139656	2887	GRB10	rs10248619	7	0.030898124968386	10.53	0.00117452212467932
Fasting glucose-related traits (interaction with BMI)	22581228	GRB10	intron	rs10248619	rs933360	0.843	8139656	2887	GRB10	rs933360	7	0.000554632934204963	19.35	1.08819245517575e-05
Fasting glucose-related traits (interaction with BMI)	22581228	CRY2	intron	rs11605924	rs11605924	1	7939620	120071	GYLTL1B	rs11605924	11	0.0246483688470099	11.07	0.000877356822876662
Fasting glucose-related traits (interaction with BMI)	22581228	FADS1	intron	rs174550	rs174550	1	7940565	9415	FADS2	rs174550	11	0	53.38	2.74881185883446e-13
Fasting glucose-related traits (interaction with BMI)	22581228	FADS1	intron	rs174550	rs174550	1	7948630	3995	FADS3	rs174550	11	0.0446393076160839	9.67	0.00187301312848318
Fasting glucose-related traits (interaction with BMI)	22581228	FADS1	intron	rs174550	rs1535	0.965	7940565	9415	FADS2	rs1535	11	0	55.63	8.74784035694907e-14
Fasting glucose-related traits (interaction with BMI)	22581228	FADS1	intron	rs174550	rs174546	0.965	7940565	9415	FADS2	rs174546	11	0	53.38	2.74881185883446e-13
Fasting glucose-related traits (interaction with BMI)	22581228	FADS1	intron	rs174550	rs174583	0.965	7940565	9415	FADS2	rs174583	11	0	50.68	1.08721828474721e-12
Fasting glucose-related traits (interaction with BMI)	22581228	FADS1	intron	rs174550	rs174576	0.965	7940565	9415	FADS2	rs174576	11	0	50.27	1.33982214347041e-12
Fasting glucose-related traits (interaction with BMI)	22581228	FADS1	intron	rs174550	rs174577	0.965	7940565	9415	FADS2	rs174577	11	0	50.27	1.33982214347041e-12
Fasting glucose-related traits (interaction with BMI)	22581228	FADS1	intron	rs174550	rs174583	0.965	7948630	3995	FADS3	rs174583	11	0.0114065457987445	12.8	0.000346619351134667
Fasting glucose-related traits (interaction with BMI)	22581228	FADS1	intron	rs174550	rs174576	0.965	7948630	3995	FADS3	rs174576	11	0.0136355041098908	12.39	0.00043163925417527
Fasting glucose-related traits (interaction with BMI)	22581228	FADS1	intron	rs174550	rs174577	0.965	7948630	3995	FADS3	rs174577	11	0.0136355041098908	12.39	0.00043163925417527
[truncated: 3,635 more rows]

## Sheet: IBD-HV_CD8_T_cell
Disease.Trait	PUBMEDID	Mapped_gene	Context	gwasSNP	Proxy	RSquared	PROBEID	ENTREZID	SYMBOL	eSNP	chr	fdr	scores	pval
Acute lymphoblastic leukemia (B-cell precursor)	23996088	CEBPE	nearGene-5	rs2239633	rs2239633	1	7977933	23428	SLC7A8	rs2239633	14	0.0109989388837649	13.3	0.000265406117232211
Acute lymphoblastic leukemia (B-cell precursor)	23996088	CEBPE	nearGene-5	rs2239633	rs12434881	0.903	7977933	23428	SLC7A8	rs12434881	14	0.00869146226703109	13.81	0.000202256849006767
Acute lymphoblastic leukemia (childhood)	19684603	ZNF230	intron	rs2191566	rs2270196	0.96	8029347	7773	ZNF230	rs2270196	19	0.00767633522981181	14.08	0.000175196810385767
Acute lymphoblastic leukemia (childhood)	19684603	ZNF230	intron	rs2191566	rs367209	0.96	8029347	7773	ZNF230	rs367209	19	0.0091894904721558	13.7	0.000214454486407177
Acute lymphoblastic leukemia (childhood)	19684603	ZNF230	intron	rs2191566	rs8105571	0.96	8029347	7773	ZNF230	rs8105571	19	0.0208320952564011	11.91	0.000558334001787275
Acute lymphoblastic leukemia (childhood)	19684603	ZNF230	intron	rs2191566	rs6509133	0.96	8029347	7773	ZNF230	rs6509133	19	0.0208320952564011	11.91	0.000558334001787275
Acute lymphoblastic leukemia (childhood)	19684603	ZNF230	intron	rs2191566	rs8105571	0.96	8029360	7766	ZNF223	rs8105571	19	0.0356767839635581	10.69	0.00107716206063366
Acute lymphoblastic leukemia (childhood)	19684603	ZNF230	intron	rs2191566	rs6509133	0.96	8029360	7766	ZNF223	rs6509133	19	0.0356767839635581	10.69	0.00107716206063366
Acute lymphoblastic leukemia (childhood)	19684603	ZNF230	intron	rs2191566	rs1996408	0.881	8029347	7773	ZNF230	rs1996408	19	0.0212222400604575	11.87	0.00057045412526219
Acute lymphoblastic leukemia (childhood)	19684603	ZNF230	intron	rs2191566	rs1996408	0.881	8029360	7766	ZNF223	rs1996408	19	0.0224915293692321	11.74	0.000611710236759771
Acute lymphoblastic leukemia (childhood)	19684604	CEBPE	nearGene-5	rs2239633	rs2239633	1	7977933	23428	SLC7A8	rs2239633	14	0.0109989388837649	13.3	0.000265406117232211
Acute lymphoblastic leukemia (childhood)	19684604	CEBPE	nearGene-5	rs2239633	rs12434881	0.903	7977933	23428	SLC7A8	rs12434881	14	0.00869146226703109	13.81	0.000202256849006767
Adiponectin levels	22479202	RBMS2	intron	rs2657888	rs7310284	1	7956261	5939	RBMS2	rs7310284	12	6.30323700214717e-06	30.75	2.93503841325872e-08
Adiponectin levels	22479202	RBMS2	intron	rs2657888	rs2657902	0.965	7956261	5939	RBMS2	rs2657902	12	2.29081359084262e-05	26.02	3.37898739852089e-07
Adiponectin levels	22479202	RBMS2	intron	rs2657888	rs10783790	0.831	7956261	5939	RBMS2	rs10783790	12	1.01934865250776e-05	27.59	1.49952011630713e-07
Adiponectin levels	22479202	DLG4	intron	rs507506	rs390200	0.934	7894209	23399	CTDNEP1	rs390200	17	3.95565564048805e-06	33.81	6.07657098622839e-09
Adiponectin levels	22479202	DLG4	intron	rs507506	rs2074222	0.841	7894209	23399	CTDNEP1	rs2074222	17	3.96421332487801e-06	33.89	5.83176764045846e-09
Adiponectin levels	22479202	DLG4	intron	rs507506	rs2017365	0.812	7894209	23399	CTDNEP1	rs2017365	17	3.96421332487801e-06	33.89	5.83176764045846e-09
Adiponectin levels	22479202	DLG4	intron	rs507506	rs222857	0.804	7894209	23399	CTDNEP1	rs222857	17	0	36.48	1.54240786607212e-09
Adiposity (WC)	19557161	TBCE	intron	rs6429082	rs704710	0.967	7925229	148789	B3GALNT2	rs704710	1	0.0124292392409946	13.04	0.0003049080963483
Adiposity (WC)	19557161	TBCE	intron	rs6429082	rs167092	0.818	7925229	148789	B3GALNT2	rs167092	1	7.78914130741643e-05	23.56	1.21078518396291e-06
Adiposity (WC)	19557161	TBCE	intron	rs6429082	rs704722	0.818	7925229	148789	B3GALNT2	rs704722	1	7.78914130741643e-05	23.56	1.21078518396291e-06
Adiposity (WC)	19557161	TBCE	intron	rs6429082	rs291340	0.818	7925229	148789	B3GALNT2	rs291340	1	7.78914130741643e-05	23.56	1.21078518396291e-06
Adverse response to chemotherapy in breast cancer (alopecia) (cyclophosphamide+doxorubicin+/-5FU) (Dominant)	24025145	CTH	intron	rs672203	rs672203	1	7902290	1491	CTH	rs672203	1	0.000644910410352266	19	1.3071845366763e-05
Age-related hearing impairment (PC2)	24939585	ACVR1B	intron	rs2252518	rs2242106	1	7955535	91	ACVR1B	rs2242106	12	0.027522849632044	11.28	0.000783465565415074
Age-related hearing impairment (PC2)	24939585	ACVR1B	intron	rs2252518	rs2252518	1	7955535	91	ACVR1B	rs2252518	12	0.0353773983542646	10.71	0.00106558029187233
Age-related hearing impairment (PC2)	24939585	ACVR1B	intron	rs2252518	rs2854464	1	7955535	91	ACVR1B	rs2854464	12	0.0378133692718575	10.56	0.00115561195933326
Age-related hearing impairment (PC2)	24939585	ACVR1B	intron	rs2252518	rs10783486	1	7955535	91	ACVR1B	rs10783486	12	0.0433627295155421	10.25	0.00136684600686612
Age-related hearing impairment (PC2)	24939585	ACVR1B	intron	rs2252518	rs11612312	0.855	7955535	91	ACVR1B	rs11612312	12	0.0212222400604575	11.87	0.00057045412526219
Age-related macular degeneration (GA)	22705344	FLJ27255 - SOD2	Intergenic	rs2842992	rs2758352	0.83	8123148	29074	MRPL18	rs2758352	6	0.0217757636968519	11.81	0.000589134325084672
Age-related macular degeneration (GA)	22705344	FLJ27255 - SOD2	Intergenic	rs2842992	rs752779	0.83	8123148	29074	MRPL18	rs752779	6	0.0217757636968519	11.81	0.000589134325084672
Age-related macular degeneration (GA)	22705344	FLJ27255 - SOD2	Intergenic	rs2842992	rs2842974	0.83	8123148	29074	MRPL18	rs2842974	6	0.0217757636968519	11.81	0.000589134325084672
AIDS	19754311	NDE1P1 - PRMT6	Intergenic	rs4118325	rs3791185	1	7903457	55170	PRMT6	rs3791185	1	9.4169347753436e-05	22.65	1.94360220422829e-06
AIDS	19754311	NDE1P1 - PRMT6	Intergenic	rs4118325	rs4118325	1	7903457	55170	PRMT6	rs4118325	1	0.00011592343094522	22.13	2.54796634086821e-06
AIDS	19754311	NDE1P1 - PRMT6	Intergenic	rs4118325	rs10494057	1	7903457	55170	PRMT6	rs10494057	1	0.00011592343094522	22.13	2.54796634086821e-06
AIDS	19754311	NDE1P1 - PRMT6	Intergenic	rs4118325	rs7543089	1	7903457	55170	PRMT6	rs7543089	1	0.00011592343094522	22.13	2.54796634086821e-06
AIDS	19754311	NDE1P1 - PRMT6	Intergenic	rs4118325	rs6684571	1	7903457	55170	PRMT6	rs6684571	1	0.00011592343094522	22.13	2.54796634086821e-06
AIDS	19754311	NDE1P1 - PRMT6	Intergenic	rs4118325	rs11185057	1	7903457	55170	PRMT6	rs11185057	1	0.000284551169293756	20.51	5.93205261558505e-06
AIDS	19754311	NDE1P1 - PRMT6	Intergenic	rs4118325	rs17018185	1	7903457	55170	PRMT6	rs17018185	1	0.000363259358738012	20	7.74421643104408e-06
AIDS	19754311	NDE1P1 - PRMT6	Intergenic	rs4118325	rs10785814	1	7903457	55170	PRMT6	rs10785814	1	0.000426383572661062	19.63	9.39818985431567e-06
AIDS	19754311	NDE1P1 - PRMT6	Intergenic	rs4118325	rs10881455	0.954	7903457	55170	PRMT6	rs10881455	1	0.00011592343094522	22.13	2.54796634086821e-06
AIDS	19754311	NDE1P1 - PRMT6	Intergenic	rs4118325	rs12032059	0.908	7903457	55170	PRMT6	rs12032059	1	0.00011592343094522	22.13	2.54796634086821e-06
AIDS	19754311	NDE1P1 - PRMT6	Intergenic	rs4118325	rs10494056	0.908	7903457	55170	PRMT6	rs10494056	1	0.000126750726398408	22.01	2.71233612470474e-06
AIDS	19754311	NDE1P1 - PRMT6	Intergenic	rs4118325	rs11185037	0.908	7903457	55170	PRMT6	rs11185037	1	0.000126750726398408	22.01	2.71233612470474e-06
Airflow obstruction (All)	22837378	CHRNA5	intron	rs17486278	rs951266	0.966	7985213	1138	CHRNA5	rs951266	15	0.0494784120346866	9.95	0.00160849397587295
Airflow obstruction (All)	22837378	CHRNA5	intron	rs17486278	rs2036527	0.899	7985213	1138	CHRNA5	rs2036527	15	0.0260402935620192	11.41	0.00073049831487217
Airflow obstruction (All)	22837378	CHRNA5	intron	rs17486278	rs8034191	0.868	7985213	1138	CHRNA5	rs8034191	15	0.0235773025722045	11.63	0.000648965547607567
Airflow obstruction (All)	22837378	CHRNA5	intron	rs17486278	rs931794	0.868	7985213	1138	CHRNA5	rs931794	15	0.0260402935620192	11.41	0.00073049831487217
Airflow obstruction (Smokers)	22837378	HYKK	intron	rs8031948	rs8034191	1	7985213	1138	CHRNA5	rs8034191	15	0.0235773025722045	11.63	0.000648965547607567
Airflow obstruction (Smokers)	22837378	HYKK	intron	rs8031948	rs931794	1	7985213	1138	CHRNA5	rs931794	15	0.0260402935620192	11.41	0.00073049831487217
Airflow obstruction (Smokers)	22837378	HYKK	intron	rs8031948	rs2036527	0.967	7985213	1138	CHRNA5	rs2036527	15	0.0260402935620192	11.41	0.00073049831487217
Airflow obstruction (Smokers)	22837378	HYKK	intron	rs8031948	rs951266	0.902	7985213	1138	CHRNA5	rs951266	15	0.0494784120346866	9.95	0.00160849397587295
Alcohol consumption	23743675	PLCL1	intron	rs67031482	rs1579695	0.935	8047248	5334	PLCL1	rs1579695	2	0.00830795194468506	13.9	0.000192798468274016
Alcohol consumption	23743675	PLCL1	intron	rs67031482	rs1595823	0.935	8047248	5334	PLCL1	rs1595823	2	0.00914684424329348	13.71	0.000213315632190136
Alcohol consumption	23743675	PLCL1	intron	rs67031482	rs4410288	0.869	8047248	5334	PLCL1	rs4410288	2	0.0325671570834722	10.9	0.000961642600724615
Alcohol consumption	23743675	PLCL1	intron	rs67031482	rs1518364	0.869	8047248	5334	PLCL1	rs1518364	2	0.0325671570834722	10.9	0.000961642600724615
Alcohol consumption	23743675	PLCL1	intron	rs67031482	rs10207433	0.869	8047248	5334	PLCL1	rs10207433	2	0.0325671570834722	10.9	0.000961642600724615
Alcohol consumption	23743675	PLCL1	intron	rs67031482	rs700679	0.869	8047248	5334	PLCL1	rs700679	2	0.0325671570834722	10.9	0.000961642600724615
Alcohol dependence	19581569	ERAP1	intron	rs13160562	rs1057569	0.933	8113250	51752	ERAP1	rs1057569	5	0.0134338886901398	12.88	0.000332112239392178
Alcohol dependence	19581569	ERAP1	intron	rs13160562	rs17401719	0.933	8113250	51752	ERAP1	rs17401719	5	0.0482307809075531	10	0.00156540225800255
Alcohol dependence	19581569	ERAP1	intron	rs13160562	rs10037212	0.871	8113250	51752	ERAP1	rs10037212	5	0.0224915293692321	11.74	0.000611710236759771
Alcohol dependence	22004471	MREG - PECR	Intergenic	rs1344694	rs6435930	0.819	8058837	55825	PECR	rs6435930	2	0.04701219876338	10.06	0.00151523226482584
Alcohol dependence	19581569	PECR	intron	rs7590720	rs6435930	1	8058837	55825	PECR	rs6435930	2	0.04701219876338	10.06	0.00151523226482584
Alcohol dependence	19581569	PECR	intron	rs7590720	rs705648	0.84	8058837	55825	PECR	rs705648	2	0.045500586217577	10.13	0.00145875407641659
Alcoholism (alcohol dependence factor score)	21529783	ANKS1A	intron	rs2140418	rs1737727	0.953	8118833	54887	UHRF1BP1	rs1737727	6	0.0122097551821644	13.08	0.000298465454698795
Alcoholism (alcohol use disorder factor score)	21529783	ANKS1A	intron	rs2140418	rs1737727	0.953	8118833	54887	UHRF1BP1	rs1737727	6	0.0122097551821644	13.08	0.000298465454698795
Alzheimer's disease	19118814	DISC1;TSNAX-DISC1	intron;intron	rs12044355	rs11577035	0.927	7910559	27185	DISC1	rs11577035	1	0.00856232687292276	13.84	0.000199053215193759
Alzheimer's disease	19118814	DISC1;TSNAX-DISC1	intron;intron	rs12044355	rs11122321	0.927	7910559	27185	DISC1	rs11122321	1	0.0197826981175732	12.03	0.000523510763654532
Alzheimer's disease	19118814	DISC1;TSNAX-DISC1	intron;intron	rs12044355	rs11122324	0.896	7910559	27185	DISC1	rs11122324	1	0.0117362183359604	13.17	0.000284466737292217
Alzheimer's disease	19118814	DISC1;TSNAX-DISC1	intron;intron	rs12044355	rs1538974	0.892	7910559	27185	DISC1	rs1538974	1	0.00200747142758428	16.81	4.13150138250935e-05
Alzheimer's disease	19118814	DISC1;TSNAX-DISC1	intron;intron	rs12044355	rs2487453	0.865	7910559	27185	DISC1	rs2487453	1	0.0164328292652071	12.44	0.000420235783146286
Alzheimer's disease	19118814	DISC1;TSNAX-DISC1	intron;intron	rs12044355	rs12040259	0.858	7910559	27185	DISC1	rs12040259	1	0.00739367330069077	14.16	0.00016790228313015
Alzheimer's disease	19118814	DISC1;TSNAX-DISC1	intron;intron	rs12044355	rs10429978	0.827	7910559	27185	DISC1	rs10429978	1	0.00739367330069077	14.16	0.00016790228313015
Alzheimer's disease (late onset)	24162737	EPHA1-AS1	intron	rs11771145	rs11771145	1	8143575	2041	EPHA1	rs11771145	7	0.00384220283477466	15.47	8.38251973810006e-05
Alzheimer's disease (late onset)	17553421	GAB2	intron	rs2373115	rs12277648	1	7950683	79731	NARS2	rs12277648	11	0.000696207175673911	18.87	1.39936161146718e-05
Alzheimer's disease (late onset)	17553421	GAB2	intron	rs2373115	rs2292572	1	7950683	79731	NARS2	rs2292572	11	0.000696207175673911	18.87	1.39936161146718e-05
Alzheimer's disease (late onset)	17553421	GAB2	intron	rs2373115	rs10793311	1	7950683	79731	NARS2	rs10793311	11	0.0051652579284901	14.89	0.000113965520208619
Alzheimer's disease (late onset)	17553421	GAB2	intron	rs2373115	rs10899496	0.901	7950683	79731	NARS2	rs10899496	11	0.00316042664013054	15.86	6.82051616396931e-05
Alzheimer's disease (late onset)	17553421	GAB2	intron	rs2373115	rs10899500	0.901	7950683	79731	NARS2	rs10899500	11	0.0204169323611414	11.95	0.00054647380609272
Amyotrophic lateral sclerosis (age of onset) (Meta)	22959728	IFRD1	intron	rs6956741	rs6956741	1	8135514	3475	IFRD1	rs6956741	7	0.044590314461005	10.18	0.0014197218125951
Amyotrophic lateral sclerosis (age of onset) (Meta)	22959728	IFRD1	intron	rs6956741	rs11773335	1	8135514	3475	IFRD1	rs11773335	7	0.044590314461005	10.18	0.0014197218125951
Amyotrophic lateral sclerosis (sporadic)	24529757	LRRC8C	intron	rs10754283	rs10754283	1	7902874	84230	LRRC8C	rs10754283	1	0.00117602887319489	17.91	2.31600990441062e-05
Amyotrophic lateral sclerosis (sporadic)	24529757	LRRC8C	intron	rs10754283	rs1320563	0.967	7902874	84230	LRRC8C	rs1320563	1	0.00111944367487143	17.99	2.22068479787603e-05
Amyotrophic lateral sclerosis (sporadic)	24529757	LRRC8C	intron	rs10754283	rs10801764	0.967	7902874	84230	LRRC8C	rs10801764	1	0.00111944367487143	17.99	2.22068479787603e-05
Amyotrophic lateral sclerosis (sporadic)	24529757	LRRC8C	intron	rs10754283	rs10493829	0.934	7902874	84230	LRRC8C	rs10493829	1	0.00111944367487143	17.99	2.22068479787603e-05
Ankylosing spondylitis	20062062	ERAP1	cds-synon	rs27434	rs27434	1	8113250	51752	ERAP1	rs27434	5	0	37.41	9.57300277602455e-10
Ankylosing spondylitis	20062062	ERAP1	cds-synon	rs27434	rs27045	1	8113250	51752	ERAP1	rs27045	5	7.19815956591963e-06	32.59	1.13798759893742e-08
Ankylosing spondylitis	21743469	ERAP1	missense	rs30187	rs30187	1	8113250	51752	ERAP1	rs30187	5	4.11567126558417e-06	34.51	4.24067064257353e-09
Ankylosing spondylitis	21743469	ERAP1	missense	rs30187	rs27529	1	8113250	51752	ERAP1	rs27529	5	4.11567126558417e-06	34.51	4.24067064257353e-09
Ankylosing spondylitis	21743469	ERAP1	missense	rs30187	rs30380	1	8113250	51752	ERAP1	rs30380	5	4.11567126558417e-06	34.51	4.24067064257353e-09
Ankylosing spondylitis	21743469	KPNB1 - TBKBP1	Intergenic	rs8070463	rs11871606	0.869	8008016	9755	TBKBP1	rs11871606	17	0.00523224853983774	14.86	0.00011579253598834
Ankylosing spondylitis	21743469	KPNB1 - TBKBP1	Intergenic	rs8070463	rs4794001	0.869	8008016	9755	TBKBP1	rs4794001	17	0.00532597135692322	14.82	0.000118274505048066
Ankylosing spondylitis	21743469	KPNB1 - TBKBP1	Intergenic	rs8070463	rs11870935	0.837	8008016	9755	TBKBP1	rs11870935	17	0.00161689000844753	17.27	3.24266237346818e-05
Ankylosing spondylitis	21743469	KPNB1 - TBKBP1	Intergenic	rs8070463	rs8065669	0.837	8008016	9755	TBKBP1	rs8065669	17	0.00384220283477466	15.47	8.38251973810006e-05
Ankylosing spondylitis	21743469	KPNB1 - TBKBP1	Intergenic	rs8070463	rs2317826	0.807	8008016	9755	TBKBP1	rs2317826	17	0.00161689000844753	17.27	3.24266237346818e-05
Antipsychotic-induced QTc interval prolongation (Risperidone)	20921969	CTH - CASP3P1	Intergenic	rs10458561	rs4650051	1	7902290	1491	CTH	rs4650051	1	0.0014126506393564	17.55	2.79850783474348e-05
Antipsychotic-induced QTc interval prolongation (Risperidone)	20921969	CTH - CASP3P1	Intergenic	rs10458561	rs663649	0.925	7902290	1491	CTH	rs663649	1	1.89360361185129e-05	26.59	2.51542366222983e-07
Aortic root size	19584346	SMG6	intron	rs10852932	rs216219	1	8003722	63826	SRR	rs216219	17	0.0352314864675362	10.72	0.00105983672290959
Aortic root size	19584346	SMG6	intron	rs10852932	rs216193	0.894	8003722	63826	SRR	rs216193	17	0.00126630124744376	17.76	2.50596803285706e-05
Aortic root size	19584346	SMG6	intron	rs10852932	rs2224770	0.894	8003722	63826	SRR	rs2224770	17	0.00126630124744376	17.76	2.50596803285706e-05
Aortic root size	21223598	CRCP	ncRNA	rs875971	rs11984115	0.862	8139873	285908	LINC00174	rs11984115	7	0.025709073618188	11.44	0.000718797910643904
Aortic root size	21223598	CRCP	ncRNA	rs875971	rs7783779	0.862	8139873	285908	LINC00174	rs7783779	7	0.025709073618188	11.44	0.000718797910643904
Aortic root size	21223598	CRCP	ncRNA	rs875971	rs778720	0.862	8139873	285908	LINC00174	rs778720	7	0.0398501256350347	10.44	0.00123315270177821
Arsenic metabolism (DMA%)	22383894	C10orf32;C10orf32-ASMT	UTR-3;intron	rs9527	rs9527	1	7930181	57412	AS3MT	rs9527	10	0	51.7	6.46627495274134e-13
Arsenic metabolism (DMA%)	22383894	C10orf32;C10orf32-ASMT	UTR-3;intron	rs9527	rs12416687	1	7930181	57412	AS3MT	rs12416687	10	0	51.7	6.46627495274134e-13
Arsenic metabolism (DMA%)	22383894	C10orf32;C10orf32-ASMT	UTR-3;intron	rs9527	rs4919690	1	7930181	57412	AS3MT	rs4919690	10	0	51.7	6.46627495274134e-13
Arsenic metabolism (DMA%)	22383894	C10orf32;C10orf32-ASMT	UTR-3;intron	rs9527	rs9527	1	7930170	119032	C10orf32	rs9527	10	1.45291363623264e-05	27.01	2.02405611531074e-07
Arsenic metabolism (DMA%)	22383894	C10orf32;C10orf32-ASMT	UTR-3;intron	rs9527	rs12416687	1	7930170	119032	C10orf32	rs12416687	10	1.45291363623264e-05	27.01	2.02405611531074e-07
Arsenic metabolism (DMA%)	22383894	C10orf32;C10orf32-ASMT	UTR-3;intron	rs9527	rs4919690	1	7930170	119032	C10orf32	rs4919690	10	1.45291363623264e-05	27.01	2.02405611531074e-07
Arsenic metabolism (DMA%)	22383894	C10orf32;C10orf32-ASMT	UTR-3;intron	rs9527	rs10883790	0.83	7930181	57412	AS3MT	rs10883790	10	0	49.22	2.28805939835296e-12
Arsenic metabolism (DMA%)	22383894	C10orf32;C10orf32-ASMT	UTR-3;intron	rs9527	rs10883790	0.83	7930170	119032	C10orf32	rs10883790	10	1.13365761330482e-05	29.12	6.80310494632461e-08
Asthma	22561531	ACO1	intron	rs10970976	rs10758139	0.839	8154733	48	ACO1	rs10758139	9	0.00495946981935613	14.97	0.000109234061414674
Asthma	22561531	ACO1	intron	rs10970976	rs10813816	0.839	8154733	48	ACO1	rs10813816	9	0.00495946981935613	14.97	0.000109234061414674
Asthma	22561531	ACO1	intron	rs10970976	rs1467712	0.811	8154733	48	ACO1	rs1467712	9	0.00495946981935613	14.97	0.000109234061414674
Asthma	21804549	GSDMB	intron	rs11078927	rs2872507	1	8014916	94103	ORMDL3	rs2872507	17	0	47.65	5.0952237218167e-12
Asthma	21804549	GSDMB	intron	rs11078927	rs10852936	1	8014916	94103	ORMDL3	rs10852936	17	0	47.65	5.0952237218167e-12
Asthma	21804549	GSDMB	intron	rs11078927	rs2305480	1	8014916	94103	ORMDL3	rs2305480	17	0	43.55	4.13264194514215e-11
Asthma	21804549	GSDMB	intron	rs11078927	rs2305480	1	8014903	55876	GSDMB	rs2305480	17	0	38.85	4.57653921535814e-10
Asthma	21804549	GSDMB	intron	rs11078927	rs2872507	1	8014903	55876	GSDMB	rs2872507	17	0	37.98	7.14735573224065e-10
Asthma	21804549	GSDMB	intron	rs11078927	rs10852936	1	8014903	55876	GSDMB	rs10852936	17	0	37.98	7.14735573224065e-10
Asthma	21804549	GSDMB	intron	rs11078927	rs8067378	0.905	8014916	94103	ORMDL3	rs8067378	17	0	50.07	1.48357924293823e-12
Asthma	21804549	GSDMB	intron	rs11078927	rs12950743	0.905	8014916	94103	ORMDL3	rs12950743	17	0	50.07	1.48357924293823e-12
Asthma	21804549	GSDMB	intron	rs11078927	rs2305479	0.905	8014916	94103	ORMDL3	rs2305479	17	0	49.93	1.5932986291543e-12
Asthma	21804549	GSDMB	intron	rs11078927	rs7216389	0.905	8014916	94103	ORMDL3	rs7216389	17	0	48.69	2.99791120951017e-12
Asthma	21804549	GSDMB	intron	rs11078927	rs7219923	0.905	8014916	94103	ORMDL3	rs7219923	17	0	48.69	2.99791120951017e-12
Asthma	21804549	GSDMB	intron	rs11078927	rs7224129	0.905	8014916	94103	ORMDL3	rs7224129	17	0	48.69	2.99791120951017e-12
Asthma	21804549	GSDMB	intron	rs11078927	rs2290400	0.905	8014916	94103	ORMDL3	rs2290400	17	0	48.23	3.79044616754454e-12
Asthma	21804549	GSDMB	intron	rs11078927	rs2305479	0.905	8014903	55876	GSDMB	rs2305479	17	0	40.53	1.93620282816033e-10
Asthma	21804549	GSDMB	intron	rs11078927	rs7216389	0.905	8014903	55876	GSDMB	rs7216389	17	0	38.84	4.60004411518996e-10
Asthma	21804549	GSDMB	intron	rs11078927	rs7219923	0.905	8014903	55876	GSDMB	rs7219923	17	0	38.84	4.60004411518996e-10
Asthma	21804549	GSDMB	intron	rs11078927	rs7224129	0.905	8014903	55876	GSDMB	rs7224129	17	0	38.84	4.60004411518996e-10
Asthma	21804549	GSDMB	intron	rs11078927	rs2290400	0.905	8014903	55876	GSDMB	rs2290400	17	0	38.73	4.86671326869465e-10
Asthma	21804549	GSDMB	intron	rs11078927	rs8067378	0.905	8014903	55876	GSDMB	rs8067378	17	0	38.56	5.30960234198589e-10
Asthma	21804549	GSDMB	intron	rs11078927	rs12950743	0.905	8014903	55876	GSDMB	rs12950743	17	0	38.56	5.30960234198589e-10
Asthma	21804549	GSDMB	intron	rs11078927	rs9303277	0.905	8014903	55876	GSDMB	rs9303277	17	0	35.34	2.76886571301149e-09
Asthma	21804549	GSDMB	intron	rs11078927	rs4795405	0.874	8014916	94103	ORMDL3	rs4795405	17	0	39.9	2.67303201630396e-10
Asthma	21804549	GSDMB	intron	rs11078927	rs4795405	0.874	8014903	55876	GSDMB	rs4795405	17	6.96732442573449e-06	32.14	1.43453164692316e-08
Asthma	21804549	GSDMB	intron	rs11078927	rs11557467	0.837	8014916	94103	ORMDL3	rs11557467	17	0	53.12	3.13781275881985e-13
Asthma	21804549	GSDMB	intron	rs11078927	rs11557467	0.837	8014903	55876	GSDMB	rs11557467	17	0	38.75	4.81710226134898e-10
Asthma	22561531	C5orf56	intron	rs11745587	rs11745587	1	8107920	6584	SLC22A5	rs11745587	5	0.000233577154555273	20.91	4.81375048902029e-06
Asthma	20860503	SLC22A5	intron	rs2073643	rs2073643	1	8107920	6584	SLC22A5	rs2073643	5	0.000107018007197703	22.29	2.3442422044866e-06
Asthma	20860503	SLC22A5	intron	rs2073643	rs2522051	0.811	8107920	6584	SLC22A5	rs2522051	5	1.86189945744802e-05	26.29	2.93806031043241e-07
Asthma	20860503	GSDMB	missense	rs2305480	rs2872507	1	8014916	94103	ORMDL3	rs2872507	17	0	47.65	5.0952237218167e-12
Asthma	20860503	GSDMB	missense	rs2305480	rs10852936	1	8014916	94103	ORMDL3	rs10852936	17	0	47.65	5.0952237218167e-12
Asthma	20860503	GSDMB	missense	rs2305480	rs2305480	1	8014916	94103	ORMDL3	rs2305480	17	0	43.55	4.13264194514215e-11
Asthma	20860503	GSDMB	missense	rs2305480	rs2305480	1	8014903	55876	GSDMB	rs2305480	17	0	38.85	4.57653921535814e-10
Asthma	20860503	GSDMB	missense	rs2305480	rs2872507	1	8014903	55876	GSDMB	rs2872507	17	0	37.98	7.14735573224065e-10
Asthma	20860503	GSDMB	missense	rs2305480	rs10852936	1	8014903	55876	GSDMB	rs10852936	17	0	37.98	7.14735573224065e-10
Asthma	20860503	GSDMB	missense	rs2305480	rs8067378	0.905	8014916	94103	ORMDL3	rs8067378	17	0	50.07	1.48357924293823e-12
Asthma	20860503	GSDMB	missense	rs2305480	rs12950743	0.905	8014916	94103	ORMDL3	rs12950743	17	0	50.07	1.48357924293823e-12
Asthma	20860503	GSDMB	missense	rs2305480	rs2305479	0.905	8014916	94103	ORMDL3	rs2305479	17	0	49.93	1.5932986291543e-12
Asthma	20860503	GSDMB	missense	rs2305480	rs7216389	0.905	8014916	94103	ORMDL3	rs7216389	17	0	48.69	2.99791120951017e-12
Asthma	20860503	GSDMB	missense	rs2305480	rs7219923	0.905	8014916	94103	ORMDL3	rs7219923	17	0	48.69	2.99791120951017e-12
Asthma	20860503	GSDMB	missense	rs2305480	rs7224129	0.905	8014916	94103	ORMDL3	rs7224129	17	0	48.69	2.99791120951017e-12
Asthma	20860503	GSDMB	missense	rs2305480	rs2290400	0.905	8014916	94103	ORMDL3	rs2290400	17	0	48.23	3.79044616754454e-12
Asthma	20860503	GSDMB	missense	rs2305480	rs2305479	0.905	8014903	55876	GSDMB	rs2305479	17	0	40.53	1.93620282816033e-10
Asthma	20860503	GSDMB	missense	rs2305480	rs7216389	0.905	8014903	55876	GSDMB	rs7216389	17	0	38.84	4.60004411518996e-10
Asthma	20860503	GSDMB	missense	rs2305480	rs7219923	0.905	8014903	55876	GSDMB	rs7219923	17	0	38.84	4.60004411518996e-10
Asthma	20860503	GSDMB	missense	rs2305480	rs7224129	0.905	8014903	55876	GSDMB	rs7224129	17	0	38.84	4.60004411518996e-10
Asthma	20860503	GSDMB	missense	rs2305480	rs2290400	0.905	8014903	55876	GSDMB	rs2290400	17	0	38.73	4.86671326869465e-10
Asthma	20860503	GSDMB	missense	rs2305480	rs8067378	0.905	8014903	55876	GSDMB	rs8067378	17	0	38.56	5.30960234198589e-10
Asthma	20860503	GSDMB	missense	rs2305480	rs12950743	0.905	8014903	55876	GSDMB	rs12950743	17	0	38.56	5.30960234198589e-10
Asthma	20860503	GSDMB	missense	rs2305480	rs9303277	0.905	8014903	55876	GSDMB	rs9303277	17	0	35.34	2.76886571301149e-09
Asthma	20860503	GSDMB	missense	rs2305480	rs4795405	0.874	8014916	94103	ORMDL3	rs4795405	17	0	39.9	2.67303201630396e-10
Asthma	20860503	GSDMB	missense	rs2305480	rs4795405	0.874	8014903	55876	GSDMB	rs4795405	17	6.96732442573449e-06	32.14	1.43453164692316e-08
Asthma	20860503	GSDMB	missense	rs2305480	rs11557467	0.837	8014916	94103	ORMDL3	rs11557467	17	0	53.12	3.13781275881985e-13
Asthma	20860503	GSDMB	missense	rs2305480	rs11557467	0.837	8014903	55876	GSDMB	rs11557467	17	0	38.75	4.81710226134898e-10
Asthma	20860503	GSDMA	missense	rs3894194	rs8079416	0.87	8014916	94103	ORMDL3	rs8079416	17	2.24464986618555e-05	26.05	3.32688850334143e-07
Asthma	20860503	GSDMA	missense	rs3894194	rs8079416	0.87	8014903	55876	GSDMB	rs8079416	17	0.000225592773626083	20.96	4.68973424737054e-06
Asthma	22561531	LOC101928947	intron	rs4794820	rs4795405	0.869	8014916	94103	ORMDL3	rs4795405	17	0	39.9	2.67303201630396e-10
Asthma	22561531	LOC101928947	intron	rs4794820	rs4795405	0.869	8014903	55876	GSDMB	rs4795405	17	6.96732442573449e-06	32.14	1.43453164692316e-08
Asthma	22561531	LOC101928947	intron	rs4794820	rs2872507	0.805	8014916	94103	ORMDL3	rs2872507	17	0	47.65	5.0952237218167e-12
Asthma	22561531	LOC101928947	intron	rs4794820	rs10852936	0.805	8014916	94103	ORMDL3	rs10852936	17	0	47.65	5.0952237218167e-12
Asthma	22561531	LOC101928947	intron	rs4794820	rs2305480	0.805	8014916	94103	ORMDL3	rs2305480	17	0	43.55	4.13264194514215e-11
Asthma	22561531	LOC101928947	intron	rs4794820	rs2305480	0.805	8014903	55876	GSDMB	rs2305480	17	0	38.85	4.57653921535814e-10
Asthma	22561531	LOC101928947	intron	rs4794820	rs2872507	0.805	8014903	55876	GSDMB	rs2872507	17	0	37.98	7.14735573224065e-10
Asthma	22561531	LOC101928947	intron	rs4794820	rs10852936	0.805	8014903	55876	GSDMB	rs10852936	17	0	37.98	7.14735573224065e-10
Asthma	21150878	LOC101928947	intron	rs6503525	rs8079416	1	8014916	94103	ORMDL3	rs8079416	17	2.24464986618555e-05	26.05	3.32688850334143e-07
Asthma	21150878	LOC101928947	intron	rs6503525	rs8079416	1	8014903	55876	GSDMB	rs8079416	17	0.000225592773626083	20.96	4.68973424737054e-06
Asthma	17611496	GSDMB	intron	rs7216389	rs8067378	1	8014916	94103	ORMDL3	rs8067378	17	0	50.07	1.48357924293823e-12
Asthma	17611496	GSDMB	intron	rs7216389	rs12950743	1	8014916	94103	ORMDL3	rs12950743	17	0	50.07	1.48357924293823e-12
Asthma	17611496	GSDMB	intron	rs7216389	rs2305479	1	8014916	94103	ORMDL3	rs2305479	17	0	49.93	1.5932986291543e-12
Asthma	17611496	GSDMB	intron	rs7216389	rs7216389	1	8014916	94103	ORMDL3	rs7216389	17	0	48.69	2.99791120951017e-12
Asthma	17611496	GSDMB	intron	rs7216389	rs7219923	1	8014916	94103	ORMDL3	rs7219923	17	0	48.69	2.99791120951017e-12
Asthma	17611496	GSDMB	intron	rs7216389	rs7224129	1	8014916	94103	ORMDL3	rs7224129	17	0	48.69	2.99791120951017e-12
Asthma	17611496	GSDMB	intron	rs7216389	rs2290400	1	8014916	94103	ORMDL3	rs2290400	17	0	48.23	3.79044616754454e-12
Asthma	17611496	GSDMB	intron	rs7216389	rs2305479	1	8014903	55876	GSDMB	rs2305479	17	0	40.53	1.93620282816033e-10
Asthma	17611496	GSDMB	intron	rs7216389	rs7216389	1	8014903	55876	GSDMB	rs7216389	17	0	38.84	4.60004411518996e-10
Asthma	17611496	GSDMB	intron	rs7216389	rs7219923	1	8014903	55876	GSDMB	rs7219923	17	0	38.84	4.60004411518996e-10
Asthma	17611496	GSDMB	intron	rs7216389	rs7224129	1	8014903	55876	GSDMB	rs7224129	17	0	38.84	4.60004411518996e-10
Asthma	17611496	GSDMB	intron	rs7216389	rs2290400	1	8014903	55876	GSDMB	rs2290400	17	0	38.73	4.86671326869465e-10
Asthma	17611496	GSDMB	intron	rs7216389	rs8067378	1	8014903	55876	GSDMB	rs8067378	17	0	38.56	5.30960234198589e-10
Asthma	17611496	GSDMB	intron	rs7216389	rs12950743	1	8014903	55876	GSDMB	rs12950743	17	0	38.56	5.30960234198589e-10
Asthma	17611496	GSDMB	intron	rs7216389	rs9303277	1	8014903	55876	GSDMB	rs9303277	17	0	35.34	2.76886571301149e-09
Asthma	17611496	GSDMB	intron	rs7216389	rs11557467	0.935	8014916	94103	ORMDL3	rs11557467	17	0	53.12	3.13781275881985e-13
Asthma	17611496	GSDMB	intron	rs7216389	rs11557467	0.935	8014903	55876	GSDMB	rs11557467	17	0	38.75	4.81710226134898e-10
Asthma	17611496	GSDMB	intron	rs7216389	rs2872507	0.905	8014916	94103	ORMDL3	rs2872507	17	0	47.65	5.0952237218167e-12
Asthma	17611496	GSDMB	intron	rs7216389	rs10852936	0.905	8014916	94103	ORMDL3	rs10852936	17	0	47.65	5.0952237218167e-12
Asthma	17611496	GSDMB	intron	rs7216389	rs2305480	0.905	8014916	94103	ORMDL3	rs2305480	17	0	43.55	4.13264194514215e-11
Asthma	17611496	GSDMB	intron	rs7216389	rs2305480	0.905	8014903	55876	GSDMB	rs2305480	17	0	38.85	4.57653921535814e-10
Asthma	17611496	GSDMB	intron	rs7216389	rs2872507	0.905	8014903	55876	GSDMB	rs2872507	17	0	37.98	7.14735573224065e-10
Asthma	17611496	GSDMB	intron	rs7216389	rs10852936	0.905	8014903	55876	GSDMB	rs10852936	17	0	37.98	7.14735573224065e-10
Asthma	17611496	GSDMB	intron	rs7216389	rs12603332	0.875	8014916	94103	ORMDL3	rs12603332	17	0	49.44	2.04532469398911e-12
Asthma	17611496	GSDMB	intron	rs7216389	rs12603332	0.875	8014903	55876	GSDMB	rs12603332	17	0	36.31	1.68298105713186e-09
Asthma (childhood, severe)	24241537	GSDMB	missense	rs2305480	rs2872507	1	8014916	94103	ORMDL3	rs2872507	17	0	47.65	5.0952237218167e-12
Asthma (childhood, severe)	24241537	GSDMB	missense	rs2305480	rs10852936	1	8014916	94103	ORMDL3	rs10852936	17	0	47.65	5.0952237218167e-12
Asthma (childhood, severe)	24241537	GSDMB	missense	rs2305480	rs2305480	1	8014916	94103	ORMDL3	rs2305480	17	0	43.55	4.13264194514215e-11
Asthma (childhood, severe)	24241537	GSDMB	missense	rs2305480	rs2305480	1	8014903	55876	GSDMB	rs2305480	17	0	38.85	4.57653921535814e-10
Asthma (childhood, severe)	24241537	GSDMB	missense	rs2305480	rs2872507	1	8014903	55876	GSDMB	rs2872507	17	0	37.98	7.14735573224065e-10
Asthma (childhood, severe)	24241537	GSDMB	missense	rs2305480	rs10852936	1	8014903	55876	GSDMB	rs10852936	17	0	37.98	7.14735573224065e-10
Asthma (childhood, severe)	24241537	GSDMB	missense	rs2305480	rs8067378	0.905	8014916	94103	ORMDL3	rs8067378	17	0	50.07	1.48357924293823e-12
Asthma (childhood, severe)	24241537	GSDMB	missense	rs2305480	rs12950743	0.905	8014916	94103	ORMDL3	rs12950743	17	0	50.07	1.48357924293823e-12
Asthma (childhood, severe)	24241537	GSDMB	missense	rs2305480	rs2305479	0.905	8014916	94103	ORMDL3	rs2305479	17	0	49.93	1.5932986291543e-12
Asthma (childhood, severe)	24241537	GSDMB	missense	rs2305480	rs7216389	0.905	8014916	94103	ORMDL3	rs7216389	17	0	48.69	2.99791120951017e-12
Asthma (childhood, severe)	24241537	GSDMB	missense	rs2305480	rs7219923	0.905	8014916	94103	ORMDL3	rs7219923	17	0	48.69	2.99791120951017e-12
Asthma (childhood, severe)	24241537	GSDMB	missense	rs2305480	rs7224129	0.905	8014916	94103	ORMDL3	rs7224129	17	0	48.69	2.99791120951017e-12
Asthma (childhood, severe)	24241537	GSDMB	missense	rs2305480	rs2290400	0.905	8014916	94103	ORMDL3	rs2290400	17	0	48.23	3.79044616754454e-12
Asthma (childhood, severe)	24241537	GSDMB	missense	rs2305480	rs2305479	0.905	8014903	55876	GSDMB	rs2305479	17	0	40.53	1.93620282816033e-10
Asthma (childhood, severe)	24241537	GSDMB	missense	rs2305480	rs7216389	0.905	8014903	55876	GSDMB	rs7216389	17	0	38.84	4.60004411518996e-10
Asthma (childhood, severe)	24241537	GSDMB	missense	rs2305480	rs7219923	0.905	8014903	55876	GSDMB	rs7219923	17	0	38.84	4.60004411518996e-10
Asthma (childhood, severe)	24241537	GSDMB	missense	rs2305480	rs7224129	0.905	8014903	55876	GSDMB	rs7224129	17	0	38.84	4.60004411518996e-10
Asthma (childhood, severe)	24241537	GSDMB	missense	rs2305480	rs2290400	0.905	8014903	55876	GSDMB	rs2290400	17	0	38.73	4.86671326869465e-10
Asthma (childhood, severe)	24241537	GSDMB	missense	rs2305480	rs8067378	0.905	8014903	55876	GSDMB	rs8067378	17	0	38.56	5.30960234198589e-10
Asthma (childhood, severe)	24241537	GSDMB	missense	rs2305480	rs12950743	0.905	8014903	55876	GSDMB	rs12950743	17	0	38.56	5.30960234198589e-10
Asthma (childhood, severe)	24241537	GSDMB	missense	rs2305480	rs9303277	0.905	8014903	55876	GSDMB	rs9303277	17	0	35.34	2.76886571301149e-09
Asthma (childhood, severe)	24241537	GSDMB	missense	rs2305480	rs4795405	0.874	8014916	94103	ORMDL3	rs4795405	17	0	39.9	2.67303201630396e-10
Asthma (childhood, severe)	24241537	GSDMB	missense	rs2305480	rs4795405	0.874	8014903	55876	GSDMB	rs4795405	17	6.96732442573449e-06	32.14	1.43453164692316e-08
Asthma (childhood, severe)	24241537	GSDMB	missense	rs2305480	rs11557467	0.837	8014916	94103	ORMDL3	rs11557467	17	0	53.12	3.13781275881985e-13
Asthma (childhood, severe)	24241537	GSDMB	missense	rs2305480	rs11557467	0.837	8014903	55876	GSDMB	rs11557467	17	0	38.75	4.81710226134898e-10
Asthma (childhood, severe)	24241537	GSDMA	missense	rs3894194	rs8079416	0.87	8014916	94103	ORMDL3	rs8079416	17	2.24464986618555e-05	26.05	3.32688850334143e-07
Asthma (childhood, severe)	24241537	GSDMA	missense	rs3894194	rs8079416	0.87	8014903	55876	GSDMB	rs8079416	17	0.000225592773626083	20.96	4.68973424737054e-06
Atopic dermatitis	23042114	OR10A3 - NLRP10	Intergenic	rs878860	rs878860	1	7894739	8665	EIF3F	rs878860	11	0.0134338886901398	12.88	0.000332112239392178
Atopic dermatitis	23042114	OR10A3 - NLRP10	Intergenic	rs878860	rs4421735	1	7894739	8665	EIF3F	rs4421735	11	0.0134338886901398	12.88	0.000332112239392178
Atopic dermatitis	23042114	OR10A3 - NLRP10	Intergenic	rs878860	rs9787855	0.866	7894739	8665	EIF3F	rs9787855	11	0.0256008197114813	11.45	0.000714939996695097
Attention deficit hyperactivity disorder	18839057	MMP24	intron	rs1555322	rs2425032	1	8065868	3692	EIF6	rs2425032	20	0.0142235391552714	12.76	0.000354110896172844
Attention deficit hyperactivity disorder	18839057	MMP24	intron	rs1555322	rs1205411	0.932	8065868	3692	EIF6	rs1205411	20	0.0180151651285726	12.23	0.000470271984148325
Attention deficit hyperactivity disorder	18839057	MMP24	intron	rs1555322	rs2425046	0.872	8065868	3692	EIF6	rs2425046	20	0.00523224853983774	14.86	0.00011579253598834
Attention deficit hyperactivity disorder	18839057	MAN2A2	intron	rs2677744	rs734252	0.962	7991401	374659	HDDC3	rs734252	15	0.0442654949215358	10.2	0.00140440653753111
Autism spectrum disorder, attention deficit-hyperactivity disorder, bipolar disorder, major depressive disorder, and schizophrenia (combined) (Modelling analysis)	23453885	PALB2	intron	rs249954	rs249869	0.861	7994102	84516	DCTN5	rs249869	16	0	36.69	1.3848801929834e-09
Autism spectrum disorder, attention deficit-hyperactivity disorder, bipolar disorder, major depressive disorder, and schizophrenia (combined) (Modelling analysis)	23453885	PALB2	intron	rs249954	rs420259	0.861	7994102	84516	DCTN5	rs420259	16	0.000620027210454966	19.13	1.22110340523931e-05
Autism spectrum disorder, attention deficit-hyperactivity disorder, bipolar disorder, major depressive disorder, and schizophrenia (combined) (Modelling analysis)	23453885	PALB2	intron	rs249954	rs26760	0.808	7994102	84516	DCTN5	rs26760	16	0	36.69	1.3848801929834e-09
Autism spectrum disorder, attention deficit-hyperactivity disorder, bipolar disorder, major depressive disorder, and schizophrenia (combined) (Modelling analysis)	23453885	MPP6	intron	rs2721800	rs2721798	0.843	8131927	51678	MPP6	rs2721798	7	0.0387212965667411	10.51	0.00118730255330827
Autism spectrum disorder, attention deficit-hyperactivity disorder, bipolar disorder, major depressive disorder, and schizophrenia (combined) (Modelling analysis)	23453885	CNNM2	intron	rs7914558	rs10786719	0.966	7930181	57412	AS3MT	rs10786719	10	0	49.13	2.39548381299738e-12
Autism spectrum disorder, attention deficit-hyperactivity disorder, bipolar disorder, major depressive disorder, and schizophrenia (combined) (Modelling analysis)	23453885	CNNM2	intron	rs7914558	rs10786719	0.966	7930170	119032	C10orf32	rs10786719	10	0.000413498555242515	19.74	8.87247248485641e-06
Behcet's disease	23291587	KLRC4;KLRC4-KLRK1	missense;UTR-5	rs2617170	rs2617170	1	7961175	3823	KLRC3	rs2617170	12	0.000510733006634815	19.44	1.03809938400423e-05
Behcet's disease	23291587	KLRC4;KLRC4-KLRK1	missense;UTR-5	rs2617170	rs11053802	0.961	7961175	3823	KLRC3	rs11053802	12	0.000444339445520848	19.56	9.74890933390823e-06
Behcet's disease	23291587	KLRC4;KLRC4-KLRK1	missense;UTR-5	rs2617170	rs1841957	0.961	7961175	3823	KLRC3	rs1841957	12	0.000609071575242144	19.16	1.2020608932658e-05
Behcet's disease	23291587	KLRC4;KLRC4-KLRK1	missense;UTR-5	rs2617170	rs11053802	0.961	7961182	3822	KLRC2	rs11053802	12	0.043000594774745	10.27	0.00135210802890327
Behcet's disease	23291587	KLRC4;KLRC4-KLRK1	missense;UTR-5	rs2617170	rs2733852	0.922	7961175	3823	KLRC3	rs2733852	12	0.0088545711319136	13.77	0.000206609319880227
Behcet's disease	23291587	KLRC4;KLRC4-KLRK1	missense;UTR-5	rs2617170	rs1351113	0.922	7961175	3823	KLRC3	rs1351113	12	0.0088545711319136	13.77	0.000206609319880227
Behcet's disease	23291587	KLRC4;KLRC4-KLRK1	missense;UTR-5	rs2617170	rs1049172	0.922	7961175	3823	KLRC3	rs1049172	12	0.015219244644649	12.61	0.000383688505315911
Beta-trace protein levels (EA)	23328707	LOC101928638	nearGene-5	rs57024841	rs11145951	0.819	8165345	20	ABCA2	rs11145951	9	0.00134342425111756	17.67	2.62737951298483e-05
Bilirubin levels	20639394	DGKD	intron	rs1550532	rs838709	0.963	8049317	8527	DGKD	rs838709	2	0.000746222073985022	18.79	1.45930269901545e-05
Bilirubin levels	20639394	DGKD	intron	rs1550532	rs838709	0.963	8059801	55230	USP40	rs838709	2	0.0164328292652071	12.44	0.000420235783146286
Bilirubin levels	19414484	SLC22A18	intron	rs16928809	rs16928809	1	7937852	5002	SLC22A18	rs16928809	11	0.0090945555954713	13.72	0.000212182871222579
Bilirubin levels	20639394	RNU6-14P - C9orf92	Intergenic	rs3008706	rs2987036	0.92	8154416	203238	CCDC171	rs2987036	9	0.00184133681265613	17	3.73798184017015e-05
Bipolar disorder	21353194	NCAN	UTR-3	rs1064395	rs1036215	0.882	8035703	9170	LPAR2	rs1036215	19	0.0368768344164876	10.62	0.00111871047363289
Bipolar disorder	21353194	NCAN	UTR-3	rs1064395	rs11670775	0.816	8035703	9170	LPAR2	rs11670775	19	0.0368768344164876	10.62	0.00111871047363289
Bipolar disorder	21738484	MGAT4A	intron	rs12618769	rs12618769	1	8043791	3631	INPP4A	rs12618769	2	0.0313856395187588	10.98	0.000921004299320653
Bipolar disorder	21738484	MGAT4A	intron	rs12618769	rs7560357	1	8043791	3631	INPP4A	rs7560357	2	0.0364078319787831	10.65	0.00110070906000304
Bipolar disorder	24618891	MAU2	intron	rs2011503	rs1036215	1	8035703	9170	LPAR2	rs1036215	19	0.0368768344164876	10.62	0.00111871047363289
Bipolar disorder	24618891	MAU2	intron	rs2011503	rs11670775	0.941	8035703	9170	LPAR2	rs11670775	19	0.0368768344164876	10.62	0.00111871047363289
Bipolar disorder	17554300	PALB2	intron	rs420259	rs420259	1	7994102	84516	DCTN5	rs420259	16	0.000620027210454966	19.13	1.22110340523931e-05
Bipolar disorder	18711365	CMTM8	intron	rs4380451	rs4380451	1	8078397	152189	CMTM8	rs4380451	3	0.0419503354322133	10.33	0.00130885206134917
Bipolar disorder	18711365	CMTM8	intron	rs4380451	rs4325954	0.821	8078397	152189	CMTM8	rs4325954	3	0.000322597774224667	20.22	6.90274761403555e-06
Bipolar disorder (addtive)	21254220	CMTM8	intron	rs4627791	rs4484229	1	8078397	152189	CMTM8	rs4484229	3	0.00904226694764912	13.73	0.000211056170604097
Bipolar disorder (addtive)	21254220	CMTM8	intron	rs4627791	rs6793780	0.929	8078397	152189	CMTM8	rs6793780	3	0.0018564671946128	16.98	3.77756530348276e-05
Bipolar disorder (mood-incongruent)	23092984	INPP4A	intron	rs12617721	rs3754891	1	8043791	3631	INPP4A	rs3754891	2	0.0380012697017975	10.55	0.00116188087415646
Bipolar disorder (mood-incongruent)	23092984	INPP4A	intron	rs12617721	rs3754886	1	8043791	3631	INPP4A	rs3754886	2	0.0380012697017975	10.55	0.00116188087415646
Bipolar disorder (mood-incongruent)	23092984	INPP4A	intron	rs12617721	rs2278214	1	8043791	3631	INPP4A	rs2278214	2	0.0380012697017975	10.55	0.00116188087415646
Bipolar disorder (mood-incongruent)	23092984	INPP4A	intron	rs12617721	rs6753380	0.957	8043791	3631	INPP4A	rs6753380	2	0.0380012697017975	10.55	0.00116188087415646
Bipolar disorder (mood-incongruent)	23092984	MIR6817 - ADRBK2	Intergenic	rs1930961	rs5996945	0.85	8072009	1416	CRYBB2P1	rs5996945	22	0.0282383467023428	11.22	0.000809204950151468
Bipolar disorder (recessive)	21254220	PALB2	intron	rs420259	rs420259	1	7994102	84516	DCTN5	rs420259	16	0.000620027210454966	19.13	1.22110340523931e-05
Birth weight	23202124	SLC2A4	nearGene-5	rs5415	rs5415	1	7894209	23399	CTDNEP1	rs5415	17	6.93517100178425e-06	32.1	1.46437314486401e-08
Birth weight	23202124	SLC2A4	nearGene-5	rs5415	rs2654189	0.89	7894209	23399	CTDNEP1	rs2654189	17	6.93517100178425e-06	32.1	1.46437314486401e-08
Bitter taste perception (Quinine)	23966204	PRH1-PRR4	intron	rs1031391	rs2708342	1	7961295	259289	TAS2R43	rs2708342	12	0	72.44	1.72188255527518e-17
Bitter taste perception (Quinine)	23966204	PRH1-PRR4	intron	rs1031391	rs2599396	1	7961295	259289	TAS2R43	rs2599396	12	0	72.44	1.72188255527518e-17
Bitter taste perception (Quinine)	23966204	PRH1-PRR4	intron	rs1031391	rs2597963	1	7961295	259289	TAS2R43	rs2597963	12	0	72.44	1.72188255527518e-17
Bitter taste perception (Quinine)	23966204	PRH1-PRR4	intron	rs1031391	rs2010481	1	7961295	259289	TAS2R43	rs2010481	12	0	72.27	1.87678936700171e-17
Bitter taste perception (Quinine)	23966204	PRH1-PRR4	intron	rs1031391	rs10772420	1	7961295	259289	TAS2R43	rs10772420	12	0	72.27	1.87678936700171e-17
Bitter taste perception (Quinine)	23966204	PRH1-PRR4	intron	rs1031391	rs2708342	1	7961291	259290	TAS2R31	rs2708342	12	1.7369616958071e-05	26.63	2.46388094012306e-07
Bitter taste perception (Quinine)	23966204	PRH1-PRR4	intron	rs1031391	rs2597963	1	7961291	259290	TAS2R31	rs2597963	12	1.7369616958071e-05	26.63	2.46388094012306e-07
Bitter taste perception (Quinine)	23966204	PRH1-PRR4	intron	rs1031391	rs2010481	1	7961291	259290	TAS2R31	rs2010481	12	1.86754289721469e-05	26.33	2.8778357632251e-07
Bitter taste perception (Quinine)	23966204	PRH1-PRR4	intron	rs1031391	rs10772420	1	7961291	259290	TAS2R31	rs10772420	12	1.86754289721469e-05	26.33	2.8778357632251e-07
Bitter taste perception (Quinine)	23966204	PRH1-PRR4	intron	rs1031391	rs4763602	1	7961291	259290	TAS2R31	rs4763602	12	2.07353682803363e-05	26.12	3.2084341928011e-07
Bitter taste perception (Quinine)	23966204	PRH1-PRR4	intron	rs1031391	rs4763602	1	7961279	50840	TAS2R14	rs4763602	12	0.0381891701317374	10.54	0.00116818419869753
Bitter taste perception (Quinine)	23966204	PRH1-PRR4	intron	rs1031391	rs2010481	1	7961279	50840	TAS2R14	rs2010481	12	0.0388763051510488	10.5	0.001193745444872
Bitter taste perception (Quinine)	23966204	PRH1-PRR4	intron	rs1031391	rs10772420	1	7961279	50840	TAS2R14	rs10772420	12	0.0388763051510488	10.5	0.001193745444872
Bitter taste perception (Quinine)	23966204	PRH1-PRR4	intron	rs1031391	rs7297949	0.904	7961295	259289	TAS2R43	rs7297949	12	0	71.11	3.37853331521428e-17
Bitter taste perception (Quinine)	23966204	PRH1-PRR4	intron	rs1031391	rs7297949	0.904	7961291	259290	TAS2R31	rs7297949	12	2.32160473849352e-05	25.95	3.503754377819e-07
Black vs. blond hair color	18483556	EXOC2	intron	rs6918152	rs12206548	1	8123524	55770	EXOC2	rs12206548	6	0.0398501256350347	10.44	0.00123315270177821
Black vs. red hair color	18483556	EXOC2	intron	rs6918152	rs12206548	1	8123524	55770	EXOC2	rs12206548	6	0.0398501256350347	10.44	0.00123315270177821
Blood metabolite levels (1-arachidonoylglycerophosphocholine)	24816252	MYRF	cds-synon	rs174535	rs102275	1	7940565	9415	FADS2	rs102275	11	0	57.18	3.97694930356572e-14
Blood metabolite levels (1-arachidonoylglycerophosphocholine)	24816252	MYRF	cds-synon	rs174535	rs174535	1	7940565	9415	FADS2	rs174535	11	0	57.1	4.14205671911306e-14
Blood metabolite levels (1-arachidonoylglycerophosphocholine)	24816252	MYRF	cds-synon	rs174535	rs1535	0.965	7940565	9415	FADS2	rs1535	11	0	57.46	3.44923062539331e-14
Blood metabolite levels (1-arachidonoylglycerophosphocholine)	24816252	MYRF	cds-synon	rs174535	rs174546	0.965	7940565	9415	FADS2	rs174546	11	0	57.1	4.14205671911306e-14
Blood metabolite levels (1-arachidonoylglycerophosphocholine)	24816252	MYRF	cds-synon	rs174535	rs174583	0.965	7940565	9415	FADS2	rs174583	11	0	55.05	1.17502321025091e-13
Blood metabolite levels (1-arachidonoylglycerophosphocholine)	24816252	MYRF	cds-synon	rs174535	rs174576	0.965	7940565	9415	FADS2	rs174576	11	0	54.67	1.42566046748273e-13
Blood metabolite levels (1-arachidonoylglycerophosphocholine)	24816252	MYRF	cds-synon	rs174535	rs174577	0.965	7940565	9415	FADS2	rs174577	11	0	54.67	1.42566046748273e-13
Blood metabolite levels (1-arachidonoylglycerophosphocholine)	24816252	MYRF	cds-synon	rs174535	rs174583	0.965	7948606	746	TMEM258	rs174583	11	0.0305633962586523	11.04	0.000891668617862335
Blood metabolite levels (1-arachidonoylglycerophosphocholine)	24816252	MYRF	cds-synon	rs174535	rs174547	0.932	7940565	9415	FADS2	rs174547	11	0	57.1	4.14205671911306e-14
Blood metabolite levels (1-arachidonoylglycerophosphocholine)	24816252	MYRF	cds-synon	rs174535	rs174550	0.932	7940565	9415	FADS2	rs174550	11	0	57.1	4.14205671911306e-14
Blood metabolite levels (1-arachidonoylglycerophosphocholine)	24816252	MYRF	cds-synon	rs174535	rs174538	0.899	7940565	9415	FADS2	rs174538	11	0	57.03	4.29214225987306e-14
Blood metabolite levels (1-arachidonoylglycerophosphocholine)	24816252	MYRF	cds-synon	rs174535	rs174548	0.806	7940565	9415	FADS2	rs174548	11	0	66.89	2.87087512068636e-16
Blood metabolite levels (1-arachidonoylglycerophosphoethanolamine)	24816252	FADS2	intron	rs174578	rs1535	1	7940565	9415	FADS2	rs1535	11	0	57.46	3.44923062539331e-14
Blood metabolite levels (1-arachidonoylglycerophosphoethanolamine)	24816252	FADS2	intron	rs174578	rs174546	1	7940565	9415	FADS2	rs174546	11	0	57.1	4.14205671911306e-14
Blood metabolite levels (1-arachidonoylglycerophosphoethanolamine)	24816252	FADS2	intron	rs174578	rs174583	1	7940565	9415	FADS2	rs174583	11	0	55.05	1.17502321025091e-13
Blood metabolite levels (1-arachidonoylglycerophosphoethanolamine)	24816252	FADS2	intron	rs174578	rs174577	1	7940565	9415	FADS2	rs174577	11	0	54.67	1.42566046748273e-13
Blood metabolite levels (1-arachidonoylglycerophosphoethanolamine)	24816252	FADS2	intron	rs174578	rs174576	1	7940565	9415	FADS2	rs174576	11	0	54.67	1.42566046748273e-13
Blood metabolite levels (1-arachidonoylglycerophosphoethanolamine)	24816252	FADS2	intron	rs174578	rs174583	1	7948606	746	TMEM258	rs174583	11	0.0305633962586523	11.04	0.000891668617862335
Blood metabolite levels (1-arachidonoylglycerophosphoethanolamine)	24816252	FADS2	intron	rs174578	rs102275	0.965	7940565	9415	FADS2	rs102275	11	0	57.18	3.97694930356572e-14
Blood metabolite levels (1-arachidonoylglycerophosphoethanolamine)	24816252	FADS2	intron	rs174578	rs174550	0.965	7940565	9415	FADS2	rs174550	11	0	57.1	4.14205671911306e-14
Blood metabolite levels (1-arachidonoylglycerophosphoethanolamine)	24816252	FADS2	intron	rs174578	rs174547	0.965	7940565	9415	FADS2	rs174547	11	0	57.1	4.14205671911306e-14
Blood metabolite levels (1-arachidonoylglycerophosphoethanolamine)	24816252	FADS2	intron	rs174578	rs174535	0.965	7940565	9415	FADS2	rs174535	11	0	57.1	4.14205671911306e-14
Blood metabolite levels (1-arachidonoylglycerophosphoethanolamine)	24816252	FADS2	intron	rs174578	rs174538	0.862	7940565	9415	FADS2	rs174538	11	0	57.03	4.29214225987306e-14
Blood metabolite levels (1-arachidonoylglycerophosphoethanolamine)	24816252	FADS2	intron	rs174578	rs174548	0.835	7940565	9415	FADS2	rs174548	11	0	66.89	2.87087512068636e-16
Blood metabolite levels (1-arachidonoylglycerophosphoinositol)	24816252	FADS2	intron	rs174578	rs1535	1	7940565	9415	FADS2	rs1535	11	0	57.46	3.44923062539331e-14
Blood metabolite levels (1-arachidonoylglycerophosphoinositol)	24816252	FADS2	intron	rs174578	rs174546	1	7940565	9415	FADS2	rs174546	11	0	57.1	4.14205671911306e-14
Blood metabolite levels (1-arachidonoylglycerophosphoinositol)	24816252	FADS2	intron	rs174578	rs174583	1	7940565	9415	FADS2	rs174583	11	0	55.05	1.17502321025091e-13
Blood metabolite levels (1-arachidonoylglycerophosphoinositol)	24816252	FADS2	intron	rs174578	rs174577	1	7940565	9415	FADS2	rs174577	11	0	54.67	1.42566046748273e-13
Blood metabolite levels (1-arachidonoylglycerophosphoinositol)	24816252	FADS2	intron	rs174578	rs174576	1	7940565	9415	FADS2	rs174576	11	0	54.67	1.42566046748273e-13
Blood metabolite levels (1-arachidonoylglycerophosphoinositol)	24816252	FADS2	intron	rs174578	rs174583	1	7948606	746	TMEM258	rs174583	11	0.0305633962586523	11.04	0.000891668617862335
Blood metabolite levels (1-arachidonoylglycerophosphoinositol)	24816252	FADS2	intron	rs174578	rs102275	0.965	7940565	9415	FADS2	rs102275	11	0	57.18	3.97694930356572e-14
Blood metabolite levels (1-arachidonoylglycerophosphoinositol)	24816252	FADS2	intron	rs174578	rs174550	0.965	7940565	9415	FADS2	rs174550	11	0	57.1	4.14205671911306e-14
Blood metabolite levels (1-arachidonoylglycerophosphoinositol)	24816252	FADS2	intron	rs174578	rs174547	0.965	7940565	9415	FADS2	rs174547	11	0	57.1	4.14205671911306e-14
Blood metabolite levels (1-arachidonoylglycerophosphoinositol)	24816252	FADS2	intron	rs174578	rs174535	0.965	7940565	9415	FADS2	rs174535	11	0	57.1	4.14205671911306e-14
Blood metabolite levels (1-arachidonoylglycerophosphoinositol)	24816252	FADS2	intron	rs174578	rs174538	0.862	7940565	9415	FADS2	rs174538	11	0	57.03	4.29214225987306e-14
Blood metabolite levels (1-arachidonoylglycerophosphoinositol)	24816252	FADS2	intron	rs174578	rs174548	0.835	7940565	9415	FADS2	rs174548	11	0	66.89	2.87087512068636e-16
Blood metabolite levels (1-arachidonoylglycerophosphoinositol)	24816252	TMC4	nearGene-5	rs8736	rs641738	0.967	8039144	147798	TMC4	rs641738	19	0.0462098678286313	10.1	0.00148269324321258
Blood metabolite levels (1-linoleoylglycerophosphoethanolamine)	24816252	MYRF	cds-synon	rs174535	rs102275	1	7940565	9415	FADS2	rs102275	11	0	57.18	3.97694930356572e-14
Blood metabolite levels (1-linoleoylglycerophosphoethanolamine)	24816252	MYRF	cds-synon	rs174535	rs174535	1	7940565	9415	FADS2	rs174535	11	0	57.1	4.14205671911306e-14
Blood metabolite levels (1-linoleoylglycerophosphoethanolamine)	24816252	MYRF	cds-synon	rs174535	rs1535	0.965	7940565	9415	FADS2	rs1535	11	0	57.46	3.44923062539331e-14
Blood metabolite levels (1-linoleoylglycerophosphoethanolamine)	24816252	MYRF	cds-synon	rs174535	rs174546	0.965	7940565	9415	FADS2	rs174546	11	0	57.1	4.14205671911306e-14
Blood metabolite levels (1-linoleoylglycerophosphoethanolamine)	24816252	MYRF	cds-synon	rs174535	rs174583	0.965	7940565	9415	FADS2	rs174583	11	0	55.05	1.17502321025091e-13
Blood metabolite levels (1-linoleoylglycerophosphoethanolamine)	24816252	MYRF	cds-synon	rs174535	rs174576	0.965	7940565	9415	FADS2	rs174576	11	0	54.67	1.42566046748273e-13
Blood metabolite levels (1-linoleoylglycerophosphoethanolamine)	24816252	MYRF	cds-synon	rs174535	rs174577	0.965	7940565	9415	FADS2	rs174577	11	0	54.67	1.42566046748273e-13
Blood metabolite levels (1-linoleoylglycerophosphoethanolamine)	24816252	MYRF	cds-synon	rs174535	rs174583	0.965	7948606	746	TMEM258	rs174583	11	0.0305633962586523	11.04	0.000891668617862335
Blood metabolite levels (1-linoleoylglycerophosphoethanolamine)	24816252	MYRF	cds-synon	rs174535	rs174547	0.932	7940565	9415	FADS2	rs174547	11	0	57.1	4.14205671911306e-14
Blood metabolite levels (1-linoleoylglycerophosphoethanolamine)	24816252	MYRF	cds-synon	rs174535	rs174550	0.932	7940565	9415	FADS2	rs174550	11	0	57.1	4.14205671911306e-14
Blood metabolite levels (1-linoleoylglycerophosphoethanolamine)	24816252	MYRF	cds-synon	rs174535	rs174538	0.899	7940565	9415	FADS2	rs174538	11	0	57.03	4.29214225987306e-14
Blood metabolite levels (1-linoleoylglycerophosphoethanolamine)	24816252	MYRF	cds-synon	rs174535	rs174548	0.806	7940565	9415	FADS2	rs174548	11	0	66.89	2.87087512068636e-16
Blood metabolite levels (3-(4-hydroxyphenyl)lactate)	24816252	CCDC57	missense	rs4625783	rs7226049	0.9	8019392	2194	FASN	rs7226049	17	0.0209406260612703	11.9	0.000561339441359351
Blood metabolite levels (3-dehydrocarnitine)	24816252	SLC22A4;LOC553103	intron;intron	rs273913	rs273914	1	8107920	6584	SLC22A5	rs273914	5	0.0108357947894537	13.33	0.00026119351965302
Blood metabolite levels (3-dehydrocarnitine)	24816252	SLC22A4;LOC553103	intron;intron	rs273913	rs272894	1	8107920	6584	SLC22A5	rs272894	5	0.0108357947894537	13.33	0.00026119351965302
Blood metabolite levels (3-dehydrocarnitine)	24816252	SLC22A4;LOC553103	intron;intron	rs273913	rs272842	1	8107920	6584	SLC22A5	rs272842	5	0.0108357947894537	13.33	0.00026119351965302
Blood metabolite levels (3-dehydrocarnitine)	24816252	SLC22A4;LOC553103	intron;intron	rs273913	rs272881	1	8107920	6584	SLC22A5	rs272881	5	0.0108357947894537	13.33	0.00026119351965302
Blood metabolite levels (3-dehydrocarnitine)	24816252	SLC22A4;LOC553103	intron;intron	rs273913	rs270605	1	8107920	6584	SLC22A5	rs270605	5	0.0108357947894537	13.33	0.00026119351965302
Blood metabolite levels (3-dehydrocarnitine)	24816252	SLC22A4;LOC553103	intron;intron	rs273913	rs272875	1	8107920	6584	SLC22A5	rs272875	5	0.0108357947894537	13.33	0.00026119351965302
Blood metabolite levels (3-dehydrocarnitine)	24816252	SLC22A4;LOC553103	intron;intron	rs273913	rs272867	1	8107920	6584	SLC22A5	rs272867	5	0.0108357947894537	13.33	0.00026119351965302
Blood metabolite levels (3-dehydrocarnitine)	24816252	SLC22A4;LOC553103	intron;intron	rs273913	rs2631370	1	8107920	6584	SLC22A5	rs2631370	5	0.0108357947894537	13.33	0.00026119351965302
Blood metabolite levels (3-dehydrocarnitine)	24816252	SLC22A4;LOC553103	intron;intron	rs273913	rs274559	1	8107920	6584	SLC22A5	rs274559	5	0.0108357947894537	13.33	0.00026119351965302
Blood metabolite levels (3-dehydrocarnitine)	24816252	SLC22A4;LOC553103	intron;intron	rs273913	rs274558	1	8107920	6584	SLC22A5	rs274558	5	0.0108357947894537	13.33	0.00026119351965302
Blood metabolite levels (3-dehydrocarnitine)	24816252	SLC22A4;LOC553103	intron;intron	rs273913	rs274557	1	8107920	6584	SLC22A5	rs274557	5	0.0118644342306616	13.15	0.000287519243401653
Blood metabolite levels (3-dehydrocarnitine)	24816252	SLC22A4;LOC553103	intron;intron	rs273913	rs273913	1	8107920	6584	SLC22A5	rs273913	5	0.0150725617465006	12.63	0.000379605176686869
Blood metabolite levels (3-dehydrocarnitine)	24816252	SLC22A4;LOC553103	intron;intron	rs273913	rs272886	0.932	8107920	6584	SLC22A5	rs272886	5	0.0108357947894537	13.33	0.00026119351965302
Blood metabolite levels (3-dehydrocarnitine)	24816252	SLC22A4;LOC553103	intron;intron	rs273913	rs270613	0.932	8107920	6584	SLC22A5	rs270613	5	0.0108357947894537	13.33	0.00026119351965302
Blood metabolite levels (3-dehydrocarnitine)	24816252	SLC22A4;LOC553103	intron;intron	rs273913	rs272893	0.931	8107920	6584	SLC22A5	rs272893	5	0.0128711713378299	12.97	0.000316522021639725
Blood metabolite levels (3-dehydrocarnitine)	24816252	SLC22A4;LOC553103	intron;intron	rs273913	rs272889	0.931	8107920	6584	SLC22A5	rs272889	5	0.0128711713378299	12.97	0.000316522021639725
Blood metabolite levels (3-dehydrocarnitine)	24816252	SLC22A4;LOC553103	intron;intron	rs273913	rs270602	0.931	8107920	6584	SLC22A5	rs270602	5	0.0128711713378299	12.97	0.000316522021639725
Blood metabolite levels (3-dehydrocarnitine)	24816252	SLC22A4;LOC553103	intron;intron	rs273913	rs272874	0.931	8107920	6584	SLC22A5	rs272874	5	0.0128711713378299	12.97	0.000316522021639725
Blood metabolite levels (3-dehydrocarnitine)	24816252	SLC22A4;LOC553103	intron;intron	rs273913	rs272869	0.931	8107920	6584	SLC22A5	rs272869	5	0.0128711713378299	12.97	0.000316522021639725
Blood metabolite levels (3-dehydrocarnitine)	24816252	SLC22A4;LOC553103	intron;intron	rs273913	rs274546	0.931	8107920	6584	SLC22A5	rs274546	5	0.0128711713378299	12.97	0.000316522021639725
Blood metabolite levels (3-dehydrocarnitine)	24816252	SLC22A4;LOC553103	intron;intron	rs273913	rs274562	0.931	8107920	6584	SLC22A5	rs274562	5	0.0128711713378299	12.97	0.000316522021639725
Blood metabolite levels (3-dehydrocarnitine)	24816252	SLC22A4;LOC553103	intron;intron	rs273913	rs274561	0.931	8107920	6584	SLC22A5	rs274561	5	0.0128711713378299	12.97	0.000316522021639725
Blood metabolite levels (3-dehydrocarnitine)	24816252	SLC22A4;LOC553103	intron;intron	rs273913	rs274560	0.931	8107920	6584	SLC22A5	rs274560	5	0.0128711713378299	12.97	0.000316522021639725
Blood metabolite levels (3-dehydrocarnitine)	24816252	SLC22A4;LOC553103	intron;intron	rs273913	rs274567	0.931	8107920	6584	SLC22A5	rs274567	5	0.0162990859351118	12.46	0.000415759945022032
Blood metabolite levels (3-dehydrocarnitine)	24816252	SLC22A4;LOC553103	intron;intron	rs273913	rs274555	0.833	8107920	6584	SLC22A5	rs274555	5	0.0276218096009852	11.27	0.000787697288027331
Blood metabolite levels (acetylcarnitine)	24816252	SLC22A5	intron	rs274567	rs274562	1	8107920	6584	SLC22A5	rs274562	5	0.0128711713378299	12.97	0.000316522021639725
Blood metabolite levels (acetylcarnitine)	24816252	SLC22A5	intron	rs274567	rs274561	1	8107920	6584	SLC22A5	rs274561	5	0.0128711713378299	12.97	0.000316522021639725
Blood metabolite levels (acetylcarnitine)	24816252	SLC22A5	intron	rs274567	rs274560	1	8107920	6584	SLC22A5	rs274560	5	0.0128711713378299	12.97	0.000316522021639725
Blood metabolite levels (acetylcarnitine)	24816252	SLC22A5	intron	rs274567	rs274546	1	8107920	6584	SLC22A5	rs274546	5	0.0128711713378299	12.97	0.000316522021639725
Blood metabolite levels (acetylcarnitine)	24816252	SLC22A5	intron	rs274567	rs272869	1	8107920	6584	SLC22A5	rs272869	5	0.0128711713378299	12.97	0.000316522021639725
Blood metabolite levels (acetylcarnitine)	24816252	SLC22A5	intron	rs274567	rs272874	1	8107920	6584	SLC22A5	rs272874	5	0.0128711713378299	12.97	0.000316522021639725
Blood metabolite levels (acetylcarnitine)	24816252	SLC22A5	intron	rs274567	rs272889	1	8107920	6584	SLC22A5	rs272889	5	0.0128711713378299	12.97	0.000316522021639725
Blood metabolite levels (acetylcarnitine)	24816252	SLC22A5	intron	rs274567	rs272893	1	8107920	6584	SLC22A5	rs272893	5	0.0128711713378299	12.97	0.000316522021639725
Blood metabolite levels (acetylcarnitine)	24816252	SLC22A5	intron	rs274567	rs270602	1	8107920	6584	SLC22A5	rs270602	5	0.0128711713378299	12.97	0.000316522021639725
Blood metabolite levels (acetylcarnitine)	24816252	SLC22A5	intron	rs274567	rs274567	1	8107920	6584	SLC22A5	rs274567	5	0.0162990859351118	12.46	0.000415759945022032
Blood metabolite levels (acetylcarnitine)	24816252	SLC22A5	intron	rs274567	rs274559	0.931	8107920	6584	SLC22A5	rs274559	5	0.0108357947894537	13.33	0.00026119351965302
Blood metabolite levels (acetylcarnitine)	24816252	SLC22A5	intron	rs274567	rs274558	0.931	8107920	6584	SLC22A5	rs274558	5	0.0108357947894537	13.33	0.00026119351965302
Blood metabolite levels (acetylcarnitine)	24816252	SLC22A5	intron	rs274567	rs2631370	0.931	8107920	6584	SLC22A5	rs2631370	5	0.0108357947894537	13.33	0.00026119351965302
Blood metabolite levels (acetylcarnitine)	24816252	SLC22A5	intron	rs274567	rs272867	0.931	8107920	6584	SLC22A5	rs272867	5	0.0108357947894537	13.33	0.00026119351965302
Blood metabolite levels (acetylcarnitine)	24816252	SLC22A5	intron	rs274567	rs272875	0.931	8107920	6584	SLC22A5	rs272875	5	0.0108357947894537	13.33	0.00026119351965302
Blood metabolite levels (acetylcarnitine)	24816252	SLC22A5	intron	rs274567	rs272881	0.931	8107920	6584	SLC22A5	rs272881	5	0.0108357947894537	13.33	0.00026119351965302
Blood metabolite levels (acetylcarnitine)	24816252	SLC22A5	intron	rs274567	rs272894	0.931	8107920	6584	SLC22A5	rs272894	5	0.0108357947894537	13.33	0.00026119351965302
Blood metabolite levels (acetylcarnitine)	24816252	SLC22A5	intron	rs274567	rs273914	0.931	8107920	6584	SLC22A5	rs273914	5	0.0108357947894537	13.33	0.00026119351965302
Blood metabolite levels (acetylcarnitine)	24816252	SLC22A5	intron	rs274567	rs272842	0.931	8107920	6584	SLC22A5	rs272842	5	0.0108357947894537	13.33	0.00026119351965302
Blood metabolite levels (acetylcarnitine)	24816252	SLC22A5	intron	rs274567	rs270605	0.931	8107920	6584	SLC22A5	rs270605	5	0.0108357947894537	13.33	0.00026119351965302
Blood metabolite levels (acetylcarnitine)	24816252	SLC22A5	intron	rs274567	rs274557	0.931	8107920	6584	SLC22A5	rs274557	5	0.0118644342306616	13.15	0.000287519243401653
Blood metabolite levels (acetylcarnitine)	24816252	SLC22A5	intron	rs274567	rs273913	0.931	8107920	6584	SLC22A5	rs273913	5	0.0150725617465006	12.63	0.000379605176686869
Blood metabolite levels (acetylcarnitine)	24816252	SLC22A5	intron	rs274567	rs272886	0.868	8107920	6584	SLC22A5	rs272886	5	0.0108357947894537	13.33	0.00026119351965302
Blood metabolite levels (acetylcarnitine)	24816252	SLC22A5	intron	rs274567	rs270613	0.868	8107920	6584	SLC22A5	rs270613	5	0.0108357947894537	13.33	0.00026119351965302
Blood metabolite levels (adrenate (22:4n6))	24816252	FADS1	intron	rs174550	rs174550	1	7940565	9415	FADS2	rs174550	11	0	57.1	4.14205671911306e-14
Blood metabolite levels (adrenate (22:4n6))	24816252	FADS1	intron	rs174550	rs1535	0.965	7940565	9415	FADS2	rs1535	11	0	57.46	3.44923062539331e-14
Blood metabolite levels (adrenate (22:4n6))	24816252	FADS1	intron	rs174550	rs174546	0.965	7940565	9415	FADS2	rs174546	11	0	57.1	4.14205671911306e-14
Blood metabolite levels (adrenate (22:4n6))	24816252	FADS1	intron	rs174550	rs174583	0.965	7940565	9415	FADS2	rs174583	11	0	55.05	1.17502321025091e-13
Blood metabolite levels (adrenate (22:4n6))	24816252	FADS1	intron	rs174550	rs174576	0.965	7940565	9415	FADS2	rs174576	11	0	54.67	1.42566046748273e-13
Blood metabolite levels (adrenate (22:4n6))	24816252	FADS1	intron	rs174550	rs174577	0.965	7940565	9415	FADS2	rs174577	11	0	54.67	1.42566046748273e-13
Blood metabolite levels (adrenate (22:4n6))	24816252	FADS1	intron	rs174550	rs174583	0.965	7948606	746	TMEM258	rs174583	11	0.0305633962586523	11.04	0.000891668617862335
Blood metabolite levels (adrenate (22:4n6))	24816252	FADS1	intron	rs174550	rs102275	0.932	7940565	9415	FADS2	rs102275	11	0	57.18	3.97694930356572e-14
Blood metabolite levels (adrenate (22:4n6))	24816252	FADS1	intron	rs174550	rs174535	0.932	7940565	9415	FADS2	rs174535	11	0	57.1	4.14205671911306e-14
Blood metabolite levels (adrenate (22:4n6))	24816252	FADS1	intron	rs174550	rs174547	0.93	7940565	9415	FADS2	rs174547	11	0	57.1	4.14205671911306e-14
Blood metabolite levels (adrenate (22:4n6))	24816252	FADS1	intron	rs174550	rs174548	0.865	7940565	9415	FADS2	rs174548	11	0	66.89	2.87087512068636e-16
Blood metabolite levels (adrenate (22:4n6))	24816252	FADS1	intron	rs174550	rs174538	0.827	7940565	9415	FADS2	rs174538	11	0	57.03	4.29214225987306e-14
Blood metabolite levels (arachidonate (20:4n6))	24816252	FADS1	intron	rs174548	rs174548	1	7940565	9415	FADS2	rs174548	11	0	66.89	2.87087512068636e-16
Blood metabolite levels (arachidonate (20:4n6))	24816252	FADS1	intron	rs174548	rs174550	0.865	7940565	9415	FADS2	rs174550	11	0	57.1	4.14205671911306e-14
Blood metabolite levels (arachidonate (20:4n6))	24816252	FADS1	intron	rs174548	rs1535	0.835	7940565	9415	FADS2	rs1535	11	0	57.46	3.44923062539331e-14
Blood metabolite levels (arachidonate (20:4n6))	24816252	FADS1	intron	rs174548	rs174546	0.835	7940565	9415	FADS2	rs174546	11	0	57.1	4.14205671911306e-14
Blood metabolite levels (arachidonate (20:4n6))	24816252	FADS1	intron	rs174548	rs174583	0.835	7940565	9415	FADS2	rs174583	11	0	55.05	1.17502321025091e-13
Blood metabolite levels (arachidonate (20:4n6))	24816252	FADS1	intron	rs174548	rs174576	0.835	7940565	9415	FADS2	rs174576	11	0	54.67	1.42566046748273e-13
Blood metabolite levels (arachidonate (20:4n6))	24816252	FADS1	intron	rs174548	rs174577	0.835	7940565	9415	FADS2	rs174577	11	0	54.67	1.42566046748273e-13
Blood metabolite levels (arachidonate (20:4n6))	24816252	FADS1	intron	rs174548	rs174583	0.835	7948606	746	TMEM258	rs174583	11	0.0305633962586523	11.04	0.000891668617862335
Blood metabolite levels (arachidonate (20:4n6))	24816252	FADS1	intron	rs174548	rs102275	0.806	7940565	9415	FADS2	rs102275	11	0	57.18	3.97694930356572e-14
Blood metabolite levels (arachidonate (20:4n6))	24816252	FADS1	intron	rs174548	rs174535	0.806	7940565	9415	FADS2	rs174535	11	0	57.1	4.14205671911306e-14
Blood metabolite levels (carnitine)	24816252	SLC22A4	intron	rs419291	rs419291	1	8107920	6584	SLC22A5	rs419291	5	0.0128711713378299	12.97	0.000316522021639725
Blood metabolite levels (cis-4-decenoyl carnitine)	24816252	ACADM	intron	rs11161521	rs11163924	1	7902367	34	ACADM	rs11163924	1	0.00088923551817908	18.46	1.73507978867073e-05
Blood metabolite levels (cis-4-decenoyl carnitine)	24816252	ACADM	intron	rs11161521	rs211718	1	7902367	34	ACADM	rs211718	1	0.000903386631963732	18.44	1.75338510770328e-05
Blood metabolite levels (cis-4-decenoyl carnitine)	24816252	ACADM	intron	rs11161521	rs7518038	1	7902367	34	ACADM	rs7518038	1	0.00178954875451357	17.06	3.62171527409293e-05
Blood metabolite levels (cis-4-decenoyl carnitine)	24816252	ACADM	intron	rs11161521	rs7534754	1	7902367	34	ACADM	rs7534754	1	0.0024492057482728	16.42	5.07469578784931e-05
Blood metabolite levels (cis-4-decenoyl carnitine)	24816252	ACADM	intron	rs11161521	rs1146581	0.924	7902367	34	ACADM	rs1146581	1	0.0337907398623842	10.81	0.0010095330253805
Blood metabolite levels (cis-4-decenoyl carnitine)	24816252	ACADM	intron	rs11161521	rs1251079	0.824	7902367	34	ACADM	rs1251079	1	0.025709073618188	11.44	0.000718797910643904
Blood metabolite levels (cis-4-decenoyl carnitine)	24816252	ACADM	intron	rs11161521	rs1251079	0.824	7902402	4438	MSH4	rs1251079	1	0.0360423079711706	10.67	0.00108887117634521
Blood metabolite levels (cis-4-decenoyl carnitine)	24816252	PPID	UTR-3	rs8396	rs12505475	1	8103437	5481	PPID	rs12505475	4	0	36.22	1.76252420769598e-09
Blood metabolite levels (cis-4-decenoyl carnitine)	24816252	PPID	UTR-3	rs8396	rs11737481	1	8103437	5481	PPID	rs11737481	4	0	35.83	2.15306909585219e-09
Blood metabolite levels (cis-4-decenoyl carnitine)	24816252	PPID	UTR-3	rs8396	rs8396	1	8103437	5481	PPID	rs8396	4	7.59506061495508e-06	33.2	8.31505322537334e-09
Blood metabolite levels (cis-4-decenoyl carnitine)	24816252	PPID	UTR-3	rs8396	rs17843966	0.921	8103437	5481	PPID	rs17843966	4	4.32050656541488e-05	25.19	5.19508733928307e-07
Blood metabolite levels (citrulline)	24816252	ALDH18A1	intron	rs56322409	rs7074866	0.833	7929511	953	ENTPD1	rs7074866	10	0.0373412846576378	10.59	0.00113700977214641
Blood metabolite levels (decanoylcarnitine)	24816252	RPL29P5 - ACADM	Intergenic	rs7552404	rs11163924	1	7902367	34	ACADM	rs11163924	1	0.00088923551817908	18.46	1.73507978867073e-05
Blood metabolite levels (decanoylcarnitine)	24816252	RPL29P5 - ACADM	Intergenic	rs7552404	rs211718	1	7902367	34	ACADM	rs211718	1	0.000903386631963732	18.44	1.75338510770328e-05
Blood metabolite levels (decanoylcarnitine)	24816252	RPL29P5 - ACADM	Intergenic	rs7552404	rs7518038	1	7902367	34	ACADM	rs7518038	1	0.00178954875451357	17.06	3.62171527409293e-05
Blood metabolite levels (decanoylcarnitine)	24816252	RPL29P5 - ACADM	Intergenic	rs7552404	rs7534754	1	7902367	34	ACADM	rs7534754	1	0.0024492057482728	16.42	5.07469578784931e-05
Blood metabolite levels (decanoylcarnitine)	24816252	RPL29P5 - ACADM	Intergenic	rs7552404	rs1146581	0.924	7902367	34	ACADM	rs1146581	1	0.0337907398623842	10.81	0.0010095330253805
Blood metabolite levels (decanoylcarnitine)	24816252	RPL29P5 - ACADM	Intergenic	rs7552404	rs1251079	0.824	7902367	34	ACADM	rs1251079	1	0.025709073618188	11.44	0.000718797910643904
Blood metabolite levels (decanoylcarnitine)	24816252	RPL29P5 - ACADM	Intergenic	rs7552404	rs1251079	0.824	7902402	4438	MSH4	rs1251079	1	0.0360423079711706	10.67	0.00108887117634521
Blood metabolite levels (decanoylcarnitine)	24816252	PPID	UTR-3	rs8396	rs12505475	1	8103437	5481	PPID	rs12505475	4	0	36.22	1.76252420769598e-09
Blood metabolite levels (decanoylcarnitine)	24816252	PPID	UTR-3	rs8396	rs11737481	1	8103437	5481	PPID	rs11737481	4	0	35.83	2.15306909585219e-09
Blood metabolite levels (decanoylcarnitine)	24816252	PPID	UTR-3	rs8396	rs8396	1	8103437	5481	PPID	rs8396	4	7.59506061495508e-06	33.2	8.31505322537334e-09
Blood metabolite levels (decanoylcarnitine)	24816252	PPID	UTR-3	rs8396	rs17843966	0.921	8103437	5481	PPID	rs17843966	4	4.32050656541488e-05	25.19	5.19508733928307e-07
Blood metabolite levels (dihomo-linolenate (20:3n3 or n6))	24816252	PDXDC1	intron	rs6498540	rs4500751	1	7999598	123803	NTAN1	rs4500751	16	0.000206781780525269	21.07	4.42806715765816e-06
Blood metabolite levels (dihomo-linolenate (20:3n3 or n6))	24816252	PDXDC1	intron	rs6498540	rs1121	1	7999598	123803	NTAN1	rs1121	16	0.00226514604664129	16.58	4.66402886979392e-05
Blood metabolite levels (dihomo-linolenate (20:3n3 or n6))	24816252	PDXDC1	intron	rs6498540	rs7200543	1	7999598	123803	NTAN1	rs7200543	16	0.00226514604664129	16.58	4.66402886979392e-05
Blood metabolite levels (dihomo-linolenate (20:3n3 or n6))	24816252	PDXDC1	intron	rs6498540	rs1135999	1	7999598	123803	NTAN1	rs1135999	16	0.00226514604664129	16.58	4.66402886979392e-05
Blood metabolite levels (dihomo-linolenate (20:3n3 or n6))	24816252	PDXDC1	intron	rs6498540	rs1136001	1	7999598	123803	NTAN1	rs1136001	16	0.00226514604664129	16.58	4.66402886979392e-05
Blood metabolite levels (dihomo-linolenate (20:3n3 or n6))	24816252	PDXDC1	intron	rs6498540	rs2740	1	7999598	123803	NTAN1	rs2740	16	0.00226514604664129	16.58	4.66402886979392e-05
Blood metabolite levels (dihomo-linolenate (20:3n3 or n6))	24816252	PDXDC1	intron	rs6498540	rs16966952	1	7999598	123803	NTAN1	rs16966952	16	0.00226514604664129	16.58	4.66402886979392e-05
Blood metabolite levels (docosapentaenoate (n3 DPA; 22:5n3))	24816252	TMEM258;FEN1;MIR611	UTR-5;nearGene-5;nearGene-5	rs174538	rs174538	1	7940565	9415	FADS2	rs174538	11	0	57.03	4.29214225987306e-14
Blood metabolite levels (docosapentaenoate (n3 DPA; 22:5n3))	24816252	TMEM258;FEN1;MIR611	UTR-5;nearGene-5;nearGene-5	rs174538	rs102275	0.899	7940565	9415	FADS2	rs102275	11	0	57.18	3.97694930356572e-14
Blood metabolite levels (docosapentaenoate (n3 DPA; 22:5n3))	24816252	TMEM258;FEN1;MIR611	UTR-5;nearGene-5;nearGene-5	rs174538	rs174535	0.899	7940565	9415	FADS2	rs174535	11	0	57.1	4.14205671911306e-14
Blood metabolite levels (docosapentaenoate (n3 DPA; 22:5n3))	24816252	TMEM258;FEN1;MIR611	UTR-5;nearGene-5;nearGene-5	rs174538	rs1535	0.862	7940565	9415	FADS2	rs1535	11	0	57.46	3.44923062539331e-14
Blood metabolite levels (docosapentaenoate (n3 DPA; 22:5n3))	24816252	TMEM258;FEN1;MIR611	UTR-5;nearGene-5;nearGene-5	rs174538	rs174546	0.862	7940565	9415	FADS2	rs174546	11	0	57.1	4.14205671911306e-14
Blood metabolite levels (docosapentaenoate (n3 DPA; 22:5n3))	24816252	TMEM258;FEN1;MIR611	UTR-5;nearGene-5;nearGene-5	rs174538	rs174583	0.862	7940565	9415	FADS2	rs174583	11	0	55.05	1.17502321025091e-13
Blood metabolite levels (docosapentaenoate (n3 DPA; 22:5n3))	24816252	TMEM258;FEN1;MIR611	UTR-5;nearGene-5;nearGene-5	rs174538	rs174576	0.862	7940565	9415	FADS2	rs174576	11	0	54.67	1.42566046748273e-13
Blood metabolite levels (docosapentaenoate (n3 DPA; 22:5n3))	24816252	TMEM258;FEN1;MIR611	UTR-5;nearGene-5;nearGene-5	rs174538	rs174577	0.862	7940565	9415	FADS2	rs174577	11	0	54.67	1.42566046748273e-13
Blood metabolite levels (docosapentaenoate (n3 DPA; 22:5n3))	24816252	TMEM258;FEN1;MIR611	UTR-5;nearGene-5;nearGene-5	rs174538	rs174583	0.862	7948606	746	TMEM258	rs174583	11	0.0305633962586523	11.04	0.000891668617862335
Blood metabolite levels (docosapentaenoate (n3 DPA; 22:5n3))	24816252	TMEM258;FEN1;MIR611	UTR-5;nearGene-5;nearGene-5	rs174538	rs174547	0.827	7940565	9415	FADS2	rs174547	11	0	57.1	4.14205671911306e-14
Blood metabolite levels (docosapentaenoate (n3 DPA; 22:5n3))	24816252	TMEM258;FEN1;MIR611	UTR-5;nearGene-5;nearGene-5	rs174538	rs174550	0.827	7940565	9415	FADS2	rs174550	11	0	57.1	4.14205671911306e-14
Blood metabolite levels (docosapentaenoate (n3 DPA; 22:5n3))	24816252	TMEM258;FEN1;MIR611	UTR-5;nearGene-5;nearGene-5	rs174538	rs108499	0.801	7940565	9415	FADS2	rs108499	11	0	49.16	2.35912625240912e-12
Blood metabolite levels (eicosapentaenoate (EPA; 20:5n3))	24816252	FADS1	intron	rs174556	rs174548	0.964	7940565	9415	FADS2	rs174548	11	0	66.89	2.87087512068636e-16
Blood metabolite levels (eicosapentaenoate (EPA; 20:5n3))	24816252	FADS1	intron	rs174556	rs174550	0.897	7940565	9415	FADS2	rs174550	11	0	57.1	4.14205671911306e-14
Blood metabolite levels (eicosapentaenoate (EPA; 20:5n3))	24816252	FADS1	intron	rs174556	rs1535	0.866	7940565	9415	FADS2	rs1535	11	0	57.46	3.44923062539331e-14
Blood metabolite levels (eicosapentaenoate (EPA; 20:5n3))	24816252	FADS1	intron	rs174556	rs174546	0.866	7940565	9415	FADS2	rs174546	11	0	57.1	4.14205671911306e-14
Blood metabolite levels (eicosapentaenoate (EPA; 20:5n3))	24816252	FADS1	intron	rs174556	rs174583	0.866	7940565	9415	FADS2	rs174583	11	0	55.05	1.17502321025091e-13
Blood metabolite levels (eicosapentaenoate (EPA; 20:5n3))	24816252	FADS1	intron	rs174556	rs174576	0.866	7940565	9415	FADS2	rs174576	11	0	54.67	1.42566046748273e-13
Blood metabolite levels (eicosapentaenoate (EPA; 20:5n3))	24816252	FADS1	intron	rs174556	rs174577	0.866	7940565	9415	FADS2	rs174577	11	0	54.67	1.42566046748273e-13
Blood metabolite levels (eicosapentaenoate (EPA; 20:5n3))	24816252	FADS1	intron	rs174556	rs174583	0.866	7948606	746	TMEM258	rs174583	11	0.0305633962586523	11.04	0.000891668617862335
Blood metabolite levels (eicosapentaenoate (EPA; 20:5n3))	24816252	FADS1	intron	rs174556	rs102275	0.836	7940565	9415	FADS2	rs102275	11	0	57.18	3.97694930356572e-14
Blood metabolite levels (eicosapentaenoate (EPA; 20:5n3))	24816252	FADS1	intron	rs174556	rs174535	0.836	7940565	9415	FADS2	rs174535	11	0	57.1	4.14205671911306e-14
Blood metabolite levels (eicosapentaenoate (EPA; 20:5n3))	24816252	FADS1	intron	rs174556	rs174547	0.828	7940565	9415	FADS2	rs174547	11	0	57.1	4.14205671911306e-14
Blood metabolite levels (gamma-glutamylglutamine)	24816252	GLS2	missense	rs2657879	rs2657879	1	7956257	283377	SPRYD4	rs2657879	12	0.00509768224379772	14.92	0.000112167517354527
Blood metabolite levels (gamma-glutamylglutamine)	24816252	GLS2	missense	rs2657879	rs7302925	0.83	7956257	283377	SPRYD4	rs7302925	12	0.0017706991676104	17.09	3.56495213359172e-05
Blood metabolite levels (glutamine)	24816252	GLS2	missense	rs2657879	rs2657879	1	7956257	283377	SPRYD4	rs2657879	12	0.00509768224379772	14.92	0.000112167517354527
Blood metabolite levels (glutamine)	24816252	GLS2	missense	rs2657879	rs7302925	0.83	7956257	283377	SPRYD4	rs7302925	12	0.0017706991676104	17.09	3.56495213359172e-05
Blood metabolite levels (glutaroyl carnitine)	24816252	MAGOH	intron	rs13375749	rs1799822	0.948	7916262	54987	C1orf123	rs1799822	1	0.024890234148215	11.51	0.000692227779118755
Blood metabolite levels (glutaroyl carnitine)	24816252	MAGOH	intron	rs13375749	rs11578832	0.948	7916262	54987	C1orf123	rs11578832	1	0.024890234148215	11.51	0.000692227779118755
Blood metabolite levels (hexanoylcarnitine)	24816252	ACADM	intron	rs11161521	rs11163924	1	7902367	34	ACADM	rs11163924	1	0.00088923551817908	18.46	1.73507978867073e-05
Blood metabolite levels (hexanoylcarnitine)	24816252	ACADM	intron	rs11161521	rs211718	1	7902367	34	ACADM	rs211718	1	0.000903386631963732	18.44	1.75338510770328e-05
Blood metabolite levels (hexanoylcarnitine)	24816252	ACADM	intron	rs11161521	rs7518038	1	7902367	34	ACADM	rs7518038	1	0.00178954875451357	17.06	3.62171527409293e-05
Blood metabolite levels (hexanoylcarnitine)	24816252	ACADM	intron	rs11161521	rs7534754	1	7902367	34	ACADM	rs7534754	1	0.0024492057482728	16.42	5.07469578784931e-05
Blood metabolite levels (hexanoylcarnitine)	24816252	ACADM	intron	rs11161521	rs1146581	0.924	7902367	34	ACADM	rs1146581	1	0.0337907398623842	10.81	0.0010095330253805
Blood metabolite levels (hexanoylcarnitine)	24816252	ACADM	intron	rs11161521	rs1251079	0.824	7902367	34	ACADM	rs1251079	1	0.025709073618188	11.44	0.000718797910643904
Blood metabolite levels (hexanoylcarnitine)	24816252	ACADM	intron	rs11161521	rs1251079	0.824	7902402	4438	MSH4	rs1251079	1	0.0360423079711706	10.67	0.00108887117634521
Blood metabolite levels (hexanoylcarnitine)	24816252	SLC22A4;LOC553103	intron;intron	rs272869	rs272869	1	8107920	6584	SLC22A5	rs272869	5	0.0128711713378299	12.97	0.000316522021639725
Blood metabolite levels (hexanoylcarnitine)	24816252	SLC22A4;LOC553103	intron;intron	rs272869	rs272874	1	8107920	6584	SLC22A5	rs272874	5	0.0128711713378299	12.97	0.000316522021639725
Blood metabolite levels (hexanoylcarnitine)	24816252	SLC22A4;LOC553103	intron;intron	rs272869	rs272889	1	8107920	6584	SLC22A5	rs272889	5	0.0128711713378299	12.97	0.000316522021639725
Blood metabolite levels (hexanoylcarnitine)	24816252	SLC22A4;LOC553103	intron;intron	rs272869	rs272893	1	8107920	6584	SLC22A5	rs272893	5	0.0128711713378299	12.97	0.000316522021639725
Blood metabolite levels (hexanoylcarnitine)	24816252	SLC22A4;LOC553103	intron;intron	rs272869	rs270602	1	8107920	6584	SLC22A5	rs270602	5	0.0128711713378299	12.97	0.000316522021639725
Blood metabolite levels (hexanoylcarnitine)	24816252	SLC22A4;LOC553103	intron;intron	rs272869	rs274546	1	8107920	6584	SLC22A5	rs274546	5	0.0128711713378299	12.97	0.000316522021639725
Blood metabolite levels (hexanoylcarnitine)	24816252	SLC22A4;LOC553103	intron;intron	rs272869	rs274562	1	8107920	6584	SLC22A5	rs274562	5	0.0128711713378299	12.97	0.000316522021639725
Blood metabolite levels (hexanoylcarnitine)	24816252	SLC22A4;LOC553103	intron;intron	rs272869	rs274561	1	8107920	6584	SLC22A5	rs274561	5	0.0128711713378299	12.97	0.000316522021639725
Blood metabolite levels (hexanoylcarnitine)	24816252	SLC22A4;LOC553103	intron;intron	rs272869	rs274560	1	8107920	6584	SLC22A5	rs274560	5	0.0128711713378299	12.97	0.000316522021639725
Blood metabolite levels (hexanoylcarnitine)	24816252	SLC22A4;LOC553103	intron;intron	rs272869	rs274567	1	8107920	6584	SLC22A5	rs274567	5	0.0162990859351118	12.46	0.000415759945022032
Blood metabolite levels (hexanoylcarnitine)	24816252	SLC22A4;LOC553103	intron;intron	rs272869	rs272867	0.931	8107920	6584	SLC22A5	rs272867	5	0.0108357947894537	13.33	0.00026119351965302
Blood metabolite levels (hexanoylcarnitine)	24816252	SLC22A4;LOC553103	intron;intron	rs272869	rs272875	0.931	8107920	6584	SLC22A5	rs272875	5	0.0108357947894537	13.33	0.00026119351965302
Blood metabolite levels (hexanoylcarnitine)	24816252	SLC22A4;LOC553103	intron;intron	rs272869	rs272881	0.931	8107920	6584	SLC22A5	rs272881	5	0.0108357947894537	13.33	0.00026119351965302
Blood metabolite levels (hexanoylcarnitine)	24816252	SLC22A4;LOC553103	intron;intron	rs272869	rs272894	0.931	8107920	6584	SLC22A5	rs272894	5	0.0108357947894537	13.33	0.00026119351965302
Blood metabolite levels (hexanoylcarnitine)	24816252	SLC22A4;LOC553103	intron;intron	rs272869	rs273914	0.931	8107920	6584	SLC22A5	rs273914	5	0.0108357947894537	13.33	0.00026119351965302
Blood metabolite levels (hexanoylcarnitine)	24816252	SLC22A4;LOC553103	intron;intron	rs272869	rs272842	0.931	8107920	6584	SLC22A5	rs272842	5	0.0108357947894537	13.33	0.00026119351965302
Blood metabolite levels (hexanoylcarnitine)	24816252	SLC22A4;LOC553103	intron;intron	rs272869	rs2631370	0.931	8107920	6584	SLC22A5	rs2631370	5	0.0108357947894537	13.33	0.00026119351965302
Blood metabolite levels (hexanoylcarnitine)	24816252	SLC22A4;LOC553103	intron;intron	rs272869	rs270605	0.931	8107920	6584	SLC22A5	rs270605	5	0.0108357947894537	13.33	0.00026119351965302
Blood metabolite levels (hexanoylcarnitine)	24816252	SLC22A4;LOC553103	intron;intron	rs272869	rs274559	0.931	8107920	6584	SLC22A5	rs274559	5	0.0108357947894537	13.33	0.00026119351965302
Blood metabolite levels (hexanoylcarnitine)	24816252	SLC22A4;LOC553103	intron;intron	rs272869	rs274558	0.931	8107920	6584	SLC22A5	rs274558	5	0.0108357947894537	13.33	0.00026119351965302
Blood metabolite levels (hexanoylcarnitine)	24816252	SLC22A4;LOC553103	intron;intron	rs272869	rs274557	0.931	8107920	6584	SLC22A5	rs274557	5	0.0118644342306616	13.15	0.000287519243401653
Blood metabolite levels (hexanoylcarnitine)	24816252	SLC22A4;LOC553103	intron;intron	rs272869	rs273913	0.931	8107920	6584	SLC22A5	rs273913	5	0.0150725617465006	12.63	0.000379605176686869
Blood metabolite levels (hexanoylcarnitine)	24816252	SLC22A4;LOC553103	intron;intron	rs272869	rs272886	0.868	8107920	6584	SLC22A5	rs272886	5	0.0108357947894537	13.33	0.00026119351965302
Blood metabolite levels (hexanoylcarnitine)	24816252	SLC22A4;LOC553103	intron;intron	rs272869	rs270613	0.868	8107920	6584	SLC22A5	rs270613	5	0.0108357947894537	13.33	0.00026119351965302
Blood metabolite levels (homostachydrine)	24816252	SLC22A4;LOC553103	intron;intron	rs11950562	rs10058074	1	8107920	6584	SLC22A5	rs10058074	5	0	41.91	9.55726083065679e-11
Blood metabolite levels (homostachydrine)	24816252	SLC22A4;LOC553103	intron;intron	rs11950562	rs17622208	1	8107920	6584	SLC22A5	rs17622208	5	0	41.91	9.55726083065679e-11
Blood metabolite levels (isovalerylcarnitine)	24816252	SLC22A4;LOC553103	intron;intron	rs11950562	rs10058074	1	8107920	6584	SLC22A5	rs10058074	5	0	41.91	9.55726083065679e-11
Blood metabolite levels (isovalerylcarnitine)	24816252	SLC22A4;LOC553103	intron;intron	rs11950562	rs17622208	1	8107920	6584	SLC22A5	rs17622208	5	0	41.91	9.55726083065679e-11
Blood metabolite levels (octanoylcarnitine)	24816252	RPL29P5 - ACADM	Intergenic	rs7552404	rs11163924	1	7902367	34	ACADM	rs11163924	1	0.00088923551817908	18.46	1.73507978867073e-05
Blood metabolite levels (octanoylcarnitine)	24816252	RPL29P5 - ACADM	Intergenic	rs7552404	rs211718	1	7902367	34	ACADM	rs211718	1	0.000903386631963732	18.44	1.75338510770328e-05
Blood metabolite levels (octanoylcarnitine)	24816252	RPL29P5 - ACADM	Intergenic	rs7552404	rs7518038	1	7902367	34	ACADM	rs7518038	1	0.00178954875451357	17.06	3.62171527409293e-05
[truncated: 3,300 more rows]

## Sheet: IBD-HV_Monocyte
Disease.Trait	PUBMEDID	Mapped_gene	Context	gwasSNP	Proxy	RSquared	PROBEID	ENTREZID	SYMBOL	eSNP	chr	fdr	scores	pval
[truncated: 5,909 more rows]

[truncated: 2 more sheets: IBD-HV_Neutrophil, IBD-HV_B_cell]
