# Supplementary material for: Insight into Genotype-Phenotype Associations through eQTL Mapping in Multiple Cell Types in Health and Immune-Mediated Disease
Source: PLoS Genet. 2016 Mar 25;12(3):e1005908. doi: 10.1371/journal.pgen.1005908 (PMC4807835; doi:10.1371/journal.pgen.1005908)
Supplement: S3 Table — Columns labels as per S2 Table. (XLSX) [file pgen.1005908.s023.xlsx]

## Sheet: CD4-Tcell.txt
Disease.Trait	PUBMEDID	Mapped_gene	Context	gwasSNP	Proxy	RSquared	PROBEID	ENTREZID	SYMBOL	eSNP	chr	fdr	scores	pval
Ankylosing spondylitis	20062062	ERAP1	cds-synon	rs27434	rs26498	1	8113250	51752	ERAP1	rs26498	5	0.0372932985204526	12.66	0.000373562215098037
Ankylosing spondylitis	20062062	ERAP1	cds-synon	rs27434	rs27045	1	8113250	51752	ERAP1	rs27045	5	0.0372932985204526	12.66	0.000373562215098037
Ankylosing spondylitis	21743469	ERAP1	missense	rs30187	rs27710	1	8107044	64167	ERAP2	rs27710	5	0.00747834017327861	16.19	5.72957781845593e-05
Ankylosing spondylitis	21743469	ERAP1	missense	rs30187	rs27529	1	8107044	64167	ERAP2	rs27529	5	0.00747834017327861	16.19	5.72957781845593e-05
Ankylosing spondylitis	21743469	ERAP1	missense	rs30187	rs27710	1	8113250	51752	ERAP1	rs27710	5	0.0220794058840331	13.84	0.000199053215193759
Ankylosing spondylitis	21743469	ERAP1	missense	rs30187	rs27529	1	8113250	51752	ERAP1	rs27529	5	0.0220794058840331	13.84	0.000199053215193759
Arsenic metabolism (DMA%)	22383894	C10orf32;C10orf32-ASMT	UTR-3;intron	rs9527	rs4919690	1	7930181	57412	AS3MT	rs4919690	10	0	22.99	1.62846274390609e-06
Attention deficit hyperactivity disorder	18839057	MAN2A2	intron	rs2677744	rs2677744	1	7986186	91433	RCCD1	rs2677744	15	0.0135144548937652	14.8	0.00011953550181303
Autism spectrum disorder, attention deficit-hyperactivity disorder, bipolar disorder, major depressive disorder, and schizophrenia (combined) (Modelling analysis)	23453885	PALB2	intron	rs249954	rs35585	0.861	7994102	84516	DCTN5	rs35585	16	0.0270454545454545	13.34	0.000259804348918242
Autism spectrum disorder, attention deficit-hyperactivity disorder, bipolar disorder, major depressive disorder, and schizophrenia (combined) (Modelling analysis)	23453885	PALB2	intron	rs249954	rs35635	0.861	7994102	84516	DCTN5	rs35635	16	0.0408117016893284	12.45	0.000417991819919652
Autism spectrum disorder, attention deficit-hyperactivity disorder, bipolar disorder, major depressive disorder, and schizophrenia (combined) (Modelling analysis)	23453885	PALB2	intron	rs249954	rs26760	0.808	7994102	84516	DCTN5	rs26760	16	0.0355704697986577	12.76	0.000354110896172844
Autism spectrum disorder, attention deficit-hyperactivity disorder, bipolar disorder, major depressive disorder, and schizophrenia (combined) (Modelling analysis)	23453885	CNNM2	intron	rs7914558	rs10509757	1	7930181	57412	AS3MT	rs10509757	10	0.00783783783783784	16.13	5.91397730727361e-05
Autism spectrum disorder, attention deficit-hyperactivity disorder, bipolar disorder, major depressive disorder, and schizophrenia (combined) (Modelling analysis)	23453885	CNNM2	intron	rs7914558	rs10786719	0.966	7930181	57412	AS3MT	rs10786719	10	0.00345238095238095	17.88	2.35280756057288e-05
Autism spectrum disorder, attention deficit-hyperactivity disorder, bipolar disorder, major depressive disorder, and schizophrenia (combined) (Modelling analysis)	23453885	CNNM2	intron	rs7914558	rs11191438	0.966	7930181	57412	AS3MT	rs11191438	10	0.00345238095238095	17.88	2.35280756057288e-05
Autism spectrum disorder, attention deficit-hyperactivity disorder, bipolar disorder, major depressive disorder, and schizophrenia (combined) (Modelling analysis)	23453885	CNNM2	intron	rs7914558	rs10883817	0.966	7930181	57412	AS3MT	rs10883817	10	0.00783783783783784	16.13	5.91397730727361e-05
Autism spectrum disorder, attention deficit-hyperactivity disorder, bipolar disorder, major depressive disorder, and schizophrenia (combined) (Modelling analysis)	23453885	CNNM2	intron	rs7914558	rs10748835	0.966	7930181	57412	AS3MT	rs10748835	10	0.00783783783783784	16.13	5.91397730727361e-05
Bipolar disorder	21926972	C11orf80	intron	rs10896135	rs2242663	0.821	7949650	8722	CTSF	rs2242663	11	0.00808888888888889	16.07	6.10434633698428e-05
Bipolar disorder	19416921	CTSF	intron	rs2242663	rs2242663	1	7949650	8722	CTSF	rs2242663	11	0.00808888888888889	16.07	6.10434633698428e-05
Bitter taste perception (Quinine)	23966204	PRH1-PRR4	intron	rs1031391	rs2010481	1	7961295	259289	TAS2R43	rs2010481	12	0.0309320019020447	13.04	0.0003049080963483
Bitter taste perception (Quinine)	23966204	PRH1-PRR4	intron	rs1031391	rs2900578	1	7961295	259289	TAS2R43	rs2900578	12	0.0397788902795161	12.51	0.000404779603894183
Bitter taste perception (Quinine)	23966204	PRH1-PRR4	intron	rs1031391	rs2597996	0.935	7961295	259289	TAS2R43	rs2597996	12	0.0264790200677613	13.42	0.000248955699431865
Bitter taste perception (Quinine)	23966204	PRH1-PRR4	intron	rs1031391	rs7134036	0.935	7961295	259289	TAS2R43	rs7134036	12	0.0270520520520521	13.32	0.0002625901774147
Blood metabolite levels (1-arachidonoylglycerophosphocholine)	24816252	MYRF	cds-synon	rs174535	rs174577	0.965	7940565	9415	FADS2	rs174577	11	0.0143784153005464	14.68	0.000127390880369128
Blood metabolite levels (1-arachidonoylglycerophosphocholine)	24816252	MYRF	cds-synon	rs174535	rs174583	0.965	7940565	9415	FADS2	rs174583	11	0.0157980989839397	14.49	0.000140905565634046
Blood metabolite levels (1-arachidonoylglycerophosphocholine)	24816252	MYRF	cds-synon	rs174535	rs174547	0.932	7940565	9415	FADS2	rs174547	11	0.0133684210526316	14.83	0.000117649036627626
Blood metabolite levels (1-arachidonoylglycerophosphocholine)	24816252	MYRF	cds-synon	rs174535	rs174549	0.836	7940565	9415	FADS2	rs174549	11	0.00355477855477855	17.74	2.53245177718486e-05
Blood metabolite levels (1-arachidonoylglycerophosphocholine)	24816252	MYRF	cds-synon	rs174535	rs174548	0.806	7940565	9415	FADS2	rs174548	11	0.00463720676486634	17.15	3.45409413692751e-05
Blood metabolite levels (1-arachidonoylglycerophosphoethanolamine)	24816252	FADS2	intron	rs174578	rs174577	1	7940565	9415	FADS2	rs174577	11	0.0143784153005464	14.68	0.000127390880369128
Blood metabolite levels (1-arachidonoylglycerophosphoethanolamine)	24816252	FADS2	intron	rs174578	rs174583	1	7940565	9415	FADS2	rs174583	11	0.0157980989839397	14.49	0.000140905565634046
Blood metabolite levels (1-arachidonoylglycerophosphoethanolamine)	24816252	FADS2	intron	rs174578	rs174547	0.965	7940565	9415	FADS2	rs174547	11	0.0133684210526316	14.83	0.000117649036627626
Blood metabolite levels (1-arachidonoylglycerophosphoethanolamine)	24816252	FADS2	intron	rs174578	rs174549	0.866	7940565	9415	FADS2	rs174549	11	0.00355477855477855	17.74	2.53245177718486e-05
Blood metabolite levels (1-arachidonoylglycerophosphoethanolamine)	24816252	FADS2	intron	rs174578	rs174548	0.835	7940565	9415	FADS2	rs174548	11	0.00463720676486634	17.15	3.45409413692751e-05
Blood metabolite levels (1-arachidonoylglycerophosphoinositol)	24816252	FADS2	intron	rs174578	rs174577	1	7940565	9415	FADS2	rs174577	11	0.0143784153005464	14.68	0.000127390880369128
Blood metabolite levels (1-arachidonoylglycerophosphoinositol)	24816252	FADS2	intron	rs174578	rs174583	1	7940565	9415	FADS2	rs174583	11	0.0157980989839397	14.49	0.000140905565634046
Blood metabolite levels (1-arachidonoylglycerophosphoinositol)	24816252	FADS2	intron	rs174578	rs174547	0.965	7940565	9415	FADS2	rs174547	11	0.0133684210526316	14.83	0.000117649036627626
Blood metabolite levels (1-arachidonoylglycerophosphoinositol)	24816252	FADS2	intron	rs174578	rs174549	0.866	7940565	9415	FADS2	rs174549	11	0.00355477855477855	17.74	2.53245177718486e-05
Blood metabolite levels (1-arachidonoylglycerophosphoinositol)	24816252	FADS2	intron	rs174578	rs174548	0.835	7940565	9415	FADS2	rs174548	11	0.00463720676486634	17.15	3.45409413692751e-05
Blood metabolite levels (1-linoleoylglycerophosphoethanolamine)	24816252	MYRF	cds-synon	rs174535	rs174577	0.965	7940565	9415	FADS2	rs174577	11	0.0143784153005464	14.68	0.000127390880369128
Blood metabolite levels (1-linoleoylglycerophosphoethanolamine)	24816252	MYRF	cds-synon	rs174535	rs174583	0.965	7940565	9415	FADS2	rs174583	11	0.0157980989839397	14.49	0.000140905565634046
Blood metabolite levels (1-linoleoylglycerophosphoethanolamine)	24816252	MYRF	cds-synon	rs174535	rs174547	0.932	7940565	9415	FADS2	rs174547	11	0.0133684210526316	14.83	0.000117649036627626
Blood metabolite levels (1-linoleoylglycerophosphoethanolamine)	24816252	MYRF	cds-synon	rs174535	rs174549	0.836	7940565	9415	FADS2	rs174549	11	0.00355477855477855	17.74	2.53245177718486e-05
Blood metabolite levels (1-linoleoylglycerophosphoethanolamine)	24816252	MYRF	cds-synon	rs174535	rs174548	0.806	7940565	9415	FADS2	rs174548	11	0.00463720676486634	17.15	3.45409413692751e-05
Blood metabolite levels (adrenate (22:4n6))	24816252	FADS1	intron	rs174550	rs174577	0.965	7940565	9415	FADS2	rs174577	11	0.0143784153005464	14.68	0.000127390880369128
Blood metabolite levels (adrenate (22:4n6))	24816252	FADS1	intron	rs174550	rs174583	0.965	7940565	9415	FADS2	rs174583	11	0.0157980989839397	14.49	0.000140905565634046
Blood metabolite levels (adrenate (22:4n6))	24816252	FADS1	intron	rs174550	rs174547	0.93	7940565	9415	FADS2	rs174547	11	0.0133684210526316	14.83	0.000117649036627626
Blood metabolite levels (adrenate (22:4n6))	24816252	FADS1	intron	rs174550	rs174549	0.897	7940565	9415	FADS2	rs174549	11	0.00355477855477855	17.74	2.53245177718486e-05
Blood metabolite levels (adrenate (22:4n6))	24816252	FADS1	intron	rs174550	rs174548	0.865	7940565	9415	FADS2	rs174548	11	0.00463720676486634	17.15	3.45409413692751e-05
Blood metabolite levels (arachidonate (20:4n6))	24816252	FADS1	intron	rs174548	rs174548	1	7940565	9415	FADS2	rs174548	11	0.00463720676486634	17.15	3.45409413692751e-05
Blood metabolite levels (arachidonate (20:4n6))	24816252	FADS1	intron	rs174548	rs174549	0.964	7940565	9415	FADS2	rs174549	11	0.00355477855477855	17.74	2.53245177718486e-05
Blood metabolite levels (arachidonate (20:4n6))	24816252	FADS1	intron	rs174548	rs174577	0.835	7940565	9415	FADS2	rs174577	11	0.0143784153005464	14.68	0.000127390880369128
Blood metabolite levels (arachidonate (20:4n6))	24816252	FADS1	intron	rs174548	rs174583	0.835	7940565	9415	FADS2	rs174583	11	0.0157980989839397	14.49	0.000140905565634046
Blood metabolite levels (docosapentaenoate (n3 DPA; 22:5n3))	24816252	TMEM258;FEN1;MIR611	UTR-5;nearGene-5;nearGene-5	rs174538	rs174577	0.862	7940565	9415	FADS2	rs174577	11	0.0143784153005464	14.68	0.000127390880369128
Blood metabolite levels (docosapentaenoate (n3 DPA; 22:5n3))	24816252	TMEM258;FEN1;MIR611	UTR-5;nearGene-5;nearGene-5	rs174538	rs174583	0.862	7940565	9415	FADS2	rs174583	11	0.0157980989839397	14.49	0.000140905565634046
Blood metabolite levels (docosapentaenoate (n3 DPA; 22:5n3))	24816252	TMEM258;FEN1;MIR611	UTR-5;nearGene-5;nearGene-5	rs174538	rs174534	0.839	7940565	9415	FADS2	rs174534	11	0.0393746011486918	12.56	0.000394091748583663
Blood metabolite levels (docosapentaenoate (n3 DPA; 22:5n3))	24816252	TMEM258;FEN1;MIR611	UTR-5;nearGene-5;nearGene-5	rs174538	rs174547	0.827	7940565	9415	FADS2	rs174547	11	0.0133684210526316	14.83	0.000117649036627626
Blood metabolite levels (eicosapentaenoate (EPA; 20:5n3))	24816252	FADS1	intron	rs174556	rs174549	1	7940565	9415	FADS2	rs174549	11	0.00355477855477855	17.74	2.53245177718486e-05
Blood metabolite levels (eicosapentaenoate (EPA; 20:5n3))	24816252	FADS1	intron	rs174556	rs174548	0.964	7940565	9415	FADS2	rs174548	11	0.00463720676486634	17.15	3.45409413692751e-05
Blood metabolite levels (eicosapentaenoate (EPA; 20:5n3))	24816252	FADS1	intron	rs174556	rs174577	0.866	7940565	9415	FADS2	rs174577	11	0.0143784153005464	14.68	0.000127390880369128
Blood metabolite levels (eicosapentaenoate (EPA; 20:5n3))	24816252	FADS1	intron	rs174556	rs174583	0.866	7940565	9415	FADS2	rs174583	11	0.0157980989839397	14.49	0.000140905565634046
Blood metabolite levels (eicosapentaenoate (EPA; 20:5n3))	24816252	FADS1	intron	rs174556	rs174547	0.828	7940565	9415	FADS2	rs174547	11	0.0133684210526316	14.83	0.000117649036627626
Blood metabolite levels (homostachydrine)	24816252	SLC22A4;LOC553103	intron;intron	rs11950562	rs2631360	1	8107920	6584	SLC22A5	rs2631360	5	0.02886119257087	13.2	0.000279949117880086
Blood metabolite levels (isovalerylcarnitine)	24816252	SLC22A4;LOC553103	intron;intron	rs11950562	rs2631360	1	8107920	6584	SLC22A5	rs2631360	5	0.02886119257087	13.2	0.000279949117880086
Blood metabolite levels (isovalerylcarnitine)	24816252	IVD	intron	rs9635324	rs10518693	1	7982723	3712	IVD	rs10518693	15	0.0282603316010888	13.25	0.00027257986971028
Blood metabolite levels (stearidonate (18:4n3))	24816252	FADS2	intron	rs174601	rs174577	0.896	7940565	9415	FADS2	rs174577	11	0.0143784153005464	14.68	0.000127390880369128
Blood metabolite levels (stearidonate (18:4n3))	24816252	FADS2	intron	rs174601	rs174583	0.896	7940565	9415	FADS2	rs174583	11	0.0157980989839397	14.49	0.000140905565634046
Blood metabolite levels (stearidonate (18:4n3))	24816252	FADS2	intron	rs174601	rs174547	0.861	7940565	9415	FADS2	rs174547	11	0.0133684210526316	14.83	0.000117649036627626
Blood metabolite ratios (arachidonate (20:4n6)/dihomo-linolenate (20:3n3 or n6))	24816252	FADS1	intron	rs174548	rs174548	1	7940565	9415	FADS2	rs174548	11	0.00463720676486634	17.15	3.45409413692751e-05
Blood metabolite ratios (arachidonate (20:4n6)/dihomo-linolenate (20:3n3 or n6))	24816252	FADS1	intron	rs174548	rs174549	0.964	7940565	9415	FADS2	rs174549	11	0.00355477855477855	17.74	2.53245177718486e-05
Blood metabolite ratios (arachidonate (20:4n6)/dihomo-linolenate (20:3n3 or n6))	24816252	FADS1	intron	rs174548	rs174577	0.835	7940565	9415	FADS2	rs174577	11	0.0143784153005464	14.68	0.000127390880369128
Blood metabolite ratios (arachidonate (20:4n6)/dihomo-linolenate (20:3n3 or n6))	24816252	FADS1	intron	rs174548	rs174583	0.835	7940565	9415	FADS2	rs174583	11	0.0157980989839397	14.49	0.000140905565634046
Blood metabolite ratios (propionylcarnitine/isovalerylcarnitine)	24816252	IVD	intron	rs9635324	rs10518693	1	7982723	3712	IVD	rs10518693	15	0.0282603316010888	13.25	0.00027257986971028
Blood pressure (DBP)	23972371	ULK4	intron	rs1717027	rs1717024	1	8086372	54986	ULK4	rs1717024	3	0.0264287561417119	13.41	0.000250286414324604
Blood pressure (DBP)	23972371	ULK4	intron	rs1717027	rs1717020	1	8086372	54986	ULK4	rs1717020	3	0.0264287561417119	13.41	0.000250286414324604
Blood pressure (DBP)	23972371	ULK4	intron	rs1717027	rs2272007	1	8086372	54986	ULK4	rs2272007	3	0.0264287561417119	13.41	0.000250286414324604
Blood pressure (DBP)	23972371	ULK4	intron	rs1717027	rs1717006	1	8086372	54986	ULK4	rs1717006	3	0.0264287561417119	13.41	0.000250286414324604
Blood pressure (DBP)	23972371	ULK4	intron	rs1717027	rs1716685	1	8086372	54986	ULK4	rs1716685	3	0.0264287561417119	13.41	0.000250286414324604
Blood pressure (DBP)	23972371	ULK4	intron	rs1717027	rs13325965	1	8086372	54986	ULK4	rs13325965	3	0.0264287561417119	13.41	0.000250286414324604
Blood pressure (DBP)	23972371	ULK4	intron	rs1717027	rs3774372	1	8086372	54986	ULK4	rs3774372	3	0.0264287561417119	13.41	0.000250286414324604
Blood pressure (DBP)	23972371	ULK4	intron	rs1717027	rs2128834	1	8086372	54986	ULK4	rs2128834	3	0.0264287561417119	13.41	0.000250286414324604
Blood pressure (DBP)	23972371	ULK4	intron	rs1717027	rs7648578	1	8086372	54986	ULK4	rs7648578	3	0.0264287561417119	13.41	0.000250286414324604
Blood pressure (DBP)	23972371	ULK4	intron	rs1717027	rs9867627	1	8086372	54986	ULK4	rs9867627	3	0.0264287561417119	13.41	0.000250286414324604
Blood pressure (DBP)	23972371	ULK4	intron	rs1717027	rs6599176	1	8086372	54986	ULK4	rs6599176	3	0.0264287561417119	13.41	0.000250286414324604
Blood pressure (DBP)	23972371	ULK4	intron	rs1717027	rs9825741	1	8086372	54986	ULK4	rs9825741	3	0.0264287561417119	13.41	0.000250286414324604
Blood pressure (DBP)	23972371	ULK4	intron	rs1717027	rs6599175	1	8086372	54986	ULK4	rs6599175	3	0.0302986857825568	13.08	0.000298465454698795
Blood pressure (DBP)	23972371	ULK4	intron	rs1717027	rs17062109	1	8086372	54986	ULK4	rs17062109	3	0.0361147902869757	12.73	0.00035983654358314
Blood pressure (DBP)	23972371	ULK4	intron	rs1717027	rs13087502	0.857	8086372	54986	ULK4	rs13087502	3	0.0264287561417119	13.41	0.000250286414324604
Blood pressure (DBP)	23972371	ULK4	intron	rs1717027	rs7652506	0.812	8086372	54986	ULK4	rs7652506	3	0.0264287561417119	13.41	0.000250286414324604
Blood pressure (EA, MAP, Age 50-59)	24954895	AS3MT;C10orf32-ASMT	nearGene-5;intron	rs12416687	rs4919690	1	7930181	57412	AS3MT	rs4919690	10	0	22.99	1.62846274390609e-06
Blood pressure (Pulse Pressure)	21909110	ULK4	missense	rs3774372	rs3774372	1	8086372	54986	ULK4	rs3774372	3	0.0264287561417119	13.41	0.000250286414324604
Blood pressure (Pulse Pressure)	21909110	ULK4	missense	rs3774372	rs2128834	1	8086372	54986	ULK4	rs2128834	3	0.0264287561417119	13.41	0.000250286414324604
Blood pressure (Pulse Pressure)	21909110	ULK4	missense	rs3774372	rs7648578	1	8086372	54986	ULK4	rs7648578	3	0.0264287561417119	13.41	0.000250286414324604
Blood pressure (Pulse Pressure)	21909110	ULK4	missense	rs3774372	rs13325965	1	8086372	54986	ULK4	rs13325965	3	0.0264287561417119	13.41	0.000250286414324604
Blood pressure (Pulse Pressure)	21909110	ULK4	missense	rs3774372	rs1716685	1	8086372	54986	ULK4	rs1716685	3	0.0264287561417119	13.41	0.000250286414324604
Blood pressure (Pulse Pressure)	21909110	ULK4	missense	rs3774372	rs1717006	1	8086372	54986	ULK4	rs1717006	3	0.0264287561417119	13.41	0.000250286414324604
Blood pressure (Pulse Pressure)	21909110	ULK4	missense	rs3774372	rs9867627	1	8086372	54986	ULK4	rs9867627	3	0.0264287561417119	13.41	0.000250286414324604
Blood pressure (Pulse Pressure)	21909110	ULK4	missense	rs3774372	rs6599176	1	8086372	54986	ULK4	rs6599176	3	0.0264287561417119	13.41	0.000250286414324604
Blood pressure (Pulse Pressure)	21909110	ULK4	missense	rs3774372	rs1717020	1	8086372	54986	ULK4	rs1717020	3	0.0264287561417119	13.41	0.000250286414324604
Blood pressure (Pulse Pressure)	21909110	ULK4	missense	rs3774372	rs1717024	1	8086372	54986	ULK4	rs1717024	3	0.0264287561417119	13.41	0.000250286414324604
Blood pressure (Pulse Pressure)	21909110	ULK4	missense	rs3774372	rs9825741	1	8086372	54986	ULK4	rs9825741	3	0.0264287561417119	13.41	0.000250286414324604
Blood pressure (Pulse Pressure)	21909110	ULK4	missense	rs3774372	rs2272007	1	8086372	54986	ULK4	rs2272007	3	0.0264287561417119	13.41	0.000250286414324604
Blood pressure (Pulse Pressure)	21909110	ULK4	missense	rs3774372	rs6599175	1	8086372	54986	ULK4	rs6599175	3	0.0302986857825568	13.08	0.000298465454698795
Blood pressure (Pulse Pressure)	21909110	ULK4	missense	rs3774372	rs17062109	1	8086372	54986	ULK4	rs17062109	3	0.0361147902869757	12.73	0.00035983654358314
Blood pressure (Pulse Pressure)	21909110	ULK4	missense	rs3774372	rs13087502	0.857	8086372	54986	ULK4	rs13087502	3	0.0264287561417119	13.41	0.000250286414324604
Blood pressure (Pulse Pressure)	21909110	ULK4	missense	rs3774372	rs7652506	0.812	8086372	54986	ULK4	rs7652506	3	0.0264287561417119	13.41	0.000250286414324604
Blood trace element (Se levels)	23720494	USP22	intron	rs7226229	rs4985955	1	7894341	23326	USP22	rs4985955	17	0	22.2	2.45673796468384e-06
Blood trace element (Se levels)	23720494	USP22	intron	rs7226229	rs9896301	1	7894341	23326	USP22	rs9896301	17	0	22.13	2.54796634086821e-06
Blood trace element (Se levels)	23720494	USP22	intron	rs7226229	rs8064435	1	7894341	23326	USP22	rs8064435	17	0	22.13	2.54796634086821e-06
Blood trace element (Se levels)	23720494	USP22	intron	rs7226229	rs7216449	1	7894341	23326	USP22	rs7216449	17	0	22.13	2.54796634086821e-06
Blood trace element (Se levels)	23720494	USP22	intron	rs7226229	rs3612	1	7894341	23326	USP22	rs3612	17	0	22.13	2.54796634086821e-06
Blood trace element (Se levels)	23720494	USP22	intron	rs7226229	rs1044414	1	7894341	23326	USP22	rs1044414	17	0	22.13	2.54796634086821e-06
Blood trace element (Se levels)	23720494	USP22	intron	rs7226229	rs1044420	1	7894341	23326	USP22	rs1044420	17	0	22.13	2.54796634086821e-06
Blood trace element (Se levels)	23720494	USP22	intron	rs7226229	rs7211094	1	7894341	23326	USP22	rs7211094	17	0.0001001001001001	21.38	3.76680110781505e-06
Blood trace element (Se levels)	23720494	USP22	intron	rs7226229	rs899342	0.898	7894341	23326	USP22	rs899342	17	0.00194931773879142	18.57	1.63777799277277e-05
Body mass index	20935630	SH2B1	nearGene-3	rs7359397	rs8062405	0.965	8000603	7284	TUFM	rs8062405	16	0.0270520520520521	13.32	0.0002625901774147
Body mass index	20935630	SH2B1	nearGene-3	rs7359397	rs2008514	0.965	8000603	7284	TUFM	rs2008514	16	0.0348423423423423	12.8	0.000346619351134667
Body mass index	20935630	SH2B1	nearGene-3	rs7359397	rs8049439	0.929	8000603	7284	TUFM	rs8049439	16	0.0270520520520521	13.32	0.0002625901774147
Body mass index	19079260	SH2B1	missense	rs7498665	rs8062405	1	8000603	7284	TUFM	rs8062405	16	0.0270520520520521	13.32	0.0002625901774147
Body mass index	19079261	SH2B1	missense	rs7498665	rs8062405	1	8000603	7284	TUFM	rs8062405	16	0.0270520520520521	13.32	0.0002625901774147
Body mass index	19079260	SH2B1	missense	rs7498665	rs2008514	1	8000603	7284	TUFM	rs2008514	16	0.0348423423423423	12.8	0.000346619351134667
Body mass index	19079261	SH2B1	missense	rs7498665	rs2008514	1	8000603	7284	TUFM	rs2008514	16	0.0348423423423423	12.8	0.000346619351134667
Body mass index	19079260	SH2B1	missense	rs7498665	rs8049439	0.965	8000603	7284	TUFM	rs8049439	16	0.0270520520520521	13.32	0.0002625901774147
Body mass index	19079261	SH2B1	missense	rs7498665	rs8049439	0.965	8000603	7284	TUFM	rs8049439	16	0.0270520520520521	13.32	0.0002625901774147
Breast cancer	23535729	OVOL1-AS1 - SNX32	Intergenic	rs3903072	rs3903072	1	7949503	30008	EFEMP2	rs3903072	11	0.0355704697986577	12.76	0.000354110896172844
Cholesterol, total	19060911	DOCK7	intron	rs10889353	rs10889353	1	7916669	85440	DOCK7	rs10889353	1	0.00843060959792477	15.94	6.5382275915256e-05
Cholesterol, total	19060911	DOCK7	intron	rs10889353	rs11207995	1	7916669	85440	DOCK7	rs11207995	1	0.00931726907630522	15.66	7.58106573312438e-05
Cholesterol, total	19060911	DOCK7	intron	rs10889353	rs10889332	1	7916669	85440	DOCK7	rs10889332	1	0.0180673591438464	14.26	0.000159212618609452
Cholesterol, total	19060911	DOCK7	intron	rs10889353	rs12042319	0.965	7916669	85440	DOCK7	rs12042319	1	0.00562962962962963	16.63	4.542677833575e-05
Cholesterol, total	19060911	DOCK7	intron	rs10889353	rs7539035	0.965	7916669	85440	DOCK7	rs7539035	1	0.0066193853427896	16.4	5.12852296406065e-05
Cholesterol, total	19060911	DOCK7	intron	rs10889353	rs6587980	0.965	7916669	85440	DOCK7	rs6587980	1	0.0066193853427896	16.4	5.12852296406065e-05
Cholesterol, total	19060911	DOCK7	intron	rs10889353	rs1748195	0.965	7916669	85440	DOCK7	rs1748195	1	0.0066193853427896	16.4	5.12852296406065e-05
Cholesterol, total	19060911	DOCK7	intron	rs10889353	rs1168013	0.965	7916669	85440	DOCK7	rs1168013	1	0.0066193853427896	16.4	5.12852296406065e-05
Cholesterol, total	19060911	DOCK7	intron	rs10889353	rs995000	0.965	7916669	85440	DOCK7	rs995000	1	0.0077445652173913	16.16	5.82104328945293e-05
Cholesterol, total	19060911	DOCK7	intron	rs10889353	rs4350231	0.965	7916669	85440	DOCK7	rs4350231	1	0.0180673591438464	14.26	0.000159212618609452
Cholesterol, total	19060911	DOCK7	intron	rs10889353	rs11207969	0.965	7916669	85440	DOCK7	rs11207969	1	0.0180673591438464	14.26	0.000159212618609452
Cholesterol, total	19060911	DOCK7	intron	rs10889353	rs1168045	0.932	7916669	85440	DOCK7	rs1168045	1	0.00524974515800204	16.84	4.06670421025167e-05
Cholesterol, total	19060911	DOCK7	intron	rs10889353	rs7518497	0.932	7916669	85440	DOCK7	rs7518497	1	0.0066193853427896	16.4	5.12852296406065e-05
Cholesterol, total	19060911	DOCK7	intron	rs10889353	rs1184865	0.932	7916669	85440	DOCK7	rs1184865	1	0.0066193853427896	16.4	5.12852296406065e-05
Cholesterol, total	19060911	DOCK7	intron	rs10889353	rs4409689	0.9	7916669	85440	DOCK7	rs4409689	1	0.00622286541244573	16.5	4.86500741851036e-05
Cholesterol, total	19060911	DOCK7	intron	rs10889353	rs1168114	0.9	7916669	85440	DOCK7	rs1168114	1	0.0066193853427896	16.4	5.12852296406065e-05
Cholesterol, total	24097068	FADS1	UTR-3	rs174546	rs174577	1	7940565	9415	FADS2	rs174577	11	0.0143784153005464	14.68	0.000127390880369128
Cholesterol, total	20686565	FADS1	UTR-3	rs174546	rs174577	1	7940565	9415	FADS2	rs174577	11	0.0143784153005464	14.68	0.000127390880369128
Cholesterol, total	24097068	FADS1	UTR-3	rs174546	rs174583	1	7940565	9415	FADS2	rs174583	11	0.0157980989839397	14.49	0.000140905565634046
Cholesterol, total	20686565	FADS1	UTR-3	rs174546	rs174583	1	7940565	9415	FADS2	rs174583	11	0.0157980989839397	14.49	0.000140905565634046
Cholesterol, total	24097068	FADS1	UTR-3	rs174546	rs174547	0.965	7940565	9415	FADS2	rs174547	11	0.0133684210526316	14.83	0.000117649036627626
Cholesterol, total	20686565	FADS1	UTR-3	rs174546	rs174547	0.965	7940565	9415	FADS2	rs174547	11	0.0133684210526316	14.83	0.000117649036627626
Cholesterol, total	24097068	FADS1	UTR-3	rs174546	rs174549	0.866	7940565	9415	FADS2	rs174549	11	0.00355477855477855	17.74	2.53245177718486e-05
Cholesterol, total	20686565	FADS1	UTR-3	rs174546	rs174549	0.866	7940565	9415	FADS2	rs174549	11	0.00355477855477855	17.74	2.53245177718486e-05
Cholesterol, total	24097068	FADS1	UTR-3	rs174546	rs174548	0.835	7940565	9415	FADS2	rs174548	11	0.00463720676486634	17.15	3.45409413692751e-05
Cholesterol, total	20686565	FADS1	UTR-3	rs174546	rs174548	0.835	7940565	9415	FADS2	rs174548	11	0.00463720676486634	17.15	3.45409413692751e-05
Cholesterol, total	24097068	DOCK7	intron	rs2131925	rs1748195	1	7916669	85440	DOCK7	rs1748195	1	0.0066193853427896	16.4	5.12852296406065e-05
Cholesterol, total	24097068	DOCK7	intron	rs2131925	rs1168013	1	7916669	85440	DOCK7	rs1168013	1	0.0066193853427896	16.4	5.12852296406065e-05
Cholesterol, total	24097068	DOCK7	intron	rs2131925	rs6587980	1	7916669	85440	DOCK7	rs6587980	1	0.0066193853427896	16.4	5.12852296406065e-05
Cholesterol, total	24097068	DOCK7	intron	rs2131925	rs7539035	1	7916669	85440	DOCK7	rs7539035	1	0.0066193853427896	16.4	5.12852296406065e-05
Cholesterol, total	20686565	DOCK7	intron	rs2131925	rs1748195	1	7916669	85440	DOCK7	rs1748195	1	0.0066193853427896	16.4	5.12852296406065e-05
Cholesterol, total	20686565	DOCK7	intron	rs2131925	rs1168013	1	7916669	85440	DOCK7	rs1168013	1	0.0066193853427896	16.4	5.12852296406065e-05
Cholesterol, total	20686565	DOCK7	intron	rs2131925	rs6587980	1	7916669	85440	DOCK7	rs6587980	1	0.0066193853427896	16.4	5.12852296406065e-05
Cholesterol, total	20686565	DOCK7	intron	rs2131925	rs7539035	1	7916669	85440	DOCK7	rs7539035	1	0.0066193853427896	16.4	5.12852296406065e-05
Cholesterol, total	24097068	DOCK7	intron	rs2131925	rs11207969	1	7916669	85440	DOCK7	rs11207969	1	0.0180673591438464	14.26	0.000159212618609452
Cholesterol, total	20686565	DOCK7	intron	rs2131925	rs11207969	1	7916669	85440	DOCK7	rs11207969	1	0.0180673591438464	14.26	0.000159212618609452
Cholesterol, total	24097068	DOCK7	intron	rs2131925	rs1184865	0.965	7916669	85440	DOCK7	rs1184865	1	0.0066193853427896	16.4	5.12852296406065e-05
Cholesterol, total	20686565	DOCK7	intron	rs2131925	rs1184865	0.965	7916669	85440	DOCK7	rs1184865	1	0.0066193853427896	16.4	5.12852296406065e-05
Cholesterol, total	24097068	DOCK7	intron	rs2131925	rs10889353	0.965	7916669	85440	DOCK7	rs10889353	1	0.00843060959792477	15.94	6.5382275915256e-05
Cholesterol, total	20686565	DOCK7	intron	rs2131925	rs10889353	0.965	7916669	85440	DOCK7	rs10889353	1	0.00843060959792477	15.94	6.5382275915256e-05
Cholesterol, total	24097068	DOCK7	intron	rs2131925	rs11207995	0.965	7916669	85440	DOCK7	rs11207995	1	0.00931726907630522	15.66	7.58106573312438e-05
Cholesterol, total	20686565	DOCK7	intron	rs2131925	rs11207995	0.965	7916669	85440	DOCK7	rs11207995	1	0.00931726907630522	15.66	7.58106573312438e-05
Cholesterol, total	24097068	DOCK7	intron	rs2131925	rs10889332	0.965	7916669	85440	DOCK7	rs10889332	1	0.0180673591438464	14.26	0.000159212618609452
Cholesterol, total	20686565	DOCK7	intron	rs2131925	rs10889332	0.965	7916669	85440	DOCK7	rs10889332	1	0.0180673591438464	14.26	0.000159212618609452
Cholesterol, total	24097068	DOCK7	intron	rs2131925	rs4409689	0.932	7916669	85440	DOCK7	rs4409689	1	0.00622286541244573	16.5	4.86500741851036e-05
Cholesterol, total	20686565	DOCK7	intron	rs2131925	rs4409689	0.932	7916669	85440	DOCK7	rs4409689	1	0.00622286541244573	16.5	4.86500741851036e-05
Cholesterol, total	24097068	DOCK7	intron	rs2131925	rs1168114	0.932	7916669	85440	DOCK7	rs1168114	1	0.0066193853427896	16.4	5.12852296406065e-05
Cholesterol, total	20686565	DOCK7	intron	rs2131925	rs1168114	0.932	7916669	85440	DOCK7	rs1168114	1	0.0066193853427896	16.4	5.12852296406065e-05
Cholesterol, total	24097068	DOCK7	intron	rs2131925	rs12042319	0.931	7916669	85440	DOCK7	rs12042319	1	0.00562962962962963	16.63	4.542677833575e-05
Cholesterol, total	20686565	DOCK7	intron	rs2131925	rs12042319	0.931	7916669	85440	DOCK7	rs12042319	1	0.00562962962962963	16.63	4.542677833575e-05
Cholesterol, total	24097068	DOCK7	intron	rs2131925	rs995000	0.931	7916669	85440	DOCK7	rs995000	1	0.0077445652173913	16.16	5.82104328945293e-05
Cholesterol, total	20686565	DOCK7	intron	rs2131925	rs995000	0.931	7916669	85440	DOCK7	rs995000	1	0.0077445652173913	16.16	5.82104328945293e-05
Cholesterol, total	24097068	DOCK7	intron	rs2131925	rs4350231	0.93	7916669	85440	DOCK7	rs4350231	1	0.0180673591438464	14.26	0.000159212618609452
Cholesterol, total	20686565	DOCK7	intron	rs2131925	rs4350231	0.93	7916669	85440	DOCK7	rs4350231	1	0.0180673591438464	14.26	0.000159212618609452
Cholesterol, total	24097068	DOCK7	intron	rs2131925	rs1168045	0.897	7916669	85440	DOCK7	rs1168045	1	0.00524974515800204	16.84	4.06670421025167e-05
Cholesterol, total	20686565	DOCK7	intron	rs2131925	rs1168045	0.897	7916669	85440	DOCK7	rs1168045	1	0.00524974515800204	16.84	4.06670421025167e-05
Cholesterol, total	24097068	DOCK7	intron	rs2131925	rs7518497	0.897	7916669	85440	DOCK7	rs7518497	1	0.0066193853427896	16.4	5.12852296406065e-05
Cholesterol, total	20686565	DOCK7	intron	rs2131925	rs7518497	0.897	7916669	85440	DOCK7	rs7518497	1	0.0066193853427896	16.4	5.12852296406065e-05
Chronic lymphocytic leukemia	24292274	ACTA2;FAS	intron;intron	rs1800682	rs7097572	0.872	7934906	59	ACTA2	rs7097572	10	0	22.56	2.03681532276174e-06
Chronic lymphocytic leukemia	23770605	FARP2	missense	rs757978	rs7601738	1	7896351	4735	SEPT2	rs7601738	2	0.000576131687242798	19.86	8.33256970140704e-06
Chronic lymphocytic leukemia	22700719	FARP2	missense	rs757978	rs7601738	1	7896351	4735	SEPT2	rs7601738	2	0.000576131687242798	19.86	8.33256970140704e-06
Chronic lymphocytic leukemia	23770605	FARP2	missense	rs757978	rs7601738	1	7893453	4735	SEPT2	rs7601738	2	0.000752445447705041	19.31	1.11122839884073e-05
Chronic lymphocytic leukemia	22700719	FARP2	missense	rs757978	rs7601738	1	7893453	4735	SEPT2	rs7601738	2	0.000752445447705041	19.31	1.11122839884073e-05
Chronic lymphocytic leukemia	23770605	FARP2	missense	rs757978	rs757978	1	7895019	4735	SEPT2	rs757978	2	0.00278833967046895	18.32	1.86736416969912e-05
Chronic lymphocytic leukemia	22700719	FARP2	missense	rs757978	rs757978	1	7895019	4735	SEPT2	rs757978	2	0.00278833967046895	18.32	1.86736416969912e-05
Chronic lymphocytic leukemia	23770605	FARP2	missense	rs757978	rs757978	1	7896351	4735	SEPT2	rs757978	2	0.00347097546379414	17.9	2.32821109078489e-05
Chronic lymphocytic leukemia	22700719	FARP2	missense	rs757978	rs757978	1	7896351	4735	SEPT2	rs757978	2	0.00347097546379414	17.9	2.32821109078489e-05
Chronic lymphocytic leukemia	23770605	FARP2	missense	rs757978	rs7601738	1	7895019	4735	SEPT2	rs7601738	2	0.00350877192982456	17.77	2.49283069914181e-05
Chronic lymphocytic leukemia	22700719	FARP2	missense	rs757978	rs7601738	1	7895019	4735	SEPT2	rs7601738	2	0.00350877192982456	17.77	2.49283069914181e-05
Chronic lymphocytic leukemia	23770605	FARP2	missense	rs757978	rs757978	1	7893453	4735	SEPT2	rs757978	2	0.00576735092864125	16.55	4.73839859241042e-05
Chronic lymphocytic leukemia	22700719	FARP2	missense	rs757978	rs757978	1	7893453	4735	SEPT2	rs757978	2	0.00576735092864125	16.55	4.73839859241042e-05
Chronic lymphocytic leukemia	23770605	FARP2	missense	rs757978	rs757978	1	7893968	4735	SEPT2	rs757978	2	0.00809968847352025	16.08	6.07219543283723e-05
Chronic lymphocytic leukemia	22700719	FARP2	missense	rs757978	rs757978	1	7893968	4735	SEPT2	rs757978	2	0.00809968847352025	16.08	6.07219543283723e-05
Chronic lymphocytic leukemia	23770605	FARP2	missense	rs757978	rs7601738	1	7893968	4735	SEPT2	rs7601738	2	0.00952380952380952	15.61	7.78418303096273e-05
Chronic lymphocytic leukemia	22700719	FARP2	missense	rs757978	rs7601738	1	7893968	4735	SEPT2	rs7601738	2	0.00952380952380952	15.61	7.78418303096273e-05
Chronic lymphocytic leukemia	23770605	FARP2	missense	rs757978	rs757978	1	7893235	4735	SEPT2	rs757978	2	0.0197963462114406	14.04	0.000178962942637896
Chronic lymphocytic leukemia	22700719	FARP2	missense	rs757978	rs757978	1	7893235	4735	SEPT2	rs757978	2	0.0197963462114406	14.04	0.000178962942637896
Chronic lymphocytic leukemia	23770605	FARP2	missense	rs757978	rs757978	1	7895281	4735	SEPT2	rs757978	2	0.0205995844464233	13.99	0.000183785507011936
Chronic lymphocytic leukemia	22700719	FARP2	missense	rs757978	rs757978	1	7895281	4735	SEPT2	rs757978	2	0.0205995844464233	13.99	0.000183785507011936
Chronic lymphocytic leukemia	23770605	FARP2	missense	rs757978	rs7601738	1	7895281	4735	SEPT2	rs7601738	2	0.037987502693385	12.62	0.000381641332403642
Chronic lymphocytic leukemia	22700719	FARP2	missense	rs757978	rs7601738	1	7895281	4735	SEPT2	rs7601738	2	0.037987502693385	12.62	0.000381641332403642
Chronic lymphocytic leukemia	23770605	FARP2	missense	rs757978	rs7601738	1	7893235	4735	SEPT2	rs7601738	2	0.0388995521433141	12.58	0.000389896731481288
Chronic lymphocytic leukemia	22700719	FARP2	missense	rs757978	rs7601738	1	7893235	4735	SEPT2	rs7601738	2	0.0388995521433141	12.58	0.000389896731481288
Cognitive performance (SWM strategy)	19734545	FLJ45825	intron	rs1757171	rs914349	1	8126095	154467	CCDC167	rs914349	6	0.00661040787623066	16.39	5.15565146851461e-05
Cognitive performance (SWM strategy)	19734545	FLJ45825	intron	rs1757171	rs1757181	0.932	8126095	154467	CCDC167	rs1757181	6	0.0119648737650933	15.13	0.000100355787280153
Cognitive performance (SWM strategy)	19734545	FLJ45825	intron	rs1757171	rs1757178	0.896	8126095	154467	CCDC167	rs1757178	6	0.0119648737650933	15.13	0.000100355787280153
Cognitive performance (SWM strategy)	19734545	CCDC167	intron	rs904251	rs914349	0.861	8126095	154467	CCDC167	rs914349	6	0.00661040787623066	16.39	5.15565146851461e-05
Cognitive performance (SWM strategy)	19734545	CCDC167	intron	rs904251	rs1757178	0.828	8126095	154467	CCDC167	rs1757178	6	0.0119648737650933	15.13	0.000100355787280153
Comprehensive strength and appendicular lean mass (Males + Females)	22960237	FADS1	intron	rs174547	rs174547	1	7940565	9415	FADS2	rs174547	11	0.0133684210526316	14.83	0.000117649036627626
Comprehensive strength and appendicular lean mass (Males + Females)	22960237	FADS1	intron	rs174547	rs174577	0.965	7940565	9415	FADS2	rs174577	11	0.0143784153005464	14.68	0.000127390880369128
Comprehensive strength and appendicular lean mass (Males + Females)	22960237	FADS1	intron	rs174547	rs174583	0.965	7940565	9415	FADS2	rs174583	11	0.0157980989839397	14.49	0.000140905565634046
Comprehensive strength and appendicular lean mass (Males + Females)	22960237	FADS1	intron	rs174547	rs174549	0.828	7940565	9415	FADS2	rs174549	11	0.00355477855477855	17.74	2.53245177718486e-05
Comprehensive strength and appendicular lean mass (Males)	22960237	FADS1	intron	rs174549	rs174549	1	7940565	9415	FADS2	rs174549	11	0.00355477855477855	17.74	2.53245177718486e-05
Comprehensive strength and appendicular lean mass (Males)	22960237	FADS1	intron	rs174549	rs174548	0.964	7940565	9415	FADS2	rs174548	11	0.00463720676486634	17.15	3.45409413692751e-05
Comprehensive strength and appendicular lean mass (Males)	22960237	FADS1	intron	rs174549	rs174577	0.866	7940565	9415	FADS2	rs174577	11	0.0143784153005464	14.68	0.000127390880369128
Comprehensive strength and appendicular lean mass (Males)	22960237	FADS1	intron	rs174549	rs174583	0.866	7940565	9415	FADS2	rs174583	11	0.0157980989839397	14.49	0.000140905565634046
Comprehensive strength and appendicular lean mass (Males)	22960237	FADS1	intron	rs174549	rs174547	0.828	7940565	9415	FADS2	rs174547	11	0.0133684210526316	14.83	0.000117649036627626
Crohn's disease	21102463	TMEM258	intron	rs102275	rs174577	0.965	7940565	9415	FADS2	rs174577	11	0.0143784153005464	14.68	0.000127390880369128
Crohn's disease	21102463	TMEM258	intron	rs102275	rs174583	0.965	7940565	9415	FADS2	rs174583	11	0.0157980989839397	14.49	0.000140905565634046
Crohn's disease	21102463	TMEM258	intron	rs102275	rs174547	0.932	7940565	9415	FADS2	rs174547	11	0.0133684210526316	14.83	0.000117649036627626
Crohn's disease	21102463	TMEM258	intron	rs102275	rs174549	0.836	7940565	9415	FADS2	rs174549	11	0.00355477855477855	17.74	2.53245177718486e-05
Crohn's disease	21102463	TMEM258	intron	rs102275	rs174548	0.806	7940565	9415	FADS2	rs174548	11	0.00463720676486634	17.15	3.45409413692751e-05
Crohn's disease	21102463	C5orf56	intron	rs12521868	rs12521868	1	8107920	6584	SLC22A5	rs12521868	5	0.0355704697986577	12.76	0.000354110896172844
Crohn's disease	21102463	C5orf56	intron	rs12521868	rs2522057	0.966	8107920	6584	SLC22A5	rs2522057	5	0.0438532849657396	12.34	0.000443355021455444
Crohn's disease	23850713	RNASET2	nearGene-5	rs2149085	rs416131	1	8130768	8635	RNASET2	rs416131	6	0.00278833967046895	18.32	1.86736416969912e-05
Crohn's disease	23850713	RNASET2	nearGene-5	rs2149085	rs1819333	1	8130768	8635	RNASET2	rs1819333	6	0.00291201982651797	18.22	1.96801359436214e-05
Crohn's disease	23850713	RNASET2	nearGene-5	rs2149085	rs386548	1	8130768	8635	RNASET2	rs386548	6	0.00291201982651797	18.22	1.96801359436214e-05
Crohn's disease	23850713	RNASET2	nearGene-5	rs2149085	rs415890	1	8130768	8635	RNASET2	rs415890	6	0.00345454545454545	17.96	2.25596083388366e-05
Crohn's disease	23850713	RNASET2	nearGene-5	rs2149085	rs408918	1	8130768	8635	RNASET2	rs408918	6	0.00352112676056338	17.8	2.45383243527581e-05
Crohn's disease	23850713	RNASET2	nearGene-5	rs2149085	rs422562	1	8130768	8635	RNASET2	rs422562	6	0.00350877192982456	17.77	2.49283069914181e-05
Crohn's disease	20570966	C5orf56	intron	rs2188962	rs12521868	1	8107920	6584	SLC22A5	rs12521868	5	0.0355704697986577	12.76	0.000354110896172844
Crohn's disease	18587394	C5orf56	intron	rs2188962	rs12521868	1	8107920	6584	SLC22A5	rs12521868	5	0.0355704697986577	12.76	0.000354110896172844
Crohn's disease	20570966	C5orf56	intron	rs2188962	rs2522057	0.966	8107920	6584	SLC22A5	rs2522057	5	0.0438532849657396	12.34	0.000443355021455444
Crohn's disease	18587394	C5orf56	intron	rs2188962	rs2522057	0.966	8107920	6584	SLC22A5	rs2522057	5	0.0438532849657396	12.34	0.000443355021455444
Crohn's disease	21102463	ERAP2	intron	rs2549794	rs2549794	1	8107044	64167	ERAP2	rs2549794	5	0	32.77	1.03733484592513e-08
Crohn's disease	21102463	ERAP2	intron	rs2549794	rs27307	1	8107044	64167	ERAP2	rs27307	5	0	32.77	1.03733484592513e-08
Crohn's disease	21102463	ERAP2	intron	rs2549794	rs27711	0.967	8107044	64167	ERAP2	rs27711	5	0	32.77	1.03733484592513e-08
Crohn's disease	21102463	ERAP2	intron	rs2549794	rs27290	0.905	8107044	64167	ERAP2	rs27290	5	0	35.13	3.08412687915482e-09
Crohn's disease	21102463	SCAMP3	cds-synon	rs3180018	rs1046188	1	7920687	2630	GBAP1	rs1046188	1	0.00836601307189543	15.98	6.40152023719794e-05
Crohn's disease	21102463	SCAMP3	cds-synon	rs3180018	rs1076556	1	7920687	2630	GBAP1	rs1076556	1	0.00836601307189543	15.98	6.40152023719794e-05
Crohn's disease	21102463	SCAMP3	cds-synon	rs3180018	rs7520184	0.879	7920687	2630	GBAP1	rs7520184	1	0.00524402907580478	16.92	3.89886203778317e-05
Crohn's disease	21102463	SCAMP3	cds-synon	rs3180018	rs4620533	0.851	7920687	2630	GBAP1	rs4620533	1	0.00524402907580478	16.92	3.89886203778317e-05
Crohn's disease	21102463	SCAMP3	cds-synon	rs3180018	rs11264355	0.819	7920687	2630	GBAP1	rs11264355	1	0.00524402907580478	16.92	3.89886203778317e-05
Crohn's disease	21102463	SCAMP3	cds-synon	rs3180018	rs12032720	0.808	7920687	2630	GBAP1	rs12032720	1	0.00459016393442623	17.17	3.41791678256345e-05
Crohn's disease	21102463	RNASET2 - MIR3939	Intergenic	rs415890	rs416131	1	8130768	8635	RNASET2	rs416131	6	0.00278833967046895	18.32	1.86736416969912e-05
Crohn's disease	21102463	RNASET2 - MIR3939	Intergenic	rs415890	rs386548	1	8130768	8635	RNASET2	rs386548	6	0.00291201982651797	18.22	1.96801359436214e-05
Crohn's disease	21102463	RNASET2 - MIR3939	Intergenic	rs415890	rs1819333	1	8130768	8635	RNASET2	rs1819333	6	0.00291201982651797	18.22	1.96801359436214e-05
Crohn's disease	21102463	RNASET2 - MIR3939	Intergenic	rs415890	rs415890	1	8130768	8635	RNASET2	rs415890	6	0.00345454545454545	17.96	2.25596083388366e-05
Crohn's disease	21102463	RNASET2 - MIR3939	Intergenic	rs415890	rs408918	1	8130768	8635	RNASET2	rs408918	6	0.00352112676056338	17.8	2.45383243527581e-05
Crohn's disease	21102463	RNASET2 - MIR3939	Intergenic	rs415890	rs422562	1	8130768	8635	RNASET2	rs422562	6	0.00350877192982456	17.77	2.49283069914181e-05
Diastolic blood pressure	19430479	ULK4	intron	rs9815354	rs13325965	1	8086372	54986	ULK4	rs13325965	3	0.0264287561417119	13.41	0.000250286414324604
Diastolic blood pressure	19430479	ULK4	intron	rs9815354	rs1716685	1	8086372	54986	ULK4	rs1716685	3	0.0264287561417119	13.41	0.000250286414324604
Diastolic blood pressure	19430479	ULK4	intron	rs9815354	rs1717006	1	8086372	54986	ULK4	rs1717006	3	0.0264287561417119	13.41	0.000250286414324604
Diastolic blood pressure	19430479	ULK4	intron	rs9815354	rs3774372	1	8086372	54986	ULK4	rs3774372	3	0.0264287561417119	13.41	0.000250286414324604
Diastolic blood pressure	19430479	ULK4	intron	rs9815354	rs2128834	1	8086372	54986	ULK4	rs2128834	3	0.0264287561417119	13.41	0.000250286414324604
Diastolic blood pressure	19430479	ULK4	intron	rs9815354	rs7648578	1	8086372	54986	ULK4	rs7648578	3	0.0264287561417119	13.41	0.000250286414324604
Diastolic blood pressure	19430479	ULK4	intron	rs9815354	rs1717020	1	8086372	54986	ULK4	rs1717020	3	0.0264287561417119	13.41	0.000250286414324604
Diastolic blood pressure	19430479	ULK4	intron	rs9815354	rs1717024	1	8086372	54986	ULK4	rs1717024	3	0.0264287561417119	13.41	0.000250286414324604
Diastolic blood pressure	19430479	ULK4	intron	rs9815354	rs2272007	1	8086372	54986	ULK4	rs2272007	3	0.0264287561417119	13.41	0.000250286414324604
Diastolic blood pressure	19430479	ULK4	intron	rs9815354	rs9867627	1	8086372	54986	ULK4	rs9867627	3	0.0264287561417119	13.41	0.000250286414324604
Diastolic blood pressure	19430479	ULK4	intron	rs9815354	rs6599176	1	8086372	54986	ULK4	rs6599176	3	0.0264287561417119	13.41	0.000250286414324604
Diastolic blood pressure	19430479	ULK4	intron	rs9815354	rs9825741	1	8086372	54986	ULK4	rs9825741	3	0.0264287561417119	13.41	0.000250286414324604
Diastolic blood pressure	19430479	ULK4	intron	rs9815354	rs6599175	1	8086372	54986	ULK4	rs6599175	3	0.0302986857825568	13.08	0.000298465454698795
Diastolic blood pressure	19430479	ULK4	intron	rs9815354	rs17062109	1	8086372	54986	ULK4	rs17062109	3	0.0361147902869757	12.73	0.00035983654358314
Diastolic blood pressure	19430479	ULK4	intron	rs9815354	rs13087502	0.857	8086372	54986	ULK4	rs13087502	3	0.0264287561417119	13.41	0.000250286414324604
Diastolic blood pressure	19430479	ULK4	intron	rs9815354	rs7652506	0.812	8086372	54986	ULK4	rs7652506	3	0.0264287561417119	13.41	0.000250286414324604
DNA methylation (variation) (IGF2-DMR)	23725790	OVOL1-AS1 - SNX32	Intergenic	rs11227306	rs7102454	0.934	7941444	1521	CTSW	rs7102454	11	0.0324732682473268	12.94	0.000321635010872824
Educational attainment (Edu Years)	23722424	ATXN2L	intron	rs8049439	rs8049439	1	8000603	7284	TUFM	rs8049439	16	0.0270520520520521	13.32	0.0002625901774147
Educational attainment (Edu Years)	23722424	ATXN2L	intron	rs8049439	rs8062405	0.965	8000603	7284	TUFM	rs8062405	16	0.0270520520520521	13.32	0.0002625901774147
Educational attainment (Edu Years)	23722424	ATXN2L	intron	rs8049439	rs2008514	0.965	8000603	7284	TUFM	rs2008514	16	0.0348423423423423	12.8	0.000346619351134667
Electrocardiographic conduction measures (PR interval)	19389651	XYLB	intron	rs2070488	rs2070488	1	8078784	9942	XYLB	rs2070488	3	0.045076892350709	12.29	0.000455391735964188
Electrocardiographic conduction measures (PR interval)	19389651	XYLB	intron	rs2070488	rs1002676	1	8078784	9942	XYLB	rs1002676	3	0.045076892350709	12.29	0.000455391735964188
Electrocardiographic conduction measures (PR interval)	19389651	XYLB	intron	rs2070488	rs2268757	1	8078784	9942	XYLB	rs2268757	3	0.045076892350709	12.29	0.000455391735964188
Electrocardiographic conduction measures (PR interval)	19389651	XYLB	intron	rs2070488	rs13058903	1	8078784	9942	XYLB	rs13058903	3	0.045076892350709	12.29	0.000455391735964188
Electrocardiographic conduction measures (PR interval)	19389651	XYLB	intron	rs2070488	rs7373828	0.965	8078784	9942	XYLB	rs7373828	3	0.045076892350709	12.29	0.000455391735964188
Electrocardiographic conduction measures (PR interval)	19389651	XYLB	intron	rs2070488	rs1058945	0.965	8078784	9942	XYLB	rs1058945	3	0.045076892350709	12.29	0.000455391735964188
Electrocardiographic conduction measures (PR interval)	19389651	XYLB	intron	rs2070488	rs2067082	0.861	8078784	9942	XYLB	rs2067082	3	0.0325214567385757	12.93	0.000323357782926065
Electrocardiographic conduction measures (PR interval)	19389651	XYLB	intron	rs2070488	rs13085153	0.804	8078784	9942	XYLB	rs13085153	3	0.000419815281276238	20.07	7.46586529038847e-06
Electrocardiographic conduction measures (PR interval)	19389651	XYLB	intron	rs2070488	rs2268755	0.804	8078784	9942	XYLB	rs2268755	3	0.00188802083333333	18.59	1.62068478821902e-05
Electrocardiographic conduction measures (PR interval)	19389651	XYLB	intron	rs2070488	rs13085153	0.804	8078805	93	ACVR2B	rs13085153	3	0.00355477855477855	17.74	2.53245177718486e-05
Electrocardiographic conduction measures (PR interval)	19389651	XYLB	intron	rs2070488	rs2268755	0.804	8078805	93	ACVR2B	rs2268755	3	0.00567061143984221	16.61	4.59083261923336e-05
Eosinophil counts (EA)	19198610	IL1RL1	ncRNA	rs1420101	rs13019081	1	8044035	8809	IL18R1	rs13019081	2	0.00948445493900039	15.57	7.95061232433368e-05
Esophageal cancer (squamous cell)	22960999	SMG6	intron	rs17761864	rs17761864	1	8003722	63826	SRR	rs17761864	17	0.00489101541733121	17.06	3.62171527409293e-05
Esophageal cancer (squamous cell)	22960999	SMG6	intron	rs17761864	rs16952025	0.959	8003722	63826	SRR	rs16952025	17	0.00489101541733121	17.06	3.62171527409293e-05
Esophageal cancer (squamous cell)	22960999	SMG6	intron	rs17761864	rs1885987	0.887	8003722	63826	SRR	rs1885987	17	0.0206152026027802	13.98	0.000184765617845791
Fasting glucose-related traits (FPG)	20081858	FADS1	intron	rs174550	rs174577	0.965	7940565	9415	FADS2	rs174577	11	0.0143784153005464	14.68	0.000127390880369128
Fasting glucose-related traits (FPG)	20081858	FADS1	intron	rs174550	rs174583	0.965	7940565	9415	FADS2	rs174583	11	0.0157980989839397	14.49	0.000140905565634046
Fasting glucose-related traits (FPG)	20081858	FADS1	intron	rs174550	rs174547	0.93	7940565	9415	FADS2	rs174547	11	0.0133684210526316	14.83	0.000117649036627626
Fasting glucose-related traits (FPG)	20081858	FADS1	intron	rs174550	rs174549	0.897	7940565	9415	FADS2	rs174549	11	0.00355477855477855	17.74	2.53245177718486e-05
Fasting glucose-related traits (FPG)	20081858	FADS1	intron	rs174550	rs174548	0.865	7940565	9415	FADS2	rs174548	11	0.00463720676486634	17.15	3.45409413692751e-05
Fasting glucose-related traits (HOMA-B)	20081858	FADS1	intron	rs174550	rs174577	0.965	7940565	9415	FADS2	rs174577	11	0.0143784153005464	14.68	0.000127390880369128
Fasting glucose-related traits (HOMA-B)	20081858	FADS1	intron	rs174550	rs174583	0.965	7940565	9415	FADS2	rs174583	11	0.0157980989839397	14.49	0.000140905565634046
Fasting glucose-related traits (HOMA-B)	20081858	FADS1	intron	rs174550	rs174547	0.93	7940565	9415	FADS2	rs174547	11	0.0133684210526316	14.83	0.000117649036627626
Fasting glucose-related traits (HOMA-B)	20081858	FADS1	intron	rs174550	rs174549	0.897	7940565	9415	FADS2	rs174549	11	0.00355477855477855	17.74	2.53245177718486e-05
Fasting glucose-related traits (HOMA-B)	20081858	FADS1	intron	rs174550	rs174548	0.865	7940565	9415	FADS2	rs174548	11	0.00463720676486634	17.15	3.45409413692751e-05
Fasting glucose-related traits (interaction with BMI)	22581228	FADS1	intron	rs174550	rs174577	0.965	7940565	9415	FADS2	rs174577	11	0.0143784153005464	14.68	0.000127390880369128
Fasting glucose-related traits (interaction with BMI)	22581228	FADS1	intron	rs174550	rs174583	0.965	7940565	9415	FADS2	rs174583	11	0.0157980989839397	14.49	0.000140905565634046
Fasting glucose-related traits (interaction with BMI)	22581228	FADS1	intron	rs174550	rs174547	0.93	7940565	9415	FADS2	rs174547	11	0.0133684210526316	14.83	0.000117649036627626
Fasting glucose-related traits (interaction with BMI)	22581228	FADS1	intron	rs174550	rs174549	0.897	7940565	9415	FADS2	rs174549	11	0.00355477855477855	17.74	2.53245177718486e-05
Fasting glucose-related traits (interaction with BMI)	22581228	FADS1	intron	rs174550	rs174548	0.865	7940565	9415	FADS2	rs174548	11	0.00463720676486634	17.15	3.45409413692751e-05
Fibrinogen (EA)	23969696	FARP2	intron	rs1476698	rs3771555	0.959	7896026	4735	SEPT2	rs3771555	2	0.00832226648959717	16.04	6.20182999965458e-05
Fibrinogen (EA)	23969696	FARP2	intron	rs1476698	rs3771555	0.959	7894694	4735	SEPT2	rs3771555	2	0.0297206165703276	13.14	0.000289057857888992
Graves' disease	21841780	RNASET2 - MIR3939	Intergenic	rs9355610	rs1130033	1	8130768	8635	RNASET2	rs1130033	6	0.0121046892039258	15.1	0.000101963288686342
HDL cholesterol	24097068	FADS1	UTR-3	rs174546	rs174577	1	7940565	9415	FADS2	rs174577	11	0.0143784153005464	14.68	0.000127390880369128
HDL cholesterol	20686565	FADS1	UTR-3	rs174546	rs174577	1	7940565	9415	FADS2	rs174577	11	0.0143784153005464	14.68	0.000127390880369128
HDL cholesterol	24097068	FADS1	UTR-3	rs174546	rs174583	1	7940565	9415	FADS2	rs174583	11	0.0157980989839397	14.49	0.000140905565634046
HDL cholesterol	20686565	FADS1	UTR-3	rs174546	rs174583	1	7940565	9415	FADS2	rs174583	11	0.0157980989839397	14.49	0.000140905565634046
HDL cholesterol	24097068	FADS1	UTR-3	rs174546	rs174547	0.965	7940565	9415	FADS2	rs174547	11	0.0133684210526316	14.83	0.000117649036627626
HDL cholesterol	20686565	FADS1	UTR-3	rs174546	rs174547	0.965	7940565	9415	FADS2	rs174547	11	0.0133684210526316	14.83	0.000117649036627626
HDL cholesterol	24097068	FADS1	UTR-3	rs174546	rs174549	0.866	7940565	9415	FADS2	rs174549	11	0.00355477855477855	17.74	2.53245177718486e-05
HDL cholesterol	20686565	FADS1	UTR-3	rs174546	rs174549	0.866	7940565	9415	FADS2	rs174549	11	0.00355477855477855	17.74	2.53245177718486e-05
HDL cholesterol	24097068	FADS1	UTR-3	rs174546	rs174548	0.835	7940565	9415	FADS2	rs174548	11	0.00463720676486634	17.15	3.45409413692751e-05
HDL cholesterol	20686565	FADS1	UTR-3	rs174546	rs174548	0.835	7940565	9415	FADS2	rs174548	11	0.00463720676486634	17.15	3.45409413692751e-05
HDL cholesterol	19060906	FADS1	intron	rs174547	rs174547	1	7940565	9415	FADS2	rs174547	11	0.0133684210526316	14.83	0.000117649036627626
HDL cholesterol	19060906	FADS1	intron	rs174547	rs174577	0.965	7940565	9415	FADS2	rs174577	11	0.0143784153005464	14.68	0.000127390880369128
HDL cholesterol	19060906	FADS1	intron	rs174547	rs174583	0.965	7940565	9415	FADS2	rs174583	11	0.0157980989839397	14.49	0.000140905565634046
HDL cholesterol	19060906	FADS1	intron	rs174547	rs174549	0.828	7940565	9415	FADS2	rs174549	11	0.00355477855477855	17.74	2.53245177718486e-05
HDL cholesterol	20864672	FADS1	intron	rs174548	rs174548	1	7940565	9415	FADS2	rs174548	11	0.00463720676486634	17.15	3.45409413692751e-05
HDL cholesterol	20864672	FADS1	intron	rs174548	rs174549	0.964	7940565	9415	FADS2	rs174549	11	0.00355477855477855	17.74	2.53245177718486e-05
HDL cholesterol	20864672	FADS1	intron	rs174548	rs174577	0.835	7940565	9415	FADS2	rs174577	11	0.0143784153005464	14.68	0.000127390880369128
HDL cholesterol	20864672	FADS1	intron	rs174548	rs174583	0.835	7940565	9415	FADS2	rs174583	11	0.0157980989839397	14.49	0.000140905565634046
Heart rate	23583979	FADS1	intron	rs174549	rs174549	1	7940565	9415	FADS2	rs174549	11	0.00355477855477855	17.74	2.53245177718486e-05
Heart rate	23583979	FADS1	intron	rs174549	rs174548	0.964	7940565	9415	FADS2	rs174548	11	0.00463720676486634	17.15	3.45409413692751e-05
Heart rate	23583979	FADS1	intron	rs174549	rs174577	0.866	7940565	9415	FADS2	rs174577	11	0.0143784153005464	14.68	0.000127390880369128
Heart rate	23583979	FADS1	intron	rs174549	rs174583	0.866	7940565	9415	FADS2	rs174583	11	0.0157980989839397	14.49	0.000140905565634046
Heart rate	23583979	FADS1	intron	rs174549	rs174547	0.828	7940565	9415	FADS2	rs174547	11	0.0133684210526316	14.83	0.000117649036627626
Height	23563607	LOC553103	intron	rs10058074	rs2631360	1	8107920	6584	SLC22A5	rs2631360	5	0.02886119257087	13.2	0.000279949117880086
Height	19343178	CATSPER4	intron	rs11809207	rs17163666	0.953	7899101	10256	CNKSR1	rs17163666	1	0.0413382594417077	12.43	0.000422491900903359
Height	19343178	CATSPER4	intron	rs11809207	rs17257155	0.855	7899101	10256	CNKSR1	rs17257155	1	0.0413382594417077	12.43	0.000422491900903359
Height	20881960	SEPT2	intron	rs12694997	rs11680983	1	7895033	4735	SEPT2	rs11680983	2	0.0208369915130231	13.95	0.00018773765577684
Height	20881960	SEPT2	intron	rs12694997	rs11684105	1	7895033	4735	SEPT2	rs11684105	2	0.0208369915130231	13.95	0.00018773765577684
Height	20881960	SEPT2	intron	rs12694997	rs6761444	1	7895033	4735	SEPT2	rs6761444	2	0.0208369915130231	13.95	0.00018773765577684
Height	20881960	SEPT2	intron	rs12694997	rs10192057	1	7895033	4735	SEPT2	rs10192057	2	0.0208369915130231	13.95	0.00018773765577684
Height	20881960	SEPT2	intron	rs12694997	rs11680983	1	7896026	4735	SEPT2	rs11680983	2	0.0267834475755268	13.36	0.000257048306655275
Height	20881960	SEPT2	intron	rs12694997	rs11684105	1	7896026	4735	SEPT2	rs11684105	2	0.0267834475755268	13.36	0.000257048306655275
Height	20881960	SEPT2	intron	rs12694997	rs6761444	1	7896026	4735	SEPT2	rs6761444	2	0.0267834475755268	13.36	0.000257048306655275
Height	20881960	SEPT2	intron	rs12694997	rs10192057	1	7896026	4735	SEPT2	rs10192057	2	0.0267834475755268	13.36	0.000257048306655275
Height	20881960	SEPT2	intron	rs12694997	rs11695244	0.924	7895033	4735	SEPT2	rs11695244	2	0.0134453781512605	14.82	0.000118274505048066
Height	20881960	SEPT2	intron	rs12694997	rs11695244	0.924	7896026	4735	SEPT2	rs11695244	2	0.0201612903225806	14.02	0.000180876482574056
Height	20189936	LOC102723785	intron	rs4886707	rs4886699	1	7990457	4123	MAN2C1	rs4886699	15	0.00172642762284197	18.66	1.56225728321066e-05
Height	20189936	LOC102723785	intron	rs4886707	rs4886707	1	7990457	4123	MAN2C1	rs4886707	15	0.00421652421652422	17.43	2.98084046328019e-05
Hematology traits (ALB/GLB)	23303382	FADS1	intron	rs174548	rs174548	1	7940565	9415	FADS2	rs174548	11	0.00463720676486634	17.15	3.45409413692751e-05
Hematology traits (ALB/GLB)	23303382	FADS1	intron	rs174548	rs174549	0.964	7940565	9415	FADS2	rs174549	11	0.00355477855477855	17.74	2.53245177718486e-05
Hematology traits (ALB/GLB)	23303382	FADS1	intron	rs174548	rs174577	0.835	7940565	9415	FADS2	rs174577	11	0.0143784153005464	14.68	0.000127390880369128
Hematology traits (ALB/GLB)	23303382	FADS1	intron	rs174548	rs174583	0.835	7940565	9415	FADS2	rs174583	11	0.0157980989839397	14.49	0.000140905565634046
Immunoglobulin A	20694011	FAS	cds-synon	rs2234978	rs1800623	1	7934906	59	ACTA2	rs1800623	10	0.0291392343330895	13.19	0.00028144689796916
Immunoglobulin A	20694011	FAS	cds-synon	rs2234978	rs7092857	1	7934906	59	ACTA2	rs7092857	10	0.0291392343330895	13.19	0.00028144689796916
Immunoglobulin A	20694011	FAS	cds-synon	rs2234978	rs4934435	0.961	7934906	59	ACTA2	rs4934435	10	0.0291392343330895	13.19	0.00028144689796916
Inflammatory bowel disease	23128233	ERAP2	intron	rs1363907	rs2549794	1	8107044	64167	ERAP2	rs2549794	5	0	32.77	1.03733484592513e-08
Inflammatory bowel disease	23128233	ERAP2	intron	rs1363907	rs27307	1	8107044	64167	ERAP2	rs27307	5	0	32.77	1.03733484592513e-08
Inflammatory bowel disease	23128233	ERAP2	intron	rs1363907	rs27711	0.967	8107044	64167	ERAP2	rs27711	5	0	32.77	1.03733484592513e-08
Inflammatory bowel disease	23128233	ERAP2	intron	rs1363907	rs27290	0.905	8107044	64167	ERAP2	rs27290	5	0	35.13	3.08412687915482e-09
Inflammatory bowel disease	23128233	RNASET2 - MIR3939	Intergenic	rs1819333	rs416131	1	8130768	8635	RNASET2	rs416131	6	0.00278833967046895	18.32	1.86736416969912e-05
Inflammatory bowel disease	23128233	RNASET2 - MIR3939	Intergenic	rs1819333	rs1819333	1	8130768	8635	RNASET2	rs1819333	6	0.00291201982651797	18.22	1.96801359436214e-05
Inflammatory bowel disease	23128233	RNASET2 - MIR3939	Intergenic	rs1819333	rs386548	1	8130768	8635	RNASET2	rs386548	6	0.00291201982651797	18.22	1.96801359436214e-05
Inflammatory bowel disease	23128233	RNASET2 - MIR3939	Intergenic	rs1819333	rs415890	1	8130768	8635	RNASET2	rs415890	6	0.00345454545454545	17.96	2.25596083388366e-05
Inflammatory bowel disease	23128233	RNASET2 - MIR3939	Intergenic	rs1819333	rs408918	1	8130768	8635	RNASET2	rs408918	6	0.00352112676056338	17.8	2.45383243527581e-05
Inflammatory bowel disease	23128233	RNASET2 - MIR3939	Intergenic	rs1819333	rs422562	1	8130768	8635	RNASET2	rs422562	6	0.00350877192982456	17.77	2.49283069914181e-05
Inflammatory bowel disease	23128233	C5orf56	intron	rs2188962	rs12521868	1	8107920	6584	SLC22A5	rs12521868	5	0.0355704697986577	12.76	0.000354110896172844
Inflammatory bowel disease	23128233	C5orf56	intron	rs2188962	rs2522057	0.966	8107920	6584	SLC22A5	rs2522057	5	0.0438532849657396	12.34	0.000443355021455444
Inflammatory bowel disease	23128233	FIBP;CCDC85B	nearGene-5;nearGene-5	rs2231884	rs10896050	0.848	7941444	1521	CTSW	rs10896050	11	0.0150267737617135	14.57	0.000135047541132573
Inflammatory bowel disease	23128233	ZNF831	intron	rs259964	rs259962	1	8063729	1908	EDN3	rs259962	20	0.00550550550550551	16.74	4.286760431085e-05
Inflammatory bowel disease (early onset)	19915574	ATXN2L	intron	rs8049439	rs8049439	1	8000603	7284	TUFM	rs8049439	16	0.0270520520520521	13.32	0.0002625901774147
Inflammatory bowel disease (early onset)	19915574	ATXN2L	intron	rs8049439	rs8062405	0.965	8000603	7284	TUFM	rs8062405	16	0.0270520520520521	13.32	0.0002625901774147
Inflammatory bowel disease (early onset)	19915574	ATXN2L	intron	rs8049439	rs2008514	0.965	8000603	7284	TUFM	rs2008514	16	0.0348423423423423	12.8	0.000346619351134667
LDL cholesterol	19060911	DOCK7	intron	rs10889353	rs10889353	1	7916669	85440	DOCK7	rs10889353	1	0.00843060959792477	15.94	6.5382275915256e-05
LDL cholesterol	19060911	DOCK7	intron	rs10889353	rs11207995	1	7916669	85440	DOCK7	rs11207995	1	0.00931726907630522	15.66	7.58106573312438e-05
LDL cholesterol	19060911	DOCK7	intron	rs10889353	rs10889332	1	7916669	85440	DOCK7	rs10889332	1	0.0180673591438464	14.26	0.000159212618609452
LDL cholesterol	19060911	DOCK7	intron	rs10889353	rs12042319	0.965	7916669	85440	DOCK7	rs12042319	1	0.00562962962962963	16.63	4.542677833575e-05
LDL cholesterol	19060911	DOCK7	intron	rs10889353	rs7539035	0.965	7916669	85440	DOCK7	rs7539035	1	0.0066193853427896	16.4	5.12852296406065e-05
LDL cholesterol	19060911	DOCK7	intron	rs10889353	rs6587980	0.965	7916669	85440	DOCK7	rs6587980	1	0.0066193853427896	16.4	5.12852296406065e-05
LDL cholesterol	19060911	DOCK7	intron	rs10889353	rs1748195	0.965	7916669	85440	DOCK7	rs1748195	1	0.0066193853427896	16.4	5.12852296406065e-05
LDL cholesterol	19060911	DOCK7	intron	rs10889353	rs1168013	0.965	7916669	85440	DOCK7	rs1168013	1	0.0066193853427896	16.4	5.12852296406065e-05
LDL cholesterol	19060911	DOCK7	intron	rs10889353	rs995000	0.965	7916669	85440	DOCK7	rs995000	1	0.0077445652173913	16.16	5.82104328945293e-05
LDL cholesterol	19060911	DOCK7	intron	rs10889353	rs4350231	0.965	7916669	85440	DOCK7	rs4350231	1	0.0180673591438464	14.26	0.000159212618609452
LDL cholesterol	19060911	DOCK7	intron	rs10889353	rs11207969	0.965	7916669	85440	DOCK7	rs11207969	1	0.0180673591438464	14.26	0.000159212618609452
LDL cholesterol	19060911	DOCK7	intron	rs10889353	rs1168045	0.932	7916669	85440	DOCK7	rs1168045	1	0.00524974515800204	16.84	4.06670421025167e-05
LDL cholesterol	19060911	DOCK7	intron	rs10889353	rs7518497	0.932	7916669	85440	DOCK7	rs7518497	1	0.0066193853427896	16.4	5.12852296406065e-05
LDL cholesterol	19060911	DOCK7	intron	rs10889353	rs1184865	0.932	7916669	85440	DOCK7	rs1184865	1	0.0066193853427896	16.4	5.12852296406065e-05
LDL cholesterol	19060911	DOCK7	intron	rs10889353	rs4409689	0.9	7916669	85440	DOCK7	rs4409689	1	0.00622286541244573	16.5	4.86500741851036e-05
LDL cholesterol	19060911	DOCK7	intron	rs10889353	rs1168114	0.9	7916669	85440	DOCK7	rs1168114	1	0.0066193853427896	16.4	5.12852296406065e-05
LDL cholesterol	24097068	FADS1	UTR-3	rs174546	rs174577	1	7940565	9415	FADS2	rs174577	11	0.0143784153005464	14.68	0.000127390880369128
LDL cholesterol	20686565	FADS1	UTR-3	rs174546	rs174577	1	7940565	9415	FADS2	rs174577	11	0.0143784153005464	14.68	0.000127390880369128
LDL cholesterol	19060910	FADS1	UTR-3	rs174546	rs174577	1	7940565	9415	FADS2	rs174577	11	0.0143784153005464	14.68	0.000127390880369128
LDL cholesterol	24097068	FADS1	UTR-3	rs174546	rs174583	1	7940565	9415	FADS2	rs174583	11	0.0157980989839397	14.49	0.000140905565634046
LDL cholesterol	20686565	FADS1	UTR-3	rs174546	rs174583	1	7940565	9415	FADS2	rs174583	11	0.0157980989839397	14.49	0.000140905565634046
LDL cholesterol	19060910	FADS1	UTR-3	rs174546	rs174583	1	7940565	9415	FADS2	rs174583	11	0.0157980989839397	14.49	0.000140905565634046
LDL cholesterol	24097068	FADS1	UTR-3	rs174546	rs174547	0.965	7940565	9415	FADS2	rs174547	11	0.0133684210526316	14.83	0.000117649036627626
LDL cholesterol	20686565	FADS1	UTR-3	rs174546	rs174547	0.965	7940565	9415	FADS2	rs174547	11	0.0133684210526316	14.83	0.000117649036627626
LDL cholesterol	19060910	FADS1	UTR-3	rs174546	rs174547	0.965	7940565	9415	FADS2	rs174547	11	0.0133684210526316	14.83	0.000117649036627626
LDL cholesterol	24097068	FADS1	UTR-3	rs174546	rs174549	0.866	7940565	9415	FADS2	rs174549	11	0.00355477855477855	17.74	2.53245177718486e-05
LDL cholesterol	20686565	FADS1	UTR-3	rs174546	rs174549	0.866	7940565	9415	FADS2	rs174549	11	0.00355477855477855	17.74	2.53245177718486e-05
LDL cholesterol	19060910	FADS1	UTR-3	rs174546	rs174549	0.866	7940565	9415	FADS2	rs174549	11	0.00355477855477855	17.74	2.53245177718486e-05
LDL cholesterol	24097068	FADS1	UTR-3	rs174546	rs174548	0.835	7940565	9415	FADS2	rs174548	11	0.00463720676486634	17.15	3.45409413692751e-05
LDL cholesterol	20686565	FADS1	UTR-3	rs174546	rs174548	0.835	7940565	9415	FADS2	rs174548	11	0.00463720676486634	17.15	3.45409413692751e-05
LDL cholesterol	19060910	FADS1	UTR-3	rs174546	rs174548	0.835	7940565	9415	FADS2	rs174548	11	0.00463720676486634	17.15	3.45409413692751e-05
LDL cholesterol	24097068	DOCK7	intron	rs2131925	rs1748195	1	7916669	85440	DOCK7	rs1748195	1	0.0066193853427896	16.4	5.12852296406065e-05
LDL cholesterol	24097068	DOCK7	intron	rs2131925	rs1168013	1	7916669	85440	DOCK7	rs1168013	1	0.0066193853427896	16.4	5.12852296406065e-05
LDL cholesterol	24097068	DOCK7	intron	rs2131925	rs6587980	1	7916669	85440	DOCK7	rs6587980	1	0.0066193853427896	16.4	5.12852296406065e-05
LDL cholesterol	24097068	DOCK7	intron	rs2131925	rs7539035	1	7916669	85440	DOCK7	rs7539035	1	0.0066193853427896	16.4	5.12852296406065e-05
LDL cholesterol	20686565	DOCK7	intron	rs2131925	rs1748195	1	7916669	85440	DOCK7	rs1748195	1	0.0066193853427896	16.4	5.12852296406065e-05
LDL cholesterol	20686565	DOCK7	intron	rs2131925	rs1168013	1	7916669	85440	DOCK7	rs1168013	1	0.0066193853427896	16.4	5.12852296406065e-05
LDL cholesterol	20686565	DOCK7	intron	rs2131925	rs6587980	1	7916669	85440	DOCK7	rs6587980	1	0.0066193853427896	16.4	5.12852296406065e-05
LDL cholesterol	20686565	DOCK7	intron	rs2131925	rs7539035	1	7916669	85440	DOCK7	rs7539035	1	0.0066193853427896	16.4	5.12852296406065e-05
LDL cholesterol	24097068	DOCK7	intron	rs2131925	rs11207969	1	7916669	85440	DOCK7	rs11207969	1	0.0180673591438464	14.26	0.000159212618609452
LDL cholesterol	20686565	DOCK7	intron	rs2131925	rs11207969	1	7916669	85440	DOCK7	rs11207969	1	0.0180673591438464	14.26	0.000159212618609452
LDL cholesterol	24097068	DOCK7	intron	rs2131925	rs1184865	0.965	7916669	85440	DOCK7	rs1184865	1	0.0066193853427896	16.4	5.12852296406065e-05
LDL cholesterol	20686565	DOCK7	intron	rs2131925	rs1184865	0.965	7916669	85440	DOCK7	rs1184865	1	0.0066193853427896	16.4	5.12852296406065e-05
LDL cholesterol	24097068	DOCK7	intron	rs2131925	rs10889353	0.965	7916669	85440	DOCK7	rs10889353	1	0.00843060959792477	15.94	6.5382275915256e-05
LDL cholesterol	20686565	DOCK7	intron	rs2131925	rs10889353	0.965	7916669	85440	DOCK7	rs10889353	1	0.00843060959792477	15.94	6.5382275915256e-05
LDL cholesterol	24097068	DOCK7	intron	rs2131925	rs11207995	0.965	7916669	85440	DOCK7	rs11207995	1	0.00931726907630522	15.66	7.58106573312438e-05
LDL cholesterol	20686565	DOCK7	intron	rs2131925	rs11207995	0.965	7916669	85440	DOCK7	rs11207995	1	0.00931726907630522	15.66	7.58106573312438e-05
LDL cholesterol	24097068	DOCK7	intron	rs2131925	rs10889332	0.965	7916669	85440	DOCK7	rs10889332	1	0.0180673591438464	14.26	0.000159212618609452
LDL cholesterol	20686565	DOCK7	intron	rs2131925	rs10889332	0.965	7916669	85440	DOCK7	rs10889332	1	0.0180673591438464	14.26	0.000159212618609452
LDL cholesterol	24097068	DOCK7	intron	rs2131925	rs4409689	0.932	7916669	85440	DOCK7	rs4409689	1	0.00622286541244573	16.5	4.86500741851036e-05
LDL cholesterol	20686565	DOCK7	intron	rs2131925	rs4409689	0.932	7916669	85440	DOCK7	rs4409689	1	0.00622286541244573	16.5	4.86500741851036e-05
LDL cholesterol	24097068	DOCK7	intron	rs2131925	rs1168114	0.932	7916669	85440	DOCK7	rs1168114	1	0.0066193853427896	16.4	5.12852296406065e-05
LDL cholesterol	20686565	DOCK7	intron	rs2131925	rs1168114	0.932	7916669	85440	DOCK7	rs1168114	1	0.0066193853427896	16.4	5.12852296406065e-05
LDL cholesterol	24097068	DOCK7	intron	rs2131925	rs12042319	0.931	7916669	85440	DOCK7	rs12042319	1	0.00562962962962963	16.63	4.542677833575e-05
LDL cholesterol	20686565	DOCK7	intron	rs2131925	rs12042319	0.931	7916669	85440	DOCK7	rs12042319	1	0.00562962962962963	16.63	4.542677833575e-05
LDL cholesterol	24097068	DOCK7	intron	rs2131925	rs995000	0.931	7916669	85440	DOCK7	rs995000	1	0.0077445652173913	16.16	5.82104328945293e-05
LDL cholesterol	20686565	DOCK7	intron	rs2131925	rs995000	0.931	7916669	85440	DOCK7	rs995000	1	0.0077445652173913	16.16	5.82104328945293e-05
LDL cholesterol	24097068	DOCK7	intron	rs2131925	rs4350231	0.93	7916669	85440	DOCK7	rs4350231	1	0.0180673591438464	14.26	0.000159212618609452
LDL cholesterol	20686565	DOCK7	intron	rs2131925	rs4350231	0.93	7916669	85440	DOCK7	rs4350231	1	0.0180673591438464	14.26	0.000159212618609452
LDL cholesterol	24097068	DOCK7	intron	rs2131925	rs1168045	0.897	7916669	85440	DOCK7	rs1168045	1	0.00524974515800204	16.84	4.06670421025167e-05
LDL cholesterol	20686565	DOCK7	intron	rs2131925	rs1168045	0.897	7916669	85440	DOCK7	rs1168045	1	0.00524974515800204	16.84	4.06670421025167e-05
LDL cholesterol	24097068	DOCK7	intron	rs2131925	rs7518497	0.897	7916669	85440	DOCK7	rs7518497	1	0.0066193853427896	16.4	5.12852296406065e-05
LDL cholesterol	20686565	DOCK7	intron	rs2131925	rs7518497	0.897	7916669	85440	DOCK7	rs7518497	1	0.0066193853427896	16.4	5.12852296406065e-05
Lipid metabolism phenotypes (LA/PUFA)	22286219	FADS1	intron	rs174547	rs174547	1	7940565	9415	FADS2	rs174547	11	0.0133684210526316	14.83	0.000117649036627626
Lipid metabolism phenotypes (LA/PUFA)	22286219	FADS1	intron	rs174547	rs174577	0.965	7940565	9415	FADS2	rs174577	11	0.0143784153005464	14.68	0.000127390880369128
Lipid metabolism phenotypes (LA/PUFA)	22286219	FADS1	intron	rs174547	rs174583	0.965	7940565	9415	FADS2	rs174583	11	0.0157980989839397	14.49	0.000140905565634046
Lipid metabolism phenotypes (LA/PUFA)	22286219	FADS1	intron	rs174547	rs174549	0.828	7940565	9415	FADS2	rs174549	11	0.00355477855477855	17.74	2.53245177718486e-05
Lipid metabolism phenotypes (MobCH)	22286219	DOCK7	intron	rs1168029	rs1184865	0.966	7916669	85440	DOCK7	rs1184865	1	0.0066193853427896	16.4	5.12852296406065e-05
Lipid metabolism phenotypes (MobCH)	22286219	DOCK7	intron	rs1168029	rs1168013	0.932	7916669	85440	DOCK7	rs1168013	1	0.0066193853427896	16.4	5.12852296406065e-05
Lipid metabolism phenotypes (MobCH)	22286219	DOCK7	intron	rs1168029	rs1748195	0.932	7916669	85440	DOCK7	rs1748195	1	0.0066193853427896	16.4	5.12852296406065e-05
Lipid metabolism phenotypes (MobCH)	22286219	DOCK7	intron	rs1168029	rs6587980	0.932	7916669	85440	DOCK7	rs6587980	1	0.0066193853427896	16.4	5.12852296406065e-05
Lipid metabolism phenotypes (MobCH)	22286219	DOCK7	intron	rs1168029	rs7539035	0.932	7916669	85440	DOCK7	rs7539035	1	0.0066193853427896	16.4	5.12852296406065e-05
Lipid metabolism phenotypes (MobCH)	22286219	DOCK7	intron	rs1168029	rs4350231	0.932	7916669	85440	DOCK7	rs4350231	1	0.0180673591438464	14.26	0.000159212618609452
Lipid metabolism phenotypes (MobCH)	22286219	DOCK7	intron	rs1168029	rs11207969	0.932	7916669	85440	DOCK7	rs11207969	1	0.0180673591438464	14.26	0.000159212618609452
Lipid metabolism phenotypes (MobCH)	22286219	DOCK7	intron	rs1168029	rs10889353	0.9	7916669	85440	DOCK7	rs10889353	1	0.00843060959792477	15.94	6.5382275915256e-05
Lipid metabolism phenotypes (MobCH)	22286219	DOCK7	intron	rs1168029	rs11207995	0.9	7916669	85440	DOCK7	rs11207995	1	0.00931726907630522	15.66	7.58106573312438e-05
Lipid metabolism phenotypes (MobCH)	22286219	DOCK7	intron	rs1168029	rs10889332	0.9	7916669	85440	DOCK7	rs10889332	1	0.0180673591438464	14.26	0.000159212618609452
Lipid metabolism phenotypes (MobCH)	22286219	DOCK7	intron	rs1168029	rs12042319	0.868	7916669	85440	DOCK7	rs12042319	1	0.00562962962962963	16.63	4.542677833575e-05
Lipid metabolism phenotypes (MobCH)	22286219	DOCK7	intron	rs1168029	rs995000	0.868	7916669	85440	DOCK7	rs995000	1	0.0077445652173913	16.16	5.82104328945293e-05
Lipid metabolism phenotypes (MobCH)	22286219	DOCK7	intron	rs1168029	rs4409689	0.864	7916669	85440	DOCK7	rs4409689	1	0.00622286541244573	16.5	4.86500741851036e-05
Lipid metabolism phenotypes (MobCH)	22286219	DOCK7	intron	rs1168029	rs1168114	0.864	7916669	85440	DOCK7	rs1168114	1	0.0066193853427896	16.4	5.12852296406065e-05
Lipid metabolism phenotypes (MobCH)	22286219	DOCK7	intron	rs1168029	rs1168045	0.83	7916669	85440	DOCK7	rs1168045	1	0.00524974515800204	16.84	4.06670421025167e-05
Lipid metabolism phenotypes (MobCH)	22286219	DOCK7	intron	rs1168029	rs7518497	0.83	7916669	85440	DOCK7	rs7518497	1	0.0066193853427896	16.4	5.12852296406065e-05
Lipid metabolism phenotypes (TG.by.NMR, fasting)	19936222	DOCK7	intron	rs10889353	rs10889353	1	7916669	85440	DOCK7	rs10889353	1	0.00843060959792477	15.94	6.5382275915256e-05
Lipid metabolism phenotypes (TG.by.NMR, fasting)	19936222	DOCK7	intron	rs10889353	rs11207995	1	7916669	85440	DOCK7	rs11207995	1	0.00931726907630522	15.66	7.58106573312438e-05
Lipid metabolism phenotypes (TG.by.NMR, fasting)	19936222	DOCK7	intron	rs10889353	rs10889332	1	7916669	85440	DOCK7	rs10889332	1	0.0180673591438464	14.26	0.000159212618609452
Lipid metabolism phenotypes (TG.by.NMR, fasting)	19936222	DOCK7	intron	rs10889353	rs12042319	0.965	7916669	85440	DOCK7	rs12042319	1	0.00562962962962963	16.63	4.542677833575e-05
Lipid metabolism phenotypes (TG.by.NMR, fasting)	19936222	DOCK7	intron	rs10889353	rs7539035	0.965	7916669	85440	DOCK7	rs7539035	1	0.0066193853427896	16.4	5.12852296406065e-05
Lipid metabolism phenotypes (TG.by.NMR, fasting)	19936222	DOCK7	intron	rs10889353	rs6587980	0.965	7916669	85440	DOCK7	rs6587980	1	0.0066193853427896	16.4	5.12852296406065e-05
Lipid metabolism phenotypes (TG.by.NMR, fasting)	19936222	DOCK7	intron	rs10889353	rs1748195	0.965	7916669	85440	DOCK7	rs1748195	1	0.0066193853427896	16.4	5.12852296406065e-05
Lipid metabolism phenotypes (TG.by.NMR, fasting)	19936222	DOCK7	intron	rs10889353	rs1168013	0.965	7916669	85440	DOCK7	rs1168013	1	0.0066193853427896	16.4	5.12852296406065e-05
Lipid metabolism phenotypes (TG.by.NMR, fasting)	19936222	DOCK7	intron	rs10889353	rs995000	0.965	7916669	85440	DOCK7	rs995000	1	0.0077445652173913	16.16	5.82104328945293e-05
Lipid metabolism phenotypes (TG.by.NMR, fasting)	19936222	DOCK7	intron	rs10889353	rs4350231	0.965	7916669	85440	DOCK7	rs4350231	1	0.0180673591438464	14.26	0.000159212618609452
Lipid metabolism phenotypes (TG.by.NMR, fasting)	19936222	DOCK7	intron	rs10889353	rs11207969	0.965	7916669	85440	DOCK7	rs11207969	1	0.0180673591438464	14.26	0.000159212618609452
Lipid metabolism phenotypes (TG.by.NMR, fasting)	19936222	DOCK7	intron	rs10889353	rs1168045	0.932	7916669	85440	DOCK7	rs1168045	1	0.00524974515800204	16.84	4.06670421025167e-05
Lipid metabolism phenotypes (TG.by.NMR, fasting)	19936222	DOCK7	intron	rs10889353	rs7518497	0.932	7916669	85440	DOCK7	rs7518497	1	0.0066193853427896	16.4	5.12852296406065e-05
Lipid metabolism phenotypes (TG.by.NMR, fasting)	19936222	DOCK7	intron	rs10889353	rs1184865	0.932	7916669	85440	DOCK7	rs1184865	1	0.0066193853427896	16.4	5.12852296406065e-05
Lipid metabolism phenotypes (TG.by.NMR, fasting)	19936222	DOCK7	intron	rs10889353	rs4409689	0.9	7916669	85440	DOCK7	rs4409689	1	0.00622286541244573	16.5	4.86500741851036e-05
Lipid metabolism phenotypes (TG.by.NMR, fasting)	19936222	DOCK7	intron	rs10889353	rs1168114	0.9	7916669	85440	DOCK7	rs1168114	1	0.0066193853427896	16.4	5.12852296406065e-05
Lipid metabolism phenotypes (TG.by.NMR, whole)	19936222	DOCK7	intron	rs10889353	rs10889353	1	7916669	85440	DOCK7	rs10889353	1	0.00843060959792477	15.94	6.5382275915256e-05
Lipid metabolism phenotypes (TG.by.NMR, whole)	19936222	DOCK7	intron	rs10889353	rs11207995	1	7916669	85440	DOCK7	rs11207995	1	0.00931726907630522	15.66	7.58106573312438e-05
Lipid metabolism phenotypes (TG.by.NMR, whole)	19936222	DOCK7	intron	rs10889353	rs10889332	1	7916669	85440	DOCK7	rs10889332	1	0.0180673591438464	14.26	0.000159212618609452
Lipid metabolism phenotypes (TG.by.NMR, whole)	19936222	DOCK7	intron	rs10889353	rs12042319	0.965	7916669	85440	DOCK7	rs12042319	1	0.00562962962962963	16.63	4.542677833575e-05
Lipid metabolism phenotypes (TG.by.NMR, whole)	19936222	DOCK7	intron	rs10889353	rs7539035	0.965	7916669	85440	DOCK7	rs7539035	1	0.0066193853427896	16.4	5.12852296406065e-05
Lipid metabolism phenotypes (TG.by.NMR, whole)	19936222	DOCK7	intron	rs10889353	rs6587980	0.965	7916669	85440	DOCK7	rs6587980	1	0.0066193853427896	16.4	5.12852296406065e-05
Lipid metabolism phenotypes (TG.by.NMR, whole)	19936222	DOCK7	intron	rs10889353	rs1748195	0.965	7916669	85440	DOCK7	rs1748195	1	0.0066193853427896	16.4	5.12852296406065e-05
Lipid metabolism phenotypes (TG.by.NMR, whole)	19936222	DOCK7	intron	rs10889353	rs1168013	0.965	7916669	85440	DOCK7	rs1168013	1	0.0066193853427896	16.4	5.12852296406065e-05
Lipid metabolism phenotypes (TG.by.NMR, whole)	19936222	DOCK7	intron	rs10889353	rs995000	0.965	7916669	85440	DOCK7	rs995000	1	0.0077445652173913	16.16	5.82104328945293e-05
Lipid metabolism phenotypes (TG.by.NMR, whole)	19936222	DOCK7	intron	rs10889353	rs4350231	0.965	7916669	85440	DOCK7	rs4350231	1	0.0180673591438464	14.26	0.000159212618609452
Lipid metabolism phenotypes (TG.by.NMR, whole)	19936222	DOCK7	intron	rs10889353	rs11207969	0.965	7916669	85440	DOCK7	rs11207969	1	0.0180673591438464	14.26	0.000159212618609452
Lipid metabolism phenotypes (TG.by.NMR, whole)	19936222	DOCK7	intron	rs10889353	rs1168045	0.932	7916669	85440	DOCK7	rs1168045	1	0.00524974515800204	16.84	4.06670421025167e-05
Lipid metabolism phenotypes (TG.by.NMR, whole)	19936222	DOCK7	intron	rs10889353	rs7518497	0.932	7916669	85440	DOCK7	rs7518497	1	0.0066193853427896	16.4	5.12852296406065e-05
Lipid metabolism phenotypes (TG.by.NMR, whole)	19936222	DOCK7	intron	rs10889353	rs1184865	0.932	7916669	85440	DOCK7	rs1184865	1	0.0066193853427896	16.4	5.12852296406065e-05
Lipid metabolism phenotypes (TG.by.NMR, whole)	19936222	DOCK7	intron	rs10889353	rs4409689	0.9	7916669	85440	DOCK7	rs4409689	1	0.00622286541244573	16.5	4.86500741851036e-05
Lipid metabolism phenotypes (TG.by.NMR, whole)	19936222	DOCK7	intron	rs10889353	rs1168114	0.9	7916669	85440	DOCK7	rs1168114	1	0.0066193853427896	16.4	5.12852296406065e-05
Lipid metabolism phenotypes (VLDL.medium, fasting)	19936222	DOCK7	intron	rs10889353	rs10889353	1	7916669	85440	DOCK7	rs10889353	1	0.00843060959792477	15.94	6.5382275915256e-05
Lipid metabolism phenotypes (VLDL.medium, fasting)	19936222	DOCK7	intron	rs10889353	rs11207995	1	7916669	85440	DOCK7	rs11207995	1	0.00931726907630522	15.66	7.58106573312438e-05
Lipid metabolism phenotypes (VLDL.medium, fasting)	19936222	DOCK7	intron	rs10889353	rs10889332	1	7916669	85440	DOCK7	rs10889332	1	0.0180673591438464	14.26	0.000159212618609452
Lipid metabolism phenotypes (VLDL.medium, fasting)	19936222	DOCK7	intron	rs10889353	rs12042319	0.965	7916669	85440	DOCK7	rs12042319	1	0.00562962962962963	16.63	4.542677833575e-05
Lipid metabolism phenotypes (VLDL.medium, fasting)	19936222	DOCK7	intron	rs10889353	rs7539035	0.965	7916669	85440	DOCK7	rs7539035	1	0.0066193853427896	16.4	5.12852296406065e-05
Lipid metabolism phenotypes (VLDL.medium, fasting)	19936222	DOCK7	intron	rs10889353	rs6587980	0.965	7916669	85440	DOCK7	rs6587980	1	0.0066193853427896	16.4	5.12852296406065e-05
Lipid metabolism phenotypes (VLDL.medium, fasting)	19936222	DOCK7	intron	rs10889353	rs1748195	0.965	7916669	85440	DOCK7	rs1748195	1	0.0066193853427896	16.4	5.12852296406065e-05
Lipid metabolism phenotypes (VLDL.medium, fasting)	19936222	DOCK7	intron	rs10889353	rs1168013	0.965	7916669	85440	DOCK7	rs1168013	1	0.0066193853427896	16.4	5.12852296406065e-05
Lipid metabolism phenotypes (VLDL.medium, fasting)	19936222	DOCK7	intron	rs10889353	rs995000	0.965	7916669	85440	DOCK7	rs995000	1	0.0077445652173913	16.16	5.82104328945293e-05
Lipid metabolism phenotypes (VLDL.medium, fasting)	19936222	DOCK7	intron	rs10889353	rs4350231	0.965	7916669	85440	DOCK7	rs4350231	1	0.0180673591438464	14.26	0.000159212618609452
Lipid metabolism phenotypes (VLDL.medium, fasting)	19936222	DOCK7	intron	rs10889353	rs11207969	0.965	7916669	85440	DOCK7	rs11207969	1	0.0180673591438464	14.26	0.000159212618609452
Lipid metabolism phenotypes (VLDL.medium, fasting)	19936222	DOCK7	intron	rs10889353	rs1168045	0.932	7916669	85440	DOCK7	rs1168045	1	0.00524974515800204	16.84	4.06670421025167e-05
Lipid metabolism phenotypes (VLDL.medium, fasting)	19936222	DOCK7	intron	rs10889353	rs7518497	0.932	7916669	85440	DOCK7	rs7518497	1	0.0066193853427896	16.4	5.12852296406065e-05
Lipid metabolism phenotypes (VLDL.medium, fasting)	19936222	DOCK7	intron	rs10889353	rs1184865	0.932	7916669	85440	DOCK7	rs1184865	1	0.0066193853427896	16.4	5.12852296406065e-05
Lipid metabolism phenotypes (VLDL.medium, fasting)	19936222	DOCK7	intron	rs10889353	rs4409689	0.9	7916669	85440	DOCK7	rs4409689	1	0.00622286541244573	16.5	4.86500741851036e-05
Lipid metabolism phenotypes (VLDL.medium, fasting)	19936222	DOCK7	intron	rs10889353	rs1168114	0.9	7916669	85440	DOCK7	rs1168114	1	0.0066193853427896	16.4	5.12852296406065e-05
Lipid metabolism phenotypes (VLDL.small, fasting)	19936222	DOCK7	intron	rs1167998	rs1184865	1	7916669	85440	DOCK7	rs1184865	1	0.0066193853427896	16.4	5.12852296406065e-05
Lipid metabolism phenotypes (VLDL.small, fasting)	19936222	DOCK7	intron	rs1167998	rs1168013	0.965	7916669	85440	DOCK7	rs1168013	1	0.0066193853427896	16.4	5.12852296406065e-05
Lipid metabolism phenotypes (VLDL.small, fasting)	19936222	DOCK7	intron	rs1167998	rs1748195	0.965	7916669	85440	DOCK7	rs1748195	1	0.0066193853427896	16.4	5.12852296406065e-05
Lipid metabolism phenotypes (VLDL.small, fasting)	19936222	DOCK7	intron	rs1167998	rs6587980	0.965	7916669	85440	DOCK7	rs6587980	1	0.0066193853427896	16.4	5.12852296406065e-05
Lipid metabolism phenotypes (VLDL.small, fasting)	19936222	DOCK7	intron	rs1167998	rs7539035	0.965	7916669	85440	DOCK7	rs7539035	1	0.0066193853427896	16.4	5.12852296406065e-05
Lipid metabolism phenotypes (VLDL.small, fasting)	19936222	DOCK7	intron	rs1167998	rs4350231	0.965	7916669	85440	DOCK7	rs4350231	1	0.0180673591438464	14.26	0.000159212618609452
Lipid metabolism phenotypes (VLDL.small, fasting)	19936222	DOCK7	intron	rs1167998	rs11207969	0.965	7916669	85440	DOCK7	rs11207969	1	0.0180673591438464	14.26	0.000159212618609452
Lipid metabolism phenotypes (VLDL.small, fasting)	19936222	DOCK7	intron	rs1167998	rs10889353	0.932	7916669	85440	DOCK7	rs10889353	1	0.00843060959792477	15.94	6.5382275915256e-05
Lipid metabolism phenotypes (VLDL.small, fasting)	19936222	DOCK7	intron	rs1167998	rs11207995	0.932	7916669	85440	DOCK7	rs11207995	1	0.00931726907630522	15.66	7.58106573312438e-05
Lipid metabolism phenotypes (VLDL.small, fasting)	19936222	DOCK7	intron	rs1167998	rs10889332	0.932	7916669	85440	DOCK7	rs10889332	1	0.0180673591438464	14.26	0.000159212618609452
Lipid metabolism phenotypes (VLDL.small, fasting)	19936222	DOCK7	intron	rs1167998	rs12042319	0.899	7916669	85440	DOCK7	rs12042319	1	0.00562962962962963	16.63	4.542677833575e-05
Lipid metabolism phenotypes (VLDL.small, fasting)	19936222	DOCK7	intron	rs1167998	rs995000	0.899	7916669	85440	DOCK7	rs995000	1	0.0077445652173913	16.16	5.82104328945293e-05
Lipid metabolism phenotypes (VLDL.small, fasting)	19936222	DOCK7	intron	rs1167998	rs4409689	0.897	7916669	85440	DOCK7	rs4409689	1	0.00622286541244573	16.5	4.86500741851036e-05
Lipid metabolism phenotypes (VLDL.small, fasting)	19936222	DOCK7	intron	rs1167998	rs1168114	0.897	7916669	85440	DOCK7	rs1168114	1	0.0066193853427896	16.4	5.12852296406065e-05
Lipid metabolism phenotypes (VLDL.small, fasting)	19936222	DOCK7	intron	rs1167998	rs1168045	0.863	7916669	85440	DOCK7	rs1168045	1	0.00524974515800204	16.84	4.06670421025167e-05
Lipid metabolism phenotypes (VLDL.small, fasting)	19936222	DOCK7	intron	rs1167998	rs7518497	0.863	7916669	85440	DOCK7	rs7518497	1	0.0066193853427896	16.4	5.12852296406065e-05
Lipid metabolism phenotypes (VLDL.small, whole)	19936222	DOCK7	intron	rs10889353	rs10889353	1	7916669	85440	DOCK7	rs10889353	1	0.00843060959792477	15.94	6.5382275915256e-05
Lipid metabolism phenotypes (VLDL.small, whole)	19936222	DOCK7	intron	rs10889353	rs11207995	1	7916669	85440	DOCK7	rs11207995	1	0.00931726907630522	15.66	7.58106573312438e-05
Lipid metabolism phenotypes (VLDL.small, whole)	19936222	DOCK7	intron	rs10889353	rs10889332	1	7916669	85440	DOCK7	rs10889332	1	0.0180673591438464	14.26	0.000159212618609452
Lipid metabolism phenotypes (VLDL.small, whole)	19936222	DOCK7	intron	rs10889353	rs12042319	0.965	7916669	85440	DOCK7	rs12042319	1	0.00562962962962963	16.63	4.542677833575e-05
Lipid metabolism phenotypes (VLDL.small, whole)	19936222	DOCK7	intron	rs10889353	rs7539035	0.965	7916669	85440	DOCK7	rs7539035	1	0.0066193853427896	16.4	5.12852296406065e-05
Lipid metabolism phenotypes (VLDL.small, whole)	19936222	DOCK7	intron	rs10889353	rs6587980	0.965	7916669	85440	DOCK7	rs6587980	1	0.0066193853427896	16.4	5.12852296406065e-05
Lipid metabolism phenotypes (VLDL.small, whole)	19936222	DOCK7	intron	rs10889353	rs1748195	0.965	7916669	85440	DOCK7	rs1748195	1	0.0066193853427896	16.4	5.12852296406065e-05
Lipid metabolism phenotypes (VLDL.small, whole)	19936222	DOCK7	intron	rs10889353	rs1168013	0.965	7916669	85440	DOCK7	rs1168013	1	0.0066193853427896	16.4	5.12852296406065e-05
Lipid metabolism phenotypes (VLDL.small, whole)	19936222	DOCK7	intron	rs10889353	rs995000	0.965	7916669	85440	DOCK7	rs995000	1	0.0077445652173913	16.16	5.82104328945293e-05
Lipid metabolism phenotypes (VLDL.small, whole)	19936222	DOCK7	intron	rs10889353	rs4350231	0.965	7916669	85440	DOCK7	rs4350231	1	0.0180673591438464	14.26	0.000159212618609452
Lipid metabolism phenotypes (VLDL.small, whole)	19936222	DOCK7	intron	rs10889353	rs11207969	0.965	7916669	85440	DOCK7	rs11207969	1	0.0180673591438464	14.26	0.000159212618609452
Lipid metabolism phenotypes (VLDL.small, whole)	19936222	DOCK7	intron	rs10889353	rs1168045	0.932	7916669	85440	DOCK7	rs1168045	1	0.00524974515800204	16.84	4.06670421025167e-05
Lipid metabolism phenotypes (VLDL.small, whole)	19936222	DOCK7	intron	rs10889353	rs7518497	0.932	7916669	85440	DOCK7	rs7518497	1	0.0066193853427896	16.4	5.12852296406065e-05
Lipid metabolism phenotypes (VLDL.small, whole)	19936222	DOCK7	intron	rs10889353	rs1184865	0.932	7916669	85440	DOCK7	rs1184865	1	0.0066193853427896	16.4	5.12852296406065e-05
Lipid metabolism phenotypes (VLDL.small, whole)	19936222	DOCK7	intron	rs10889353	rs4409689	0.9	7916669	85440	DOCK7	rs4409689	1	0.00622286541244573	16.5	4.86500741851036e-05
Lipid metabolism phenotypes (VLDL.small, whole)	19936222	DOCK7	intron	rs10889353	rs1168114	0.9	7916669	85440	DOCK7	rs1168114	1	0.0066193853427896	16.4	5.12852296406065e-05
Lipid metabolism phenotypes (VLDL.total, fasting)	19936222	DOCK7	intron	rs10889353	rs10889353	1	7916669	85440	DOCK7	rs10889353	1	0.00843060959792477	15.94	6.5382275915256e-05
Lipid metabolism phenotypes (VLDL.total, fasting)	19936222	DOCK7	intron	rs10889353	rs11207995	1	7916669	85440	DOCK7	rs11207995	1	0.00931726907630522	15.66	7.58106573312438e-05
Lipid metabolism phenotypes (VLDL.total, fasting)	19936222	DOCK7	intron	rs10889353	rs10889332	1	7916669	85440	DOCK7	rs10889332	1	0.0180673591438464	14.26	0.000159212618609452
Lipid metabolism phenotypes (VLDL.total, fasting)	19936222	DOCK7	intron	rs10889353	rs12042319	0.965	7916669	85440	DOCK7	rs12042319	1	0.00562962962962963	16.63	4.542677833575e-05
Lipid metabolism phenotypes (VLDL.total, fasting)	19936222	DOCK7	intron	rs10889353	rs7539035	0.965	7916669	85440	DOCK7	rs7539035	1	0.0066193853427896	16.4	5.12852296406065e-05
Lipid metabolism phenotypes (VLDL.total, fasting)	19936222	DOCK7	intron	rs10889353	rs6587980	0.965	7916669	85440	DOCK7	rs6587980	1	0.0066193853427896	16.4	5.12852296406065e-05
Lipid metabolism phenotypes (VLDL.total, fasting)	19936222	DOCK7	intron	rs10889353	rs1748195	0.965	7916669	85440	DOCK7	rs1748195	1	0.0066193853427896	16.4	5.12852296406065e-05
Lipid metabolism phenotypes (VLDL.total, fasting)	19936222	DOCK7	intron	rs10889353	rs1168013	0.965	7916669	85440	DOCK7	rs1168013	1	0.0066193853427896	16.4	5.12852296406065e-05
Lipid metabolism phenotypes (VLDL.total, fasting)	19936222	DOCK7	intron	rs10889353	rs995000	0.965	7916669	85440	DOCK7	rs995000	1	0.0077445652173913	16.16	5.82104328945293e-05
Lipid metabolism phenotypes (VLDL.total, fasting)	19936222	DOCK7	intron	rs10889353	rs4350231	0.965	7916669	85440	DOCK7	rs4350231	1	0.0180673591438464	14.26	0.000159212618609452
Lipid metabolism phenotypes (VLDL.total, fasting)	19936222	DOCK7	intron	rs10889353	rs11207969	0.965	7916669	85440	DOCK7	rs11207969	1	0.0180673591438464	14.26	0.000159212618609452
Lipid metabolism phenotypes (VLDL.total, fasting)	19936222	DOCK7	intron	rs10889353	rs1168045	0.932	7916669	85440	DOCK7	rs1168045	1	0.00524974515800204	16.84	4.06670421025167e-05
Lipid metabolism phenotypes (VLDL.total, fasting)	19936222	DOCK7	intron	rs10889353	rs7518497	0.932	7916669	85440	DOCK7	rs7518497	1	0.0066193853427896	16.4	5.12852296406065e-05
Lipid metabolism phenotypes (VLDL.total, fasting)	19936222	DOCK7	intron	rs10889353	rs1184865	0.932	7916669	85440	DOCK7	rs1184865	1	0.0066193853427896	16.4	5.12852296406065e-05
Lipid metabolism phenotypes (VLDL.total, fasting)	19936222	DOCK7	intron	rs10889353	rs4409689	0.9	7916669	85440	DOCK7	rs4409689	1	0.00622286541244573	16.5	4.86500741851036e-05
Lipid metabolism phenotypes (VLDL.total, fasting)	19936222	DOCK7	intron	rs10889353	rs1168114	0.9	7916669	85440	DOCK7	rs1168114	1	0.0066193853427896	16.4	5.12852296406065e-05
Lipid metabolism phenotypes (VLDL.total, whole)	19936222	DOCK7	intron	rs10889353	rs10889353	1	7916669	85440	DOCK7	rs10889353	1	0.00843060959792477	15.94	6.5382275915256e-05
Lipid metabolism phenotypes (VLDL.total, whole)	19936222	DOCK7	intron	rs10889353	rs11207995	1	7916669	85440	DOCK7	rs11207995	1	0.00931726907630522	15.66	7.58106573312438e-05
Lipid metabolism phenotypes (VLDL.total, whole)	19936222	DOCK7	intron	rs10889353	rs10889332	1	7916669	85440	DOCK7	rs10889332	1	0.0180673591438464	14.26	0.000159212618609452
Lipid metabolism phenotypes (VLDL.total, whole)	19936222	DOCK7	intron	rs10889353	rs12042319	0.965	7916669	85440	DOCK7	rs12042319	1	0.00562962962962963	16.63	4.542677833575e-05
Lipid metabolism phenotypes (VLDL.total, whole)	19936222	DOCK7	intron	rs10889353	rs7539035	0.965	7916669	85440	DOCK7	rs7539035	1	0.0066193853427896	16.4	5.12852296406065e-05
Lipid metabolism phenotypes (VLDL.total, whole)	19936222	DOCK7	intron	rs10889353	rs6587980	0.965	7916669	85440	DOCK7	rs6587980	1	0.0066193853427896	16.4	5.12852296406065e-05
Lipid metabolism phenotypes (VLDL.total, whole)	19936222	DOCK7	intron	rs10889353	rs1748195	0.965	7916669	85440	DOCK7	rs1748195	1	0.0066193853427896	16.4	5.12852296406065e-05
Lipid metabolism phenotypes (VLDL.total, whole)	19936222	DOCK7	intron	rs10889353	rs1168013	0.965	7916669	85440	DOCK7	rs1168013	1	0.0066193853427896	16.4	5.12852296406065e-05
Lipid metabolism phenotypes (VLDL.total, whole)	19936222	DOCK7	intron	rs10889353	rs995000	0.965	7916669	85440	DOCK7	rs995000	1	0.0077445652173913	16.16	5.82104328945293e-05
Lipid metabolism phenotypes (VLDL.total, whole)	19936222	DOCK7	intron	rs10889353	rs4350231	0.965	7916669	85440	DOCK7	rs4350231	1	0.0180673591438464	14.26	0.000159212618609452
Lipid metabolism phenotypes (VLDL.total, whole)	19936222	DOCK7	intron	rs10889353	rs11207969	0.965	7916669	85440	DOCK7	rs11207969	1	0.0180673591438464	14.26	0.000159212618609452
Lipid metabolism phenotypes (VLDL.total, whole)	19936222	DOCK7	intron	rs10889353	rs1168045	0.932	7916669	85440	DOCK7	rs1168045	1	0.00524974515800204	16.84	4.06670421025167e-05
Lipid metabolism phenotypes (VLDL.total, whole)	19936222	DOCK7	intron	rs10889353	rs7518497	0.932	7916669	85440	DOCK7	rs7518497	1	0.0066193853427896	16.4	5.12852296406065e-05
Lipid metabolism phenotypes (VLDL.total, whole)	19936222	DOCK7	intron	rs10889353	rs1184865	0.932	7916669	85440	DOCK7	rs1184865	1	0.0066193853427896	16.4	5.12852296406065e-05
Lipid metabolism phenotypes (VLDL.total, whole)	19936222	DOCK7	intron	rs10889353	rs4409689	0.9	7916669	85440	DOCK7	rs4409689	1	0.00622286541244573	16.5	4.86500741851036e-05
Lipid metabolism phenotypes (VLDL.total, whole)	19936222	DOCK7	intron	rs10889353	rs1168114	0.9	7916669	85440	DOCK7	rs1168114	1	0.0066193853427896	16.4	5.12852296406065e-05
Lipid traits (LDL)	24386095	USP1	intron	rs10158897	rs1168013	1	7916669	85440	DOCK7	rs1168013	1	0.0066193853427896	16.4	5.12852296406065e-05
Lipid traits (LDL)	24386095	USP1	intron	rs10158897	rs1748195	1	7916669	85440	DOCK7	rs1748195	1	0.0066193853427896	16.4	5.12852296406065e-05
Lipid traits (LDL)	24386095	USP1	intron	rs10158897	rs6587980	1	7916669	85440	DOCK7	rs6587980	1	0.0066193853427896	16.4	5.12852296406065e-05
Lipid traits (LDL)	24386095	USP1	intron	rs10158897	rs7539035	1	7916669	85440	DOCK7	rs7539035	1	0.0066193853427896	16.4	5.12852296406065e-05
Lipid traits (LDL)	24386095	USP1	intron	rs10158897	rs11207969	1	7916669	85440	DOCK7	rs11207969	1	0.0180673591438464	14.26	0.000159212618609452
Lipid traits (LDL)	24386095	USP1	intron	rs10158897	rs1184865	0.965	7916669	85440	DOCK7	rs1184865	1	0.0066193853427896	16.4	5.12852296406065e-05
Lipid traits (LDL)	24386095	USP1	intron	rs10158897	rs10889353	0.965	7916669	85440	DOCK7	rs10889353	1	0.00843060959792477	15.94	6.5382275915256e-05
Lipid traits (LDL)	24386095	USP1	intron	rs10158897	rs11207995	0.965	7916669	85440	DOCK7	rs11207995	1	0.00931726907630522	15.66	7.58106573312438e-05
Lipid traits (LDL)	24386095	USP1	intron	rs10158897	rs10889332	0.965	7916669	85440	DOCK7	rs10889332	1	0.0180673591438464	14.26	0.000159212618609452
Lipid traits (LDL)	24386095	USP1	intron	rs10158897	rs4409689	0.932	7916669	85440	DOCK7	rs4409689	1	0.00622286541244573	16.5	4.86500741851036e-05
Lipid traits (LDL)	24386095	USP1	intron	rs10158897	rs1168114	0.932	7916669	85440	DOCK7	rs1168114	1	0.0066193853427896	16.4	5.12852296406065e-05
Lipid traits (LDL)	24386095	USP1	intron	rs10158897	rs12042319	0.931	7916669	85440	DOCK7	rs12042319	1	0.00562962962962963	16.63	4.542677833575e-05
Lipid traits (LDL)	24386095	USP1	intron	rs10158897	rs995000	0.931	7916669	85440	DOCK7	rs995000	1	0.0077445652173913	16.16	5.82104328945293e-05
Lipid traits (LDL)	24386095	USP1	intron	rs10158897	rs4350231	0.93	7916669	85440	DOCK7	rs4350231	1	0.0180673591438464	14.26	0.000159212618609452
Lipid traits (LDL)	24386095	USP1	intron	rs10158897	rs1168045	0.897	7916669	85440	DOCK7	rs1168045	1	0.00524974515800204	16.84	4.06670421025167e-05
Lipid traits (LDL)	24386095	USP1	intron	rs10158897	rs7518497	0.897	7916669	85440	DOCK7	rs7518497	1	0.0066193853427896	16.4	5.12852296406065e-05
Lipid traits (LDL)	24386095	DOCK7	nearGene-3	rs636523	rs10889353	0.965	7916669	85440	DOCK7	rs10889353	1	0.00843060959792477	15.94	6.5382275915256e-05
Lipid traits (LDL)	24386095	DOCK7	nearGene-3	rs636523	rs11207995	0.965	7916669	85440	DOCK7	rs11207995	1	0.00931726907630522	15.66	7.58106573312438e-05
Lipid traits (LDL)	24386095	DOCK7	nearGene-3	rs636523	rs10889332	0.965	7916669	85440	DOCK7	rs10889332	1	0.0180673591438464	14.26	0.000159212618609452
Lipid traits (LDL)	24386095	DOCK7	nearGene-3	rs636523	rs1168013	0.931	7916669	85440	DOCK7	rs1168013	1	0.0066193853427896	16.4	5.12852296406065e-05
Lipid traits (LDL)	24386095	DOCK7	nearGene-3	rs636523	rs1748195	0.931	7916669	85440	DOCK7	rs1748195	1	0.0066193853427896	16.4	5.12852296406065e-05
Lipid traits (LDL)	24386095	DOCK7	nearGene-3	rs636523	rs6587980	0.931	7916669	85440	DOCK7	rs6587980	1	0.0066193853427896	16.4	5.12852296406065e-05
Lipid traits (LDL)	24386095	DOCK7	nearGene-3	rs636523	rs7539035	0.931	7916669	85440	DOCK7	rs7539035	1	0.0066193853427896	16.4	5.12852296406065e-05
Lipid traits (LDL)	24386095	DOCK7	nearGene-3	rs636523	rs4350231	0.931	7916669	85440	DOCK7	rs4350231	1	0.0180673591438464	14.26	0.000159212618609452
Lipid traits (LDL)	24386095	DOCK7	nearGene-3	rs636523	rs11207969	0.931	7916669	85440	DOCK7	rs11207969	1	0.0180673591438464	14.26	0.000159212618609452
Lipid traits (LDL)	24386095	DOCK7	nearGene-3	rs636523	rs12042319	0.929	7916669	85440	DOCK7	rs12042319	1	0.00562962962962963	16.63	4.542677833575e-05
Lipid traits (LDL)	24386095	DOCK7	nearGene-3	rs636523	rs995000	0.929	7916669	85440	DOCK7	rs995000	1	0.0077445652173913	16.16	5.82104328945293e-05
Lipid traits (LDL)	24386095	DOCK7	nearGene-3	rs636523	rs1168045	0.899	7916669	85440	DOCK7	rs1168045	1	0.00524974515800204	16.84	4.06670421025167e-05
Lipid traits (LDL)	24386095	DOCK7	nearGene-3	rs636523	rs1184865	0.899	7916669	85440	DOCK7	rs1184865	1	0.0066193853427896	16.4	5.12852296406065e-05
Lipid traits (LDL)	24386095	DOCK7	nearGene-3	rs636523	rs7518497	0.899	7916669	85440	DOCK7	rs7518497	1	0.0066193853427896	16.4	5.12852296406065e-05
Lipid traits (LDL)	24386095	DOCK7	nearGene-3	rs636523	rs4409689	0.868	7916669	85440	DOCK7	rs4409689	1	0.00622286541244573	16.5	4.86500741851036e-05
Lipid traits (LDL)	24386095	DOCK7	nearGene-3	rs636523	rs1168114	0.868	7916669	85440	DOCK7	rs1168114	1	0.0066193853427896	16.4	5.12852296406065e-05
Lipid traits (TC)	24386095	DOCK7	intron	rs11207995	rs10889353	1	7916669	85440	DOCK7	rs10889353	1	0.00843060959792477	15.94	6.5382275915256e-05
Lipid traits (TC)	24386095	DOCK7	intron	rs11207995	rs11207995	1	7916669	85440	DOCK7	rs11207995	1	0.00931726907630522	15.66	7.58106573312438e-05
Lipid traits (TC)	24386095	DOCK7	intron	rs11207995	rs10889332	1	7916669	85440	DOCK7	rs10889332	1	0.0180673591438464	14.26	0.000159212618609452
Lipid traits (TC)	24386095	DOCK7	intron	rs11207995	rs12042319	0.965	7916669	85440	DOCK7	rs12042319	1	0.00562962962962963	16.63	4.542677833575e-05
Lipid traits (TC)	24386095	DOCK7	intron	rs11207995	rs1748195	0.965	7916669	85440	DOCK7	rs1748195	1	0.0066193853427896	16.4	5.12852296406065e-05
Lipid traits (TC)	24386095	DOCK7	intron	rs11207995	rs6587980	0.965	7916669	85440	DOCK7	rs6587980	1	0.0066193853427896	16.4	5.12852296406065e-05
Lipid traits (TC)	24386095	DOCK7	intron	rs11207995	rs1168013	0.965	7916669	85440	DOCK7	rs1168013	1	0.0066193853427896	16.4	5.12852296406065e-05
Lipid traits (TC)	24386095	DOCK7	intron	rs11207995	rs7539035	0.965	7916669	85440	DOCK7	rs7539035	1	0.0066193853427896	16.4	5.12852296406065e-05
Lipid traits (TC)	24386095	DOCK7	intron	rs11207995	rs995000	0.965	7916669	85440	DOCK7	rs995000	1	0.0077445652173913	16.16	5.82104328945293e-05
Lipid traits (TC)	24386095	DOCK7	intron	rs11207995	rs4350231	0.965	7916669	85440	DOCK7	rs4350231	1	0.0180673591438464	14.26	0.000159212618609452
Lipid traits (TC)	24386095	DOCK7	intron	rs11207995	rs11207969	0.965	7916669	85440	DOCK7	rs11207969	1	0.0180673591438464	14.26	0.000159212618609452
Lipid traits (TC)	24386095	DOCK7	intron	rs11207995	rs1168045	0.932	7916669	85440	DOCK7	rs1168045	1	0.00524974515800204	16.84	4.06670421025167e-05
Lipid traits (TC)	24386095	DOCK7	intron	rs11207995	rs1184865	0.932	7916669	85440	DOCK7	rs1184865	1	0.0066193853427896	16.4	5.12852296406065e-05
Lipid traits (TC)	24386095	DOCK7	intron	rs11207995	rs7518497	0.932	7916669	85440	DOCK7	rs7518497	1	0.0066193853427896	16.4	5.12852296406065e-05
Lipid traits (TC)	24386095	DOCK7	intron	rs11207995	rs4409689	0.9	7916669	85440	DOCK7	rs4409689	1	0.00622286541244573	16.5	4.86500741851036e-05
Lipid traits (TC)	24386095	DOCK7	intron	rs11207995	rs1168114	0.9	7916669	85440	DOCK7	rs1168114	1	0.0066193853427896	16.4	5.12852296406065e-05
Liver enzyme levels (alkaline phosphatase)	22001757	FADS2	intron	rs174601	rs174577	0.896	7940565	9415	FADS2	rs174577	11	0.0143784153005464	14.68	0.000127390880369128
Liver enzyme levels (alkaline phosphatase)	22001757	FADS2	intron	rs174601	rs174583	0.896	7940565	9415	FADS2	rs174583	11	0.0157980989839397	14.49	0.000140905565634046
Liver enzyme levels (alkaline phosphatase)	22001757	FADS2	intron	rs174601	rs174547	0.861	7940565	9415	FADS2	rs174547	11	0.0133684210526316	14.83	0.000117649036627626
Major CVD (major CVD)	17903304	TBC1D7 - GFOD1	Intergenic	rs499818	rs2458307	0.953	8123961	51256	TBC1D7	rs2458307	6	0.00916155419222904	15.73	7.30562589109567e-05
Major CVD (major CVD)	17903304	TBC1D7 - GFOD1	Intergenic	rs499818	rs2439554	0.906	8123961	51256	TBC1D7	rs2439554	6	0.00916155419222904	15.73	7.30562589109567e-05
Mean corpuscular hemoglobin concentration	20139978	SLC12A7	nearGene-5	rs4580814	rs4535497	0.869	8110755	10723	SLC12A7	rs4535497	5	0	27.28	1.76022717818032e-07
Metabolic syndrome (HDL)	20694148	TMEM258	intron	rs102275	rs174577	0.965	7940565	9415	FADS2	rs174577	11	0.0143784153005464	14.68	0.000127390880369128
Metabolic syndrome (HDL)	20694148	TMEM258	intron	rs102275	rs174583	0.965	7940565	9415	FADS2	rs174583	11	0.0157980989839397	14.49	0.000140905565634046
Metabolic syndrome (HDL)	20694148	TMEM258	intron	rs102275	rs174547	0.932	7940565	9415	FADS2	rs174547	11	0.0133684210526316	14.83	0.000117649036627626
Metabolic syndrome (HDL)	20694148	TMEM258	intron	rs102275	rs174549	0.836	7940565	9415	FADS2	rs174549	11	0.00355477855477855	17.74	2.53245177718486e-05
Metabolic syndrome (HDL)	20694148	TMEM258	intron	rs102275	rs174548	0.806	7940565	9415	FADS2	rs174548	11	0.00463720676486634	17.15	3.45409413692751e-05
Metabolic syndrome (HDL)	20694148	FADS2	intron	rs1535	rs174577	1	7940565	9415	FADS2	rs174577	11	0.0143784153005464	14.68	0.000127390880369128
Metabolic syndrome (HDL)	20694148	FADS2	intron	rs1535	rs174583	1	7940565	9415	FADS2	rs174583	11	0.0157980989839397	14.49	0.000140905565634046
Metabolic syndrome (HDL)	20694148	FADS2	intron	rs1535	rs174547	0.965	7940565	9415	FADS2	rs174547	11	0.0133684210526316	14.83	0.000117649036627626
Metabolic syndrome (HDL)	20694148	FADS2	intron	rs1535	rs174549	0.866	7940565	9415	FADS2	rs174549	11	0.00355477855477855	17.74	2.53245177718486e-05
Metabolic syndrome (HDL)	20694148	FADS2	intron	rs1535	rs174548	0.835	7940565	9415	FADS2	rs174548	11	0.00463720676486634	17.15	3.45409413692751e-05
Metabolic syndrome (HDL)	20694148	FADS1	UTR-3	rs174546	rs174577	1	7940565	9415	FADS2	rs174577	11	0.0143784153005464	14.68	0.000127390880369128
Metabolic syndrome (HDL)	20694148	FADS1	UTR-3	rs174546	rs174583	1	7940565	9415	FADS2	rs174583	11	0.0157980989839397	14.49	0.000140905565634046
Metabolic syndrome (HDL)	20694148	FADS1	UTR-3	rs174546	rs174547	0.965	7940565	9415	FADS2	rs174547	11	0.0133684210526316	14.83	0.000117649036627626
Metabolic syndrome (HDL)	20694148	FADS1	UTR-3	rs174546	rs174549	0.866	7940565	9415	FADS2	rs174549	11	0.00355477855477855	17.74	2.53245177718486e-05
Metabolic syndrome (HDL)	20694148	FADS1	UTR-3	rs174546	rs174548	0.835	7940565	9415	FADS2	rs174548	11	0.00463720676486634	17.15	3.45409413692751e-05
Metabolic traits (SM-17 + 8 other traits)	21886157	IVD	intron	rs10518693	rs10518693	1	7982723	3712	IVD	rs10518693	15	0.0282603316010888	13.25	0.00027257986971028
Metabolic traits (SM-3 + 152 other traits)	21886157	FADS1	intron	rs174547	rs174547	1	7940565	9415	FADS2	rs174547	11	0.0133684210526316	14.83	0.000117649036627626
Metabolic traits (SM-3 + 152 other traits)	21886157	FADS1	intron	rs174547	rs174577	0.965	7940565	9415	FADS2	rs174577	11	0.0143784153005464	14.68	0.000127390880369128
Metabolic traits (SM-3 + 152 other traits)	21886157	FADS1	intron	rs174547	rs174583	0.965	7940565	9415	FADS2	rs174583	11	0.0157980989839397	14.49	0.000140905565634046
Metabolic traits (SM-3 + 152 other traits)	21886157	FADS1	intron	rs174547	rs174549	0.828	7940565	9415	FADS2	rs174549	11	0.00355477855477855	17.74	2.53245177718486e-05
Metabolite levels	22916037	TMEM258	intron	rs102275	rs174577	0.965	7940565	9415	FADS2	rs174577	11	0.0143784153005464	14.68	0.000127390880369128
Metabolite levels	22916037	TMEM258	intron	rs102275	rs174583	0.965	7940565	9415	FADS2	rs174583	11	0.0157980989839397	14.49	0.000140905565634046
Metabolite levels	22916037	TMEM258	intron	rs102275	rs174547	0.932	7940565	9415	FADS2	rs174547	11	0.0133684210526316	14.83	0.000117649036627626
Metabolite levels	22916037	TMEM258	intron	rs102275	rs174549	0.836	7940565	9415	FADS2	rs174549	11	0.00355477855477855	17.74	2.53245177718486e-05
Metabolite levels	22916037	TMEM258	intron	rs102275	rs174548	0.806	7940565	9415	FADS2	rs174548	11	0.00463720676486634	17.15	3.45409413692751e-05
Metabolite levels	22916037	DOCK7	intron	rs10889332	rs10889353	1	7916669	85440	DOCK7	rs10889353	1	0.00843060959792477	15.94	6.5382275915256e-05
Metabolite levels	22916037	DOCK7	intron	rs10889332	rs11207995	1	7916669	85440	DOCK7	rs11207995	1	0.00931726907630522	15.66	7.58106573312438e-05
Metabolite levels	22916037	DOCK7	intron	rs10889332	rs10889332	1	7916669	85440	DOCK7	rs10889332	1	0.0180673591438464	14.26	0.000159212618609452
Metabolite levels	22916037	DOCK7	intron	rs10889332	rs12042319	0.965	7916669	85440	DOCK7	rs12042319	1	0.00562962962962963	16.63	4.542677833575e-05
Metabolite levels	22916037	DOCK7	intron	rs10889332	rs1168013	0.965	7916669	85440	DOCK7	rs1168013	1	0.0066193853427896	16.4	5.12852296406065e-05
Metabolite levels	22916037	DOCK7	intron	rs10889332	rs1748195	0.965	7916669	85440	DOCK7	rs1748195	1	0.0066193853427896	16.4	5.12852296406065e-05
Metabolite levels	22916037	DOCK7	intron	rs10889332	rs6587980	0.965	7916669	85440	DOCK7	rs6587980	1	0.0066193853427896	16.4	5.12852296406065e-05
Metabolite levels	22916037	DOCK7	intron	rs10889332	rs7539035	0.965	7916669	85440	DOCK7	rs7539035	1	0.0066193853427896	16.4	5.12852296406065e-05
Metabolite levels	22916037	DOCK7	intron	rs10889332	rs995000	0.965	7916669	85440	DOCK7	rs995000	1	0.0077445652173913	16.16	5.82104328945293e-05
Metabolite levels	22916037	DOCK7	intron	rs10889332	rs4350231	0.965	7916669	85440	DOCK7	rs4350231	1	0.0180673591438464	14.26	0.000159212618609452
Metabolite levels	22916037	DOCK7	intron	rs10889332	rs11207969	0.965	7916669	85440	DOCK7	rs11207969	1	0.0180673591438464	14.26	0.000159212618609452
Metabolite levels	22916037	DOCK7	intron	rs10889332	rs1168045	0.932	7916669	85440	DOCK7	rs1168045	1	0.00524974515800204	16.84	4.06670421025167e-05
Metabolite levels	22916037	DOCK7	intron	rs10889332	rs1184865	0.932	7916669	85440	DOCK7	rs1184865	1	0.0066193853427896	16.4	5.12852296406065e-05
Metabolite levels	22916037	DOCK7	intron	rs10889332	rs7518497	0.932	7916669	85440	DOCK7	rs7518497	1	0.0066193853427896	16.4	5.12852296406065e-05
Metabolite levels	22916037	DOCK7	intron	rs10889332	rs4409689	0.9	7916669	85440	DOCK7	rs4409689	1	0.00622286541244573	16.5	4.86500741851036e-05
Metabolite levels	22916037	DOCK7	intron	rs10889332	rs1168114	0.9	7916669	85440	DOCK7	rs1168114	1	0.0066193853427896	16.4	5.12852296406065e-05
Metabolite levels (adrenate)	23378610	FEN1 - FADS1	Intergenic	rs174541	rs174577	0.932	7940565	9415	FADS2	rs174577	11	0.0143784153005464	14.68	0.000127390880369128
Metabolite levels (adrenate)	23378610	FEN1 - FADS1	Intergenic	rs174541	rs174583	0.932	7940565	9415	FADS2	rs174583	11	0.0157980989839397	14.49	0.000140905565634046
Metabolite levels (adrenate)	23378610	FEN1 - FADS1	Intergenic	rs174541	rs174547	0.9	7940565	9415	FADS2	rs174547	11	0.0133684210526316	14.83	0.000117649036627626
Metabolite levels (adrenate)	23378610	FEN1 - FADS1	Intergenic	rs174541	rs174549	0.808	7940565	9415	FADS2	rs174549	11	0.00355477855477855	17.74	2.53245177718486e-05
Metabolite levels (Glycerolphosphocholine)	23281178	FADS1	intron	rs174549	rs174549	1	7940565	9415	FADS2	rs174549	11	0.00355477855477855	17.74	2.53245177718486e-05
Metabolite levels (Glycerolphosphocholine)	23281178	FADS1	intron	rs174549	rs174548	0.964	7940565	9415	FADS2	rs174548	11	0.00463720676486634	17.15	3.45409413692751e-05
Metabolite levels (Glycerolphosphocholine)	23281178	FADS1	intron	rs174549	rs174577	0.866	7940565	9415	FADS2	rs174577	11	0.0143784153005464	14.68	0.000127390880369128
Metabolite levels (Glycerolphosphocholine)	23281178	FADS1	intron	rs174549	rs174583	0.866	7940565	9415	FADS2	rs174583	11	0.0157980989839397	14.49	0.000140905565634046
Metabolite levels (Glycerolphosphocholine)	23281178	FADS1	intron	rs174549	rs174547	0.828	7940565	9415	FADS2	rs174547	11	0.0133684210526316	14.83	0.000117649036627626
Metabolite levels (PC aa C36:3/PC aa C36:4)	20037589	FADS1	intron	rs174547	rs174547	1	7940565	9415	FADS2	rs174547	11	0.0133684210526316	14.83	0.000117649036627626
Metabolite levels (PC aa C36:3/PC aa C36:4)	20037589	FADS1	intron	rs174547	rs174577	0.965	7940565	9415	FADS2	rs174577	11	0.0143784153005464	14.68	0.000127390880369128
Metabolite levels (PC aa C36:3/PC aa C36:4)	20037589	FADS1	intron	rs174547	rs174583	0.965	7940565	9415	FADS2	rs174583	11	0.0157980989839397	14.49	0.000140905565634046
Metabolite levels (PC aa C36:3/PC aa C36:4)	20037589	FADS1	intron	rs174547	rs174549	0.828	7940565	9415	FADS2	rs174549	11	0.00355477855477855	17.74	2.53245177718486e-05
Metabolite levels (PC)	19043545	FADS1	intron	rs174548	rs174548	1	7940565	9415	FADS2	rs174548	11	0.00463720676486634	17.15	3.45409413692751e-05
Metabolite levels (PC)	19043545	FADS1	intron	rs174548	rs174549	0.964	7940565	9415	FADS2	rs174549	11	0.00355477855477855	17.74	2.53245177718486e-05
Metabolite levels (PC)	19043545	FADS1	intron	rs174548	rs174577	0.835	7940565	9415	FADS2	rs174577	11	0.0143784153005464	14.68	0.000127390880369128
Metabolite levels (PC)	19043545	FADS1	intron	rs174548	rs174583	0.835	7940565	9415	FADS2	rs174583	11	0.0157980989839397	14.49	0.000140905565634046
Migraine	23793025	CNNM2	intron	rs1890185	rs10509757	0.966	7930181	57412	AS3MT	rs10509757	10	0.00783783783783784	16.13	5.91397730727361e-05
Migraine	23793025	CNNM2	intron	rs1890185	rs10786719	0.933	7930181	57412	AS3MT	rs10786719	10	0.00345238095238095	17.88	2.35280756057288e-05
Migraine	23793025	CNNM2	intron	rs1890185	rs11191438	0.933	7930181	57412	AS3MT	rs11191438	10	0.00345238095238095	17.88	2.35280756057288e-05
Migraine	23793025	CNNM2	intron	rs1890185	rs10883817	0.933	7930181	57412	AS3MT	rs10883817	10	0.00783783783783784	16.13	5.91397730727361e-05
Migraine	23793025	CNNM2	intron	rs1890185	rs10748835	0.933	7930181	57412	AS3MT	rs10748835	10	0.00783783783783784	16.13	5.91397730727361e-05
Multiple myeloma	22120009	ULK4	missense	rs1052501	rs1716685	1	8086372	54986	ULK4	rs1716685	3	0.0264287561417119	13.41	0.000250286414324604
Multiple myeloma	22120009	ULK4	missense	rs1052501	rs13325965	1	8086372	54986	ULK4	rs13325965	3	0.0264287561417119	13.41	0.000250286414324604
Multiple myeloma	22120009	ULK4	missense	rs1052501	rs1717006	1	8086372	54986	ULK4	rs1717006	3	0.0264287561417119	13.41	0.000250286414324604
Multiple myeloma	22120009	ULK4	missense	rs1052501	rs3774372	1	8086372	54986	ULK4	rs3774372	3	0.0264287561417119	13.41	0.000250286414324604
Multiple myeloma	22120009	ULK4	missense	rs1052501	rs1717020	1	8086372	54986	ULK4	rs1717020	3	0.0264287561417119	13.41	0.000250286414324604
Multiple myeloma	22120009	ULK4	missense	rs1052501	rs1717024	1	8086372	54986	ULK4	rs1717024	3	0.0264287561417119	13.41	0.000250286414324604
Multiple myeloma	22120009	ULK4	missense	rs1052501	rs2128834	1	8086372	54986	ULK4	rs2128834	3	0.0264287561417119	13.41	0.000250286414324604
Multiple myeloma	22120009	ULK4	missense	rs1052501	rs7648578	1	8086372	54986	ULK4	rs7648578	3	0.0264287561417119	13.41	0.000250286414324604
Multiple myeloma	22120009	ULK4	missense	rs1052501	rs2272007	1	8086372	54986	ULK4	rs2272007	3	0.0264287561417119	13.41	0.000250286414324604
Multiple myeloma	22120009	ULK4	missense	rs1052501	rs9867627	1	8086372	54986	ULK4	rs9867627	3	0.0264287561417119	13.41	0.000250286414324604
Multiple myeloma	22120009	ULK4	missense	rs1052501	rs6599176	1	8086372	54986	ULK4	rs6599176	3	0.0264287561417119	13.41	0.000250286414324604
Multiple myeloma	22120009	ULK4	missense	rs1052501	rs9825741	1	8086372	54986	ULK4	rs9825741	3	0.0264287561417119	13.41	0.000250286414324604
Multiple myeloma	22120009	ULK4	missense	rs1052501	rs6599175	1	8086372	54986	ULK4	rs6599175	3	0.0302986857825568	13.08	0.000298465454698795
Multiple myeloma	22120009	ULK4	missense	rs1052501	rs17062109	1	8086372	54986	ULK4	rs17062109	3	0.0361147902869757	12.73	0.00035983654358314
Multiple myeloma	22120009	ULK4	missense	rs1052501	rs13087502	0.857	8086372	54986	ULK4	rs13087502	3	0.0264287561417119	13.41	0.000250286414324604
Multiple myeloma	22120009	ULK4	missense	rs1052501	rs7652506	0.812	8086372	54986	ULK4	rs7652506	3	0.0264287561417119	13.41	0.000250286414324604
Multiple myeloma (hyperdiploidy) (HD vs. controls)	23502783	ULK4	missense	rs2272007	rs2272007	1	8086372	54986	ULK4	rs2272007	3	0.0264287561417119	13.41	0.000250286414324604
Multiple myeloma (hyperdiploidy) (HD vs. controls)	23502783	ULK4	missense	rs2272007	rs1717024	1	8086372	54986	ULK4	rs1717024	3	0.0264287561417119	13.41	0.000250286414324604
Multiple myeloma (hyperdiploidy) (HD vs. controls)	23502783	ULK4	missense	rs2272007	rs1717020	1	8086372	54986	ULK4	rs1717020	3	0.0264287561417119	13.41	0.000250286414324604
Multiple myeloma (hyperdiploidy) (HD vs. controls)	23502783	ULK4	missense	rs2272007	rs1717006	1	8086372	54986	ULK4	rs1717006	3	0.0264287561417119	13.41	0.000250286414324604
Multiple myeloma (hyperdiploidy) (HD vs. controls)	23502783	ULK4	missense	rs2272007	rs1716685	1	8086372	54986	ULK4	rs1716685	3	0.0264287561417119	13.41	0.000250286414324604
Multiple myeloma (hyperdiploidy) (HD vs. controls)	23502783	ULK4	missense	rs2272007	rs13325965	1	8086372	54986	ULK4	rs13325965	3	0.0264287561417119	13.41	0.000250286414324604
Multiple myeloma (hyperdiploidy) (HD vs. controls)	23502783	ULK4	missense	rs2272007	rs3774372	1	8086372	54986	ULK4	rs3774372	3	0.0264287561417119	13.41	0.000250286414324604
Multiple myeloma (hyperdiploidy) (HD vs. controls)	23502783	ULK4	missense	rs2272007	rs2128834	1	8086372	54986	ULK4	rs2128834	3	0.0264287561417119	13.41	0.000250286414324604
Multiple myeloma (hyperdiploidy) (HD vs. controls)	23502783	ULK4	missense	rs2272007	rs7648578	1	8086372	54986	ULK4	rs7648578	3	0.0264287561417119	13.41	0.000250286414324604
Multiple myeloma (hyperdiploidy) (HD vs. controls)	23502783	ULK4	missense	rs2272007	rs9867627	1	8086372	54986	ULK4	rs9867627	3	0.0264287561417119	13.41	0.000250286414324604
Multiple myeloma (hyperdiploidy) (HD vs. controls)	23502783	ULK4	missense	rs2272007	rs6599176	1	8086372	54986	ULK4	rs6599176	3	0.0264287561417119	13.41	0.000250286414324604
Multiple myeloma (hyperdiploidy) (HD vs. controls)	23502783	ULK4	missense	rs2272007	rs9825741	1	8086372	54986	ULK4	rs9825741	3	0.0264287561417119	13.41	0.000250286414324604
Multiple myeloma (hyperdiploidy) (HD vs. controls)	23502783	ULK4	missense	rs2272007	rs6599175	1	8086372	54986	ULK4	rs6599175	3	0.0302986857825568	13.08	0.000298465454698795
Multiple myeloma (hyperdiploidy) (HD vs. controls)	23502783	ULK4	missense	rs2272007	rs17062109	1	8086372	54986	ULK4	rs17062109	3	0.0361147902869757	12.73	0.00035983654358314
Multiple myeloma (hyperdiploidy) (HD vs. controls)	23502783	ULK4	missense	rs2272007	rs13087502	0.857	8086372	54986	ULK4	rs13087502	3	0.0264287561417119	13.41	0.000250286414324604
Multiple myeloma (hyperdiploidy) (HD vs. controls)	23502783	ULK4	missense	rs2272007	rs7652506	0.812	8086372	54986	ULK4	rs7652506	3	0.0264287561417119	13.41	0.000250286414324604
Multiple myeloma (hyperdiploidy) (HD vs. controls)	23502783	ULK4	intron	rs6599175	rs6599176	1	8086372	54986	ULK4	rs6599176	3	0.0264287561417119	13.41	0.000250286414324604
Multiple myeloma (hyperdiploidy) (HD vs. controls)	23502783	ULK4	intron	rs6599175	rs9867627	1	8086372	54986	ULK4	rs9867627	3	0.0264287561417119	13.41	0.000250286414324604
Multiple myeloma (hyperdiploidy) (HD vs. controls)	23502783	ULK4	intron	rs6599175	rs9825741	1	8086372	54986	ULK4	rs9825741	3	0.0264287561417119	13.41	0.000250286414324604
Multiple myeloma (hyperdiploidy) (HD vs. controls)	23502783	ULK4	intron	rs6599175	rs7648578	1	8086372	54986	ULK4	rs7648578	3	0.0264287561417119	13.41	0.000250286414324604
Multiple myeloma (hyperdiploidy) (HD vs. controls)	23502783	ULK4	intron	rs6599175	rs2128834	1	8086372	54986	ULK4	rs2128834	3	0.0264287561417119	13.41	0.000250286414324604
Multiple myeloma (hyperdiploidy) (HD vs. controls)	23502783	ULK4	intron	rs6599175	rs3774372	1	8086372	54986	ULK4	rs3774372	3	0.0264287561417119	13.41	0.000250286414324604
Multiple myeloma (hyperdiploidy) (HD vs. controls)	23502783	ULK4	intron	rs6599175	rs13325965	1	8086372	54986	ULK4	rs13325965	3	0.0264287561417119	13.41	0.000250286414324604
Multiple myeloma (hyperdiploidy) (HD vs. controls)	23502783	ULK4	intron	rs6599175	rs1716685	1	8086372	54986	ULK4	rs1716685	3	0.0264287561417119	13.41	0.000250286414324604
Multiple myeloma (hyperdiploidy) (HD vs. controls)	23502783	ULK4	intron	rs6599175	rs1717006	1	8086372	54986	ULK4	rs1717006	3	0.0264287561417119	13.41	0.000250286414324604
Multiple myeloma (hyperdiploidy) (HD vs. controls)	23502783	ULK4	intron	rs6599175	rs1717020	1	8086372	54986	ULK4	rs1717020	3	0.0264287561417119	13.41	0.000250286414324604
Multiple myeloma (hyperdiploidy) (HD vs. controls)	23502783	ULK4	intron	rs6599175	rs1717024	1	8086372	54986	ULK4	rs1717024	3	0.0264287561417119	13.41	0.000250286414324604
Multiple myeloma (hyperdiploidy) (HD vs. controls)	23502783	ULK4	intron	rs6599175	rs2272007	1	8086372	54986	ULK4	rs2272007	3	0.0264287561417119	13.41	0.000250286414324604
Multiple myeloma (hyperdiploidy) (HD vs. controls)	23502783	ULK4	intron	rs6599175	rs6599175	1	8086372	54986	ULK4	rs6599175	3	0.0302986857825568	13.08	0.000298465454698795
Multiple myeloma (hyperdiploidy) (HD vs. controls)	23502783	ULK4	intron	rs6599175	rs17062109	1	8086372	54986	ULK4	rs17062109	3	0.0361147902869757	12.73	0.00035983654358314
Multiple myeloma (hyperdiploidy) (HD vs. controls)	23502783	ULK4	intron	rs6599175	rs13087502	0.857	8086372	54986	ULK4	rs13087502	3	0.0264287561417119	13.41	0.000250286414324604
Multiple myeloma (hyperdiploidy) (HD vs. controls)	23502783	ULK4	intron	rs6599175	rs7652506	0.812	8086372	54986	ULK4	rs7652506	3	0.0264287561417119	13.41	0.000250286414324604
Multiple sclerosis	21833088	AHI1	intron	rs11154801	rs6908428	0.961	8129728	54806	AHI1	rs6908428	6	0.00336391437308868	18.06	2.1405139859148e-05
Multiple sclerosis	21833088	AHI1	intron	rs11154801	rs7750586	0.961	8129728	54806	AHI1	rs7750586	6	0.00336391437308868	18.06	2.1405139859148e-05
Multiple sclerosis	21833088	AHI1	intron	rs11154801	rs9399148	0.961	8129728	54806	AHI1	rs9399148	6	0.00931726907630522	15.66	7.58106573312438e-05
Multiple sclerosis	19525955	CYP27B1;METTL1	nearGene-5;UTR-3	rs703842	rs703842	1	7956631	25895	METTL21B	rs703842	12	0.000111111111111111	21.96	2.78392526574774e-06
Multiple sclerosis	19525955	CYP27B1;METTL1	nearGene-5;UTR-3	rs703842	rs11172333	1	7956631	25895	METTL21B	rs11172333	12	0.000111111111111111	21.96	2.78392526574774e-06
Multiple sclerosis	19525955	CYP27B1;METTL1	nearGene-5;UTR-3	rs703842	rs8181644	1	7956631	25895	METTL21B	rs8181644	12	0.000111111111111111	21.96	2.78392526574774e-06
Multiple sclerosis	19525955	CYP27B1;METTL1	nearGene-5;UTR-3	rs703842	rs4646536	1	7956631	25895	METTL21B	rs4646536	12	9.77517106549365e-05	21.26	4.01012806064912e-06
Multiple sclerosis	19525955	CYP27B1;METTL1	nearGene-5;UTR-3	rs703842	rs10877019	1	7956631	25895	METTL21B	rs10877019	12	9.74658869395711e-05	21.2	4.13764512977492e-06
Multiple sclerosis	19525955	CYP27B1;METTL1	nearGene-5;UTR-3	rs703842	rs2069502	1	7956631	25895	METTL21B	rs2069502	12	0.00101892285298399	19.21	1.17098368976801e-05
Multiple sclerosis	19525955	CYP27B1;METTL1	nearGene-5;UTR-3	rs703842	rs1021469	0.892	7956631	25895	METTL21B	rs1021469	12	0.000111111111111111	21.96	2.78392526574774e-06
Obesity (Obesity class I)	23563607	SH2B1	missense	rs7498665	rs8062405	1	8000603	7284	TUFM	rs8062405	16	0.0270520520520521	13.32	0.0002625901774147
Obesity (Obesity class I)	23563607	SH2B1	missense	rs7498665	rs2008514	1	8000603	7284	TUFM	rs2008514	16	0.0348423423423423	12.8	0.000346619351134667
Obesity (Obesity class I)	23563607	SH2B1	missense	rs7498665	rs8049439	0.965	8000603	7284	TUFM	rs8049439	16	0.0270520520520521	13.32	0.0002625901774147
Obesity (Overweight)	23563607	SH2B1	missense	rs7498665	rs8062405	1	8000603	7284	TUFM	rs8062405	16	0.0270520520520521	13.32	0.0002625901774147
Obesity (Overweight)	23563607	SH2B1	missense	rs7498665	rs2008514	1	8000603	7284	TUFM	rs2008514	16	0.0348423423423423	12.8	0.000346619351134667
Obesity (Overweight)	23563607	SH2B1	missense	rs7498665	rs8049439	0.965	8000603	7284	TUFM	rs8049439	16	0.0270520520520521	13.32	0.0002625901774147
Obesity and osteoporosis (BMI-BMD, males)	19714249	SOX6	intron	rs297325	rs4756858	0.812	7895409	10944	C11orf58	rs4756858	11	9.46969696969697e-05	20.86	4.94105833604462e-06
Obesity and osteoporosis (BMI-BMD, males)	19714249	SOX6	intron	rs297325	rs11024015	0.812	7895409	10944	C11orf58	rs11024015	11	0.00105932203389831	19.03	1.2867938006456e-05
Oleic acid (18:1n-9) plasma levels	23362303	TMEM258	intron	rs102275	rs174577	0.965	7940565	9415	FADS2	rs174577	11	0.0143784153005464	14.68	0.000127390880369128
Oleic acid (18:1n-9) plasma levels	23362303	TMEM258	intron	rs102275	rs174583	0.965	7940565	9415	FADS2	rs174583	11	0.0157980989839397	14.49	0.000140905565634046
Oleic acid (18:1n-9) plasma levels	23362303	TMEM258	intron	rs102275	rs174547	0.932	7940565	9415	FADS2	rs174547	11	0.0133684210526316	14.83	0.000117649036627626
Oleic acid (18:1n-9) plasma levels	23362303	TMEM258	intron	rs102275	rs174549	0.836	7940565	9415	FADS2	rs174549	11	0.00355477855477855	17.74	2.53245177718486e-05
Oleic acid (18:1n-9) plasma levels	23362303	TMEM258	intron	rs102275	rs174548	0.806	7940565	9415	FADS2	rs174548	11	0.00463720676486634	17.15	3.45409413692751e-05
P wave duration	24850809	FADS2	intron	rs174577	rs174577	1	7940565	9415	FADS2	rs174577	11	0.0143784153005464	14.68	0.000127390880369128
P wave duration	24850809	FADS2	intron	rs174577	rs174583	1	7940565	9415	FADS2	rs174583	11	0.0157980989839397	14.49	0.000140905565634046
P wave duration	24850809	FADS2	intron	rs174577	rs174547	0.965	7940565	9415	FADS2	rs174547	11	0.0133684210526316	14.83	0.000117649036627626
P wave duration	24850809	FADS2	intron	rs174577	rs174549	0.866	7940565	9415	FADS2	rs174549	11	0.00355477855477855	17.74	2.53245177718486e-05
P wave duration	24850809	FADS2	intron	rs174577	rs174548	0.835	7940565	9415	FADS2	rs174548	11	0.00463720676486634	17.15	3.45409413692751e-05
Palmitoleic acid (16:1n-7) plasma levels	23362303	TMEM258	intron	rs102275	rs174577	0.965	7940565	9415	FADS2	rs174577	11	0.0143784153005464	14.68	0.000127390880369128
Palmitoleic acid (16:1n-7) plasma levels	23362303	TMEM258	intron	rs102275	rs174583	0.965	7940565	9415	FADS2	rs174583	11	0.0157980989839397	14.49	0.000140905565634046
Palmitoleic acid (16:1n-7) plasma levels	23362303	TMEM258	intron	rs102275	rs174547	0.932	7940565	9415	FADS2	rs174547	11	0.0133684210526316	14.83	0.000117649036627626
Palmitoleic acid (16:1n-7) plasma levels	23362303	TMEM258	intron	rs102275	rs174549	0.836	7940565	9415	FADS2	rs174549	11	0.00355477855477855	17.74	2.53245177718486e-05
Palmitoleic acid (16:1n-7) plasma levels	23362303	TMEM258	intron	rs102275	rs174548	0.806	7940565	9415	FADS2	rs174548	11	0.00463720676486634	17.15	3.45409413692751e-05
Parkinson's disease	24842889	NUCKS1	nearGene-5	rs823114	rs823121	0.874	7923837	148811	PM20D1	rs823121	1	0	28.55	9.13098280606492e-08
Parkinson's disease	24842889	NUCKS1	nearGene-5	rs823114	rs823137	0.874	7923837	148811	PM20D1	rs823137	1	0	28.55	9.13098280606492e-08
Parkinson's disease	19915576	RAB7L1 - SLC41A1	Intergenic	rs947211	rs947211	1	7923837	148811	PM20D1	rs947211	1	0.00486001056524036	17.05	3.64083750330445e-05
Parkinson's disease	19915576	RAB7L1 - SLC41A1	Intergenic	rs947211	rs1775151	1	7923837	148811	PM20D1	rs1775151	1	0.00486001056524036	17.05	3.64083750330445e-05
Parkinson's disease	19915576	RAB7L1 - SLC41A1	Intergenic	rs947211	rs1772153	0.898	7923837	148811	PM20D1	rs1772153	1	0.00486001056524036	17.05	3.64083750330445e-05
Parkinson's disease	19915576	RAB7L1 - SLC41A1	Intergenic	rs947211	rs708726	0.846	7923837	148811	PM20D1	rs708726	1	0.00553064275037369	16.72	4.33218813590482e-05
Phospholipid levels (plasma) (a-linolenic acid)	21829377	MYRF	intron	rs174536	rs174577	0.965	7940565	9415	FADS2	rs174577	11	0.0143784153005464	14.68	0.000127390880369128
Phospholipid levels (plasma) (a-linolenic acid)	21829377	MYRF	intron	rs174536	rs174583	0.965	7940565	9415	FADS2	rs174583	11	0.0157980989839397	14.49	0.000140905565634046
Phospholipid levels (plasma) (a-linolenic acid)	21829377	MYRF	intron	rs174536	rs174547	0.932	7940565	9415	FADS2	rs174547	11	0.0133684210526316	14.83	0.000117649036627626
Phospholipid levels (plasma) (a-linolenic acid)	21829377	MYRF	intron	rs174536	rs174549	0.836	7940565	9415	FADS2	rs174549	11	0.00355477855477855	17.74	2.53245177718486e-05
Phospholipid levels (plasma) (a-linolenic acid)	21829377	MYRF	intron	rs174536	rs174548	0.806	7940565	9415	FADS2	rs174548	11	0.00463720676486634	17.15	3.45409413692751e-05
Phospholipid levels (plasma) (ALA)	21829377	TMEM258	intron	rs102275	rs174577	0.965	7940565	9415	FADS2	rs174577	11	0.0143784153005464	14.68	0.000127390880369128
Phospholipid levels (plasma) (ALA)	21829377	TMEM258	intron	rs102275	rs174583	0.965	7940565	9415	FADS2	rs174583	11	0.0157980989839397	14.49	0.000140905565634046
Phospholipid levels (plasma) (ALA)	21829377	TMEM258	intron	rs102275	rs174547	0.932	7940565	9415	FADS2	rs174547	11	0.0133684210526316	14.83	0.000117649036627626
Phospholipid levels (plasma) (ALA)	21829377	TMEM258	intron	rs102275	rs174549	0.836	7940565	9415	FADS2	rs174549	11	0.00355477855477855	17.74	2.53245177718486e-05
Phospholipid levels (plasma) (ALA)	21829377	TMEM258	intron	rs102275	rs174548	0.806	7940565	9415	FADS2	rs174548	11	0.00463720676486634	17.15	3.45409413692751e-05
Phospholipid levels (plasma) (ALA)	21829377	FADS2	intron	rs1535	rs174577	1	7940565	9415	FADS2	rs174577	11	0.0143784153005464	14.68	0.000127390880369128
Phospholipid levels (plasma) (ALA)	21829377	FADS2	intron	rs1535	rs174583	1	7940565	9415	FADS2	rs174583	11	0.0157980989839397	14.49	0.000140905565634046
Phospholipid levels (plasma) (ALA)	21829377	FADS2	intron	rs1535	rs174547	0.965	7940565	9415	FADS2	rs174547	11	0.0133684210526316	14.83	0.000117649036627626
Phospholipid levels (plasma) (ALA)	21829377	FADS2	intron	rs1535	rs174549	0.866	7940565	9415	FADS2	rs174549	11	0.00355477855477855	17.74	2.53245177718486e-05
Phospholipid levels (plasma) (ALA)	21829377	FADS2	intron	rs1535	rs174548	0.835	7940565	9415	FADS2	rs174548	11	0.00463720676486634	17.15	3.45409413692751e-05
Phospholipid levels (plasma) (ALA)	21829377	FADS1	intron	rs174547	rs174547	1	7940565	9415	FADS2	rs174547	11	0.0133684210526316	14.83	0.000117649036627626
Phospholipid levels (plasma) (ALA)	21829377	FADS1	intron	rs174547	rs174577	0.965	7940565	9415	FADS2	rs174577	11	0.0143784153005464	14.68	0.000127390880369128
Phospholipid levels (plasma) (ALA)	21829377	FADS1	intron	rs174547	rs174583	0.965	7940565	9415	FADS2	rs174583	11	0.0157980989839397	14.49	0.000140905565634046
Phospholipid levels (plasma) (ALA)	21829377	FADS1	intron	rs174547	rs174549	0.828	7940565	9415	FADS2	rs174549	11	0.00355477855477855	17.74	2.53245177718486e-05
Phospholipid levels (plasma) (DPA)	21829377	TMEM258	intron	rs102275	rs174577	0.965	7940565	9415	FADS2	rs174577	11	0.0143784153005464	14.68	0.000127390880369128
Phospholipid levels (plasma) (DPA)	21829377	TMEM258	intron	rs102275	rs174583	0.965	7940565	9415	FADS2	rs174583	11	0.0157980989839397	14.49	0.000140905565634046
Phospholipid levels (plasma) (DPA)	21829377	TMEM258	intron	rs102275	rs174547	0.932	7940565	9415	FADS2	rs174547	11	0.0133684210526316	14.83	0.000117649036627626
Phospholipid levels (plasma) (DPA)	21829377	TMEM258	intron	rs102275	rs174549	0.836	7940565	9415	FADS2	rs174549	11	0.00355477855477855	17.74	2.53245177718486e-05
Phospholipid levels (plasma) (DPA)	21829377	TMEM258	intron	rs102275	rs174548	0.806	7940565	9415	FADS2	rs174548	11	0.00463720676486634	17.15	3.45409413692751e-05
Phospholipid levels (plasma) (DPA)	21829377	FADS2	intron	rs1535	rs174577	1	7940565	9415	FADS2	rs174577	11	0.0143784153005464	14.68	0.000127390880369128
Phospholipid levels (plasma) (DPA)	21829377	FADS2	intron	rs1535	rs174583	1	7940565	9415	FADS2	rs174583	11	0.0157980989839397	14.49	0.000140905565634046
Phospholipid levels (plasma) (DPA)	21829377	FADS2	intron	rs1535	rs174547	0.965	7940565	9415	FADS2	rs174547	11	0.0133684210526316	14.83	0.000117649036627626
Phospholipid levels (plasma) (DPA)	21829377	FADS2	intron	rs1535	rs174549	0.866	7940565	9415	FADS2	rs174549	11	0.00355477855477855	17.74	2.53245177718486e-05
Phospholipid levels (plasma) (DPA)	21829377	FADS2	intron	rs1535	rs174548	0.835	7940565	9415	FADS2	rs174548	11	0.00463720676486634	17.15	3.45409413692751e-05
Phospholipid levels (plasma) (DPA)	21829377	MYRF	cds-synon	rs174535	rs174577	0.965	7940565	9415	FADS2	rs174577	11	0.0143784153005464	14.68	0.000127390880369128
Phospholipid levels (plasma) (DPA)	21829377	MYRF	cds-synon	rs174535	rs174583	0.965	7940565	9415	FADS2	rs174583	11	0.0157980989839397	14.49	0.000140905565634046
Phospholipid levels (plasma) (DPA)	21829377	MYRF	cds-synon	rs174535	rs174547	0.932	7940565	9415	FADS2	rs174547	11	0.0133684210526316	14.83	0.000117649036627626
Phospholipid levels (plasma) (DPA)	21829377	MYRF	cds-synon	rs174535	rs174549	0.836	7940565	9415	FADS2	rs174549	11	0.00355477855477855	17.74	2.53245177718486e-05
Phospholipid levels (plasma) (DPA)	21829377	MYRF	cds-synon	rs174535	rs174548	0.806	7940565	9415	FADS2	rs174548	11	0.00463720676486634	17.15	3.45409413692751e-05
Phospholipid levels (plasma) (DPA)	21829377	FADS1	intron	rs174547	rs174547	1	7940565	9415	FADS2	rs174547	11	0.0133684210526316	14.83	0.000117649036627626
Phospholipid levels (plasma) (DPA)	21829377	FADS1	intron	rs174547	rs174577	0.965	7940565	9415	FADS2	rs174577	11	0.0143784153005464	14.68	0.000127390880369128
Phospholipid levels (plasma) (DPA)	21829377	FADS1	intron	rs174547	rs174583	0.965	7940565	9415	FADS2	rs174583	11	0.0157980989839397	14.49	0.000140905565634046
Phospholipid levels (plasma) (DPA)	21829377	FADS1	intron	rs174547	rs174549	0.828	7940565	9415	FADS2	rs174549	11	0.00355477855477855	17.74	2.53245177718486e-05
Phospholipid levels (plasma) (Eicosapentaenoic acid)	21829377	MYRF	cds-synon	rs174535	rs174577	0.965	7940565	9415	FADS2	rs174577	11	0.0143784153005464	14.68	0.000127390880369128
Phospholipid levels (plasma) (Eicosapentaenoic acid)	21829377	MYRF	cds-synon	rs174535	rs174583	0.965	7940565	9415	FADS2	rs174583	11	0.0157980989839397	14.49	0.000140905565634046
Phospholipid levels (plasma) (Eicosapentaenoic acid)	21829377	MYRF	cds-synon	rs174535	rs174547	0.932	7940565	9415	FADS2	rs174547	11	0.0133684210526316	14.83	0.000117649036627626
Phospholipid levels (plasma) (Eicosapentaenoic acid)	21829377	MYRF	cds-synon	rs174535	rs174549	0.836	7940565	9415	FADS2	rs174549	11	0.00355477855477855	17.74	2.53245177718486e-05
Phospholipid levels (plasma) (Eicosapentaenoic acid)	21829377	MYRF	cds-synon	rs174535	rs174548	0.806	7940565	9415	FADS2	rs174548	11	0.00463720676486634	17.15	3.45409413692751e-05
Phospholipid levels (plasma) (EPA)	21829377	TMEM258;FEN1;MIR611	UTR-5;nearGene-5;nearGene-5	rs174538	rs174577	0.862	7940565	9415	FADS2	rs174577	11	0.0143784153005464	14.68	0.000127390880369128
Phospholipid levels (plasma) (EPA)	21829377	TMEM258;FEN1;MIR611	UTR-5;nearGene-5;nearGene-5	rs174538	rs174583	0.862	7940565	9415	FADS2	rs174583	11	0.0157980989839397	14.49	0.000140905565634046
Phospholipid levels (plasma) (EPA)	21829377	TMEM258;FEN1;MIR611	UTR-5;nearGene-5;nearGene-5	rs174538	rs174534	0.839	7940565	9415	FADS2	rs174534	11	0.0393746011486918	12.56	0.000394091748583663
Phospholipid levels (plasma) (EPA)	21829377	TMEM258;FEN1;MIR611	UTR-5;nearGene-5;nearGene-5	rs174538	rs174547	0.827	7940565	9415	FADS2	rs174547	11	0.0133684210526316	14.83	0.000117649036627626
Phospholipid levels (plasma) (EPA)	21829377	FADS1	intron	rs174550	rs174577	0.965	7940565	9415	FADS2	rs174577	11	0.0143784153005464	14.68	0.000127390880369128
Phospholipid levels (plasma) (EPA)	21829377	FADS1	intron	rs174550	rs174583	0.965	7940565	9415	FADS2	rs174583	11	0.0157980989839397	14.49	0.000140905565634046
Phospholipid levels (plasma) (EPA)	21829377	FADS1	intron	rs174550	rs174547	0.93	7940565	9415	FADS2	rs174547	11	0.0133684210526316	14.83	0.000117649036627626
Phospholipid levels (plasma) (EPA)	21829377	FADS1	intron	rs174550	rs174549	0.897	7940565	9415	FADS2	rs174549	11	0.00355477855477855	17.74	2.53245177718486e-05
Phospholipid levels (plasma) (EPA)	21829377	FADS1	intron	rs174550	rs174548	0.865	7940565	9415	FADS2	rs174548	11	0.00463720676486634	17.15	3.45409413692751e-05
Phospholipid levels (plasma) (EPA)	21829377	FADS2	intron	rs174574	rs174577	1	7940565	9415	FADS2	rs174577	11	0.0143784153005464	14.68	0.000127390880369128
Phospholipid levels (plasma) (EPA)	21829377	FADS2	intron	rs174574	rs174583	1	7940565	9415	FADS2	rs174583	11	0.0157980989839397	14.49	0.000140905565634046
Phospholipid levels (plasma) (EPA)	21829377	FADS2	intron	rs174574	rs174547	0.965	7940565	9415	FADS2	rs174547	11	0.0133684210526316	14.83	0.000117649036627626
Phospholipid levels (plasma) (EPA)	21829377	FADS2	intron	rs174574	rs174549	0.866	7940565	9415	FADS2	rs174549	11	0.00355477855477855	17.74	2.53245177718486e-05
Phospholipid levels (plasma) (EPA)	21829377	FADS2	intron	rs174574	rs174548	0.835	7940565	9415	FADS2	rs174548	11	0.00463720676486634	17.15	3.45409413692751e-05
Phospholipid levels (plasma) (levels)	22359512	TMEM258	intron	rs102275	rs174577	0.965	7940565	9415	FADS2	rs174577	11	0.0143784153005464	14.68	0.000127390880369128
Phospholipid levels (plasma) (levels)	22359512	TMEM258	intron	rs102275	rs174583	0.965	7940565	9415	FADS2	rs174583	11	0.0157980989839397	14.49	0.000140905565634046
Phospholipid levels (plasma) (levels)	22359512	TMEM258	intron	rs102275	rs174547	0.932	7940565	9415	FADS2	rs174547	11	0.0133684210526316	14.83	0.000117649036627626
Phospholipid levels (plasma) (levels)	22359512	TMEM258	intron	rs102275	rs174549	0.836	7940565	9415	FADS2	rs174549	11	0.00355477855477855	17.74	2.53245177718486e-05
Phospholipid levels (plasma) (levels)	22359512	TMEM258	intron	rs102275	rs174548	0.806	7940565	9415	FADS2	rs174548	11	0.00463720676486634	17.15	3.45409413692751e-05
Phospholipid levels (plasma) (proportions)	22359512	ZNF600	intron	rs10404486	rs10404486	1	8038989	162966	ZNF600	rs10404486	19	0.0280089153046062	13.26	0.000271129649178824
Plasma omega-6 polyunsaturated fatty acid levels (arachidonic acid)	24823311	FADS1	intron	rs174547	rs174547	1	7940565	9415	FADS2	rs174547	11	0.0133684210526316	14.83	0.000117649036627626
Plasma omega-6 polyunsaturated fatty acid levels (arachidonic acid)	24823311	FADS1	intron	rs174547	rs174577	0.965	7940565	9415	FADS2	rs174577	11	0.0143784153005464	14.68	0.000127390880369128
Plasma omega-6 polyunsaturated fatty acid levels (arachidonic acid)	24823311	FADS1	intron	rs174547	rs174583	0.965	7940565	9415	FADS2	rs174583	11	0.0157980989839397	14.49	0.000140905565634046
Plasma omega-6 polyunsaturated fatty acid levels (arachidonic acid)	24823311	FADS1	intron	rs174547	rs174549	0.828	7940565	9415	FADS2	rs174549	11	0.00355477855477855	17.74	2.53245177718486e-05
Plasma omega-6 polyunsaturated fatty acid levels (arachidonic acid) (Conditioned on rs174547)	24823311	TMEM258	intron	rs102275	rs174577	0.965	7940565	9415	FADS2	rs174577	11	0.0143784153005464	14.68	0.000127390880369128
Plasma omega-6 polyunsaturated fatty acid levels (arachidonic acid) (Conditioned on rs174547)	24823311	TMEM258	intron	rs102275	rs174583	0.965	7940565	9415	FADS2	rs174583	11	0.0157980989839397	14.49	0.000140905565634046
Plasma omega-6 polyunsaturated fatty acid levels (arachidonic acid) (Conditioned on rs174547)	24823311	TMEM258	intron	rs102275	rs174547	0.932	7940565	9415	FADS2	rs174547	11	0.0133684210526316	14.83	0.000117649036627626
Plasma omega-6 polyunsaturated fatty acid levels (arachidonic acid) (Conditioned on rs174547)	24823311	TMEM258	intron	rs102275	rs174549	0.836	7940565	9415	FADS2	rs174549	11	0.00355477855477855	17.74	2.53245177718486e-05
Plasma omega-6 polyunsaturated fatty acid levels (arachidonic acid) (Conditioned on rs174547)	24823311	TMEM258	intron	rs102275	rs174548	0.806	7940565	9415	FADS2	rs174548	11	0.00463720676486634	17.15	3.45409413692751e-05
Plasma omega-6 polyunsaturated fatty acid levels (gamma-linolenic acid)	24823311	FADS1	intron	rs174547	rs174547	1	7940565	9415	FADS2	rs174547	11	0.0133684210526316	14.83	0.000117649036627626
Plasma omega-6 polyunsaturated fatty acid levels (gamma-linolenic acid)	24823311	FADS1	intron	rs174547	rs174577	0.965	7940565	9415	FADS2	rs174577	11	0.0143784153005464	14.68	0.000127390880369128
Plasma omega-6 polyunsaturated fatty acid levels (gamma-linolenic acid)	24823311	FADS1	intron	rs174547	rs174583	0.965	7940565	9415	FADS2	rs174583	11	0.0157980989839397	14.49	0.000140905565634046
Plasma omega-6 polyunsaturated fatty acid levels (gamma-linolenic acid)	24823311	FADS1	intron	rs174547	rs174549	0.828	7940565	9415	FADS2	rs174549	11	0.00355477855477855	17.74	2.53245177718486e-05
Plasma plasminogen activator levels	24578379	STX2	intron	rs7301826	rs1106369	1	7967685	2054	STX2	rs1106369	12	0	24.01	9.5836655318064e-07
Plasma plasminogen activator levels	24578379	STX2	intron	rs7301826	rs10848205	1	7967685	2054	STX2	rs10848205	12	0	24.01	9.5836655318064e-07
Plasma plasminogen activator levels	24578379	STX2	intron	rs7301826	rs4619189	1	7967685	2054	STX2	rs4619189	12	0	24.01	9.5836655318064e-07
Plasma plasminogen activator levels	24578379	STX2	intron	rs7301826	rs2001483	1	7967685	2054	STX2	rs2001483	12	0	24.01	9.5836655318064e-07
Plasma plasminogen activator levels	24578379	STX2	intron	rs7301826	rs10848212	0.934	7967685	2054	STX2	rs10848212	12	0	22.76	1.83546534042477e-06
Polycystic ovary syndrome	21151128	THADA	intron	rs12478601	rs1472100	1	8041644	130271	PLEKHH2	rs1472100	2	0.0135144548937652	14.8	0.00011953550181303
Primary tooth development (number of teeth)	20195514	HOXB1 - HOXB2	Intergenic	rs6504340	rs12939811	0.895	8016438	3212	HOXB2	rs12939811	17	0.039447983014862	12.55	0.000396206301852743
Prostate cancer	23535732	FARP2	intron	rs3771570	rs17386695	1	7896026	4735	SEPT2	rs17386695	2	0.0250811688311688	13.58	0.000228608235882123
Pubertal anthropometrics (Single Height)	23449627	NUCKS1	intron	rs823094	rs823121	0.934	7923837	148811	PM20D1	rs823121	1	0	28.55	9.13098280606492e-08
Pubertal anthropometrics (Single Height)	23449627	NUCKS1	intron	rs823094	rs823137	0.934	7923837	148811	PM20D1	rs823137	1	0	28.55	9.13098280606492e-08
Renal function-related traits (BUN)	22797727	PAX8	intron	rs11123170	rs11123172	0.965	8044605	654433	PAX8-AS1	rs11123172	2	9.36329588014981e-05	20.73	5.28809983815292e-06
Response to statin therapy (HDL, sum)	20339536	FADS2	intron	rs1535	rs174577	1	7940565	9415	FADS2	rs174577	11	0.0143784153005464	14.68	0.000127390880369128
Response to statin therapy (HDL, sum)	20339536	FADS2	intron	rs1535	rs174583	1	7940565	9415	FADS2	rs174583	11	0.0157980989839397	14.49	0.000140905565634046
Response to statin therapy (HDL, sum)	20339536	FADS2	intron	rs1535	rs174547	0.965	7940565	9415	FADS2	rs174547	11	0.0133684210526316	14.83	0.000117649036627626
Response to statin therapy (HDL, sum)	20339536	FADS2	intron	rs1535	rs174549	0.866	7940565	9415	FADS2	rs174549	11	0.00355477855477855	17.74	2.53245177718486e-05
Response to statin therapy (HDL, sum)	20339536	FADS2	intron	rs1535	rs174548	0.835	7940565	9415	FADS2	rs174548	11	0.00463720676486634	17.15	3.45409413692751e-05
Response to statin therapy (Triglyceride, sum)	20339536	FADS2	intron	rs174583	rs174577	1	7940565	9415	FADS2	rs174577	11	0.0143784153005464	14.68	0.000127390880369128
Response to statin therapy (Triglyceride, sum)	20339536	FADS2	intron	rs174583	rs174583	1	7940565	9415	FADS2	rs174583	11	0.0157980989839397	14.49	0.000140905565634046
Response to statin therapy (Triglyceride, sum)	20339536	FADS2	intron	rs174583	rs174547	0.965	7940565	9415	FADS2	rs174547	11	0.0133684210526316	14.83	0.000117649036627626
Response to statin therapy (Triglyceride, sum)	20339536	FADS2	intron	rs174583	rs174549	0.866	7940565	9415	FADS2	rs174549	11	0.00355477855477855	17.74	2.53245177718486e-05
Response to statin therapy (Triglyceride, sum)	20339536	FADS2	intron	rs174583	rs174548	0.835	7940565	9415	FADS2	rs174548	11	0.00463720676486634	17.15	3.45409413692751e-05
Resting heart rate	20639392	FADS1	intron	rs174547	rs174547	1	7940565	9415	FADS2	rs174547	11	0.0133684210526316	14.83	0.000117649036627626
Resting heart rate	20639392	FADS1	intron	rs174547	rs174577	0.965	7940565	9415	FADS2	rs174577	11	0.0143784153005464	14.68	0.000127390880369128
Resting heart rate	20639392	FADS1	intron	rs174547	rs174583	0.965	7940565	9415	FADS2	rs174583	11	0.0157980989839397	14.49	0.000140905565634046
Resting heart rate	20639392	FADS1	intron	rs174547	rs174549	0.828	7940565	9415	FADS2	rs174549	11	0.00355477855477855	17.74	2.53245177718486e-05
Schizophrenia	23974872	AS3MT;C10orf32-ASMT	nearGene-5;intron	rs7085104	rs4917985	0.895	7930181	57412	AS3MT	rs4917985	10	0.00107991360691145	19.15	1.20837503157228e-05
Schizophrenia	23974872	AS3MT;C10orf32-ASMT	nearGene-5;intron	rs7085104	rs4919691	0.82	7930181	57412	AS3MT	rs4919691	10	5e-04	19.98	7.82564228501068e-06
Schizophrenia	23894747	RPL22P17 - CNNM2	Intergenic	rs7897654	rs7897654	1	7930181	57412	AS3MT	rs7897654	10	0.0499131441806601	12.09	0.000506929743046445
Schizophrenia	21926974	CNNM2	intron	rs7914558	rs10509757	1	7930181	57412	AS3MT	rs10509757	10	0.00783783783783784	16.13	5.91397730727361e-05
Schizophrenia	21926974	CNNM2	intron	rs7914558	rs10786719	0.966	7930181	57412	AS3MT	rs10786719	10	0.00345238095238095	17.88	2.35280756057288e-05
Schizophrenia	21926974	CNNM2	intron	rs7914558	rs11191438	0.966	7930181	57412	AS3MT	rs11191438	10	0.00345238095238095	17.88	2.35280756057288e-05
Schizophrenia	21926974	CNNM2	intron	rs7914558	rs10883817	0.966	7930181	57412	AS3MT	rs10883817	10	0.00783783783783784	16.13	5.91397730727361e-05
Schizophrenia	21926974	CNNM2	intron	rs7914558	rs10748835	0.966	7930181	57412	AS3MT	rs10748835	10	0.00783783783783784	16.13	5.91397730727361e-05
Serum protein levels (sST2)	23999434	IL1RL1	intron	rs950880	rs13019081	1	8044035	8809	IL18R1	rs13019081	2	0.00948445493900039	15.57	7.95061232433368e-05
Sex hormone-binding globulin levels (Men + Women)	22829776	NDE1P1 - PRMT6	Intergenic	rs17496332	rs1335055	0.858	7903457	55170	PRMT6	rs1335055	1	0.0335856847900895	12.87	0.000333891609336585
Sex hormone-binding globulin levels (Men)	22829776	NDE1P1 - PRMT6	Intergenic	rs17496332	rs1335055	0.858	7903457	55170	PRMT6	rs1335055	1	0.0335856847900895	12.87	0.000333891609336585
Smoking cessation	24665060	LPAR3	intron	rs4243774	rs4243774	1	7917276	23566	LPAR3	rs4243774	1	0.00420215786484952	17.42	2.99656339424799e-05
Smoking cessation	24665060	LPAR3	intron	rs4243774	rs4579776	1	7917276	23566	LPAR3	rs4579776	1	0.00840918942349371	15.95	6.50377788222436e-05
Smoking cessation	24665060	LPAR3	intron	rs4243774	rs7541524	0.874	7917276	23566	LPAR3	rs7541524	1	0.0314016489988221	13	0.000311490976767384
Smoking cessation	24665060	LPAR3	intron	rs4243774	rs11161487	0.819	7917276	23566	LPAR3	rs11161487	1	0.02886119257087	13.2	0.000279949117880086
Stearic acid (18:0) plasma levels	23362303	TMEM258	intron	rs102275	rs174577	0.965	7940565	9415	FADS2	rs174577	11	0.0143784153005464	14.68	0.000127390880369128
Stearic acid (18:0) plasma levels	23362303	TMEM258	intron	rs102275	rs174583	0.965	7940565	9415	FADS2	rs174583	11	0.0157980989839397	14.49	0.000140905565634046
Stearic acid (18:0) plasma levels	23362303	TMEM258	intron	rs102275	rs174547	0.932	7940565	9415	FADS2	rs174547	11	0.0133684210526316	14.83	0.000117649036627626
Stearic acid (18:0) plasma levels	23362303	TMEM258	intron	rs102275	rs174549	0.836	7940565	9415	FADS2	rs174549	11	0.00355477855477855	17.74	2.53245177718486e-05
Stearic acid (18:0) plasma levels	23362303	TMEM258	intron	rs102275	rs174548	0.806	7940565	9415	FADS2	rs174548	11	0.00463720676486634	17.15	3.45409413692751e-05
Sudden cardiac arrest (Recessive)	21658281	SIN3A	intron	rs8028182	rs8028182	1	7990457	4123	MAN2C1	rs8028182	15	0.00149355057705363	18.77	1.47468669295388e-05
Systemic lupus erythematosus	24871463	TRNAI25		rs2764208	rs2814971	1	8118833	54887	UHRF1BP1	rs2814971	6	0	24.25	8.46070833385259e-07
Systemic lupus erythematosus	24871463	TRNAI25		rs2764208	rs2764211	1	8118833	54887	UHRF1BP1	rs2764211	6	0	24.25	8.46070833385259e-07
Systemic lupus erythematosus	24871463	TRNAI25		rs2764208	rs2764208	1	8118833	54887	UHRF1BP1	rs2764208	6	0	23.96	9.83580796893043e-07
Systemic lupus erythematosus	24871463	TRNAI25		rs2764208	rs10947531	1	8118833	54887	UHRF1BP1	rs10947531	6	0	23.96	9.83580796893043e-07
Systemic lupus erythematosus	24871463	TRNAI25		rs2764208	rs9296129	1	8118833	54887	UHRF1BP1	rs9296129	6	0	23.96	9.83580796893043e-07
Systemic lupus erythematosus	24871463	TRNAI25		rs2764208	rs7774697	1	8118833	54887	UHRF1BP1	rs7774697	6	0	23.96	9.83580796893043e-07
Systemic lupus erythematosus	24871463	TRNAI25		rs2764208	rs1998702	1	8118833	54887	UHRF1BP1	rs1998702	6	0	23.53	1.2298114964076e-06
Systemic lupus erythematosus	24871463	TRNAI25		rs2764208	rs9469914	1	8118833	54887	UHRF1BP1	rs9469914	6	0	23.02	1.60324812711439e-06
Systemic lupus erythematosus	24871463	TRNAI25		rs2764208	rs6906129	0.965	8118833	54887	UHRF1BP1	rs6906129	6	0	24.25	8.46070833385259e-07
Testicular germ cell tumor	23666240	CENPE	intron	rs2720460	rs2623070	1	8102065	56898	BDH2	rs2623070	4	0.0229061270376616	13.78	0.000205512433754616
Testicular germ cell tumor	23666240	CENPE	intron	rs2720460	rs2045746	1	8102065	56898	BDH2	rs2045746	4	0.0229061270376616	13.78	0.000205512433754616
Testicular germ cell tumor	23666240	CENPE	intron	rs2720460	rs2720460	1	8102065	56898	BDH2	rs2720460	4	0.0379377431906615	12.63	0.000379605176686869
Testicular germ cell tumor	23666240	CENPE	intron	rs2720460	rs2711898	0.963	8102065	56898	BDH2	rs2711898	4	0.0229061270376616	13.78	0.000205512433754616
Testicular germ cell tumor	23666240	CENPE	intron	rs2720460	rs6841136	0.963	8102065	56898	BDH2	rs6841136	4	0.0253365643511039	13.54	0.000233532394669139
Testicular germ cell tumor	23666240	CENPE	intron	rs2720460	rs2069274	0.963	8102065	56898	BDH2	rs2069274	4	0.0260649627263046	13.48	0.000241119801670391
Testicular germ cell tumor	23666240	MCM3AP	intron	rs2839186	rs2839191	0.967	8069340	54059	YBEY	rs2839191	21	0.0214430014430014	13.88	0.00019486107229496
Testicular germ cell tumor	23666240	MCM3AP	intron	rs2839186	rs4819221	0.934	8069340	54059	YBEY	rs4819221	21	0.0214430014430014	13.88	0.00019486107229496
Testicular germ cell tumor	19483681	CENPE - DDX3YP3	Intergenic	rs4699052	rs2711898	0.89	8102065	56898	BDH2	rs2711898	4	0.0229061270376616	13.78	0.000205512433754616
Testicular germ cell tumor	19483681	CENPE - DDX3YP3	Intergenic	rs4699052	rs6841136	0.89	8102065	56898	BDH2	rs6841136	4	0.0253365643511039	13.54	0.000233532394669139
Testicular germ cell tumor	19483681	CENPE - DDX3YP3	Intergenic	rs4699052	rs2069274	0.89	8102065	56898	BDH2	rs2069274	4	0.0260649627263046	13.48	0.000241119801670391
Testicular germ cell tumor	19483681	CENPE - DDX3YP3	Intergenic	rs4699052	rs2045746	0.855	8102065	56898	BDH2	rs2045746	4	0.0229061270376616	13.78	0.000205512433754616
Testicular germ cell tumor	19483681	CENPE - DDX3YP3	Intergenic	rs4699052	rs2623070	0.855	8102065	56898	BDH2	rs2623070	4	0.0229061270376616	13.78	0.000205512433754616
Testicular germ cell tumor	19483681	CENPE - DDX3YP3	Intergenic	rs4699052	rs2720460	0.855	8102065	56898	BDH2	rs2720460	4	0.0379377431906615	12.63	0.000379605176686869
Triglycerides	20139978	DOCK7	intron	rs10889353	rs10889353	1	7916669	85440	DOCK7	rs10889353	1	0.00843060959792477	15.94	6.5382275915256e-05
Triglycerides	19060906	DOCK7	intron	rs10889353	rs10889353	1	7916669	85440	DOCK7	rs10889353	1	0.00843060959792477	15.94	6.5382275915256e-05
Triglycerides	20139978	DOCK7	intron	rs10889353	rs11207995	1	7916669	85440	DOCK7	rs11207995	1	0.00931726907630522	15.66	7.58106573312438e-05
Triglycerides	19060906	DOCK7	intron	rs10889353	rs11207995	1	7916669	85440	DOCK7	rs11207995	1	0.00931726907630522	15.66	7.58106573312438e-05
Triglycerides	20139978	DOCK7	intron	rs10889353	rs10889332	1	7916669	85440	DOCK7	rs10889332	1	0.0180673591438464	14.26	0.000159212618609452
Triglycerides	19060906	DOCK7	intron	rs10889353	rs10889332	1	7916669	85440	DOCK7	rs10889332	1	0.0180673591438464	14.26	0.000159212618609452
Triglycerides	20139978	DOCK7	intron	rs10889353	rs12042319	0.965	7916669	85440	DOCK7	rs12042319	1	0.00562962962962963	16.63	4.542677833575e-05
Triglycerides	19060906	DOCK7	intron	rs10889353	rs12042319	0.965	7916669	85440	DOCK7	rs12042319	1	0.00562962962962963	16.63	4.542677833575e-05
Triglycerides	20139978	DOCK7	intron	rs10889353	rs7539035	0.965	7916669	85440	DOCK7	rs7539035	1	0.0066193853427896	16.4	5.12852296406065e-05
Triglycerides	20139978	DOCK7	intron	rs10889353	rs6587980	0.965	7916669	85440	DOCK7	rs6587980	1	0.0066193853427896	16.4	5.12852296406065e-05
Triglycerides	20139978	DOCK7	intron	rs10889353	rs1748195	0.965	7916669	85440	DOCK7	rs1748195	1	0.0066193853427896	16.4	5.12852296406065e-05
Triglycerides	20139978	DOCK7	intron	rs10889353	rs1168013	0.965	7916669	85440	DOCK7	rs1168013	1	0.0066193853427896	16.4	5.12852296406065e-05
Triglycerides	19060906	DOCK7	intron	rs10889353	rs7539035	0.965	7916669	85440	DOCK7	rs7539035	1	0.0066193853427896	16.4	5.12852296406065e-05
Triglycerides	19060906	DOCK7	intron	rs10889353	rs6587980	0.965	7916669	85440	DOCK7	rs6587980	1	0.0066193853427896	16.4	5.12852296406065e-05
Triglycerides	19060906	DOCK7	intron	rs10889353	rs1748195	0.965	7916669	85440	DOCK7	rs1748195	1	0.0066193853427896	16.4	5.12852296406065e-05
Triglycerides	19060906	DOCK7	intron	rs10889353	rs1168013	0.965	7916669	85440	DOCK7	rs1168013	1	0.0066193853427896	16.4	5.12852296406065e-05
Triglycerides	20139978	DOCK7	intron	rs10889353	rs995000	0.965	7916669	85440	DOCK7	rs995000	1	0.0077445652173913	16.16	5.82104328945293e-05
Triglycerides	19060906	DOCK7	intron	rs10889353	rs995000	0.965	7916669	85440	DOCK7	rs995000	1	0.0077445652173913	16.16	5.82104328945293e-05
Triglycerides	20139978	DOCK7	intron	rs10889353	rs4350231	0.965	7916669	85440	DOCK7	rs4350231	1	0.0180673591438464	14.26	0.000159212618609452
Triglycerides	20139978	DOCK7	intron	rs10889353	rs11207969	0.965	7916669	85440	DOCK7	rs11207969	1	0.0180673591438464	14.26	0.000159212618609452
Triglycerides	19060906	DOCK7	intron	rs10889353	rs4350231	0.965	7916669	85440	DOCK7	rs4350231	1	0.0180673591438464	14.26	0.000159212618609452
Triglycerides	19060906	DOCK7	intron	rs10889353	rs11207969	0.965	7916669	85440	DOCK7	rs11207969	1	0.0180673591438464	14.26	0.000159212618609452
Triglycerides	20139978	DOCK7	intron	rs10889353	rs1168045	0.932	7916669	85440	DOCK7	rs1168045	1	0.00524974515800204	16.84	4.06670421025167e-05
Triglycerides	19060906	DOCK7	intron	rs10889353	rs1168045	0.932	7916669	85440	DOCK7	rs1168045	1	0.00524974515800204	16.84	4.06670421025167e-05
Triglycerides	20139978	DOCK7	intron	rs10889353	rs7518497	0.932	7916669	85440	DOCK7	rs7518497	1	0.0066193853427896	16.4	5.12852296406065e-05
Triglycerides	20139978	DOCK7	intron	rs10889353	rs1184865	0.932	7916669	85440	DOCK7	rs1184865	1	0.0066193853427896	16.4	5.12852296406065e-05
Triglycerides	19060906	DOCK7	intron	rs10889353	rs7518497	0.932	7916669	85440	DOCK7	rs7518497	1	0.0066193853427896	16.4	5.12852296406065e-05
Triglycerides	19060906	DOCK7	intron	rs10889353	rs1184865	0.932	7916669	85440	DOCK7	rs1184865	1	0.0066193853427896	16.4	5.12852296406065e-05
Triglycerides	20139978	DOCK7	intron	rs10889353	rs4409689	0.9	7916669	85440	DOCK7	rs4409689	1	0.00622286541244573	16.5	4.86500741851036e-05
Triglycerides	19060906	DOCK7	intron	rs10889353	rs4409689	0.9	7916669	85440	DOCK7	rs4409689	1	0.00622286541244573	16.5	4.86500741851036e-05
Triglycerides	20139978	DOCK7	intron	rs10889353	rs1168114	0.9	7916669	85440	DOCK7	rs1168114	1	0.0066193853427896	16.4	5.12852296406065e-05
Triglycerides	19060906	DOCK7	intron	rs10889353	rs1168114	0.9	7916669	85440	DOCK7	rs1168114	1	0.0066193853427896	16.4	5.12852296406065e-05
Triglycerides	19060911	DOCK7	intron	rs1167998	rs1184865	1	7916669	85440	DOCK7	rs1184865	1	0.0066193853427896	16.4	5.12852296406065e-05
Triglycerides	19060911	DOCK7	intron	rs1167998	rs1168013	0.965	7916669	85440	DOCK7	rs1168013	1	0.0066193853427896	16.4	5.12852296406065e-05
Triglycerides	19060911	DOCK7	intron	rs1167998	rs1748195	0.965	7916669	85440	DOCK7	rs1748195	1	0.0066193853427896	16.4	5.12852296406065e-05
Triglycerides	19060911	DOCK7	intron	rs1167998	rs6587980	0.965	7916669	85440	DOCK7	rs6587980	1	0.0066193853427896	16.4	5.12852296406065e-05
Triglycerides	19060911	DOCK7	intron	rs1167998	rs7539035	0.965	7916669	85440	DOCK7	rs7539035	1	0.0066193853427896	16.4	5.12852296406065e-05
Triglycerides	19060911	DOCK7	intron	rs1167998	rs4350231	0.965	7916669	85440	DOCK7	rs4350231	1	0.0180673591438464	14.26	0.000159212618609452
Triglycerides	19060911	DOCK7	intron	rs1167998	rs11207969	0.965	7916669	85440	DOCK7	rs11207969	1	0.0180673591438464	14.26	0.000159212618609452
Triglycerides	19060911	DOCK7	intron	rs1167998	rs10889353	0.932	7916669	85440	DOCK7	rs10889353	1	0.00843060959792477	15.94	6.5382275915256e-05
Triglycerides	19060911	DOCK7	intron	rs1167998	rs11207995	0.932	7916669	85440	DOCK7	rs11207995	1	0.00931726907630522	15.66	7.58106573312438e-05
Triglycerides	19060911	DOCK7	intron	rs1167998	rs10889332	0.932	7916669	85440	DOCK7	rs10889332	1	0.0180673591438464	14.26	0.000159212618609452
Triglycerides	19060911	DOCK7	intron	rs1167998	rs12042319	0.899	7916669	85440	DOCK7	rs12042319	1	0.00562962962962963	16.63	4.542677833575e-05
Triglycerides	19060911	DOCK7	intron	rs1167998	rs995000	0.899	7916669	85440	DOCK7	rs995000	1	0.0077445652173913	16.16	5.82104328945293e-05
Triglycerides	19060911	DOCK7	intron	rs1167998	rs4409689	0.897	7916669	85440	DOCK7	rs4409689	1	0.00622286541244573	16.5	4.86500741851036e-05
Triglycerides	19060911	DOCK7	intron	rs1167998	rs1168114	0.897	7916669	85440	DOCK7	rs1168114	1	0.0066193853427896	16.4	5.12852296406065e-05
Triglycerides	19060911	DOCK7	intron	rs1167998	rs1168045	0.863	7916669	85440	DOCK7	rs1168045	1	0.00524974515800204	16.84	4.06670421025167e-05
Triglycerides	19060911	DOCK7	intron	rs1167998	rs7518497	0.863	7916669	85440	DOCK7	rs7518497	1	0.0066193853427896	16.4	5.12852296406065e-05
Triglycerides	20864672	DOCK7	intron	rs1168013	rs1168013	1	7916669	85440	DOCK7	rs1168013	1	0.0066193853427896	16.4	5.12852296406065e-05
Triglycerides	20864672	DOCK7	intron	rs1168013	rs1748195	1	7916669	85440	DOCK7	rs1748195	1	0.0066193853427896	16.4	5.12852296406065e-05
Triglycerides	20864672	DOCK7	intron	rs1168013	rs6587980	1	7916669	85440	DOCK7	rs6587980	1	0.0066193853427896	16.4	5.12852296406065e-05
Triglycerides	20864672	DOCK7	intron	rs1168013	rs7539035	1	7916669	85440	DOCK7	rs7539035	1	0.0066193853427896	16.4	5.12852296406065e-05
Triglycerides	20864672	DOCK7	intron	rs1168013	rs11207969	1	7916669	85440	DOCK7	rs11207969	1	0.0180673591438464	14.26	0.000159212618609452
Triglycerides	20864672	DOCK7	intron	rs1168013	rs1184865	0.965	7916669	85440	DOCK7	rs1184865	1	0.0066193853427896	16.4	5.12852296406065e-05
Triglycerides	20864672	DOCK7	intron	rs1168013	rs10889353	0.965	7916669	85440	DOCK7	rs10889353	1	0.00843060959792477	15.94	6.5382275915256e-05
Triglycerides	20864672	DOCK7	intron	rs1168013	rs11207995	0.965	7916669	85440	DOCK7	rs11207995	1	0.00931726907630522	15.66	7.58106573312438e-05
Triglycerides	20864672	DOCK7	intron	rs1168013	rs10889332	0.965	7916669	85440	DOCK7	rs10889332	1	0.0180673591438464	14.26	0.000159212618609452
Triglycerides	20864672	DOCK7	intron	rs1168013	rs4409689	0.932	7916669	85440	DOCK7	rs4409689	1	0.00622286541244573	16.5	4.86500741851036e-05
Triglycerides	20864672	DOCK7	intron	rs1168013	rs1168114	0.932	7916669	85440	DOCK7	rs1168114	1	0.0066193853427896	16.4	5.12852296406065e-05
Triglycerides	20864672	DOCK7	intron	rs1168013	rs12042319	0.931	7916669	85440	DOCK7	rs12042319	1	0.00562962962962963	16.63	4.542677833575e-05
Triglycerides	20864672	DOCK7	intron	rs1168013	rs995000	0.931	7916669	85440	DOCK7	rs995000	1	0.0077445652173913	16.16	5.82104328945293e-05
Triglycerides	20864672	DOCK7	intron	rs1168013	rs4350231	0.93	7916669	85440	DOCK7	rs4350231	1	0.0180673591438464	14.26	0.000159212618609452
Triglycerides	20864672	DOCK7	intron	rs1168013	rs1168045	0.897	7916669	85440	DOCK7	rs1168045	1	0.00524974515800204	16.84	4.06670421025167e-05
Triglycerides	20864672	DOCK7	intron	rs1168013	rs7518497	0.897	7916669	85440	DOCK7	rs7518497	1	0.0066193853427896	16.4	5.12852296406065e-05
Triglycerides	24097068	FADS1	UTR-3	rs174546	rs174577	1	7940565	9415	FADS2	rs174577	11	0.0143784153005464	14.68	0.000127390880369128
Triglycerides	20686565	FADS1	UTR-3	rs174546	rs174577	1	7940565	9415	FADS2	rs174577	11	0.0143784153005464	14.68	0.000127390880369128
Triglycerides	24097068	FADS1	UTR-3	rs174546	rs174583	1	7940565	9415	FADS2	rs174583	11	0.0157980989839397	14.49	0.000140905565634046
Triglycerides	20686565	FADS1	UTR-3	rs174546	rs174583	1	7940565	9415	FADS2	rs174583	11	0.0157980989839397	14.49	0.000140905565634046
Triglycerides	24097068	FADS1	UTR-3	rs174546	rs174547	0.965	7940565	9415	FADS2	rs174547	11	0.0133684210526316	14.83	0.000117649036627626
Triglycerides	20686565	FADS1	UTR-3	rs174546	rs174547	0.965	7940565	9415	FADS2	rs174547	11	0.0133684210526316	14.83	0.000117649036627626
Triglycerides	24097068	FADS1	UTR-3	rs174546	rs174549	0.866	7940565	9415	FADS2	rs174549	11	0.00355477855477855	17.74	2.53245177718486e-05
Triglycerides	20686565	FADS1	UTR-3	rs174546	rs174549	0.866	7940565	9415	FADS2	rs174549	11	0.00355477855477855	17.74	2.53245177718486e-05
Triglycerides	24097068	FADS1	UTR-3	rs174546	rs174548	0.835	7940565	9415	FADS2	rs174548	11	0.00463720676486634	17.15	3.45409413692751e-05
Triglycerides	20686565	FADS1	UTR-3	rs174546	rs174548	0.835	7940565	9415	FADS2	rs174548	11	0.00463720676486634	17.15	3.45409413692751e-05
Triglycerides	19060906	FADS1	intron	rs174547	rs174547	1	7940565	9415	FADS2	rs174547	11	0.0133684210526316	14.83	0.000117649036627626
Triglycerides	19060906	FADS1	intron	rs174547	rs174577	0.965	7940565	9415	FADS2	rs174577	11	0.0143784153005464	14.68	0.000127390880369128
Triglycerides	19060906	FADS1	intron	rs174547	rs174583	0.965	7940565	9415	FADS2	rs174583	11	0.0157980989839397	14.49	0.000140905565634046
Triglycerides	19060906	FADS1	intron	rs174547	rs174549	0.828	7940565	9415	FADS2	rs174549	11	0.00355477855477855	17.74	2.53245177718486e-05
Triglycerides	20864672	FADS1	intron	rs174548	rs174548	1	7940565	9415	FADS2	rs174548	11	0.00463720676486634	17.15	3.45409413692751e-05
Triglycerides	20864672	FADS1	intron	rs174548	rs174549	0.964	7940565	9415	FADS2	rs174549	11	0.00355477855477855	17.74	2.53245177718486e-05
Triglycerides	20864672	FADS1	intron	rs174548	rs174577	0.835	7940565	9415	FADS2	rs174577	11	0.0143784153005464	14.68	0.000127390880369128
Triglycerides	20864672	FADS1	intron	rs174548	rs174583	0.835	7940565	9415	FADS2	rs174583	11	0.0157980989839397	14.49	0.000140905565634046
Triglycerides	18193043	DOCK7	intron	rs1748195	rs1748195	1	7916669	85440	DOCK7	rs1748195	1	0.0066193853427896	16.4	5.12852296406065e-05
Triglycerides	18193043	DOCK7	intron	rs1748195	rs6587980	1	7916669	85440	DOCK7	rs6587980	1	0.0066193853427896	16.4	5.12852296406065e-05
Triglycerides	18193043	DOCK7	intron	rs1748195	rs1168013	1	7916669	85440	DOCK7	rs1168013	1	0.0066193853427896	16.4	5.12852296406065e-05
Triglycerides	18193043	DOCK7	intron	rs1748195	rs7539035	1	7916669	85440	DOCK7	rs7539035	1	0.0066193853427896	16.4	5.12852296406065e-05
Triglycerides	18193043	DOCK7	intron	rs1748195	rs11207969	1	7916669	85440	DOCK7	rs11207969	1	0.0180673591438464	14.26	0.000159212618609452
Triglycerides	18193043	DOCK7	intron	rs1748195	rs1184865	0.965	7916669	85440	DOCK7	rs1184865	1	0.0066193853427896	16.4	5.12852296406065e-05
Triglycerides	18193043	DOCK7	intron	rs1748195	rs10889353	0.965	7916669	85440	DOCK7	rs10889353	1	0.00843060959792477	15.94	6.5382275915256e-05
Triglycerides	18193043	DOCK7	intron	rs1748195	rs11207995	0.965	7916669	85440	DOCK7	rs11207995	1	0.00931726907630522	15.66	7.58106573312438e-05
Triglycerides	18193043	DOCK7	intron	rs1748195	rs10889332	0.965	7916669	85440	DOCK7	rs10889332	1	0.0180673591438464	14.26	0.000159212618609452
Triglycerides	18193043	DOCK7	intron	rs1748195	rs4409689	0.932	7916669	85440	DOCK7	rs4409689	1	0.00622286541244573	16.5	4.86500741851036e-05
Triglycerides	18193043	DOCK7	intron	rs1748195	rs1168114	0.932	7916669	85440	DOCK7	rs1168114	1	0.0066193853427896	16.4	5.12852296406065e-05
Triglycerides	18193043	DOCK7	intron	rs1748195	rs12042319	0.931	7916669	85440	DOCK7	rs12042319	1	0.00562962962962963	16.63	4.542677833575e-05
Triglycerides	18193043	DOCK7	intron	rs1748195	rs995000	0.931	7916669	85440	DOCK7	rs995000	1	0.0077445652173913	16.16	5.82104328945293e-05
Triglycerides	18193043	DOCK7	intron	rs1748195	rs4350231	0.93	7916669	85440	DOCK7	rs4350231	1	0.0180673591438464	14.26	0.000159212618609452
Triglycerides	18193043	DOCK7	intron	rs1748195	rs1168045	0.897	7916669	85440	DOCK7	rs1168045	1	0.00524974515800204	16.84	4.06670421025167e-05
Triglycerides	18193043	DOCK7	intron	rs1748195	rs7518497	0.897	7916669	85440	DOCK7	rs7518497	1	0.0066193853427896	16.4	5.12852296406065e-05
Triglycerides	24097068	DOCK7	intron	rs2131925	rs1748195	1	7916669	85440	DOCK7	rs1748195	1	0.0066193853427896	16.4	5.12852296406065e-05
Triglycerides	24097068	DOCK7	intron	rs2131925	rs1168013	1	7916669	85440	DOCK7	rs1168013	1	0.0066193853427896	16.4	5.12852296406065e-05
Triglycerides	24097068	DOCK7	intron	rs2131925	rs6587980	1	7916669	85440	DOCK7	rs6587980	1	0.0066193853427896	16.4	5.12852296406065e-05
Triglycerides	24097068	DOCK7	intron	rs2131925	rs7539035	1	7916669	85440	DOCK7	rs7539035	1	0.0066193853427896	16.4	5.12852296406065e-05
Triglycerides	20686565	DOCK7	intron	rs2131925	rs1748195	1	7916669	85440	DOCK7	rs1748195	1	0.0066193853427896	16.4	5.12852296406065e-05
Triglycerides	20686565	DOCK7	intron	rs2131925	rs1168013	1	7916669	85440	DOCK7	rs1168013	1	0.0066193853427896	16.4	5.12852296406065e-05
Triglycerides	20686565	DOCK7	intron	rs2131925	rs6587980	1	7916669	85440	DOCK7	rs6587980	1	0.0066193853427896	16.4	5.12852296406065e-05
Triglycerides	20686565	DOCK7	intron	rs2131925	rs7539035	1	7916669	85440	DOCK7	rs7539035	1	0.0066193853427896	16.4	5.12852296406065e-05
Triglycerides	24097068	DOCK7	intron	rs2131925	rs11207969	1	7916669	85440	DOCK7	rs11207969	1	0.0180673591438464	14.26	0.000159212618609452
Triglycerides	20686565	DOCK7	intron	rs2131925	rs11207969	1	7916669	85440	DOCK7	rs11207969	1	0.0180673591438464	14.26	0.000159212618609452
Triglycerides	24097068	DOCK7	intron	rs2131925	rs1184865	0.965	7916669	85440	DOCK7	rs1184865	1	0.0066193853427896	16.4	5.12852296406065e-05
Triglycerides	20686565	DOCK7	intron	rs2131925	rs1184865	0.965	7916669	85440	DOCK7	rs1184865	1	0.0066193853427896	16.4	5.12852296406065e-05
Triglycerides	24097068	DOCK7	intron	rs2131925	rs10889353	0.965	7916669	85440	DOCK7	rs10889353	1	0.00843060959792477	15.94	6.5382275915256e-05
Triglycerides	20686565	DOCK7	intron	rs2131925	rs10889353	0.965	7916669	85440	DOCK7	rs10889353	1	0.00843060959792477	15.94	6.5382275915256e-05
Triglycerides	24097068	DOCK7	intron	rs2131925	rs11207995	0.965	7916669	85440	DOCK7	rs11207995	1	0.00931726907630522	15.66	7.58106573312438e-05
Triglycerides	20686565	DOCK7	intron	rs2131925	rs11207995	0.965	7916669	85440	DOCK7	rs11207995	1	0.00931726907630522	15.66	7.58106573312438e-05
Triglycerides	24097068	DOCK7	intron	rs2131925	rs10889332	0.965	7916669	85440	DOCK7	rs10889332	1	0.0180673591438464	14.26	0.000159212618609452
Triglycerides	20686565	DOCK7	intron	rs2131925	rs10889332	0.965	7916669	85440	DOCK7	rs10889332	1	0.0180673591438464	14.26	0.000159212618609452
Triglycerides	24097068	DOCK7	intron	rs2131925	rs4409689	0.932	7916669	85440	DOCK7	rs4409689	1	0.00622286541244573	16.5	4.86500741851036e-05
Triglycerides	20686565	DOCK7	intron	rs2131925	rs4409689	0.932	7916669	85440	DOCK7	rs4409689	1	0.00622286541244573	16.5	4.86500741851036e-05
Triglycerides	24097068	DOCK7	intron	rs2131925	rs1168114	0.932	7916669	85440	DOCK7	rs1168114	1	0.0066193853427896	16.4	5.12852296406065e-05
Triglycerides	20686565	DOCK7	intron	rs2131925	rs1168114	0.932	7916669	85440	DOCK7	rs1168114	1	0.0066193853427896	16.4	5.12852296406065e-05
Triglycerides	24097068	DOCK7	intron	rs2131925	rs12042319	0.931	7916669	85440	DOCK7	rs12042319	1	0.00562962962962963	16.63	4.542677833575e-05
Triglycerides	20686565	DOCK7	intron	rs2131925	rs12042319	0.931	7916669	85440	DOCK7	rs12042319	1	0.00562962962962963	16.63	4.542677833575e-05
Triglycerides	24097068	DOCK7	intron	rs2131925	rs995000	0.931	7916669	85440	DOCK7	rs995000	1	0.0077445652173913	16.16	5.82104328945293e-05
Triglycerides	20686565	DOCK7	intron	rs2131925	rs995000	0.931	7916669	85440	DOCK7	rs995000	1	0.0077445652173913	16.16	5.82104328945293e-05
Triglycerides	24097068	DOCK7	intron	rs2131925	rs4350231	0.93	7916669	85440	DOCK7	rs4350231	1	0.0180673591438464	14.26	0.000159212618609452
Triglycerides	20686565	DOCK7	intron	rs2131925	rs4350231	0.93	7916669	85440	DOCK7	rs4350231	1	0.0180673591438464	14.26	0.000159212618609452
Triglycerides	24097068	DOCK7	intron	rs2131925	rs1168045	0.897	7916669	85440	DOCK7	rs1168045	1	0.00524974515800204	16.84	4.06670421025167e-05
Triglycerides	20686565	DOCK7	intron	rs2131925	rs1168045	0.897	7916669	85440	DOCK7	rs1168045	1	0.00524974515800204	16.84	4.06670421025167e-05
Triglycerides	24097068	DOCK7	intron	rs2131925	rs7518497	0.897	7916669	85440	DOCK7	rs7518497	1	0.0066193853427896	16.4	5.12852296406065e-05
Triglycerides	20686565	DOCK7	intron	rs2131925	rs7518497	0.897	7916669	85440	DOCK7	rs7518497	1	0.0066193853427896	16.4	5.12852296406065e-05
Type 1 diabetes	19430480	IL27 - NUPR1	Intergenic	rs4788084	rs8062405	0.824	8000603	7284	TUFM	rs8062405	16	0.0270520520520521	13.32	0.0002625901774147
Type 1 diabetes	19430480	IL27 - NUPR1	Intergenic	rs4788084	rs2008514	0.824	8000603	7284	TUFM	rs2008514	16	0.0348423423423423	12.8	0.000346619351134667
Type 1 diabetes autoantibodies (T1D)	21829393	IL27 - NUPR1	Intergenic	rs4788084	rs8062405	0.824	8000603	7284	TUFM	rs8062405	16	0.0270520520520521	13.32	0.0002625901774147
Type 1 diabetes autoantibodies (T1D)	21829393	IL27 - NUPR1	Intergenic	rs4788084	rs2008514	0.824	8000603	7284	TUFM	rs2008514	16	0.0348423423423423	12.8	0.000346619351134667
Type 2 diabetes (All South Asians)	23209189	RPL26P19 - MAP3K1	Intergenic	rs10461617	rs860580	1	8105456	133383	SETD9	rs860580	5	0.000742390497401633	19.29	1.12292936351695e-05
Type 2 diabetes (All South Asians)	23209189	RPL26P19 - MAP3K1	Intergenic	rs10461617	rs832554	1	8105456	133383	SETD9	rs832554	5	0.00863731656184486	15.84	6.89298373729534e-05
Type 2 diabetes (All South Asians)	23209189	RPL26P19 - MAP3K1	Intergenic	rs10461617	rs252902	1	8105456	133383	SETD9	rs252902	5	0.00863731656184486	15.84	6.89298373729534e-05
Type 2 diabetes (All South Asians)	23209189	RPL26P19 - MAP3K1	Intergenic	rs10461617	rs252904	1	8105456	133383	SETD9	rs252904	5	0.00863731656184486	15.84	6.89298373729534e-05
Type 2 diabetes (All South Asians)	23209189	RPL26P19 - MAP3K1	Intergenic	rs10461617	rs252915	1	8105456	133383	SETD9	rs252915	5	0.00863731656184486	15.84	6.89298373729534e-05
Type 2 diabetes (All South Asians)	23209189	RPL26P19 - MAP3K1	Intergenic	rs10461617	rs2113079	1	8105456	133383	SETD9	rs2113079	5	0.00863731656184486	15.84	6.89298373729534e-05
Type 2 diabetes (All South Asians)	23209189	RPL26P19 - MAP3K1	Intergenic	rs10461617	rs832584	1	8105456	133383	SETD9	rs832584	5	0.00911680911680912	15.71	7.38327942499497e-05
Type 2 diabetes nephropathy	21150874	SNORA33 - HMGB1P13	Intergenic	rs7769051	rs7769051	1	8129649	116843	SLC18B1	rs7769051	6	0.00439189189189189	17.36	3.09266692102128e-05
Type 2 diabetes nephropathy	21150874	SNORA33 - HMGB1P13	Intergenic	rs7769051	rs9493454	1	8129649	116843	SLC18B1	rs9493454	6	0.00439189189189189	17.36	3.09266692102128e-05
Type 2 diabetes nephropathy	21150874	SNORA33 - HMGB1P13	Intergenic	rs7769051	rs6934161	1	8129649	116843	SLC18B1	rs6934161	6	0.00439189189189189	17.36	3.09266692102128e-05
Type 2 diabetes nephropathy	21150874	SNORA33 - HMGB1P13	Intergenic	rs7769051	rs1467404	0.808	8129649	116843	SLC18B1	rs1467404	6	0.025963808025177	13.46	0.000243703757206372
Ulcerative colitis	23128233	PLCL1	intron	rs1016883	rs7584475	0.883	8047243	92935	MARS2	rs7584475	2	0.00282594733461785	18.34	1.84786339227091e-05
Ulcerative colitis	23128233	PLCL1	intron	rs1016883	rs7595819	0.883	8047243	92935	MARS2	rs7595819	2	0.00282594733461785	18.34	1.84786339227091e-05
Ulcerative colitis	23128233	PLCL1	intron	rs1016883	rs6733834	0.883	8047243	92935	MARS2	rs6733834	2	0.00282594733461785	18.34	1.84786339227091e-05
Ulcerative colitis	23128233	PTGIR	intron	rs1126510	rs11083840	0.897	8037775	5739	PTGIR	rs11083840	19	0.012540192926045	15.01	0.000106942980648206
Ulcerative colitis	23128233	PTGIR	intron	rs1126510	rs12459883	0.897	8037775	5739	PTGIR	rs12459883	19	0.0267834475755268	13.36	0.000257048306655275
Weight	19079260	SH2B1	missense	rs7498665	rs8062405	1	8000603	7284	TUFM	rs8062405	16	0.0270520520520521	13.32	0.0002625901774147
Weight	19079260	SH2B1	missense	rs7498665	rs2008514	1	8000603	7284	TUFM	rs2008514	16	0.0348423423423423	12.8	0.000346619351134667
Weight	19079260	SH2B1	missense	rs7498665	rs8049439	0.965	8000603	7284	TUFM	rs8049439	16	0.0270520520520521	13.32	0.0002625901774147
White matter microstructure (global fractional anisotropy)	24736177	AMZ2P1 - GNA13	Intergenic	rs10853057	rs10853057	1	8017704	201283	AMZ2P1	rs10853057	17	0.00420215786484952	17.42	2.99656339424799e-05

## Sheet: CD8-Tcell.txt
Disease.Trait	PUBMEDID	Mapped_gene	Context	gwasSNP	Proxy	RSquared	PROBEID	ENTREZID	SYMBOL	eSNP	chr	fdr	scores	pval
Ankylosing spondylitis	20062062	ERAP1	cds-synon	rs27434	rs26498	1	8113250	51752	ERAP1	rs26498	5	0.00152610441767068	18.4	1.79057981573906e-05
Ankylosing spondylitis	20062062	ERAP1	cds-synon	rs27434	rs27045	1	8113250	51752	ERAP1	rs27045	5	0.00152610441767068	18.4	1.79057981573906e-05
Ankylosing spondylitis	21743469	ERAP1	missense	rs30187	rs27710	1	8113250	51752	ERAP1	rs27710	5	0.00120898100172712	18.76	1.48243966663088e-05
Ankylosing spondylitis	21743469	ERAP1	missense	rs30187	rs27529	1	8113250	51752	ERAP1	rs27529	5	0.00120898100172712	18.76	1.48243966663088e-05
Ankylosing spondylitis	21743469	ERAP1	missense	rs30187	rs27710	1	8107044	64167	ERAP2	rs27710	5	0.00445632798573975	16.65	4.49503085591241e-05
Ankylosing spondylitis	21743469	ERAP1	missense	rs30187	rs27529	1	8107044	64167	ERAP2	rs27529	5	0.00445632798573975	16.65	4.49503085591241e-05
Arsenic metabolism (DMA%)	22383894	C10orf32;C10orf32-ASMT	UTR-3;intron	rs9527	rs4919690	1	7930181	57412	AS3MT	rs4919690	10	0.00123131046613896	18.88	1.39204495074785e-05
Asthma	21804549	GSDMB	intron	rs11078927	rs1008723	0.905	8014903	55876	GSDMB	rs1008723	17	0.0179514255543823	14.16	0.00016790228313015
Asthma	21804549	GSDMB	intron	rs11078927	rs2305479	0.905	8014903	55876	GSDMB	rs2305479	17	0.0179514255543823	14.16	0.00016790228313015
Asthma	21804549	GSDMB	intron	rs11078927	rs9303277	0.905	8014903	55876	GSDMB	rs9303277	17	0.0179514255543823	14.16	0.00016790228313015
Asthma	21804549	GSDMB	intron	rs11078927	rs12936231	0.905	8014903	55876	GSDMB	rs12936231	17	0.0352606869285891	12.74	0.000357917693658315
Asthma	20860503	SLC22A5	intron	rs2073643	rs2522051	0.811	8107920	6584	SLC22A5	rs2522051	5	0.00560043080236941	16.24	5.58033552467249e-05
Asthma	20860503	GSDMB	missense	rs2305480	rs2305479	0.905	8014903	55876	GSDMB	rs2305479	17	0.0179514255543823	14.16	0.00016790228313015
Asthma	20860503	GSDMB	missense	rs2305480	rs1008723	0.905	8014903	55876	GSDMB	rs1008723	17	0.0179514255543823	14.16	0.00016790228313015
Asthma	20860503	GSDMB	missense	rs2305480	rs9303277	0.905	8014903	55876	GSDMB	rs9303277	17	0.0179514255543823	14.16	0.00016790228313015
Asthma	20860503	GSDMB	missense	rs2305480	rs12936231	0.905	8014903	55876	GSDMB	rs12936231	17	0.0352606869285891	12.74	0.000357917693658315
Asthma	17611496	GSDMB	intron	rs7216389	rs1008723	1	8014903	55876	GSDMB	rs1008723	17	0.0179514255543823	14.16	0.00016790228313015
Asthma	17611496	GSDMB	intron	rs7216389	rs2305479	1	8014903	55876	GSDMB	rs2305479	17	0.0179514255543823	14.16	0.00016790228313015
Asthma	17611496	GSDMB	intron	rs7216389	rs9303277	1	8014903	55876	GSDMB	rs9303277	17	0.0179514255543823	14.16	0.00016790228313015
Asthma	17611496	GSDMB	intron	rs7216389	rs12936231	1	8014903	55876	GSDMB	rs12936231	17	0.0352606869285891	12.74	0.000357917693658315
Asthma (childhood, severe)	24241537	GSDMB	missense	rs2305480	rs2305479	0.905	8014903	55876	GSDMB	rs2305479	17	0.0179514255543823	14.16	0.00016790228313015
Asthma (childhood, severe)	24241537	GSDMB	missense	rs2305480	rs1008723	0.905	8014903	55876	GSDMB	rs1008723	17	0.0179514255543823	14.16	0.00016790228313015
Asthma (childhood, severe)	24241537	GSDMB	missense	rs2305480	rs9303277	0.905	8014903	55876	GSDMB	rs9303277	17	0.0179514255543823	14.16	0.00016790228313015
Asthma (childhood, severe)	24241537	GSDMB	missense	rs2305480	rs12936231	0.905	8014903	55876	GSDMB	rs12936231	17	0.0352606869285891	12.74	0.000357917693658315
Autism spectrum disorder, attention deficit-hyperactivity disorder, bipolar disorder, major depressive disorder, and schizophrenia (combined) (Modelling analysis)	23453885	PALB2	intron	rs249954	rs35585	0.861	7994102	84516	DCTN5	rs35585	16	0.0182072829131653	14.14	0.000169696729464101
Autism spectrum disorder, attention deficit-hyperactivity disorder, bipolar disorder, major depressive disorder, and schizophrenia (combined) (Modelling analysis)	23453885	PALB2	intron	rs249954	rs35635	0.861	7994102	84516	DCTN5	rs35635	16	0.0347544253303416	12.77	0.000352222836757016
Autism spectrum disorder, attention deficit-hyperactivity disorder, bipolar disorder, major depressive disorder, and schizophrenia (combined) (Modelling analysis)	23453885	PALB2	intron	rs249954	rs26760	0.808	7994102	84516	DCTN5	rs26760	16	0.0338116817724068	12.83	0.00034110575560318
Autism spectrum disorder, attention deficit-hyperactivity disorder, bipolar disorder, major depressive disorder, and schizophrenia (combined) (Modelling analysis)	23453885	CNNM2	intron	rs7914558	rs10509757	1	7930181	57412	AS3MT	rs10509757	10	0.038546150167384	12.58	0.000389896731481288
Autism spectrum disorder, attention deficit-hyperactivity disorder, bipolar disorder, major depressive disorder, and schizophrenia (combined) (Modelling analysis)	23453885	CNNM2	intron	rs7914558	rs10786719	0.966	7930181	57412	AS3MT	rs10786719	10	0.0277074542897328	13.24	0.000274037909602573
Autism spectrum disorder, attention deficit-hyperactivity disorder, bipolar disorder, major depressive disorder, and schizophrenia (combined) (Modelling analysis)	23453885	CNNM2	intron	rs7914558	rs11191438	0.966	7930181	57412	AS3MT	rs11191438	10	0.0279317100475791	13.22	0.00027697761801865
Autism spectrum disorder, attention deficit-hyperactivity disorder, bipolar disorder, major depressive disorder, and schizophrenia (combined) (Modelling analysis)	23453885	CNNM2	intron	rs7914558	rs10883817	0.966	7930181	57412	AS3MT	rs10883817	10	0.038546150167384	12.58	0.000389896731481288
Autism spectrum disorder, attention deficit-hyperactivity disorder, bipolar disorder, major depressive disorder, and schizophrenia (combined) (Modelling analysis)	23453885	CNNM2	intron	rs7914558	rs10748835	0.966	7930181	57412	AS3MT	rs10748835	10	0.038546150167384	12.58	0.000389896731481288
Biliary atresia	20460270	ADD3-AS1	intron	rs17095355	rs12571674	1	7930380	120	ADD3	rs12571674	10	0.000966183574879227	19.61	9.4970824327908e-06
Biliary atresia	20460270	ADD3-AS1	intron	rs17095355	rs734165	1	7930380	120	ADD3	rs734165	10	0.000966183574879227	19.61	9.4970824327908e-06
Biliary atresia	20460270	ADD3-AS1	intron	rs17095355	rs17126883	1	7930380	120	ADD3	rs17126883	10	0.000966183574879227	19.61	9.4970824327908e-06
Biliary atresia	20460270	ADD3-AS1	intron	rs17095355	rs734163	1	7930380	120	ADD3	rs734163	10	0.00565939771547248	16.07	6.10434633698428e-05
Biliary atresia	20460270	ADD3-AS1	intron	rs17095355	rs12570612	1	7930380	120	ADD3	rs12570612	10	0.00599483204134367	16.01	6.30087952356456e-05
Biliary atresia	20460270	ADD3-AS1	intron	rs17095355	rs17095355	1	7930380	120	ADD3	rs17095355	10	0.00784869976359338	15.65	7.62125813761949e-05
Biliary atresia	20460270	ADD3-AS1	intron	rs17095355	rs731793	1	7930380	120	ADD3	rs731793	10	0.00784869976359338	15.65	7.62125813761949e-05
Biliary atresia	20460270	ADD3-AS1	intron	rs17095355	rs7080576	1	7930380	120	ADD3	rs7080576	10	0.00784869976359338	15.65	7.62125813761949e-05
Biliary atresia	20460270	ADD3-AS1	intron	rs17095355	rs921351	1	7930380	120	ADD3	rs921351	10	0.00784869976359338	15.65	7.62125813761949e-05
Biliary atresia	20460270	ADD3-AS1	intron	rs17095355	rs11194926	1	7930380	120	ADD3	rs11194926	10	0.00784869976359338	15.65	7.62125813761949e-05
Biliary atresia	20460270	ADD3-AS1	intron	rs17095355	rs12263484	1	7930380	120	ADD3	rs12263484	10	0.00784869976359338	15.65	7.62125813761949e-05
Biliary atresia	20460270	ADD3-AS1	intron	rs17095355	rs2122517	1	7930380	120	ADD3	rs2122517	10	0.00882352941176471	15.4	8.69882938920677e-05
Biliary atresia	20460270	ADD3-AS1	intron	rs17095355	rs17126902	1	7930380	120	ADD3	rs17126902	10	0.0131985731272295	14.68	0.000127390880369128
Biliary atresia	20460270	ADD3-AS1	intron	rs17095355	rs7069128	0.901	7930380	120	ADD3	rs7069128	10	0.00346153846153846	17.07	3.60269399303486e-05
Biliary atresia	20460270	ADD3-AS1	intron	rs17095355	rs6584970	0.818	7930380	120	ADD3	rs6584970	10	0.00251436781609195	17.85	2.39019269238804e-05
Biliary atresia	20460270	ADD3-AS1	intron	rs17095355	rs11194981	0.818	7930380	120	ADD3	rs11194981	10	0.00346153846153846	17.07	3.60269399303486e-05
Biliary atresia	20460270	ADD3-AS1	intron	rs17095355	rs1009532	0.818	7930380	120	ADD3	rs1009532	10	0.00754716981132075	15.73	7.30562589109567e-05
Biliary atresia	20460270	ADD3-AS1	intron	rs17095355	rs4275548	0.818	7930380	120	ADD3	rs4275548	10	0.0169899425287356	14.26	0.000159212618609452
Biliary atresia	20460270	ADD3-AS1	intron	rs17095355	rs2501575	0.818	7930380	120	ADD3	rs2501575	10	0.0233875828812538	13.57	0.000229829379874383
Bipolar disorder	19416921	ITIH1	missense	rs1042779	rs11714419	0.833	8087935	64943	NT5DC2	rs11714419	3	0.0393144208037825	12.52	0.000402618889069256
Bipolar disorder	21926972	C11orf80	intron	rs10896135	rs2242663	0.821	7949650	8722	CTSF	rs2242663	11	0.00826408125577101	15.55	8.03516478684197e-05
Bipolar disorder	19416921	CTSF	intron	rs2242663	rs2242663	1	7949650	8722	CTSF	rs2242663	11	0.00826408125577101	15.55	8.03516478684197e-05
Bipolar disorder (mood-incongruent)	23092984	GNL3;PBRM1	nearGene-5;intron	rs10865974	rs11714419	0.932	8087935	64943	NT5DC2	rs11714419	3	0.0393144208037825	12.52	0.000402618889069256
Bipolar disorder (mood-incongruent)	23092984	GNL3;PBRM1	nearGene-5;intron	rs10865974	rs6778844	0.899	8087935	64943	NT5DC2	rs6778844	3	0.0393144208037825	12.52	0.000402618889069256
Bipolar disorder (mood-incongruent)	23092984	GNL3;PBRM1	nearGene-5;intron	rs10865974	rs1961958	0.899	8087935	64943	NT5DC2	rs1961958	3	0.0393144208037825	12.52	0.000402618889069256
Blood metabolite levels (1-arachidonoylglycerophosphocholine)	24816252	MYRF	cds-synon	rs174535	rs174577	0.965	7940565	9415	FADS2	rs174577	11	0.0050453514739229	16.47	4.94259981903701e-05
Blood metabolite levels (1-arachidonoylglycerophosphocholine)	24816252	MYRF	cds-synon	rs174535	rs174583	0.965	7940565	9415	FADS2	rs174583	11	0.00622154779969651	15.94	6.5382275915256e-05
Blood metabolite levels (1-arachidonoylglycerophosphocholine)	24816252	MYRF	cds-synon	rs174535	rs174547	0.932	7940565	9415	FADS2	rs174547	11	0.00385774562989753	16.76	4.24181159869127e-05
Blood metabolite levels (1-arachidonoylglycerophosphocholine)	24816252	MYRF	cds-synon	rs174535	rs174549	0.836	7940565	9415	FADS2	rs174549	11	0.000928505106778087	19.37	1.0768549157279e-05
Blood metabolite levels (1-arachidonoylglycerophosphocholine)	24816252	MYRF	cds-synon	rs174535	rs174548	0.806	7940565	9415	FADS2	rs174548	11	0.00185614849187935	18.18	2.00978342140874e-05
Blood metabolite levels (1-arachidonoylglycerophosphoethanolamine)	24816252	FADS2	intron	rs174578	rs174577	1	7940565	9415	FADS2	rs174577	11	0.0050453514739229	16.47	4.94259981903701e-05
Blood metabolite levels (1-arachidonoylglycerophosphoethanolamine)	24816252	FADS2	intron	rs174578	rs174583	1	7940565	9415	FADS2	rs174583	11	0.00622154779969651	15.94	6.5382275915256e-05
Blood metabolite levels (1-arachidonoylglycerophosphoethanolamine)	24816252	FADS2	intron	rs174578	rs174547	0.965	7940565	9415	FADS2	rs174547	11	0.00385774562989753	16.76	4.24181159869127e-05
Blood metabolite levels (1-arachidonoylglycerophosphoethanolamine)	24816252	FADS2	intron	rs174578	rs174549	0.866	7940565	9415	FADS2	rs174549	11	0.000928505106778087	19.37	1.0768549157279e-05
Blood metabolite levels (1-arachidonoylglycerophosphoethanolamine)	24816252	FADS2	intron	rs174578	rs174548	0.835	7940565	9415	FADS2	rs174548	11	0.00185614849187935	18.18	2.00978342140874e-05
Blood metabolite levels (1-arachidonoylglycerophosphoinositol)	24816252	FADS2	intron	rs174578	rs174577	1	7940565	9415	FADS2	rs174577	11	0.0050453514739229	16.47	4.94259981903701e-05
Blood metabolite levels (1-arachidonoylglycerophosphoinositol)	24816252	FADS2	intron	rs174578	rs174583	1	7940565	9415	FADS2	rs174583	11	0.00622154779969651	15.94	6.5382275915256e-05
Blood metabolite levels (1-arachidonoylglycerophosphoinositol)	24816252	FADS2	intron	rs174578	rs174547	0.965	7940565	9415	FADS2	rs174547	11	0.00385774562989753	16.76	4.24181159869127e-05
Blood metabolite levels (1-arachidonoylglycerophosphoinositol)	24816252	FADS2	intron	rs174578	rs174549	0.866	7940565	9415	FADS2	rs174549	11	0.000928505106778087	19.37	1.0768549157279e-05
Blood metabolite levels (1-arachidonoylglycerophosphoinositol)	24816252	FADS2	intron	rs174578	rs174548	0.835	7940565	9415	FADS2	rs174548	11	0.00185614849187935	18.18	2.00978342140874e-05
Blood metabolite levels (1-linoleoylglycerophosphoethanolamine)	24816252	MYRF	cds-synon	rs174535	rs174577	0.965	7940565	9415	FADS2	rs174577	11	0.0050453514739229	16.47	4.94259981903701e-05
Blood metabolite levels (1-linoleoylglycerophosphoethanolamine)	24816252	MYRF	cds-synon	rs174535	rs174583	0.965	7940565	9415	FADS2	rs174583	11	0.00622154779969651	15.94	6.5382275915256e-05
Blood metabolite levels (1-linoleoylglycerophosphoethanolamine)	24816252	MYRF	cds-synon	rs174535	rs174547	0.932	7940565	9415	FADS2	rs174547	11	0.00385774562989753	16.76	4.24181159869127e-05
Blood metabolite levels (1-linoleoylglycerophosphoethanolamine)	24816252	MYRF	cds-synon	rs174535	rs174549	0.836	7940565	9415	FADS2	rs174549	11	0.000928505106778087	19.37	1.0768549157279e-05
Blood metabolite levels (1-linoleoylglycerophosphoethanolamine)	24816252	MYRF	cds-synon	rs174535	rs174548	0.806	7940565	9415	FADS2	rs174548	11	0.00185614849187935	18.18	2.00978342140874e-05
Blood metabolite levels (3-dehydrocarnitine)	24816252	SLC22A4;LOC553103	intron;intron	rs273913	rs274559	1	8107920	6584	SLC22A5	rs274559	5	0.0063681592039801	15.9	6.67787172089726e-05
Blood metabolite levels (3-dehydrocarnitine)	24816252	SLC22A4;LOC553103	intron;intron	rs273913	rs273913	1	8107920	6584	SLC22A5	rs273913	5	0.00880250223413762	15.41	8.65291736037396e-05
Blood metabolite levels (3-dehydrocarnitine)	24816252	SLC22A4;LOC553103	intron;intron	rs273913	rs274567	0.931	8107920	6584	SLC22A5	rs274567	5	0.0063681592039801	15.9	6.67787172089726e-05
Blood metabolite levels (3-dehydrocarnitine)	24816252	SLC22A4;LOC553103	intron;intron	rs273913	rs272889	0.931	8107920	6584	SLC22A5	rs272889	5	0.00793427230046948	15.62	7.74312620043824e-05
Blood metabolite levels (3-dehydrocarnitine)	24816252	SLC22A4;LOC553103	intron;intron	rs273913	rs274561	0.931	8107920	6584	SLC22A5	rs274561	5	0.0110552763819095	14.99	0.000108082411285363
Blood metabolite levels (acetylcarnitine)	24816252	SLC22A5	intron	rs274567	rs274567	1	8107920	6584	SLC22A5	rs274567	5	0.0063681592039801	15.9	6.67787172089726e-05
Blood metabolite levels (acetylcarnitine)	24816252	SLC22A5	intron	rs274567	rs272889	1	8107920	6584	SLC22A5	rs272889	5	0.00793427230046948	15.62	7.74312620043824e-05
Blood metabolite levels (acetylcarnitine)	24816252	SLC22A5	intron	rs274567	rs274561	1	8107920	6584	SLC22A5	rs274561	5	0.0110552763819095	14.99	0.000108082411285363
Blood metabolite levels (acetylcarnitine)	24816252	SLC22A5	intron	rs274567	rs274559	0.931	8107920	6584	SLC22A5	rs274559	5	0.0063681592039801	15.9	6.67787172089726e-05
Blood metabolite levels (acetylcarnitine)	24816252	SLC22A5	intron	rs274567	rs273913	0.931	8107920	6584	SLC22A5	rs273913	5	0.00880250223413762	15.41	8.65291736037396e-05
Blood metabolite levels (adrenate (22:4n6))	24816252	FADS1	intron	rs174550	rs174577	0.965	7940565	9415	FADS2	rs174577	11	0.0050453514739229	16.47	4.94259981903701e-05
Blood metabolite levels (adrenate (22:4n6))	24816252	FADS1	intron	rs174550	rs174583	0.965	7940565	9415	FADS2	rs174583	11	0.00622154779969651	15.94	6.5382275915256e-05
Blood metabolite levels (adrenate (22:4n6))	24816252	FADS1	intron	rs174550	rs174547	0.93	7940565	9415	FADS2	rs174547	11	0.00385774562989753	16.76	4.24181159869127e-05
Blood metabolite levels (adrenate (22:4n6))	24816252	FADS1	intron	rs174550	rs174549	0.897	7940565	9415	FADS2	rs174549	11	0.000928505106778087	19.37	1.0768549157279e-05
Blood metabolite levels (adrenate (22:4n6))	24816252	FADS1	intron	rs174550	rs174548	0.865	7940565	9415	FADS2	rs174548	11	0.00185614849187935	18.18	2.00978342140874e-05
Blood metabolite levels (arachidonate (20:4n6))	24816252	FADS1	intron	rs174548	rs174548	1	7940565	9415	FADS2	rs174548	11	0.00185614849187935	18.18	2.00978342140874e-05
Blood metabolite levels (arachidonate (20:4n6))	24816252	FADS1	intron	rs174548	rs174549	0.964	7940565	9415	FADS2	rs174549	11	0.000928505106778087	19.37	1.0768549157279e-05
Blood metabolite levels (arachidonate (20:4n6))	24816252	FADS1	intron	rs174548	rs174577	0.835	7940565	9415	FADS2	rs174577	11	0.0050453514739229	16.47	4.94259981903701e-05
Blood metabolite levels (arachidonate (20:4n6))	24816252	FADS1	intron	rs174548	rs174583	0.835	7940565	9415	FADS2	rs174583	11	0.00622154779969651	15.94	6.5382275915256e-05
Blood metabolite levels (docosapentaenoate (n3 DPA; 22:5n3))	24816252	TMEM258;FEN1;MIR611	UTR-5;nearGene-5;nearGene-5	rs174538	rs174577	0.862	7940565	9415	FADS2	rs174577	11	0.0050453514739229	16.47	4.94259981903701e-05
Blood metabolite levels (docosapentaenoate (n3 DPA; 22:5n3))	24816252	TMEM258;FEN1;MIR611	UTR-5;nearGene-5;nearGene-5	rs174538	rs174583	0.862	7940565	9415	FADS2	rs174583	11	0.00622154779969651	15.94	6.5382275915256e-05
Blood metabolite levels (docosapentaenoate (n3 DPA; 22:5n3))	24816252	TMEM258;FEN1;MIR611	UTR-5;nearGene-5;nearGene-5	rs174538	rs174534	0.839	7940565	9415	FADS2	rs174534	11	0.0198341625207297	13.95	0.00018773765577684
Blood metabolite levels (docosapentaenoate (n3 DPA; 22:5n3))	24816252	TMEM258;FEN1;MIR611	UTR-5;nearGene-5;nearGene-5	rs174538	rs174547	0.827	7940565	9415	FADS2	rs174547	11	0.00385774562989753	16.76	4.24181159869127e-05
Blood metabolite levels (eicosapentaenoate (EPA; 20:5n3))	24816252	FADS1	intron	rs174556	rs174549	1	7940565	9415	FADS2	rs174549	11	0.000928505106778087	19.37	1.0768549157279e-05
Blood metabolite levels (eicosapentaenoate (EPA; 20:5n3))	24816252	FADS1	intron	rs174556	rs174548	0.964	7940565	9415	FADS2	rs174548	11	0.00185614849187935	18.18	2.00978342140874e-05
Blood metabolite levels (eicosapentaenoate (EPA; 20:5n3))	24816252	FADS1	intron	rs174556	rs174577	0.866	7940565	9415	FADS2	rs174577	11	0.0050453514739229	16.47	4.94259981903701e-05
Blood metabolite levels (eicosapentaenoate (EPA; 20:5n3))	24816252	FADS1	intron	rs174556	rs174583	0.866	7940565	9415	FADS2	rs174583	11	0.00622154779969651	15.94	6.5382275915256e-05
Blood metabolite levels (eicosapentaenoate (EPA; 20:5n3))	24816252	FADS1	intron	rs174556	rs174547	0.828	7940565	9415	FADS2	rs174547	11	0.00385774562989753	16.76	4.24181159869127e-05
Blood metabolite levels (gamma-glutamylglutamine)	24816252	GLS2	missense	rs2657879	rs2657879	1	7956257	283377	SPRYD4	rs2657879	12	0.0268023748939779	13.29	0.000266825481457198
Blood metabolite levels (gamma-glutamylglutamine)	24816252	GLS2	missense	rs2657879	rs1043011	0.953	7956257	283377	SPRYD4	rs1043011	12	0.0158747697974217	14.36	0.000150975687111143
Blood metabolite levels (gamma-glutamylglutamine)	24816252	GLS2	missense	rs2657879	rs2638315	0.903	7956257	283377	SPRYD4	rs2638315	12	0.0158747697974217	14.36	0.000150975687111143
Blood metabolite levels (glutamine)	24816252	GLS2	missense	rs2657879	rs2657879	1	7956257	283377	SPRYD4	rs2657879	12	0.0268023748939779	13.29	0.000266825481457198
Blood metabolite levels (glutamine)	24816252	GLS2	missense	rs2657879	rs1043011	0.953	7956257	283377	SPRYD4	rs1043011	12	0.0158747697974217	14.36	0.000150975687111143
Blood metabolite levels (glutamine)	24816252	GLS2	missense	rs2657879	rs2638315	0.903	7956257	283377	SPRYD4	rs2638315	12	0.0158747697974217	14.36	0.000150975687111143
Blood metabolite levels (hexanoylcarnitine)	24816252	SLC22A4;LOC553103	intron;intron	rs272869	rs274567	1	8107920	6584	SLC22A5	rs274567	5	0.0063681592039801	15.9	6.67787172089726e-05
Blood metabolite levels (hexanoylcarnitine)	24816252	SLC22A4;LOC553103	intron;intron	rs272869	rs272889	1	8107920	6584	SLC22A5	rs272889	5	0.00793427230046948	15.62	7.74312620043824e-05
Blood metabolite levels (hexanoylcarnitine)	24816252	SLC22A4;LOC553103	intron;intron	rs272869	rs274561	1	8107920	6584	SLC22A5	rs274561	5	0.0110552763819095	14.99	0.000108082411285363
Blood metabolite levels (hexanoylcarnitine)	24816252	SLC22A4;LOC553103	intron;intron	rs272869	rs274559	0.931	8107920	6584	SLC22A5	rs274559	5	0.0063681592039801	15.9	6.67787172089726e-05
Blood metabolite levels (hexanoylcarnitine)	24816252	SLC22A4;LOC553103	intron;intron	rs272869	rs273913	0.931	8107920	6584	SLC22A5	rs273913	5	0.00880250223413762	15.41	8.65291736037396e-05
Blood metabolite levels (homostachydrine)	24816252	SLC22A4;LOC553103	intron;intron	rs11950562	rs2631360	1	8107920	6584	SLC22A5	rs2631360	5	0	23.16	1.49065984701565e-06
Blood metabolite levels (isovalerylcarnitine)	24816252	SLC22A4;LOC553103	intron;intron	rs11950562	rs2631360	1	8107920	6584	SLC22A5	rs2631360	5	0	23.16	1.49065984701565e-06
Blood metabolite levels (oleoylcarnitine)	24816252	SLC22A4;LOC553103	intron;intron	rs273914	rs274559	1	8107920	6584	SLC22A5	rs274559	5	0.0063681592039801	15.9	6.67787172089726e-05
Blood metabolite levels (oleoylcarnitine)	24816252	SLC22A4;LOC553103	intron;intron	rs273914	rs273913	1	8107920	6584	SLC22A5	rs273913	5	0.00880250223413762	15.41	8.65291736037396e-05
Blood metabolite levels (oleoylcarnitine)	24816252	SLC22A4;LOC553103	intron;intron	rs273914	rs274567	0.931	8107920	6584	SLC22A5	rs274567	5	0.0063681592039801	15.9	6.67787172089726e-05
Blood metabolite levels (oleoylcarnitine)	24816252	SLC22A4;LOC553103	intron;intron	rs273914	rs272889	0.931	8107920	6584	SLC22A5	rs272889	5	0.00793427230046948	15.62	7.74312620043824e-05
Blood metabolite levels (oleoylcarnitine)	24816252	SLC22A4;LOC553103	intron;intron	rs273914	rs274561	0.931	8107920	6584	SLC22A5	rs274561	5	0.0110552763819095	14.99	0.000108082411285363
Blood metabolite levels (stearidonate (18:4n3))	24816252	FADS2	intron	rs174601	rs174577	0.896	7940565	9415	FADS2	rs174577	11	0.0050453514739229	16.47	4.94259981903701e-05
Blood metabolite levels (stearidonate (18:4n3))	24816252	FADS2	intron	rs174601	rs174583	0.896	7940565	9415	FADS2	rs174583	11	0.00622154779969651	15.94	6.5382275915256e-05
Blood metabolite levels (stearidonate (18:4n3))	24816252	FADS2	intron	rs174601	rs174547	0.861	7940565	9415	FADS2	rs174547	11	0.00385774562989753	16.76	4.24181159869127e-05
Blood metabolite levels (X-03094)	24816252	ZPR1	intron	rs964184	rs964184	1	7896572	8882	ZPR1	rs964184	11	0.0336109008327025	12.84	0.000339287613504916
Blood metabolite levels (X-04499--3,4-dihydroxybutyrate)	24816252	ADHFE1	intron	rs1030420	rs1030420	1	8146703	254778	C8orf46	rs1030420	8	0.0415805191821732	12.42	0.000424760239759923
Blood metabolite ratios (arachidonate (20:4n6)/dihomo-linolenate (20:3n3 or n6))	24816252	FADS1	intron	rs174548	rs174548	1	7940565	9415	FADS2	rs174548	11	0.00185614849187935	18.18	2.00978342140874e-05
Blood metabolite ratios (arachidonate (20:4n6)/dihomo-linolenate (20:3n3 or n6))	24816252	FADS1	intron	rs174548	rs174549	0.964	7940565	9415	FADS2	rs174549	11	0.000928505106778087	19.37	1.0768549157279e-05
Blood metabolite ratios (arachidonate (20:4n6)/dihomo-linolenate (20:3n3 or n6))	24816252	FADS1	intron	rs174548	rs174577	0.835	7940565	9415	FADS2	rs174577	11	0.0050453514739229	16.47	4.94259981903701e-05
Blood metabolite ratios (arachidonate (20:4n6)/dihomo-linolenate (20:3n3 or n6))	24816252	FADS1	intron	rs174548	rs174583	0.835	7940565	9415	FADS2	rs174583	11	0.00622154779969651	15.94	6.5382275915256e-05
Blood metabolite ratios (valine/isovalerylcarnitine)	24816252	SLC22A4;LOC553103	intron;intron	rs272889	rs274567	1	8107920	6584	SLC22A5	rs274567	5	0.0063681592039801	15.9	6.67787172089726e-05
Blood metabolite ratios (valine/isovalerylcarnitine)	24816252	SLC22A4;LOC553103	intron;intron	rs272889	rs272889	1	8107920	6584	SLC22A5	rs272889	5	0.00793427230046948	15.62	7.74312620043824e-05
Blood metabolite ratios (valine/isovalerylcarnitine)	24816252	SLC22A4;LOC553103	intron;intron	rs272889	rs274561	1	8107920	6584	SLC22A5	rs274561	5	0.0110552763819095	14.99	0.000108082411285363
Blood metabolite ratios (valine/isovalerylcarnitine)	24816252	SLC22A4;LOC553103	intron;intron	rs272889	rs274559	0.931	8107920	6584	SLC22A5	rs274559	5	0.0063681592039801	15.9	6.67787172089726e-05
Blood metabolite ratios (valine/isovalerylcarnitine)	24816252	SLC22A4;LOC553103	intron;intron	rs272889	rs273913	0.931	8107920	6584	SLC22A5	rs273913	5	0.00880250223413762	15.41	8.65291736037396e-05
Blood pressure (EA, MAP, Age 50-59)	24954895	AS3MT;C10orf32-ASMT	nearGene-5;intron	rs12416687	rs4919690	1	7930181	57412	AS3MT	rs4919690	10	0.00123131046613896	18.88	1.39204495074785e-05
Blood trace element (Se levels)	23720494	USP22	intron	rs7226229	rs9896301	1	7894341	23326	USP22	rs9896301	17	0.00633484162895928	15.93	6.57286084264298e-05
Blood trace element (Se levels)	23720494	USP22	intron	rs7226229	rs8064435	1	7894341	23326	USP22	rs8064435	17	0.00633484162895928	15.93	6.57286084264298e-05
Blood trace element (Se levels)	23720494	USP22	intron	rs7226229	rs7216449	1	7894341	23326	USP22	rs7216449	17	0.00633484162895928	15.93	6.57286084264298e-05
Blood trace element (Se levels)	23720494	USP22	intron	rs7226229	rs3612	1	7894341	23326	USP22	rs3612	17	0.00633484162895928	15.93	6.57286084264298e-05
Blood trace element (Se levels)	23720494	USP22	intron	rs7226229	rs1044414	1	7894341	23326	USP22	rs1044414	17	0.00633484162895928	15.93	6.57286084264298e-05
Blood trace element (Se levels)	23720494	USP22	intron	rs7226229	rs1044420	1	7894341	23326	USP22	rs1044420	17	0.00633484162895928	15.93	6.57286084264298e-05
Blood trace element (Se levels)	23720494	USP22	intron	rs7226229	rs7211094	1	7894341	23326	USP22	rs7211094	17	0.00849141824751581	15.47	8.38251973810006e-05
Blood trace element (Se levels)	23720494	USP22	intron	rs7226229	rs4985955	1	7894341	23326	USP22	rs4985955	17	0.0149698340874811	14.45	0.000143929856497157
Cervical cancer (Matched)	23817570	ZPBP2 - GSDMB	Intergenic	rs8067378	rs2305479	1	8014903	55876	GSDMB	rs2305479	17	0.0179514255543823	14.16	0.00016790228313015
Cervical cancer (Matched)	23817570	ZPBP2 - GSDMB	Intergenic	rs8067378	rs1008723	1	8014903	55876	GSDMB	rs1008723	17	0.0179514255543823	14.16	0.00016790228313015
Cervical cancer (Matched)	23817570	ZPBP2 - GSDMB	Intergenic	rs8067378	rs9303277	1	8014903	55876	GSDMB	rs9303277	17	0.0179514255543823	14.16	0.00016790228313015
Cervical cancer (Matched)	23817570	ZPBP2 - GSDMB	Intergenic	rs8067378	rs12936231	1	8014903	55876	GSDMB	rs12936231	17	0.0352606869285891	12.74	0.000357917693658315
Cholesterol, total	24097068	FADS1	UTR-3	rs174546	rs174577	1	7940565	9415	FADS2	rs174577	11	0.0050453514739229	16.47	4.94259981903701e-05
Cholesterol, total	20686565	FADS1	UTR-3	rs174546	rs174577	1	7940565	9415	FADS2	rs174577	11	0.0050453514739229	16.47	4.94259981903701e-05
Cholesterol, total	24097068	FADS1	UTR-3	rs174546	rs174583	1	7940565	9415	FADS2	rs174583	11	0.00622154779969651	15.94	6.5382275915256e-05
Cholesterol, total	20686565	FADS1	UTR-3	rs174546	rs174583	1	7940565	9415	FADS2	rs174583	11	0.00622154779969651	15.94	6.5382275915256e-05
Cholesterol, total	24097068	FADS1	UTR-3	rs174546	rs174547	0.965	7940565	9415	FADS2	rs174547	11	0.00385774562989753	16.76	4.24181159869127e-05
Cholesterol, total	20686565	FADS1	UTR-3	rs174546	rs174547	0.965	7940565	9415	FADS2	rs174547	11	0.00385774562989753	16.76	4.24181159869127e-05
Cholesterol, total	24097068	FADS1	UTR-3	rs174546	rs174549	0.866	7940565	9415	FADS2	rs174549	11	0.000928505106778087	19.37	1.0768549157279e-05
Cholesterol, total	20686565	FADS1	UTR-3	rs174546	rs174549	0.866	7940565	9415	FADS2	rs174549	11	0.000928505106778087	19.37	1.0768549157279e-05
Cholesterol, total	24097068	FADS1	UTR-3	rs174546	rs174548	0.835	7940565	9415	FADS2	rs174548	11	0.00185614849187935	18.18	2.00978342140874e-05
Cholesterol, total	20686565	FADS1	UTR-3	rs174546	rs174548	0.835	7940565	9415	FADS2	rs174548	11	0.00185614849187935	18.18	2.00978342140874e-05
Cholesterol, total	24097068	ZPR1	intron	rs964184	rs964184	1	7896572	8882	ZPR1	rs964184	11	0.0336109008327025	12.84	0.000339287613504916
Cholesterol, total	20686565	ZPR1	intron	rs964184	rs964184	1	7896572	8882	ZPR1	rs964184	11	0.0336109008327025	12.84	0.000339287613504916
Chronic lymphocytic leukemia	24292274	NDUFAF7	intron	rs2041840	rs2372888	0.961	8051547	23683	PRKD3	rs2372888	2	0.0400093698758491	12.49	0.000409136193760195
Chronic lymphocytic leukemia	24292274	NDUFAF7	intron	rs2041840	rs7593932	0.824	8051547	23683	PRKD3	rs7593932	2	0.0447045707915273	12.28	0.000457838370858115
Chronic lymphocytic leukemia	23770605	FARP2	missense	rs757978	rs7601738	1	7893235	4735	SEPT2	rs7601738	2	0.00253623188405797	17.88	2.35280756057288e-05
Chronic lymphocytic leukemia	22700719	FARP2	missense	rs757978	rs7601738	1	7893235	4735	SEPT2	rs7601738	2	0.00253623188405797	17.88	2.35280756057288e-05
Chronic lymphocytic leukemia	23770605	FARP2	missense	rs757978	rs7601738	1	7895019	4735	SEPT2	rs7601738	2	0.005625	16.1	6.00840361355688e-05
Chronic lymphocytic leukemia	22700719	FARP2	missense	rs757978	rs7601738	1	7895019	4735	SEPT2	rs7601738	2	0.005625	16.1	6.00840361355688e-05
Chronic lymphocytic leukemia	23770605	FARP2	missense	rs757978	rs7601738	1	7896351	4735	SEPT2	rs7601738	2	0.0063968015992004	15.91	6.64268191458843e-05
Chronic lymphocytic leukemia	22700719	FARP2	missense	rs757978	rs7601738	1	7896351	4735	SEPT2	rs7601738	2	0.0063968015992004	15.91	6.64268191458843e-05
Chronic lymphocytic leukemia	23770605	FARP2	missense	rs757978	rs7601738	1	7893453	4735	SEPT2	rs7601738	2	0.00897777777777778	15.39	8.74498653670147e-05
Chronic lymphocytic leukemia	22700719	FARP2	missense	rs757978	rs7601738	1	7893453	4735	SEPT2	rs7601738	2	0.00897777777777778	15.39	8.74498653670147e-05
Chronic lymphocytic leukemia	23770605	FARP2	missense	rs757978	rs7601738	1	7893968	4735	SEPT2	rs7601738	2	0.00930335097001764	15.34	8.97949545107783e-05
Chronic lymphocytic leukemia	22700719	FARP2	missense	rs757978	rs7601738	1	7893968	4735	SEPT2	rs7601738	2	0.00930335097001764	15.34	8.97949545107783e-05
Chronic lymphocytic leukemia	23770605	FARP2	missense	rs757978	rs757978	1	7893235	4735	SEPT2	rs757978	2	0.0111666666666667	14.98	0.000108656700691986
Chronic lymphocytic leukemia	22700719	FARP2	missense	rs757978	rs757978	1	7893235	4735	SEPT2	rs757978	2	0.0111666666666667	14.98	0.000108656700691986
Chronic lymphocytic leukemia	23770605	FARP2	missense	rs757978	rs7601738	1	7893814	4735	SEPT2	rs7601738	2	0.0124198717948718	14.77	0.000121452419112638
Chronic lymphocytic leukemia	22700719	FARP2	missense	rs757978	rs7601738	1	7893814	4735	SEPT2	rs7601738	2	0.0124198717948718	14.77	0.000121452419112638
Chronic lymphocytic leukemia	23770605	FARP2	missense	rs757978	rs757978	1	7895019	4735	SEPT2	rs757978	2	0.0136166863439591	14.63	0.000130815460666693
Chronic lymphocytic leukemia	22700719	FARP2	missense	rs757978	rs757978	1	7895019	4735	SEPT2	rs757978	2	0.0136166863439591	14.63	0.000130815460666693
Chronic lymphocytic leukemia	23770605	FARP2	missense	rs757978	rs757978	1	7893814	4735	SEPT2	rs757978	2	0.0176972281449893	14.19	0.000165246379252446
Chronic lymphocytic leukemia	22700719	FARP2	missense	rs757978	rs757978	1	7893814	4735	SEPT2	rs757978	2	0.0176972281449893	14.19	0.000165246379252446
Chronic lymphocytic leukemia	23770605	FARP2	missense	rs757978	rs757978	1	7893968	4735	SEPT2	rs757978	2	0.0253227699530516	13.43	0.000247632114738288
Chronic lymphocytic leukemia	22700719	FARP2	missense	rs757978	rs757978	1	7893968	4735	SEPT2	rs757978	2	0.0253227699530516	13.43	0.000247632114738288
Chronic lymphocytic leukemia	23770605	FARP2	missense	rs757978	rs757978	1	7896351	4735	SEPT2	rs757978	2	0.0305710491367862	13.04	0.0003049080963483
Chronic lymphocytic leukemia	22700719	FARP2	missense	rs757978	rs757978	1	7896351	4735	SEPT2	rs757978	2	0.0305710491367862	13.04	0.0003049080963483
Chronic lymphocytic leukemia	23770605	FARP2	missense	rs757978	rs757978	1	7893453	4735	SEPT2	rs757978	2	0.0433743169398907	12.35	0.00044098647251007
Chronic lymphocytic leukemia	22700719	FARP2	missense	rs757978	rs757978	1	7893453	4735	SEPT2	rs757978	2	0.0433743169398907	12.35	0.00044098647251007
Chronic obstructive pulmonary disease (moderate to severe) (AA)	24621683	SCLT1	intron	rs7655841	rs1030831	1	8097435	132321	C4orf33	rs1030831	4	0.00562565720294427	16.14	5.88283467183401e-05
Chronic obstructive pulmonary disease (moderate to severe) (AA)	24621683	SCLT1	intron	rs7655841	rs1757925	1	8097435	132321	C4orf33	rs1757925	4	0.0113308611454471	14.93	0.000111574549918584
Chronic obstructive pulmonary disease (moderate to severe) (AA)	24621683	SCLT1	intron	rs7655841	rs426521	0.947	8097435	132321	C4orf33	rs426521	4	0.00562565720294427	16.14	5.88283467183401e-05
Chronic obstructive pulmonary disease (moderate to severe) (AA)	24621683	SCLT1	intron	rs7655841	rs390260	0.947	8097435	132321	C4orf33	rs390260	4	0.00562565720294427	16.14	5.88283467183401e-05
Chronic obstructive pulmonary disease (moderate to severe) (AA)	24621683	SCLT1	intron	rs7655841	rs474794	0.947	8097435	132321	C4orf33	rs474794	4	0.00562565720294427	16.14	5.88283467183401e-05
Chronic obstructive pulmonary disease (moderate to severe) (AA)	24621683	SCLT1	intron	rs7655841	rs1709419	0.947	8097435	132321	C4orf33	rs1709419	4	0.00562565720294427	16.14	5.88283467183401e-05
Chronic obstructive pulmonary disease (moderate to severe) (AA)	24621683	SCLT1	intron	rs7655841	rs1699387	0.947	8097435	132321	C4orf33	rs1699387	4	0.00827522082752208	15.56	7.99277607281911e-05
Chronic obstructive pulmonary disease (moderate to severe) (AA)	24621683	SCLT1	intron	rs7655841	rs389376	0.947	8097435	132321	C4orf33	rs389376	4	0.0113308611454471	14.93	0.000111574549918584
Comprehensive strength and appendicular lean mass (Males + Females)	22960237	FADS1	intron	rs174547	rs174547	1	7940565	9415	FADS2	rs174547	11	0.00385774562989753	16.76	4.24181159869127e-05
Comprehensive strength and appendicular lean mass (Males + Females)	22960237	FADS1	intron	rs174547	rs174577	0.965	7940565	9415	FADS2	rs174577	11	0.0050453514739229	16.47	4.94259981903701e-05
Comprehensive strength and appendicular lean mass (Males + Females)	22960237	FADS1	intron	rs174547	rs174583	0.965	7940565	9415	FADS2	rs174583	11	0.00622154779969651	15.94	6.5382275915256e-05
Comprehensive strength and appendicular lean mass (Males + Females)	22960237	FADS1	intron	rs174547	rs174549	0.828	7940565	9415	FADS2	rs174549	11	0.000928505106778087	19.37	1.0768549157279e-05
Comprehensive strength and appendicular lean mass (Males)	22960237	FADS1	intron	rs174549	rs174549	1	7940565	9415	FADS2	rs174549	11	0.000928505106778087	19.37	1.0768549157279e-05
Comprehensive strength and appendicular lean mass (Males)	22960237	FADS1	intron	rs174549	rs174548	0.964	7940565	9415	FADS2	rs174548	11	0.00185614849187935	18.18	2.00978342140874e-05
Comprehensive strength and appendicular lean mass (Males)	22960237	FADS1	intron	rs174549	rs174577	0.866	7940565	9415	FADS2	rs174577	11	0.0050453514739229	16.47	4.94259981903701e-05
Comprehensive strength and appendicular lean mass (Males)	22960237	FADS1	intron	rs174549	rs174583	0.866	7940565	9415	FADS2	rs174583	11	0.00622154779969651	15.94	6.5382275915256e-05
Comprehensive strength and appendicular lean mass (Males)	22960237	FADS1	intron	rs174549	rs174547	0.828	7940565	9415	FADS2	rs174547	11	0.00385774562989753	16.76	4.24181159869127e-05
Corneal astigmatism	23322567	SMPDL3B	intron	rs4409675	rs11247730	0.912	7899394	9473	THEMIS2	rs11247730	1	0.00145278450363196	18.43	1.76261038891196e-05
Corneal astigmatism	23322567	SMPDL3B	intron	rs4409675	rs17257252	0.826	7899394	9473	THEMIS2	rs17257252	1	0.00504009163802978	16.51	4.83941639818351e-05
Coronary artery disease or ischemic stroke	24262325	ZPR1	intron	rs964184	rs964184	1	7896572	8882	ZPR1	rs964184	11	0.0336109008327025	12.84	0.000339287613504916
Coronary artery disease or large artery stroke	24262325	ZPR1	intron	rs964184	rs964184	1	7896572	8882	ZPR1	rs964184	11	0.0336109008327025	12.84	0.000339287613504916
Coronary heart disease	21378990	ZPR1	intron	rs964184	rs964184	1	7896572	8882	ZPR1	rs964184	11	0.0336109008327025	12.84	0.000339287613504916
Crohn's disease	21102463	TMEM258	intron	rs102275	rs174577	0.965	7940565	9415	FADS2	rs174577	11	0.0050453514739229	16.47	4.94259981903701e-05
Crohn's disease	21102463	TMEM258	intron	rs102275	rs174583	0.965	7940565	9415	FADS2	rs174583	11	0.00622154779969651	15.94	6.5382275915256e-05
Crohn's disease	21102463	TMEM258	intron	rs102275	rs174547	0.932	7940565	9415	FADS2	rs174547	11	0.00385774562989753	16.76	4.24181159869127e-05
Crohn's disease	21102463	TMEM258	intron	rs102275	rs174549	0.836	7940565	9415	FADS2	rs174549	11	0.000928505106778087	19.37	1.0768549157279e-05
Crohn's disease	21102463	TMEM258	intron	rs102275	rs174548	0.806	7940565	9415	FADS2	rs174548	11	0.00185614849187935	18.18	2.00978342140874e-05
Crohn's disease	23128233	SKAP2	intron	rs10486483	rs17315929	1	8138689	8935	SKAP2	rs17315929	7	0.0441229250785105	12.3	0.000452958293923552
Crohn's disease	23128233	SKAP2	intron	rs10486483	rs17323934	0.906	8138689	8935	SKAP2	rs17323934	7	0.0331550802139037	12.87	0.000333891609336585
Crohn's disease	21102463	C5orf56	intron	rs12521868	rs12521868	1	8107920	6584	SLC22A5	rs12521868	5	0.00861524582769508	15.45	8.47169431099576e-05
Crohn's disease	21102463	C5orf56	intron	rs12521868	rs2522057	0.966	8107920	6584	SLC22A5	rs2522057	5	0.00565939771547248	16.07	6.10434633698428e-05
Crohn's disease	21102463	C5orf56	intron	rs12521868	rs11739135	0.83	8107920	6584	SLC22A5	rs11739135	5	0.0107880320269701	15.05	0.000104700256636431
Crohn's disease	23850713	RNASET2	nearGene-5	rs2149085	rs1819333	1	8130768	8635	RNASET2	rs1819333	6	0.0112883435582822	14.91	0.000112763656797348
Crohn's disease	23850713	RNASET2	nearGene-5	rs2149085	rs386548	1	8130768	8635	RNASET2	rs386548	6	0.0112883435582822	14.91	0.000112763656797348
Crohn's disease	23850713	RNASET2	nearGene-5	rs2149085	rs415890	1	8130768	8635	RNASET2	rs415890	6	0.0120112857718662	14.81	0.000118903320757354
Crohn's disease	23850713	RNASET2	nearGene-5	rs2149085	rs422562	1	8130768	8635	RNASET2	rs422562	6	0.0139624088991178	14.54	0.000137215004729985
Crohn's disease	23850713	RNASET2	nearGene-5	rs2149085	rs408918	1	8130768	8635	RNASET2	rs408918	6	0.0149192033070274	14.44	0.00014469608785024
Crohn's disease	23850713	RNASET2	nearGene-5	rs2149085	rs416131	1	8130768	8635	RNASET2	rs416131	6	0.0208974358974359	13.83	0.000200115372719061
Crohn's disease	20570966	C5orf56	intron	rs2188962	rs12521868	1	8107920	6584	SLC22A5	rs12521868	5	0.00861524582769508	15.45	8.47169431099576e-05
Crohn's disease	18587394	C5orf56	intron	rs2188962	rs12521868	1	8107920	6584	SLC22A5	rs12521868	5	0.00861524582769508	15.45	8.47169431099576e-05
Crohn's disease	20570966	C5orf56	intron	rs2188962	rs2522057	0.966	8107920	6584	SLC22A5	rs2522057	5	0.00565939771547248	16.07	6.10434633698428e-05
Crohn's disease	18587394	C5orf56	intron	rs2188962	rs2522057	0.966	8107920	6584	SLC22A5	rs2522057	5	0.00565939771547248	16.07	6.10434633698428e-05
Crohn's disease	20570966	C5orf56	intron	rs2188962	rs11739135	0.83	8107920	6584	SLC22A5	rs11739135	5	0.0107880320269701	15.05	0.000104700256636431
Crohn's disease	18587394	C5orf56	intron	rs2188962	rs11739135	0.83	8107920	6584	SLC22A5	rs11739135	5	0.0107880320269701	15.05	0.000104700256636431
Crohn's disease	21102463	ERAP2	intron	rs2549794	rs2549794	1	8107044	64167	ERAP2	rs2549794	5	0	33.32	7.81745114051303e-09
Crohn's disease	21102463	ERAP2	intron	rs2549794	rs27307	1	8107044	64167	ERAP2	rs27307	5	0	33.32	7.81745114051303e-09
Crohn's disease	21102463	ERAP2	intron	rs2549794	rs27711	0.967	8107044	64167	ERAP2	rs27711	5	0	33.32	7.81745114051303e-09
Crohn's disease	21102463	ERAP2	intron	rs2549794	rs27290	0.905	8107044	64167	ERAP2	rs27290	5	0	36.09	1.88411245390156e-09
Crohn's disease	22936669	IFNGR2	intron	rs2834215	rs2186280	0.967	8070083	757	TMEM50B	rs2186280	21	0.0102859581732821	15.15	9.92983126228346e-05
Crohn's disease	22936669	IFNGR2	intron	rs2834215	rs4816455	0.934	8070083	757	TMEM50B	rs4816455	21	0.00827522082752208	15.56	7.99277607281911e-05
Crohn's disease	22936669	IFNGR2	intron	rs2834215	rs7282496	0.934	8070083	757	TMEM50B	rs7282496	21	0.00827522082752208	15.56	7.99277607281911e-05
Crohn's disease	22936669	IFNGR2	intron	rs2834215	rs2834224	0.934	8070083	757	TMEM50B	rs2834224	21	0.00827522082752208	15.56	7.99277607281911e-05
Crohn's disease	22936669	IFNGR2	intron	rs2834215	rs2834222	0.9	8070083	757	TMEM50B	rs2834222	21	0.00827522082752208	15.56	7.99277607281911e-05
Crohn's disease	22936669	IFNGR2	intron	rs2834215	rs2834210	0.9	8070083	757	TMEM50B	rs2834210	21	0.0225463384989365	13.63	0.000222599878741268
Crohn's disease	21102463	ZPBP2 - GSDMB	Intergenic	rs2872507	rs2305479	0.905	8014903	55876	GSDMB	rs2305479	17	0.0179514255543823	14.16	0.00016790228313015
Crohn's disease	21102463	ZPBP2 - GSDMB	Intergenic	rs2872507	rs1008723	0.905	8014903	55876	GSDMB	rs1008723	17	0.0179514255543823	14.16	0.00016790228313015
Crohn's disease	21102463	ZPBP2 - GSDMB	Intergenic	rs2872507	rs9303277	0.905	8014903	55876	GSDMB	rs9303277	17	0.0179514255543823	14.16	0.00016790228313015
Crohn's disease	18587394	ZPBP2 - GSDMB	Intergenic	rs2872507	rs2305479	0.905	8014903	55876	GSDMB	rs2305479	17	0.0179514255543823	14.16	0.00016790228313015
Crohn's disease	18587394	ZPBP2 - GSDMB	Intergenic	rs2872507	rs1008723	0.905	8014903	55876	GSDMB	rs1008723	17	0.0179514255543823	14.16	0.00016790228313015
Crohn's disease	18587394	ZPBP2 - GSDMB	Intergenic	rs2872507	rs9303277	0.905	8014903	55876	GSDMB	rs9303277	17	0.0179514255543823	14.16	0.00016790228313015
Crohn's disease	21102463	ZPBP2 - GSDMB	Intergenic	rs2872507	rs12936231	0.905	8014903	55876	GSDMB	rs12936231	17	0.0352606869285891	12.74	0.000357917693658315
Crohn's disease	18587394	ZPBP2 - GSDMB	Intergenic	rs2872507	rs12936231	0.905	8014903	55876	GSDMB	rs12936231	17	0.0352606869285891	12.74	0.000357917693658315
Crohn's disease	21102463	SCAMP3	cds-synon	rs3180018	rs1046188	1	7920687	2630	GBAP1	rs1046188	1	0.0213925645872716	13.78	0.000205512433754616
Crohn's disease	21102463	SCAMP3	cds-synon	rs3180018	rs1076556	1	7920687	2630	GBAP1	rs1076556	1	0.0213925645872716	13.78	0.000205512433754616
Crohn's disease	21102463	SCAMP3	cds-synon	rs3180018	rs7520184	0.879	7920687	2630	GBAP1	rs7520184	1	0.00754716981132075	15.73	7.30562589109567e-05
Crohn's disease	21102463	SCAMP3	cds-synon	rs3180018	rs4620533	0.851	7920687	2630	GBAP1	rs4620533	1	0.00754716981132075	15.73	7.30562589109567e-05
Crohn's disease	21102463	SCAMP3	cds-synon	rs3180018	rs11264355	0.819	7920687	2630	GBAP1	rs11264355	1	0.00754716981132075	15.73	7.30562589109567e-05
Crohn's disease	21102463	SCAMP3	cds-synon	rs3180018	rs12032720	0.808	7920687	2630	GBAP1	rs12032720	1	0.0114099429502852	14.89	0.000113965520208619
Crohn's disease	21102463	RNASET2 - MIR3939	Intergenic	rs415890	rs386548	1	8130768	8635	RNASET2	rs386548	6	0.0112883435582822	14.91	0.000112763656797348
Crohn's disease	21102463	RNASET2 - MIR3939	Intergenic	rs415890	rs1819333	1	8130768	8635	RNASET2	rs1819333	6	0.0112883435582822	14.91	0.000112763656797348
Crohn's disease	21102463	RNASET2 - MIR3939	Intergenic	rs415890	rs415890	1	8130768	8635	RNASET2	rs415890	6	0.0120112857718662	14.81	0.000118903320757354
Crohn's disease	21102463	RNASET2 - MIR3939	Intergenic	rs415890	rs422562	1	8130768	8635	RNASET2	rs422562	6	0.0139624088991178	14.54	0.000137215004729985
Crohn's disease	21102463	RNASET2 - MIR3939	Intergenic	rs415890	rs408918	1	8130768	8635	RNASET2	rs408918	6	0.0149192033070274	14.44	0.00014469608785024
Crohn's disease	21102463	RNASET2 - MIR3939	Intergenic	rs415890	rs416131	1	8130768	8635	RNASET2	rs416131	6	0.0208974358974359	13.83	0.000200115372719061
Esophageal cancer (squamous cell)	22960999	SMG6	intron	rs17761864	rs17761864	1	8003722	63826	SRR	rs17761864	17	0.0018348623853211	18.14	2.05244396063452e-05
Esophageal cancer (squamous cell)	22960999	SMG6	intron	rs17761864	rs16952025	0.959	8003722	63826	SRR	rs16952025	17	0.00293115201090661	17.43	2.98084046328019e-05
Esophageal cancer (squamous cell)	22960999	SMG6	intron	rs17761864	rs1885987	0.887	8003722	63826	SRR	rs1885987	17	0.00733722060252672	15.74	7.26710774543231e-05
Fasting glucose-related traits (FPG)	20081858	FADS1	intron	rs174550	rs174577	0.965	7940565	9415	FADS2	rs174577	11	0.0050453514739229	16.47	4.94259981903701e-05
Fasting glucose-related traits (FPG)	20081858	FADS1	intron	rs174550	rs174583	0.965	7940565	9415	FADS2	rs174583	11	0.00622154779969651	15.94	6.5382275915256e-05
Fasting glucose-related traits (FPG)	20081858	FADS1	intron	rs174550	rs174547	0.93	7940565	9415	FADS2	rs174547	11	0.00385774562989753	16.76	4.24181159869127e-05
Fasting glucose-related traits (FPG)	20081858	FADS1	intron	rs174550	rs174549	0.897	7940565	9415	FADS2	rs174549	11	0.000928505106778087	19.37	1.0768549157279e-05
Fasting glucose-related traits (FPG)	20081858	FADS1	intron	rs174550	rs174548	0.865	7940565	9415	FADS2	rs174548	11	0.00185614849187935	18.18	2.00978342140874e-05
Fasting glucose-related traits (HOMA-B)	20081858	FADS1	intron	rs174550	rs174577	0.965	7940565	9415	FADS2	rs174577	11	0.0050453514739229	16.47	4.94259981903701e-05
Fasting glucose-related traits (HOMA-B)	20081858	FADS1	intron	rs174550	rs174583	0.965	7940565	9415	FADS2	rs174583	11	0.00622154779969651	15.94	6.5382275915256e-05
Fasting glucose-related traits (HOMA-B)	20081858	FADS1	intron	rs174550	rs174547	0.93	7940565	9415	FADS2	rs174547	11	0.00385774562989753	16.76	4.24181159869127e-05
Fasting glucose-related traits (HOMA-B)	20081858	FADS1	intron	rs174550	rs174549	0.897	7940565	9415	FADS2	rs174549	11	0.000928505106778087	19.37	1.0768549157279e-05
Fasting glucose-related traits (HOMA-B)	20081858	FADS1	intron	rs174550	rs174548	0.865	7940565	9415	FADS2	rs174548	11	0.00185614849187935	18.18	2.00978342140874e-05
Fasting glucose-related traits (interaction with BMI)	22581228	FADS1	intron	rs174550	rs174577	0.965	7940565	9415	FADS2	rs174577	11	0.0050453514739229	16.47	4.94259981903701e-05
Fasting glucose-related traits (interaction with BMI)	22581228	FADS1	intron	rs174550	rs174583	0.965	7940565	9415	FADS2	rs174583	11	0.00622154779969651	15.94	6.5382275915256e-05
Fasting glucose-related traits (interaction with BMI)	22581228	FADS1	intron	rs174550	rs174547	0.93	7940565	9415	FADS2	rs174547	11	0.00385774562989753	16.76	4.24181159869127e-05
Fasting glucose-related traits (interaction with BMI)	22581228	FADS1	intron	rs174550	rs174549	0.897	7940565	9415	FADS2	rs174549	11	0.000928505106778087	19.37	1.0768549157279e-05
Fasting glucose-related traits (interaction with BMI)	22581228	FADS1	intron	rs174550	rs174548	0.865	7940565	9415	FADS2	rs174548	11	0.00185614849187935	18.18	2.00978342140874e-05
Fibrinogen (EA)	23969696	FARP2	intron	rs1476698	rs3771555	0.959	7894694	4735	SEPT2	rs3771555	2	0.00560043080236941	16.24	5.58033552467249e-05
Fibrinogen (EA)	23969696	FARP2	intron	rs1476698	rs3771555	0.959	7896026	4735	SEPT2	rs3771555	2	0.0336109008327025	12.84	0.000339287613504916
Fractional exhaled nitric oxide (childhood)	24315451	ZPBP2 - GSDMB	Intergenic	rs8069176	rs2305479	0.905	8014903	55876	GSDMB	rs2305479	17	0.0179514255543823	14.16	0.00016790228313015
Fractional exhaled nitric oxide (childhood)	24315451	ZPBP2 - GSDMB	Intergenic	rs8069176	rs1008723	0.905	8014903	55876	GSDMB	rs1008723	17	0.0179514255543823	14.16	0.00016790228313015
Fractional exhaled nitric oxide (childhood)	24315451	ZPBP2 - GSDMB	Intergenic	rs8069176	rs9303277	0.905	8014903	55876	GSDMB	rs9303277	17	0.0179514255543823	14.16	0.00016790228313015
Fractional exhaled nitric oxide (childhood)	24315451	ZPBP2 - GSDMB	Intergenic	rs8069176	rs12936231	0.905	8014903	55876	GSDMB	rs12936231	17	0.0352606869285891	12.74	0.000357917693658315
Fractional exhaled nitric oxide (childhood) (EA)	24315451	ZPBP2 - GSDMB	Intergenic	rs8069176	rs2305479	0.905	8014903	55876	GSDMB	rs2305479	17	0.0179514255543823	14.16	0.00016790228313015
Fractional exhaled nitric oxide (childhood) (EA)	24315451	ZPBP2 - GSDMB	Intergenic	rs8069176	rs1008723	0.905	8014903	55876	GSDMB	rs1008723	17	0.0179514255543823	14.16	0.00016790228313015
Fractional exhaled nitric oxide (childhood) (EA)	24315451	ZPBP2 - GSDMB	Intergenic	rs8069176	rs9303277	0.905	8014903	55876	GSDMB	rs9303277	17	0.0179514255543823	14.16	0.00016790228313015
Fractional exhaled nitric oxide (childhood) (EA)	24315451	ZPBP2 - GSDMB	Intergenic	rs8069176	rs12936231	0.905	8014903	55876	GSDMB	rs12936231	17	0.0352606869285891	12.74	0.000357917693658315
HDL cholesterol	24097068	FADS1	UTR-3	rs174546	rs174577	1	7940565	9415	FADS2	rs174577	11	0.0050453514739229	16.47	4.94259981903701e-05
HDL cholesterol	20686565	FADS1	UTR-3	rs174546	rs174577	1	7940565	9415	FADS2	rs174577	11	0.0050453514739229	16.47	4.94259981903701e-05
HDL cholesterol	24097068	FADS1	UTR-3	rs174546	rs174583	1	7940565	9415	FADS2	rs174583	11	0.00622154779969651	15.94	6.5382275915256e-05
HDL cholesterol	20686565	FADS1	UTR-3	rs174546	rs174583	1	7940565	9415	FADS2	rs174583	11	0.00622154779969651	15.94	6.5382275915256e-05
HDL cholesterol	24097068	FADS1	UTR-3	rs174546	rs174547	0.965	7940565	9415	FADS2	rs174547	11	0.00385774562989753	16.76	4.24181159869127e-05
HDL cholesterol	20686565	FADS1	UTR-3	rs174546	rs174547	0.965	7940565	9415	FADS2	rs174547	11	0.00385774562989753	16.76	4.24181159869127e-05
HDL cholesterol	24097068	FADS1	UTR-3	rs174546	rs174549	0.866	7940565	9415	FADS2	rs174549	11	0.000928505106778087	19.37	1.0768549157279e-05
HDL cholesterol	20686565	FADS1	UTR-3	rs174546	rs174549	0.866	7940565	9415	FADS2	rs174549	11	0.000928505106778087	19.37	1.0768549157279e-05
HDL cholesterol	24097068	FADS1	UTR-3	rs174546	rs174548	0.835	7940565	9415	FADS2	rs174548	11	0.00185614849187935	18.18	2.00978342140874e-05
HDL cholesterol	20686565	FADS1	UTR-3	rs174546	rs174548	0.835	7940565	9415	FADS2	rs174548	11	0.00185614849187935	18.18	2.00978342140874e-05
HDL cholesterol	19060906	FADS1	intron	rs174547	rs174547	1	7940565	9415	FADS2	rs174547	11	0.00385774562989753	16.76	4.24181159869127e-05
HDL cholesterol	19060906	FADS1	intron	rs174547	rs174577	0.965	7940565	9415	FADS2	rs174577	11	0.0050453514739229	16.47	4.94259981903701e-05
HDL cholesterol	19060906	FADS1	intron	rs174547	rs174583	0.965	7940565	9415	FADS2	rs174583	11	0.00622154779969651	15.94	6.5382275915256e-05
HDL cholesterol	19060906	FADS1	intron	rs174547	rs174549	0.828	7940565	9415	FADS2	rs174549	11	0.000928505106778087	19.37	1.0768549157279e-05
HDL cholesterol	20864672	FADS1	intron	rs174548	rs174548	1	7940565	9415	FADS2	rs174548	11	0.00185614849187935	18.18	2.00978342140874e-05
HDL cholesterol	20864672	FADS1	intron	rs174548	rs174549	0.964	7940565	9415	FADS2	rs174549	11	0.000928505106778087	19.37	1.0768549157279e-05
HDL cholesterol	20864672	FADS1	intron	rs174548	rs174577	0.835	7940565	9415	FADS2	rs174577	11	0.0050453514739229	16.47	4.94259981903701e-05
HDL cholesterol	20864672	FADS1	intron	rs174548	rs174583	0.835	7940565	9415	FADS2	rs174583	11	0.00622154779969651	15.94	6.5382275915256e-05
HDL cholesterol	24097068	ZPR1	intron	rs964184	rs964184	1	7896572	8882	ZPR1	rs964184	11	0.0336109008327025	12.84	0.000339287613504916
HDL cholesterol	20864672	ZPR1	intron	rs964184	rs964184	1	7896572	8882	ZPR1	rs964184	11	0.0336109008327025	12.84	0.000339287613504916
HDL cholesterol	20686565	ZPR1	intron	rs964184	rs964184	1	7896572	8882	ZPR1	rs964184	11	0.0336109008327025	12.84	0.000339287613504916
HDL cholesterol	19060906	ZPR1	intron	rs964184	rs964184	1	7896572	8882	ZPR1	rs964184	11	0.0336109008327025	12.84	0.000339287613504916
HDL cholesterol (Hispanic)	23726366	ZPR1	intron	rs964184	rs964184	1	7896572	8882	ZPR1	rs964184	11	0.0336109008327025	12.84	0.000339287613504916
Heart rate	23583979	FADS1	intron	rs174549	rs174549	1	7940565	9415	FADS2	rs174549	11	0.000928505106778087	19.37	1.0768549157279e-05
Heart rate	23583979	FADS1	intron	rs174549	rs174548	0.964	7940565	9415	FADS2	rs174548	11	0.00185614849187935	18.18	2.00978342140874e-05
Heart rate	23583979	FADS1	intron	rs174549	rs174577	0.866	7940565	9415	FADS2	rs174577	11	0.0050453514739229	16.47	4.94259981903701e-05
Heart rate	23583979	FADS1	intron	rs174549	rs174583	0.866	7940565	9415	FADS2	rs174583	11	0.00622154779969651	15.94	6.5382275915256e-05
Heart rate	23583979	FADS1	intron	rs174549	rs174547	0.828	7940565	9415	FADS2	rs174547	11	0.00385774562989753	16.76	4.24181159869127e-05
Height	23563607	LOC553103	intron	rs10058074	rs2631360	1	8107920	6584	SLC22A5	rs2631360	5	0	23.16	1.49065984701565e-06
Height	18391952	CEP63	intron	rs10935120	rs10935120	1	8090866	25847	ANAPC13	rs10935120	3	0.00348909657320872	16.97	3.79751476922777e-05
Height	18391952	CEP63	intron	rs10935120	rs9985356	1	8090866	25847	ANAPC13	rs9985356	3	0.00348909657320872	16.97	3.79751476922777e-05
Height	18391952	CEP63	intron	rs10935120	rs9968172	1	8090866	25847	ANAPC13	rs9968172	3	0.00348909657320872	16.97	3.79751476922777e-05
Height	18391952	CEP63	intron	rs10935120	rs9289471	1	8090866	25847	ANAPC13	rs9289471	3	0.00348909657320872	16.97	3.79751476922777e-05
Height	18391952	CEP63	intron	rs10935120	rs9990351	1	8090866	25847	ANAPC13	rs9990351	3	0.00348909657320872	16.97	3.79751476922777e-05
Height	18391952	CEP63	intron	rs10935120	rs9814567	1	8090866	25847	ANAPC13	rs9814567	3	0.00348909657320872	16.97	3.79751476922777e-05
Height	18391952	CEP63	intron	rs10935120	rs6785027	1	8090866	25847	ANAPC13	rs6785027	3	0.00348909657320872	16.97	3.79751476922777e-05
Height	18391952	CEP63	intron	rs10935120	rs6806417	1	8090866	25847	ANAPC13	rs6806417	3	0.00348909657320872	16.97	3.79751476922777e-05
Height	18391952	CEP63	intron	rs10935120	rs9876658	1	8090866	25847	ANAPC13	rs9876658	3	0.00348909657320872	16.97	3.79751476922777e-05
Height	18391952	CEP63	intron	rs10935120	rs7619451	1	8090866	25847	ANAPC13	rs7619451	3	0.005625	16.1	6.00840361355688e-05
Height	20881960	SEPT2	intron	rs12694997	rs11680983	1	7896026	4735	SEPT2	rs11680983	2	0.0213925645872716	13.78	0.000205512433754616
Height	20881960	SEPT2	intron	rs12694997	rs11684105	1	7896026	4735	SEPT2	rs11684105	2	0.0213925645872716	13.78	0.000205512433754616
Height	20881960	SEPT2	intron	rs12694997	rs6761444	1	7896026	4735	SEPT2	rs6761444	2	0.0213925645872716	13.78	0.000205512433754616
Height	20881960	SEPT2	intron	rs12694997	rs10192057	1	7896026	4735	SEPT2	rs10192057	2	0.0213925645872716	13.78	0.000205512433754616
Height	20881960	SEPT2	intron	rs12694997	rs11680983	1	7895033	4735	SEPT2	rs11680983	2	0.0259965337954939	13.38	0.000254321729089974
Height	20881960	SEPT2	intron	rs12694997	rs11684105	1	7895033	4735	SEPT2	rs11684105	2	0.0259965337954939	13.38	0.000254321729089974
Height	20881960	SEPT2	intron	rs12694997	rs6761444	1	7895033	4735	SEPT2	rs6761444	2	0.0259965337954939	13.38	0.000254321729089974
Height	20881960	SEPT2	intron	rs12694997	rs10192057	1	7895033	4735	SEPT2	rs10192057	2	0.0259965337954939	13.38	0.000254321729089974
Height	20881960	SEPT2	intron	rs12694997	rs11695244	0.924	7896026	4735	SEPT2	rs11695244	2	0.00806375996249414	15.61	7.78418303096273e-05
Height	20881960	LOC553103	intron	rs274546	rs274567	1	8107920	6584	SLC22A5	rs274567	5	0.0063681592039801	15.9	6.67787172089726e-05
Height	20881960	LOC553103	intron	rs274546	rs272889	1	8107920	6584	SLC22A5	rs272889	5	0.00793427230046948	15.62	7.74312620043824e-05
Height	20881960	LOC553103	intron	rs274546	rs274561	1	8107920	6584	SLC22A5	rs274561	5	0.0110552763819095	14.99	0.000108082411285363
Height	20881960	LOC553103	intron	rs274546	rs274559	0.931	8107920	6584	SLC22A5	rs274559	5	0.0063681592039801	15.9	6.67787172089726e-05
Height	20881960	LOC553103	intron	rs274546	rs273913	0.931	8107920	6584	SLC22A5	rs273913	5	0.00880250223413762	15.41	8.65291736037396e-05
Hematology traits (ALB/GLB)	23303382	FADS1	intron	rs174548	rs174548	1	7940565	9415	FADS2	rs174548	11	0.00185614849187935	18.18	2.00978342140874e-05
Hematology traits (ALB/GLB)	23303382	FADS1	intron	rs174548	rs174549	0.964	7940565	9415	FADS2	rs174549	11	0.000928505106778087	19.37	1.0768549157279e-05
Hematology traits (ALB/GLB)	23303382	FADS1	intron	rs174548	rs174577	0.835	7940565	9415	FADS2	rs174577	11	0.0050453514739229	16.47	4.94259981903701e-05
Hematology traits (ALB/GLB)	23303382	FADS1	intron	rs174548	rs174583	0.835	7940565	9415	FADS2	rs174583	11	0.00622154779969651	15.94	6.5382275915256e-05
Homoarginine levels	24047826	SLC28A2 - GATM	Intergenic	rs1153858	rs1153858	1	7988414	2628	GATM	rs1153858	15	0.0201115485564304	13.91	0.000191775428053352
Homoarginine levels	24047826	SLC28A2 - GATM	Intergenic	rs1153858	rs1145091	1	7988414	2628	GATM	rs1145091	15	0.0201115485564304	13.91	0.000191775428053352
Homoarginine levels	24047826	SLC28A2 - GATM	Intergenic	rs1153858	rs9783731	1	7988414	2628	GATM	rs9783731	15	0.0201115485564304	13.91	0.000191775428053352
Homoarginine levels	24047826	SLC28A2 - GATM	Intergenic	rs1153858	rs10519022	1	7988414	2628	GATM	rs10519022	15	0.0201115485564304	13.91	0.000191775428053352
Homoarginine levels	24047826	SLC28A2 - GATM	Intergenic	rs1153858	rs1554521	1	7988414	2628	GATM	rs1554521	15	0.0201115485564304	13.91	0.000191775428053352
Homoarginine levels	24047826	SLC28A2 - GATM	Intergenic	rs1153858	rs2467864	1	7988414	2628	GATM	rs2467864	15	0.0201115485564304	13.91	0.000191775428053352
Homoarginine levels	24047826	SLC28A2 - GATM	Intergenic	rs1153858	rs11852800	1	7988414	2628	GATM	rs11852800	15	0.0201115485564304	13.91	0.000191775428053352
Homoarginine levels	24047826	SLC28A2 - GATM	Intergenic	rs1153858	rs12439274	1	7988414	2628	GATM	rs12439274	15	0.0201115485564304	13.91	0.000191775428053352
Homoarginine levels	24047826	SLC28A2 - GATM	Intergenic	rs1153858	rs1719247	1	7988414	2628	GATM	rs1719247	15	0.0355276134122288	12.73	0.00035983654358314
Homoarginine levels	24047826	SLC28A2 - GATM	Intergenic	rs1153858	rs11858495	1	7988414	2628	GATM	rs11858495	15	0.037281976744186	12.64	0.000377579978239458
Homoarginine levels	24047826	SLC28A2 - GATM	Intergenic	rs1153858	rs1974981	0.945	7988414	2628	GATM	rs1974981	15	0.0201115485564304	13.91	0.000191775428053352
Homocysteine levels	23824729	TRDMT1	intron	rs12780845	rs10490958	1	7932326	8029	CUBN	rs10490958	10	0.00493827160493827	16.58	4.66402886979392e-05
Homocysteine levels	23824729	TRDMT1	intron	rs12780845	rs10795452	1	7932326	8029	CUBN	rs10795452	10	0.00493827160493827	16.58	4.66402886979392e-05
Homocysteine levels	23824729	TRDMT1	intron	rs12780845	rs10490958	1	7932390	1787	TRDMT1	rs10490958	10	0.0287629994526546	13.15	0.000287519243401653
Homocysteine levels	23824729	TRDMT1	intron	rs12780845	rs10795452	1	7932390	1787	TRDMT1	rs10795452	10	0.0287629994526546	13.15	0.000287519243401653
Homocysteine levels	23824729	TRDMT1	intron	rs12780845	rs7095324	0.931	7932326	8029	CUBN	rs7095324	10	0.00493827160493827	16.58	4.66402886979392e-05
Homocysteine levels	23824729	TRDMT1	intron	rs12780845	rs17381591	0.931	7932326	8029	CUBN	rs17381591	10	0.00545454545454545	16.35	5.26561624267658e-05
Homocysteine levels	23824729	TRDMT1	intron	rs12780845	rs7095324	0.931	7932390	1787	TRDMT1	rs7095324	10	0.0287629994526546	13.15	0.000287519243401653
Homocysteine levels	23824729	TRDMT1	intron	rs12780845	rs17381591	0.931	7932390	1787	TRDMT1	rs17381591	10	0.0324825986078886	12.92	0.000325089860071051
Homocysteine levels	23824729	TRDMT1	intron	rs12780845	rs7099222	0.894	7932326	8029	CUBN	rs7099222	10	0.00493827160493827	16.58	4.66402886979392e-05
Homocysteine levels	23824729	TRDMT1	intron	rs12780845	rs7099222	0.894	7932390	1787	TRDMT1	rs7099222	10	0.0287629994526546	13.15	0.000287519243401653
Hypertriglyceridemia	23505323	ZPR1	intron	rs964184	rs964184	1	7896572	8882	ZPR1	rs964184	11	0.0336109008327025	12.84	0.000339287613504916
Hypertriglyceridemia	20657596	ZPR1	intron	rs964184	rs964184	1	7896572	8882	ZPR1	rs964184	11	0.0336109008327025	12.84	0.000339287613504916
Hypothyroidism	22493691	MTF1	UTR-3	rs3748682	rs12563037	0.861	7915101	3633	INPP5B	rs12563037	1	0.0406475658047985	12.46	0.000415759945022032
Inflammatory bowel disease	23128233	ERAP2	intron	rs1363907	rs2549794	1	8107044	64167	ERAP2	rs2549794	5	0	33.32	7.81745114051303e-09
Inflammatory bowel disease	23128233	ERAP2	intron	rs1363907	rs27307	1	8107044	64167	ERAP2	rs27307	5	0	33.32	7.81745114051303e-09
Inflammatory bowel disease	23128233	ERAP2	intron	rs1363907	rs27711	0.967	8107044	64167	ERAP2	rs27711	5	0	33.32	7.81745114051303e-09
Inflammatory bowel disease	23128233	ERAP2	intron	rs1363907	rs27290	0.905	8107044	64167	ERAP2	rs27290	5	0	36.09	1.88411245390156e-09
Inflammatory bowel disease	23128233	RNASET2 - MIR3939	Intergenic	rs1819333	rs1819333	1	8130768	8635	RNASET2	rs1819333	6	0.0112883435582822	14.91	0.000112763656797348
Inflammatory bowel disease	23128233	RNASET2 - MIR3939	Intergenic	rs1819333	rs386548	1	8130768	8635	RNASET2	rs386548	6	0.0112883435582822	14.91	0.000112763656797348
Inflammatory bowel disease	23128233	RNASET2 - MIR3939	Intergenic	rs1819333	rs415890	1	8130768	8635	RNASET2	rs415890	6	0.0120112857718662	14.81	0.000118903320757354
Inflammatory bowel disease	23128233	RNASET2 - MIR3939	Intergenic	rs1819333	rs422562	1	8130768	8635	RNASET2	rs422562	6	0.0139624088991178	14.54	0.000137215004729985
Inflammatory bowel disease	23128233	RNASET2 - MIR3939	Intergenic	rs1819333	rs408918	1	8130768	8635	RNASET2	rs408918	6	0.0149192033070274	14.44	0.00014469608785024
Inflammatory bowel disease	23128233	RNASET2 - MIR3939	Intergenic	rs1819333	rs416131	1	8130768	8635	RNASET2	rs416131	6	0.0208974358974359	13.83	0.000200115372719061
Inflammatory bowel disease	23128233	C5orf56	intron	rs2188962	rs12521868	1	8107920	6584	SLC22A5	rs12521868	5	0.00861524582769508	15.45	8.47169431099576e-05
Inflammatory bowel disease	23128233	C5orf56	intron	rs2188962	rs2522057	0.966	8107920	6584	SLC22A5	rs2522057	5	0.00565939771547248	16.07	6.10434633698428e-05
Inflammatory bowel disease	23128233	C5orf56	intron	rs2188962	rs11739135	0.83	8107920	6584	SLC22A5	rs11739135	5	0.0107880320269701	15.05	0.000104700256636431
Inflammatory bowel disease	23128233	FIBP;CCDC85B	nearGene-5;nearGene-5	rs2231884	rs10896050	0.848	7941444	1521	CTSW	rs10896050	11	0.0199142762940983	13.92	0.000190757856102902
LDL cholesterol	24097068	FADS1	UTR-3	rs174546	rs174577	1	7940565	9415	FADS2	rs174577	11	0.0050453514739229	16.47	4.94259981903701e-05
LDL cholesterol	20686565	FADS1	UTR-3	rs174546	rs174577	1	7940565	9415	FADS2	rs174577	11	0.0050453514739229	16.47	4.94259981903701e-05
LDL cholesterol	19060910	FADS1	UTR-3	rs174546	rs174577	1	7940565	9415	FADS2	rs174577	11	0.0050453514739229	16.47	4.94259981903701e-05
LDL cholesterol	24097068	FADS1	UTR-3	rs174546	rs174583	1	7940565	9415	FADS2	rs174583	11	0.00622154779969651	15.94	6.5382275915256e-05
LDL cholesterol	20686565	FADS1	UTR-3	rs174546	rs174583	1	7940565	9415	FADS2	rs174583	11	0.00622154779969651	15.94	6.5382275915256e-05
LDL cholesterol	19060910	FADS1	UTR-3	rs174546	rs174583	1	7940565	9415	FADS2	rs174583	11	0.00622154779969651	15.94	6.5382275915256e-05
LDL cholesterol	24097068	FADS1	UTR-3	rs174546	rs174547	0.965	7940565	9415	FADS2	rs174547	11	0.00385774562989753	16.76	4.24181159869127e-05
LDL cholesterol	20686565	FADS1	UTR-3	rs174546	rs174547	0.965	7940565	9415	FADS2	rs174547	11	0.00385774562989753	16.76	4.24181159869127e-05
LDL cholesterol	19060910	FADS1	UTR-3	rs174546	rs174547	0.965	7940565	9415	FADS2	rs174547	11	0.00385774562989753	16.76	4.24181159869127e-05
LDL cholesterol	24097068	FADS1	UTR-3	rs174546	rs174549	0.866	7940565	9415	FADS2	rs174549	11	0.000928505106778087	19.37	1.0768549157279e-05
LDL cholesterol	20686565	FADS1	UTR-3	rs174546	rs174549	0.866	7940565	9415	FADS2	rs174549	11	0.000928505106778087	19.37	1.0768549157279e-05
LDL cholesterol	19060910	FADS1	UTR-3	rs174546	rs174549	0.866	7940565	9415	FADS2	rs174549	11	0.000928505106778087	19.37	1.0768549157279e-05
LDL cholesterol	24097068	FADS1	UTR-3	rs174546	rs174548	0.835	7940565	9415	FADS2	rs174548	11	0.00185614849187935	18.18	2.00978342140874e-05
LDL cholesterol	20686565	FADS1	UTR-3	rs174546	rs174548	0.835	7940565	9415	FADS2	rs174548	11	0.00185614849187935	18.18	2.00978342140874e-05
LDL cholesterol	19060910	FADS1	UTR-3	rs174546	rs174548	0.835	7940565	9415	FADS2	rs174548	11	0.00185614849187935	18.18	2.00978342140874e-05
LDL cholesterol	24097068	ZPR1	intron	rs964184	rs964184	1	7896572	8882	ZPR1	rs964184	11	0.0336109008327025	12.84	0.000339287613504916
LDL cholesterol	20686565	ZPR1	intron	rs964184	rs964184	1	7896572	8882	ZPR1	rs964184	11	0.0336109008327025	12.84	0.000339287613504916
Lipid metabolism phenotypes (LA/PUFA)	22286219	FADS1	intron	rs174547	rs174547	1	7940565	9415	FADS2	rs174547	11	0.00385774562989753	16.76	4.24181159869127e-05
Lipid metabolism phenotypes (LA/PUFA)	22286219	FADS1	intron	rs174547	rs174577	0.965	7940565	9415	FADS2	rs174577	11	0.0050453514739229	16.47	4.94259981903701e-05
Lipid metabolism phenotypes (LA/PUFA)	22286219	FADS1	intron	rs174547	rs174583	0.965	7940565	9415	FADS2	rs174583	11	0.00622154779969651	15.94	6.5382275915256e-05
Lipid metabolism phenotypes (LA/PUFA)	22286219	FADS1	intron	rs174547	rs174549	0.828	7940565	9415	FADS2	rs174549	11	0.000928505106778087	19.37	1.0768549157279e-05
Lipoprotein-associated phospholipase A2 activity and mass (Activity concentrations)	22003152	ZPR1	intron	rs964184	rs964184	1	7896572	8882	ZPR1	rs964184	11	0.0336109008327025	12.84	0.000339287613504916
Liver enzyme levels (alkaline phosphatase)	22001757	FADS2	intron	rs174601	rs174577	0.896	7940565	9415	FADS2	rs174577	11	0.0050453514739229	16.47	4.94259981903701e-05
Liver enzyme levels (alkaline phosphatase)	22001757	FADS2	intron	rs174601	rs174583	0.896	7940565	9415	FADS2	rs174583	11	0.00622154779969651	15.94	6.5382275915256e-05
Liver enzyme levels (alkaline phosphatase)	22001757	FADS2	intron	rs174601	rs174547	0.861	7940565	9415	FADS2	rs174547	11	0.00385774562989753	16.76	4.24181159869127e-05
Major mood disorders	20081856	PBRM1	cds-synon	rs2251219	rs1961958	1	8087935	64943	NT5DC2	rs1961958	3	0.0393144208037825	12.52	0.000402618889069256
Major mood disorders	20081856	PBRM1	cds-synon	rs2251219	rs6778844	1	8087935	64943	NT5DC2	rs6778844	3	0.0393144208037825	12.52	0.000402618889069256
Major mood disorders	20081856	PBRM1	cds-synon	rs2251219	rs11714419	0.965	8087935	64943	NT5DC2	rs11714419	3	0.0393144208037825	12.52	0.000402618889069256
Mean corpuscular hemoglobin concentration	20139978	SLC12A7	nearGene-5	rs4580814	rs4535497	0.869	8110755	10723	SLC12A7	rs4535497	5	0	24.98	5.79281053384705e-07
Metabolic syndrome (HDL)	20694148	TMEM258	intron	rs102275	rs174577	0.965	7940565	9415	FADS2	rs174577	11	0.0050453514739229	16.47	4.94259981903701e-05
Metabolic syndrome (HDL)	20694148	TMEM258	intron	rs102275	rs174583	0.965	7940565	9415	FADS2	rs174583	11	0.00622154779969651	15.94	6.5382275915256e-05
Metabolic syndrome (HDL)	20694148	TMEM258	intron	rs102275	rs174547	0.932	7940565	9415	FADS2	rs174547	11	0.00385774562989753	16.76	4.24181159869127e-05
Metabolic syndrome (HDL)	20694148	TMEM258	intron	rs102275	rs174549	0.836	7940565	9415	FADS2	rs174549	11	0.000928505106778087	19.37	1.0768549157279e-05
Metabolic syndrome (HDL)	20694148	TMEM258	intron	rs102275	rs174548	0.806	7940565	9415	FADS2	rs174548	11	0.00185614849187935	18.18	2.00978342140874e-05
Metabolic syndrome (HDL)	20694148	FADS2	intron	rs1535	rs174577	1	7940565	9415	FADS2	rs174577	11	0.0050453514739229	16.47	4.94259981903701e-05
Metabolic syndrome (HDL)	20694148	FADS2	intron	rs1535	rs174583	1	7940565	9415	FADS2	rs174583	11	0.00622154779969651	15.94	6.5382275915256e-05
Metabolic syndrome (HDL)	20694148	FADS2	intron	rs1535	rs174547	0.965	7940565	9415	FADS2	rs174547	11	0.00385774562989753	16.76	4.24181159869127e-05
Metabolic syndrome (HDL)	20694148	FADS2	intron	rs1535	rs174549	0.866	7940565	9415	FADS2	rs174549	11	0.000928505106778087	19.37	1.0768549157279e-05
Metabolic syndrome (HDL)	20694148	FADS2	intron	rs1535	rs174548	0.835	7940565	9415	FADS2	rs174548	11	0.00185614849187935	18.18	2.00978342140874e-05
Metabolic syndrome (HDL)	20694148	FADS1	UTR-3	rs174546	rs174577	1	7940565	9415	FADS2	rs174577	11	0.0050453514739229	16.47	4.94259981903701e-05
Metabolic syndrome (HDL)	20694148	FADS1	UTR-3	rs174546	rs174583	1	7940565	9415	FADS2	rs174583	11	0.00622154779969651	15.94	6.5382275915256e-05
Metabolic syndrome (HDL)	20694148	FADS1	UTR-3	rs174546	rs174547	0.965	7940565	9415	FADS2	rs174547	11	0.00385774562989753	16.76	4.24181159869127e-05
Metabolic syndrome (HDL)	20694148	FADS1	UTR-3	rs174546	rs174549	0.866	7940565	9415	FADS2	rs174549	11	0.000928505106778087	19.37	1.0768549157279e-05
Metabolic syndrome (HDL)	20694148	FADS1	UTR-3	rs174546	rs174548	0.835	7940565	9415	FADS2	rs174548	11	0.00185614849187935	18.18	2.00978342140874e-05
Metabolic syndrome (TG)	22399527	ZPR1	intron	rs964184	rs964184	1	7896572	8882	ZPR1	rs964184	11	0.0336109008327025	12.84	0.000339287613504916
Metabolic traits (glutamine + 7 other traits)	21886157	GLS2	missense	rs2657879	rs2657879	1	7956257	283377	SPRYD4	rs2657879	12	0.0268023748939779	13.29	0.000266825481457198
Metabolic traits (glutamine + 7 other traits)	21886157	GLS2	missense	rs2657879	rs1043011	0.953	7956257	283377	SPRYD4	rs1043011	12	0.0158747697974217	14.36	0.000150975687111143
Metabolic traits (glutamine + 7 other traits)	21886157	GLS2	missense	rs2657879	rs2638315	0.903	7956257	283377	SPRYD4	rs2638315	12	0.0158747697974217	14.36	0.000150975687111143
Metabolic traits (isovalerylcarnitine + 7 other traits)	21886157	SLC22A4;LOC553103	intron;intron	rs272889	rs274567	1	8107920	6584	SLC22A5	rs274567	5	0.0063681592039801	15.9	6.67787172089726e-05
Metabolic traits (isovalerylcarnitine + 7 other traits)	21886157	SLC22A4;LOC553103	intron;intron	rs272889	rs272889	1	8107920	6584	SLC22A5	rs272889	5	0.00793427230046948	15.62	7.74312620043824e-05
Metabolic traits (isovalerylcarnitine + 7 other traits)	21886157	SLC22A4;LOC553103	intron;intron	rs272889	rs274561	1	8107920	6584	SLC22A5	rs274561	5	0.0110552763819095	14.99	0.000108082411285363
Metabolic traits (isovalerylcarnitine + 7 other traits)	21886157	SLC22A4;LOC553103	intron;intron	rs272889	rs274559	0.931	8107920	6584	SLC22A5	rs274559	5	0.0063681592039801	15.9	6.67787172089726e-05
Metabolic traits (isovalerylcarnitine + 7 other traits)	21886157	SLC22A4;LOC553103	intron;intron	rs272889	rs273913	0.931	8107920	6584	SLC22A5	rs273913	5	0.00880250223413762	15.41	8.65291736037396e-05
Metabolic traits (SM-3 + 152 other traits)	21886157	FADS1	intron	rs174547	rs174547	1	7940565	9415	FADS2	rs174547	11	0.00385774562989753	16.76	4.24181159869127e-05
Metabolic traits (SM-3 + 152 other traits)	21886157	FADS1	intron	rs174547	rs174577	0.965	7940565	9415	FADS2	rs174577	11	0.0050453514739229	16.47	4.94259981903701e-05
Metabolic traits (SM-3 + 152 other traits)	21886157	FADS1	intron	rs174547	rs174583	0.965	7940565	9415	FADS2	rs174583	11	0.00622154779969651	15.94	6.5382275915256e-05
Metabolic traits (SM-3 + 152 other traits)	21886157	FADS1	intron	rs174547	rs174549	0.828	7940565	9415	FADS2	rs174549	11	0.000928505106778087	19.37	1.0768549157279e-05
Metabolite levels	22916037	TMEM258	intron	rs102275	rs174577	0.965	7940565	9415	FADS2	rs174577	11	0.0050453514739229	16.47	4.94259981903701e-05
Metabolite levels	22916037	TMEM258	intron	rs102275	rs174583	0.965	7940565	9415	FADS2	rs174583	11	0.00622154779969651	15.94	6.5382275915256e-05
Metabolite levels	22916037	TMEM258	intron	rs102275	rs174547	0.932	7940565	9415	FADS2	rs174547	11	0.00385774562989753	16.76	4.24181159869127e-05
Metabolite levels	22916037	TMEM258	intron	rs102275	rs174549	0.836	7940565	9415	FADS2	rs174549	11	0.000928505106778087	19.37	1.0768549157279e-05
Metabolite levels	22916037	TMEM258	intron	rs102275	rs174548	0.806	7940565	9415	FADS2	rs174548	11	0.00185614849187935	18.18	2.00978342140874e-05
Metabolite levels	22916037	SPRYD4	UTR-3	rs2657880	rs1043011	1	7956257	283377	SPRYD4	rs1043011	12	0.0158747697974217	14.36	0.000150975687111143
Metabolite levels	22916037	SPRYD4	UTR-3	rs2657880	rs2638315	0.953	7956257	283377	SPRYD4	rs2638315	12	0.0158747697974217	14.36	0.000150975687111143
Metabolite levels	22916037	SPRYD4	UTR-3	rs2657880	rs2657879	0.953	7956257	283377	SPRYD4	rs2657879	12	0.0268023748939779	13.29	0.000266825481457198
Metabolite levels	22916037	ZPR1	intron	rs964184	rs964184	1	7896572	8882	ZPR1	rs964184	11	0.0336109008327025	12.84	0.000339287613504916
Metabolite levels (adrenate)	23378610	FEN1 - FADS1	Intergenic	rs174541	rs174577	0.932	7940565	9415	FADS2	rs174577	11	0.0050453514739229	16.47	4.94259981903701e-05
Metabolite levels (adrenate)	23378610	FEN1 - FADS1	Intergenic	rs174541	rs174583	0.932	7940565	9415	FADS2	rs174583	11	0.00622154779969651	15.94	6.5382275915256e-05
Metabolite levels (adrenate)	23378610	FEN1 - FADS1	Intergenic	rs174541	rs174547	0.9	7940565	9415	FADS2	rs174547	11	0.00385774562989753	16.76	4.24181159869127e-05
Metabolite levels (adrenate)	23378610	FEN1 - FADS1	Intergenic	rs174541	rs174549	0.808	7940565	9415	FADS2	rs174549	11	0.000928505106778087	19.37	1.0768549157279e-05
Metabolite levels (Gln, Glc)	22286219	GLS2;SPRYD4	UTR-3;nearGene-3	rs2638315	rs2638315	1	7956257	283377	SPRYD4	rs2638315	12	0.0158747697974217	14.36	0.000150975687111143
Metabolite levels (Gln, Glc)	22286219	GLS2;SPRYD4	UTR-3;nearGene-3	rs2638315	rs1043011	0.953	7956257	283377	SPRYD4	rs1043011	12	0.0158747697974217	14.36	0.000150975687111143
Metabolite levels (Gln, Glc)	22286219	GLS2;SPRYD4	UTR-3;nearGene-3	rs2638315	rs2657879	0.903	7956257	283377	SPRYD4	rs2657879	12	0.0268023748939779	13.29	0.000266825481457198
Metabolite levels (Glycerolphosphocholine)	23281178	FADS1	intron	rs174549	rs174549	1	7940565	9415	FADS2	rs174549	11	0.000928505106778087	19.37	1.0768549157279e-05
Metabolite levels (Glycerolphosphocholine)	23281178	FADS1	intron	rs174549	rs174548	0.964	7940565	9415	FADS2	rs174548	11	0.00185614849187935	18.18	2.00978342140874e-05
Metabolite levels (Glycerolphosphocholine)	23281178	FADS1	intron	rs174549	rs174577	0.866	7940565	9415	FADS2	rs174577	11	0.0050453514739229	16.47	4.94259981903701e-05
Metabolite levels (Glycerolphosphocholine)	23281178	FADS1	intron	rs174549	rs174583	0.866	7940565	9415	FADS2	rs174583	11	0.00622154779969651	15.94	6.5382275915256e-05
Metabolite levels (Glycerolphosphocholine)	23281178	FADS1	intron	rs174549	rs174547	0.828	7940565	9415	FADS2	rs174547	11	0.00385774562989753	16.76	4.24181159869127e-05
Metabolite levels (PC aa C36:3/PC aa C36:4)	20037589	FADS1	intron	rs174547	rs174547	1	7940565	9415	FADS2	rs174547	11	0.00385774562989753	16.76	4.24181159869127e-05
Metabolite levels (PC aa C36:3/PC aa C36:4)	20037589	FADS1	intron	rs174547	rs174577	0.965	7940565	9415	FADS2	rs174577	11	0.0050453514739229	16.47	4.94259981903701e-05
Metabolite levels (PC aa C36:3/PC aa C36:4)	20037589	FADS1	intron	rs174547	rs174583	0.965	7940565	9415	FADS2	rs174583	11	0.00622154779969651	15.94	6.5382275915256e-05
Metabolite levels (PC aa C36:3/PC aa C36:4)	20037589	FADS1	intron	rs174547	rs174549	0.828	7940565	9415	FADS2	rs174549	11	0.000928505106778087	19.37	1.0768549157279e-05
Metabolite levels (PC)	19043545	FADS1	intron	rs174548	rs174548	1	7940565	9415	FADS2	rs174548	11	0.00185614849187935	18.18	2.00978342140874e-05
Metabolite levels (PC)	19043545	FADS1	intron	rs174548	rs174549	0.964	7940565	9415	FADS2	rs174549	11	0.000928505106778087	19.37	1.0768549157279e-05
Metabolite levels (PC)	19043545	FADS1	intron	rs174548	rs174577	0.835	7940565	9415	FADS2	rs174577	11	0.0050453514739229	16.47	4.94259981903701e-05
Metabolite levels (PC)	19043545	FADS1	intron	rs174548	rs174583	0.835	7940565	9415	FADS2	rs174583	11	0.00622154779969651	15.94	6.5382275915256e-05
Migraine	23793025	CNNM2	intron	rs1890185	rs10509757	0.966	7930181	57412	AS3MT	rs10509757	10	0.038546150167384	12.58	0.000389896731481288
Migraine	23793025	CNNM2	intron	rs1890185	rs10786719	0.933	7930181	57412	AS3MT	rs10786719	10	0.0277074542897328	13.24	0.000274037909602573
Migraine	23793025	CNNM2	intron	rs1890185	rs11191438	0.933	7930181	57412	AS3MT	rs11191438	10	0.0279317100475791	13.22	0.00027697761801865
Migraine	23793025	CNNM2	intron	rs1890185	rs10883817	0.933	7930181	57412	AS3MT	rs10883817	10	0.038546150167384	12.58	0.000389896731481288
Migraine	23793025	CNNM2	intron	rs1890185	rs10748835	0.933	7930181	57412	AS3MT	rs10748835	10	0.038546150167384	12.58	0.000389896731481288
Multiple sclerosis	21833088	AHI1	intron	rs11154801	rs6908428	0.961	8129728	54806	AHI1	rs6908428	6	0.000779727095516569	19.71	9.01285014608748e-06
Multiple sclerosis	21833088	AHI1	intron	rs11154801	rs7750586	0.961	8129728	54806	AHI1	rs7750586	6	0.000779727095516569	19.71	9.01285014608748e-06
Multiple sclerosis	21833088	AHI1	intron	rs11154801	rs9399148	0.961	8129728	54806	AHI1	rs9399148	6	0.00314591700133869	17.3	3.19186852111402e-05
Obesity and osteoporosis (BMI-BMD, males)	19714249	SOX6	intron	rs297325	rs4756858	0.812	7895409	10944	C11orf58	rs4756858	11	0	24.17	8.81954717641255e-07
Obesity and osteoporosis (BMI-BMD, males)	19714249	SOX6	intron	rs297325	rs11024015	0.812	7895409	10944	C11orf58	rs11024015	11	0	22.73	1.86434411812162e-06
Obesity-related traits (Dinner intake, adj EER )	23251661	CCDC69	intron	rs979455	rs12521757	0.964	8109344	2760	GM2A	rs12521757	5	0.0208292840945902	13.85	0.000197996736945992
Obesity-related traits (Dinner intake, adj EER )	23251661	CCDC69	intron	rs979455	rs9324684	0.929	8109344	2760	GM2A	rs9324684	5	0.0268023748939779	13.29	0.000266825481457198
Oleic acid (18:1n-9) plasma levels	23362303	TMEM258	intron	rs102275	rs174577	0.965	7940565	9415	FADS2	rs174577	11	0.0050453514739229	16.47	4.94259981903701e-05
Oleic acid (18:1n-9) plasma levels	23362303	TMEM258	intron	rs102275	rs174583	0.965	7940565	9415	FADS2	rs174583	11	0.00622154779969651	15.94	6.5382275915256e-05
Oleic acid (18:1n-9) plasma levels	23362303	TMEM258	intron	rs102275	rs174547	0.932	7940565	9415	FADS2	rs174547	11	0.00385774562989753	16.76	4.24181159869127e-05
Oleic acid (18:1n-9) plasma levels	23362303	TMEM258	intron	rs102275	rs174549	0.836	7940565	9415	FADS2	rs174549	11	0.000928505106778087	19.37	1.0768549157279e-05
Oleic acid (18:1n-9) plasma levels	23362303	TMEM258	intron	rs102275	rs174548	0.806	7940565	9415	FADS2	rs174548	11	0.00185614849187935	18.18	2.00978342140874e-05
Osteoarthritis	22763110	GNL3;PBRM1;SNORD19	missense;nearGene-5;nearGene-5	rs11177	rs11714419	1	8087935	64943	NT5DC2	rs11714419	3	0.0393144208037825	12.52	0.000402618889069256
Osteoarthritis	22763110	GNL3;PBRM1;SNORD19	missense;nearGene-5;nearGene-5	rs11177	rs6778844	0.965	8087935	64943	NT5DC2	rs6778844	3	0.0393144208037825	12.52	0.000402618889069256
Osteoarthritis	22763110	GNL3;PBRM1;SNORD19	missense;nearGene-5;nearGene-5	rs11177	rs1961958	0.965	8087935	64943	NT5DC2	rs1961958	3	0.0393144208037825	12.52	0.000402618889069256
P wave duration	24850809	FADS2	intron	rs174577	rs174577	1	7940565	9415	FADS2	rs174577	11	0.0050453514739229	16.47	4.94259981903701e-05
P wave duration	24850809	FADS2	intron	rs174577	rs174583	1	7940565	9415	FADS2	rs174583	11	0.00622154779969651	15.94	6.5382275915256e-05
P wave duration	24850809	FADS2	intron	rs174577	rs174547	0.965	7940565	9415	FADS2	rs174547	11	0.00385774562989753	16.76	4.24181159869127e-05
P wave duration	24850809	FADS2	intron	rs174577	rs174549	0.866	7940565	9415	FADS2	rs174549	11	0.000928505106778087	19.37	1.0768549157279e-05
P wave duration	24850809	FADS2	intron	rs174577	rs174548	0.835	7940565	9415	FADS2	rs174548	11	0.00185614849187935	18.18	2.00978342140874e-05
Palmitoleic acid (16:1n-7) plasma levels	23362303	TMEM258	intron	rs102275	rs174577	0.965	7940565	9415	FADS2	rs174577	11	0.0050453514739229	16.47	4.94259981903701e-05
Palmitoleic acid (16:1n-7) plasma levels	23362303	TMEM258	intron	rs102275	rs174583	0.965	7940565	9415	FADS2	rs174583	11	0.00622154779969651	15.94	6.5382275915256e-05
Palmitoleic acid (16:1n-7) plasma levels	23362303	TMEM258	intron	rs102275	rs174547	0.932	7940565	9415	FADS2	rs174547	11	0.00385774562989753	16.76	4.24181159869127e-05
Palmitoleic acid (16:1n-7) plasma levels	23362303	TMEM258	intron	rs102275	rs174549	0.836	7940565	9415	FADS2	rs174549	11	0.000928505106778087	19.37	1.0768549157279e-05
Palmitoleic acid (16:1n-7) plasma levels	23362303	TMEM258	intron	rs102275	rs174548	0.806	7940565	9415	FADS2	rs174548	11	0.00185614849187935	18.18	2.00978342140874e-05
Palmitoleic acid (16:1n-7) plasma levels	23362303	HIF1AN	intron	rs11190604	rs3793771	1	7935780	25956	SEC31B	rs3793771	10	0.000606060606060606	19.91	8.11746152467788e-06
Palmitoleic acid (16:1n-7) plasma levels	23362303	HIF1AN	intron	rs11190604	rs3750720	1	7935780	25956	SEC31B	rs3750720	10	0.00784869976359338	15.65	7.62125813761949e-05
Palmitoleic acid (16:1n-7) plasma levels	23362303	HIF1AN	intron	rs11190604	rs3793772	1	7935780	25956	SEC31B	rs3793772	10	0.00865859129654554	15.43	8.56182342045027e-05
Palmitoleic acid (16:1n-7) plasma levels	23362303	HIF1AN	intron	rs11190604	rs1417823	1	7935780	25956	SEC31B	rs1417823	10	0.00908687943262411	15.38	8.79139012130593e-05
Palmitoleic acid (16:1n-7) plasma levels	23362303	HIF1AN	intron	rs11190604	rs11190540	1	7935780	25956	SEC31B	rs11190540	10	0.00908687943262411	15.38	8.79139012130593e-05
Palmitoleic acid (16:1n-7) plasma levels	23362303	HIF1AN	intron	rs11190604	rs10883497	1	7935780	25956	SEC31B	rs10883497	10	0.0103022562792678	15.13	0.000100355787280153
Palmitoleic acid (16:1n-7) plasma levels	23362303	HIF1AN	intron	rs11190604	rs11190569	1	7935780	25956	SEC31B	rs11190569	10	0.0113457556935818	14.95	0.000110398063117963
Palmitoleic acid (16:1n-7) plasma levels	23362303	HIF1AN	intron	rs11190604	rs7073586	1	7935780	25956	SEC31B	rs7073586	10	0.0233273596176822	13.55	0.000232291423450961
Palmitoleic acid (16:1n-7) plasma levels	23362303	HIF1AN	intron	rs11190604	rs11292	1	7935780	25956	SEC31B	rs11292	10	0.0233273596176822	13.55	0.000232291423450961
Palmitoleic acid (16:1n-7) plasma levels	23362303	HIF1AN	intron	rs11190604	rs2495745	1	7935780	25956	SEC31B	rs2495745	10	0.0233273596176822	13.55	0.000232291423450961
Palmitoleic acid (16:1n-7) plasma levels	23362303	HIF1AN	intron	rs11190604	rs9420797	1	7935780	25956	SEC31B	rs9420797	10	0.0233273596176822	13.55	0.000232291423450961
Palmitoleic acid (16:1n-7) plasma levels	23362303	HIF1AN	intron	rs11190604	rs2489046	1	7935780	25956	SEC31B	rs2489046	10	0.0233273596176822	13.55	0.000232291423450961
Palmitoleic acid (16:1n-7) plasma levels	23362303	HIF1AN	intron	rs11190604	rs2489053	1	7935780	25956	SEC31B	rs2489053	10	0.0233273596176822	13.55	0.000232291423450961
Palmitoleic acid (16:1n-7) plasma levels	23362303	HIF1AN	intron	rs11190604	rs11190604	1	7935780	25956	SEC31B	rs11190604	10	0.0287629994526546	13.15	0.000287519243401653
Palmitoleic acid (16:1n-7) plasma levels	23362303	HIF1AN	intron	rs11190604	rs4919471	1	7935780	25956	SEC31B	rs4919471	10	0.0287629994526546	13.15	0.000287519243401653
Palmitoleic acid (16:1n-7) plasma levels	23362303	HIF1AN	intron	rs11190604	rs3750633	1	7935780	25956	SEC31B	rs3750633	10	0.0287629994526546	13.15	0.000287519243401653
Palmitoleic acid (16:1n-7) plasma levels	23362303	HIF1AN	intron	rs11190604	rs2295779	1	7935780	25956	SEC31B	rs2295779	10	0.0287629994526546	13.15	0.000287519243401653
Palmitoleic acid (16:1n-7) plasma levels	23362303	HIF1AN	intron	rs11190604	rs3750629	1	7935780	25956	SEC31B	rs3750629	10	0.0287629994526546	13.15	0.000287519243401653
Palmitoleic acid (16:1n-7) plasma levels	23362303	HIF1AN	intron	rs11190604	rs3750627	1	7935780	25956	SEC31B	rs3750627	10	0.0287629994526546	13.15	0.000287519243401653
Palmitoleic acid (16:1n-7) plasma levels	23362303	HIF1AN	intron	rs11190604	rs3793706	1	7935780	25956	SEC31B	rs3793706	10	0.0287629994526546	13.15	0.000287519243401653
Palmitoleic acid (16:1n-7) plasma levels	23362303	HIF1AN	intron	rs11190604	rs2273694	1	7935780	25956	SEC31B	rs2273694	10	0.0287629994526546	13.15	0.000287519243401653
Palmitoleic acid (16:1n-7) plasma levels	23362303	HIF1AN	intron	rs11190604	rs11190613	1	7935780	25956	SEC31B	rs11190613	10	0.0318501170960187	12.95	0.000319921493410303
Palmitoleic acid (16:1n-7) plasma levels	23362303	HIF1AN	intron	rs11190604	rs2495744	0.943	7935780	25956	SEC31B	rs2495744	10	0.0233273596176822	13.55	0.000232291423450961
Panic disorder	19165232	RAN - GPR133	Intergenic	rs7299940	rs10848243	0.967	7967685	2054	STX2	rs10848243	12	0.0327692307692308	12.9	0.000328582133037674
Parkinson's disease	24842889	NUCKS1	nearGene-5	rs823114	rs823121	0.874	7923837	148811	PM20D1	rs823121	1	0	25.69	4.00899046626462e-07
Parkinson's disease	24842889	NUCKS1	nearGene-5	rs823114	rs823137	0.874	7923837	148811	PM20D1	rs823137	1	0	25.69	4.00899046626462e-07
Parkinson's disease	19915576	RAB7L1 - SLC41A1	Intergenic	rs947211	rs947211	1	7923837	148811	PM20D1	rs947211	1	0.00521008403361345	16.42	5.07469578784931e-05
Parkinson's disease	19915576	RAB7L1 - SLC41A1	Intergenic	rs947211	rs1775151	1	7923837	148811	PM20D1	rs1775151	1	0.00521008403361345	16.42	5.07469578784931e-05
Parkinson's disease	19915576	RAB7L1 - SLC41A1	Intergenic	rs947211	rs1772153	0.898	7923837	148811	PM20D1	rs1772153	1	0.00521008403361345	16.42	5.07469578784931e-05
Parkinson's disease	19915576	RAB7L1 - SLC41A1	Intergenic	rs947211	rs708726	0.846	7923837	148811	PM20D1	rs708726	1	0.00560043080236941	16.24	5.58033552467249e-05
Phospholipid levels (plasma) (a-linolenic acid)	21829377	MYRF	intron	rs174536	rs174577	0.965	7940565	9415	FADS2	rs174577	11	0.0050453514739229	16.47	4.94259981903701e-05
Phospholipid levels (plasma) (a-linolenic acid)	21829377	MYRF	intron	rs174536	rs174583	0.965	7940565	9415	FADS2	rs174583	11	0.00622154779969651	15.94	6.5382275915256e-05
Phospholipid levels (plasma) (a-linolenic acid)	21829377	MYRF	intron	rs174536	rs174547	0.932	7940565	9415	FADS2	rs174547	11	0.00385774562989753	16.76	4.24181159869127e-05
Phospholipid levels (plasma) (a-linolenic acid)	21829377	MYRF	intron	rs174536	rs174549	0.836	7940565	9415	FADS2	rs174549	11	0.000928505106778087	19.37	1.0768549157279e-05
Phospholipid levels (plasma) (a-linolenic acid)	21829377	MYRF	intron	rs174536	rs174548	0.806	7940565	9415	FADS2	rs174548	11	0.00185614849187935	18.18	2.00978342140874e-05
Phospholipid levels (plasma) (ALA)	21829377	TMEM258	intron	rs102275	rs174577	0.965	7940565	9415	FADS2	rs174577	11	0.0050453514739229	16.47	4.94259981903701e-05
Phospholipid levels (plasma) (ALA)	21829377	TMEM258	intron	rs102275	rs174583	0.965	7940565	9415	FADS2	rs174583	11	0.00622154779969651	15.94	6.5382275915256e-05
Phospholipid levels (plasma) (ALA)	21829377	TMEM258	intron	rs102275	rs174547	0.932	7940565	9415	FADS2	rs174547	11	0.00385774562989753	16.76	4.24181159869127e-05
Phospholipid levels (plasma) (ALA)	21829377	TMEM258	intron	rs102275	rs174549	0.836	7940565	9415	FADS2	rs174549	11	0.000928505106778087	19.37	1.0768549157279e-05
Phospholipid levels (plasma) (ALA)	21829377	TMEM258	intron	rs102275	rs174548	0.806	7940565	9415	FADS2	rs174548	11	0.00185614849187935	18.18	2.00978342140874e-05
Phospholipid levels (plasma) (ALA)	21829377	FADS2	intron	rs1535	rs174577	1	7940565	9415	FADS2	rs174577	11	0.0050453514739229	16.47	4.94259981903701e-05
Phospholipid levels (plasma) (ALA)	21829377	FADS2	intron	rs1535	rs174583	1	7940565	9415	FADS2	rs174583	11	0.00622154779969651	15.94	6.5382275915256e-05
Phospholipid levels (plasma) (ALA)	21829377	FADS2	intron	rs1535	rs174547	0.965	7940565	9415	FADS2	rs174547	11	0.00385774562989753	16.76	4.24181159869127e-05
Phospholipid levels (plasma) (ALA)	21829377	FADS2	intron	rs1535	rs174549	0.866	7940565	9415	FADS2	rs174549	11	0.000928505106778087	19.37	1.0768549157279e-05
Phospholipid levels (plasma) (ALA)	21829377	FADS2	intron	rs1535	rs174548	0.835	7940565	9415	FADS2	rs174548	11	0.00185614849187935	18.18	2.00978342140874e-05
Phospholipid levels (plasma) (ALA)	21829377	FADS1	intron	rs174547	rs174547	1	7940565	9415	FADS2	rs174547	11	0.00385774562989753	16.76	4.24181159869127e-05
Phospholipid levels (plasma) (ALA)	21829377	FADS1	intron	rs174547	rs174577	0.965	7940565	9415	FADS2	rs174577	11	0.0050453514739229	16.47	4.94259981903701e-05
Phospholipid levels (plasma) (ALA)	21829377	FADS1	intron	rs174547	rs174583	0.965	7940565	9415	FADS2	rs174583	11	0.00622154779969651	15.94	6.5382275915256e-05
Phospholipid levels (plasma) (ALA)	21829377	FADS1	intron	rs174547	rs174549	0.828	7940565	9415	FADS2	rs174549	11	0.000928505106778087	19.37	1.0768549157279e-05
Phospholipid levels (plasma) (DPA)	21829377	TMEM258	intron	rs102275	rs174577	0.965	7940565	9415	FADS2	rs174577	11	0.0050453514739229	16.47	4.94259981903701e-05
Phospholipid levels (plasma) (DPA)	21829377	TMEM258	intron	rs102275	rs174583	0.965	7940565	9415	FADS2	rs174583	11	0.00622154779969651	15.94	6.5382275915256e-05
Phospholipid levels (plasma) (DPA)	21829377	TMEM258	intron	rs102275	rs174547	0.932	7940565	9415	FADS2	rs174547	11	0.00385774562989753	16.76	4.24181159869127e-05
Phospholipid levels (plasma) (DPA)	21829377	TMEM258	intron	rs102275	rs174549	0.836	7940565	9415	FADS2	rs174549	11	0.000928505106778087	19.37	1.0768549157279e-05
Phospholipid levels (plasma) (DPA)	21829377	TMEM258	intron	rs102275	rs174548	0.806	7940565	9415	FADS2	rs174548	11	0.00185614849187935	18.18	2.00978342140874e-05
Phospholipid levels (plasma) (DPA)	21829377	FADS2	intron	rs1535	rs174577	1	7940565	9415	FADS2	rs174577	11	0.0050453514739229	16.47	4.94259981903701e-05
Phospholipid levels (plasma) (DPA)	21829377	FADS2	intron	rs1535	rs174583	1	7940565	9415	FADS2	rs174583	11	0.00622154779969651	15.94	6.5382275915256e-05
Phospholipid levels (plasma) (DPA)	21829377	FADS2	intron	rs1535	rs174547	0.965	7940565	9415	FADS2	rs174547	11	0.00385774562989753	16.76	4.24181159869127e-05
Phospholipid levels (plasma) (DPA)	21829377	FADS2	intron	rs1535	rs174549	0.866	7940565	9415	FADS2	rs174549	11	0.000928505106778087	19.37	1.0768549157279e-05
Phospholipid levels (plasma) (DPA)	21829377	FADS2	intron	rs1535	rs174548	0.835	7940565	9415	FADS2	rs174548	11	0.00185614849187935	18.18	2.00978342140874e-05
Phospholipid levels (plasma) (DPA)	21829377	MYRF	cds-synon	rs174535	rs174577	0.965	7940565	9415	FADS2	rs174577	11	0.0050453514739229	16.47	4.94259981903701e-05
Phospholipid levels (plasma) (DPA)	21829377	MYRF	cds-synon	rs174535	rs174583	0.965	7940565	9415	FADS2	rs174583	11	0.00622154779969651	15.94	6.5382275915256e-05
Phospholipid levels (plasma) (DPA)	21829377	MYRF	cds-synon	rs174535	rs174547	0.932	7940565	9415	FADS2	rs174547	11	0.00385774562989753	16.76	4.24181159869127e-05
Phospholipid levels (plasma) (DPA)	21829377	MYRF	cds-synon	rs174535	rs174549	0.836	7940565	9415	FADS2	rs174549	11	0.000928505106778087	19.37	1.0768549157279e-05
Phospholipid levels (plasma) (DPA)	21829377	MYRF	cds-synon	rs174535	rs174548	0.806	7940565	9415	FADS2	rs174548	11	0.00185614849187935	18.18	2.00978342140874e-05
Phospholipid levels (plasma) (DPA)	21829377	FADS1	intron	rs174547	rs174547	1	7940565	9415	FADS2	rs174547	11	0.00385774562989753	16.76	4.24181159869127e-05
Phospholipid levels (plasma) (DPA)	21829377	FADS1	intron	rs174547	rs174577	0.965	7940565	9415	FADS2	rs174577	11	0.0050453514739229	16.47	4.94259981903701e-05
Phospholipid levels (plasma) (DPA)	21829377	FADS1	intron	rs174547	rs174583	0.965	7940565	9415	FADS2	rs174583	11	0.00622154779969651	15.94	6.5382275915256e-05
Phospholipid levels (plasma) (DPA)	21829377	FADS1	intron	rs174547	rs174549	0.828	7940565	9415	FADS2	rs174549	11	0.000928505106778087	19.37	1.0768549157279e-05
Phospholipid levels (plasma) (Eicosapentaenoic acid)	21829377	MYRF	cds-synon	rs174535	rs174577	0.965	7940565	9415	FADS2	rs174577	11	0.0050453514739229	16.47	4.94259981903701e-05
Phospholipid levels (plasma) (Eicosapentaenoic acid)	21829377	MYRF	cds-synon	rs174535	rs174583	0.965	7940565	9415	FADS2	rs174583	11	0.00622154779969651	15.94	6.5382275915256e-05
Phospholipid levels (plasma) (Eicosapentaenoic acid)	21829377	MYRF	cds-synon	rs174535	rs174547	0.932	7940565	9415	FADS2	rs174547	11	0.00385774562989753	16.76	4.24181159869127e-05
Phospholipid levels (plasma) (Eicosapentaenoic acid)	21829377	MYRF	cds-synon	rs174535	rs174549	0.836	7940565	9415	FADS2	rs174549	11	0.000928505106778087	19.37	1.0768549157279e-05
Phospholipid levels (plasma) (Eicosapentaenoic acid)	21829377	MYRF	cds-synon	rs174535	rs174548	0.806	7940565	9415	FADS2	rs174548	11	0.00185614849187935	18.18	2.00978342140874e-05
Phospholipid levels (plasma) (EPA)	21829377	TMEM258;FEN1;MIR611	UTR-5;nearGene-5;nearGene-5	rs174538	rs174577	0.862	7940565	9415	FADS2	rs174577	11	0.0050453514739229	16.47	4.94259981903701e-05
Phospholipid levels (plasma) (EPA)	21829377	TMEM258;FEN1;MIR611	UTR-5;nearGene-5;nearGene-5	rs174538	rs174583	0.862	7940565	9415	FADS2	rs174583	11	0.00622154779969651	15.94	6.5382275915256e-05
Phospholipid levels (plasma) (EPA)	21829377	TMEM258;FEN1;MIR611	UTR-5;nearGene-5;nearGene-5	rs174538	rs174534	0.839	7940565	9415	FADS2	rs174534	11	0.0198341625207297	13.95	0.00018773765577684
Phospholipid levels (plasma) (EPA)	21829377	TMEM258;FEN1;MIR611	UTR-5;nearGene-5;nearGene-5	rs174538	rs174547	0.827	7940565	9415	FADS2	rs174547	11	0.00385774562989753	16.76	4.24181159869127e-05
Phospholipid levels (plasma) (EPA)	21829377	FADS1	intron	rs174550	rs174577	0.965	7940565	9415	FADS2	rs174577	11	0.0050453514739229	16.47	4.94259981903701e-05
Phospholipid levels (plasma) (EPA)	21829377	FADS1	intron	rs174550	rs174583	0.965	7940565	9415	FADS2	rs174583	11	0.00622154779969651	15.94	6.5382275915256e-05
Phospholipid levels (plasma) (EPA)	21829377	FADS1	intron	rs174550	rs174547	0.93	7940565	9415	FADS2	rs174547	11	0.00385774562989753	16.76	4.24181159869127e-05
Phospholipid levels (plasma) (EPA)	21829377	FADS1	intron	rs174550	rs174549	0.897	7940565	9415	FADS2	rs174549	11	0.000928505106778087	19.37	1.0768549157279e-05
Phospholipid levels (plasma) (EPA)	21829377	FADS1	intron	rs174550	rs174548	0.865	7940565	9415	FADS2	rs174548	11	0.00185614849187935	18.18	2.00978342140874e-05
Phospholipid levels (plasma) (EPA)	21829377	FADS2	intron	rs174574	rs174577	1	7940565	9415	FADS2	rs174577	11	0.0050453514739229	16.47	4.94259981903701e-05
Phospholipid levels (plasma) (EPA)	21829377	FADS2	intron	rs174574	rs174583	1	7940565	9415	FADS2	rs174583	11	0.00622154779969651	15.94	6.5382275915256e-05
Phospholipid levels (plasma) (EPA)	21829377	FADS2	intron	rs174574	rs174547	0.965	7940565	9415	FADS2	rs174547	11	0.00385774562989753	16.76	4.24181159869127e-05
Phospholipid levels (plasma) (EPA)	21829377	FADS2	intron	rs174574	rs174549	0.866	7940565	9415	FADS2	rs174549	11	0.000928505106778087	19.37	1.0768549157279e-05
Phospholipid levels (plasma) (EPA)	21829377	FADS2	intron	rs174574	rs174548	0.835	7940565	9415	FADS2	rs174548	11	0.00185614849187935	18.18	2.00978342140874e-05
Phospholipid levels (plasma) (levels)	22359512	TMEM258	intron	rs102275	rs174577	0.965	7940565	9415	FADS2	rs174577	11	0.0050453514739229	16.47	4.94259981903701e-05
Phospholipid levels (plasma) (levels)	22359512	TMEM258	intron	rs102275	rs174583	0.965	7940565	9415	FADS2	rs174583	11	0.00622154779969651	15.94	6.5382275915256e-05
Phospholipid levels (plasma) (levels)	22359512	TMEM258	intron	rs102275	rs174547	0.932	7940565	9415	FADS2	rs174547	11	0.00385774562989753	16.76	4.24181159869127e-05
Phospholipid levels (plasma) (levels)	22359512	TMEM258	intron	rs102275	rs174549	0.836	7940565	9415	FADS2	rs174549	11	0.000928505106778087	19.37	1.0768549157279e-05
Phospholipid levels (plasma) (levels)	22359512	TMEM258	intron	rs102275	rs174548	0.806	7940565	9415	FADS2	rs174548	11	0.00185614849187935	18.18	2.00978342140874e-05
Phospholipid levels (plasma) (proportions)	22359512	ZPR1	intron	rs964184	rs964184	1	7896572	8882	ZPR1	rs964184	11	0.0336109008327025	12.84	0.000339287613504916
Plasma omega-6 polyunsaturated fatty acid levels (arachidonic acid)	24823311	FADS1	intron	rs174547	rs174547	1	7940565	9415	FADS2	rs174547	11	0.00385774562989753	16.76	4.24181159869127e-05
Plasma omega-6 polyunsaturated fatty acid levels (arachidonic acid)	24823311	FADS1	intron	rs174547	rs174577	0.965	7940565	9415	FADS2	rs174577	11	0.0050453514739229	16.47	4.94259981903701e-05
Plasma omega-6 polyunsaturated fatty acid levels (arachidonic acid)	24823311	FADS1	intron	rs174547	rs174583	0.965	7940565	9415	FADS2	rs174583	11	0.00622154779969651	15.94	6.5382275915256e-05
Plasma omega-6 polyunsaturated fatty acid levels (arachidonic acid)	24823311	FADS1	intron	rs174547	rs174549	0.828	7940565	9415	FADS2	rs174549	11	0.000928505106778087	19.37	1.0768549157279e-05
Plasma omega-6 polyunsaturated fatty acid levels (arachidonic acid)	24823311	SLC22A5	intron	rs274557	rs274559	1	8107920	6584	SLC22A5	rs274559	5	0.0063681592039801	15.9	6.67787172089726e-05
Plasma omega-6 polyunsaturated fatty acid levels (arachidonic acid)	24823311	SLC22A5	intron	rs274557	rs273913	1	8107920	6584	SLC22A5	rs273913	5	0.00880250223413762	15.41	8.65291736037396e-05
Plasma omega-6 polyunsaturated fatty acid levels (arachidonic acid)	24823311	SLC22A5	intron	rs274557	rs274567	0.931	8107920	6584	SLC22A5	rs274567	5	0.0063681592039801	15.9	6.67787172089726e-05
Plasma omega-6 polyunsaturated fatty acid levels (arachidonic acid)	24823311	SLC22A5	intron	rs274557	rs272889	0.931	8107920	6584	SLC22A5	rs272889	5	0.00793427230046948	15.62	7.74312620043824e-05
Plasma omega-6 polyunsaturated fatty acid levels (arachidonic acid)	24823311	SLC22A5	intron	rs274557	rs274561	0.931	8107920	6584	SLC22A5	rs274561	5	0.0110552763819095	14.99	0.000108082411285363
Plasma omega-6 polyunsaturated fatty acid levels (arachidonic acid) (Conditioned on rs174547)	24823311	TMEM258	intron	rs102275	rs174577	0.965	7940565	9415	FADS2	rs174577	11	0.0050453514739229	16.47	4.94259981903701e-05
Plasma omega-6 polyunsaturated fatty acid levels (arachidonic acid) (Conditioned on rs174547)	24823311	TMEM258	intron	rs102275	rs174583	0.965	7940565	9415	FADS2	rs174583	11	0.00622154779969651	15.94	6.5382275915256e-05
Plasma omega-6 polyunsaturated fatty acid levels (arachidonic acid) (Conditioned on rs174547)	24823311	TMEM258	intron	rs102275	rs174547	0.932	7940565	9415	FADS2	rs174547	11	0.00385774562989753	16.76	4.24181159869127e-05
Plasma omega-6 polyunsaturated fatty acid levels (arachidonic acid) (Conditioned on rs174547)	24823311	TMEM258	intron	rs102275	rs174549	0.836	7940565	9415	FADS2	rs174549	11	0.000928505106778087	19.37	1.0768549157279e-05
Plasma omega-6 polyunsaturated fatty acid levels (arachidonic acid) (Conditioned on rs174547)	24823311	TMEM258	intron	rs102275	rs174548	0.806	7940565	9415	FADS2	rs174548	11	0.00185614849187935	18.18	2.00978342140874e-05
Plasma omega-6 polyunsaturated fatty acid levels (gamma-linolenic acid)	24823311	FADS1	intron	rs174547	rs174547	1	7940565	9415	FADS2	rs174547	11	0.00385774562989753	16.76	4.24181159869127e-05
Plasma omega-6 polyunsaturated fatty acid levels (gamma-linolenic acid)	24823311	FADS1	intron	rs174547	rs174577	0.965	7940565	9415	FADS2	rs174577	11	0.0050453514739229	16.47	4.94259981903701e-05
Plasma omega-6 polyunsaturated fatty acid levels (gamma-linolenic acid)	24823311	FADS1	intron	rs174547	rs174583	0.965	7940565	9415	FADS2	rs174583	11	0.00622154779969651	15.94	6.5382275915256e-05
Plasma omega-6 polyunsaturated fatty acid levels (gamma-linolenic acid)	24823311	FADS1	intron	rs174547	rs174549	0.828	7940565	9415	FADS2	rs174549	11	0.000928505106778087	19.37	1.0768549157279e-05
Plasma plasminogen activator levels	24578379	STX2	intron	rs7301826	rs1106369	1	7967685	2054	STX2	rs1106369	12	0	26.37	2.81884856518374e-07
Plasma plasminogen activator levels	24578379	STX2	intron	rs7301826	rs10848205	1	7967685	2054	STX2	rs10848205	12	0	26.37	2.81884856518374e-07
Plasma plasminogen activator levels	24578379	STX2	intron	rs7301826	rs4619189	1	7967685	2054	STX2	rs4619189	12	0	26.37	2.81884856518374e-07
Plasma plasminogen activator levels	24578379	STX2	intron	rs7301826	rs2001483	1	7967685	2054	STX2	rs2001483	12	0	26.37	2.81884856518374e-07
Plasma plasminogen activator levels	24578379	STX2	intron	rs7301826	rs10848212	0.934	7967685	2054	STX2	rs10848212	12	0.00036231884057971	21.54	3.46524873430287e-06
Primary biliary cirrhosis	19458352	IKZF3	cds-synon	rs907092	rs9303277	0.87	8014903	55876	GSDMB	rs9303277	17	0.0179514255543823	14.16	0.00016790228313015
Primary biliary cirrhosis	19458352	IKZF3	cds-synon	rs907092	rs2305479	0.87	8014903	55876	GSDMB	rs2305479	17	0.0179514255543823	14.16	0.00016790228313015
Primary biliary cirrhosis	19458352	IKZF3	cds-synon	rs907092	rs1008723	0.87	8014903	55876	GSDMB	rs1008723	17	0.0179514255543823	14.16	0.00016790228313015
Primary biliary cirrhosis	19458352	IKZF3	cds-synon	rs907092	rs12936231	0.87	8014903	55876	GSDMB	rs12936231	17	0.0352606869285891	12.74	0.000357917693658315
Primary biliary cirrhosis	23000144	IKZF3	intron	rs9303277	rs9303277	1	8014903	55876	GSDMB	rs9303277	17	0.0179514255543823	14.16	0.00016790228313015
Primary biliary cirrhosis	23000144	IKZF3	intron	rs9303277	rs2305479	1	8014903	55876	GSDMB	rs2305479	17	0.0179514255543823	14.16	0.00016790228313015
Primary biliary cirrhosis	23000144	IKZF3	intron	rs9303277	rs1008723	1	8014903	55876	GSDMB	rs1008723	17	0.0179514255543823	14.16	0.00016790228313015
Primary biliary cirrhosis	20639880	IKZF3	intron	rs9303277	rs9303277	1	8014903	55876	GSDMB	rs9303277	17	0.0179514255543823	14.16	0.00016790228313015
Primary biliary cirrhosis	20639880	IKZF3	intron	rs9303277	rs2305479	1	8014903	55876	GSDMB	rs2305479	17	0.0179514255543823	14.16	0.00016790228313015
Primary biliary cirrhosis	20639880	IKZF3	intron	rs9303277	rs1008723	1	8014903	55876	GSDMB	rs1008723	17	0.0179514255543823	14.16	0.00016790228313015
Primary biliary cirrhosis	23000144	IKZF3	intron	rs9303277	rs12936231	1	8014903	55876	GSDMB	rs12936231	17	0.0352606869285891	12.74	0.000357917693658315
Primary biliary cirrhosis	20639880	IKZF3	intron	rs9303277	rs12936231	1	8014903	55876	GSDMB	rs12936231	17	0.0352606869285891	12.74	0.000357917693658315
Pubertal anthropometrics (Single Height)	23449627	NUCKS1	intron	rs823094	rs823121	0.934	7923837	148811	PM20D1	rs823121	1	0	25.69	4.00899046626462e-07
Pubertal anthropometrics (Single Height)	23449627	NUCKS1	intron	rs823094	rs823137	0.934	7923837	148811	PM20D1	rs823137	1	0	25.69	4.00899046626462e-07
Renal function-related traits (BUN)	22797727	PAX8	intron	rs11123170	rs11123172	0.965	8044605	654433	PAX8-AS1	rs11123172	2	0.000128205128205128	22.01	2.71233612470474e-06
Response to statin therapy (HDL, sum)	20339536	FADS2	intron	rs1535	rs174577	1	7940565	9415	FADS2	rs174577	11	0.0050453514739229	16.47	4.94259981903701e-05
Response to statin therapy (HDL, sum)	20339536	FADS2	intron	rs1535	rs174583	1	7940565	9415	FADS2	rs174583	11	0.00622154779969651	15.94	6.5382275915256e-05
Response to statin therapy (HDL, sum)	20339536	FADS2	intron	rs1535	rs174547	0.965	7940565	9415	FADS2	rs174547	11	0.00385774562989753	16.76	4.24181159869127e-05
Response to statin therapy (HDL, sum)	20339536	FADS2	intron	rs1535	rs174549	0.866	7940565	9415	FADS2	rs174549	11	0.000928505106778087	19.37	1.0768549157279e-05
Response to statin therapy (HDL, sum)	20339536	FADS2	intron	rs1535	rs174548	0.835	7940565	9415	FADS2	rs174548	11	0.00185614849187935	18.18	2.00978342140874e-05
Response to statin therapy (Triglyceride, sum)	20339536	FADS2	intron	rs174583	rs174577	1	7940565	9415	FADS2	rs174577	11	0.0050453514739229	16.47	4.94259981903701e-05
Response to statin therapy (Triglyceride, sum)	20339536	FADS2	intron	rs174583	rs174583	1	7940565	9415	FADS2	rs174583	11	0.00622154779969651	15.94	6.5382275915256e-05
Response to statin therapy (Triglyceride, sum)	20339536	FADS2	intron	rs174583	rs174547	0.965	7940565	9415	FADS2	rs174547	11	0.00385774562989753	16.76	4.24181159869127e-05
Response to statin therapy (Triglyceride, sum)	20339536	FADS2	intron	rs174583	rs174549	0.866	7940565	9415	FADS2	rs174549	11	0.000928505106778087	19.37	1.0768549157279e-05
Response to statin therapy (Triglyceride, sum)	20339536	FADS2	intron	rs174583	rs174548	0.835	7940565	9415	FADS2	rs174548	11	0.00185614849187935	18.18	2.00978342140874e-05
Response to Vitamin E supplementation (alpha-TOH)	22437554	ZPR1	intron	rs964184	rs964184	1	7896572	8882	ZPR1	rs964184	11	0.0336109008327025	12.84	0.000339287613504916
Response to Vitamin E supplementation (change in alpha-TOH)	22437554	ZPR1	intron	rs964184	rs964184	1	7896572	8882	ZPR1	rs964184	11	0.0336109008327025	12.84	0.000339287613504916
Resting heart rate	20639392	FADS1	intron	rs174547	rs174547	1	7940565	9415	FADS2	rs174547	11	0.00385774562989753	16.76	4.24181159869127e-05
Resting heart rate	20639392	FADS1	intron	rs174547	rs174577	0.965	7940565	9415	FADS2	rs174577	11	0.0050453514739229	16.47	4.94259981903701e-05
Resting heart rate	20639392	FADS1	intron	rs174547	rs174583	0.965	7940565	9415	FADS2	rs174583	11	0.00622154779969651	15.94	6.5382275915256e-05
Resting heart rate	20639392	FADS1	intron	rs174547	rs174549	0.828	7940565	9415	FADS2	rs174549	11	0.000928505106778087	19.37	1.0768549157279e-05
Rheumatoid arthritis	20453842	ZPBP2 - GSDMB	Intergenic	rs2872507	rs2305479	0.905	8014903	55876	GSDMB	rs2305479	17	0.0179514255543823	14.16	0.00016790228313015
Rheumatoid arthritis	20453842	ZPBP2 - GSDMB	Intergenic	rs2872507	rs1008723	0.905	8014903	55876	GSDMB	rs1008723	17	0.0179514255543823	14.16	0.00016790228313015
Rheumatoid arthritis	20453842	ZPBP2 - GSDMB	Intergenic	rs2872507	rs9303277	0.905	8014903	55876	GSDMB	rs9303277	17	0.0179514255543823	14.16	0.00016790228313015
Rheumatoid arthritis	20453842	ZPBP2 - GSDMB	Intergenic	rs2872507	rs12936231	0.905	8014903	55876	GSDMB	rs12936231	17	0.0352606869285891	12.74	0.000357917693658315
Schizophrenia	23974872	AS3MT;C10orf32-ASMT	nearGene-5;intron	rs7085104	rs4917985	0.895	7930181	57412	AS3MT	rs4917985	10	0.00642927794263106	15.87	6.78457024717306e-05
Schizophrenia	23974872	AS3MT;C10orf32-ASMT	nearGene-5;intron	rs7085104	rs4919691	0.82	7930181	57412	AS3MT	rs4919691	10	0.00542005420054201	16.3	5.40639514973283e-05
Schizophrenia	21926974	CNNM2	intron	rs7914558	rs10509757	1	7930181	57412	AS3MT	rs10509757	10	0.038546150167384	12.58	0.000389896731481288
Schizophrenia	21926974	CNNM2	intron	rs7914558	rs10786719	0.966	7930181	57412	AS3MT	rs10786719	10	0.0277074542897328	13.24	0.000274037909602573
Schizophrenia	21926974	CNNM2	intron	rs7914558	rs11191438	0.966	7930181	57412	AS3MT	rs11191438	10	0.0279317100475791	13.22	0.00027697761801865
Schizophrenia	21926974	CNNM2	intron	rs7914558	rs10883817	0.966	7930181	57412	AS3MT	rs10883817	10	0.038546150167384	12.58	0.000389896731481288
Schizophrenia	21926974	CNNM2	intron	rs7914558	rs10748835	0.966	7930181	57412	AS3MT	rs10748835	10	0.038546150167384	12.58	0.000389896731481288
Self-reported allergy	23817569	GSDMB	intron	rs9303280	rs1008723	0.901	8014903	55876	GSDMB	rs1008723	17	0.0179514255543823	14.16	0.00016790228313015
Self-reported allergy	23817569	GSDMB	intron	rs9303280	rs2305479	0.901	8014903	55876	GSDMB	rs2305479	17	0.0179514255543823	14.16	0.00016790228313015
Self-reported allergy	23817569	GSDMB	intron	rs9303280	rs9303277	0.901	8014903	55876	GSDMB	rs9303277	17	0.0179514255543823	14.16	0.00016790228313015
Self-reported allergy	23817569	GSDMB	intron	rs9303280	rs12936231	0.901	8014903	55876	GSDMB	rs12936231	17	0.0352606869285891	12.74	0.000357917693658315
Smoking initiation (females)	24665060	ADH5	nearGene-3	rs7662987	rs6852848	1	8101844	128	ADH5	rs6852848	4	0.0465747428321296	12.2	0.000477895158568766
Stearic acid (18:0) plasma levels	23362303	TMEM258	intron	rs102275	rs174577	0.965	7940565	9415	FADS2	rs174577	11	0.0050453514739229	16.47	4.94259981903701e-05
Stearic acid (18:0) plasma levels	23362303	TMEM258	intron	rs102275	rs174583	0.965	7940565	9415	FADS2	rs174583	11	0.00622154779969651	15.94	6.5382275915256e-05
Stearic acid (18:0) plasma levels	23362303	TMEM258	intron	rs102275	rs174547	0.932	7940565	9415	FADS2	rs174547	11	0.00385774562989753	16.76	4.24181159869127e-05
Stearic acid (18:0) plasma levels	23362303	TMEM258	intron	rs102275	rs174549	0.836	7940565	9415	FADS2	rs174549	11	0.000928505106778087	19.37	1.0768549157279e-05
Stearic acid (18:0) plasma levels	23362303	TMEM258	intron	rs102275	rs174548	0.806	7940565	9415	FADS2	rs174548	11	0.00185614849187935	18.18	2.00978342140874e-05
Sudden cardiac arrest (Recessive)	21658281	SIN3A	intron	rs8028182	rs8028182	1	7990457	4123	MAN2C1	rs8028182	15	0.0198412698412698	13.94	0.000188738999213808
Systemic lupus erythematosus and Systemic sclerosis (ACA)	23740937	IKZF3	intron	rs9303277	rs9303277	1	8014903	55876	GSDMB	rs9303277	17	0.0179514255543823	14.16	0.00016790228313015
Systemic lupus erythematosus and Systemic sclerosis (ACA)	23740937	IKZF3	intron	rs9303277	rs2305479	1	8014903	55876	GSDMB	rs2305479	17	0.0179514255543823	14.16	0.00016790228313015
Systemic lupus erythematosus and Systemic sclerosis (ACA)	23740937	IKZF3	intron	rs9303277	rs1008723	1	8014903	55876	GSDMB	rs1008723	17	0.0179514255543823	14.16	0.00016790228313015
Systemic lupus erythematosus and Systemic sclerosis (ACA)	23740937	IKZF3	intron	rs9303277	rs12936231	1	8014903	55876	GSDMB	rs12936231	17	0.0352606869285891	12.74	0.000357917693658315
Telomere length	24478790	TRDMT1	intron	rs10904887	rs6602178	0.967	7932326	8029	CUBN	rs6602178	10	0.00357575757575758	16.84	4.06670421025167e-05
Telomere length	24478790	TRDMT1	intron	rs10904887	rs3824632	0.967	7932326	8029	CUBN	rs3824632	10	0.00780952380952381	15.66	7.58106573312438e-05
Telomere length	24478790	TRDMT1	intron	rs10904887	rs10490959	0.967	7932326	8029	CUBN	rs10490959	10	0.00942408376963351	15.3	9.17165112768606e-05
Telomere length	24478790	TRDMT1	intron	rs10904887	rs10795460	0.905	7932326	8029	CUBN	rs10795460	10	0.00780952380952381	15.66	7.58106573312438e-05
Telomere length	24478790	TRDMT1	intron	rs10904887	rs11254419	0.905	7932326	8029	CUBN	rs11254419	10	0.0159737417943107	14.33	0.000153400669401585
Testicular germ cell tumor	23666240	MCM3AP	intron	rs2839186	rs2839191	0.967	8069340	54059	YBEY	rs2839191	21	0.0113308611454471	14.93	0.000111574549918584
Testicular germ cell tumor	23666240	MCM3AP	intron	rs2839186	rs4819221	0.934	8069340	54059	YBEY	rs4819221	21	0.0113308611454471	14.93	0.000111574549918584
Testicular germ cell tumor	23666240	MCM3AP	intron	rs2839186	rs12482209	0.814	8069340	54059	YBEY	rs12482209	21	0.0186873920552677	14.08	0.000175196810385767
Triglycerides	24097068	FADS1	UTR-3	rs174546	rs174577	1	7940565	9415	FADS2	rs174577	11	0.0050453514739229	16.47	4.94259981903701e-05
Triglycerides	20686565	FADS1	UTR-3	rs174546	rs174577	1	7940565	9415	FADS2	rs174577	11	0.0050453514739229	16.47	4.94259981903701e-05
Triglycerides	24097068	FADS1	UTR-3	rs174546	rs174583	1	7940565	9415	FADS2	rs174583	11	0.00622154779969651	15.94	6.5382275915256e-05
Triglycerides	20686565	FADS1	UTR-3	rs174546	rs174583	1	7940565	9415	FADS2	rs174583	11	0.00622154779969651	15.94	6.5382275915256e-05
Triglycerides	24097068	FADS1	UTR-3	rs174546	rs174547	0.965	7940565	9415	FADS2	rs174547	11	0.00385774562989753	16.76	4.24181159869127e-05
Triglycerides	20686565	FADS1	UTR-3	rs174546	rs174547	0.965	7940565	9415	FADS2	rs174547	11	0.00385774562989753	16.76	4.24181159869127e-05
Triglycerides	24097068	FADS1	UTR-3	rs174546	rs174549	0.866	7940565	9415	FADS2	rs174549	11	0.000928505106778087	19.37	1.0768549157279e-05
Triglycerides	20686565	FADS1	UTR-3	rs174546	rs174549	0.866	7940565	9415	FADS2	rs174549	11	0.000928505106778087	19.37	1.0768549157279e-05
Triglycerides	24097068	FADS1	UTR-3	rs174546	rs174548	0.835	7940565	9415	FADS2	rs174548	11	0.00185614849187935	18.18	2.00978342140874e-05
Triglycerides	20686565	FADS1	UTR-3	rs174546	rs174548	0.835	7940565	9415	FADS2	rs174548	11	0.00185614849187935	18.18	2.00978342140874e-05
Triglycerides	19060906	FADS1	intron	rs174547	rs174547	1	7940565	9415	FADS2	rs174547	11	0.00385774562989753	16.76	4.24181159869127e-05
Triglycerides	19060906	FADS1	intron	rs174547	rs174577	0.965	7940565	9415	FADS2	rs174577	11	0.0050453514739229	16.47	4.94259981903701e-05
Triglycerides	19060906	FADS1	intron	rs174547	rs174583	0.965	7940565	9415	FADS2	rs174583	11	0.00622154779969651	15.94	6.5382275915256e-05
Triglycerides	19060906	FADS1	intron	rs174547	rs174549	0.828	7940565	9415	FADS2	rs174549	11	0.000928505106778087	19.37	1.0768549157279e-05
Triglycerides	20864672	FADS1	intron	rs174548	rs174548	1	7940565	9415	FADS2	rs174548	11	0.00185614849187935	18.18	2.00978342140874e-05
Triglycerides	20864672	FADS1	intron	rs174548	rs174549	0.964	7940565	9415	FADS2	rs174549	11	0.000928505106778087	19.37	1.0768549157279e-05
Triglycerides	20864672	FADS1	intron	rs174548	rs174577	0.835	7940565	9415	FADS2	rs174577	11	0.0050453514739229	16.47	4.94259981903701e-05
Triglycerides	20864672	FADS1	intron	rs174548	rs174583	0.835	7940565	9415	FADS2	rs174583	11	0.00622154779969651	15.94	6.5382275915256e-05
Triglycerides	24886709	ZPR1	intron	rs964184	rs964184	1	7896572	8882	ZPR1	rs964184	11	0.0336109008327025	12.84	0.000339287613504916
Triglycerides	24097068	ZPR1	intron	rs964184	rs964184	1	7896572	8882	ZPR1	rs964184	11	0.0336109008327025	12.84	0.000339287613504916
Triglycerides	20686565	ZPR1	intron	rs964184	rs964184	1	7896572	8882	ZPR1	rs964184	11	0.0336109008327025	12.84	0.000339287613504916
Triglycerides	19060906	ZPR1	intron	rs964184	rs964184	1	7896572	8882	ZPR1	rs964184	11	0.0336109008327025	12.84	0.000339287613504916
Triglycerides (Hispanic)	23726366	ZPR1	intron	rs964184	rs964184	1	7896572	8882	ZPR1	rs964184	11	0.0336109008327025	12.84	0.000339287613504916
Type 1 diabetes	19430480	GSDMB	intron	rs2290400	rs1008723	1	8014903	55876	GSDMB	rs1008723	17	0.0179514255543823	14.16	0.00016790228313015
Type 1 diabetes	19430480	GSDMB	intron	rs2290400	rs2305479	1	8014903	55876	GSDMB	rs2305479	17	0.0179514255543823	14.16	0.00016790228313015
Type 1 diabetes	19430480	GSDMB	intron	rs2290400	rs9303277	1	8014903	55876	GSDMB	rs9303277	17	0.0179514255543823	14.16	0.00016790228313015
Type 1 diabetes	19430480	GSDMB	intron	rs2290400	rs12936231	1	8014903	55876	GSDMB	rs12936231	17	0.0352606869285891	12.74	0.000357917693658315
Type 1 diabetes	19430480	SKAP2	intron	rs7804356	rs17315929	1	8138689	8935	SKAP2	rs17315929	7	0.0441229250785105	12.3	0.000452958293923552
Type 1 diabetes	19430480	SKAP2	intron	rs7804356	rs17323934	0.906	8138689	8935	SKAP2	rs17323934	7	0.0331550802139037	12.87	0.000333891609336585
Type 1 diabetes autoantibodies (T1D)	21829393	ZPBP2 - GSDMB	Intergenic	rs2872507	rs2305479	0.905	8014903	55876	GSDMB	rs2305479	17	0.0179514255543823	14.16	0.00016790228313015
Type 1 diabetes autoantibodies (T1D)	21829393	ZPBP2 - GSDMB	Intergenic	rs2872507	rs1008723	0.905	8014903	55876	GSDMB	rs1008723	17	0.0179514255543823	14.16	0.00016790228313015
Type 1 diabetes autoantibodies (T1D)	21829393	ZPBP2 - GSDMB	Intergenic	rs2872507	rs9303277	0.905	8014903	55876	GSDMB	rs9303277	17	0.0179514255543823	14.16	0.00016790228313015
Type 1 diabetes autoantibodies (T1D)	21829393	ZPBP2 - GSDMB	Intergenic	rs2872507	rs12936231	0.905	8014903	55876	GSDMB	rs12936231	17	0.0352606869285891	12.74	0.000357917693658315
Type 2 diabetes (All South Asians)	23209189	RPL26P19 - MAP3K1	Intergenic	rs10461617	rs860580	1	8105456	133383	SETD9	rs860580	5	0	25.94	3.52195132569583e-07
Type 2 diabetes (All South Asians)	23209189	RPL26P19 - MAP3K1	Intergenic	rs10461617	rs832554	1	8105456	133383	SETD9	rs832554	5	0.000788954635108481	19.79	8.6433704300554e-06
Type 2 diabetes (All South Asians)	23209189	RPL26P19 - MAP3K1	Intergenic	rs10461617	rs252902	1	8105456	133383	SETD9	rs252902	5	0.000788954635108481	19.79	8.6433704300554e-06
Type 2 diabetes (All South Asians)	23209189	RPL26P19 - MAP3K1	Intergenic	rs10461617	rs252904	1	8105456	133383	SETD9	rs252904	5	0.000788954635108481	19.79	8.6433704300554e-06
Type 2 diabetes (All South Asians)	23209189	RPL26P19 - MAP3K1	Intergenic	rs10461617	rs252915	1	8105456	133383	SETD9	rs252915	5	0.000788954635108481	19.79	8.6433704300554e-06
Type 2 diabetes (All South Asians)	23209189	RPL26P19 - MAP3K1	Intergenic	rs10461617	rs2113079	1	8105456	133383	SETD9	rs2113079	5	0.000788954635108481	19.79	8.6433704300554e-06
Type 2 diabetes (All South Asians)	23209189	RPL26P19 - MAP3K1	Intergenic	rs10461617	rs832584	1	8105456	133383	SETD9	rs832584	5	0.000952380952380952	19.46	1.02728583053231e-05
Type 2 diabetes nephropathy	21150874	SNORA33 - HMGB1P13	Intergenic	rs7769051	rs7769051	1	8129649	116843	SLC18B1	rs7769051	6	0.0369692532942899	12.66	0.000373562215098037
Type 2 diabetes nephropathy	21150874	SNORA33 - HMGB1P13	Intergenic	rs7769051	rs9493454	1	8129649	116843	SLC18B1	rs9493454	6	0.0369692532942899	12.66	0.000373562215098037
Type 2 diabetes nephropathy	21150874	SNORA33 - HMGB1P13	Intergenic	rs7769051	rs6934161	1	8129649	116843	SLC18B1	rs6934161	6	0.0369692532942899	12.66	0.000373562215098037
Ulcerative colitis	20228799	GSDMB	missense	rs2305480	rs2305479	0.905	8014903	55876	GSDMB	rs2305479	17	0.0179514255543823	14.16	0.00016790228313015
Ulcerative colitis	20228799	GSDMB	missense	rs2305480	rs1008723	0.905	8014903	55876	GSDMB	rs1008723	17	0.0179514255543823	14.16	0.00016790228313015
Ulcerative colitis	20228799	GSDMB	missense	rs2305480	rs9303277	0.905	8014903	55876	GSDMB	rs9303277	17	0.0179514255543823	14.16	0.00016790228313015
Ulcerative colitis	20228799	GSDMB	missense	rs2305480	rs12936231	0.905	8014903	55876	GSDMB	rs12936231	17	0.0352606869285891	12.74	0.000357917693658315
Ulcerative colitis	21297633	ZPBP2 - GSDMB	Intergenic	rs2872507	rs2305479	0.905	8014903	55876	GSDMB	rs2305479	17	0.0179514255543823	14.16	0.00016790228313015
Ulcerative colitis	21297633	ZPBP2 - GSDMB	Intergenic	rs2872507	rs1008723	0.905	8014903	55876	GSDMB	rs1008723	17	0.0179514255543823	14.16	0.00016790228313015
Ulcerative colitis	21297633	ZPBP2 - GSDMB	Intergenic	rs2872507	rs9303277	0.905	8014903	55876	GSDMB	rs9303277	17	0.0179514255543823	14.16	0.00016790228313015
Ulcerative colitis	21297633	ZPBP2 - GSDMB	Intergenic	rs2872507	rs12936231	0.905	8014903	55876	GSDMB	rs12936231	17	0.0352606869285891	12.74	0.000357917693658315
Ulcerative colitis	20228799	ZPBP2 - GSDMB	Intergenic	rs8067378	rs2305479	1	8014903	55876	GSDMB	rs2305479	17	0.0179514255543823	14.16	0.00016790228313015
Ulcerative colitis	20228799	ZPBP2 - GSDMB	Intergenic	rs8067378	rs1008723	1	8014903	55876	GSDMB	rs1008723	17	0.0179514255543823	14.16	0.00016790228313015
Ulcerative colitis	20228799	ZPBP2 - GSDMB	Intergenic	rs8067378	rs9303277	1	8014903	55876	GSDMB	rs9303277	17	0.0179514255543823	14.16	0.00016790228313015
Ulcerative colitis	20228799	ZPBP2 - GSDMB	Intergenic	rs8067378	rs12936231	1	8014903	55876	GSDMB	rs12936231	17	0.0352606869285891	12.74	0.000357917693658315
Urate levels	23263486	QRICH2	intron	rs164009	rs164009	1	8018694	5635	PRPSAP1	rs164009	17	0.0149451381006432	14.47	0.00014240962790411
Urate levels	23263486	QRICH2	intron	rs164009	rs346785	0.965	8018694	5635	PRPSAP1	rs346785	17	0.018522372528616	14.1	0.000173343782164112
Vitamin E levels	21729881	ZPR1	intron	rs964184	rs964184	1	7896572	8882	ZPR1	rs964184	11	0.0336109008327025	12.84	0.000339287613504916

## Sheet: Monocyte.txt
Disease.Trait	PUBMEDID	Mapped_gene	Context	gwasSNP	Proxy	RSquared	PROBEID	ENTREZID	SYMBOL	eSNP	chr	fdr	scores	pval
Acute lymphoblastic leukemia (B-cell precursor)	23996088	ARID5B	intron	rs7090445	rs10821936	1	7927732	84159	ARID5B	rs10821936	10	0.0149668156575918	13.57	0.000229829379874383
Acute lymphoblastic leukemia (B-cell precursor)	23996088	ARID5B	intron	rs7090445	rs7896246	1	7927732	84159	ARID5B	rs7896246	10	0.0149668156575918	13.57	0.000229829379874383
Acute lymphoblastic leukemia (childhood)	23512250	ARID5B	intron	rs10821936	rs10821936	1	7927732	84159	ARID5B	rs10821936	10	0.0149668156575918	13.57	0.000229829379874383
Acute lymphoblastic leukemia (childhood)	23512250	ARID5B	intron	rs10821936	rs7896246	1	7927732	84159	ARID5B	rs7896246	10	0.0149668156575918	13.57	0.000229829379874383
Acute lymphoblastic leukemia (childhood)	19684603	ARID5B	intron	rs10821936	rs10821936	1	7927732	84159	ARID5B	rs10821936	10	0.0149668156575918	13.57	0.000229829379874383
Acute lymphoblastic leukemia (childhood)	19684603	ARID5B	intron	rs10821936	rs7896246	1	7927732	84159	ARID5B	rs7896246	10	0.0149668156575918	13.57	0.000229829379874383
Acute lymphoblastic leukemia (childhood)	19684604	ARID5B	intron	rs7089424	rs7896246	0.957	7927732	84159	ARID5B	rs7896246	10	0.0149668156575918	13.57	0.000229829379874383
Acute lymphoblastic leukemia (childhood)	19684604	ARID5B	intron	rs7089424	rs10821936	0.957	7927732	84159	ARID5B	rs10821936	10	0.0149668156575918	13.57	0.000229829379874383
Adiponectin levels	22479202	RBMS2	intron	rs2657888	rs7310284	1	7956261	5939	RBMS2	rs7310284	12	0.00840391961468195	14.64	0.000130123208455477
Adiponectin levels	22479202	RBMS2	intron	rs2657888	rs2657888	1	7956261	5939	RBMS2	rs2657888	12	0.036547212741752	11.64	0.000645486028195732
Adiposity (WC)	19557161	TBCE	intron	rs6429082	rs291344	0.818	7925229	148789	B3GALNT2	rs291344	1	0.00731917831866045	14.89	0.000113965520208619
Adiposity (WC)	19557161	TBCE	intron	rs6429082	rs291386	0.818	7925229	148789	B3GALNT2	rs291386	1	0.00892337536372454	14.51	0.000139417496352588
Adverse response to chemotherapy (neutropenia/leucopenia) (paclitaxel + carboplatin) (Recessive model)	23648065	LRRC8B	intron	rs922107	rs922105	0.967	7902861	23507	LRRC8B	rs922105	1	0	33.22	8.22996926921499e-09
Adverse response to chemotherapy (neutropenia/leucopenia) (paclitaxel + carboplatin) (Recessive model)	23648065	LRRC8B	intron	rs922107	rs2045583	0.967	7902861	23507	LRRC8B	rs2045583	1	0	32.55	1.16165133121448e-08
Adverse response to chemotherapy (neutropenia/leucopenia) (paclitaxel) (Recessive model)	23648065	LRRC8B	intron	rs922106	rs12119009	1	7902861	23507	LRRC8B	rs12119009	1	0	34.48	4.30653697581957e-09
Adverse response to chemotherapy (neutropenia/leucopenia) (paclitaxel) (Recessive model)	23648065	LRRC8B	intron	rs922106	rs12733491	1	7902861	23507	LRRC8B	rs12733491	1	0	34.48	4.30653697581957e-09
Adverse response to chemotherapy (neutropenia/leucopenia) (paclitaxel) (Recessive model)	23648065	LRRC8B	intron	rs922106	rs2390762	1	7902861	23507	LRRC8B	rs2390762	1	0	32.08	1.47952626855958e-08
Airflow obstruction (All)	22837378	CHRNA5	intron	rs17486278	rs951266	0.966	7985213	1138	CHRNA5	rs951266	15	0.0059415337889142	15.43	8.56182342045027e-05
Airflow obstruction (All)	22837378	CHRNA5	intron	rs17486278	rs10519203	0.868	7985213	1138	CHRNA5	rs10519203	15	0.011215092097445	14.1	0.000173343782164112
Airflow obstruction (All)	22837378	CHRNA5	intron	rs17486278	rs9788721	0.868	7985213	1138	CHRNA5	rs9788721	15	0.011215092097445	14.1	0.000173343782164112
Airflow obstruction (Smokers)	22837378	HYKK	intron	rs8031948	rs10519203	1	7985213	1138	CHRNA5	rs10519203	15	0.011215092097445	14.1	0.000173343782164112
Airflow obstruction (Smokers)	22837378	HYKK	intron	rs8031948	rs9788721	1	7985213	1138	CHRNA5	rs9788721	15	0.011215092097445	14.1	0.000173343782164112
Airflow obstruction (Smokers)	22837378	HYKK	intron	rs8031948	rs951266	0.902	7985213	1138	CHRNA5	rs951266	15	0.0059415337889142	15.43	8.56182342045027e-05
Alcohol consumption	23743675	PLCL1	intron	rs67031482	rs10206714	0.935	8047248	5334	PLCL1	rs10206714	2	0.0170674941815361	13.28	0.000268252497049916
Alcohol consumption	23743675	PLCL1	intron	rs67031482	rs1371664	0.935	8047248	5334	PLCL1	rs1371664	2	0.0170674941815361	13.28	0.000268252497049916
Alcohol consumption	23743675	PLCL1	intron	rs67031482	rs1579695	0.935	8047248	5334	PLCL1	rs1579695	2	0.0189239332096475	13.05	0.000303284407545946
Alcohol consumption	23743675	PLCL1	intron	rs67031482	rs1541953	0.935	8047248	5334	PLCL1	rs1541953	2	0.0190811411633938	13.04	0.0003049080963483
Alcohol consumption	23743675	PLCL1	intron	rs67031482	rs7587251	0.935	8047248	5334	PLCL1	rs7587251	2	0.0190811411633938	13.04	0.0003049080963483
Alcohol consumption	23743675	PLCL1	intron	rs67031482	rs962210	0.935	8047248	5334	PLCL1	rs962210	2	0.0232313039578428	12.58	0.000389896731481288
Alcohol dependence	19581569	ERAP1	intron	rs13160562	rs17401719	0.933	8113250	51752	ERAP1	rs17401719	5	0.00660084110440666	15.2	9.67034206269413e-05
Alcohol dependence	19581569	ERAP1	intron	rs13160562	rs1862609	0.871	8113250	51752	ERAP1	rs1862609	5	0.00660084110440666	15.2	9.67034206269413e-05
Alcohol dependence	19581569	ERAP1	intron	rs13160562	rs10037212	0.871	8113250	51752	ERAP1	rs10037212	5	0.00660084110440666	15.2	9.67034206269413e-05
Alcohol dependence	19581569	ERAP1	intron	rs13160562	rs7705827	0.871	8113250	51752	ERAP1	rs7705827	5	0.00660084110440666	15.2	9.67034206269413e-05
Alzheimer's disease	18976728	CD33	nearGene-5	rs3826656	rs273635	1	8030804	945	CD33	rs273635	19	0.00751918158567775	14.82	0.000118274505048066
Alzheimer's disease	18976728	CD33	nearGene-5	rs3826656	rs3826656	1	8030804	945	CD33	rs3826656	19	0.0128771780705482	13.85	0.000197996736945992
Alzheimer's disease (late onset)	22881374	SLC25A6P5 - MIR8081	Intergenic	rs9969729	rs9969729	1	8157092	55151	TMEM38B	rs9969729	9	0.0448219648219648	11.16	0.000835799229945754
Amyotrophic lateral sclerosis (Meta)	22959728	STK36	intron	rs2303565	rs7594046	0.864	8048432	1593	CYP27A1	rs7594046	2	0.0221766381766382	12.68	0.000369587570143847
Amyotrophic lateral sclerosis (Meta)	22959728	STK36	intron	rs2303565	rs6704575	0.864	8048432	1593	CYP27A1	rs6704575	2	0.0273063120118218	12.23	0.000470271984148325
Amyotrophic lateral sclerosis (Meta)	22959728	STK36	intron	rs2303565	rs11896209	0.864	8048432	1593	CYP27A1	rs11896209	2	0.0273063120118218	12.23	0.000470271984148325
Amyotrophic lateral sclerosis (Meta)	22959728	STK36	intron	rs2303565	rs1078803	0.864	8048432	1593	CYP27A1	rs1078803	2	0.0273063120118218	12.23	0.000470271984148325
Amyotrophic lateral sclerosis (Meta)	22959728	STK36	intron	rs2303565	rs608047	0.864	8048432	1593	CYP27A1	rs608047	2	0.0273063120118218	12.23	0.000470271984148325
Amyotrophic lateral sclerosis (Meta)	22959728	STK36	intron	rs2303565	rs6723334	0.864	8048432	1593	CYP27A1	rs6723334	2	0.0273063120118218	12.23	0.000470271984148325
Amyotrophic lateral sclerosis (Meta)	22959728	STK36	intron	rs2303565	rs2272188	0.864	8048432	1593	CYP27A1	rs2272188	2	0.0348193473193473	11.75	0.000608432381673357
Amyotrophic lateral sclerosis (Meta)	22959728	STK36	intron	rs2303565	rs2059717	0.864	8048432	1593	CYP27A1	rs2059717	2	0.0420355961005277	11.33	0.000762649013024779
Amyotrophic lateral sclerosis (Meta)	22959728	STK36	intron	rs2303565	rs933994	0.833	8048432	1593	CYP27A1	rs933994	2	0.0221766381766382	12.68	0.000369587570143847
Ankylosing spondylitis	21743469	CARD9	nearGene-5	rs10781500	rs10781500	1	8165156	10807	SDCCAG3	rs10781500	9	0.0380671166104237	11.57	0.000670244183511452
Ankylosing spondylitis	21743469	CARD9	nearGene-5	rs10781500	rs4266763	1	8165156	10807	SDCCAG3	rs4266763	9	0.0380671166104237	11.57	0.000670244183511452
Ankylosing spondylitis	21743469	CARD9	nearGene-5	rs10781500	rs10781500	1	8165107	64170	CARD9	rs10781500	9	0.0391972751541931	11.49	0.000699716368809163
Ankylosing spondylitis	21743469	CARD9	nearGene-5	rs10781500	rs4266763	1	8165107	64170	CARD9	rs4266763	9	0.0391972751541931	11.49	0.000699716368809163
Ankylosing spondylitis	20062062	ERAP1	cds-synon	rs27434	rs26498	1	8113250	51752	ERAP1	rs26498	5	0	26.6	2.50243753409654e-07
Ankylosing spondylitis	20062062	ERAP1	cds-synon	rs27434	rs27045	1	8113250	51752	ERAP1	rs27045	5	0	26.6	2.50243753409654e-07
Ankylosing spondylitis	21743469	ERAP1	missense	rs30187	rs27710	1	8113250	51752	ERAP1	rs27710	5	0	30.22	3.85711414958983e-08
Ankylosing spondylitis	21743469	ERAP1	missense	rs30187	rs27529	1	8113250	51752	ERAP1	rs27529	5	0	30.22	3.85711414958983e-08
Ankylosing spondylitis	21743469	ERAP1	missense	rs30187	rs27710	1	8107044	64167	ERAP2	rs27710	5	0.00626622172784575	15.31	9.12322771501236e-05
Ankylosing spondylitis	21743469	ERAP1	missense	rs30187	rs27529	1	8107044	64167	ERAP2	rs27529	5	0.00626622172784575	15.31	9.12322771501236e-05
Ankylosing spondylitis	21743469	KPNB1 - TBKBP1	Intergenic	rs8070463	rs8070463	1	8008016	9755	TBKBP1	rs8070463	17	0	28.79	8.06665420484829e-08
Ankylosing spondylitis	21743469	KPNB1 - TBKBP1	Intergenic	rs8070463	rs11871606	0.869	8008016	9755	TBKBP1	rs11871606	17	0.000225225225225225	22.17	2.4954275902664e-06
Ankylosing spondylitis	21743469	KPNB1 - TBKBP1	Intergenic	rs8070463	rs11079784	0.869	8008016	9755	TBKBP1	rs11079784	17	0.000699300699300699	19.43	1.04354894688308e-05
Ankylosing spondylitis	21743469	KPNB1 - TBKBP1	Intergenic	rs8070463	rs4794048	0.837	8008016	9755	TBKBP1	rs4794048	17	0.000294334069168506	23.74	1.10266805756094e-06
Arsenic metabolism (DMA%)	22383894	C10orf32;C10orf32-ASMT	UTR-3;intron	rs9527	rs4919690	1	7930181	57412	AS3MT	rs4919690	10	0.000399800099950025	21.31	3.90688124487074e-06
Arsenic metabolism (DMA%)	22383894	C10orf32;C10orf32-ASMT	UTR-3;intron	rs9527	rs4919690	1	7930170	119032	C10orf32	rs4919690	10	0.0028324154209284	17.08	3.58377312396627e-05
Asthma	20860503	SLC22A5	intron	rs2073643	rs2522051	0.811	8107920	6584	SLC22A5	rs2522051	5	0.00138476755687438	18.29	1.8970036620574e-05
Attention deficit hyperactivity disorder	18839057	MAN2A2	intron	rs2677744	rs2677744	1	7991401	374659	HDDC3	rs2677744	15	0.0236310917809747	12.54	0.000398332301207575
Autism spectrum disorder, attention deficit-hyperactivity disorder, bipolar disorder, major depressive disorder, and schizophrenia (combined) (Modelling analysis)	23453885	PALB2	intron	rs249954	rs35585	0.861	7994102	84516	DCTN5	rs35585	16	0.00367562600505399	16.44	5.02143664644261e-05
Autism spectrum disorder, attention deficit-hyperactivity disorder, bipolar disorder, major depressive disorder, and schizophrenia (combined) (Modelling analysis)	23453885	PALB2	intron	rs249954	rs35635	0.861	7994102	84516	DCTN5	rs35635	16	0.00708619777895293	15	0.000107511176729501
Autism spectrum disorder, attention deficit-hyperactivity disorder, bipolar disorder, major depressive disorder, and schizophrenia (combined) (Modelling analysis)	23453885	PALB2	intron	rs249954	rs26760	0.808	7994102	84516	DCTN5	rs26760	16	0.00790931989924433	14.72	0.000124716302348635
Autism spectrum disorder, attention deficit-hyperactivity disorder, bipolar disorder, major depressive disorder, and schizophrenia (combined) (Modelling analysis)	23453885	CNNM2	intron	rs7914558	rs10509757	1	7930181	57412	AS3MT	rs10509757	10	0.0228236355435273	12.61	0.000383688505315911
Autism spectrum disorder, attention deficit-hyperactivity disorder, bipolar disorder, major depressive disorder, and schizophrenia (combined) (Modelling analysis)	23453885	CNNM2	intron	rs7914558	rs10786719	0.966	7930181	57412	AS3MT	rs10786719	10	0.0127438416631069	13.87	0.000195900695887098
Autism spectrum disorder, attention deficit-hyperactivity disorder, bipolar disorder, major depressive disorder, and schizophrenia (combined) (Modelling analysis)	23453885	CNNM2	intron	rs7914558	rs11191438	0.966	7930181	57412	AS3MT	rs11191438	10	0.0132577348453031	13.79	0.000204421414313996
Autism spectrum disorder, attention deficit-hyperactivity disorder, bipolar disorder, major depressive disorder, and schizophrenia (combined) (Modelling analysis)	23453885	CNNM2	intron	rs7914558	rs10883817	0.966	7930181	57412	AS3MT	rs10883817	10	0.0228236355435273	12.61	0.000383688505315911
Autism spectrum disorder, attention deficit-hyperactivity disorder, bipolar disorder, major depressive disorder, and schizophrenia (combined) (Modelling analysis)	23453885	CNNM2	intron	rs7914558	rs10748835	0.966	7930181	57412	AS3MT	rs10748835	10	0.0228236355435273	12.61	0.000383688505315911
Behavioural disinhibition (generation interaction) (Illicit drug use)	23942779	MOV10L1	intron	rs138229	rs138229	1	8076894	23209	MLC1	rs138229	22	0.0171997430956969	13.25	0.00027257986971028
Behcet's disease (All Turkish cases - Recessive Model)	23291587	ERAP1;LOC102724748	missense;nearGene-5	rs17482078	rs13170045	0.959	8113250	51752	ERAP1	rs13170045	5	0.00322901142573274	16.8	4.15333028667767e-05
Behcet's disease (All Turkish cases - Recessive Model)	23291587	ERAP1;LOC102724748	missense;nearGene-5	rs17482078	rs10062964	0.959	8113250	51752	ERAP1	rs10062964	5	0.00322901142573274	16.8	4.15333028667767e-05
Behcet's disease (All Turkish cases - Recessive Model)	23291587	ERAP1;LOC102724748	missense;nearGene-5	rs17482078	rs10050860	0.879	8113250	51752	ERAP1	rs10050860	5	0.00322901142573274	16.8	4.15333028667767e-05
Behcet's disease (Turkish cases with Uveitis - Recessive Model)	23291587	ERAP1;LOC102724748	missense;nearGene-5	rs17482078	rs13170045	0.959	8113250	51752	ERAP1	rs13170045	5	0.00322901142573274	16.8	4.15333028667767e-05
Behcet's disease (Turkish cases with Uveitis - Recessive Model)	23291587	ERAP1;LOC102724748	missense;nearGene-5	rs17482078	rs10062964	0.959	8113250	51752	ERAP1	rs10062964	5	0.00322901142573274	16.8	4.15333028667767e-05
Behcet's disease (Turkish cases with Uveitis - Recessive Model)	23291587	ERAP1;LOC102724748	missense;nearGene-5	rs17482078	rs10050860	0.879	8113250	51752	ERAP1	rs10050860	5	0.00322901142573274	16.8	4.15333028667767e-05
Biochemical measures (LDL cholesterol)	19260141	PKNOX1	intron	rs2839619	rs2839619	1	8068866	5316	PKNOX1	rs2839619	21	0.0207394366197183	12.83	0.00034110575560318
Biochemical measures (total cholesterol)	19260141	PKNOX1	intron	rs2839619	rs2839619	1	8068866	5316	PKNOX1	rs2839619	21	0.0207394366197183	12.83	0.00034110575560318
Bitter taste perception (Quinine)	23966204	PRH1-PRR4	intron	rs1031391	rs2010481	1	7961295	259289	TAS2R43	rs2010481	12	0.020615748963884	12.86	0.000335680593296239
Bitter taste perception (Quinine)	23966204	PRH1-PRR4	intron	rs1031391	rs2900578	1	7961295	259289	TAS2R43	rs2900578	12	0.0262418195472589	12.32	0.000448130701041462
Bitter taste perception (Quinine)	23966204	PRH1-PRR4	intron	rs1031391	rs2597996	0.935	7961295	259289	TAS2R43	rs2597996	12	0.0284654758174031	12.16	0.000488253771170466
Bitter taste perception (Quinine)	23966204	PRH1-PRR4	intron	rs1031391	rs7134036	0.935	7961295	259289	TAS2R43	rs7134036	12	0.0286712557363371	12.15	0.000490878644840285
Blood metabolite levels (1-arachidonoylglycerophosphocholine)	24816252	MYRF	cds-synon	rs174535	rs174577	0.965	7940565	9415	FADS2	rs174577	11	0.0189239332096475	13.05	0.000303284407545946
Blood metabolite levels (1-arachidonoylglycerophosphocholine)	24816252	MYRF	cds-synon	rs174535	rs174583	0.965	7940565	9415	FADS2	rs174583	11	0.02	12.97	0.000316522021639725
Blood metabolite levels (1-arachidonoylglycerophosphocholine)	24816252	MYRF	cds-synon	rs174535	rs174547	0.932	7940565	9415	FADS2	rs174547	11	0.0344259096673495	11.77	0.000601929782214133
Blood metabolite levels (1-arachidonoylglycerophosphocholine)	24816252	MYRF	cds-synon	rs174535	rs174549	0.836	7940565	9415	FADS2	rs174549	11	0.00304192229038855	16.96	3.81757014028371e-05
Blood metabolite levels (1-arachidonoylglycerophosphocholine)	24816252	MYRF	cds-synon	rs174535	rs174548	0.806	7940565	9415	FADS2	rs174548	11	0.00127817019845274	18.41	1.78120748316976e-05
Blood metabolite levels (1-arachidonoylglycerophosphoethanolamine)	24816252	FADS2	intron	rs174578	rs174577	1	7940565	9415	FADS2	rs174577	11	0.0189239332096475	13.05	0.000303284407545946
Blood metabolite levels (1-arachidonoylglycerophosphoethanolamine)	24816252	FADS2	intron	rs174578	rs174583	1	7940565	9415	FADS2	rs174583	11	0.02	12.97	0.000316522021639725
Blood metabolite levels (1-arachidonoylglycerophosphoethanolamine)	24816252	FADS2	intron	rs174578	rs174547	0.965	7940565	9415	FADS2	rs174547	11	0.0344259096673495	11.77	0.000601929782214133
Blood metabolite levels (1-arachidonoylglycerophosphoethanolamine)	24816252	FADS2	intron	rs174578	rs174549	0.866	7940565	9415	FADS2	rs174549	11	0.00304192229038855	16.96	3.81757014028371e-05
Blood metabolite levels (1-arachidonoylglycerophosphoethanolamine)	24816252	FADS2	intron	rs174578	rs174548	0.835	7940565	9415	FADS2	rs174548	11	0.00127817019845274	18.41	1.78120748316976e-05
Blood metabolite levels (1-arachidonoylglycerophosphoinositol)	24816252	FADS2	intron	rs174578	rs174577	1	7940565	9415	FADS2	rs174577	11	0.0189239332096475	13.05	0.000303284407545946
Blood metabolite levels (1-arachidonoylglycerophosphoinositol)	24816252	FADS2	intron	rs174578	rs174583	1	7940565	9415	FADS2	rs174583	11	0.02	12.97	0.000316522021639725
Blood metabolite levels (1-arachidonoylglycerophosphoinositol)	24816252	FADS2	intron	rs174578	rs174547	0.965	7940565	9415	FADS2	rs174547	11	0.0344259096673495	11.77	0.000601929782214133
Blood metabolite levels (1-arachidonoylglycerophosphoinositol)	24816252	FADS2	intron	rs174578	rs174549	0.866	7940565	9415	FADS2	rs174549	11	0.00304192229038855	16.96	3.81757014028371e-05
Blood metabolite levels (1-arachidonoylglycerophosphoinositol)	24816252	FADS2	intron	rs174578	rs174548	0.835	7940565	9415	FADS2	rs174548	11	0.00127817019845274	18.41	1.78120748316976e-05
Blood metabolite levels (1-linoleoylglycerophosphoethanolamine)	24816252	MYRF	cds-synon	rs174535	rs174577	0.965	7940565	9415	FADS2	rs174577	11	0.0189239332096475	13.05	0.000303284407545946
Blood metabolite levels (1-linoleoylglycerophosphoethanolamine)	24816252	MYRF	cds-synon	rs174535	rs174583	0.965	7940565	9415	FADS2	rs174583	11	0.02	12.97	0.000316522021639725
Blood metabolite levels (1-linoleoylglycerophosphoethanolamine)	24816252	MYRF	cds-synon	rs174535	rs174547	0.932	7940565	9415	FADS2	rs174547	11	0.0344259096673495	11.77	0.000601929782214133
Blood metabolite levels (1-linoleoylglycerophosphoethanolamine)	24816252	MYRF	cds-synon	rs174535	rs174549	0.836	7940565	9415	FADS2	rs174549	11	0.00304192229038855	16.96	3.81757014028371e-05
Blood metabolite levels (1-linoleoylglycerophosphoethanolamine)	24816252	MYRF	cds-synon	rs174535	rs174548	0.806	7940565	9415	FADS2	rs174548	11	0.00127817019845274	18.41	1.78120748316976e-05
Blood metabolite levels (3-dehydrocarnitine)	24816252	SLC22A4;LOC553103	intron;intron	rs273913	rs274559	1	8107909	6583	SLC22A4	rs274559	5	0.00971830985915493	14.37	0.00015017596766537
Blood metabolite levels (3-dehydrocarnitine)	24816252	SLC22A4;LOC553103	intron;intron	rs273913	rs273913	1	8107909	6583	SLC22A4	rs273913	5	0.0170674941815361	13.28	0.000268252497049916
Blood metabolite levels (3-dehydrocarnitine)	24816252	SLC22A4;LOC553103	intron;intron	rs273913	rs274567	0.931	8107909	6583	SLC22A4	rs274567	5	0.00971830985915493	14.37	0.00015017596766537
Blood metabolite levels (3-dehydrocarnitine)	24816252	SLC22A4;LOC553103	intron;intron	rs273913	rs272889	0.931	8107909	6583	SLC22A4	rs272889	5	0.0303972898059747	12.04	0.000520709715916055
Blood metabolite levels (acetylcarnitine)	24816252	SLC22A5	intron	rs274567	rs274567	1	8107909	6583	SLC22A4	rs274567	5	0.00971830985915493	14.37	0.00015017596766537
Blood metabolite levels (acetylcarnitine)	24816252	SLC22A5	intron	rs274567	rs272889	1	8107909	6583	SLC22A4	rs272889	5	0.0303972898059747	12.04	0.000520709715916055
Blood metabolite levels (acetylcarnitine)	24816252	SLC22A5	intron	rs274567	rs274559	0.931	8107909	6583	SLC22A4	rs274559	5	0.00971830985915493	14.37	0.00015017596766537
Blood metabolite levels (acetylcarnitine)	24816252	SLC22A5	intron	rs274567	rs273913	0.931	8107909	6583	SLC22A4	rs273913	5	0.0170674941815361	13.28	0.000268252497049916
Blood metabolite levels (adrenate (22:4n6))	24816252	FADS1	intron	rs174550	rs174577	0.965	7940565	9415	FADS2	rs174577	11	0.0189239332096475	13.05	0.000303284407545946
Blood metabolite levels (adrenate (22:4n6))	24816252	FADS1	intron	rs174550	rs174583	0.965	7940565	9415	FADS2	rs174583	11	0.02	12.97	0.000316522021639725
Blood metabolite levels (adrenate (22:4n6))	24816252	FADS1	intron	rs174550	rs174547	0.93	7940565	9415	FADS2	rs174547	11	0.0344259096673495	11.77	0.000601929782214133
Blood metabolite levels (adrenate (22:4n6))	24816252	FADS1	intron	rs174550	rs174549	0.897	7940565	9415	FADS2	rs174549	11	0.00304192229038855	16.96	3.81757014028371e-05
Blood metabolite levels (adrenate (22:4n6))	24816252	FADS1	intron	rs174550	rs174548	0.865	7940565	9415	FADS2	rs174548	11	0.00127817019845274	18.41	1.78120748316976e-05
Blood metabolite levels (arachidonate (20:4n6))	24816252	FADS1	intron	rs174548	rs174548	1	7940565	9415	FADS2	rs174548	11	0.00127817019845274	18.41	1.78120748316976e-05
Blood metabolite levels (arachidonate (20:4n6))	24816252	FADS1	intron	rs174548	rs174549	0.964	7940565	9415	FADS2	rs174549	11	0.00304192229038855	16.96	3.81757014028371e-05
Blood metabolite levels (arachidonate (20:4n6))	24816252	FADS1	intron	rs174548	rs174577	0.835	7940565	9415	FADS2	rs174577	11	0.0189239332096475	13.05	0.000303284407545946
Blood metabolite levels (arachidonate (20:4n6))	24816252	FADS1	intron	rs174548	rs174583	0.835	7940565	9415	FADS2	rs174583	11	0.02	12.97	0.000316522021639725
Blood metabolite levels (docosapentaenoate (n3 DPA; 22:5n3))	24816252	TMEM258;FEN1;MIR611	UTR-5;nearGene-5;nearGene-5	rs174538	rs174577	0.862	7940565	9415	FADS2	rs174577	11	0.0189239332096475	13.05	0.000303284407545946
Blood metabolite levels (docosapentaenoate (n3 DPA; 22:5n3))	24816252	TMEM258;FEN1;MIR611	UTR-5;nearGene-5;nearGene-5	rs174538	rs174583	0.862	7940565	9415	FADS2	rs174583	11	0.02	12.97	0.000316522021639725
Blood metabolite levels (docosapentaenoate (n3 DPA; 22:5n3))	24816252	TMEM258;FEN1;MIR611	UTR-5;nearGene-5;nearGene-5	rs174538	rs174547	0.827	7940565	9415	FADS2	rs174547	11	0.0344259096673495	11.77	0.000601929782214133
Blood metabolite levels (eicosapentaenoate (EPA; 20:5n3))	24816252	FADS1	intron	rs174556	rs174549	1	7940565	9415	FADS2	rs174549	11	0.00304192229038855	16.96	3.81757014028371e-05
Blood metabolite levels (eicosapentaenoate (EPA; 20:5n3))	24816252	FADS1	intron	rs174556	rs174548	0.964	7940565	9415	FADS2	rs174548	11	0.00127817019845274	18.41	1.78120748316976e-05
Blood metabolite levels (eicosapentaenoate (EPA; 20:5n3))	24816252	FADS1	intron	rs174556	rs174577	0.866	7940565	9415	FADS2	rs174577	11	0.0189239332096475	13.05	0.000303284407545946
Blood metabolite levels (eicosapentaenoate (EPA; 20:5n3))	24816252	FADS1	intron	rs174556	rs174583	0.866	7940565	9415	FADS2	rs174583	11	0.02	12.97	0.000316522021639725
Blood metabolite levels (eicosapentaenoate (EPA; 20:5n3))	24816252	FADS1	intron	rs174556	rs174547	0.828	7940565	9415	FADS2	rs174547	11	0.0344259096673495	11.77	0.000601929782214133
Blood metabolite levels (glutaroyl carnitine)	24816252	SLC7A6	intron	rs8056893	rs6499165	0.885	7996772	9057	SLC7A6	rs6499165	16	0.0049918500407498	15.86	6.82051616396931e-05
Blood metabolite levels (glutaroyl carnitine)	24816252	SLC7A6	intron	rs8056893	rs7199750	0.885	7996772	9057	SLC7A6	rs7199750	16	0.00806964674367989	14.69	0.00012671687031126
Blood metabolite levels (glutaroyl carnitine)	24816252	SLC7A6	intron	rs8056893	rs3961282	0.879	7996772	9057	SLC7A6	rs3961282	16	0.00895883777239709	14.5	0.000140159542629564
Blood metabolite levels (glutaroyl carnitine)	24816252	SLC7A6	intron	rs8056893	rs4783553	0.842	7996772	9057	SLC7A6	rs4783553	16	0.00182361733931241	17.86	2.37766512756391e-05
Blood metabolite levels (glutaroyl carnitine)	24816252	SLC7A6	intron	rs8056893	rs1111571	0.842	7996772	9057	SLC7A6	rs1111571	16	0.00895883777239709	14.5	0.000140159542629564
Blood metabolite levels (hexanoylcarnitine)	24816252	SLC22A4;LOC553103	intron;intron	rs272869	rs274567	1	8107909	6583	SLC22A4	rs274567	5	0.00971830985915493	14.37	0.00015017596766537
Blood metabolite levels (hexanoylcarnitine)	24816252	SLC22A4;LOC553103	intron;intron	rs272869	rs272889	1	8107909	6583	SLC22A4	rs272889	5	0.0303972898059747	12.04	0.000520709715916055
Blood metabolite levels (hexanoylcarnitine)	24816252	SLC22A4;LOC553103	intron;intron	rs272869	rs274559	0.931	8107909	6583	SLC22A4	rs274559	5	0.00971830985915493	14.37	0.00015017596766537
Blood metabolite levels (hexanoylcarnitine)	24816252	SLC22A4;LOC553103	intron;intron	rs272869	rs273913	0.931	8107909	6583	SLC22A4	rs273913	5	0.0170674941815361	13.28	0.000268252497049916
Blood metabolite levels (homostachydrine)	24816252	SLC22A4;LOC553103	intron;intron	rs11950562	rs2631360	1	8107920	6584	SLC22A5	rs2631360	5	0.000396301188903567	20.35	6.44930881791041e-06
Blood metabolite levels (isovalerylcarnitine)	24816252	SLC22A4;LOC553103	intron;intron	rs11950562	rs2631360	1	8107920	6584	SLC22A5	rs2631360	5	0.000396301188903567	20.35	6.44930881791041e-06
Blood metabolite levels (isovalerylcarnitine)	24816252	IVD	intron	rs9635324	rs10518693	1	7982723	3712	IVD	rs10518693	15	0.0264297908664106	12.29	0.000455391735964188
Blood metabolite levels (lysine)	24816252	SLC7A6	intron	rs2863979	rs6499165	0.961	7996772	9057	SLC7A6	rs6499165	16	0.0049918500407498	15.86	6.82051616396931e-05
Blood metabolite levels (lysine)	24816252	SLC7A6	intron	rs2863979	rs7199750	0.961	7996772	9057	SLC7A6	rs7199750	16	0.00806964674367989	14.69	0.00012671687031126
Blood metabolite levels (lysine)	24816252	SLC7A6	intron	rs2863979	rs3961282	0.881	7996772	9057	SLC7A6	rs3961282	16	0.00895883777239709	14.5	0.000140159542629564
Blood metabolite levels (lysine)	24816252	SLC7A6	intron	rs2863979	rs4783553	0.842	7996772	9057	SLC7A6	rs4783553	16	0.00182361733931241	17.86	2.37766512756391e-05
Blood metabolite levels (lysine)	24816252	SLC7A6	intron	rs2863979	rs1111571	0.842	7996772	9057	SLC7A6	rs1111571	16	0.00895883777239709	14.5	0.000140159542629564
Blood metabolite levels (oleoylcarnitine)	24816252	SLC22A4;LOC553103	intron;intron	rs273914	rs274559	1	8107909	6583	SLC22A4	rs274559	5	0.00971830985915493	14.37	0.00015017596766537
Blood metabolite levels (oleoylcarnitine)	24816252	SLC22A4;LOC553103	intron;intron	rs273914	rs273913	1	8107909	6583	SLC22A4	rs273913	5	0.0170674941815361	13.28	0.000268252497049916
Blood metabolite levels (oleoylcarnitine)	24816252	SLC22A4;LOC553103	intron;intron	rs273914	rs274567	0.931	8107909	6583	SLC22A4	rs274567	5	0.00971830985915493	14.37	0.00015017596766537
Blood metabolite levels (oleoylcarnitine)	24816252	SLC22A4;LOC553103	intron;intron	rs273914	rs272889	0.931	8107909	6583	SLC22A4	rs272889	5	0.0303972898059747	12.04	0.000520709715916055
Blood metabolite levels (propionylcarnitine)	24816252	LOC101927705	intron	rs7727544	rs10076701	1	8107909	6583	SLC22A4	rs10076701	5	0.0394297763109644	11.47	0.0007072868059427
Blood metabolite levels (stearidonate (18:4n3))	24816252	FADS2	intron	rs174601	rs174577	0.896	7940565	9415	FADS2	rs174577	11	0.0189239332096475	13.05	0.000303284407545946
Blood metabolite levels (stearidonate (18:4n3))	24816252	FADS2	intron	rs174601	rs174583	0.896	7940565	9415	FADS2	rs174583	11	0.02	12.97	0.000316522021639725
Blood metabolite levels (stearidonate (18:4n3))	24816252	FADS2	intron	rs174601	rs174547	0.861	7940565	9415	FADS2	rs174547	11	0.0344259096673495	11.77	0.000601929782214133
Blood metabolite levels (X-03094)	24816252	RPL13AP9 - ATG4C	Intergenic	rs6679002	rs11208009	0.967	7916669	85440	DOCK7	rs11208009	1	0.0256600926824011	12.36	0.000438630690703207
Blood metabolite levels (X-11423--O-sulfo-L-tyrosine)	24816252	ARSA	UTR-3	rs6151429	rs6151429	1	8074106	113730	KLHDC7B	rs6151429	22	0.0466582491582492	11.07	0.000877356822876662
Blood metabolite levels (X-12749)	24816252	ARSA	UTR-3	rs6151429	rs6151429	1	8074106	113730	KLHDC7B	rs6151429	22	0.0466582491582492	11.07	0.000877356822876662
Blood metabolite ratios (arachidonate (20:4n6)/dihomo-linolenate (20:3n3 or n6))	24816252	FADS1	intron	rs174548	rs174548	1	7940565	9415	FADS2	rs174548	11	0.00127817019845274	18.41	1.78120748316976e-05
Blood metabolite ratios (arachidonate (20:4n6)/dihomo-linolenate (20:3n3 or n6))	24816252	FADS1	intron	rs174548	rs174549	0.964	7940565	9415	FADS2	rs174549	11	0.00304192229038855	16.96	3.81757014028371e-05
Blood metabolite ratios (arachidonate (20:4n6)/dihomo-linolenate (20:3n3 or n6))	24816252	FADS1	intron	rs174548	rs174577	0.835	7940565	9415	FADS2	rs174577	11	0.0189239332096475	13.05	0.000303284407545946
Blood metabolite ratios (arachidonate (20:4n6)/dihomo-linolenate (20:3n3 or n6))	24816252	FADS1	intron	rs174548	rs174583	0.835	7940565	9415	FADS2	rs174583	11	0.02	12.97	0.000316522021639725
Blood metabolite ratios (lysine/glutaroyl carnitine)	24816252	SLC7A6	intron	rs8056893	rs6499165	0.885	7996772	9057	SLC7A6	rs6499165	16	0.0049918500407498	15.86	6.82051616396931e-05
Blood metabolite ratios (lysine/glutaroyl carnitine)	24816252	SLC7A6	intron	rs8056893	rs7199750	0.885	7996772	9057	SLC7A6	rs7199750	16	0.00806964674367989	14.69	0.00012671687031126
Blood metabolite ratios (lysine/glutaroyl carnitine)	24816252	SLC7A6	intron	rs8056893	rs3961282	0.879	7996772	9057	SLC7A6	rs3961282	16	0.00895883777239709	14.5	0.000140159542629564
Blood metabolite ratios (lysine/glutaroyl carnitine)	24816252	SLC7A6	intron	rs8056893	rs4783553	0.842	7996772	9057	SLC7A6	rs4783553	16	0.00182361733931241	17.86	2.37766512756391e-05
Blood metabolite ratios (lysine/glutaroyl carnitine)	24816252	SLC7A6	intron	rs8056893	rs1111571	0.842	7996772	9057	SLC7A6	rs1111571	16	0.00895883777239709	14.5	0.000140159542629564
Blood metabolite ratios (propionylcarnitine/isovalerylcarnitine)	24816252	IVD	intron	rs9635324	rs10518693	1	7982723	3712	IVD	rs10518693	15	0.0264297908664106	12.29	0.000455391735964188
Blood metabolite ratios (valine/isovalerylcarnitine)	24816252	SLC22A4;LOC553103	intron;intron	rs272889	rs274567	1	8107909	6583	SLC22A4	rs274567	5	0.00971830985915493	14.37	0.00015017596766537
Blood metabolite ratios (valine/isovalerylcarnitine)	24816252	SLC22A4;LOC553103	intron;intron	rs272889	rs272889	1	8107909	6583	SLC22A4	rs272889	5	0.0303972898059747	12.04	0.000520709715916055
Blood metabolite ratios (valine/isovalerylcarnitine)	24816252	SLC22A4;LOC553103	intron;intron	rs272889	rs274559	0.931	8107909	6583	SLC22A4	rs274559	5	0.00971830985915493	14.37	0.00015017596766537
Blood metabolite ratios (valine/isovalerylcarnitine)	24816252	SLC22A4;LOC553103	intron;intron	rs272889	rs273913	0.931	8107909	6583	SLC22A4	rs273913	5	0.0170674941815361	13.28	0.000268252497049916
Blood pressure (DBP)	23972371	ULK4	intron	rs1717027	rs6599175	1	8086372	54986	ULK4	rs6599175	3	0.000270453008789723	23.32	1.37166270760227e-06
Blood pressure (DBP)	23972371	ULK4	intron	rs1717027	rs1717020	1	8086372	54986	ULK4	rs1717020	3	0.000235155790711346	22.41	2.20224392724438e-06
Blood pressure (DBP)	23972371	ULK4	intron	rs1717027	rs2272007	1	8086372	54986	ULK4	rs2272007	3	0.000235155790711346	22.41	2.20224392724438e-06
Blood pressure (DBP)	23972371	ULK4	intron	rs1717027	rs1717006	1	8086372	54986	ULK4	rs1717006	3	0.000235155790711346	22.41	2.20224392724438e-06
Blood pressure (DBP)	23972371	ULK4	intron	rs1717027	rs1716685	1	8086372	54986	ULK4	rs1716685	3	0.000235155790711346	22.41	2.20224392724438e-06
Blood pressure (DBP)	23972371	ULK4	intron	rs1717027	rs13325965	1	8086372	54986	ULK4	rs13325965	3	0.000235155790711346	22.41	2.20224392724438e-06
Blood pressure (DBP)	23972371	ULK4	intron	rs1717027	rs3774372	1	8086372	54986	ULK4	rs3774372	3	0.000235155790711346	22.41	2.20224392724438e-06
Blood pressure (DBP)	23972371	ULK4	intron	rs1717027	rs2128834	1	8086372	54986	ULK4	rs2128834	3	0.000235155790711346	22.41	2.20224392724438e-06
Blood pressure (DBP)	23972371	ULK4	intron	rs1717027	rs7648578	1	8086372	54986	ULK4	rs7648578	3	0.000235155790711346	22.41	2.20224392724438e-06
Blood pressure (DBP)	23972371	ULK4	intron	rs1717027	rs9867627	1	8086372	54986	ULK4	rs9867627	3	0.000235155790711346	22.41	2.20224392724438e-06
Blood pressure (DBP)	23972371	ULK4	intron	rs1717027	rs6599176	1	8086372	54986	ULK4	rs6599176	3	0.000235155790711346	22.41	2.20224392724438e-06
Blood pressure (DBP)	23972371	ULK4	intron	rs1717027	rs9825741	1	8086372	54986	ULK4	rs9825741	3	0.000235155790711346	22.41	2.20224392724438e-06
Blood pressure (DBP)	23972371	ULK4	intron	rs1717027	rs17062109	1	8086372	54986	ULK4	rs17062109	3	0.00040281973816717	21.38	3.76680110781505e-06
Blood pressure (DBP)	23972371	ULK4	intron	rs1717027	rs1717024	1	8086372	54986	ULK4	rs1717024	3	0.000388726919339164	21.14	4.26923174922987e-06
Blood pressure (DBP)	23972371	ULK4	intron	rs1717027	rs9856633	1	8086372	54986	ULK4	rs9856633	3	0.000396825396825397	20.36	6.415693058794e-06
Blood pressure (DBP)	23972371	ULK4	intron	rs1717027	rs9856633	1	8086352	54986	ULK4	rs9856633	3	0.00533333333333333	15.76	7.19068321154237e-05
Blood pressure (DBP)	23972371	ULK4	intron	rs1717027	rs1717020	1	8086352	54986	ULK4	rs1717020	3	0.00672101449275362	15.15	9.92983126228346e-05
Blood pressure (DBP)	23972371	ULK4	intron	rs1717027	rs2272007	1	8086352	54986	ULK4	rs2272007	3	0.00672101449275362	15.15	9.92983126228346e-05
Blood pressure (DBP)	23972371	ULK4	intron	rs1717027	rs1717006	1	8086352	54986	ULK4	rs1717006	3	0.00672101449275362	15.15	9.92983126228346e-05
Blood pressure (DBP)	23972371	ULK4	intron	rs1717027	rs1716685	1	8086352	54986	ULK4	rs1716685	3	0.00672101449275362	15.15	9.92983126228346e-05
Blood pressure (DBP)	23972371	ULK4	intron	rs1717027	rs13325965	1	8086352	54986	ULK4	rs13325965	3	0.00672101449275362	15.15	9.92983126228346e-05
Blood pressure (DBP)	23972371	ULK4	intron	rs1717027	rs3774372	1	8086352	54986	ULK4	rs3774372	3	0.00672101449275362	15.15	9.92983126228346e-05
Blood pressure (DBP)	23972371	ULK4	intron	rs1717027	rs2128834	1	8086352	54986	ULK4	rs2128834	3	0.00672101449275362	15.15	9.92983126228346e-05
Blood pressure (DBP)	23972371	ULK4	intron	rs1717027	rs7648578	1	8086352	54986	ULK4	rs7648578	3	0.00672101449275362	15.15	9.92983126228346e-05
Blood pressure (DBP)	23972371	ULK4	intron	rs1717027	rs9867627	1	8086352	54986	ULK4	rs9867627	3	0.00672101449275362	15.15	9.92983126228346e-05
Blood pressure (DBP)	23972371	ULK4	intron	rs1717027	rs6599176	1	8086352	54986	ULK4	rs6599176	3	0.00672101449275362	15.15	9.92983126228346e-05
Blood pressure (DBP)	23972371	ULK4	intron	rs1717027	rs9825741	1	8086352	54986	ULK4	rs9825741	3	0.00672101449275362	15.15	9.92983126228346e-05
Blood pressure (DBP)	23972371	ULK4	intron	rs1717027	rs6599175	1	8086352	54986	ULK4	rs6599175	3	0.00727272727272727	14.92	0.000112167517354527
Blood pressure (DBP)	23972371	ULK4	intron	rs1717027	rs17062109	1	8086352	54986	ULK4	rs17062109	3	0.0103479853479853	14.23	0.000161770864880322
Blood pressure (DBP)	23972371	ULK4	intron	rs1717027	rs1717024	1	8086352	54986	ULK4	rs1717024	3	0.0168297455968689	13.32	0.0002625901774147
Blood pressure (DBP)	23972371	ULK4	intron	rs1717027	rs13087502	0.857	8086372	54986	ULK4	rs13087502	3	0.000235155790711346	22.41	2.20224392724438e-06
Blood pressure (DBP)	23972371	ULK4	intron	rs1717027	rs13087502	0.857	8086352	54986	ULK4	rs13087502	3	0.00672101449275362	15.15	9.92983126228346e-05
Blood pressure (DBP)	23972371	ULK4	intron	rs1717027	rs7652506	0.812	8086372	54986	ULK4	rs7652506	3	0.000235155790711346	22.41	2.20224392724438e-06
Blood pressure (DBP)	23972371	ULK4	intron	rs1717027	rs17284313	0.812	8086372	54986	ULK4	rs17284313	3	0.00089031339031339	18.78	1.4669744420775e-05
Blood pressure (DBP)	23972371	ULK4	intron	rs1717027	rs17284472	0.812	8086372	54986	ULK4	rs17284472	3	0.00089031339031339	18.78	1.4669744420775e-05
Blood pressure (DBP)	23972371	ULK4	intron	rs1717027	rs17283929	0.812	8086372	54986	ULK4	rs17283929	3	0.00089031339031339	18.78	1.4669744420775e-05
Blood pressure (DBP)	23972371	ULK4	intron	rs1717027	rs17214945	0.812	8086372	54986	ULK4	rs17214945	3	0.00089031339031339	18.78	1.4669744420775e-05
Blood pressure (DBP)	23972371	ULK4	intron	rs1717027	rs17218264	0.812	8086372	54986	ULK4	rs17218264	3	0.0014407334643091	18.25	1.93725949219694e-05
Blood pressure (DBP)	23972371	ULK4	intron	rs1717027	rs17214987	0.812	8086372	54986	ULK4	rs17214987	3	0.00301391035548686	16.99	3.7577211803569e-05
Blood pressure (DBP)	23972371	ULK4	intron	rs1717027	rs809930	0.812	8086372	54986	ULK4	rs809930	3	0.00463492063492064	16.03	6.23467128068085e-05
Blood pressure (DBP)	23972371	ULK4	intron	rs1717027	rs10510732	0.812	8086372	54986	ULK4	rs10510732	3	0.00561993047508691	15.57	7.95061232433368e-05
Blood pressure (DBP)	23972371	ULK4	intron	rs1717027	rs7652506	0.812	8086352	54986	ULK4	rs7652506	3	0.00672101449275362	15.15	9.92983126228346e-05
Blood pressure (DBP)	23972371	ULK4	intron	rs1717027	rs809930	0.812	8086352	54986	ULK4	rs809930	3	0.0171181630546956	13.27	0.00026968720566305
Blood pressure (DBP)	23972371	ULK4	intron	rs1717027	rs10510732	0.812	8086352	54986	ULK4	rs10510732	3	0.021467549053756	12.77	0.000352222836757016
Blood pressure (DBP)	23972371	ULK4	intron	rs1717027	rs17284313	0.812	8086352	54986	ULK4	rs17284313	3	0.0240808214640609	12.5	0.000406952017444959
Blood pressure (DBP)	23972371	ULK4	intron	rs1717027	rs17284472	0.812	8086352	54986	ULK4	rs17284472	3	0.0240808214640609	12.5	0.000406952017444959
Blood pressure (DBP)	23972371	ULK4	intron	rs1717027	rs17283929	0.812	8086352	54986	ULK4	rs17283929	3	0.0240808214640609	12.5	0.000406952017444959
Blood pressure (DBP)	23972371	ULK4	intron	rs1717027	rs17214945	0.812	8086352	54986	ULK4	rs17214945	3	0.0240808214640609	12.5	0.000406952017444959
Blood pressure (DBP)	23972371	ULK4	intron	rs1717027	rs17218264	0.812	8086352	54986	ULK4	rs17218264	3	0.0297537761224912	12.09	0.000506929743046445
Blood pressure (EA, MAP, Age 50-59)	24954895	AS3MT;C10orf32-ASMT	nearGene-5;intron	rs12416687	rs4919690	1	7930181	57412	AS3MT	rs4919690	10	0.000399800099950025	21.31	3.90688124487074e-06
Blood pressure (EA, MAP, Age 50-59)	24954895	AS3MT;C10orf32-ASMT	nearGene-5;intron	rs12416687	rs4919690	1	7930170	119032	C10orf32	rs4919690	10	0.0028324154209284	17.08	3.58377312396627e-05
Blood pressure (Pulse Pressure)	21909110	ULK4	missense	rs3774372	rs6599175	1	8086372	54986	ULK4	rs6599175	3	0.000270453008789723	23.32	1.37166270760227e-06
Blood pressure (Pulse Pressure)	21909110	ULK4	missense	rs3774372	rs3774372	1	8086372	54986	ULK4	rs3774372	3	0.000235155790711346	22.41	2.20224392724438e-06
Blood pressure (Pulse Pressure)	21909110	ULK4	missense	rs3774372	rs2128834	1	8086372	54986	ULK4	rs2128834	3	0.000235155790711346	22.41	2.20224392724438e-06
Blood pressure (Pulse Pressure)	21909110	ULK4	missense	rs3774372	rs7648578	1	8086372	54986	ULK4	rs7648578	3	0.000235155790711346	22.41	2.20224392724438e-06
Blood pressure (Pulse Pressure)	21909110	ULK4	missense	rs3774372	rs13325965	1	8086372	54986	ULK4	rs13325965	3	0.000235155790711346	22.41	2.20224392724438e-06
Blood pressure (Pulse Pressure)	21909110	ULK4	missense	rs3774372	rs1716685	1	8086372	54986	ULK4	rs1716685	3	0.000235155790711346	22.41	2.20224392724438e-06
Blood pressure (Pulse Pressure)	21909110	ULK4	missense	rs3774372	rs1717006	1	8086372	54986	ULK4	rs1717006	3	0.000235155790711346	22.41	2.20224392724438e-06
Blood pressure (Pulse Pressure)	21909110	ULK4	missense	rs3774372	rs9867627	1	8086372	54986	ULK4	rs9867627	3	0.000235155790711346	22.41	2.20224392724438e-06
Blood pressure (Pulse Pressure)	21909110	ULK4	missense	rs3774372	rs6599176	1	8086372	54986	ULK4	rs6599176	3	0.000235155790711346	22.41	2.20224392724438e-06
Blood pressure (Pulse Pressure)	21909110	ULK4	missense	rs3774372	rs1717020	1	8086372	54986	ULK4	rs1717020	3	0.000235155790711346	22.41	2.20224392724438e-06
Blood pressure (Pulse Pressure)	21909110	ULK4	missense	rs3774372	rs9825741	1	8086372	54986	ULK4	rs9825741	3	0.000235155790711346	22.41	2.20224392724438e-06
Blood pressure (Pulse Pressure)	21909110	ULK4	missense	rs3774372	rs2272007	1	8086372	54986	ULK4	rs2272007	3	0.000235155790711346	22.41	2.20224392724438e-06
Blood pressure (Pulse Pressure)	21909110	ULK4	missense	rs3774372	rs17062109	1	8086372	54986	ULK4	rs17062109	3	0.00040281973816717	21.38	3.76680110781505e-06
Blood pressure (Pulse Pressure)	21909110	ULK4	missense	rs3774372	rs1717024	1	8086372	54986	ULK4	rs1717024	3	0.000388726919339164	21.14	4.26923174922987e-06
Blood pressure (Pulse Pressure)	21909110	ULK4	missense	rs3774372	rs9856633	1	8086372	54986	ULK4	rs9856633	3	0.000396825396825397	20.36	6.415693058794e-06
Blood pressure (Pulse Pressure)	21909110	ULK4	missense	rs3774372	rs9856633	1	8086352	54986	ULK4	rs9856633	3	0.00533333333333333	15.76	7.19068321154237e-05
Blood pressure (Pulse Pressure)	21909110	ULK4	missense	rs3774372	rs3774372	1	8086352	54986	ULK4	rs3774372	3	0.00672101449275362	15.15	9.92983126228346e-05
Blood pressure (Pulse Pressure)	21909110	ULK4	missense	rs3774372	rs2128834	1	8086352	54986	ULK4	rs2128834	3	0.00672101449275362	15.15	9.92983126228346e-05
Blood pressure (Pulse Pressure)	21909110	ULK4	missense	rs3774372	rs7648578	1	8086352	54986	ULK4	rs7648578	3	0.00672101449275362	15.15	9.92983126228346e-05
Blood pressure (Pulse Pressure)	21909110	ULK4	missense	rs3774372	rs13325965	1	8086352	54986	ULK4	rs13325965	3	0.00672101449275362	15.15	9.92983126228346e-05
Blood pressure (Pulse Pressure)	21909110	ULK4	missense	rs3774372	rs1716685	1	8086352	54986	ULK4	rs1716685	3	0.00672101449275362	15.15	9.92983126228346e-05
Blood pressure (Pulse Pressure)	21909110	ULK4	missense	rs3774372	rs1717006	1	8086352	54986	ULK4	rs1717006	3	0.00672101449275362	15.15	9.92983126228346e-05
Blood pressure (Pulse Pressure)	21909110	ULK4	missense	rs3774372	rs9867627	1	8086352	54986	ULK4	rs9867627	3	0.00672101449275362	15.15	9.92983126228346e-05
Blood pressure (Pulse Pressure)	21909110	ULK4	missense	rs3774372	rs6599176	1	8086352	54986	ULK4	rs6599176	3	0.00672101449275362	15.15	9.92983126228346e-05
Blood pressure (Pulse Pressure)	21909110	ULK4	missense	rs3774372	rs1717020	1	8086352	54986	ULK4	rs1717020	3	0.00672101449275362	15.15	9.92983126228346e-05
Blood pressure (Pulse Pressure)	21909110	ULK4	missense	rs3774372	rs9825741	1	8086352	54986	ULK4	rs9825741	3	0.00672101449275362	15.15	9.92983126228346e-05
Blood pressure (Pulse Pressure)	21909110	ULK4	missense	rs3774372	rs2272007	1	8086352	54986	ULK4	rs2272007	3	0.00672101449275362	15.15	9.92983126228346e-05
Blood pressure (Pulse Pressure)	21909110	ULK4	missense	rs3774372	rs6599175	1	8086352	54986	ULK4	rs6599175	3	0.00727272727272727	14.92	0.000112167517354527
Blood pressure (Pulse Pressure)	21909110	ULK4	missense	rs3774372	rs17062109	1	8086352	54986	ULK4	rs17062109	3	0.0103479853479853	14.23	0.000161770864880322
Blood pressure (Pulse Pressure)	21909110	ULK4	missense	rs3774372	rs1717024	1	8086352	54986	ULK4	rs1717024	3	0.0168297455968689	13.32	0.0002625901774147
Blood pressure (Pulse Pressure)	21909110	ULK4	missense	rs3774372	rs13087502	0.857	8086372	54986	ULK4	rs13087502	3	0.000235155790711346	22.41	2.20224392724438e-06
Blood pressure (Pulse Pressure)	21909110	ULK4	missense	rs3774372	rs13087502	0.857	8086352	54986	ULK4	rs13087502	3	0.00672101449275362	15.15	9.92983126228346e-05
Blood pressure (Pulse Pressure)	21909110	ULK4	missense	rs3774372	rs7652506	0.812	8086372	54986	ULK4	rs7652506	3	0.000235155790711346	22.41	2.20224392724438e-06
Blood pressure (Pulse Pressure)	21909110	ULK4	missense	rs3774372	rs17283929	0.812	8086372	54986	ULK4	rs17283929	3	0.00089031339031339	18.78	1.4669744420775e-05
Blood pressure (Pulse Pressure)	21909110	ULK4	missense	rs3774372	rs17214945	0.812	8086372	54986	ULK4	rs17214945	3	0.00089031339031339	18.78	1.4669744420775e-05
Blood pressure (Pulse Pressure)	21909110	ULK4	missense	rs3774372	rs17284313	0.812	8086372	54986	ULK4	rs17284313	3	0.00089031339031339	18.78	1.4669744420775e-05
Blood pressure (Pulse Pressure)	21909110	ULK4	missense	rs3774372	rs17284472	0.812	8086372	54986	ULK4	rs17284472	3	0.00089031339031339	18.78	1.4669744420775e-05
Blood pressure (Pulse Pressure)	21909110	ULK4	missense	rs3774372	rs17218264	0.812	8086372	54986	ULK4	rs17218264	3	0.0014407334643091	18.25	1.93725949219694e-05
Blood pressure (Pulse Pressure)	21909110	ULK4	missense	rs3774372	rs17214987	0.812	8086372	54986	ULK4	rs17214987	3	0.00301391035548686	16.99	3.7577211803569e-05
Blood pressure (Pulse Pressure)	21909110	ULK4	missense	rs3774372	rs809930	0.812	8086372	54986	ULK4	rs809930	3	0.00463492063492064	16.03	6.23467128068085e-05
Blood pressure (Pulse Pressure)	21909110	ULK4	missense	rs3774372	rs10510732	0.812	8086372	54986	ULK4	rs10510732	3	0.00561993047508691	15.57	7.95061232433368e-05
Blood pressure (Pulse Pressure)	21909110	ULK4	missense	rs3774372	rs7652506	0.812	8086352	54986	ULK4	rs7652506	3	0.00672101449275362	15.15	9.92983126228346e-05
Blood pressure (Pulse Pressure)	21909110	ULK4	missense	rs3774372	rs809930	0.812	8086352	54986	ULK4	rs809930	3	0.0171181630546956	13.27	0.00026968720566305
Blood pressure (Pulse Pressure)	21909110	ULK4	missense	rs3774372	rs10510732	0.812	8086352	54986	ULK4	rs10510732	3	0.021467549053756	12.77	0.000352222836757016
Blood pressure (Pulse Pressure)	21909110	ULK4	missense	rs3774372	rs17283929	0.812	8086352	54986	ULK4	rs17283929	3	0.0240808214640609	12.5	0.000406952017444959
Blood pressure (Pulse Pressure)	21909110	ULK4	missense	rs3774372	rs17214945	0.812	8086352	54986	ULK4	rs17214945	3	0.0240808214640609	12.5	0.000406952017444959
Blood pressure (Pulse Pressure)	21909110	ULK4	missense	rs3774372	rs17284313	0.812	8086352	54986	ULK4	rs17284313	3	0.0240808214640609	12.5	0.000406952017444959
Blood pressure (Pulse Pressure)	21909110	ULK4	missense	rs3774372	rs17284472	0.812	8086352	54986	ULK4	rs17284472	3	0.0240808214640609	12.5	0.000406952017444959
Blood pressure (Pulse Pressure)	21909110	ULK4	missense	rs3774372	rs17218264	0.812	8086352	54986	ULK4	rs17218264	3	0.0297537761224912	12.09	0.000506929743046445
Blood trace element (Se levels)	23720494	USP22	intron	rs7226229	rs9896301	1	7894341	23326	USP22	rs9896301	17	0	29.68	5.09578613390726e-08
Blood trace element (Se levels)	23720494	USP22	intron	rs7226229	rs8064435	1	7894341	23326	USP22	rs8064435	17	0	29.68	5.09578613390726e-08
Blood trace element (Se levels)	23720494	USP22	intron	rs7226229	rs7216449	1	7894341	23326	USP22	rs7216449	17	0	29.68	5.09578613390726e-08
Blood trace element (Se levels)	23720494	USP22	intron	rs7226229	rs3612	1	7894341	23326	USP22	rs3612	17	0	29.68	5.09578613390726e-08
Blood trace element (Se levels)	23720494	USP22	intron	rs7226229	rs1044414	1	7894341	23326	USP22	rs1044414	17	0	29.68	5.09578613390726e-08
Blood trace element (Se levels)	23720494	USP22	intron	rs7226229	rs1044420	1	7894341	23326	USP22	rs1044420	17	0	29.68	5.09578613390726e-08
Blood trace element (Se levels)	23720494	USP22	intron	rs7226229	rs7211094	1	7894341	23326	USP22	rs7211094	17	0	28.2	1.09404568439436e-07
Blood trace element (Se levels)	23720494	USP22	intron	rs7226229	rs4985955	1	7894341	23326	USP22	rs4985955	17	0	27.55	1.5308536973996e-07
Blood trace element (Se levels)	23720494	USP22	intron	rs7226229	rs899342	0.898	7894341	23326	USP22	rs899342	17	0	28.38	9.96898968065145e-08
Body mass index	23669352	RPL31P12 - KRT8P21	Intergenic	rs10789336	rs11209948	1	7916986	257194	NEGR1	rs11209948	1	0	25.99	3.43190416436843e-07
Body mass index	23669352	RPL31P12 - KRT8P21	Intergenic	rs10789336	rs2815752	0.962	7916986	257194	NEGR1	rs2815752	1	8.70322019147084e-05	24.64	6.91023989021439e-07
Body mass index	23563607	GDI2P2 - RPL31P12	Intergenic	rs2568958	rs11209948	1	7916986	257194	NEGR1	rs11209948	1	0	25.99	3.43190416436843e-07
Body mass index	19079260	GDI2P2 - RPL31P12	Intergenic	rs2568958	rs11209948	1	7916986	257194	NEGR1	rs11209948	1	0	25.99	3.43190416436843e-07
Body mass index	23563607	GDI2P2 - RPL31P12	Intergenic	rs2568958	rs2815752	0.962	7916986	257194	NEGR1	rs2815752	1	8.70322019147084e-05	24.64	6.91023989021439e-07
Body mass index	19079260	GDI2P2 - RPL31P12	Intergenic	rs2568958	rs2815752	0.962	7916986	257194	NEGR1	rs2815752	1	8.70322019147084e-05	24.64	6.91023989021439e-07
Body mass index	20935630	RPL31P12 - KRT8P21	Intergenic	rs2815752	rs2815752	1	7916986	257194	NEGR1	rs2815752	1	8.70322019147084e-05	24.64	6.91023989021439e-07
Body mass index	19079261	RPL31P12 - KRT8P21	Intergenic	rs2815752	rs2815752	1	7916986	257194	NEGR1	rs2815752	1	8.70322019147084e-05	24.64	6.91023989021439e-07
Body mass index	20935630	RPL31P12 - KRT8P21	Intergenic	rs2815752	rs11209948	0.962	7916986	257194	NEGR1	rs11209948	1	0	25.99	3.43190416436843e-07
Body mass index	19079261	RPL31P12 - KRT8P21	Intergenic	rs2815752	rs11209948	0.962	7916986	257194	NEGR1	rs11209948	1	0	25.99	3.43190416436843e-07
Body mass index	24861553	ADCY3	intron	rs6545814	rs6545814	1	8050766	109	ADCY3	rs6545814	2	0.00738255033557047	14.88	0.000114571278662861
Body mass index	24861553	ADCY3	intron	rs6545814	rs11900505	1	8050766	109	ADCY3	rs11900505	2	0.00738255033557047	14.88	0.000114571278662861
Body mass index	22344219	ADCY3	intron	rs6545814	rs6545814	1	8050766	109	ADCY3	rs6545814	2	0.00738255033557047	14.88	0.000114571278662861
Body mass index	22344219	ADCY3	intron	rs6545814	rs11900505	1	8050766	109	ADCY3	rs11900505	2	0.00738255033557047	14.88	0.000114571278662861
Body mass index	24861553	ADCY3	intron	rs6545814	rs6733224	0.967	8050766	109	ADCY3	rs6733224	2	0.00738255033557047	14.88	0.000114571278662861
Body mass index	22344219	ADCY3	intron	rs6545814	rs6733224	0.967	8050766	109	ADCY3	rs6733224	2	0.00738255033557047	14.88	0.000114571278662861
Body mass index	24861553	ADCY3	intron	rs6545814	rs6545800	0.933	8050766	109	ADCY3	rs6545800	2	0.00738255033557047	14.88	0.000114571278662861
Body mass index	22344219	ADCY3	intron	rs6545814	rs6545800	0.933	8050766	109	ADCY3	rs6545800	2	0.00738255033557047	14.88	0.000114571278662861
Body mass index	24861553	ADCY3	intron	rs6545814	rs2384058	0.9	8050766	109	ADCY3	rs2384058	2	0.000468883205456095	20.18	7.04860489499956e-06
Body mass index	22344219	ADCY3	intron	rs6545814	rs2384058	0.9	8050766	109	ADCY3	rs2384058	2	0.000468883205456095	20.18	7.04860489499956e-06
Body mass index	24861553	ADCY3	intron	rs6545814	rs7567997	0.9	8050766	109	ADCY3	rs7567997	2	0.00302568014238495	16.91	3.91945548233263e-05
Body mass index	22344219	ADCY3	intron	rs6545814	rs7567997	0.9	8050766	109	ADCY3	rs7567997	2	0.00302568014238495	16.91	3.91945548233263e-05
Body mass index	24861553	ADCY3	intron	rs6545814	rs2033653	0.9	8050766	109	ADCY3	rs2033653	2	0.00738255033557047	14.88	0.000114571278662861
Body mass index	22344219	ADCY3	intron	rs6545814	rs2033653	0.9	8050766	109	ADCY3	rs2033653	2	0.00738255033557047	14.88	0.000114571278662861
Body mass index	20935630	SH2B1	nearGene-3	rs7359397	rs8062405	0.965	8000603	7284	TUFM	rs8062405	16	0	25.59	4.22221872998799e-07
Body mass index	20935630	SH2B1	nearGene-3	rs7359397	rs2008514	0.965	8000603	7284	TUFM	rs2008514	16	0	25.55	4.31066053134462e-07
Body mass index	20935630	SH2B1	nearGene-3	rs7359397	rs8049439	0.929	8000603	7284	TUFM	rs8049439	16	0	25.59	4.22221872998799e-07
Body mass index	19079260	SH2B1	missense	rs7498665	rs8062405	1	8000603	7284	TUFM	rs8062405	16	0	25.59	4.22221872998799e-07
Body mass index	19079261	SH2B1	missense	rs7498665	rs8062405	1	8000603	7284	TUFM	rs8062405	16	0	25.59	4.22221872998799e-07
Body mass index	19079260	SH2B1	missense	rs7498665	rs2008514	1	8000603	7284	TUFM	rs2008514	16	0	25.55	4.31066053134462e-07
Body mass index	19079261	SH2B1	missense	rs7498665	rs2008514	1	8000603	7284	TUFM	rs2008514	16	0	25.55	4.31066053134462e-07
Body mass index	19079260	SH2B1	missense	rs7498665	rs8049439	0.965	8000603	7284	TUFM	rs8049439	16	0	25.59	4.22221872998799e-07
Body mass index	19079261	SH2B1	missense	rs7498665	rs8049439	0.965	8000603	7284	TUFM	rs8049439	16	0	25.59	4.22221872998799e-07
Body mass index (non-asthmatics) (Children)	23517042	ADCY3	intron	rs13407913	rs2384058	1	8050766	109	ADCY3	rs2384058	2	0.000468883205456095	20.18	7.04860489499956e-06
Body mass index (non-asthmatics) (Children)	23517042	ADCY3	intron	rs13407913	rs7567997	1	8050766	109	ADCY3	rs7567997	2	0.00302568014238495	16.91	3.91945548233263e-05
Body mass index (non-asthmatics) (Children)	23517042	ADCY3	intron	rs13407913	rs2033653	1	8050766	109	ADCY3	rs2033653	2	0.00738255033557047	14.88	0.000114571278662861
Body mass index (non-asthmatics) (Children)	23517042	ADCY3	intron	rs13407913	rs6545800	0.967	8050766	109	ADCY3	rs6545800	2	0.00738255033557047	14.88	0.000114571278662861
Body mass index (non-asthmatics) (Children)	23517042	ADCY3	intron	rs13407913	rs6545814	0.9	8050766	109	ADCY3	rs6545814	2	0.00738255033557047	14.88	0.000114571278662861
Body mass index (non-asthmatics) (Children)	23517042	ADCY3	intron	rs13407913	rs11900505	0.9	8050766	109	ADCY3	rs11900505	2	0.00738255033557047	14.88	0.000114571278662861
Body mass index (non-asthmatics) (Children)	23517042	ADCY3	intron	rs13407913	rs2033655	0.872	8050766	109	ADCY3	rs2033655	2	0.0466582491582492	11.07	0.000877356822876662
Body mass index (non-asthmatics) (Children)	23517042	ADCY3	intron	rs13407913	rs6733224	0.868	8050766	109	ADCY3	rs6733224	2	0.00738255033557047	14.88	0.000114571278662861
Body mass index (non-asthmatics) (Children)	23517042	ADCY3	intron	rs2033654	rs2384058	1	8050766	109	ADCY3	rs2384058	2	0.000468883205456095	20.18	7.04860489499956e-06
Body mass index (non-asthmatics) (Children)	23517042	ADCY3	intron	rs2033654	rs7567997	1	8050766	109	ADCY3	rs7567997	2	0.00302568014238495	16.91	3.91945548233263e-05
Body mass index (non-asthmatics) (Children)	23517042	ADCY3	intron	rs2033654	rs2033653	1	8050766	109	ADCY3	rs2033653	2	0.00738255033557047	14.88	0.000114571278662861
Body mass index (non-asthmatics) (Children)	23517042	ADCY3	intron	rs2033654	rs6545800	0.967	8050766	109	ADCY3	rs6545800	2	0.00738255033557047	14.88	0.000114571278662861
Body mass index (non-asthmatics) (Children)	23517042	ADCY3	intron	rs2033654	rs6545814	0.9	8050766	109	ADCY3	rs6545814	2	0.00738255033557047	14.88	0.000114571278662861
Body mass index (non-asthmatics) (Children)	23517042	ADCY3	intron	rs2033654	rs11900505	0.9	8050766	109	ADCY3	rs11900505	2	0.00738255033557047	14.88	0.000114571278662861
Body mass index (non-asthmatics) (Children)	23517042	ADCY3	intron	rs2033654	rs2033655	0.872	8050766	109	ADCY3	rs2033655	2	0.0466582491582492	11.07	0.000877356822876662
Body mass index (non-asthmatics) (Children)	23517042	ADCY3	intron	rs2033654	rs6733224	0.868	8050766	109	ADCY3	rs6733224	2	0.00738255033557047	14.88	0.000114571278662861
Brain structure (Mean bilateral hippocampal volume)	22504417	HRK - RPL36P15	Intergenic	rs7294919	rs7294919	1	7966746	8739	HRK	rs7294919	12	0.000410958904109589	20.71	5.34362071933925e-06
Brain structure (Mean bilateral hippocampal volume)	22504417	HRK - RPL36P15	Intergenic	rs7294919	rs7294919	1	7959039	26259	FBXW8	rs7294919	12	0.00125084516565247	18.49	1.70798109419836e-05
Brain structure (Mean bilateral hippocampal volume)	22504417	HRK - RPL36P15	Intergenic	rs7294919	rs7133290	1	7966746	8739	HRK	rs7133290	12	0.00206155632984901	17.64	2.66914980318127e-05
Brain structure (Mean bilateral hippocampal volume)	22504417	HRK - RPL36P15	Intergenic	rs7294919	rs7132339	1	7966746	8739	HRK	rs7132339	12	0.00598386794222472	15.38	8.79139012130593e-05
Brain structure (Mean bilateral hippocampal volume)	22504417	HRK - RPL36P15	Intergenic	rs7294919	rs7133290	1	7959039	26259	FBXW8	rs7133290	12	0.0206030150753769	12.88	0.000332112239392178
Brain structure (Mean bilateral hippocampal volume)	22504417	HRK - RPL36P15	Intergenic	rs7294919	rs7132339	1	7959039	26259	FBXW8	rs7132339	12	0.0430503978779841	11.27	0.000787697288027331
Breast cancer	23535729	KCNN4	nearGene-5	rs3760982	rs3760983	1	8037408	3783	KCNN4	rs3760983	19	0.000730994152046784	18.94	1.34894474231705e-05
Breast cancer	23535729	KCNN4	nearGene-5	rs3760982	rs10421887	1	8037408	3783	KCNN4	rs10421887	19	0.00122075279755849	18.5	1.6990429947621e-05
Breast cancer	23535729	KCNN4	nearGene-5	rs3760982	rs10426528	0.813	8037408	3783	KCNN4	rs10426528	19	0.000227531285551763	22.22	2.43127977346499e-06
C4b binding protein levels (%a7b0)	20212171	C4BPB	intron	rs3813948	rs11120211	0.908	7909318	722	C4BPA	rs11120211	1	0	31.87	1.64843558414539e-08
Celiac disease	20190752	RGS21 - RGS1	Intergenic	rs2816316	rs1323296	1	7908388	5996	RGS1	rs1323296	1	0.0114491475602587	14.05	0.000178013832267802
Celiac disease	18311140	RGS21 - RGS1	Intergenic	rs2816316	rs1323296	1	7908388	5996	RGS1	rs1323296	1	0.0114491475602587	14.05	0.000178013832267802
Celiac disease	20190752	RGS21 - RGS1	Intergenic	rs2816316	rs1359062	0.945	7908388	5996	RGS1	rs1359062	1	0.0114491475602587	14.05	0.000178013832267802
Celiac disease	18311140	RGS21 - RGS1	Intergenic	rs2816316	rs1359062	0.945	7908388	5996	RGS1	rs1359062	1	0.0114491475602587	14.05	0.000178013832267802
Celiac disease	20190752	RGS21 - RGS1	Intergenic	rs2816316	rs2760524	0.943	7908388	5996	RGS1	rs2760524	1	0.0262769033087054	12.31	0.000450537972796575
Celiac disease	18311140	RGS21 - RGS1	Intergenic	rs2816316	rs2760524	0.943	7908388	5996	RGS1	rs2760524	1	0.0262769033087054	12.31	0.000450537972796575
Cholesterol, total	24097068	ASAP3	intron	rs1077514	rs1198433	1	7913644	1870	E2F2	rs1198433	1	0.0465198683877499	11.08	0.000872638006804044
Cholesterol, total	24097068	ASAP3	intron	rs1077514	rs1077514	1	7913593	6920	TCEA3	rs1077514	1	0.0467656682607601	11.06	0.00088210143463496
Cholesterol, total	19060911	DOCK7	intron	rs10889353	rs10889332	1	7916669	85440	DOCK7	rs10889332	1	0.000472508591065292	20.22	6.90274761403555e-06
Cholesterol, total	19060911	DOCK7	intron	rs10889353	rs10889353	1	7916669	85440	DOCK7	rs10889353	1	0.00400815217391304	16.33	5.32148000349737e-05
Cholesterol, total	19060911	DOCK7	intron	rs10889353	rs11207995	1	7916669	85440	DOCK7	rs11207995	1	0.00469245402663285	16.02	6.2676874759627e-05
Cholesterol, total	19060911	DOCK7	intron	rs10889353	rs4350231	0.965	7916669	85440	DOCK7	rs4350231	1	0.000472508591065292	20.22	6.90274761403555e-06
Cholesterol, total	19060911	DOCK7	intron	rs10889353	rs11207969	0.965	7916669	85440	DOCK7	rs11207969	1	0.000472508591065292	20.22	6.90274761403555e-06
Cholesterol, total	19060911	DOCK7	intron	rs10889353	rs7539035	0.965	7916669	85440	DOCK7	rs7539035	1	0.003414517669532	16.62	4.56669141132053e-05
Cholesterol, total	19060911	DOCK7	intron	rs10889353	rs6587980	0.965	7916669	85440	DOCK7	rs6587980	1	0.003414517669532	16.62	4.56669141132053e-05
Cholesterol, total	19060911	DOCK7	intron	rs10889353	rs1748195	0.965	7916669	85440	DOCK7	rs1748195	1	0.003414517669532	16.62	4.56669141132053e-05
Cholesterol, total	19060911	DOCK7	intron	rs10889353	rs1168013	0.965	7916669	85440	DOCK7	rs1168013	1	0.003414517669532	16.62	4.56669141132053e-05
Cholesterol, total	19060911	DOCK7	intron	rs10889353	rs995000	0.965	7916669	85440	DOCK7	rs995000	1	0.00428977894506457	16.2	5.69941162333185e-05
Cholesterol, total	19060911	DOCK7	intron	rs10889353	rs12042319	0.965	7916669	85440	DOCK7	rs12042319	1	0.00485113470747449	15.93	6.57286084264298e-05
Cholesterol, total	19060911	DOCK7	intron	rs10889353	rs1168045	0.932	7916669	85440	DOCK7	rs1168045	1	0.003240058910162	16.73	4.30941410482361e-05
Cholesterol, total	19060911	DOCK7	intron	rs10889353	rs7518497	0.932	7916669	85440	DOCK7	rs7518497	1	0.003414517669532	16.62	4.56669141132053e-05
Cholesterol, total	19060911	DOCK7	intron	rs10889353	rs1184865	0.932	7916669	85440	DOCK7	rs1184865	1	0.003414517669532	16.62	4.56669141132053e-05
Cholesterol, total	19060911	DOCK7	intron	rs10889353	rs1168114	0.9	7916669	85440	DOCK7	rs1168114	1	0.003414517669532	16.62	4.56669141132053e-05
Cholesterol, total	19060911	DOCK7	intron	rs10889353	rs4409689	0.9	7916669	85440	DOCK7	rs4409689	1	0.00612359550561798	15.37	8.83804146862439e-05
Cholesterol, total	24097068	FADS1	UTR-3	rs174546	rs174577	1	7940565	9415	FADS2	rs174577	11	0.0189239332096475	13.05	0.000303284407545946
Cholesterol, total	20686565	FADS1	UTR-3	rs174546	rs174577	1	7940565	9415	FADS2	rs174577	11	0.0189239332096475	13.05	0.000303284407545946
Cholesterol, total	24097068	FADS1	UTR-3	rs174546	rs174583	1	7940565	9415	FADS2	rs174583	11	0.02	12.97	0.000316522021639725
Cholesterol, total	20686565	FADS1	UTR-3	rs174546	rs174583	1	7940565	9415	FADS2	rs174583	11	0.02	12.97	0.000316522021639725
Cholesterol, total	24097068	FADS1	UTR-3	rs174546	rs174547	0.965	7940565	9415	FADS2	rs174547	11	0.0344259096673495	11.77	0.000601929782214133
Cholesterol, total	20686565	FADS1	UTR-3	rs174546	rs174547	0.965	7940565	9415	FADS2	rs174547	11	0.0344259096673495	11.77	0.000601929782214133
Cholesterol, total	24097068	FADS1	UTR-3	rs174546	rs174549	0.866	7940565	9415	FADS2	rs174549	11	0.00304192229038855	16.96	3.81757014028371e-05
Cholesterol, total	20686565	FADS1	UTR-3	rs174546	rs174549	0.866	7940565	9415	FADS2	rs174549	11	0.00304192229038855	16.96	3.81757014028371e-05
Cholesterol, total	24097068	FADS1	UTR-3	rs174546	rs174548	0.835	7940565	9415	FADS2	rs174548	11	0.00127817019845274	18.41	1.78120748316976e-05
Cholesterol, total	20686565	FADS1	UTR-3	rs174546	rs174548	0.835	7940565	9415	FADS2	rs174548	11	0.00127817019845274	18.41	1.78120748316976e-05
Cholesterol, total	24097068	DOCK7	intron	rs2131925	rs11207969	1	7916669	85440	DOCK7	rs11207969	1	0.000472508591065292	20.22	6.90274761403555e-06
Cholesterol, total	20686565	DOCK7	intron	rs2131925	rs11207969	1	7916669	85440	DOCK7	rs11207969	1	0.000472508591065292	20.22	6.90274761403555e-06
Cholesterol, total	24097068	DOCK7	intron	rs2131925	rs1748195	1	7916669	85440	DOCK7	rs1748195	1	0.003414517669532	16.62	4.56669141132053e-05
Cholesterol, total	24097068	DOCK7	intron	rs2131925	rs1168013	1	7916669	85440	DOCK7	rs1168013	1	0.003414517669532	16.62	4.56669141132053e-05
Cholesterol, total	24097068	DOCK7	intron	rs2131925	rs6587980	1	7916669	85440	DOCK7	rs6587980	1	0.003414517669532	16.62	4.56669141132053e-05
Cholesterol, total	24097068	DOCK7	intron	rs2131925	rs7539035	1	7916669	85440	DOCK7	rs7539035	1	0.003414517669532	16.62	4.56669141132053e-05
Cholesterol, total	20686565	DOCK7	intron	rs2131925	rs1748195	1	7916669	85440	DOCK7	rs1748195	1	0.003414517669532	16.62	4.56669141132053e-05
Cholesterol, total	20686565	DOCK7	intron	rs2131925	rs1168013	1	7916669	85440	DOCK7	rs1168013	1	0.003414517669532	16.62	4.56669141132053e-05
Cholesterol, total	20686565	DOCK7	intron	rs2131925	rs6587980	1	7916669	85440	DOCK7	rs6587980	1	0.003414517669532	16.62	4.56669141132053e-05
Cholesterol, total	20686565	DOCK7	intron	rs2131925	rs7539035	1	7916669	85440	DOCK7	rs7539035	1	0.003414517669532	16.62	4.56669141132053e-05
Cholesterol, total	24097068	DOCK7	intron	rs2131925	rs10889332	0.965	7916669	85440	DOCK7	rs10889332	1	0.000472508591065292	20.22	6.90274761403555e-06
Cholesterol, total	20686565	DOCK7	intron	rs2131925	rs10889332	0.965	7916669	85440	DOCK7	rs10889332	1	0.000472508591065292	20.22	6.90274761403555e-06
Cholesterol, total	24097068	DOCK7	intron	rs2131925	rs1184865	0.965	7916669	85440	DOCK7	rs1184865	1	0.003414517669532	16.62	4.56669141132053e-05
Cholesterol, total	20686565	DOCK7	intron	rs2131925	rs1184865	0.965	7916669	85440	DOCK7	rs1184865	1	0.003414517669532	16.62	4.56669141132053e-05
Cholesterol, total	24097068	DOCK7	intron	rs2131925	rs10889353	0.965	7916669	85440	DOCK7	rs10889353	1	0.00400815217391304	16.33	5.32148000349737e-05
Cholesterol, total	20686565	DOCK7	intron	rs2131925	rs10889353	0.965	7916669	85440	DOCK7	rs10889353	1	0.00400815217391304	16.33	5.32148000349737e-05
Cholesterol, total	24097068	DOCK7	intron	rs2131925	rs11207995	0.965	7916669	85440	DOCK7	rs11207995	1	0.00469245402663285	16.02	6.2676874759627e-05
Cholesterol, total	20686565	DOCK7	intron	rs2131925	rs11207995	0.965	7916669	85440	DOCK7	rs11207995	1	0.00469245402663285	16.02	6.2676874759627e-05
Cholesterol, total	24097068	DOCK7	intron	rs2131925	rs1168114	0.932	7916669	85440	DOCK7	rs1168114	1	0.003414517669532	16.62	4.56669141132053e-05
Cholesterol, total	20686565	DOCK7	intron	rs2131925	rs1168114	0.932	7916669	85440	DOCK7	rs1168114	1	0.003414517669532	16.62	4.56669141132053e-05
Cholesterol, total	24097068	DOCK7	intron	rs2131925	rs4409689	0.932	7916669	85440	DOCK7	rs4409689	1	0.00612359550561798	15.37	8.83804146862439e-05
Cholesterol, total	20686565	DOCK7	intron	rs2131925	rs4409689	0.932	7916669	85440	DOCK7	rs4409689	1	0.00612359550561798	15.37	8.83804146862439e-05
Cholesterol, total	24097068	DOCK7	intron	rs2131925	rs995000	0.931	7916669	85440	DOCK7	rs995000	1	0.00428977894506457	16.2	5.69941162333185e-05
Cholesterol, total	20686565	DOCK7	intron	rs2131925	rs995000	0.931	7916669	85440	DOCK7	rs995000	1	0.00428977894506457	16.2	5.69941162333185e-05
Cholesterol, total	24097068	DOCK7	intron	rs2131925	rs12042319	0.931	7916669	85440	DOCK7	rs12042319	1	0.00485113470747449	15.93	6.57286084264298e-05
Cholesterol, total	20686565	DOCK7	intron	rs2131925	rs12042319	0.931	7916669	85440	DOCK7	rs12042319	1	0.00485113470747449	15.93	6.57286084264298e-05
Cholesterol, total	24097068	DOCK7	intron	rs2131925	rs4350231	0.93	7916669	85440	DOCK7	rs4350231	1	0.000472508591065292	20.22	6.90274761403555e-06
Cholesterol, total	20686565	DOCK7	intron	rs2131925	rs4350231	0.93	7916669	85440	DOCK7	rs4350231	1	0.000472508591065292	20.22	6.90274761403555e-06
Cholesterol, total	24097068	DOCK7	intron	rs2131925	rs1168045	0.897	7916669	85440	DOCK7	rs1168045	1	0.003240058910162	16.73	4.30941410482361e-05
Cholesterol, total	20686565	DOCK7	intron	rs2131925	rs1168045	0.897	7916669	85440	DOCK7	rs1168045	1	0.003240058910162	16.73	4.30941410482361e-05
Cholesterol, total	24097068	DOCK7	intron	rs2131925	rs7518497	0.897	7916669	85440	DOCK7	rs7518497	1	0.003414517669532	16.62	4.56669141132053e-05
Cholesterol, total	20686565	DOCK7	intron	rs2131925	rs7518497	0.897	7916669	85440	DOCK7	rs7518497	1	0.003414517669532	16.62	4.56669141132053e-05
Cholesterol, total	24097068	EFCAB13	intron	rs7206971	rs4794048	0.871	8008016	9755	TBKBP1	rs4794048	17	0.000294334069168506	23.74	1.10266805756094e-06
Cholesterol, total	20686565	EFCAB13	intron	rs7206971	rs4794048	0.871	8008016	9755	TBKBP1	rs4794048	17	0.000294334069168506	23.74	1.10266805756094e-06
Cholesterol, total	24097068	EFCAB13	intron	rs7206971	rs11871606	0.841	8008016	9755	TBKBP1	rs11871606	17	0.000225225225225225	22.17	2.4954275902664e-06
Cholesterol, total	20686565	EFCAB13	intron	rs7206971	rs11871606	0.841	8008016	9755	TBKBP1	rs11871606	17	0.000225225225225225	22.17	2.4954275902664e-06
Cholesterol, total	24097068	EFCAB13	intron	rs7206971	rs11079784	0.841	8008016	9755	TBKBP1	rs11079784	17	0.000699300699300699	19.43	1.04354894688308e-05
Cholesterol, total	20686565	EFCAB13	intron	rs7206971	rs11079784	0.841	8008016	9755	TBKBP1	rs11079784	17	0.000699300699300699	19.43	1.04354894688308e-05
Chronic lymphocytic leukemia	24292274	ACTA2;FAS	intron;intron	rs1800682	rs7097572	0.872	7934906	59	ACTA2	rs7097572	10	0	29.13	6.76808107157374e-08
Chronic lymphocytic leukemia	23770605	FARP2	missense	rs757978	rs7601738	1	7893453	4735	SEPT2	rs7601738	2	0.00273572377158035	17.17	3.41791678256345e-05
Chronic lymphocytic leukemia	22700719	FARP2	missense	rs757978	rs7601738	1	7893453	4735	SEPT2	rs7601738	2	0.00273572377158035	17.17	3.41791678256345e-05
Chronic lymphocytic leukemia	23770605	FARP2	missense	rs757978	rs757978	1	7893453	4735	SEPT2	rs757978	2	0.00534610013963694	15.77	7.15277464697272e-05
Chronic lymphocytic leukemia	22700719	FARP2	missense	rs757978	rs757978	1	7893453	4735	SEPT2	rs757978	2	0.00534610013963694	15.77	7.15277464697272e-05
Chronic lymphocytic leukemia	23770605	FARP2	missense	rs757978	rs757978	1	7896351	4735	SEPT2	rs757978	2	0.00594563986409966	15.41	8.65291736037396e-05
Chronic lymphocytic leukemia	22700719	FARP2	missense	rs757978	rs757978	1	7896351	4735	SEPT2	rs757978	2	0.00594563986409966	15.41	8.65291736037396e-05
Chronic lymphocytic leukemia	23770605	FARP2	missense	rs757978	rs7601738	1	7893273	4735	SEPT2	rs7601738	2	0.00913926499032882	14.49	0.000140905565634046
Chronic lymphocytic leukemia	22700719	FARP2	missense	rs757978	rs7601738	1	7893273	4735	SEPT2	rs7601738	2	0.00913926499032882	14.49	0.000140905565634046
Chronic lymphocytic leukemia	23770605	FARP2	missense	rs757978	rs7601738	1	7896351	4735	SEPT2	rs7601738	2	0.0157999206034141	13.44	0.000246315621673815
Chronic lymphocytic leukemia	22700719	FARP2	missense	rs757978	rs7601738	1	7896351	4735	SEPT2	rs7601738	2	0.0157999206034141	13.44	0.000246315621673815
Chronic lymphocytic leukemia	23770605	FARP2	missense	rs757978	rs757978	1	7893273	4735	SEPT2	rs757978	2	0.0324984912492456	11.91	0.000558334001787275
Chronic lymphocytic leukemia	22700719	FARP2	missense	rs757978	rs757978	1	7893273	4735	SEPT2	rs757978	2	0.0324984912492456	11.91	0.000558334001787275
Chronic obstructive pulmonary disease	22080838	IREB2	intron	rs11858836	rs9788721	0.836	7985213	1138	CHRNA5	rs9788721	15	0.011215092097445	14.1	0.000173343782164112
Chronic obstructive pulmonary disease	22080838	IREB2	intron	rs11858836	rs10519203	0.836	7985213	1138	CHRNA5	rs10519203	15	0.011215092097445	14.1	0.000173343782164112
Chronic obstructive pulmonary disease	19300482	HYKK	intron	rs8034191	rs9788721	1	7985213	1138	CHRNA5	rs9788721	15	0.011215092097445	14.1	0.000173343782164112
Chronic obstructive pulmonary disease	19300482	HYKK	intron	rs8034191	rs10519203	1	7985213	1138	CHRNA5	rs10519203	15	0.011215092097445	14.1	0.000173343782164112
Chronic obstructive pulmonary disease	19300482	HYKK	intron	rs8034191	rs951266	0.902	7985213	1138	CHRNA5	rs951266	15	0.0059415337889142	15.43	8.56182342045027e-05
Chronic obstructive pulmonary disease (moderate to severe)	24621683	CHRNA3	intron	rs12914385	rs951266	0.816	7985213	1138	CHRNA5	rs951266	15	0.0059415337889142	15.43	8.56182342045027e-05
Chronic obstructive pulmonary disease (moderate to severe) (AA)	24621683	SCLT1	intron	rs7655841	rs1030831	1	8097435	132321	C4orf33	rs1030831	4	0	26.05	3.32688850334143e-07
Chronic obstructive pulmonary disease (moderate to severe) (AA)	24621683	SCLT1	intron	rs7655841	rs1757925	1	8097435	132321	C4orf33	rs1757925	4	8.7719298245614e-05	24.79	6.392826723071e-07
Chronic obstructive pulmonary disease (moderate to severe) (AA)	24621683	SCLT1	intron	rs7655841	rs426521	0.947	8097435	132321	C4orf33	rs426521	4	0	26.05	3.32688850334143e-07
Chronic obstructive pulmonary disease (moderate to severe) (AA)	24621683	SCLT1	intron	rs7655841	rs390260	0.947	8097435	132321	C4orf33	rs390260	4	0	26.05	3.32688850334143e-07
Chronic obstructive pulmonary disease (moderate to severe) (AA)	24621683	SCLT1	intron	rs7655841	rs474794	0.947	8097435	132321	C4orf33	rs474794	4	0	26.05	3.32688850334143e-07
Chronic obstructive pulmonary disease (moderate to severe) (AA)	24621683	SCLT1	intron	rs7655841	rs1709419	0.947	8097435	132321	C4orf33	rs1709419	4	0	26.05	3.32688850334143e-07
Chronic obstructive pulmonary disease (moderate to severe) (AA)	24621683	SCLT1	intron	rs7655841	rs1699387	0.947	8097435	132321	C4orf33	rs1699387	4	0	25.62	4.15708315758129e-07
Chronic obstructive pulmonary disease (moderate to severe) (AA)	24621683	SCLT1	intron	rs7655841	rs389376	0.947	8097435	132321	C4orf33	rs389376	4	0.000318979266347687	24.2	8.6832280854547e-07
Chronic obstructive pulmonary disease (severe)	24621683	CHRNA3	intron	rs12914385	rs951266	0.816	7985213	1138	CHRNA5	rs951266	15	0.0059415337889142	15.43	8.56182342045027e-05
Circulating myeloperoxidase levels (plasma)	23620142	MPO - BZRAP1	Intergenic	rs12940923	rs2877875	1	8016932	4353	MPO	rs2877875	17	0.0171181630546956	13.27	0.00026968720566305
Cognitive performance (PC1)	19734545	FBXO40	intron	rs3772130	rs4311252	0.962	8089954	9657	IQCB1	rs4311252	3	0.0153102336825141	13.52	0.000236034416529349
Cognitive performance (PC1)	19734545	FBXO40	intron	rs3772130	rs4413346	0.962	8089954	9657	IQCB1	rs4413346	3	0.0203455358221578	12.92	0.000325089860071051
Cognitive performance (PC1)	19734545	FBXO40	intron	rs3772130	rs6776670	0.962	8089954	9657	IQCB1	rs6776670	3	0.0425738171469228	11.3	0.000775070909245685
Cognitive performance (PC1)	19734545	FBXO40	intron	rs3772130	rs9826473	0.962	8089954	9657	IQCB1	rs9826473	3	0.0425738171469228	11.3	0.000775070909245685
Colorectal cancer	23266556	LAMC1	intron	rs10911251	rs3768617	0.903	7908041	3915	LAMC1	rs3768617	1	0.00561993047508691	15.57	7.95061232433368e-05
Colorectal cancer	23266556	LAMC1	intron	rs10911251	rs1360704	0.903	7908041	3915	LAMC1	rs1360704	1	0.00561993047508691	15.57	7.95061232433368e-05
Colorectal cancer (East Asian)	24836286	KRT18P28 - LAMC1	Intergenic	rs10752881	rs10752881	1	7908041	3915	LAMC1	rs10752881	1	0.00444159726670937	16.08	6.07219543283723e-05
Colorectal cancer (East Asian)	24836286	KRT18P28 - LAMC1	Intergenic	rs10752881	rs10797802	1	7908041	3915	LAMC1	rs10797802	1	0.00444159726670937	16.08	6.07219543283723e-05
Colorectal cancer (East Asian)	24836286	KRT18P28 - LAMC1	Intergenic	rs10752881	rs4233192	1	7908041	3915	LAMC1	rs4233192	1	0.00444159726670937	16.08	6.07219543283723e-05
Colorectal cancer (East Asian)	24836286	KRT18P28 - LAMC1	Intergenic	rs10752881	rs4454510	1	7908041	3915	LAMC1	rs4454510	1	0.00444159726670937	16.08	6.07219543283723e-05
Colorectal cancer (East Asian)	24836286	KRT18P28 - LAMC1	Intergenic	rs10752881	rs10752885	1	7908041	3915	LAMC1	rs10752885	1	0.00444159726670937	16.08	6.07219543283723e-05
Colorectal cancer (East Asian)	24836286	KRT18P28 - LAMC1	Intergenic	rs10752881	rs12126434	1	7908041	3915	LAMC1	rs12126434	1	0.00444159726670937	16.08	6.07219543283723e-05
Colorectal cancer (East Asian)	24836286	KRT18P28 - LAMC1	Intergenic	rs10752881	rs10737236	1	7908041	3915	LAMC1	rs10737236	1	0.00444159726670937	16.08	6.07219543283723e-05
Colorectal cancer (East Asian)	24836286	KRT18P28 - LAMC1	Intergenic	rs10752881	rs10911191	1	7908041	3915	LAMC1	rs10911191	1	0.00544338875692795	15.73	7.30562589109567e-05
Colorectal cancer (East Asian)	24836286	KRT18P28 - LAMC1	Intergenic	rs10752881	rs12753817	1	7908041	3915	LAMC1	rs12753817	1	0.00542727452141306	15.7	7.42241702513241e-05
Colorectal cancer (East Asian)	24836286	KRT18P28 - LAMC1	Intergenic	rs10752881	rs4652764	0.967	7908041	3915	LAMC1	rs4652764	1	0.00438824038045828	16.13	5.91397730727361e-05
Colorectal cancer (East Asian)	24836286	KRT18P28 - LAMC1	Intergenic	rs10752881	rs4652772	0.967	7908041	3915	LAMC1	rs4652772	1	0.00444159726670937	16.08	6.07219543283723e-05
Colorectal cancer (East Asian)	24836286	KRT18P28 - LAMC1	Intergenic	rs10752881	rs3935384	0.967	7908041	3915	LAMC1	rs3935384	1	0.00444159726670937	16.08	6.07219543283723e-05
Colorectal cancer (East Asian)	24836286	KRT18P28 - LAMC1	Intergenic	rs10752881	rs10797829	0.967	7908041	3915	LAMC1	rs10797829	1	0.00444159726670937	16.08	6.07219543283723e-05
Colorectal cancer (East Asian)	24836286	KRT18P28 - LAMC1	Intergenic	rs10752881	rs6672306	0.967	7908041	3915	LAMC1	rs6672306	1	0.00687689292713344	15.05	0.000104700256636431
Colorectal cancer (East Asian)	24836286	KRT18P28 - LAMC1	Intergenic	rs10752881	rs12091137	0.844	7908041	3915	LAMC1	rs12091137	1	0.00993006993006993	14.34	0.000152588014722543
Colorectal cancer (East Asian)	24836286	KRT18P28 - LAMC1	Intergenic	rs10752881	rs12086466	0.844	7908041	3915	LAMC1	rs12086466	1	0.00993006993006993	14.34	0.000152588014722543
Colorectal cancer (East Asian)	24836286	KRT18P28 - LAMC1	Intergenic	rs10752881	rs10797838	0.844	7908041	3915	LAMC1	rs10797838	1	0.00993006993006993	14.34	0.000152588014722543
Colorectal cancer (East Asian)	24836286	KRT18P28 - LAMC1	Intergenic	rs10752881	rs10797839	0.844	7908041	3915	LAMC1	rs10797839	1	0.00993006993006993	14.34	0.000152588014722543
Colorectal cancer (East Asian)	24836286	KRT18P28 - LAMC1	Intergenic	rs10752881	rs10797842	0.844	7908041	3915	LAMC1	rs10797842	1	0.00993006993006993	14.34	0.000152588014722543
Colorectal cancer (East Asian)	24836286	KRT18P28 - LAMC1	Intergenic	rs10752881	rs6424888	0.844	7908041	3915	LAMC1	rs6424888	1	0.00993006993006993	14.34	0.000152588014722543
Colorectal cancer (East Asian)	24836286	KRT18P28 - LAMC1	Intergenic	rs10752881	rs20563	0.844	7908041	3915	LAMC1	rs20563	1	0.00993006993006993	14.34	0.000152588014722543
Colorectal cancer (East Asian)	24836286	KRT18P28 - LAMC1	Intergenic	rs10752881	rs7518957	0.844	7908041	3915	LAMC1	rs7518957	1	0.0112446224595757	14.09	0.000174267815603382
Colorectal cancer (East Asian)	24836286	KRT18P28 - LAMC1	Intergenic	rs10752881	rs2027085	0.816	7908041	3915	LAMC1	rs2027085	1	0.00993006993006993	14.34	0.000152588014722543
Colorectal cancer (East Asian)	24836286	KRT18P28 - LAMC1	Intergenic	rs10752881	rs10911260	0.816	7908041	3915	LAMC1	rs10911260	1	0.0114555653971066	14.06	0.000177069791622873
Colorectal cancer (East Asian)	24836286	KRT18P28 - LAMC1	Intergenic	rs10752881	rs2274984	0.816	7908041	3915	LAMC1	rs2274984	1	0.0117132867132867	14.01	0.000181840967527323
Comprehensive strength and appendicular lean mass (Males + Females)	22960237	FADS1	intron	rs174547	rs174547	1	7940565	9415	FADS2	rs174547	11	0.0344259096673495	11.77	0.000601929782214133
Comprehensive strength and appendicular lean mass (Males + Females)	22960237	FADS1	intron	rs174547	rs174577	0.965	7940565	9415	FADS2	rs174577	11	0.0189239332096475	13.05	0.000303284407545946
Comprehensive strength and appendicular lean mass (Males + Females)	22960237	FADS1	intron	rs174547	rs174583	0.965	7940565	9415	FADS2	rs174583	11	0.02	12.97	0.000316522021639725
Comprehensive strength and appendicular lean mass (Males + Females)	22960237	FADS1	intron	rs174547	rs174549	0.828	7940565	9415	FADS2	rs174549	11	0.00304192229038855	16.96	3.81757014028371e-05
Comprehensive strength and appendicular lean mass (Males)	22960237	FADS1	intron	rs174549	rs174549	1	7940565	9415	FADS2	rs174549	11	0.00304192229038855	16.96	3.81757014028371e-05
Comprehensive strength and appendicular lean mass (Males)	22960237	FADS1	intron	rs174549	rs174548	0.964	7940565	9415	FADS2	rs174548	11	0.00127817019845274	18.41	1.78120748316976e-05
Comprehensive strength and appendicular lean mass (Males)	22960237	FADS1	intron	rs174549	rs174577	0.866	7940565	9415	FADS2	rs174577	11	0.0189239332096475	13.05	0.000303284407545946
Comprehensive strength and appendicular lean mass (Males)	22960237	FADS1	intron	rs174549	rs174583	0.866	7940565	9415	FADS2	rs174583	11	0.02	12.97	0.000316522021639725
Comprehensive strength and appendicular lean mass (Males)	22960237	FADS1	intron	rs174549	rs174547	0.828	7940565	9415	FADS2	rs174547	11	0.0344259096673495	11.77	0.000601929782214133
Coronary heart disease	21606135	LIPA	intron	rs1412444	rs1412444	1	7934920	3988	LIPA	rs1412444	10	0	32.85	9.95510730919195e-09
Coronary heart disease	21606135	LIPA	intron	rs1412444	rs2246833	1	7934920	3988	LIPA	rs2246833	10	0	32.85	9.95510730919195e-09
Coronary heart disease	21378988	LIPA	intron	rs1412444	rs1412444	1	7934920	3988	LIPA	rs1412444	10	0	32.85	9.95510730919195e-09
Coronary heart disease	21378988	LIPA	intron	rs1412444	rs2246833	1	7934920	3988	LIPA	rs2246833	10	0	32.85	9.95510730919195e-09
Coronary heart disease (LDL-C)	21347282	DNM2	intron	rs11671653	rs11671653	1	8025672	57153	SLC44A2	rs11671653	19	0.0244824186657903	12.46	0.000415759945022032
Coronary heart disease (LDL-C)	21347282	DNM2	intron	rs11671653	rs1560706	1	8025672	57153	SLC44A2	rs1560706	19	0.0244824186657903	12.46	0.000415759945022032
Crohn's disease	21102463	TMEM258	intron	rs102275	rs174577	0.965	7940565	9415	FADS2	rs174577	11	0.0189239332096475	13.05	0.000303284407545946
Crohn's disease	21102463	TMEM258	intron	rs102275	rs174583	0.965	7940565	9415	FADS2	rs174583	11	0.02	12.97	0.000316522021639725
Crohn's disease	21102463	TMEM258	intron	rs102275	rs174547	0.932	7940565	9415	FADS2	rs174547	11	0.0344259096673495	11.77	0.000601929782214133
Crohn's disease	21102463	TMEM258	intron	rs102275	rs174549	0.836	7940565	9415	FADS2	rs174549	11	0.00304192229038855	16.96	3.81757014028371e-05
Crohn's disease	21102463	TMEM258	intron	rs102275	rs174548	0.806	7940565	9415	FADS2	rs174548	11	0.00127817019845274	18.41	1.78120748316976e-05
Crohn's disease	21102463	C5orf56	intron	rs12521868	rs12521868	1	8107920	6584	SLC22A5	rs12521868	5	0.000319744204636291	24.21	8.6382595185655e-07
Crohn's disease	21102463	C5orf56	intron	rs12521868	rs2522057	0.966	8107920	6584	SLC22A5	rs2522057	5	0.000284292821606254	23.55	1.21709425974728e-06
Crohn's disease	21102463	C5orf56	intron	rs12521868	rs11739135	0.83	8107920	6584	SLC22A5	rs11739135	5	0.00031496062992126	21.7	3.18791281850512e-06
Crohn's disease	21102463	C5orf56	intron	rs12521868	rs17622656	0.809	8107920	6584	SLC22A5	rs17622656	5	0.00257261410788382	17.34	3.12538499481505e-05
Crohn's disease	21102463	MRPS35P3 - IPMK	Intergenic	rs1819658	rs954951	0.808	7927649	55847	CISD1	rs954951	10	0.00324548560273304	16.71	4.35508316787095e-05
Crohn's disease	23850713	RNASET2	nearGene-5	rs2149085	rs408918	1	8130768	8635	RNASET2	rs408918	6	0.0243314625288874	12.48	0.000411332197233919
Crohn's disease	23850713	RNASET2	nearGene-5	rs2149085	rs422562	1	8130768	8635	RNASET2	rs422562	6	0.0280734908136483	12.19	0.000480463833195527
Crohn's disease	23850713	RNASET2	nearGene-5	rs2149085	rs1819333	1	8130768	8635	RNASET2	rs1819333	6	0.0286712557363371	12.15	0.000490878644840285
Crohn's disease	23850713	RNASET2	nearGene-5	rs2149085	rs386548	1	8130768	8635	RNASET2	rs386548	6	0.0286712557363371	12.15	0.000490878644840285
Crohn's disease	23850713	RNASET2	nearGene-5	rs2149085	rs416131	1	8130768	8635	RNASET2	rs416131	6	0.0289900249376559	12.13	0.000496171199567146
Crohn's disease	23850713	RNASET2	nearGene-5	rs2149085	rs415890	1	8130768	8635	RNASET2	rs415890	6	0.0327006126343276	11.9	0.000561339441359351
Crohn's disease	20570966	C5orf56	intron	rs2188962	rs12521868	1	8107920	6584	SLC22A5	rs12521868	5	0.000319744204636291	24.21	8.6382595185655e-07
Crohn's disease	18587394	C5orf56	intron	rs2188962	rs12521868	1	8107920	6584	SLC22A5	rs12521868	5	0.000319744204636291	24.21	8.6382595185655e-07
Crohn's disease	20570966	C5orf56	intron	rs2188962	rs2522057	0.966	8107920	6584	SLC22A5	rs2522057	5	0.000284292821606254	23.55	1.21709425974728e-06
Crohn's disease	18587394	C5orf56	intron	rs2188962	rs2522057	0.966	8107920	6584	SLC22A5	rs2522057	5	0.000284292821606254	23.55	1.21709425974728e-06
Crohn's disease	20570966	C5orf56	intron	rs2188962	rs11739135	0.83	8107920	6584	SLC22A5	rs11739135	5	0.00031496062992126	21.7	3.18791281850512e-06
Crohn's disease	18587394	C5orf56	intron	rs2188962	rs11739135	0.83	8107920	6584	SLC22A5	rs11739135	5	0.00031496062992126	21.7	3.18791281850512e-06
Crohn's disease	20570966	C5orf56	intron	rs2188962	rs17622656	0.809	8107920	6584	SLC22A5	rs17622656	5	0.00257261410788382	17.34	3.12538499481505e-05
Crohn's disease	18587394	C5orf56	intron	rs2188962	rs17622656	0.809	8107920	6584	SLC22A5	rs17622656	5	0.00257261410788382	17.34	3.12538499481505e-05
Crohn's disease	21102463	ERAP2	intron	rs2549794	rs2549794	1	8107044	64167	ERAP2	rs2549794	5	0	33.1	8.75387215394172e-09
Crohn's disease	21102463	ERAP2	intron	rs2549794	rs27307	1	8107044	64167	ERAP2	rs27307	5	0	33.1	8.75387215394172e-09
Crohn's disease	21102463	ERAP2	intron	rs2549794	rs2549794	1	8113250	51752	ERAP1	rs2549794	5	0.0139547787487862	13.72	0.000212182871222579
Crohn's disease	21102463	ERAP2	intron	rs2549794	rs27711	0.967	8107044	64167	ERAP2	rs27711	5	0	33.1	8.75387215394172e-09
Crohn's disease	21102463	ERAP2	intron	rs2549794	rs27290	0.905	8107044	64167	ERAP2	rs27290	5	0	36.86	1.2692340925929e-09
Crohn's disease	22936669	IFNGR2	intron	rs2834215	rs2186280	0.967	8070083	757	TMEM50B	rs2186280	21	0.0461544962812711	11.09	0.000867944844256991
Crohn's disease	22936669	IFNGR2	intron	rs2834215	rs4816455	0.934	8070083	757	TMEM50B	rs4816455	21	0.043509234828496	11.25	0.000796230157590812
Crohn's disease	22936669	IFNGR2	intron	rs2834215	rs7282496	0.934	8070083	757	TMEM50B	rs7282496	21	0.043509234828496	11.25	0.000796230157590812
Crohn's disease	22936669	IFNGR2	intron	rs2834215	rs2834224	0.934	8070083	757	TMEM50B	rs2834224	21	0.043509234828496	11.25	0.000796230157590812
Crohn's disease	22936669	IFNGR2	intron	rs2834215	rs2834222	0.9	8070083	757	TMEM50B	rs2834222	21	0.043509234828496	11.25	0.000796230157590812
Crohn's disease	22936669	IFNGR2	intron	rs2834215	rs2834210	0.9	8070083	757	TMEM50B	rs2834210	21	0.0472361389445558	11.04	0.000891668617862335
Crohn's disease	22936669	CARD9	missense	rs4077515	rs10781500	0.967	8165156	10807	SDCCAG3	rs10781500	9	0.0380671166104237	11.57	0.000670244183511452
Crohn's disease	22936669	CARD9	missense	rs4077515	rs4266763	0.967	8165156	10807	SDCCAG3	rs4266763	9	0.0380671166104237	11.57	0.000670244183511452
Crohn's disease	21102463	CARD9	missense	rs4077515	rs10781500	0.967	8165156	10807	SDCCAG3	rs10781500	9	0.0380671166104237	11.57	0.000670244183511452
Crohn's disease	21102463	CARD9	missense	rs4077515	rs4266763	0.967	8165156	10807	SDCCAG3	rs4266763	9	0.0380671166104237	11.57	0.000670244183511452
Crohn's disease	22936669	CARD9	missense	rs4077515	rs10781500	0.967	8165107	64170	CARD9	rs10781500	9	0.0391972751541931	11.49	0.000699716368809163
Crohn's disease	22936669	CARD9	missense	rs4077515	rs4266763	0.967	8165107	64170	CARD9	rs4266763	9	0.0391972751541931	11.49	0.000699716368809163
Crohn's disease	21102463	CARD9	missense	rs4077515	rs10781500	0.967	8165107	64170	CARD9	rs10781500	9	0.0391972751541931	11.49	0.000699716368809163
Crohn's disease	21102463	CARD9	missense	rs4077515	rs4266763	0.967	8165107	64170	CARD9	rs4266763	9	0.0391972751541931	11.49	0.000699716368809163
Crohn's disease	21102463	RNASET2 - MIR3939	Intergenic	rs415890	rs408918	1	8130768	8635	RNASET2	rs408918	6	0.0243314625288874	12.48	0.000411332197233919
Crohn's disease	21102463	RNASET2 - MIR3939	Intergenic	rs415890	rs422562	1	8130768	8635	RNASET2	rs422562	6	0.0280734908136483	12.19	0.000480463833195527
Crohn's disease	21102463	RNASET2 - MIR3939	Intergenic	rs415890	rs386548	1	8130768	8635	RNASET2	rs386548	6	0.0286712557363371	12.15	0.000490878644840285
Crohn's disease	21102463	RNASET2 - MIR3939	Intergenic	rs415890	rs1819333	1	8130768	8635	RNASET2	rs1819333	6	0.0286712557363371	12.15	0.000490878644840285
Crohn's disease	21102463	RNASET2 - MIR3939	Intergenic	rs415890	rs416131	1	8130768	8635	RNASET2	rs416131	6	0.0289900249376559	12.13	0.000496171199567146
Crohn's disease	21102463	RNASET2 - MIR3939	Intergenic	rs415890	rs415890	1	8130768	8635	RNASET2	rs415890	6	0.0327006126343276	11.9	0.000561339441359351
Crohn's disease	18587394	TNFSF15	intron	rs4263839	rs4263839	1	8163618	9966	TNFSF15	rs4263839	9	0.000480559196155526	20.28	6.68962222617186e-06
Crohn's disease	18587394	TNFSF15	intron	rs4263839	rs6478108	0.966	8163618	9966	TNFSF15	rs6478108	9	0.00366528354080221	16.45	4.99501820079773e-05
Crohn's disease	21102463	PLCL1	intron	rs6738825	rs1371664	1	8047248	5334	PLCL1	rs1371664	2	0.0170674941815361	13.28	0.000268252497049916
Crohn's disease	21102463	PLCL1	intron	rs6738825	rs10206714	1	8047248	5334	PLCL1	rs10206714	2	0.0170674941815361	13.28	0.000268252497049916
Crohn's disease	21102463	PLCL1	intron	rs6738825	rs1579695	1	8047248	5334	PLCL1	rs1579695	2	0.0189239332096475	13.05	0.000303284407545946
Crohn's disease	21102463	PLCL1	intron	rs6738825	rs1541953	1	8047248	5334	PLCL1	rs1541953	2	0.0190811411633938	13.04	0.0003049080963483
Crohn's disease	21102463	PLCL1	intron	rs6738825	rs7587251	1	8047248	5334	PLCL1	rs7587251	2	0.0190811411633938	13.04	0.0003049080963483
Crohn's disease	21102463	PLCL1	intron	rs6738825	rs962210	1	8047248	5334	PLCL1	rs962210	2	0.0232313039578428	12.58	0.000389896731481288
Dental caries	21940522	MTMR4	missense	rs2302189	rs4372750	0.935	8017106	4591	TRIM37	rs4372750	17	0	26.42	2.7468158098382e-07
Dental caries	21940522	MTMR4	missense	rs2302189	rs3826353	0.903	8017106	4591	TRIM37	rs3826353	17	0	26.42	2.7468158098382e-07
Dental caries	21940522	MTMR4	missense	rs2302189	rs11656413	0.903	8017106	4591	TRIM37	rs11656413	17	0	26.42	2.7468158098382e-07
Diastolic blood pressure	19430479	ULK4	intron	rs9815354	rs6599175	1	8086372	54986	ULK4	rs6599175	3	0.000270453008789723	23.32	1.37166270760227e-06
Diastolic blood pressure	19430479	ULK4	intron	rs9815354	rs13325965	1	8086372	54986	ULK4	rs13325965	3	0.000235155790711346	22.41	2.20224392724438e-06
Diastolic blood pressure	19430479	ULK4	intron	rs9815354	rs1716685	1	8086372	54986	ULK4	rs1716685	3	0.000235155790711346	22.41	2.20224392724438e-06
Diastolic blood pressure	19430479	ULK4	intron	rs9815354	rs1717006	1	8086372	54986	ULK4	rs1717006	3	0.000235155790711346	22.41	2.20224392724438e-06
Diastolic blood pressure	19430479	ULK4	intron	rs9815354	rs3774372	1	8086372	54986	ULK4	rs3774372	3	0.000235155790711346	22.41	2.20224392724438e-06
Diastolic blood pressure	19430479	ULK4	intron	rs9815354	rs2128834	1	8086372	54986	ULK4	rs2128834	3	0.000235155790711346	22.41	2.20224392724438e-06
Diastolic blood pressure	19430479	ULK4	intron	rs9815354	rs7648578	1	8086372	54986	ULK4	rs7648578	3	0.000235155790711346	22.41	2.20224392724438e-06
Diastolic blood pressure	19430479	ULK4	intron	rs9815354	rs1717020	1	8086372	54986	ULK4	rs1717020	3	0.000235155790711346	22.41	2.20224392724438e-06
Diastolic blood pressure	19430479	ULK4	intron	rs9815354	rs2272007	1	8086372	54986	ULK4	rs2272007	3	0.000235155790711346	22.41	2.20224392724438e-06
Diastolic blood pressure	19430479	ULK4	intron	rs9815354	rs9867627	1	8086372	54986	ULK4	rs9867627	3	0.000235155790711346	22.41	2.20224392724438e-06
Diastolic blood pressure	19430479	ULK4	intron	rs9815354	rs6599176	1	8086372	54986	ULK4	rs6599176	3	0.000235155790711346	22.41	2.20224392724438e-06
Diastolic blood pressure	19430479	ULK4	intron	rs9815354	rs9825741	1	8086372	54986	ULK4	rs9825741	3	0.000235155790711346	22.41	2.20224392724438e-06
Diastolic blood pressure	19430479	ULK4	intron	rs9815354	rs17062109	1	8086372	54986	ULK4	rs17062109	3	0.00040281973816717	21.38	3.76680110781505e-06
Diastolic blood pressure	19430479	ULK4	intron	rs9815354	rs1717024	1	8086372	54986	ULK4	rs1717024	3	0.000388726919339164	21.14	4.26923174922987e-06
Diastolic blood pressure	19430479	ULK4	intron	rs9815354	rs9856633	1	8086372	54986	ULK4	rs9856633	3	0.000396825396825397	20.36	6.415693058794e-06
Diastolic blood pressure	19430479	ULK4	intron	rs9815354	rs9856633	1	8086352	54986	ULK4	rs9856633	3	0.00533333333333333	15.76	7.19068321154237e-05
Diastolic blood pressure	19430479	ULK4	intron	rs9815354	rs13325965	1	8086352	54986	ULK4	rs13325965	3	0.00672101449275362	15.15	9.92983126228346e-05
Diastolic blood pressure	19430479	ULK4	intron	rs9815354	rs1716685	1	8086352	54986	ULK4	rs1716685	3	0.00672101449275362	15.15	9.92983126228346e-05
Diastolic blood pressure	19430479	ULK4	intron	rs9815354	rs1717006	1	8086352	54986	ULK4	rs1717006	3	0.00672101449275362	15.15	9.92983126228346e-05
Diastolic blood pressure	19430479	ULK4	intron	rs9815354	rs3774372	1	8086352	54986	ULK4	rs3774372	3	0.00672101449275362	15.15	9.92983126228346e-05
Diastolic blood pressure	19430479	ULK4	intron	rs9815354	rs2128834	1	8086352	54986	ULK4	rs2128834	3	0.00672101449275362	15.15	9.92983126228346e-05
Diastolic blood pressure	19430479	ULK4	intron	rs9815354	rs7648578	1	8086352	54986	ULK4	rs7648578	3	0.00672101449275362	15.15	9.92983126228346e-05
Diastolic blood pressure	19430479	ULK4	intron	rs9815354	rs1717020	1	8086352	54986	ULK4	rs1717020	3	0.00672101449275362	15.15	9.92983126228346e-05
Diastolic blood pressure	19430479	ULK4	intron	rs9815354	rs2272007	1	8086352	54986	ULK4	rs2272007	3	0.00672101449275362	15.15	9.92983126228346e-05
Diastolic blood pressure	19430479	ULK4	intron	rs9815354	rs9867627	1	8086352	54986	ULK4	rs9867627	3	0.00672101449275362	15.15	9.92983126228346e-05
Diastolic blood pressure	19430479	ULK4	intron	rs9815354	rs6599176	1	8086352	54986	ULK4	rs6599176	3	0.00672101449275362	15.15	9.92983126228346e-05
Diastolic blood pressure	19430479	ULK4	intron	rs9815354	rs9825741	1	8086352	54986	ULK4	rs9825741	3	0.00672101449275362	15.15	9.92983126228346e-05
Diastolic blood pressure	19430479	ULK4	intron	rs9815354	rs6599175	1	8086352	54986	ULK4	rs6599175	3	0.00727272727272727	14.92	0.000112167517354527
Diastolic blood pressure	19430479	ULK4	intron	rs9815354	rs17062109	1	8086352	54986	ULK4	rs17062109	3	0.0103479853479853	14.23	0.000161770864880322
Diastolic blood pressure	19430479	ULK4	intron	rs9815354	rs1717024	1	8086352	54986	ULK4	rs1717024	3	0.0168297455968689	13.32	0.0002625901774147
Diastolic blood pressure	19430479	ULK4	intron	rs9815354	rs13087502	0.857	8086372	54986	ULK4	rs13087502	3	0.000235155790711346	22.41	2.20224392724438e-06
Diastolic blood pressure	19430479	ULK4	intron	rs9815354	rs13087502	0.857	8086352	54986	ULK4	rs13087502	3	0.00672101449275362	15.15	9.92983126228346e-05
Diastolic blood pressure	19430479	ULK4	intron	rs9815354	rs7652506	0.812	8086372	54986	ULK4	rs7652506	3	0.000235155790711346	22.41	2.20224392724438e-06
Diastolic blood pressure	19430479	ULK4	intron	rs9815354	rs17283929	0.812	8086372	54986	ULK4	rs17283929	3	0.00089031339031339	18.78	1.4669744420775e-05
Diastolic blood pressure	19430479	ULK4	intron	rs9815354	rs17284313	0.812	8086372	54986	ULK4	rs17284313	3	0.00089031339031339	18.78	1.4669744420775e-05
Diastolic blood pressure	19430479	ULK4	intron	rs9815354	rs17284472	0.812	8086372	54986	ULK4	rs17284472	3	0.00089031339031339	18.78	1.4669744420775e-05
Diastolic blood pressure	19430479	ULK4	intron	rs9815354	rs17214945	0.812	8086372	54986	ULK4	rs17214945	3	0.00089031339031339	18.78	1.4669744420775e-05
Diastolic blood pressure	19430479	ULK4	intron	rs9815354	rs17218264	0.812	8086372	54986	ULK4	rs17218264	3	0.0014407334643091	18.25	1.93725949219694e-05
Diastolic blood pressure	19430479	ULK4	intron	rs9815354	rs17214987	0.812	8086372	54986	ULK4	rs17214987	3	0.00301391035548686	16.99	3.7577211803569e-05
Diastolic blood pressure	19430479	ULK4	intron	rs9815354	rs809930	0.812	8086372	54986	ULK4	rs809930	3	0.00463492063492064	16.03	6.23467128068085e-05
Diastolic blood pressure	19430479	ULK4	intron	rs9815354	rs10510732	0.812	8086372	54986	ULK4	rs10510732	3	0.00561993047508691	15.57	7.95061232433368e-05
Diastolic blood pressure	19430479	ULK4	intron	rs9815354	rs7652506	0.812	8086352	54986	ULK4	rs7652506	3	0.00672101449275362	15.15	9.92983126228346e-05
Diastolic blood pressure	19430479	ULK4	intron	rs9815354	rs809930	0.812	8086352	54986	ULK4	rs809930	3	0.0171181630546956	13.27	0.00026968720566305
Diastolic blood pressure	19430479	ULK4	intron	rs9815354	rs10510732	0.812	8086352	54986	ULK4	rs10510732	3	0.021467549053756	12.77	0.000352222836757016
Diastolic blood pressure	19430479	ULK4	intron	rs9815354	rs17283929	0.812	8086352	54986	ULK4	rs17283929	3	0.0240808214640609	12.5	0.000406952017444959
Diastolic blood pressure	19430479	ULK4	intron	rs9815354	rs17284313	0.812	8086352	54986	ULK4	rs17284313	3	0.0240808214640609	12.5	0.000406952017444959
Diastolic blood pressure	19430479	ULK4	intron	rs9815354	rs17284472	0.812	8086352	54986	ULK4	rs17284472	3	0.0240808214640609	12.5	0.000406952017444959
Diastolic blood pressure	19430479	ULK4	intron	rs9815354	rs17214945	0.812	8086352	54986	ULK4	rs17214945	3	0.0240808214640609	12.5	0.000406952017444959
Diastolic blood pressure	19430479	ULK4	intron	rs9815354	rs17218264	0.812	8086352	54986	ULK4	rs17218264	3	0.0297537761224912	12.09	0.000506929743046445
Educational attainment (Edu Years)	23722424	ATXN2L	intron	rs8049439	rs8049439	1	8000603	7284	TUFM	rs8049439	16	0	25.59	4.22221872998799e-07
Educational attainment (Edu Years)	23722424	ATXN2L	intron	rs8049439	rs8062405	0.965	8000603	7284	TUFM	rs8062405	16	0	25.59	4.22221872998799e-07
Educational attainment (Edu Years)	23722424	ATXN2L	intron	rs8049439	rs2008514	0.965	8000603	7284	TUFM	rs2008514	16	0	25.55	4.31066053134462e-07
Elevated serum carcinoembryonic antigen levels	24941225	FAM3B	intron	rs441810	rs449043	1	8068684	54097	FAM3B	rs449043	21	0.00037400654511454	20.9	4.83894595567862e-06
Elevated serum carcinoembryonic antigen levels	24941225	FAM3B	intron	rs441810	rs2838009	1	8068684	54097	FAM3B	rs2838009	21	0.0011830201809325	18.65	1.57047272956228e-05
Elevated serum carcinoembryonic antigen levels	24941225	FAM3B	intron	rs441810	rs369413	0.948	8068684	54097	FAM3B	rs369413	21	0.00118673647469459	18.66	1.56225728321066e-05
Erectile dysfunction	22704111	PDK1 - RAPGEF4-AS1	Intergenic	rs836589	rs836589	1	8046408	5163	PDK1	rs836589	2	0.0466582491582492	11.07	0.000877356822876662
Erectile dysfunction	22704111	PDK1 - RAPGEF4-AS1	Intergenic	rs836589	rs13425344	0.808	8046408	5163	PDK1	rs13425344	2	0.0466582491582492	11.07	0.000877356822876662
Esophageal cancer (squamous cell)	22960999	SMG6	intron	rs17761864	rs17761864	1	8003722	63826	SRR	rs17761864	17	0.000459482038429407	20.01	7.70382300095381e-06
Esophageal cancer (squamous cell)	22960999	SMG6	intron	rs17761864	rs16952025	0.959	8003722	63826	SRR	rs16952025	17	0.000403768506056528	20.56	5.77911066834641e-06
Esophageal cancer (squamous cell)	22960999	SMG6	intron	rs17761864	rs1885987	0.887	8003722	63826	SRR	rs1885987	17	0.00125084516565247	18.49	1.70798109419836e-05
Esophageal squamous cell cancer (length of survival)	23644492	SLC39A6	cds-synon	rs1050631	rs3110564	1	8020930	55250	ELP2	rs3110564	18	0.038651102464332	11.52	0.000688513896645078
Esophageal squamous cell cancer (length of survival)	23644492	SLC39A6	cds-synon	rs1050631	rs2236718	1	8020930	55250	ELP2	rs2236718	18	0.038651102464332	11.52	0.000688513896645078
Esophageal squamous cell cancer (length of survival)	23644492	SLC39A6	cds-synon	rs1050631	rs1785914	1	8020930	55250	ELP2	rs1785914	18	0.0445795601552393	11.18	0.000826837724550976
Esophageal squamous cell cancer (length of survival)	23644492	SLC39A6	cds-synon	rs1050631	rs1789550	1	8020930	55250	ELP2	rs1789550	18	0.0498527245949926	10.92	0.000951316092998656
Esophageal squamous cell cancer (length of survival)	23644492	SLC39A6	cds-synon	rs1050631	rs1789512	0.96	8020930	55250	ELP2	rs1789512	18	0.0445795601552393	11.18	0.000826837724550976
Exercise (leisure time)	19727025	PAPSS2	intron	rs10887741	rs10887741	1	7928944	9060	PAPSS2	rs10887741	10	0.00401907356948229	16.34	5.29347402001487e-05
Exercise (leisure time)	19727025	PAPSS2	intron	rs10887741	rs12412482	1	7928944	9060	PAPSS2	rs12412482	10	0.00401907356948229	16.34	5.29347402001487e-05
Exercise treadmill test traits (P3MRSBP)	17903301	ZC3H12C	intron	rs746463	rs746463	1	7943715	85463	ZC3H12C	rs746463	11	0.013883104262113	13.73	0.000211056170604097
Exercise treadmill test traits (P3MRSBP)	17903301	ZC3H12C	intron	rs746463	rs616436	1	7943715	85463	ZC3H12C	rs616436	11	0.0142955610697546	13.68	0.000216750607095685
Exercise treadmill test traits (P3MRSBP)	17903301	ZC3H12C	intron	rs746463	rs10789752	0.955	7943715	85463	ZC3H12C	rs10789752	11	0.0142955610697546	13.68	0.000216750607095685
Exercise treadmill test traits (P3MRSBP)	17903301	ZC3H12C	intron	rs746463	rs10749953	0.955	7943715	85463	ZC3H12C	rs10749953	11	0.0142955610697546	13.68	0.000216750607095685
Exercise treadmill test traits (P3MRSBP)	17903301	ZC3H12C	intron	rs746463	rs7128556	0.955	7943715	85463	ZC3H12C	rs7128556	11	0.0142955610697546	13.68	0.000216750607095685
Exercise treadmill test traits (P3MRSBP)	17903301	ZC3H12C	intron	rs746463	rs6589115	0.91	7943715	85463	ZC3H12C	rs6589115	11	0.0142955610697546	13.68	0.000216750607095685
Fasting glucose-related traits (FPG)	20081858	FADS1	intron	rs174550	rs174577	0.965	7940565	9415	FADS2	rs174577	11	0.0189239332096475	13.05	0.000303284407545946
Fasting glucose-related traits (FPG)	20081858	FADS1	intron	rs174550	rs174583	0.965	7940565	9415	FADS2	rs174583	11	0.02	12.97	0.000316522021639725
Fasting glucose-related traits (FPG)	20081858	FADS1	intron	rs174550	rs174547	0.93	7940565	9415	FADS2	rs174547	11	0.0344259096673495	11.77	0.000601929782214133
Fasting glucose-related traits (FPG)	20081858	FADS1	intron	rs174550	rs174549	0.897	7940565	9415	FADS2	rs174549	11	0.00304192229038855	16.96	3.81757014028371e-05
Fasting glucose-related traits (FPG)	20081858	FADS1	intron	rs174550	rs174548	0.865	7940565	9415	FADS2	rs174548	11	0.00127817019845274	18.41	1.78120748316976e-05
Fasting glucose-related traits (HOMA-B)	20081858	FADS1	intron	rs174550	rs174577	0.965	7940565	9415	FADS2	rs174577	11	0.0189239332096475	13.05	0.000303284407545946
Fasting glucose-related traits (HOMA-B)	20081858	FADS1	intron	rs174550	rs174583	0.965	7940565	9415	FADS2	rs174583	11	0.02	12.97	0.000316522021639725
Fasting glucose-related traits (HOMA-B)	20081858	FADS1	intron	rs174550	rs174547	0.93	7940565	9415	FADS2	rs174547	11	0.0344259096673495	11.77	0.000601929782214133
Fasting glucose-related traits (HOMA-B)	20081858	FADS1	intron	rs174550	rs174549	0.897	7940565	9415	FADS2	rs174549	11	0.00304192229038855	16.96	3.81757014028371e-05
Fasting glucose-related traits (HOMA-B)	20081858	FADS1	intron	rs174550	rs174548	0.865	7940565	9415	FADS2	rs174548	11	0.00127817019845274	18.41	1.78120748316976e-05
Fasting glucose-related traits (interaction with BMI)	22581228	FADS1	intron	rs174550	rs174577	0.965	7940565	9415	FADS2	rs174577	11	0.0189239332096475	13.05	0.000303284407545946
Fasting glucose-related traits (interaction with BMI)	22581228	FADS1	intron	rs174550	rs174583	0.965	7940565	9415	FADS2	rs174583	11	0.02	12.97	0.000316522021639725
Fasting glucose-related traits (interaction with BMI)	22581228	FADS1	intron	rs174550	rs174547	0.93	7940565	9415	FADS2	rs174547	11	0.0344259096673495	11.77	0.000601929782214133
Fasting glucose-related traits (interaction with BMI)	22581228	FADS1	intron	rs174550	rs174549	0.897	7940565	9415	FADS2	rs174549	11	0.00304192229038855	16.96	3.81757014028371e-05
Fasting glucose-related traits (interaction with BMI)	22581228	FADS1	intron	rs174550	rs174548	0.865	7940565	9415	FADS2	rs174548	11	0.00127817019845274	18.41	1.78120748316976e-05
Fasting insulin-related traits (interaction with BMI)	22581228	TAF11;UHRF1BP1	nearGene-3;intron	rs4646949	rs4646949	1	8118833	54887	UHRF1BP1	rs4646949	6	0.0169909208819715	13.29	0.000266825481457198
Fasting insulin-related traits (interaction with BMI)	22581228	TAF11;UHRF1BP1	nearGene-3;intron	rs4646949	rs2473615	1	8118833	54887	UHRF1BP1	rs2473615	6	0.0181013778283403	13.15	0.000287519243401653
Fasting insulin-related traits (interaction with BMI)	22581228	TAF11;UHRF1BP1	nearGene-3;intron	rs4646949	rs847851	1	8118833	54887	UHRF1BP1	rs847851	6	0.0181013778283403	13.15	0.000287519243401653
Fasting insulin-related traits (interaction with BMI)	22581228	TAF11;UHRF1BP1	nearGene-3;intron	rs4646949	rs847846	1	8118833	54887	UHRF1BP1	rs847846	6	0.0181013778283403	13.15	0.000287519243401653
Fasting insulin-related traits (interaction with BMI)	22581228	TAF11;UHRF1BP1	nearGene-3;intron	rs4646949	rs7753949	0.958	8118833	54887	UHRF1BP1	rs7753949	6	0.0181013778283403	13.15	0.000287519243401653
Fibrinogen (EA)	23969696	FARP2	intron	rs1476698	rs3771555	0.959	7896026	4735	SEPT2	rs3771555	2	0.0170674941815361	13.28	0.000268252497049916
Fibrinogen (EA)	23969696	FARP2	intron	rs1476698	rs3771555	0.959	7894694	4735	SEPT2	rs3771555	2	0.0491293224395477	10.96	0.000930998169393971
Fibrinogen (EA)	23969696	TOMM7	intron	rs2286503	rs2286499	1	8138547	54543	TOMM7	rs2286499	7	0.0168489583333333	13.31	0.000263994362950525
Fibrinogen (EA)	23969696	TOMM7	intron	rs2286503	rs2286498	1	8138547	54543	TOMM7	rs2286498	7	0.0168489583333333	13.31	0.000263994362950525
Glycated hemoglobin levels	24647736	SMG5;TMEM79	intron;missense	rs6684514	rs11264467	1	7920944	23381	SMG5	rs11264467	1	0.00681777298075193	15.12	0.000100888767231574
Glycated hemoglobin levels	24647736	SMG5;TMEM79	intron;missense	rs6684514	rs10908500	1	7920944	23381	SMG5	rs10908500	1	0.0120844174616941	13.96	0.000186741663611666
Glycated hemoglobin levels	24647736	SMG5;TMEM79	intron;missense	rs6684514	rs12045339	1	7920944	23381	SMG5	rs12045339	1	0.0120844174616941	13.96	0.000186741663611666
Glycated hemoglobin levels	24647736	SMG5;TMEM79	intron;missense	rs6684514	rs12132794	1	7920944	23381	SMG5	rs12132794	1	0.0156179024716099	13.48	0.000241119801670391
Glycated hemoglobin levels	24647736	SMG5;TMEM79	intron;missense	rs6684514	rs11264467	1	7920971	112770	C1orf85	rs11264467	1	0.0185477802859293	13.11	0.000293723687659695
Glycated hemoglobin levels	24647736	SMG5;TMEM79	intron;missense	rs6684514	rs11264467	1	7920928	79957	PAQR6	rs11264467	1	0.0196367206676485	13	0.000311490976767384
Glycated hemoglobin levels	24647736	SMG5;TMEM79	intron;missense	rs6684514	rs10908500	1	7920928	79957	PAQR6	rs10908500	1	0.0439156206415621	11.22	0.000809204950151468
Glycated hemoglobin levels	24647736	SMG5;TMEM79	intron;missense	rs6684514	rs12045339	1	7920928	79957	PAQR6	rs12045339	1	0.0439156206415621	11.22	0.000809204950151468
Graves' disease	21841780	RNASET2 - MIR3939	Intergenic	rs9355610	rs1130033	1	8130768	8635	RNASET2	rs1130033	6	0.0317031186715269	11.95	0.00054647380609272
HDL cholesterol	24097068	FADS1	UTR-3	rs174546	rs174577	1	7940565	9415	FADS2	rs174577	11	0.0189239332096475	13.05	0.000303284407545946
HDL cholesterol	20686565	FADS1	UTR-3	rs174546	rs174577	1	7940565	9415	FADS2	rs174577	11	0.0189239332096475	13.05	0.000303284407545946
HDL cholesterol	24097068	FADS1	UTR-3	rs174546	rs174583	1	7940565	9415	FADS2	rs174583	11	0.02	12.97	0.000316522021639725
HDL cholesterol	20686565	FADS1	UTR-3	rs174546	rs174583	1	7940565	9415	FADS2	rs174583	11	0.02	12.97	0.000316522021639725
HDL cholesterol	24097068	FADS1	UTR-3	rs174546	rs174547	0.965	7940565	9415	FADS2	rs174547	11	0.0344259096673495	11.77	0.000601929782214133
HDL cholesterol	20686565	FADS1	UTR-3	rs174546	rs174547	0.965	7940565	9415	FADS2	rs174547	11	0.0344259096673495	11.77	0.000601929782214133
HDL cholesterol	24097068	FADS1	UTR-3	rs174546	rs174549	0.866	7940565	9415	FADS2	rs174549	11	0.00304192229038855	16.96	3.81757014028371e-05
HDL cholesterol	20686565	FADS1	UTR-3	rs174546	rs174549	0.866	7940565	9415	FADS2	rs174549	11	0.00304192229038855	16.96	3.81757014028371e-05
HDL cholesterol	24097068	FADS1	UTR-3	rs174546	rs174548	0.835	7940565	9415	FADS2	rs174548	11	0.00127817019845274	18.41	1.78120748316976e-05
HDL cholesterol	20686565	FADS1	UTR-3	rs174546	rs174548	0.835	7940565	9415	FADS2	rs174548	11	0.00127817019845274	18.41	1.78120748316976e-05
HDL cholesterol	19060906	FADS1	intron	rs174547	rs174547	1	7940565	9415	FADS2	rs174547	11	0.0344259096673495	11.77	0.000601929782214133
HDL cholesterol	19060906	FADS1	intron	rs174547	rs174577	0.965	7940565	9415	FADS2	rs174577	11	0.0189239332096475	13.05	0.000303284407545946
HDL cholesterol	19060906	FADS1	intron	rs174547	rs174583	0.965	7940565	9415	FADS2	rs174583	11	0.02	12.97	0.000316522021639725
HDL cholesterol	19060906	FADS1	intron	rs174547	rs174549	0.828	7940565	9415	FADS2	rs174549	11	0.00304192229038855	16.96	3.81757014028371e-05
HDL cholesterol	20864672	FADS1	intron	rs174548	rs174548	1	7940565	9415	FADS2	rs174548	11	0.00127817019845274	18.41	1.78120748316976e-05
HDL cholesterol	20864672	FADS1	intron	rs174548	rs174549	0.964	7940565	9415	FADS2	rs174549	11	0.00304192229038855	16.96	3.81757014028371e-05
HDL cholesterol	20864672	FADS1	intron	rs174548	rs174577	0.835	7940565	9415	FADS2	rs174577	11	0.0189239332096475	13.05	0.000303284407545946
HDL cholesterol	20864672	FADS1	intron	rs174548	rs174583	0.835	7940565	9415	FADS2	rs174583	11	0.02	12.97	0.000316522021639725
HDL cholesterol	24097068	RBM5	intron	rs2013208	rs2240327	1	8079842	10180	RBM6	rs2240327	3	0.0206030150753769	12.88	0.000332112239392178
HDL cholesterol	24097068	RBM5	intron	rs2013208	rs4688689	0.966	8079842	10180	RBM6	rs4688689	3	0.0164106603649731	13.37	0.000255681354743746
HDL cholesterol	24097068	RBM5	intron	rs2013208	rs9866695	0.966	8079842	10180	RBM6	rs9866695	3	0.0206030150753769	12.88	0.000332112239392178
HDL cholesterol	24097068	RBM5	intron	rs2013208	rs9861216	0.966	8079842	10180	RBM6	rs9861216	3	0.0206030150753769	12.88	0.000332112239392178
HDL cholesterol	24097068	RBM5	intron	rs2013208	rs7628058	0.966	8079842	10180	RBM6	rs7628058	3	0.0206030150753769	12.88	0.000332112239392178
HDL cholesterol	24097068	RBM5	intron	rs2013208	rs2252833	0.966	8079842	10180	RBM6	rs2252833	3	0.0206030150753769	12.88	0.000332112239392178
HDL cholesterol	24097068	MIR4752 - LILRA5	Intergenic	rs386000	rs103294	0.891	8039226	11026	LILRA3	rs103294	19	0.00182361733931241	17.86	2.37766512756391e-05
HDL cholesterol	20686565	MIR4752 - LILRA5	Intergenic	rs386000	rs103294	0.891	8039226	11026	LILRA3	rs103294	19	0.00182361733931241	17.86	2.37766512756391e-05
HDL cholesterol	19060906	TTC39B	intron	rs471364	rs471364	1	8160213	158219	TTC39B	rs471364	9	0.000388161086851043	21.13	4.29156760005715e-06
HDL cholesterol	20864672	TTC39B	intron	rs643531	rs643531	1	8160213	158219	TTC39B	rs643531	9	0	28.73	8.32047646275024e-08
HDL cholesterol	19060910	NR1H3	intron	rs7120118	rs901746	1	7939738	1643	DDB2	rs901746	11	0.0237666666666667	12.53	0.000400469809284976
HDL cholesterol	19060910	NR1H3	intron	rs7120118	rs2013867	1	7939738	1643	DDB2	rs2013867	11	0.0237666666666667	12.53	0.000400469809284976
HDL cholesterol	19060910	NR1H3	intron	rs7120118	rs326222	1	7939738	1643	DDB2	rs326222	11	0.0237666666666667	12.53	0.000400469809284976
HDL cholesterol	19060910	NR1H3	intron	rs7120118	rs10501321	0.959	7939738	1643	DDB2	rs10501321	11	0.0172948717948718	13.24	0.000274037909602573
HDL cholesterol	19060910	NR1H3	intron	rs7120118	rs4752824	0.959	7939738	1643	DDB2	rs4752824	11	0.0204471691309052	12.9	0.000328582133037674
HDL cholesterol	19060910	NR1H3	intron	rs7120118	rs10838681	0.833	7939738	1643	DDB2	rs10838681	11	0.0093522906793049	14.42	0.000146240895087646
Heart rate	23583979	FADS1	intron	rs174549	rs174549	1	7940565	9415	FADS2	rs174549	11	0.00304192229038855	16.96	3.81757014028371e-05
Heart rate	23583979	FADS1	intron	rs174549	rs174548	0.964	7940565	9415	FADS2	rs174548	11	0.00127817019845274	18.41	1.78120748316976e-05
Heart rate	23583979	FADS1	intron	rs174549	rs174577	0.866	7940565	9415	FADS2	rs174577	11	0.0189239332096475	13.05	0.000303284407545946
Heart rate	23583979	FADS1	intron	rs174549	rs174583	0.866	7940565	9415	FADS2	rs174583	11	0.02	12.97	0.000316522021639725
Heart rate	23583979	FADS1	intron	rs174549	rs174547	0.828	7940565	9415	FADS2	rs174547	11	0.0344259096673495	11.77	0.000601929782214133
Height	23563607	LOC553103	intron	rs10058074	rs2631360	1	8107920	6584	SLC22A5	rs2631360	5	0.000396301188903567	20.35	6.44930881791041e-06
Height	18391952	CEP63	intron	rs10935120	rs10935120	1	8090866	25847	ANAPC13	rs10935120	3	0.000523349436392915	19.68	9.15545783239679e-06
Height	18391952	CEP63	intron	rs10935120	rs9985356	1	8090866	25847	ANAPC13	rs9985356	3	0.000523349436392915	19.68	9.15545783239679e-06
Height	18391952	CEP63	intron	rs10935120	rs9968172	1	8090866	25847	ANAPC13	rs9968172	3	0.000523349436392915	19.68	9.15545783239679e-06
Height	18391952	CEP63	intron	rs10935120	rs9289471	1	8090866	25847	ANAPC13	rs9289471	3	0.000523349436392915	19.68	9.15545783239679e-06
Height	18391952	CEP63	intron	rs10935120	rs9990351	1	8090866	25847	ANAPC13	rs9990351	3	0.000523349436392915	19.68	9.15545783239679e-06
Height	18391952	CEP63	intron	rs10935120	rs6785027	1	8090866	25847	ANAPC13	rs6785027	3	0.000523349436392915	19.68	9.15545783239679e-06
Height	18391952	CEP63	intron	rs10935120	rs6806417	1	8090866	25847	ANAPC13	rs6806417	3	0.000523349436392915	19.68	9.15545783239679e-06
Height	18391952	CEP63	intron	rs10935120	rs9876658	1	8090866	25847	ANAPC13	rs9876658	3	0.000523349436392915	19.68	9.15545783239679e-06
Height	18391952	CEP63	intron	rs10935120	rs9814567	1	8090866	25847	ANAPC13	rs9814567	3	0.00055357848952155	19.59	9.59701984774124e-06
Height	18391952	CEP63	intron	rs10935120	rs7619451	1	8090866	25847	ANAPC13	rs7619451	3	0.000671140939597315	19.1	1.24044887096726e-05
Height	18391952	CEP63	intron	rs10935120	rs10935120	1	8082827	80254	CEP63	rs10935120	3	0.0156179024716099	13.48	0.000241119801670391
Height	18391952	CEP63	intron	rs10935120	rs9985356	1	8082827	80254	CEP63	rs9985356	3	0.0156179024716099	13.48	0.000241119801670391
Height	18391952	CEP63	intron	rs10935120	rs9968172	1	8082827	80254	CEP63	rs9968172	3	0.0156179024716099	13.48	0.000241119801670391
Height	18391952	CEP63	intron	rs10935120	rs9289471	1	8082827	80254	CEP63	rs9289471	3	0.0156179024716099	13.48	0.000241119801670391
Height	18391952	CEP63	intron	rs10935120	rs9990351	1	8082827	80254	CEP63	rs9990351	3	0.0156179024716099	13.48	0.000241119801670391
Height	18391952	CEP63	intron	rs10935120	rs6785027	1	8082827	80254	CEP63	rs6785027	3	0.0156179024716099	13.48	0.000241119801670391
Height	18391952	CEP63	intron	rs10935120	rs6806417	1	8082827	80254	CEP63	rs6806417	3	0.0156179024716099	13.48	0.000241119801670391
Height	18391952	CEP63	intron	rs10935120	rs9876658	1	8082827	80254	CEP63	rs9876658	3	0.0156179024716099	13.48	0.000241119801670391
Height	18391952	CEP63	intron	rs10935120	rs9814567	1	8082827	80254	CEP63	rs9814567	3	0.0181013778283403	13.15	0.000287519243401653
Height	18391952	CEP63	intron	rs10935120	rs7619451	1	8082827	80254	CEP63	rs7619451	3	0.0340801886792453	11.8	0.000592307210799939
Height	18391952	CEP63	intron	rs10935120	rs11915964	0.896	8082827	80254	CEP63	rs11915964	3	0.0165355363231052	13.36	0.000257048306655275
[truncated: 1,084 more rows]

## Sheet: Neutrophil.txt
Disease.Trait	PUBMEDID	Mapped_gene	Context	gwasSNP	Proxy	RSquared	PROBEID	ENTREZID	SYMBOL	eSNP	chr	fdr	scores	pval
[truncated: 1,245 more rows]
