# Supplementary material for: Insight into Genotype-Phenotype Associations through eQTL Mapping in Multiple Cell Types in Health and Immune-Mediated Disease
Source: PLoS Genet. 2016 Mar 25;12(3):e1005908. doi: 10.1371/journal.pgen.1005908 (PMC4807835; doi:10.1371/journal.pgen.1005908)
Supplement: S4 Table — SNP lists taken from Supplementary Table 2 of the paper by Jostins et al [17], as described in S1 Text. The column marked ‘snp.type’ provides SNP annotation from SNPnexus. ‘NA’ indicates no gene found to be significantly associated with the disease-associated SNP. (XLSX) [file pgen.1005908.s024.xlsx]

## Sheet: IBD-associated SNPs
gwasSnp	CD4.T.cell	CD8.T.cell	Monocyte	Neutrophil	B.cell	Jostins	snp.type
rs12103	NA	NA	NA	NA	NA	NA	CPSF3L_non-coding,CPSF3L_coding,CPSF3L_3utr,PUSL1_3downstream,CPSF3L_3downstream
rs35675666	NA	NA	NA	PARK7	NA	NA	PARK7_5utr,PARK7_intronic,PARK7_5upstream,PARK7_non-coding intronic
rs12568930	NA	NA	NA	NA	NA	NA	intergenic
rs11209026	NA	NA	NA	NA	NA	NA	IL23R_coding,IL23R_intronic,AL109843.1_5upstream,IL23R_non-coding intronic
rs2651244	NA	NA	NA	NA	NA	NA	RP11-42O15.2_5upstream
rs4845604	NA	NA	NA	NA	NA	NA	RORC_intronic
rs670523	NA	NA	NA	NA	NA	RIT1,MSTO1	RIT1_intronic,RIT1_3downstream
rs4656958	NA	NA	NA	NA	NA	CD244,F11R,USF1	ITLN1_5upstream
rs1801274	NA	NA	FCGR2A	FCGR2A	NA	HSPA6	FCGR2A_coding,FCGR2A_non-coding,FCGR2A_3utr,FCGR2A_3downstream
rs2488389	DENND1B	NA	NA	NA	NA	NA	DENND1B_intronic,DENND1B_non-coding intronic
rs7554511	GPR25	NA	NA	NA	NA	NA	C1orf106_intronic,C1orf106_3downstream,C1orf106_5upstream
rs3024505	NA	NA	NA	NA	NA	NA	IL10_3downstream
rs6545800	ADCY3	ADCY3	ADCY3	ADCY3,DNAJC27	NA	ADCY3	ADCY3_intronic
rs925255	NA	NA	NA	NA	NA	NA	FOSL2_5upstream,AC104695.3_non-coding intronic
rs10495903	NA	NA	NA	NA	NA	NA	THADA_intronic
rs7608910	NA	NA	NA	NA	NA	C2orf74,KIAA1841,AHSA2	PUS10_intronic,PUS10_non-coding intronic
rs6740462	NA	NA	NA	NA	NA	NA	AC074391.1_non-coding intronic,AC012370.3_3downstream
rs917997	IL18R1	NA	NA	IL18RAP	NA	NA	IL18RAP_3downstream
rs2111485	NA	NA	NA	NA	NA	NA	intergenic
rs1517352	NA	NA	NA	NA	NA	NA	STAT4_intronic,STAT4_non-coding intronic
rs2382817	NA	NA	GPBAR1	NA	NA	PNKD,ARPC2,SLC11A1,TMBIM1	TMBIM1_5utr,PNKD_intronic,TMBIM1_intronic,TMBIM1_5upstream,PNKD_non-coding intronic,TMBIM1_non-coding intronic
rs3749171	NA	NA	NA	NA	NA	NA	GPR35_coding
rs4256159	NA	NA	NA	NA	NA	NA	AC144521.1_non-coding intronic
rs3197999	GPX1	NA	NA	MST1	NA	IP6K1,MST1,USP4	MST1_coding,MST1_non-coding,APEH_3downstream,MST1_3downstream,AC099668.5_3downstream
rs2472649	NA	NA	NA	NA	NA	CXCL5,PF4V1	intergenic
rs7657746	NA	NA	NA	NA	NA	NA	KIAA1109_intronic,KIAA1109_3downstream
rs2930047	NA	NA	NA	NA	NA	DAP	DAP_intronic,DAP_non-coding intronic
rs11742570	NA	NA	NA	NA	NA	NA	intergenic
rs1363907	ERAP2	ERAP2	ERAP2	ERAP2	ERAP2	ERAP2,ERAP1,LNPEP	ERAP2_intronic,CTD-2260A17.2_non-coding intronic,ERAP2_3downstream
rs4836519	NA	NA	NA	NA	NA	NA	intergenic
rs2188962	SLC22A5	SLC22A5	SLC22A5	NA	SLC22A5	IRF1,PDLIM4,SLC22A4,SLC22A5	C5orf56_intronic,C5orf56_non-coding intronic
rs6863411	NA	NA	NA	NA	NA	NDFIP1	NDFIP1_intronic,NDFIP1_non-coding intronic,NDFIP1_5upstream
rs11741861	NA	NA	NA	NA	NA	ZNF300P1	ZNF300_intronic,IRGM_intronic
rs6871626	NA	NA	NA	NA	NA	NA	intergenic
rs12654812	NA	NA	NA	NA	NA	NA	RGS14_intronic,RGS14_5upstream,RGS14_non-coding intronic
rs17119	NA	NA	NA	NA	NA	NA	intergenic
rs9358372	NA	NA	NA	NA	NA	NA	CDKAL1_intronic
rs1847472	NA	NA	NA	NA	NA	NA	BACH2_intronic,BACH2_non-coding intronic
rs6568421	NA	NA	NA	NA	NA	NA	intergenic
rs3851228	NA	NA	NA	NA	NA	TRAF3IP2	TRAF3IP2-AS1_non-coding intronic
rs6920220	NA	NA	NA	NA	NA	NA	intergenic
rs12199775	NA	NA	NA	NA	NA	NA	PHACTR2_intronic
rs1819333	RNASET2	RNASET2	NA	RNASET2	NA	RPS6KA2	intergenic
rs1456896	NA	NA	C7orf72	NA	NA	NA	intergenic
rs9297145	NA	NA	NA	NA	NA	SMURF1	intergenic
rs1734907	NA	NA	NA	NA	NA	NA	intergenic
rs38904	NA	NA	NA	NA	NA	NA	intergenic
rs921720	NA	NA	NA	NA	NA	NA	RP11-136O12.2_non-coding intronic,RP11-136O12.2_5upstream
rs1991866	NA	NA	NA	NA	NA	NA	CCDC26_non-coding intronic
rs10758669	NA	NA	NA	NA	NA	NA	intergenic
rs4743820	NA	NA	NA	NA	NA	NA	LINC00484_3downstream,RP11-305L7.6_non-coding intronic
rs4246905	NA	NA	TNFSF15	TNFSF15	NA	NA	TNFSF15_coding,TNFSF15_intronic,AL390240.1_5upstream
rs10781499	NA	NA	SDCCAG3	SDCCAG3	NA	PMPCA,SDCCAG3,INPP5E,CARD9	CARD9_non-coding,CARD9_coding,CARD9_5upstream
rs12722515	NA	NA	NA	NA	NA	NA	IL2RA_intronic
rs1042058	NA	NA	NA	NA	NA	NA	MAP3K8_coding,MAP3K8_5upstream
rs11010067	NA	NA	NA	NA	NA	CREM	CUL2_3downstream
rs2790216	NA	NA	CISD1	CISD1	NA	CISD1,IPMK	IPMK_intronic,snoU13_3downstream
rs10761659	NA	NA	NA	NA	NA	NA	intergenic
rs2227564	NA	NA	NA	PLAU	NA	NA	PLAU_non-coding,PLAU_coding,C10orf55_intronic,PLAU_3downstream
rs1250546	NA	NA	NA	NA	NA	NA	ZMIZ1_intronic,ZMIZ1_non-coding intronic
rs6586030	NA	NA	FAM213A	NA	NA	TSPAN14,C10orf58	TSPAN14_intronic,TSPAN14_non-coding intronic
rs7911264	NA	NA	NA	NA	NA	NA	intergenic
rs4409764	NA	NA	NA	NA	NA	NKX2-3	RP11-129J12.2_3downstream
rs907611	NA	NA	TNNI2	NA	NA	LSP1,TNNI2	LSP1_5upstream
rs10896794	NA	NA	NA	NA	NA	NA	LPXN_intronic,LPXN_non-coding intronic
rs11230563	NA	NA	NA	NA	NA	NA	CD6_coding,CD6_non-coding,CD6_3downstream,CD6_non-coding intronic
rs4246215	FADS2,FADS3	FADS2,TMEM258	FADS2	FADS2	FADS2	C11orf9,FADS1,FADS2	FEN1_3utr,FEN1_3downstream,FEN1_intronic,FADS2_intronic
rs559928	NA	NA	NA	NA	NA	TRPT1,CCDC88B,FLRT1	intergenic
rs2231884	CTSW	CTSW	CTSW	NA	NA	CTSW,SNX32	FIBP_5upstream,CCDC85B_5upstream
rs2155219	NA	NA	NA	NA	NA	NA	intergenic
rs6592362	NA	NA	NA	NA	NA	NA	intergenic
rs630923	NA	NA	NA	NA	NA	NA	CXCR5_5upstream
rs11612508	NA	NA	NA	NA	NA	LOH12CR1	DUSP16_intronic,DUSP16_non-coding intronic
rs11564258	NA	NA	NA	NA	NA	NA	MUC19_intronic,RP11-115F18.1_non-coding intronic
rs11168249	NA	NA	NA	NA	NA	NA	HDAC7_intronic,HDAC7_5upstream
rs7134599	NA	NA	NA	NA	NA	NA	IFNG-AS1_non-coding intronic
rs17085007	NA	NA	NA	NA	NA	NA	intergenic
rs941823	NA	NA	NA	NA	NA	NA	intergenic
rs9557195	NA	NA	NA	NA	NA	NA	UBAC2_intronic,GPR183_intronic,UBAC2_non-coding intronic
rs194749	NA	NA	NA	NA	NA	ZFP36L1	intergenic
rs4899554	NA	NA	NA	NA	NA	MLH3	intergenic
rs8005161	NA	NA	NA	GPR65	NA	NA	GPR65_intronic
rs17293632	NA	NA	NA	NA	NA	NA	SMAD3_intronic,SMAD3_non-coding intronic
rs7495132	NA	NA	NA	NA	NA	NA	CRTC3_intronic,CRTC3_3downstream,RP11-387D10.2_non-coding intronic
rs529866	NA	NA	NA	NA	NA	RMI2	PRM1_3downstream,RMI2_non-coding intronic,RMI2_intronic
rs7404095	NA	NA	NA	NA	NA	PRKCB	PRKCB_intronic
rs26528	NA	CCDC101	CCDC101	NA	NA	EIF3C,SULT1A1,SULT1A2,NUPR1	IL27_intronic
rs10521318	NA	NA	NA	NA	NA	NA	intergenic
rs3091316	NA	NA	NA	NA	NA	CCL2	intergenic
rs12946510	GSDMA,GSDMB,ORMDL3	GSDMB,ORMDL3	NA	NA	GSDMB,ORMDL3	ORMDL3,GSDMA	RP11-94L15.2_3downstream
rs12942547	NA	NA	NA	NA	NA	NA	STAT3_intronic
rs1292053	RNFT1	TUBD1	NA	NA	NA	RPS6KB1	TUBD1_coding,TUBD1_non-coding,TUBD1_intronic,NDUFB8P2_3downstream,TUBD1_3downstream
rs1893217	NA	NA	NA	NA	NA	NA	PTPN2_intronic
rs7240004	NA	NA	NA	NA	NA	NA	intergenic
rs727088	NA	NA	NA	NA	NA	CD226	CD226_3utr,CD226_intronic,CD226_3downstream
rs11879191	NA	NA	NA	NA	NA	NA	CDC37_intronic,MIR1181_3downstream,CDC37_non-coding intronic
rs17694108	NA	NA	NA	NA	NA	NA	intergenic
rs11672983	NA	NA	FCAR	NA	NA	KIR2DL1	intergenic
rs6142618	NA	NA	NA	NA	NA	NA	TM9SF4_intronic
rs4911259	NA	NA	NA	MAPRE1	NA	DNMT3B	DNMT3B_intronic
rs1569723	NA	NA	CD40	NA	NA	CD40	intergenic
rs913678	NA	NA	NA	NA	NA	NA	intergenic
rs259964	EDN3	EDN3	NA	NA	NA	NA	ZNF831_intronic
rs6062504	NA	NA	NA	NA	NA	LIME1,SLC2A4RG,ZGPAT	ZGPAT_intronic,ZGPAT_non-coding intronic,RP4-583P15.15_intronic
rs2823286	NA	NA	NA	NA	NA	NA	intergenic
rs2836878	NA	NA	NA	NA	NA	NA	intergenic
rs7282490	NA	NA	ICOSLG	NA	NA	NA	intergenic
rs2266959	NA	NA	NA	NA	NA	UBE2L3,RIMBP3,CCDC116	UBE2L3_intronic,UBE2L3_non-coding intronic
rs2412970	LIF	NA	NA	NA	NA	MTMR3	HORMAD2_intronic
rs2413583	PDGFB	NA	NA	NA	NA	NA	intergenic

## Sheet: CD-associated SNPs
gwasSnp	CD4.T.cell	CD8.T.cell	Monocyte	Neutrophil	B.cell	Jostins	snp.type
rs17391694	NA	NA	NA	NA	NA	NA	intergenic
rs6679677	NA	NA	NA	NA	NA	NA	PHTF1_5upstream,RSBN1_3downstream
rs3897478	NA	NA	NA	NA	NA	NA	RP5-1042I8.7_3downstream
rs9286879	NA	NA	NA	NA	NA	NA	RP1-15D23.2_non-coding intronic
rs1728918	NA	NA	NA	NA	NA	NA	intergenic
rs10865331	NA	NA	B3GNT2	B3GNT2	NA	NA	intergenic
rs6716753	NA	NA	NA	NA	NA	SP140	SP140_intronic,SP140_non-coding intronic
rs12994997	NA	NA	SCARNA5	SCARNA5	NA	ATG16L1	ATG16L1_intronic,ATG16L1_non-coding intronic,ATG16L1_3downstream,ATG16L1_5upstream
rs6837335	NA	NA	NA	NA	NA	SLC10A4	SLAIN2_intronic
rs13126505	NA	NA	NA	NA	NA	NA	BANK1_intronic
rs10065637	ANKRD55	NA	NA	NA	NA	NA	ANKRD55_intronic,ANKRD55_non-coding intronic,ANKRD55_3downstream
rs7702331	NA	NA	NA	NA	NA	NA	RP11-60A8.1_non-coding intronic
rs17695092	NA	NA	NA	NA	NA	CPEB4	CPEB4_intronic,CPEB4_3downstream
rs12663356	NA	NA	NA	NA	NA	NA	intergenic
rs9264942	NA	NA	NA	NA	NA	HLA-C,PSORS1C1	XXbac-BPG248L24.10_3downstream
rs9491697	NA	NA	NA	NA	NA	NA	RSPO3_intronic,RSPO3_non-coding intronic
rs13204742	NA	NA	NA	NA	NA	NA	intergenic
rs212388	NA	NA	NA	NA	NA	NA	intergenic
rs10486483	SKAP2	SKAP2	NA	SKAP2	NA	NA	SKAP2_intronic,SKAP2_non-coding intronic
rs864745	JAZF1	NA	NA	NA	NA	JAZF1	JAZF1_intronic
rs7015630	NA	NA	NA	NA	NA	NA	intergenic
rs6651252	NA	NA	NA	NA	NA	NA	RP11-89M16.1_non-coding intronic
rs3764147	CCDC122	LACC1,CCDC122	CCDC122	NA	NA	LACC1	LACC1_coding
rs16967103	NA	NA	NA	NA	NA	RASGRP1	intergenic
rs2066847	NA	NA	NA	NA	NA	NA	NOD2_coding
rs2945412	NA	NA	KSR1	KSR1	NA	NA	KSR1_intronic,KSR1_non-coding intronic
rs2024092	NA	NA	NA	NA	NA	GPX4	SBNO2_intronic,SBNO2_non-coding intronic
rs4802307	PPP5C	PPP5C	PPP5C	PNMAL1	PPP5C	NA	PPP5C_5upstream
rs516246	NA	NA	NA	FAM83E	NA	NA	FUT2_intronic
rs2284553	NA	NA	NA	NA	NA	GART,IFNGR2,TMEM50B	IFNGR2_intronic

## Sheet: UC-associated SNPs
gwasSnp	CD4.T.cell	CD8.T.cell	Monocyte	Neutrophil	B.cell	Jostins	snp.type
rs10797432	NA	NA	NA	NA	NA	MMEL1	RP3-395M20.7_3downstream
rs6426833	NA	NA	NA	NA	NA	NA	intergenic
rs2816958	NA	NA	NA	NA	NA	NA	NR5A2_intronic
rs1016883	MARS2	PLCL1,MARS2	PLCL1,MARS2	PLCL1	MARS2	RFTN2,PLCL1	PLCL1_intronic
rs17229285	NA	NA	NA	NA	NA	NA	AC019330.1_non-coding intronic
rs9847710	NA	NA	NA	NA	NA	ITIH4	SFMBT1_intronic,SFMBT1_non-coding intronic,RP11-894J14.5_intronic
rs3774959	NA	NA	NA	NA	NA	MANBA	NFKB1_intronic
rs11739663	NA	NA	NA	NA	NA	SLC9A3	intergenic
rs254560	NA	NA	NA	NA	NA	NA	CTC-349C3.1_intronic,CTC-349C3.1_non-coding intronic
rs6927022	NA	NA	NA	NA	NA	HLA-DRB1,HLA-DQA1,HLA-DQB1	HLA-DQA1_3downstream,HLA-DQA1_non-coding
rs798502	NA	GNA12	GNA12	NA	GNA12	GNA12	AMZ1_non-coding intronic,GNA12_intronic,GNA12_non-coding intronic
rs4722672	NA	NA	NA	NA	NA	NA	RP1-170O19.14_non-coding intronic,HOXA13_3downstream
rs4380874	NA	NA	NA	NA	NA	DLD	intergenic
rs4728142	NA	NA	NA	NA	NA	IRF5,TNPO3	intergenic
rs483905	NA	NA	NA	NA	NA	JRKL,MAML2	MAML2_intronic
rs561722	NA	NA	NA	NA	NA	NA	RP11-172C16.5_5upstream
rs28374715	NA	NA	NA	NA	NA	NDUFAF1	CHP1_non-coding intronic,CHP1_intronic
rs11150589	NA	NA	NA	NA	NA	NA	Y_RNA_5upstream,ITGAL_5upstream
rs1728785	ZFP90	ZFP90	ZFP90	ZFP90	ZFP90	ZFP90	ZFP90_intronic,ZFP90_non-coding intronic,ZFP90_3downstream,ZFP90_5upstream
rs7210086	NA	NA	NA	NA	NA	NA	SLC39A11_3downstream,CTD-3010D24.3_3downstream
rs1126510	PTGIR,GNG8	PTGIR	NA	NA	NA	NA	PTGIR_3utr,PTGIR_3downstream
rs6088765	NA	NA	NA	NA	NA	PROCR,UQCC,CEP250	EDEM2_intronic
rs6017342	NA	NA	NA	NA	NA	NA	RP5-1013A22.5_3downstream
