# Supplementary material for: Insight into Genotype-Phenotype Associations through eQTL Mapping in Multiple Cell Types in Health and Immune-Mediated Disease
Source: PLoS Genet. 2016 Mar 25;12(3):e1005908. doi: 10.1371/journal.pgen.1005908 (PMC4807835; doi:10.1371/journal.pgen.1005908)
Supplement: S1 Data — Compressed tarball containing a folder of eQTL summary statistics from each analysis. (GZ) [file pgen.1005908.s027.gz]

Archive with 46 entries (38 files):
- S1_data
- S1_data/.DS_Store
- S1_data/AAV-treatment-data
- S1_data/AAV-treatment-data/AAV-treatment-README.txt
- S1_data/AAV-treatment-data/Monocyte-out_eqtlbma_avg_bfs.txt.gz
- S1_data/AAV-treatment-data/Neutrophil-out_eqtlbma_avg_bfs.txt.gz
- S1_data/AAV_all_cis_max_n
- S1_data/AAV_all_cis_max_n/.DS_Store
- S1_data/AAV_all_cis_max_n/AAV_cd4_tcell_allcis_maxn.txt
- S1_data/AAV_all_cis_max_n/AAV_cd8_tcell_allcis_maxn.txt
- S1_data/AAV_all_cis_max_n/AAV_maxn_README.txt
- S1_data/AAV_all_cis_max_n/AAV_monocyte_allcis_maxn.txt
- S1_data/AAV_all_cis_max_n/AAV_neutrophil_allcis_maxn.txt
- S1_data/AAV_all_cis_n33
- S1_data/AAV_all_cis_n33/.DS_Store
- S1_data/AAV_all_cis_n33/AAV_CD4_Tcell_allcis_n33.txt
- S1_data/AAV_all_cis_n33/AAV_CD8_Tcell_allcis_n33.txt
- S1_data/AAV_all_cis_n33/AAV_monocyte_allcis_n33.txt
- S1_data/AAV_all_cis_n33/AAV_n33_README.txt
- S1_data/AAV_all_cis_n33/AAV_neutrophil_allcis_n33.txt
- S1_data/eQTLBMA-celltype
- S1_data/eQTLBMA-celltype/eQTLBMA-cellspecificity-analysis-README.txt
- S1_data/eQTLBMA-celltype/Joint-AAV-PEER-maxn.txt
- S1_data/eQTLBMA-celltype/Joint-IBD-HV-PEER-maxn.txt
- S1_data/eQTLBMA-celltype/Joint-IBD-HV-PEER-n65.txt
- S1_data/IBD_HV_all_cis_max_n
- S1_data/IBD_HV_all_cis_max_n/Joint_Bcell_allcis_maxn.txt
- S1_data/IBD_HV_all_cis_max_n/Joint_CD4_Tcell_allcis_maxn.txt
- S1_data/IBD_HV_all_cis_max_n/Joint_CD8_Tcell_allcis_maxn.txt
- S1_data/IBD_HV_all_cis_max_n/Joint_maxn_README.txt
- S1_data/IBD_HV_all_cis_max_n/Joint_monocyte_allcis_maxn.txt
- S1_data/IBD_HV_all_cis_max_n/Joint_neutrophil_allcis_maxn.txt
- S1_data/IBD_HV_all_cis_n65
- S1_data/IBD_HV_all_cis_n65/Joint_Bcell_allcis_n65.txt
- S1_data/IBD_HV_all_cis_n65/Joint_CD4_Tcell_allcis_n65.txt
- S1_data/IBD_HV_all_cis_n65/Joint_CD8_Tcell_allcis_n65.txt
- S1_data/IBD_HV_all_cis_n65/Joint_monocyte_allcis_n65.txt
- S1_data/IBD_HV_all_cis_n65/Joint_n65_README.txt
- S1_data/IBD_HV_all_cis_n65/Joint_neutrophil_allcis_n65.txt
- S1_data/IBDonly_all_cis_max_n
- S1_data/IBDonly_all_cis_max_n/IBD_Bcell_allcis_maxn.txt
- S1_data/IBDonly_all_cis_max_n/IBD_CD4Tcell_allcis_maxn.txt
- S1_data/IBDonly_all_cis_max_n/IBD_CD8Tcell_allcis_maxn.txt
- S1_data/IBDonly_all_cis_max_n/IBD_monocyte_allcis_maxn.txt
- S1_data/IBDonly_all_cis_max_n/IBD_neutrophil_allcis_maxn.txt
- S1_data/IBDonly_all_cis_max_n/IBDonly_maxn_README.txt
