# Supplementary material for: Insight into Genotype-Phenotype Associations through eQTL Mapping in Multiple Cell Types in Health and Immune-Mediated Disease
Source: PLoS Genet. 2016 Mar 25;12(3):e1005908. doi: 10.1371/journal.pgen.1005908 (PMC4807835; doi:10.1371/journal.pgen.1005908)
Supplement: S1 Data — Compressed tarball containing a folder of eQTL summary statistics from each analysis. (GZ) [file pgen.1005908.s027.gz › S1_data/AAV-treatment-data/AAV-treatment-README.txt]

This folder contains output of eQTLBMA for AAV cohort pre- and post-treatment analysis in monocytes and neutrophils. 3 subgroups (timepoints) were jointly analysed: time zero (i.e. pre-treatment), time 3 months, and time 12 months. The files ending in 'out_eqtlbma_avg_bfs.txt.gz' are gzipped .txt files. For details of output format see the eQTLBMA manual. Briefly, column 'gene' indicates Affymetrix probeset ID, and column 'snp' gives rsids. 'gene.post' gives the posterior probability that the gene has at least one an eQTL in at least one subgroup. 

'snp.post.the' corresponds to the posterior that the SNP is 'the' eQTL for the gene, in at least one subgroup, given that the gene has exactly one eQTL and assuming all cis SNPs are equally likely. 'snp.post.an' corresponds to the posterior that the SNP is 'an' eQTL for the gene, in at least one subgroup, given that the gene contains at least one eQTL and that the SNPs are independent. The columns 'snp.post.s[1-3]' corresponds to the posterior that the SNP is an eQTL in subgroup s, given that it is 'the' eQTL for the gene (i.e. the PPs are marginalized). Simarly posterior probabilities for the configurations are denoted by columns beginning 'post.config.'.

Here we include all summary stats, not just those significant at a 5% Bayes FDR.
