# Supplementary material for: Insight into Genotype-Phenotype Associations through eQTL Mapping in Multiple Cell Types in Health and Immune-Mediated Disease
Source: PLoS Genet. 2016 Mar 25;12(3):e1005908. doi: 10.1371/journal.pgen.1005908 (PMC4807835; doi:10.1371/journal.pgen.1005908)
Supplement: S1 Data — Compressed tarball containing a folder of eQTL summary statistics from each analysis. (GZ) [file pgen.1005908.s027.gz › S1_data/AAV_all_cis_max_n/AAV_cd4_tcell_allcis_maxn.txt]

PROBEID	ENTREZID	SYMBOL	snps	chr	fdr	scores	pval
8141922	375611	SLC26A5	rs6942876	7	0	35.37	2.72654338902353e-09
8141922	375611	SLC26A5	rs1476678	7	0	35.37	2.72654338902353e-09
8141922	375611	SLC26A5	rs6943563	7	0	35.37	2.72654338902353e-09
8141922	375611	SLC26A5	rs17151558	7	9.66183574879227e-05	21.15	4.24701255479556e-06
8141922	375611	SLC26A5	rs10278964	7	0.00625909752547307	16.52	4.81396072394149e-05
8141922	375611	SLC26A5	rs17151768	7	0.0107102593010147	15.3	9.17165112768606e-05
8141922	375611	SLC26A5	rs3823992	7	0.0204830053667263	14.01	0.000181840967527323
8107044	64167	ERAP2	rs27290	5	0	35.13	3.08412687915482e-09
8107044	64167	ERAP2	rs2549797	5	0	33.05	8.9819048772194e-09
8107044	64167	ERAP2	rs2910787	5	0	33.05	8.9819048772194e-09
8107044	64167	ERAP2	rs27397	5	0	33.05	8.9819048772194e-09
8107044	64167	ERAP2	rs2548533	5	0	32.95	9.45597463222642e-09
8107044	64167	ERAP2	rs2549794	5	0	32.77	1.03733484592513e-08
8107044	64167	ERAP2	rs27307	5	0	32.77	1.03733484592513e-08
8107044	64167	ERAP2	rs27711	5	0	32.77	1.03733484592513e-08
8107044	64167	ERAP2	rs7736466	5	0	31.98	1.55768071004525e-08
8107044	64167	ERAP2	rs1230358	5	0	30.22	3.85711414958983e-08
8107044	64167	ERAP2	rs13167902	5	0	27.63	1.46882923764752e-07
8107044	64167	ERAP2	rs10434709	5	0	27.63	1.46882923764752e-07
8107044	64167	ERAP2	rs2549779	5	0	23.58	1.19826525761926e-06
8107044	64167	ERAP2	rs18059	5	0	23.58	1.19826525761926e-06
8107044	64167	ERAP2	rs2549780	5	0.00107066381156317	19.09	1.24696551760172e-05
8107044	64167	ERAP2	rs27710	5	0.00747834017327861	16.19	5.72957781845593e-05
8107044	64167	ERAP2	rs27529	5	0.00747834017327861	16.19	5.72957781845593e-05
8107044	64167	ERAP2	rs34755	5	0.0091279543602282	15.72	7.34434941662883e-05
8107044	64167	ERAP2	rs2216752	5	0.0117603822124219	15.17	9.82520508449788e-05
7927915	219736	STOX1	rs11818897	10	0	33.55	6.94553748547378e-09
7927915	219736	STOX1	rs12771648	10	0	31.41	2.08902201590538e-08
7927915	219736	STOX1	rs10082399	10	0.00170603674540682	18.61	1.60377076480288e-05
7927915	219736	STOX1	rs1163191	10	0.00528205128205128	16.85	4.04533296662347e-05
7927915	219736	STOX1	rs1694503	10	0.00551415797317437	16.69	4.40123882598368e-05
7927915	219736	STOX1	rs17470673	10	0.00602526724975705	16.53	4.78863967532245e-05
7927915	219736	STOX1	rs2497099	10	0.00867751355861494	15.83	6.92950745575864e-05
7927915	219736	STOX1	rs7907661	10	0.00984759671746776	15.5	8.25052538926224e-05
7927915	219736	STOX1	rs17555825	10	0.0122101449275362	15.07	0.000103596706164995
7927915	219736	STOX1	rs10509307	10	0.0122101449275362	15.07	0.000103596706164995
7927915	219736	STOX1	rs10509306	10	0.0135763888888889	14.78	0.000120810032686111
7927915	219736	STOX1	rs2251911	10	0.0343954802259887	12.82	0.000342933723418452
7927915	219736	STOX1	rs2429025	10	0.0399500624219725	12.5	0.000406952017444959
8102988	2996	GYPE	rs13130345	4	0	32.87	9.85321301414803e-09
8102988	2996	GYPE	rs1822841	4	0	32.87	9.85321301414803e-09
8102988	2996	GYPE	rs3856989	4	0	32.87	9.85321301414803e-09
8102988	2996	GYPE	rs7686794	4	0	32.87	9.85321301414803e-09
8102988	2996	GYPE	rs17018500	4	0	31.12	2.42559267208869e-08
8102988	2996	GYPE	rs4092718	4	0	30.34	3.62571349756454e-08
8102988	2996	GYPE	rs2323418	4	0	30.23	3.83727824379316e-08
8102988	2996	GYPE	rs4585249	4	0	30.23	3.83727824379316e-08
8102988	2996	GYPE	rs4490412	4	0	30.23	3.83727824379316e-08
8102988	2996	GYPE	rs4305468	4	0	29.85	4.66796880067584e-08
8102988	2996	GYPE	rs1877235	4	0	28.85	7.82059006939674e-08
8102988	2996	GYPE	rs17018238	4	0	28.6	8.89821833902531e-08
8102988	2996	GYPE	rs1450235	4	0	28.6	8.89821833902531e-08
8102988	2996	GYPE	rs7693772	4	0	27.89	1.28411717240593e-07
8074980	2952	GSTT1	rs5760176	22	0	32.36	1.28096301730476e-08
8074980	2952	GSTT1	rs1006771	22	0.00292834890965732	18.24	1.94745683987646e-05
7984227	348094	ANKDD1A	rs1719273	15	0	32.25	1.35557087044875e-08
7984227	348094	ANKDD1A	rs832891	15	0	29.74	4.94048204175817e-08
7984227	348094	ANKDD1A	rs871447	15	0	29.74	4.94048204175817e-08
7984227	348094	ANKDD1A	rs865576	15	0	23.99	9.68373523866353e-07
7984227	348094	ANKDD1A	rs11633431	15	0	23.37	1.33646672195939e-06
7984227	348094	ANKDD1A	rs2200490	15	0	23.37	1.33646672195939e-06
7984227	348094	ANKDD1A	rs869043	15	9.57854406130268e-05	20.96	4.68973424737054e-06
7984227	348094	ANKDD1A	rs1352093	15	0.00948445493900039	15.57	7.95061232433368e-05
7984227	348094	ANKDD1A	rs11631663	15	0.017112810707457	14.34	0.000152588014722543
7984227	348094	ANKDD1A	rs3743046	15	0.0188755020080321	14.16	0.00016790228313015
8150165	84750	FUT10	rs938641	8	0	30.81	2.84567652693151e-08
8150165	84750	FUT10	rs2676403	8	0	30.81	2.84567652693151e-08
8150165	84750	FUT10	rs7841518	8	0	30.81	2.84567652693151e-08
8150165	84750	FUT10	rs6989048	8	0	30.81	2.84567652693151e-08
8150165	84750	FUT10	rs7826311	8	0	29.4	5.88776427451728e-08
8150165	84750	FUT10	rs2732259	8	0	27.88	1.29077104397584e-07
8150165	84750	FUT10	rs6993806	8	0	26.06	3.30970175755761e-07
8150165	84750	FUT10	rs7836942	8	0	25.85	3.69004696612718e-07
8150165	84750	FUT10	rs6468171	8	0	25.5	4.42382917671725e-07
8150165	84750	FUT10	rs10464811	8	0	25.3	4.90708746541166e-07
8150165	84750	FUT10	rs12155581	8	0	23.64	1.1614790754716e-06
8150165	84750	FUT10	rs6982159	8	0.00010515247108307	21.72	3.15484956884473e-06
8150165	84750	FUT10	rs7006163	8	0.000552922590837283	19.66	9.25178607997454e-06
8150165	84750	FUT10	rs1474035	8	0.033675799086758	12.86	0.000335680593296239
8150165	84750	FUT10	rs4430053	8	0.033675799086758	12.86	0.000335680593296239
8150165	84750	FUT10	rs16880852	8	0.0370224841737612	12.68	0.000369587570143847
8150165	84750	FUT10	rs1568117	8	0.0372932985204526	12.66	0.000373562215098037
8150165	84750	FUT10	rs7007756	8	0.0372932985204526	12.66	0.000373562215098037
8150165	84750	FUT10	rs12542920	8	0.0483953534160268	12.17	0.000485643062815993
8150165	84750	FUT10	rs12541516	8	0.0483953534160268	12.17	0.000485643062815993
7950447	143570	XRRA1	rs4944950	11	0	30.15	3.99887188157235e-08
7950447	143570	XRRA1	rs2304683	11	0	30.15	3.99887188157235e-08
7950447	143570	XRRA1	rs7128739	11	0	30.15	3.99887188157235e-08
7950447	143570	XRRA1	rs7105085	11	0	28.88	7.70039274569641e-08
7950447	143570	XRRA1	rs12577127	11	0	28.02	1.20068092500723e-07
7950447	143570	XRRA1	rs10899060	11	0	25.3	4.90708746541166e-07
7950447	143570	XRRA1	rs9444	11	0.000543900543900544	19.5	1.0059968254464e-05
7950447	143570	XRRA1	rs543244	11	0.000543900543900544	19.5	1.0059968254464e-05
7950447	143570	XRRA1	rs614832	11	0.000543900543900544	19.5	1.0059968254464e-05
7950447	143570	XRRA1	rs688665	11	0.00161290322580645	18.71	1.52182298224921e-05
7950447	143570	XRRA1	rs537054	11	0.00293933708567855	18.25	1.93725949219694e-05
7950447	143570	XRRA1	rs505688	11	0.0080875781948168	16.09	6.04021482776116e-05
7950447	143570	XRRA1	rs512780	11	0.00914309143091431	15.74	7.26710774543231e-05
8112376	64105	CENPK	rs13178551	5	0	29.7	5.04348208414243e-08
8112376	64105	CENPK	rs261253	5	0	29.7	5.04348208414243e-08
8112376	64105	CENPK	rs669571	5	0	29.7	5.04348208414243e-08
8112376	64105	CENPK	rs460262	5	0	29.7	5.04348208414243e-08
8112376	64105	CENPK	rs468821	5	0	29.7	5.04348208414243e-08
8112376	64105	CENPK	rs37339	5	0	29.7	5.04348208414243e-08
8112376	64105	CENPK	rs27139	5	0	29.7	5.04348208414243e-08
8112376	64105	CENPK	rs154858	5	0	29.7	5.04348208414243e-08
8112376	64105	CENPK	rs152060	5	0	29.7	5.04348208414243e-08
8112376	64105	CENPK	rs40198	5	0	29.7	5.04348208414243e-08
8112376	64105	CENPK	rs37332	5	0	29.7	5.04348208414243e-08
8112376	64105	CENPK	rs42468	5	0	29.7	5.04348208414243e-08
8112376	64105	CENPK	rs154847	5	0	29.06	7.01709504531386e-08
8112376	64105	CENPK	rs462907	5	0	29.06	7.01709504531386e-08
8112376	64105	CENPK	rs7722983	5	0	28.93	7.50416305629547e-08
8112376	64105	CENPK	rs36133	5	0	28.31	1.03360649652008e-07
8112376	64105	CENPK	rs152068	5	0	28.03	1.19449241191697e-07
8112376	64105	CENPK	rs166329	5	0	28.03	1.19449241191697e-07
8112376	64105	CENPK	rs6891955	5	0	27.35	1.69764444936968e-07
8112376	64105	CENPK	rs28126	5	0	27.13	1.90222966420432e-07
8112376	64105	CENPK	rs259743	5	0	27.13	1.90222966420432e-07
8112376	64105	CENPK	rs154942	5	0	26.76	2.30356549729421e-07
8112376	64105	CENPK	rs42961	5	0	26.41	2.76107322766399e-07
8112376	64105	CENPK	rs149514	5	0	23.83	1.05229552459243e-06
8112376	64105	CENPK	rs17241135	5	0.0111979166666667	15.22	9.56846697618158e-05
8112376	64105	CENPK	rs43214	5	0.0171300735059124	14.35	0.000151779695065757
8112376	64105	CENPK	rs37349	5	0.0171300735059124	14.35	0.000151779695065757
8112376	64105	CENPK	rs245566	5	0.0210511033681765	13.91	0.000191775428053352
8112376	64105	CENPK	rs261252	5	0.027109783420463	13.31	0.000263994362950525
7895739	7705	ZNF146	rs2438517	19	0	29.5	5.59167025412494e-08
7895739	7705	ZNF146	rs2070132	19	0	29.01	7.20056339012283e-08
7895739	7705	ZNF146	rs2112971	19	0.00017683465959328	20.4	6.28297952984214e-06
7895739	7705	ZNF146	rs2972549	19	0.00898228265348166	15.77	7.15277464697272e-05
7895739	7705	ZNF146	rs2972544	19	0.0264252696456086	13.4	0.000251624298198861
7895739	7705	ZNF146	rs12460237	19	0.0328254847645429	12.9	0.000328582133037674
7895739	7705	ZNF146	rs2432055	19	0.0457785742731979	12.26	0.000462771508967134
7926821	84930	MASTL	rs7068375	10	0	29.1	6.87369844638356e-08
7926821	84930	MASTL	rs11015590	10	0	29.1	6.87369844638356e-08
7926821	84930	MASTL	rs882474	10	0	29.1	6.87369844638356e-08
7926821	84930	MASTL	rs11015570	10	0	28.41	9.81569790649994e-08
7926821	84930	MASTL	rs11015600	10	0	27.94	1.25135986574483e-07
7926821	84930	MASTL	rs7901653	10	0	26.78	2.27984705365914e-07
7926821	84930	MASTL	rs10764667	10	0	25.16	5.2765332350565e-07
7926821	84930	MASTL	rs1148167	10	0	25.13	5.35925933331538e-07
7926821	84930	MASTL	rs882475	10	0	23.47	1.26876844956282e-06
7926821	84930	MASTL	rs10829219	10	9.31098696461825e-05	20.72	5.3157875283363e-06
7926821	84930	MASTL	rs788215	10	0.00017636684303351	20.38	6.34898823379772e-06
7926821	84930	MASTL	rs7087033	10	0.010602593440122	15.34	8.97949545107783e-05
7926821	84930	MASTL	rs10764672	10	0.010602593440122	15.34	8.97949545107783e-05
7926821	84930	MASTL	rs10829190	10	0.010602593440122	15.34	8.97949545107783e-05
7926821	84930	MASTL	rs7918232	10	0.0146572104018913	14.63	0.000130815460666693
7926821	84930	MASTL	rs6482595	10	0.0146572104018913	14.63	0.000130815460666693
7926821	84930	MASTL	rs788209	10	0.0152956722827882	14.53	0.00013794524860268
7926821	84930	MASTL	rs4749230	10	0.0190740740740741	14.15	0.000168797104724886
7926821	84930	MASTL	rs788216	10	0.0260649627263046	13.48	0.000241119801670391
8133770	57639	CCDC146	rs17230010	7	0	28.93	7.50416305629547e-08
8133770	57639	CCDC146	rs4463350	7	0	27.88	1.29077104397584e-07
8133770	57639	CCDC146	rs17230060	7	0	27.88	1.29077104397584e-07
8133770	57639	CCDC146	rs7810066	7	0.00840918942349371	15.95	6.50377788222436e-05
8133770	57639	CCDC146	rs3114306	7	0.00972549019607843	15.54	8.07777967551674e-05
8133770	57639	CCDC146	rs10252204	7	0.0196025293586269	14.07	0.000176130793385225
8133770	57639	CCDC146	rs3091260	7	0.020704845814978	13.96	0.000186741663611666
8133770	57639	CCDC146	rs2110323	7	0.0269250253292806	13.35	0.000258422624686341
7987526	90416	C15orf57	rs11630273	15	0	28.91	7.58204641104187e-08
7987526	90416	C15orf57	rs11070283	15	0	28.91	7.58204641104187e-08
7987526	90416	C15orf57	rs10518697	15	0	28.91	7.58204641104187e-08
7987526	90416	C15orf57	rs17674454	15	0	28.39	9.91762771121505e-08
7987526	90416	C15orf57	rs17673703	15	0	27.75	1.38048202865115e-07
7987526	90416	C15orf57	rs11070286	15	0.00292834890965732	18.24	1.94745683987646e-05
7987526	90416	C15orf57	rs11070285	15	0.00424448217317487	17.4	3.02825974369918e-05
7987526	90416	C15orf57	rs4923876	15	0.00445544554455446	17.21	3.34670051629867e-05
7987526	90416	C15orf57	rs4924481	15	0.00445544554455446	17.21	3.34670051629867e-05
7987526	90416	C15orf57	rs6582	15	0.00832226648959717	16.04	6.20182999965458e-05
7987526	90416	C15orf57	rs2412531	15	0.00837628865979381	15.93	6.57286084264298e-05
7987526	90416	C15orf57	rs2034651	15	0.027109783420463	13.31	0.000263994362950525
7987526	90416	C15orf57	rs10851396	15	0.044156105411386	12.33	0.000445736407512023
7987526	90416	C15orf57	rs11070279	15	0.044156105411386	12.33	0.000445736407512023
7987526	90416	C15orf57	rs1453183	15	0.044156105411386	12.33	0.000445736407512023
7923837	148811	PM20D1	rs823121	1	0	28.55	9.13098280606492e-08
7923837	148811	PM20D1	rs823137	1	0	28.55	9.13098280606492e-08
7923837	148811	PM20D1	rs823154	1	0	28.55	9.13098280606492e-08
7923837	148811	PM20D1	rs7522056	1	0.00010482180293501	21.7	3.18791281850512e-06
7923837	148811	PM20D1	rs823082	1	0.000104166666666667	21.68	3.2213237525602e-06
7923837	148811	PM20D1	rs1361754	1	0.000104166666666667	21.68	3.2213237525602e-06
7923837	148811	PM20D1	rs960603	1	0.00353356890459364	17.83	2.4154471407965e-05
7923837	148811	PM20D1	rs1775151	1	0.00486001056524036	17.05	3.64083750330445e-05
7923837	148811	PM20D1	rs1772153	1	0.00486001056524036	17.05	3.64083750330445e-05
7923837	148811	PM20D1	rs947211	1	0.00486001056524036	17.05	3.64083750330445e-05
7923837	148811	PM20D1	rs708726	1	0.00553064275037369	16.72	4.33218813590482e-05
7923837	148811	PM20D1	rs9438392	1	0.0077445652173913	16.16	5.82104328945293e-05
7923837	148811	PM20D1	rs823091	1	0.0234301521438451	13.73	0.000211056170604097
7923837	148811	PM20D1	rs823088	1	0.0234301521438451	13.73	0.000211056170604097
8017704	201283	AMZ2P1	rs17685439	17	0	28.41	9.81569790649994e-08
8017704	201283	AMZ2P1	rs11656396	17	0	25.6	4.200393976022e-07
8017704	201283	AMZ2P1	rs12944877	17	0	23.66	1.14947042476584e-06
8017704	201283	AMZ2P1	rs4791242	17	9.10746812386157e-05	20.62	5.60079502911592e-06
8017704	201283	AMZ2P1	rs10853057	17	0.00420215786484952	17.42	2.99656339424799e-05
8073752	55007	FAM118A	rs104664	22	0	28.11	1.14612120555786e-07
8073752	55007	FAM118A	rs3827393	22	0	28.11	1.14612120555786e-07
8073752	55007	FAM118A	rs6006992	22	0	28.11	1.14612120555786e-07
8073752	55007	FAM118A	rs5765272	22	0	28.11	1.14612120555786e-07
8073752	55007	FAM118A	rs1569413	22	0	28.11	1.14612120555786e-07
8073752	55007	FAM118A	rs5765327	22	0	27.53	1.54676570676922e-07
8073752	55007	FAM118A	rs136610	22	0	26.83	2.22161627849726e-07
8035808	163227	ZNF100	rs12972593	19	0	27.74	1.3876363424957e-07
8035808	163227	ZNF100	rs6511286	19	0	25.67	4.05075458895044e-07
8035808	163227	ZNF100	rs2457798	19	0.0188755020080321	14.16	0.00016790228313015
8035808	163227	ZNF100	rs4522535	19	0.0191131498470948	14.12	0.000171510492549989
8035808	163227	ZNF100	rs10412066	19	0.0205995844464233	13.99	0.000183785507011936
7956648	91419	XRCC6BP1	rs2372309	12	0	27.73	1.3948278135987e-07
7956648	91419	XRCC6BP1	rs11172420	12	0	25.99	3.43190416436843e-07
7956648	91419	XRCC6BP1	rs2221541	12	0	25.99	3.43190416436843e-07
7956648	91419	XRCC6BP1	rs7135063	12	0	25.99	3.43190416436843e-07
7956648	91419	XRCC6BP1	rs970249	12	0	25.99	3.43190416436843e-07
7956648	91419	XRCC6BP1	rs10877036	12	0	25.08	5.50003601944181e-07
7956648	91419	XRCC6BP1	rs11172387	12	0	25.08	5.50003601944181e-07
7956648	91419	XRCC6BP1	rs10122	12	0	24.65	6.87447537087653e-07
7956648	91419	XRCC6BP1	rs12366757	12	0	22.97	1.64549308826292e-06
7956648	91419	XRCC6BP1	rs10877035	12	0.000108225108225108	21.88	2.90243227314589e-06
7956648	91419	XRCC6BP1	rs7304755	12	0.000569105691056911	19.76	8.78010895767119e-06
7956648	91419	XRCC6BP1	rs1911260	12	0.000569105691056911	19.76	8.78010895767119e-06
7956648	91419	XRCC6BP1	rs1605329	12	0.000569105691056911	19.76	8.78010895767119e-06
7956648	91419	XRCC6BP1	rs7954592	12	0.000569105691056911	19.76	8.78010895767119e-06
7956648	91419	XRCC6BP1	rs7966544	12	0.000569105691056911	19.76	8.78010895767119e-06
7956648	91419	XRCC6BP1	rs4435045	12	0.00068649885583524	19.4	1.06007059862011e-05
7956648	91419	XRCC6BP1	rs11830524	12	0.00068649885583524	19.4	1.06007059862011e-05
7956648	91419	XRCC6BP1	rs4760186	12	0.0010233918128655	19.23	1.15877988050563e-05
7956648	91419	XRCC6BP1	rs11172427	12	0.00107758620689655	19.14	1.21472247670923e-05
7956648	91419	XRCC6BP1	rs7980024	12	0.00125786163522013	18.92	1.36316048321319e-05
7956648	91419	XRCC6BP1	rs10877029	12	0.00355239786856128	17.85	2.39019269238804e-05
7956648	91419	XRCC6BP1	rs4630335	12	0.0128667373630258	14.92	0.000112167517354527
7956648	91419	XRCC6BP1	rs4237845	12	0.0212068465332173	13.9	0.000192798468274016
7915468	374969	CCDC23	rs2816600	1	0	27.71	1.40932300240207e-07
7915468	374969	CCDC23	rs655741	1	0	27.6	1.49178766418668e-07
7915468	374969	CCDC23	rs323720	1	0	26.71	2.36394933237016e-07
8155747	138255	C9orf135	rs17517599	9	0	27.5	1.57094505615581e-07
8155747	138255	C9orf135	rs17439752	9	0	27.5	1.57094505615581e-07
8155747	138255	C9orf135	rs4366141	9	0	27.5	1.57094505615581e-07
8155747	138255	C9orf135	rs10521434	9	0	27.5	1.57094505615581e-07
8155747	138255	C9orf135	rs10283871	9	0.0375406636304489	12.65	0.000375565677465615
7971602	55213	RCBTB1	rs11148150	13	0	27.42	1.63729151169509e-07
7971602	55213	RCBTB1	rs11148151	13	0	27.42	1.63729151169509e-07
7971602	55213	RCBTB1	rs7981396	13	0	27.42	1.63729151169509e-07
7971602	55213	RCBTB1	rs7332029	13	0	27.05	1.9826022611778e-07
7971602	55213	RCBTB1	rs3751383	13	0	25.82	3.74784758954664e-07
7971602	55213	RCBTB1	rs9568257	13	0	25.82	3.74784758954664e-07
7971602	55213	RCBTB1	rs17069328	13	0	25.82	3.74784758954664e-07
7971602	55213	RCBTB1	rs9596148	13	0	25.82	3.74784758954664e-07
7971602	55213	RCBTB1	rs7327293	13	0	25.82	3.74784758954664e-07
7971602	55213	RCBTB1	rs7331252	13	0	25.82	3.74784758954664e-07
7971602	55213	RCBTB1	rs7332926	13	0	24.88	6.10121261154282e-07
7971602	55213	RCBTB1	rs9568232	13	0.00747834017327861	16.19	5.72957781845593e-05
7971602	55213	RCBTB1	rs3969	13	0.0094150641025641	15.65	7.62125813761949e-05
7971602	55213	RCBTB1	rs7322886	13	0.011688790560472	15.19	9.72168821505483e-05
7971602	55213	RCBTB1	rs9526580	13	0.0121046892039258	15.1	0.000101963288686342
7971602	55213	RCBTB1	rs1325659	13	0.0129100529100529	14.91	0.000112763656797348
8110755	10723	SLC12A7	rs4535497	5	0	27.28	1.76022717818032e-07
8013243	6470	SHMT1	rs2461838	17	0	26.69	2.38854479807263e-07
8013243	6470	SHMT1	rs1682280	17	0	23.82	1.05777654082462e-06
8013243	6470	SHMT1	rs7215839	17	0	22.62	1.97418785513053e-06
8013243	6470	SHMT1	rs12952556	17	0	22.62	1.97418785513053e-06
8013243	6470	SHMT1	rs1979276	17	0	22.62	1.97418785513053e-06
8013243	6470	SHMT1	rs12937300	17	0	22.62	1.97418785513053e-06
8041212	253558	LCLAT1	rs829689	2	0	26.52	2.60823774992269e-07
8041212	253558	LCLAT1	rs829584	2	0	26.52	2.60823774992269e-07
8041212	253558	LCLAT1	rs829573	2	0	23.82	1.05777654082462e-06
8041212	253558	LCLAT1	rs2076932	2	0.0107102593010147	15.3	9.17165112768606e-05
8041212	253558	LCLAT1	rs1525063	2	0.0171300735059124	14.35	0.000151779695065757
8041212	253558	LCLAT1	rs1869431	2	0.0293961352657005	13.16	0.000285988884782385
8041212	253558	LCLAT1	rs1357849	2	0.0386358776993799	12.59	0.000387816144094344
8041212	253558	LCLAT1	rs829643	2	0.0499131441806601	12.09	0.000506929743046445
8041212	253558	LCLAT1	rs829640	2	0.0499131441806601	12.09	0.000506929743046445
8041212	253558	LCLAT1	rs829676	2	0.0499131441806601	12.09	0.000506929743046445
8041212	253558	LCLAT1	rs829624	2	0.0499131441806601	12.09	0.000506929743046445
8041212	253558	LCLAT1	rs17395091	2	0.0499131441806601	12.09	0.000506929743046445
8152962	23639	LRRC6	rs7827081	8	0	25.9	3.59569145624174e-07
8152962	23639	LRRC6	rs10956677	8	0	25.9	3.59569145624174e-07
8152962	23639	LRRC6	rs10110735	8	0	24.26	8.41689527357582e-07
8152962	23639	LRRC6	rs11988034	8	0	22.75	1.84504139632982e-06
8152962	23639	LRRC6	rs2739023	8	0.00444444444444444	17.3	3.19186852111402e-05
8152962	23639	LRRC6	rs2553614	8	0.00444444444444444	17.3	3.19186852111402e-05
8152962	23639	LRRC6	rs2247049	8	0.00444444444444444	17.3	3.19186852111402e-05
8152962	23639	LRRC6	rs2280871	8	0.0048845947396672	17.09	3.56495213359172e-05
8152962	23639	LRRC6	rs1593398	8	0.00645624103299857	16.45	4.99501820079773e-05
8152962	23639	LRRC6	rs10956680	8	0.0105868814729574	15.36	8.88494191145669e-05
8152962	23639	LRRC6	rs10283307	8	0.0105868814729574	15.36	8.88494191145669e-05
8152962	23639	LRRC6	rs4736599	8	0.018577694235589	14.22	0.000162632780891693
7970347	8881	CDC16	rs9590405	13	0	25.72	3.94715222995596e-07
7970347	8881	CDC16	rs11617448	13	0	25.72	3.94715222995596e-07
7970347	8881	CDC16	rs9805813	13	0	25.72	3.94715222995596e-07
7970347	8881	CDC16	rs9285061	13	0	25.72	3.94715222995596e-07
7970347	8881	CDC16	rs9562187	13	0.012540192926045	15.01	0.000106942980648206
7970347	8881	CDC16	rs7998791	13	0.012540192926045	15.01	0.000106942980648206
7957253	144321	GLIPR1L2	rs7974011	12	0	25.63	4.13559592082227e-07
7957253	144321	GLIPR1L2	rs11180548	12	0	25.63	4.13559592082227e-07
7957253	144321	GLIPR1L2	rs3741496	12	0	25.63	4.13559592082227e-07
7957253	144321	GLIPR1L2	rs7969930	12	0	25.46	4.51650500702517e-07
7957253	144321	GLIPR1L2	rs7135440	12	0	24.75	6.52688009839115e-07
7957253	144321	GLIPR1L2	rs2202104	12	0	24.75	6.52688009839115e-07
7957253	144321	GLIPR1L2	rs4019400	12	0	24.75	6.52688009839115e-07
7957253	144321	GLIPR1L2	rs4394867	12	0	24.75	6.52688009839115e-07
7957253	144321	GLIPR1L2	rs6582289	12	0	24.75	6.52688009839115e-07
7957253	144321	GLIPR1L2	rs10879913	12	0	24.14	8.95801237216376e-07
7957253	144321	GLIPR1L2	rs1051446	12	0	24.13	9.00465019261092e-07
7957253	144321	GLIPR1L2	rs12369556	12	0	23.89	1.020002355674e-06
7957253	144321	GLIPR1L2	rs4882618	12	0	23.89	1.020002355674e-06
7957253	144321	GLIPR1L2	rs4565940	12	0	23.8	1.06882461363849e-06
7957253	144321	GLIPR1L2	rs1909968	12	0	22.7	1.89367869480221e-06
7957253	144321	GLIPR1L2	rs7975661	12	9.36329588014981e-05	20.73	5.28809983815292e-06
7957253	144321	GLIPR1L2	rs12581394	12	9.36329588014981e-05	20.73	5.28809983815292e-06
7957253	144321	GLIPR1L2	rs10879910	12	0.000344530577088717	20.27	6.72467882868178e-06
7957253	144321	GLIPR1L2	rs10879912	12	0.000543900543900544	19.5	1.0059968254464e-05
7957253	144321	GLIPR1L2	rs12581416	12	0.00151202749140893	18.81	1.44407988209199e-05
7957253	144321	GLIPR1L2	rs11180460	12	0.00151202749140893	18.81	1.44407988209199e-05
7957253	144321	GLIPR1L2	rs4565938	12	0.00171277997364954	18.63	1.58703403456554e-05
7957253	144321	GLIPR1L2	rs7966751	12	0.00171277997364954	18.63	1.58703403456554e-05
7957253	144321	GLIPR1L2	rs2704767	12	0.00171277997364954	18.63	1.58703403456554e-05
7957253	144321	GLIPR1L2	rs1275481	12	0.00171277997364954	18.63	1.58703403456554e-05
7957253	144321	GLIPR1L2	rs1604382	12	0.00400228702115495	17.52	2.84301256170436e-05
7957253	144321	GLIPR1L2	rs1697754	12	0.00485333333333333	17.07	3.60269399303486e-05
7957253	144321	GLIPR1L2	rs12305941	12	0.0156650246305419	14.51	0.000139417496352588
7957253	144321	GLIPR1L2	rs7485576	12	0.0437234687689509	12.35	0.00044098647251007
8117435	11118	BTN3A2	rs9393713	6	0	25.55	4.31066053134462e-07
8117435	11118	BTN3A2	rs9379851	6	0.0001001001001001	21.38	3.76680110781505e-06
8117435	11118	BTN3A2	rs9393708	6	0.0001001001001001	21.38	3.76680110781505e-06
8117435	11118	BTN3A2	rs9358932	6	0.0001001001001001	21.38	3.76680110781505e-06
8117435	11118	BTN3A2	rs2073529	6	0.0001001001001001	21.38	3.76680110781505e-06
8117435	11118	BTN3A2	rs1977	6	0.0001001001001001	21.38	3.76680110781505e-06
8117435	11118	BTN3A2	rs13195509	6	0.0001001001001001	21.38	3.76680110781505e-06
8117435	11118	BTN3A2	rs1978	6	9.63391136801541e-05	21.1	4.35928125709091e-06
8117435	11118	BTN3A2	rs9467714	6	0.00659186535764376	16.38	5.18292427384967e-05
8117435	11118	BTN3A2	rs9467704	6	0.0145726932243786	14.66	0.000128749747711223
8117435	11118	BTN3A2	rs9358945	6	0.0159519168291098	14.45	0.000143929856497157
8018902	8632	DNAH17	rs626439	17	0	25.33	4.83135809221768e-07
8018902	8632	DNAH17	rs6501224	17	0.000342759211653813	20.18	7.04860489499956e-06
8018902	8632	DNAH17	rs2120661	17	0.000423011844331641	20.09	7.38819702387491e-06
8018902	8632	DNAH17	rs1515022	17	0.000423011844331641	20.09	7.38819702387491e-06
8018902	8632	DNAH17	rs8080186	17	0.0111979166666667	15.22	9.56846697618158e-05
8018902	8632	DNAH17	rs12453780	17	0.0361147902869757	12.73	0.00035983654358314
8118833	54887	UHRF1BP1	rs6457792	6	0	25.32	4.85647012975873e-07
8118833	54887	UHRF1BP1	rs6457796	6	0	25	5.73303143758387e-07
8118833	54887	UHRF1BP1	rs2764211	6	0	24.25	8.46070833385259e-07
8118833	54887	UHRF1BP1	rs2814971	6	0	24.25	8.46070833385259e-07
8118833	54887	UHRF1BP1	rs6906129	6	0	24.25	8.46070833385259e-07
8118833	54887	UHRF1BP1	rs2764208	6	0	23.96	9.83580796893043e-07
8118833	54887	UHRF1BP1	rs10947531	6	0	23.96	9.83580796893043e-07
8118833	54887	UHRF1BP1	rs9296129	6	0	23.96	9.83580796893043e-07
8118833	54887	UHRF1BP1	rs7774697	6	0	23.96	9.83580796893043e-07
8118833	54887	UHRF1BP1	rs1998702	6	0	23.53	1.2298114964076e-06
8118833	54887	UHRF1BP1	rs9469914	6	0	23.02	1.60324812711439e-06
8118833	54887	UHRF1BP1	rs2764199	6	0.0150050352467271	14.59	0.0001336217477007
8118833	54887	UHRF1BP1	rs3734261	6	0.0327087670599121	12.91	0.000326831293087956
7910591	84284	NTPCR	rs1555394	1	0	25.29	4.9325941348811e-07
7910591	84284	NTPCR	rs1555395	1	0	25.29	4.9325941348811e-07
7910591	84284	NTPCR	rs9424515	1	0	25.29	4.9325941348811e-07
7910591	84284	NTPCR	rs6673130	1	0	25.29	4.9325941348811e-07
7910591	84284	NTPCR	rs12021705	1	0	24.91	6.00700215463908e-07
7910591	84284	NTPCR	rs9424507	1	0	24.65	6.87447537087653e-07
7910591	84284	NTPCR	rs4649417	1	0	24.51	7.39251656867743e-07
7910591	84284	NTPCR	rs41417151	1	0	24.35	8.0326744350159e-07
7910591	84284	NTPCR	rs10465473	1	0.00552238805970149	16.71	4.35508316787095e-05
7910591	84284	NTPCR	rs12403846	1	0.00594541910331384	16.54	4.76345253572963e-05
7910591	84284	NTPCR	rs6424259	1	0.00622286541244573	16.5	4.86500741851036e-05
7910591	84284	NTPCR	rs7539514	1	0.0128232376904003	14.93	0.000111574549918584
7910591	84284	NTPCR	rs12030659	1	0.0161821705426357	14.42	0.000146240895087646
7910591	84284	NTPCR	rs3766496	1	0.0188796038378211	14.17	0.000167012238813541
7910591	84284	NTPCR	rs9424612	1	0.0225988700564972	13.81	0.000202256849006767
7910591	84284	NTPCR	rs2104042	1	0.0225988700564972	13.81	0.000202256849006767
7910591	84284	NTPCR	rs2104043	1	0.0247681396617567	13.62	0.000223788685261759
7910591	84284	NTPCR	rs10797596	1	0.0247681396617567	13.62	0.000223788685261759
8015445	115024	NT5C3B	rs4796714	17	0	25.08	5.50003601944181e-07
8015445	115024	NT5C3B	rs9896766	17	0	23.85	1.04141878621036e-06
8015445	115024	NT5C3B	rs1529933	17	0	23.81	1.06328618716075e-06
8015445	115024	NT5C3B	rs9912300	17	0	23.81	1.06328618716075e-06
8015445	115024	NT5C3B	rs3744779	17	0	23.81	1.06328618716075e-06
8015445	115024	NT5C3B	rs8071753	17	0	23.81	1.06328618716075e-06
8015445	115024	NT5C3B	rs8071234	17	0	23.81	1.06328618716075e-06
8015445	115024	NT5C3B	rs6503675	17	0	23.81	1.06328618716075e-06
8015445	115024	NT5C3B	rs2304499	17	0	23.56	1.21078518396291e-06
8015445	115024	NT5C3B	rs2304496	17	0.031545518701482	12.99	0.000313158969130093
7995242	100132341	CLUHP3	rs1528317	16	0	24.87	6.13294416933681e-07
7995242	100132341	CLUHP3	rs7359491	16	0	24.87	6.13294416933681e-07
7995242	100132341	CLUHP3	rs2214139	16	0	24.87	6.13294416933681e-07
7995242	100132341	CLUHP3	rs12921028	16	0	24.87	6.13294416933681e-07
7995242	100132341	CLUHP3	rs7206828	16	0	24.61	7.01865674768852e-07
7995242	100132341	CLUHP3	rs1104549	16	0	24.61	7.01865674768852e-07
7995242	100132341	CLUHP3	rs2359223	16	0	24.37	7.94970911414065e-07
7995242	100132341	CLUHP3	rs6565284	16	0	23.99	9.68373523866353e-07
7995242	100132341	CLUHP3	rs1534507	16	0	23.34	1.35747410793083e-06
7995242	100132341	CLUHP3	rs1406177	16	0	22.8	1.79765705665026e-06
7995242	100132341	CLUHP3	rs8062902	16	0.0104021655065739	15.41	8.65291736037396e-05
7995242	100132341	CLUHP3	rs8060086	16	0.0104021655065739	15.41	8.65291736037396e-05
7995242	100132341	CLUHP3	rs9938037	16	0.0130235832453361	14.88	0.000114571278662861
7995242	100132341	CLUHP3	rs9928006	16	0.0139061421670117	14.75	0.000122747526217739
7941444	1521	CTSW	rs694994	11	0	24.77	6.45950475061486e-07
7941444	1521	CTSW	rs10896050	11	0.0150267737617135	14.57	0.000135047541132573
7941444	1521	CTSW	rs7102454	11	0.0324732682473268	12.94	0.000321635010872824
8120061	22875	ENPP4	rs5011271	6	0	24.55	7.24063421209719e-07
8120061	22875	ENPP4	rs2223776	6	0	22.25	2.39358784887801e-06
8120061	22875	ENPP4	rs1076738	6	0.00069284064665127	19.43	1.04354894688308e-05
8120061	22875	ENPP4	rs9472686	6	0.00105708245243129	18.99	1.31405330832853e-05
8120061	22875	ENPP4	rs9395156	6	0.00390131956397017	17.56	2.7838290418707e-05
8120061	22875	ENPP4	rs9472701	6	0.00390131956397017	17.56	2.7838290418707e-05
8120061	22875	ENPP4	rs1048077	6	0.0109240553684998	15.27	9.31847872011001e-05
7939507	84680	ACCS	rs2074040	11	0	24.41	7.7863471981336e-07
7939507	84680	ACCS	rs7127924	11	0.00167000668002672	18.69	1.53786902226958e-05
7939507	84680	ACCS	rs11037858	11	0.0146829433706341	14.64	0.000130123208455477
8073578	91689	SMDT1	rs4147641	22	0	24.3	8.24390623821684e-07
8073578	91689	SMDT1	rs1801311	22	0	24.3	8.24390623821684e-07
8073578	91689	SMDT1	rs4147638	22	0	24.3	8.24390623821684e-07
8073578	91689	SMDT1	rs133367	22	0	23.99	9.68373523866353e-07
8101366	79966	SCD5	rs3797037	4	0	24.17	8.81954717641255e-07
8101366	79966	SCD5	rs6820324	4	0	24.17	8.81954717641255e-07
8101366	79966	SCD5	rs1563647	4	0	24.17	8.81954717641255e-07
8101366	79966	SCD5	rs4572871	4	0	23.39	1.32264324512997e-06
8101366	79966	SCD5	rs4314275	4	0	23.39	1.32264324512997e-06
8101366	79966	SCD5	rs7683826	4	0	23.39	1.32264324512997e-06
8101366	79966	SCD5	rs4634209	4	0.0152956722827882	14.53	0.00013794524860268
8101366	79966	SCD5	rs6855151	4	0.0184557438794727	14.24	0.000160913548981421
8101366	79966	SCD5	rs7665557	4	0.0197174631800421	14.06	0.000177069791622873
7967685	2054	STX2	rs10848205	12	0	24.01	9.5836655318064e-07
7967685	2054	STX2	rs1106369	12	0	24.01	9.5836655318064e-07
7967685	2054	STX2	rs4619189	12	0	24.01	9.5836655318064e-07
7967685	2054	STX2	rs2001483	12	0	24.01	9.5836655318064e-07
7967685	2054	STX2	rs10848212	12	0	22.76	1.83546534042477e-06
7967685	2054	STX2	rs1554807	12	0.0270454545454545	13.34	0.000259804348918242
7967685	2054	STX2	rs2037789	12	0.0270454545454545	13.34	0.000259804348918242
7967685	2054	STX2	rs7975825	12	0.0270454545454545	13.34	0.000259804348918242
7967685	2054	STX2	rs10848218	12	0.0270520520520521	13.32	0.0002625901774147
7967685	2054	STX2	rs7956851	12	0.0324732682473268	12.94	0.000321635010872824
8116439	92304	SCGB3A1	rs10052782	5	0	23.82	1.05777654082462e-06
8116439	92304	SCGB3A1	rs2453176	5	0	22.81	1.78832767859679e-06
7931764	105	ADARB2	rs11250378	10	0	23.76	1.09126914943059e-06
7931764	105	ADARB2	rs12359356	10	0	22.66	1.93351297977599e-06
7931764	105	ADARB2	rs7392620	10	0	22.24	2.40608623626894e-06
7931764	105	ADARB2	rs3793735	10	0.00126050420168067	18.93	1.35603390442745e-05
7931764	105	ADARB2	rs2651486	10	0.0276701440635867	13.29	0.000266825481457198
8155250	9380	GRHPR	rs7856656	9	0	23.73	1.10841221290949e-06
8155250	9380	GRHPR	rs10973329	9	0.000552922590837283	19.66	9.25178607997454e-06
8155250	9380	GRHPR	rs10973327	9	0.00226977950713359	18.49	1.70798109419836e-05
8075550	25775	C22orf24	rs9621371	22	0	23.7	1.12582536420626e-06
8075550	25775	C22orf24	rs9609396	22	0.00131670131670132	18.85	1.41411100861142e-05
8075550	25775	C22orf24	rs9609389	22	0.00150273224043716	18.8	1.45167124992321e-05
8075550	25775	C22orf24	rs3761432	22	0.00150273224043716	18.8	1.45167124992321e-05
8075550	25775	C22orf24	rs6518758	22	0.00281509916826615	18.33	1.85758807523215e-05
8075550	25775	C22orf24	rs3827334	22	0.00342960288808664	17.94	2.27979044132225e-05
8075550	25775	C22orf24	rs4821014	22	0.00447427293064877	17.32	3.15845095442402e-05
8075550	25775	C22orf24	rs12168840	22	0.0224872231686542	13.82	0.000201183240330766
8075550	25775	C22orf24	rs2246704	22	0.0270943396226415	13.33	0.00026119351965302
8075550	25775	C22orf24	rs2858753	22	0.0270943396226415	13.33	0.00026119351965302
8075550	25775	C22orf24	rs5998196	22	0.0270943396226415	13.33	0.00026119351965302
7896021	6233	RPS27A	rs6545480	2	0	23.66	1.14947042476584e-06
7896021	6233	RPS27A	rs2589092	2	0.00166666666666667	18.68	1.54595565691762e-05
7896021	6233	RPS27A	rs4318424	2	0.0285819250551065	13.21	0.000278459372405033
7896021	6233	RPS27A	rs1134722	2	0.0285819250551065	13.21	0.000278459372405033
7896021	6233	RPS27A	rs11125555	2	0.031063829787234	13.02	0.000308181815531849
7972579	84899	TMTC4	rs1283211	13	0	23.66	1.14947042476584e-06
7972579	84899	TMTC4	rs1110066	13	0	22.83	1.76981436398545e-06
7972579	84899	TMTC4	rs1283196	13	0	22.8	1.79765705665026e-06
7972579	84899	TMTC4	rs9518135	13	9.41619585687382e-05	20.74	5.26055688496265e-06
7972579	84899	TMTC4	rs2786953	13	9.41619585687382e-05	20.74	5.26055688496265e-06
7972579	84899	TMTC4	rs1283207	13	0.000343642611683849	20.22	6.90274761403555e-06
7972579	84899	TMTC4	rs2010914	13	0.00647619047619048	16.44	5.02143664644261e-05
7972579	84899	TMTC4	rs1283194	13	0.00665715644317641	16.41	5.10153799196975e-05
7972579	84899	TMTC4	rs11069405	13	0.0205995844464233	13.99	0.000183785507011936
7972579	84899	TMTC4	rs9518130	13	0.0205995844464233	13.99	0.000183785507011936
7972579	84899	TMTC4	rs1051518	13	0.0267278755419536	13.38	0.000254321729089974
7894124	10921	RNPS1	rs12599229	16	0	23.52	1.23622000394849e-06
8138277	221806	VWDE	rs17444203	7	0	23.52	1.23622000394849e-06
8138277	221806	VWDE	rs17444259	7	0	23.52	1.23622000394849e-06
8138277	221806	VWDE	rs7800823	7	0.00867751355861494	15.83	6.92950745575864e-05
8138277	221806	VWDE	rs7792759	7	0.0111979166666667	15.22	9.56846697618158e-05
8138277	221806	VWDE	rs7803002	7	0.012292118582791	15.06	0.000104147010369921
8138277	221806	VWDE	rs6948515	7	0.0264287561417119	13.41	0.000250286414324604
8138277	221806	VWDE	rs7808979	7	0.0355704697986577	12.76	0.000354110896172844
8138277	221806	VWDE	rs13228820	7	0.0444645006016847	12.31	0.000450537972796575
8114119	23105	FSTL4	rs256259	5	0	23.45	1.28202723548682e-06
8114119	23105	FSTL4	rs256244	5	0	23.45	1.28202723548682e-06
8114119	23105	FSTL4	rs256253	5	0	22.83	1.76981436398545e-06
8114119	23105	FSTL4	rs30486	5	0.00550550550550551	16.74	4.286760431085e-05
8114119	23105	FSTL4	rs256254	5	0.0138974888200894	14.74	0.000123400284107166
8114119	23105	FSTL4	rs10479044	5	0.0263845350052247	13.43	0.000247632114738288
8023871	284273	ZADH2	rs1132845	18	0	23.43	1.29542498653827e-06
8023871	284273	ZADH2	rs629126	18	0.0010233918128655	19.23	1.15877988050563e-05
8023871	284273	ZADH2	rs1047521	18	0.0010233918128655	19.23	1.15877988050563e-05
8023871	284273	ZADH2	rs615360	18	0.0010233918128655	19.23	1.15877988050563e-05
7968872	29103	DNAJC15	rs17553846	13	0	23.3	1.38600005184772e-06
7968872	29103	DNAJC15	rs11346	13	0.000345423143350604	20.28	6.68962222617186e-06
7968872	29103	DNAJC15	rs9525744	13	0.000345423143350604	20.28	6.68962222617186e-06
7968872	29103	DNAJC15	rs1359182	13	0.000564971751412429	19.75	8.82616942133937e-06
7968872	29103	DNAJC15	rs9315986	13	0.00106157112526539	19.04	1.28006811759239e-05
7968872	29103	DNAJC15	rs9533381	13	0.00347721822541966	17.91	2.31600990441062e-05
7968872	29103	DNAJC15	rs1886153	13	0.0149748743718593	14.58	0.000134332739940524
7968872	29103	DNAJC15	rs1011949	13	0.0260433174854728	13.47	0.000242408309714197
7968872	29103	DNAJC15	rs4942185	13	0.0291332847778587	13.18	0.000282952756437626
7971335	160857	CCDC122	rs12874590	13	0	23.25	1.42250447889016e-06
7971335	160857	CCDC122	rs6561150	13	0	23.25	1.42250447889016e-06
7971335	160857	CCDC122	rs4101376	13	0.00010515247108307	21.72	3.15484956884473e-06
7971335	160857	CCDC122	rs2121030	13	9.68992248062015e-05	21.17	4.20292169133499e-06
7971335	160857	CCDC122	rs4942254	13	9.68992248062015e-05	21.17	4.20292169133499e-06
7971335	160857	CCDC122	rs12866387	13	0.00188802083333333	18.59	1.62068478821902e-05
7971335	160857	CCDC122	rs7994883	13	0.00416666666666667	17.45	2.94964287847691e-05
7971335	160857	CCDC122	rs12869355	13	0.00642685851318945	16.46	4.96873950636198e-05
8117243	55604	LRRC16A	rs4440453	6	0	23.23	1.43737485986791e-06
8117243	55604	LRRC16A	rs9366621	6	0.000541376643464811	19.49	1.01127718488185e-05
8117243	55604	LRRC16A	rs4368803	6	0.000742390497401633	19.29	1.12292936351695e-05
8117243	55604	LRRC16A	rs9461154	6	0.00566223535204333	16.6	4.61510214005292e-05
8117243	55604	LRRC16A	rs11759658	6	0.00662004662004662	16.36	5.23790588199753e-05
8117243	55604	LRRC16A	rs2328883	6	0.00929951690821256	15.67	7.54108655586916e-05
8117243	55604	LRRC16A	rs880226	6	0.0111979166666667	15.22	9.56846697618158e-05
8117243	55604	LRRC16A	rs1576169	6	0.0255645161290323	13.52	0.000236034416529349
8117243	55604	LRRC16A	rs6912426	6	0.0264790200677613	13.42	0.000248955699431865
8117243	55604	LRRC16A	rs9379762	6	0.0309320019020447	13.04	0.0003049080963483
8117243	55604	LRRC16A	rs12529915	6	0.0393746011486918	12.56	0.000394091748583663
8099259	60312	AFAP1	rs11733177	4	0	23.22	1.44486841707697e-06
8099259	60312	AFAP1	rs11930623	4	0	22.64	1.95374423974195e-06
8099259	60312	AFAP1	rs7437940	4	0.000550314465408805	19.63	9.39818985431567e-06
8099259	60312	AFAP1	rs6829680	4	0.00107066381156317	19.09	1.24696551760172e-05
8099259	60312	AFAP1	rs17770213	4	0.00345454545454545	17.96	2.25596083388366e-05
8099259	60312	AFAP1	rs4696778	4	0.00344009489916963	17.87	2.36520353340758e-05
8099259	60312	AFAP1	rs7356321	4	0.0210511033681765	13.91	0.000191775428053352
8153430	93100	NAPRT	rs10112966	8	0	23.13	1.51409858813542e-06
8058147	53938	PPIL3	rs10183261	2	0	23.08	1.553987522455e-06
8058147	53938	PPIL3	rs10205561	2	0	23.08	1.553987522455e-06
8058147	53938	PPIL3	rs10167387	2	0	22.29	2.3442422044866e-06
8058147	53938	PPIL3	rs13384245	2	8.96057347670251e-05	20.5	5.96312513750342e-06
8058147	53938	PPIL3	rs10204787	2	8.96057347670251e-05	20.5	5.96312513750342e-06
8058147	53938	PPIL3	rs2307362	2	0.000689655172413793	19.41	1.0545344016382e-05
8058147	53938	PPIL3	rs6747253	2	0.0031980319803198	18.14	2.05244396063452e-05
7930181	57412	AS3MT	rs4919690	10	0	22.99	1.62846274390609e-06
7930181	57412	AS3MT	rs10786712	10	0.00017683465959328	20.4	6.28297952984214e-06
7930181	57412	AS3MT	rs4919691	10	5e-04	19.98	7.82564228501068e-06
7930181	57412	AS3MT	rs4917985	10	0.00107991360691145	19.15	1.20837503157228e-05
7930181	57412	AS3MT	rs7096475	10	0.00292834890965732	18.24	1.94745683987646e-05
7930181	57412	AS3MT	rs284857	10	0.00291201982651797	18.22	1.96801359436214e-05
7930181	57412	AS3MT	rs4919683	10	0.00342960288808664	17.94	2.27979044132225e-05
7930181	57412	AS3MT	rs11191438	10	0.00345238095238095	17.88	2.35280756057288e-05
7930181	57412	AS3MT	rs10786719	10	0.00345238095238095	17.88	2.35280756057288e-05
7930181	57412	AS3MT	rs3781287	10	0.00354609929078014	17.84	2.40278657909857e-05
7930181	57412	AS3MT	rs1475642	10	0.00443322109988777	17.35	3.10898270321606e-05
7930181	57412	AS3MT	rs10748835	10	0.00783783783783784	16.13	5.91397730727361e-05
7930181	57412	AS3MT	rs10509757	10	0.00783783783783784	16.13	5.91397730727361e-05
7930181	57412	AS3MT	rs10883817	10	0.00783783783783784	16.13	5.91397730727361e-05
7930181	57412	AS3MT	rs10883802	10	0.0146572104018913	14.63	0.000130815460666693
7930181	57412	AS3MT	rs11191487	10	0.0146572104018913	14.63	0.000130815460666693
7930181	57412	AS3MT	rs7897654	10	0.0499131441806601	12.09	0.000506929743046445
8140144	155368	WBSCR27	rs4355658	7	0	22.94	1.67137415695063e-06
8140144	155368	WBSCR27	rs1127155	7	0.000108225108225108	21.88	2.90243227314589e-06
8140144	155368	WBSCR27	rs4717112	7	0.00010752688172043	21.87	2.91759721102905e-06
8140144	155368	WBSCR27	rs6949053	7	0.00010752688172043	21.87	2.91759721102905e-06
8140144	155368	WBSCR27	rs11316	7	0.000106157112526539	21.77	3.07368882264629e-06
8140144	155368	WBSCR27	rs1136647	7	0.0169551282051282	14.36	0.000150975687111143
8140144	155368	WBSCR27	rs1059779	7	0.0299568965517241	13.1	0.000295295777966161
7924184	642946	FLVCR1-AS1	rs6679848	1	0	22.87	1.73336244364305e-06
7924184	642946	FLVCR1-AS1	rs6679938	1	0	22.87	1.73336244364305e-06
7924184	642946	FLVCR1-AS1	rs11120067	1	0	22.87	1.73336244364305e-06
7924184	642946	FLVCR1-AS1	rs7523329	1	0	22.87	1.73336244364305e-06
7924184	642946	FLVCR1-AS1	rs10779588	1	0	22.28	2.3564821075329e-06
7924184	642946	FLVCR1-AS1	rs870547	1	0.000108932461873638	21.9	2.87233923313971e-06
7924184	642946	FLVCR1-AS1	rs963328	1	0.000101626016260163	21.45	3.63176022029081e-06
7924184	642946	FLVCR1-AS1	rs6656232	1	0.000175438596491228	20.36	6.415693058794e-06
7924184	642946	FLVCR1-AS1	rs2291773	1	0.00562962962962963	16.63	4.542677833575e-05
7924184	642946	FLVCR1-AS1	rs1284852	1	0.0087173100871731	15.8	7.04025082747358e-05
7924184	642946	FLVCR1-AS1	rs4951638	1	0.0123830093592513	15.04	0.000105256460816211
7924184	642946	FLVCR1-AS1	rs12734543	1	0.0152956722827882	14.53	0.00013794524860268
7924184	642946	FLVCR1-AS1	rs11120013	1	0.0156126482213439	14.52	0.000138679405429488
7924184	642946	FLVCR1-AS1	rs12124669	1	0.0157998037291462	14.47	0.00014240962790411
7924184	642946	FLVCR1-AS1	rs3207090	1	0.0208588957055215	13.94	0.000188738999213808
7924184	642946	FLVCR1-AS1	rs12404754	1	0.0229885057471264	13.77	0.000206609319880227
7934906	59	ACTA2	rs7097572	10	0	22.56	2.03681532276174e-06
7934906	59	ACTA2	rs1800623	10	0.0291392343330895	13.19	0.00028144689796916
7934906	59	ACTA2	rs4934435	10	0.0291392343330895	13.19	0.00028144689796916
7934906	59	ACTA2	rs7092857	10	0.0291392343330895	13.19	0.00028144689796916
8113413	83594	NUDT12	rs7730302	5	0	22.35	2.27213051903961e-06
7894341	23326	USP22	rs4985955	17	0	22.2	2.45673796468384e-06
7894341	23326	USP22	rs1044420	17	0	22.13	2.54796634086821e-06
7894341	23326	USP22	rs1044414	17	0	22.13	2.54796634086821e-06
7894341	23326	USP22	rs3612	17	0	22.13	2.54796634086821e-06
7894341	23326	USP22	rs8064435	17	0	22.13	2.54796634086821e-06
7894341	23326	USP22	rs9896301	17	0	22.13	2.54796634086821e-06
7894341	23326	USP22	rs7216449	17	0	22.13	2.54796634086821e-06
7894341	23326	USP22	rs7211094	17	0.0001001001001001	21.38	3.76680110781505e-06
7894341	23326	USP22	rs899342	17	0.00194931773879142	18.57	1.63777799277277e-05
7894341	23326	USP22	rs8071311	17	0.0486666666666667	12.15	0.000490878644840285
7916727	23421	ITGB3BP	rs217483	1	0	22.06	2.64259378796637e-06
7916727	23421	ITGB3BP	rs855325	1	0	22.06	2.64259378796637e-06
7916727	23421	ITGB3BP	rs10789138	1	9.60614793467819e-05	20.99	4.61686883210534e-06
7916727	23421	ITGB3BP	rs968811	1	0.0168914579319204	14.37	0.00015017596766537
7916727	23421	ITGB3BP	rs170091	1	0.0168914579319204	14.37	0.00015017596766537
7916727	23421	ITGB3BP	rs17319708	1	0.0187129022180569	14.2	0.000164370512976082
7916727	23421	ITGB3BP	rs11208227	1	0.0297206165703276	13.14	0.000289057857888992
7916727	23421	ITGB3BP	rs2367275	1	0.0443574297188755	12.32	0.000448130701041462
8070160	539	ATP5O	rs2834301	21	0	22.06	2.64259378796637e-06
8070160	539	ATP5O	rs4591	21	0.000419815281276238	20.07	7.46586529038847e-06
8033754	10781	ZNF266	rs13535	19	0.00011454753722795	21.97	2.76945735533417e-06
8033754	10781	ZNF266	rs8100020	19	0.00011454753722795	21.97	2.76945735533417e-06
8033754	10781	ZNF266	rs8103099	19	0.00011454753722795	21.97	2.76945735533417e-06
8033754	10781	ZNF266	rs10411115	19	0.00011454753722795	21.97	2.76945735533417e-06
8033754	10781	ZNF266	rs2217652	19	0.00011454753722795	21.97	2.76945735533417e-06
8033754	10781	ZNF266	rs11672602	19	0.00011454753722795	21.97	2.76945735533417e-06
8033754	10781	ZNF266	rs7257650	19	0.00011454753722795	21.97	2.76945735533417e-06
8033754	10781	ZNF266	rs4804436	19	0.00011454753722795	21.97	2.76945735533417e-06
8033754	10781	ZNF266	rs6512110	19	0.00011454753722795	21.97	2.76945735533417e-06
8033754	10781	ZNF266	rs1978435	19	0.00011454753722795	21.97	2.76945735533417e-06
8033754	10781	ZNF266	rs6512121	19	0.00011454753722795	21.97	2.76945735533417e-06
8033754	10781	ZNF266	rs7254750	19	0.00011454753722795	21.97	2.76945735533417e-06
8033754	10781	ZNF266	rs7246415	19	0.00011454753722795	21.97	2.76945735533417e-06
8033754	10781	ZNF266	rs8108483	19	0.00011454753722795	21.97	2.76945735533417e-06
8033754	10781	ZNF266	rs6512109	19	0.000109289617486339	21.91	2.85741030524158e-06
8033754	10781	ZNF266	rs7258744	19	0.000101936799184506	21.51	3.51988359689623e-06
8033754	10781	ZNF266	rs10415281	19	0.00278833967046895	18.32	1.86736416969912e-05
8033754	10781	ZNF266	rs11669128	19	0.00278833967046895	18.32	1.86736416969912e-05
8033754	10781	ZNF266	rs6512130	19	0.0197174631800421	14.06	0.000177069791622873
8033754	10781	ZNF266	rs3760752	19	0.0375406636304489	12.65	0.000375565677465615
8033754	10781	ZNF266	rs1433062	19	0.0375406636304489	12.65	0.000375565677465615
7956631	25895	METTL21B	rs703842	12	0.000111111111111111	21.96	2.78392526574774e-06
7956631	25895	METTL21B	rs11172333	12	0.000111111111111111	21.96	2.78392526574774e-06
7956631	25895	METTL21B	rs8181644	12	0.000111111111111111	21.96	2.78392526574774e-06
7956631	25895	METTL21B	rs1021469	12	0.000111111111111111	21.96	2.78392526574774e-06
7956631	25895	METTL21B	rs4646536	12	9.77517106549365e-05	21.26	4.01012806064912e-06
7956631	25895	METTL21B	rs10877019	12	9.74658869395711e-05	21.2	4.13764512977492e-06
7956631	25895	METTL21B	rs4760332	12	0.000680272108843537	19.32	1.10542390635286e-05
7956631	25895	METTL21B	rs2069502	12	0.00101892285298399	19.21	1.17098368976801e-05
7956631	25895	METTL21B	rs10877029	12	0.00314232902033272	18.19	1.99925819752223e-05
7956631	25895	METTL21B	rs701008	12	0.0178051865907653	14.29	0.000156695109217799
7956631	25895	METTL21B	rs10747786	12	0.0207191276156793	13.97	0.000185750993866242
7956631	25895	METTL21B	rs10747787	12	0.0207191276156793	13.97	0.000185750993866242
7956631	25895	METTL21B	rs4237844	12	0.0207191276156793	13.97	0.000185750993866242
8022941	25941	TPGS2	rs4799432	18	0.00011001100110011	21.94	2.81308898078379e-06
8022941	25941	TPGS2	rs9959091	18	0.00011001100110011	21.94	2.81308898078379e-06
8022941	25941	TPGS2	rs2303509	18	0.00011001100110011	21.94	2.81308898078379e-06
8022941	25941	TPGS2	rs11081961	18	0.000102880658436214	21.57	3.41146474599894e-06
8022941	25941	TPGS2	rs9962453	18	0.000102880658436214	21.57	3.41146474599894e-06
8022941	25941	TPGS2	rs3744903	18	0.000102880658436214	21.57	3.41146474599894e-06
8022941	25941	TPGS2	rs879567	18	0.000102880658436214	21.57	3.41146474599894e-06
8022941	25941	TPGS2	rs4799878	18	0.000559552358113509	19.7	9.06013651488528e-06
8022941	25941	TPGS2	rs948635	18	0.000559552358113509	19.7	9.06013651488528e-06
8022941	25941	TPGS2	rs2303508	18	0.00448179271708683	17.33	3.14187425724813e-05
8022941	25941	TPGS2	rs4799431	18	0.0132068844397612	14.85	0.000116408069911784
8129649	116843	SLC18B1	rs12204740	6	0.000107181136120043	21.84	2.96357069680132e-06
8129649	116843	SLC18B1	rs12200848	6	0.000101317122593718	21.4	3.72771187238708e-06
8129649	116843	SLC18B1	rs1128998	6	0.00101449275362319	19.18	1.18953183557073e-05
8129649	116843	SLC18B1	rs6934161	6	0.00439189189189189	17.36	3.09266692102128e-05
8129649	116843	SLC18B1	rs9493454	6	0.00439189189189189	17.36	3.09266692102128e-05
8129649	116843	SLC18B1	rs7769051	6	0.00439189189189189	17.36	3.09266692102128e-05
8129649	116843	SLC18B1	rs1467404	6	0.025963808025177	13.46	0.000243703757206372
8129649	116843	SLC18B1	rs9493435	6	0.0347099977431731	12.81	0.000344771570610167
8138258	221806	VWDE	rs17444203	7	0.000106496272630458	21.83	2.97905615136232e-06
8138258	221806	VWDE	rs17444259	7	0.000106496272630458	21.83	2.97905615136232e-06
8138258	221806	VWDE	rs7792759	7	0.00990253411306043	15.49	8.29428951865765e-05
8138258	221806	VWDE	rs7803002	7	0.0207191276156793	13.97	0.000185750993866242
8138258	221806	VWDE	rs13228820	7	0.0299280575539568	13.11	0.000293723687659695
8138258	221806	VWDE	rs6948515	7	0.048194197750148	12.18	0.000483046442455434
7938788	3948	LDHC	rs7112492	11	0.000105820105820106	21.76	3.08975163284152e-06
7938788	3948	LDHC	rs2403279	11	0.000102249488752556	21.52	3.50157660459455e-06
7938788	3948	LDHC	rs4274186	11	0.0135763888888889	14.78	0.000120810032686111
7938788	3948	LDHC	rs1881716	11	0.0157980989839397	14.49	0.000140905565634046
7938788	3948	LDHC	rs6486434	11	0.0361147902869757	12.73	0.00035983654358314
7938788	3948	LDHC	rs7105889	11	0.0361147902869757	12.73	0.00035983654358314
7988876	55930	MYO5C	rs17650541	15	0.000103842159916926	21.59	3.37607488388854e-06
7988876	55930	MYO5C	rs8040562	15	0.00344009489916963	17.87	2.36520353340758e-05
7896654	4869	NPM1	rs7711765	5	9.83284169124877e-05	21.34	3.84621789795099e-06
7896654	4869	NPM1	rs6555954	5	9.83284169124877e-05	21.34	3.84621789795099e-06
7896654	4869	NPM1	rs6888688	5	9.83284169124877e-05	21.34	3.84621789795099e-06
7896654	4869	NPM1	rs8180381	5	9.83284169124877e-05	21.34	3.84621789795099e-06
8071036	6285	S100B	rs2239574	21	9.52380952380952e-05	20.93	4.76375383556557e-06
8071036	6285	S100B	rs13047696	21	9.52380952380952e-05	20.93	4.76375383556557e-06
8071036	6285	S100B	rs9982863	21	0.00679702048417132	16.33	5.32148000349737e-05
7898594	3362	HTR6	rs4912018	1	9.49667616334283e-05	20.89	4.8642737737025e-06
7898594	3362	HTR6	rs2050121	1	9.03342366757001e-05	20.55	5.80937912567402e-06
7898594	3362	HTR6	rs3748749	1	9.03342366757001e-05	20.55	5.80937912567402e-06
7898594	3362	HTR6	rs7533981	1	0.000174064403829417	20.33	6.5170716746806e-06
7898594	3362	HTR6	rs10159394	1	0.000174064403829417	20.33	6.5170716746806e-06
7898594	3362	HTR6	rs1115163	1	0.0328254847645429	12.9	0.000328582133037674
7895409	10944	C11orf58	rs4756858	11	9.46969696969697e-05	20.86	4.94105833604462e-06
7895409	10944	C11orf58	rs11024015	11	0.00105932203389831	19.03	1.2867938006456e-05
8044605	654433	PAX8-AS1	rs11123172	2	9.36329588014981e-05	20.73	5.28809983815292e-06
8044605	654433	PAX8-AS1	rs7560701	2	0.00825565912117177	16.06	6.13666845331156e-05
8044605	654433	PAX8-AS1	rs902696	2	0.0319551506657323	12.97	0.000316522021639725
8044605	654433	PAX8-AS1	rs3748916	2	0.0319551506657323	12.97	0.000316522021639725
8059680	3357	HTR2B	rs3806545	2	9.23361034164358e-05	20.67	5.45642391031791e-06
8059680	3357	HTR2B	rs17586449	2	9.23361034164358e-05	20.67	5.45642391031791e-06
8059680	3357	HTR2B	rs10498256	2	9.23361034164358e-05	20.67	5.45642391031791e-06
8059680	3357	HTR2B	rs17586575	2	9.23361034164358e-05	20.67	5.45642391031791e-06
8059680	3357	HTR2B	rs6748332	2	0.0187129022180569	14.2	0.000164370512976082
8080918	407738	FAM19A1	rs12486136	3	9.15750915750916e-05	20.65	5.51371867001708e-06
8080918	407738	FAM19A1	rs6548984	3	9.15750915750916e-05	20.65	5.51371867001708e-06
8080918	407738	FAM19A1	rs6548985	3	9.15750915750916e-05	20.65	5.51371867001708e-06
8080918	407738	FAM19A1	rs4129248	3	0.000426257459505541	20.12	7.2732127335214e-06
8080918	407738	FAM19A1	rs7428056	3	0.00106157112526539	19.04	1.28006811759239e-05
8080918	407738	FAM19A1	rs9867661	3	0.00276208411801632	18.29	1.8970036620574e-05
8080918	407738	FAM19A1	rs9818541	3	0.00523373983739837	16.83	4.08818895582069e-05
8080918	407738	FAM19A1	rs1374837	3	0.00730027548209366	16.23	5.6098679405637e-05
8080918	407738	FAM19A1	rs6548986	3	0.036	12.74	0.000357917693658315
8078805	93	ACVR2B	rs1381798	3	9.08265213442325e-05	20.61	5.63012614079572e-06
8078805	93	ACVR2B	rs13085153	3	0.00355477855477855	17.74	2.53245177718486e-05
8078805	93	ACVR2B	rs11926767	3	0.00355477855477855	17.74	2.53245177718486e-05
8078805	93	ACVR2B	rs6807940	3	0.00446677833612507	17.31	3.17511555274374e-05
8078805	93	ACVR2B	rs2186457	3	0.00520991401112797	16.82	4.10978780994589e-05
8078805	93	ACVR2B	rs6780349	3	0.00520991401112797	16.82	4.10978780994589e-05
8078805	93	ACVR2B	rs6794397	3	0.00520991401112797	16.82	4.10978780994589e-05
8078805	93	ACVR2B	rs2051213	3	0.00520991401112797	16.82	4.10978780994589e-05
8078805	93	ACVR2B	rs2268755	3	0.00567061143984221	16.61	4.59083261923336e-05
8078805	93	ACVR2B	rs9838614	3	0.00645624103299857	16.45	4.99501820079773e-05
8078805	93	ACVR2B	rs2070988	3	0.00950118764845606	15.59	7.86695492008614e-05
8078805	93	ACVR2B	rs1073506	3	0.0156650246305419	14.51	0.000139417496352588
8105456	133383	SETD9	rs2662021	5	9.03342366757001e-05	20.55	5.80937912567402e-06
8105456	133383	SETD9	rs2662016	5	0.000681818181818182	19.33	1.09964985840466e-05
8105456	133383	SETD9	rs860580	5	0.000742390497401633	19.29	1.12292936351695e-05
8105456	133383	SETD9	rs252895	5	0.00459211237169098	17.12	3.50908314438158e-05
8105456	133383	SETD9	rs1573998	5	0.00517848164906988	16.8	4.15333028667767e-05
8105456	133383	SETD9	rs832554	5	0.00863731656184486	15.84	6.89298373729534e-05
8105456	133383	SETD9	rs252902	5	0.00863731656184486	15.84	6.89298373729534e-05
8105456	133383	SETD9	rs252904	5	0.00863731656184486	15.84	6.89298373729534e-05
8105456	133383	SETD9	rs252915	5	0.00863731656184486	15.84	6.89298373729534e-05
8105456	133383	SETD9	rs2113079	5	0.00863731656184486	15.84	6.89298373729534e-05
8105456	133383	SETD9	rs2662015	5	0.00898228265348166	15.77	7.15277464697272e-05
8105456	133383	SETD9	rs7736675	5	0.00898228265348166	15.77	7.15277464697272e-05
8105456	133383	SETD9	rs7736842	5	0.00898228265348166	15.77	7.15277464697272e-05
8105456	133383	SETD9	rs832584	5	0.00911680911680912	15.71	7.38327942499497e-05
8105456	133383	SETD9	rs832531	5	0.0489332550401253	12.14	0.000493517761577487
8105456	133383	SETD9	rs2591968	5	0.0489332550401253	12.14	0.000493517761577487
8105456	133383	SETD9	rs2591961	5	0.0489332550401253	12.14	0.000493517761577487
7917503	2635	GBP3	rs17433780	1	0.00017825311942959	20.44	6.15302137778187e-06
7917503	2635	GBP3	rs10493821	1	0.00017825311942959	20.44	6.15302137778187e-06
7917503	2635	GBP3	rs6428494	1	0.00131670131670132	18.85	1.41411100861142e-05
7917503	2635	GBP3	rs1409150	1	0.00131670131670132	18.85	1.41411100861142e-05
7917503	2635	GBP3	rs1329118	1	0.00836618484450285	16.01	6.30087952356456e-05
7917503	2635	GBP3	rs478671	1	0.0105868814729574	15.36	8.88494191145669e-05
7917503	2635	GBP3	rs2026043	1	0.0105868814729574	15.36	8.88494191145669e-05
7917503	2635	GBP3	rs682830	1	0.0106818181818182	15.32	9.07506154798774e-05
7917503	2635	GBP3	rs17434342	1	0.0296189097925712	13.15	0.000287519243401653
7917503	2635	GBP3	rs10922563	1	0.0326384063006718	12.92	0.000325089860071051
7917503	2635	GBP3	rs7519323	1	0.0384780278670954	12.6	0.000385746755682007
7917503	2635	GBP3	rs3766942	1	0.0384780278670954	12.6	0.000385746755682007
8125436	3127	HLA-DRB5	rs3129868	6	0.000177777777777778	20.43	6.1852557618279e-06
8125436	3127	HLA-DRB5	rs3129768	6	0.000495049504950495	19.87	8.28909502671446e-06
8125436	3127	HLA-DRB5	rs3135377	6	0.013542757417103	14.81	0.000118903320757354
8125436	3127	HLA-DRB5	rs3135365	6	0.013542757417103	14.81	0.000118903320757354
8125436	3127	HLA-DRB5	rs2213581	6	0.0168597168597169	14.38	0.000149380513661162
8125436	3127	HLA-DRB5	rs9271720	6	0.0410857495373226	12.44	0.000420235783146286
7917008	127255	LRRIQ3	rs577367	1	0.000175438596491228	20.36	6.415693058794e-06
7917008	127255	LRRIQ3	rs520806	1	0.000175438596491228	20.36	6.415693058794e-06
7917008	127255	LRRIQ3	rs11210395	1	0.000551615445232467	19.65	9.30033113780356e-06
7917008	127255	LRRIQ3	rs4650245	1	0.00750915750915751	16.21	5.6694051454247e-05
7917008	127255	LRRIQ3	rs1032082	1	0.0105868814729574	15.36	8.88494191145669e-05
7917008	127255	LRRIQ3	rs485929	1	0.0279265873015873	13.27	0.00026968720566305
8099541	5860	QDPR	rs7661303	4	0.000260416666666667	20.3	6.62005839055237e-06
7980861	79820	CATSPERB	rs17127600	14	0.000427350427350427	20.16	7.12268972091577e-06
7895340	10594	PRPF8	rs8071756	17	0.000423011844331641	20.09	7.38819702387491e-06
7895340	10594	PRPF8	rs11078563	17	0.000423011844331641	20.09	7.38819702387491e-06
7895340	10594	PRPF8	rs9747855	17	0.00308641975308642	18.2	1.98878834671918e-05
7895340	10594	PRPF8	rs17761292	17	0.0048689138576779	17.08	3.58377312396627e-05
8078784	9942	XYLB	rs13085153	3	0.000419815281276238	20.07	7.46586529038847e-06
8078784	9942	XYLB	rs11926767	3	0.000419815281276238	20.07	7.46586529038847e-06
8078784	9942	XYLB	rs1381798	3	0.000549019607843137	19.57	9.69801319082772e-06
8078784	9942	XYLB	rs6807940	3	0.00054773082942097	19.55	9.80007367211813e-06
8078784	9942	XYLB	rs2186457	3	0.00108225108225108	19.17	1.19577988616355e-05
8078784	9942	XYLB	rs6780349	3	0.00108225108225108	19.17	1.19577988616355e-05
8078784	9942	XYLB	rs9838614	3	0.00166333998669328	18.67	1.55408500164875e-05
8078784	9942	XYLB	rs2268755	3	0.00188802083333333	18.59	1.62068478821902e-05
8078784	9942	XYLB	rs2070988	3	0.0168597168597169	14.38	0.000149380513661162
8078784	9942	XYLB	rs2067082	3	0.0325214567385757	12.93	0.000323357782926065
8078784	9942	XYLB	rs2070488	3	0.045076892350709	12.29	0.000455391735964188
8078784	9942	XYLB	rs1002676	3	0.045076892350709	12.29	0.000455391735964188
8078784	9942	XYLB	rs2268757	3	0.045076892350709	12.29	0.000455391735964188
8078784	9942	XYLB	rs13058903	3	0.045076892350709	12.29	0.000455391735964188
8078784	9942	XYLB	rs7373828	3	0.045076892350709	12.29	0.000455391735964188
8078784	9942	XYLB	rs1058945	3	0.045076892350709	12.29	0.000455391735964188
8038556	9476	NAPSA	rs4802703	19	0.00050125313283208	20	7.74421643104408e-06
7902913	8317	CDC7	rs6688261	1	0.000498753117206983	19.96	7.90792765602236e-06
7902913	8317	CDC7	rs17501512	1	0.00125523012552301	18.89	1.38476670978214e-05
7902913	8317	CDC7	rs17501381	1	0.00162271805273834	18.75	1.49023357924277e-05
7902913	8317	CDC7	rs17501937	1	0.00984759671746776	15.5	8.25052538926224e-05
7902913	8317	CDC7	rs906241	1	0.0238801868645232	13.7	0.000214454486407177
7902913	8317	CDC7	rs17131491	1	0.0297498797498797	13.13	0.000290604773230187
8180377	439921	MXRA7	rs7221855	17	0.000497512437810945	19.94	7.99108165869254e-06
8180377	439921	MXRA7	rs9898576	17	0.00359420289855072	17.68	2.61360255358085e-05
8180377	439921	MXRA7	rs2159358	17	0.00506792058516196	16.97	3.79751476922777e-05
8180377	439921	MXRA7	rs11077847	17	0.0191004313000616	14.14	0.000169696729464101
8180377	439921	MXRA7	rs4788933	17	0.0221937321937322	13.83	0.000200115372719061
8180377	439921	MXRA7	rs4238998	17	0.0221937321937322	13.83	0.000200115372719061
8180377	439921	MXRA7	rs2590260	17	0.0264287561417119	13.41	0.000250286414324604
8180377	439921	MXRA7	rs4261576	17	0.0404968944099379	12.47	0.00041354009261757
8180377	439921	MXRA7	rs9913451	17	0.0404968944099379	12.47	0.00041354009261757
7982712	90417	KNSTRN	rs17672041	15	0.000496277915632754	19.89	8.20282762322263e-06
7982712	90417	KNSTRN	rs17671250	15	0.00172299536116634	18.65	1.57047272956228e-05
7982712	90417	KNSTRN	rs7166991	15	0.00348348348348348	17.93	2.29179991890723e-05
7896351	4735	SEPT2	rs7601738	2	0.000576131687242798	19.86	8.33256970140704e-06
7896351	4735	SEPT2	rs757978	2	0.00347097546379414	17.9	2.32821109078489e-05
8097098	54532	USP53	rs17595790	4	0.000574712643678161	19.82	8.50876973456357e-06
8097098	54532	USP53	rs13113462	4	0.000559552358113509	19.7	9.06013651488528e-06
8097098	54532	USP53	rs13127517	4	0.000559552358113509	19.7	9.06013651488528e-06
8097098	54532	USP53	rs1397611	4	0.000559552358113509	19.7	9.06013651488528e-06
8097098	54532	USP53	rs11722940	4	0.000559552358113509	19.7	9.06013651488528e-06
8097098	54532	USP53	rs2036859	4	0.000559552358113509	19.7	9.06013651488528e-06
8097098	54532	USP53	rs17050312	4	0.000540123456790123	19.48	1.01658537382724e-05
8097098	54532	USP53	rs17595713	4	0.00359420289855072	17.68	2.61360255358085e-05
8097098	54532	USP53	rs17517470	4	0.00444444444444444	17.3	3.19186852111402e-05
8097098	54532	USP53	rs1511016	4	0.0417330880850194	12.41	0.00042704086665474
7958000	56994	CHPT1	rs2695290	12	0.000573300573300573	19.8	8.59826766372359e-06
7958000	56994	CHPT1	rs2695284	12	0.00447761194029851	17.26	3.25977356170059e-05
7958000	56994	CHPT1	rs2695282	12	0.00447761194029851	17.26	3.25977356170059e-05
7958000	56994	CHPT1	rs10778139	12	0.00682451253481894	16.31	5.37793976816928e-05
7958000	56994	CHPT1	rs2695289	12	0.00684234858992141	16.26	5.52173887760006e-05
7958000	56994	CHPT1	rs2559855	12	0.00877846790890269	15.79	7.07755952561944e-05
8003607	400566	C17orf97	rs12951902	17	0.000691244239631336	19.42	1.04902723537853e-05
7896633	3183	HNRNPC	rs17792599	14	0.000684931506849315	19.36	1.08250878154077e-05
7896633	3183	HNRNPC	rs12878530	14	0.00239018087855297	18.42	1.77188442771163e-05
8074916	51233	DRICH1	rs6003823	22	0.000683371298405467	19.35	1.08819245517575e-05
7893453	4735	SEPT2	rs7601738	2	0.000752445447705041	19.31	1.11122839884073e-05
7893453	4735	SEPT2	rs757978	2	0.00576735092864125	16.55	4.73839859241042e-05
8126095	154467	CCDC167	rs2776906	6	0.000752445447705041	19.31	1.11122839884073e-05
8126095	154467	CCDC167	rs2797790	6	0.000752445447705041	19.31	1.11122839884073e-05
8126095	154467	CCDC167	rs914349	6	0.00661040787623066	16.39	5.15565146851461e-05
8126095	154467	CCDC167	rs1757181	6	0.0119648737650933	15.13	0.000100355787280153
8126095	154467	CCDC167	rs1757178	6	0.0119648737650933	15.13	0.000100355787280153
8126095	154467	CCDC167	rs2776910	6	0.0388995521433141	12.58	0.000389896731481288
8117572	346157	ZNF391	rs9357037	6	0.000742390497401633	19.29	1.12292936351695e-05
8117572	346157	ZNF391	rs1883404	6	0.000742390497401633	19.29	1.12292936351695e-05
8117572	346157	ZNF391	rs2206251	6	0.000742390497401633	19.29	1.12292936351695e-05
8117572	346157	ZNF391	rs2206252	6	0.000742390497401633	19.29	1.12292936351695e-05
8117572	346157	ZNF391	rs6936539	6	0.000742390497401633	19.29	1.12292936351695e-05
8117572	346157	ZNF391	rs7754411	6	0.000742390497401633	19.29	1.12292936351695e-05
8117572	346157	ZNF391	rs4455661	6	0.000742390497401633	19.29	1.12292936351695e-05
8117572	346157	ZNF391	rs2015648	6	0.00245003223726628	18.39	1.80000168726494e-05
8117572	346157	ZNF391	rs10946916	6	0.0124731182795699	15.02	0.000106377806753906
8094876	60558	GUF1	rs7690582	4	0.00101670297748729	19.2	1.1771339097615e-05
8094876	60558	GUF1	rs1547525	4	0.00132219902574809	18.88	1.39204495074785e-05
8094876	60558	GUF1	rs6833421	4	0.00167000668002672	18.69	1.53786902226958e-05
8094876	60558	GUF1	rs2046910	4	0.00461454940282302	17.13	3.4906563926596e-05
8094876	60558	GUF1	rs2881892	4	0.00461454940282302	17.13	3.4906563926596e-05
8094876	60558	GUF1	rs1491322	4	0.00461454940282302	17.13	3.4906563926596e-05
8094876	60558	GUF1	rs7682495	4	0.00461454940282302	17.13	3.4906563926596e-05
8094876	60558	GUF1	rs1352792	4	0.00461454940282302	17.13	3.4906563926596e-05
8094876	60558	GUF1	rs16857329	4	0.00479267635971998	17.1	3.54623049146883e-05
8094876	60558	GUF1	rs4361425	4	0.00524974515800204	16.84	4.06670421025167e-05
8094876	60558	GUF1	rs10025589	4	0.00524974515800204	16.84	4.06670421025167e-05
8094876	60558	GUF1	rs10517118	4	0.00524974515800204	16.84	4.06670421025167e-05
8094876	60558	GUF1	rs1115053	4	0.00647619047619048	16.44	5.02143664644261e-05
8094876	60558	GUF1	rs1580610	4	0.00901571546732837	15.78	7.11506710952253e-05
8094876	60558	GUF1	rs1595658	4	0.00922330097087379	15.69	7.46176333198714e-05
8094876	60558	GUF1	rs17600797	4	0.0150050352467271	14.59	0.0001336217477007
8094876	60558	GUF1	rs6850107	4	0.0161821705426357	14.42	0.000146240895087646
8094876	60558	GUF1	rs990356	4	0.0179292929292929	14.27	0.000158368955016585
8094876	60558	GUF1	rs6838327	4	0.0179292929292929	14.27	0.000158368955016585
8094876	60558	GUF1	rs10026088	4	0.0191131498470948	14.12	0.000171510492549989
8094876	60558	GUF1	rs1113098	4	0.0205995844464233	13.99	0.000183785507011936
8094876	60558	GUF1	rs7698966	4	0.0334254143646409	12.88	0.000332112239392178
8094876	60558	GUF1	rs12508467	4	0.039447983014862	12.55	0.000396206301852743
8094876	60558	GUF1	rs16857479	4	0.048194197750148	12.18	0.000483046442455434
8031748	388567	ZNF749	rs12978934	19	0.0010752688172043	19.13	1.22110340523931e-05
8031748	388567	ZNF749	rs7250521	19	0.00151828847481021	18.82	1.43652838394261e-05
8031748	388567	ZNF749	rs11666890	19	0.0080875781948168	16.09	6.04021482776116e-05
8157679	158131	OR1Q1	rs960576	9	0.00106609808102345	19.07	1.26010213444802e-05
8157679	158131	OR1Q1	rs960577	9	0.00106609808102345	19.07	1.26010213444802e-05
8157679	158131	OR1Q1	rs2416887	9	0.0468253968253968	12.23	0.000470271984148325
7915245	51440	HPCAL4	rs784600	1	0.00105485232067511	18.97	1.32789978695e-05
7915245	51440	HPCAL4	rs785108	1	0.031063829787234	13.02	0.000308181815531849
7915245	51440	HPCAL4	rs10839	1	0.0395977372721559	12.52	0.000402618889069256
8124351	10786	SLC17A3	rs599444	6	0.00112280701754386	18.95	1.3418927994498e-05
8124351	10786	SLC17A3	rs537581	6	0.00162271805273834	18.75	1.49023357924277e-05
8124351	10786	SLC17A3	rs504576	6	0.0050314465408805	17.01	3.718346726238e-05
8124351	10786	SLC17A3	rs2575174	6	0.0050314465408805	17.01	3.718346726238e-05
7931439	10570	DPYSL4	rs2814165	10	0.00150273224043716	18.8	1.45167124992321e-05
7931439	10570	DPYSL4	rs1873504	10	0.00150273224043716	18.8	1.45167124992321e-05
7931439	10570	DPYSL4	rs2035804	10	0.00150273224043716	18.8	1.45167124992321e-05
7931439	10570	DPYSL4	rs1532186	10	0.00873907615480649	15.81	7.00313995304612e-05
7990457	4123	MAN2C1	rs8028182	15	0.00149355057705363	18.77	1.47468669295388e-05
7990457	4123	MAN2C1	rs4886699	15	0.00172642762284197	18.66	1.56225728321066e-05
7990457	4123	MAN2C1	rs4886707	15	0.00421652421652422	17.43	2.98084046328019e-05
7990457	4123	MAN2C1	rs9972533	15	0.00424448217317487	17.4	3.02825974369918e-05
8093839	27065	NSG1	rs16835627	4	0.00161943319838057	18.74	1.49806864807792e-05
8093839	27065	NSG1	rs13147893	4	0.00459016393442623	17.17	3.41791678256345e-05
8093839	27065	NSG1	rs13103109	4	0.00785105428443248	16.11	5.97676088690851e-05
8093839	27065	NSG1	rs10001793	4	0.0224872231686542	13.82	0.000201183240330766
7936968	8038	ADAM12	rs898325	10	0.00161290322580645	18.71	1.52182298224921e-05
8006509	146862	UNC45B	rs11080330	17	0.00161290322580645	18.71	1.52182298224921e-05
8006509	146862	UNC45B	rs16970673	17	0.00469255663430421	17.11	3.52760766999291e-05
8006509	146862	UNC45B	rs9916784	17	0.00488958990536278	17.03	3.67938696528001e-05
8006509	146862	UNC45B	rs2622525	17	0.0187227414330218	14.19	0.000165246379252446
8006509	146862	UNC45B	rs17547950	17	0.0437234687689509	12.35	0.00044098647251007
7953341	55080	TAPBPL	rs2243977	12	0.00189542483660131	18.6	1.61220549733777e-05
7953341	55080	TAPBPL	rs2244083	12	0.00189542483660131	18.6	1.61220549733777e-05
7953341	55080	TAPBPL	rs2534717	12	0.00335161486898233	18.03	2.17451058507119e-05
8180378	439921	MXRA7	rs2159358	17	0.00239018087855297	18.42	1.77188442771163e-05
8180378	439921	MXRA7	rs7221855	17	0.0048845947396672	17.09	3.56495213359172e-05
8180378	439921	MXRA7	rs2240769	17	0.0156126482213439	14.52	0.000138679405429488
8180378	439921	MXRA7	rs4788933	17	0.0267025089605735	13.39	0.000252969390050478
8180378	439921	MXRA7	rs4238998	17	0.0267025089605735	13.39	0.000252969390050478
8180378	439921	MXRA7	rs4261576	17	0.0361147902869757	12.73	0.00035983654358314
8180378	439921	MXRA7	rs9913451	17	0.0361147902869757	12.73	0.00035983654358314
8180378	439921	MXRA7	rs9898576	17	0.0396504527268899	12.53	0.000400469809284976
8180378	439921	MXRA7	rs9889862	17	0.0408117016893284	12.45	0.000417991819919652
8180378	439921	MXRA7	rs41380448	17	0.0430919050517346	12.37	0.000436287606448933
8180378	439921	MXRA7	rs2410996	17	0.0430919050517346	12.37	0.000436287606448933
8047243	92935	MARS2	rs6733834	2	0.00282594733461785	18.34	1.84786339227091e-05
8047243	92935	MARS2	rs7595819	2	0.00282594733461785	18.34	1.84786339227091e-05
8047243	92935	MARS2	rs7584475	2	0.00282594733461785	18.34	1.84786339227091e-05
7895019	4735	SEPT2	rs757978	2	0.00278833967046895	18.32	1.86736416969912e-05
7895019	4735	SEPT2	rs7601738	2	0.00350877192982456	17.77	2.49283069914181e-05
8008566	252983	STXBP4	rs12936957	17	0.00278833967046895	18.32	1.86736416969912e-05
8008566	252983	STXBP4	rs8069447	17	0.00391479562464018	17.58	2.75470315285199e-05
8008566	252983	STXBP4	rs2024465	17	0.00869565217391304	15.89	6.7132490400422e-05
8008566	252983	STXBP4	rs17817829	17	0.0139061421670117	14.75	0.000122747526217739
8065089	55614	KIF16B	rs4813225	20	0.00278833967046895	18.32	1.86736416969912e-05
8065089	55614	KIF16B	rs13044683	20	0.00278833967046895	18.32	1.86736416969912e-05
8065089	55614	KIF16B	rs926773	20	0.00278833967046895	18.32	1.86736416969912e-05
8130768	8635	RNASET2	rs416131	6	0.00278833967046895	18.32	1.86736416969912e-05
8130768	8635	RNASET2	rs1819333	6	0.00291201982651797	18.22	1.96801359436214e-05
8130768	8635	RNASET2	rs386548	6	0.00291201982651797	18.22	1.96801359436214e-05
8130768	8635	RNASET2	rs415890	6	0.00345454545454545	17.96	2.25596083388366e-05
8130768	8635	RNASET2	rs408918	6	0.00352112676056338	17.8	2.45383243527581e-05
8130768	8635	RNASET2	rs422562	6	0.00350877192982456	17.77	2.49283069914181e-05
8130768	8635	RNASET2	rs1130033	6	0.0121046892039258	15.1	0.000101963288686342
8144516	90459	ERI1	rs9329175	8	0.00276729559748428	18.31	1.87719194893246e-05
8144516	90459	ERI1	rs10111263	8	0.0284942274625399	13.22	0.00027697761801865
8144516	90459	ERI1	rs6601280	8	0.0321220591660843	12.96	0.000318217180315067
8144516	90459	ERI1	rs3989373	8	0.0321220591660843	12.96	0.000318217180315067
8144516	90459	ERI1	rs6998594	8	0.0382485511912428	12.61	0.000383688505315911
8144516	90459	ERI1	rs11787026	8	0.0396504527268899	12.53	0.000400469809284976
8144516	90459	ERI1	rs895253	8	0.0484580632488706	12.16	0.000488253771170466
7932964	10438	C1D	rs10439494	2	0.00573529411764706	16.56	4.71347713643552e-05
7897236	8514	KCNAB2	rs481762	1	0.00331491712707182	18.12	2.07411419990997e-05
8129728	54806	AHI1	rs6908428	6	0.00336391437308868	18.06	2.1405139859148e-05
8129728	54806	AHI1	rs7750586	6	0.00336391437308868	18.06	2.1405139859148e-05
8129728	54806	AHI1	rs9399148	6	0.00931726907630522	15.66	7.58106573312438e-05
8129728	54806	AHI1	rs2757643	6	0.0245901639344262	13.66	0.000219071500122872
7918379	2947	GSTM3	rs4970774	1	0.00335775335775336	18.04	2.1631185317599e-05
7918379	2947	GSTM3	rs1887547	1	0.00553064275037369	16.72	4.33218813590482e-05
8061075	6629	SNRPB2	rs3171297	20	0.00340632603406326	17.99	2.22068479787603e-05
8061075	6629	SNRPB2	rs6111255	20	0.00684234858992141	16.26	5.52173887760006e-05
8147019	51101	ZC2HC1A	rs2369294	8	0.00344202898550725	17.95	2.26784419122277e-05
8147019	51101	ZC2HC1A	rs16905824	8	0.0395977372721559	12.52	0.000402618889069256
8148985	157697	ERICH1	rs1669681	8	0.00344202898550725	17.95	2.26784419122277e-05
8148985	157697	ERICH1	rs1703937	8	0.00662004662004662	16.36	5.23790588199753e-05
8148985	157697	ERICH1	rs4735815	8	0.00859671302149178	15.86	6.82051616396931e-05
8148985	157697	ERICH1	rs11137016	8	0.00859671302149178	15.86	6.82051616396931e-05
8148985	157697	ERICH1	rs10104028	8	0.0208916083916084	13.93	0.00018974572293276
8148985	157697	ERICH1	rs7004577	8	0.0208916083916084	13.93	0.00018974572293276
8148985	157697	ERICH1	rs7463586	8	0.0208916083916084	13.93	0.00018974572293276
8148985	157697	ERICH1	rs3735933	8	0.0234301521438451	13.73	0.000211056170604097
8148985	157697	ERICH1	rs3735917	8	0.035921463632307	12.75	0.000356009163215547
8148985	157697	ERICH1	rs4735900	8	0.0408117016893284	12.45	0.000417991819919652
7960253	4815	NINJ2	rs7136756	12	0.0034647550776583	17.89	2.34047686157586e-05
7960253	4815	NINJ2	rs10849373	12	0.0260433174854728	13.47	0.000242408309714197
8180379	439921	MXRA7	rs7221855	17	0.00353356890459364	17.83	2.4154471407965e-05
8180379	439921	MXRA7	rs9898576	17	0.0117733627667403	15.18	9.7733087298965e-05
8180379	439921	MXRA7	rs2159358	17	0.012236746550472	15.08	0.000103049328255722
8180379	439921	MXRA7	rs11077847	17	0.02886119257087	13.2	0.000279949117880086
8180379	439921	MXRA7	rs4788933	17	0.0319551506657323	12.97	0.000316522021639725
8180379	439921	MXRA7	rs4238998	17	0.0319551506657323	12.97	0.000316522021639725
8180379	439921	MXRA7	rs2590260	17	0.0342611450554424	12.83	0.00034110575560318
8052908	165530	CLEC4F	rs6753437	2	0.00352112676056338	17.8	2.45383243527581e-05
8052908	165530	CLEC4F	rs2863804	2	0.00460526315789474	17.18	3.39997116785293e-05
8052908	165530	CLEC4F	rs17662453	2	0.0270454545454545	13.34	0.000259804348918242
7940565	9415	FADS2	rs174549	11	0.00355477855477855	17.74	2.53245177718486e-05
7940565	9415	FADS2	rs174548	11	0.00463720676486634	17.15	3.45409413692751e-05
7940565	9415	FADS2	rs174547	11	0.0133684210526316	14.83	0.000117649036627626
7940565	9415	FADS2	rs174577	11	0.0143784153005464	14.68	0.000127390880369128
7940565	9415	FADS2	rs174583	11	0.0157980989839397	14.49	0.000140905565634046
7940565	9415	FADS2	rs4246215	11	0.0257150494520182	13.5	0.00023856345402871
7940565	9415	FADS2	rs174534	11	0.0393746011486918	12.56	0.000394091748583663
7951535	143888	KDELC2	rs2186783	11	0.00376157407407407	17.65	2.65515274796257e-05
7951535	143888	KDELC2	rs4533001	11	0.00952380952380952	15.61	7.78418303096273e-05
7951535	143888	KDELC2	rs4442514	11	0.0135763888888889	14.78	0.000120810032686111
7951535	143888	KDELC2	rs1940212	11	0.017318080711789	14.33	0.000153400669401585
7951535	143888	KDELC2	rs10890858	11	0.0284942274625399	13.22	0.00027697761801865
8002904	23536	ADAT1	rs2550911	16	0.0038638985005767	17.61	2.71158744165959e-05
8002904	23536	ADAT1	rs4149501	16	0.00519415027735754	16.81	4.13150138250935e-05
8002904	23536	ADAT1	rs11642599	16	0.0063011063011063	16.49	4.89073450926998e-05
8002904	23536	ADAT1	rs2550913	16	0.0094150641025641	15.65	7.62125813761949e-05
8016438	3212	HOXB2	rs11079830	17	0.0038638985005767	17.61	2.71158744165959e-05
8016438	3212	HOXB2	rs2325948	17	0.00837628865979381	15.93	6.57286084264298e-05
8016438	3212	HOXB2	rs925284	17	0.00837628865979381	15.93	6.57286084264298e-05
8016438	3212	HOXB2	rs11079826	17	0.00837628865979381	15.93	6.57286084264298e-05
8016438	3212	HOXB2	rs11651168	17	0.00837628865979381	15.93	6.57286084264298e-05
8016438	3212	HOXB2	rs12939811	17	0.039447983014862	12.55	0.000396206301852743
8137414	51667	NUB1	rs386956	7	0.00390131956397017	17.56	2.7838290418707e-05
8137414	51667	NUB1	rs367567	7	0.00916155419222904	15.73	7.30562589109567e-05
8137414	51667	NUB1	rs13234689	7	0.00984759671746776	15.5	8.25052538926224e-05
8137414	51667	NUB1	rs365741	7	0.0132068844397612	14.85	0.000116408069911784
8137414	51667	NUB1	rs446079	7	0.020704845814978	13.96	0.000186741663611666
7917276	23566	LPAR3	rs4243774	1	0.00420215786484952	17.42	2.99656339424799e-05
7917276	23566	LPAR3	rs4579776	1	0.00840918942349371	15.95	6.50377788222436e-05
7917276	23566	LPAR3	rs11161487	1	0.02886119257087	13.2	0.000279949117880086
7917276	23566	LPAR3	rs7541524	1	0.0314016489988221	13	0.000311490976767384
7932453	10529	NEBL	rs9988744	10	0.00429378531073446	17.39	3.04423405346557e-05
7932453	10529	NEBL	rs10828225	10	0.00511215440792906	16.95	3.83773198237051e-05
7932453	10529	NEBL	rs7910610	10	0.0104384943733023	15.43	8.56182342045027e-05
7975506	26094	DCAF4	rs7144193	14	0.00447019867549669	17.23	3.31165358180971e-05
7975506	26094	DCAF4	rs17122581	14	0.00749885688157293	16.2	5.69941162333185e-05
7975506	26094	DCAF4	rs7143683	14	0.0101516919486581	15.46	8.42698834650494e-05
7975506	26094	DCAF4	rs9788482	14	0.0107102593010147	15.3	9.17165112768606e-05
7975506	26094	DCAF4	rs2110552	14	0.0214430014430014	13.88	0.00019486107229496
7975506	26094	DCAF4	rs11627334	14	0.0309642264866145	13.03	0.000306540549745652
7975506	26094	DCAF4	rs17122159	14	0.0309642264866145	13.03	0.000306540549745652
7975506	26094	DCAF4	rs11623827	14	0.0395977372721559	12.52	0.000402618889069256
7975506	26094	DCAF4	rs10134150	14	0.0499131441806601	12.09	0.000506929743046445
8106271	10412	NSA2	rs10515194	5	0.00444810543657331	17.2	3.3643635361214e-05
8106271	10412	NSA2	rs16872235	5	0.00645624103299857	16.45	4.99501820079773e-05
8106271	10412	NSA2	rs16872345	5	0.00951248513674197	15.6	7.8254588785575e-05
7920687	2630	GBAP1	rs12032720	1	0.00459016393442623	17.17	3.41791678256345e-05
7920687	2630	GBAP1	rs7520184	1	0.00524402907580478	16.92	3.89886203778317e-05
7920687	2630	GBAP1	rs11264355	1	0.00524402907580478	16.92	3.89886203778317e-05
7920687	2630	GBAP1	rs4620533	1	0.00524402907580478	16.92	3.89886203778317e-05
7920687	2630	GBAP1	rs1046188	1	0.00836601307189543	15.98	6.40152023719794e-05
7920687	2630	GBAP1	rs1076556	1	0.00836601307189543	15.98	6.40152023719794e-05
7920687	2630	GBAP1	rs11264359	1	0.00843111690569318	15.96	6.46951073530494e-05
7920687	2630	GBAP1	rs11264345	1	0.0236088154269972	13.72	0.000212182871222579
7920687	2630	GBAP1	rs3768566	1	0.0267278755419536	13.38	0.000254321729089974
8077688	84818	IL17RC	rs279588	3	0.0048689138576779	17.08	3.58377312396627e-05
8077688	84818	IL17RC	rs279571	3	0.0048689138576779	17.08	3.58377312396627e-05
8077688	84818	IL17RC	rs279543	3	0.00923014913341395	15.68	7.5013194665459e-05
8003722	63826	SRR	rs16952025	17	0.00489101541733121	17.06	3.62171527409293e-05
8003722	63826	SRR	rs17761864	17	0.00489101541733121	17.06	3.62171527409293e-05
8003722	63826	SRR	rs1885987	17	0.0206152026027802	13.98	0.000184765617845791
8052233	130162	CLHC1	rs7349405	2	0.00489101541733121	17.06	3.62171527409293e-05
8151572	64089	SNX16	rs1451998	8	0.00486001056524036	17.05	3.64083750330445e-05
8151572	64089	SNX16	rs2895739	8	0.00559683011391778	16.66	4.47139610874147e-05
8151572	64089	SNX16	rs6983451	8	0.0135699373695198	14.79	0.000120171066371006
8151572	64089	SNX16	rs1597753	8	0.0200298953662182	14.03	0.000179917150200662
8180414	55808	ST6GALNAC1	rs11868472	17	0.00488958990536278	17.03	3.67938696528001e-05
8180414	55808	ST6GALNAC1	rs2286585	17	0.00854700854700855	15.9	6.67787172089726e-05
8180414	55808	ST6GALNAC1	rs973630	17	0.020704845814978	13.96	0.000186741663611666
7928471	132	ADK	rs10824073	10	0.00507587650444793	16.99	3.7577211803569e-05
7928471	132	ADK	rs4268450	10	0.0149748743718593	14.58	0.000134332739940524
7898736	29092	LINC00339	rs2056974	1	0.00515625	16.93	3.87837735775578e-05
7898736	29092	LINC00339	rs10917145	1	0.00914309143091431	15.74	7.26710774543231e-05
7898736	29092	LINC00339	rs10917139	1	0.011688790560472	15.19	9.72168821505483e-05
8035880	7386	UQCRFS1	rs7254426	19	0.00521963824289406	16.91	3.91945548233263e-05
8035880	7386	UQCRFS1	rs7257235	19	0.00521963824289406	16.91	3.91945548233263e-05
8141361	81392	OR2AE1	rs2247761	7	0.00525502318392581	16.9	3.94015827251318e-05
8141361	81392	OR2AE1	rs2571997	7	0.00525502318392581	16.9	3.94015827251318e-05
8141361	81392	OR2AE1	rs2571992	7	0.00525502318392581	16.9	3.94015827251318e-05
7902660	126820	WDR63	rs536609	1	0.00528205128205128	16.85	4.04533296662347e-05
7902660	126820	WDR63	rs4123223	1	0.00528205128205128	16.85	4.04533296662347e-05
7902660	126820	WDR63	rs1371143	1	0.00862944162436548	15.87	6.78457024717306e-05
7902660	126820	WDR63	rs7522239	1	0.00862944162436548	15.87	6.78457024717306e-05
7902660	126820	WDR63	rs12030837	1	0.00862944162436548	15.87	6.78457024717306e-05
7916669	85440	DOCK7	rs1168045	1	0.00524974515800204	16.84	4.06670421025167e-05
7916669	85440	DOCK7	rs12042319	1	0.00562962962962963	16.63	4.542677833575e-05
7916669	85440	DOCK7	rs4409689	1	0.00622286541244573	16.5	4.86500741851036e-05
7916669	85440	DOCK7	rs1184865	1	0.0066193853427896	16.4	5.12852296406065e-05
7916669	85440	DOCK7	rs1168013	1	0.0066193853427896	16.4	5.12852296406065e-05
7916669	85440	DOCK7	rs1748195	1	0.0066193853427896	16.4	5.12852296406065e-05
7916669	85440	DOCK7	rs6587980	1	0.0066193853427896	16.4	5.12852296406065e-05
7916669	85440	DOCK7	rs7539035	1	0.0066193853427896	16.4	5.12852296406065e-05
7916669	85440	DOCK7	rs1168114	1	0.0066193853427896	16.4	5.12852296406065e-05
7916669	85440	DOCK7	rs7518497	1	0.0066193853427896	16.4	5.12852296406065e-05
7916669	85440	DOCK7	rs995000	1	0.0077445652173913	16.16	5.82104328945293e-05
7916669	85440	DOCK7	rs10889353	1	0.00843060959792477	15.94	6.5382275915256e-05
7916669	85440	DOCK7	rs11207995	1	0.00931726907630522	15.66	7.58106573312438e-05
7916669	85440	DOCK7	rs11207969	1	0.0180673591438464	14.26	0.000159212618609452
7916669	85440	DOCK7	rs4350231	1	0.0180673591438464	14.26	0.000159212618609452
7916669	85440	DOCK7	rs10889332	1	0.0180673591438464	14.26	0.000159212618609452
8018774	55808	ST6GALNAC1	rs11868472	17	0.00517848164906988	16.8	4.15333028667767e-05
8018774	55808	ST6GALNAC1	rs2286585	17	0.0091279543602282	15.72	7.34434941662883e-05
8018774	55808	ST6GALNAC1	rs973630	17	0.0207191276156793	13.97	0.000185750993866242
8017186	63897	HEATR6	rs10515177	17	0.00550550550550551	16.74	4.286760431085e-05
8017186	63897	HEATR6	rs8078068	17	0.00550550550550551	16.74	4.286760431085e-05
8063729	1908	EDN3	rs259962	20	0.00550550550550551	16.74	4.286760431085e-05
8126452	5190	PEX6	rs9986447	6	0.00555555555555556	16.68	4.42450075662803e-05
8126452	5190	PEX6	rs2894484	6	0.0197963462114406	14.04	0.000178962942637896
8126452	5190	PEX6	rs9471941	6	0.0197963462114406	14.04	0.000178962942637896
8126452	5190	PEX6	rs2274517	6	0.0386358776993799	12.59	0.000387816144094344
8126452	5190	PEX6	rs3818554	6	0.0386358776993799	12.59	0.000387816144094344
7965918	51559	NT5DC3	rs11111790	12	0.00575221238938053	16.57	4.68868746267823e-05
7965918	51559	NT5DC3	rs4964787	12	0.0143784153005464	14.68	0.000127390880369128
7965918	51559	NT5DC3	rs17034657	12	0.0260649627263046	13.48	0.000241119801670391
7965918	51559	NT5DC3	rs10778288	12	0.0321220591660843	12.96	0.000318217180315067
7965918	51559	NT5DC3	rs12426059	12	0.037987502693385	12.62	0.000381641332403642
7965918	51559	NT5DC3	rs11111803	12	0.037987502693385	12.62	0.000381641332403642
7965918	51559	NT5DC3	rs10861110	12	0.037987502693385	12.62	0.000381641332403642
7965918	51559	NT5DC3	rs12313259	12	0.037987502693385	12.62	0.000381641332403642
7965918	51559	NT5DC3	rs7315948	12	0.037987502693385	12.62	0.000381641332403642
8041644	130271	PLEKHH2	rs6544678	2	0.00573529411764706	16.56	4.71347713643552e-05
8041644	130271	PLEKHH2	rs10174938	2	0.00573529411764706	16.56	4.71347713643552e-05
8041644	130271	PLEKHH2	rs1472100	2	0.0135144548937652	14.8	0.00011953550181303
8041644	130271	PLEKHH2	rs11124944	2	0.0152750165672631	14.54	0.000137215004729985
8041644	130271	PLEKHH2	rs6544677	2	0.0152750165672631	14.54	0.000137215004729985
8008388	64847	SPATA20	rs8068726	17	0.00594541910331384	16.54	4.76345253572963e-05
8116610	4835	NQO2	rs6937771	6	0.00602526724975705	16.53	4.78863967532245e-05
8116610	4835	NQO2	rs1028612	6	0.019122160834868	14.13	0.000170601183355712
8116610	4835	NQO2	rs318457	6	0.0250271444082519	13.59	0.000227393629657518
8110882	401172	FLJ33360	rs271399	5	0.00624092888243832	16.51	4.83941639818351e-05
8110882	401172	FLJ33360	rs271397	5	0.00624092888243832	16.51	4.83941639818351e-05
8052698	10438	C1D	rs10439494	2	0.00697137580794091	16.25	5.55095944807408e-05
8070239	3141	HLCS	rs1007423	21	0.00629202689721422	16.48	4.9165983987176e-05
8070239	3141	HLCS	rs2835537	21	0.00661040787623066	16.39	5.15565146851461e-05
8070239	3141	HLCS	rs2835545	21	0.00661040787623066	16.39	5.15565146851461e-05
8070239	3141	HLCS	rs2835541	21	0.00869565217391304	15.89	6.7132490400422e-05
8070239	3141	HLCS	rs2898312	21	0.0106803496769289	15.33	9.02715124980124e-05
8070239	3141	HLCS	rs2835523	21	0.0106803496769289	15.33	9.02715124980124e-05
8070239	3141	HLCS	rs4817836	21	0.0152956722827882	14.53	0.00013794524860268
8070239	3141	HLCS	rs762375	21	0.0361147902869757	12.73	0.00035983654358314
8070239	3141	HLCS	rs9974970	21	0.0361147902869757	12.73	0.00035983654358314
8070239	3141	HLCS	rs2835539	21	0.0368087431693989	12.69	0.00036761627064854
8126147	55776	SAYSD1	rs6458094	6	0.00661040787623066	16.39	5.15565146851461e-05
7949916	1119	CHKA	rs7127090	11	0.00686138154844692	16.29	5.43500193823572e-05
7952384	219873	OR10S1	rs4936863	11	0.00699815837937385	16.24	5.58033552467249e-05
7952384	219873	OR10S1	rs7114486	11	0.00745793542519327	16.18	5.75990458671445e-05
7952384	219873	OR10S1	rs4936874	11	0.0107102593010147	15.3	9.17165112768606e-05
7952384	219873	OR10S1	rs10790610	11	0.0130373502466526	14.89	0.000113965520208619
7952384	219873	OR10S1	rs2076941	11	0.0245901639344262	13.66	0.000219071500122872
8044035	8809	IL18R1	rs10189711	2	0.00699815837937385	16.24	5.58033552467249e-05
8044035	8809	IL18R1	rs12712135	2	0.00842151675485009	16.02	6.2676874759627e-05
8044035	8809	IL18R1	rs974389	2	0.00842151675485009	16.02	6.2676874759627e-05
8044035	8809	IL18R1	rs1362349	2	0.00842151675485009	16.02	6.2676874759627e-05
8044035	8809	IL18R1	rs12712141	2	0.00842151675485009	16.02	6.2676874759627e-05
8044035	8809	IL18R1	rs11123923	2	0.00837628865979381	15.93	6.57286084264298e-05
8044035	8809	IL18R1	rs13019081	2	0.00948445493900039	15.57	7.95061232433368e-05
8022892	252884	ZNF396	rs8096611	18	0.00750915750915751	16.21	5.6694051454247e-05
8022892	252884	ZNF396	rs17646608	18	0.00838794233289646	15.99	6.36779495337939e-05
8022892	252884	ZNF396	rs10775459	18	0.00984759671746776	15.5	8.25052538926224e-05
8022892	252884	ZNF396	rs767876	18	0.0285819250551065	13.21	0.000278459372405033
7965343	282809	POC1B	rs10858883	12	0.0077445652173913	16.16	5.82104328945293e-05
7965343	282809	POC1B	rs10858891	12	0.0077445652173913	16.16	5.82104328945293e-05
7965343	282809	POC1B	rs11105308	12	0.00969768354927365	15.55	8.03516478684197e-05
7965343	282809	POC1B	rs7295439	12	0.0404968944099379	12.47	0.00041354009261757
7936949	55760	DHX32	rs10794036	10	0.00783783783783784	16.13	5.91397730727361e-05
7936949	55760	DHX32	rs3781058	10	0.00836618484450285	16.01	6.30087952356456e-05
7936949	55760	DHX32	rs12049644	10	0.00836618484450285	16.01	6.30087952356456e-05
7936949	55760	DHX32	rs10794040	10	0.00843060959792477	15.94	6.5382275915256e-05
7936949	55760	DHX32	rs10901483	10	0.00843060959792477	15.94	6.5382275915256e-05
7936949	55760	DHX32	rs10901461	10	0.00952950558213716	15.62	7.74312620043824e-05
7936949	55760	DHX32	rs11244667	10	0.0129100529100529	14.91	0.000112763656797348
7936949	55760	DHX32	rs10794031	10	0.0150516150516151	14.56	0.000135766171851441
7936949	55760	DHX32	rs10510149	10	0.0213896066609245	13.87	0.000195900695887098
7936949	55760	DHX32	rs10794025	10	0.0213896066609245	13.87	0.000195900695887098
7936949	55760	DHX32	rs10901450	10	0.0213896066609245	13.87	0.000195900695887098
7936949	55760	DHX32	rs2149019	10	0.0256905336551354	13.51	0.000237295539993408
7936949	55760	DHX32	rs3740179	10	0.0256905336551354	13.51	0.000237295539993408
7936949	55760	DHX32	rs2281956	10	0.0256905336551354	13.51	0.000237295539993408
7936949	55760	DHX32	rs1571278	10	0.0256905336551354	13.51	0.000237295539993408
7936949	55760	DHX32	rs3814624	10	0.0256905336551354	13.51	0.000237295539993408
7978331	643866	CBLN3	rs4982912	14	0.00786163522012579	16.12	5.94528574935696e-05
7978586	1073	CFL2	rs7156331	14	0.00793010752688172	16.1	6.00840361355688e-05
7978586	1073	CFL2	rs9743965	14	0.0191004313000616	14.14	0.000169696729464101
8106709	83734	ATG10	rs11741569	5	0.0080875781948168	16.09	6.04021482776116e-05
7893968	4735	SEPT2	rs757978	2	0.00809968847352025	16.08	6.07219543283723e-05
7893968	4735	SEPT2	rs7601738	2	0.00952380952380952	15.61	7.78418303096273e-05
7978833	6166	RPL36AL	rs7146248	14	0.00809968847352025	16.08	6.07219543283723e-05
7978833	6166	RPL36AL	rs4900925	14	0.00836601307189543	15.98	6.40152023719794e-05
7978833	6166	RPL36AL	rs2224949	14	0.00963050314465409	15.56	7.99277607281911e-05
7978833	6166	RPL36AL	rs2985697	14	0.0499131441806601	12.09	0.000506929743046445
7949650	8722	CTSF	rs2242663	11	0.00808888888888889	16.07	6.10434633698428e-05
7896026	4735	SEPT2	rs3771555	2	0.00832226648959717	16.04	6.20182999965458e-05
7896026	4735	SEPT2	rs11695244	2	0.0201612903225806	14.02	0.000180876482574056
7896026	4735	SEPT2	rs17386695	2	0.0250811688311688	13.58	0.000228608235882123
7896026	4735	SEPT2	rs11680983	2	0.0267834475755268	13.36	0.000257048306655275
7896026	4735	SEPT2	rs11684105	2	0.0267834475755268	13.36	0.000257048306655275
7896026	4735	SEPT2	rs6761444	2	0.0267834475755268	13.36	0.000257048306655275
7896026	4735	SEPT2	rs10192057	2	0.0267834475755268	13.36	0.000257048306655275
8113551	4163	MCC	rs7701781	5	0.00842151675485009	16.02	6.2676874759627e-05
8113551	4163	MCC	rs33551	5	0.0106818181818182	15.32	9.07506154798774e-05
8113551	4163	MCC	rs33544	5	0.0106818181818182	15.32	9.07506154798774e-05
8113551	4163	MCC	rs1363333	5	0.0106818181818182	15.32	9.07506154798774e-05
8113551	4163	MCC	rs6894219	5	0.0113703703703704	15.21	9.61926880352054e-05
8113551	4163	MCC	rs10054158	5	0.0113703703703704	15.21	9.61926880352054e-05
8113551	4163	MCC	rs7731890	5	0.0113703703703704	15.21	9.61926880352054e-05
8113551	4163	MCC	rs3857434	5	0.0123510292524377	15.05	0.000104700256636431
8113551	4163	MCC	rs4075350	5	0.0145769622833843	14.65	0.000129434644072252
8113551	4163	MCC	rs2112452	5	0.0461018297533811	12.25	0.00046525815807105
7931281	92565	FANK1	rs10794057	10	0.00836618484450285	16.01	6.30087952356456e-05
8069399	23181	DIP2A	rs2839304	21	0.00837628865979381	15.93	6.57286084264298e-05
8069399	23181	DIP2A	rs2839278	21	0.0234301521438451	13.73	0.000211056170604097
8069399	23181	DIP2A	rs2839279	21	0.0234301521438451	13.73	0.000211056170604097
8069399	23181	DIP2A	rs9647244	21	0.0234301521438451	13.73	0.000211056170604097
8069399	23181	DIP2A	rs2839287	21	0.0234301521438451	13.73	0.000211056170604097
8069399	23181	DIP2A	rs7279002	21	0.0260015710919089	13.45	0.000245006181879507
8069399	23181	DIP2A	rs2839295	21	0.0260015710919089	13.45	0.000245006181879507
8069399	23181	DIP2A	rs1892692	21	0.0367083059390752	12.7	0.000365655575738477
8069399	23181	DIP2A	rs9306157	21	0.0399500624219725	12.5	0.000406952017444959
8003068	10200	MPHOSPH6	rs41534745	16	0.00866242038216561	15.88	6.74881487824496e-05
8003068	10200	MPHOSPH6	rs1862820	16	0.00866242038216561	15.88	6.74881487824496e-05
8003068	10200	MPHOSPH6	rs2911391	16	0.00866242038216561	15.88	6.74881487824496e-05
8003068	10200	MPHOSPH6	rs4889467	16	0.0122101449275362	15.07	0.000103596706164995
8003068	10200	MPHOSPH6	rs7192444	16	0.0134453781512605	14.82	0.000118274505048066
8003068	10200	MPHOSPH6	rs2967355	16	0.0134453781512605	14.82	0.000118274505048066
8003068	10200	MPHOSPH6	rs2288050	16	0.0139061421670117	14.75	0.000122747526217739
8003068	10200	MPHOSPH6	rs4889476	16	0.0194871794871795	14.08	0.000175196810385767
8003068	10200	MPHOSPH6	rs2967370	16	0.0194871794871795	14.08	0.000175196810385767
8128316	81491	GPR63	rs1359932	6	0.00866242038216561	15.88	6.74881487824496e-05
8128316	81491	GPR63	rs4839875	6	0.0128667373630258	14.92	0.000112167517354527
8128316	81491	GPR63	rs12210738	6	0.0233639654692286	13.75	0.000208820819710062
8128316	81491	GPR63	rs9374164	6	0.0296189097925712	13.15	0.000287519243401653
7930882	404636	FAM45A	rs7920891	10	0.00863731656184486	15.84	6.89298373729534e-05
7930882	404636	FAM45A	rs10787919	10	0.012708555200568	14.98	0.000108656700691986
7930882	404636	FAM45A	rs10787920	10	0.012708555200568	14.98	0.000108656700691986
7930882	404636	FAM45A	rs4752250	10	0.0386358776993799	12.59	0.000387816144094344
7930882	404636	FAM45A	rs11198783	10	0.0494447691408533	12.12	0.000498839037429844
8083839	26996	GPR160	rs9868633	3	0.00875	15.82	6.96622584601796e-05
8083839	26996	GPR160	rs9813102	3	0.0106818181818182	15.32	9.07506154798774e-05
8083839	26996	GPR160	rs6804193	3	0.033675799086758	12.86	0.000335680593296239
8083839	26996	GPR160	rs6764015	3	0.0397788902795161	12.51	0.000404779603894183
8105267	3673	ITGA2	rs3797499	5	0.0087173100871731	15.8	7.04025082747358e-05
8105267	3673	ITGA2	rs1421933	5	0.0161821705426357	14.42	0.000146240895087646
8131539	54664	TMEM106B	rs6460895	7	0.0087173100871731	15.8	7.04025082747358e-05
8131539	54664	TMEM106B	rs3823612	7	0.00947867298578199	15.58	7.90867233879211e-05
8131539	54664	TMEM106B	rs7792410	7	0.0213252314814815	13.89	0.000193827006416491
8131539	54664	TMEM106B	rs4721059	7	0.0267025089605735	13.39	0.000252969390050478
7894739	8665	EIF3F	rs6578918	11	0.00916563912864776	15.75	7.22879388261805e-05
8123961	51256	TBC1D7	rs2458307	6	0.00916155419222904	15.73	7.30562589109567e-05
8123961	51256	TBC1D7	rs2439554	6	0.00916155419222904	15.73	7.30562589109567e-05
8129476	253582	TMEM244	rs9402186	6	0.00922764227642276	15.7	7.42241702513241e-05
8129476	253582	TMEM244	rs9321194	6	0.017318080711789	14.33	0.000153400669401585
7967933	8100	IFT88	rs12873775	13	0.00922330097087379	15.69	7.46176333198714e-05
7967933	8100	IFT88	rs9509311	13	0.00922330097087379	15.69	7.46176333198714e-05
7967933	8100	IFT88	rs9506534	13	0.00922330097087379	15.69	7.46176333198714e-05
7967933	8100	IFT88	rs9509330	13	0.00922330097087379	15.69	7.46176333198714e-05
7980496	145508	CEP128	rs2556611	14	0.00922330097087379	15.69	7.46176333198714e-05
7980496	145508	CEP128	rs12892825	14	0.0118811881188119	15.14	9.98256408034632e-05
7980496	145508	CEP128	rs4903948	14	0.0124731182795699	15.02	0.000106377806753906
7980496	145508	CEP128	rs2217176	14	0.0124731182795699	15.02	0.000106377806753906
7980496	145508	CEP128	rs8022733	14	0.0143784153005464	14.68	0.000127390880369128
7980496	145508	CEP128	rs12050342	14	0.0224872231686542	13.82	0.000201183240330766
7980496	145508	CEP128	rs2888032	14	0.0224872231686542	13.82	0.000201183240330766
7980496	145508	CEP128	rs6574608	14	0.0224872231686542	13.82	0.000201183240330766
7980496	145508	CEP128	rs7154132	14	0.0226260918568611	13.8	0.000203336229894922
7980496	145508	CEP128	rs11625199	14	0.0251887810140237	13.56	0.000231057097157748
7980496	145508	CEP128	rs12050416	14	0.0264790200677613	13.42	0.000248955699431865
7980496	145508	CEP128	rs12878945	14	0.0292694726656991	13.17	0.000284466737292217
7980496	145508	CEP128	rs6574600	14	0.0299280575539568	13.11	0.000293723687659695
7980496	145508	CEP128	rs328213	14	0.0348831985624438	12.79	0.000348477119246869
7980496	145508	CEP128	rs327434	14	0.0348831985624438	12.79	0.000348477119246869
7980496	145508	CEP128	rs768359	14	0.0348831985624438	12.79	0.000348477119246869
7980496	145508	CEP128	rs6574609	14	0.0395977372721559	12.52	0.000402618889069256
7980496	145508	CEP128	rs2630271	14	0.0400830737279335	12.49	0.000409136193760195
7980496	145508	CEP128	rs2556607	14	0.0404968944099379	12.47	0.00041354009261757
7980496	145508	CEP128	rs2195103	14	0.0415488629379226	12.42	0.000424760239759923
7980496	145508	CEP128	rs10149689	14	0.0415488629379226	12.42	0.000424760239759923
7980496	145508	CEP128	rs12050077	14	0.0415488629379226	12.42	0.000424760239759923
7980496	145508	CEP128	rs10135084	14	0.0424260958205912	12.39	0.00043163925417527
7980496	145508	CEP128	rs6574605	14	0.044931891025641	12.3	0.000452958293923552
8076455	27341	RRP7A	rs137091	22	0.00952950558213716	15.62	7.74312620043824e-05
8076455	27341	RRP7A	rs137113	22	0.011688790560472	15.19	9.72168821505483e-05
8121144	79694	MANEA	rs9488308	6	0.00952950558213716	15.62	7.74312620043824e-05
8121144	79694	MANEA	rs7762239	6	0.00952950558213716	15.62	7.74312620043824e-05
8121144	79694	MANEA	rs9387352	6	0.00952950558213716	15.62	7.74312620043824e-05
8121144	79694	MANEA	rs7774322	6	0.00952950558213716	15.62	7.74312620043824e-05
8121144	79694	MANEA	rs9387522	6	0.0100467289719626	15.48	8.33828721634602e-05
8121144	79694	MANEA	rs9372382	6	0.0107088989441931	15.31	9.12322771501236e-05
8121144	79694	MANEA	rs6932267	6	0.0107088989441931	15.31	9.12322771501236e-05
8121144	79694	MANEA	rs9489578	6	0.0109865470852018	15.25	9.41767558985692e-05
8121144	79694	MANEA	rs7747776	6	0.036235708003518	12.72	0.000361765769382553
8027312	353088	ZNF429	rs939301	19	0.00947867298578199	15.58	7.90867233879211e-05
8027312	353088	ZNF429	rs880896	19	0.00947867298578199	15.58	7.90867233879211e-05
8027312	353088	ZNF429	rs1533675	19	0.0104263565891473	15.42	8.60724913887249e-05
8027312	353088	ZNF429	rs2650808	19	0.0270520520520521	13.32	0.0002625901774147
8027312	353088	ZNF429	rs2133820	19	0.0270520520520521	13.32	0.0002625901774147
8027312	353088	ZNF429	rs2246914	19	0.0270520520520521	13.32	0.0002625901774147
8027312	353088	ZNF429	rs2650757	19	0.0270520520520521	13.32	0.0002625901774147
8027312	353088	ZNF429	rs2681366	19	0.0270520520520521	13.32	0.0002625901774147
8027312	353088	ZNF429	rs1607664	19	0.0270520520520521	13.32	0.0002625901774147
7963491	3848	KRT1	rs1567759	12	0.0104384943733023	15.43	8.56182342045027e-05
7963491	3848	KRT1	rs591357	12	0.0196025293586269	14.07	0.000176130793385225
7963491	3848	KRT1	rs2232559	12	0.0224872231686542	13.82	0.000201183240330766
8157105	58499	ZNF462	rs12344905	9	0.0104673619157976	15.4	8.69882938920677e-05
7917052	204962	SLC44A5	rs2587031	1	0.0104431599229287	15.39	8.74498653670147e-05
7917052	204962	SLC44A5	rs2347218	1	0.0267025089605735	13.39	0.000252969390050478
7917052	204962	SLC44A5	rs1249811	1	0.0309012875536481	13.05	0.000303284407545946
7969626	160897	GPR180	rs9524559	13	0.0104431599229287	15.39	8.74498653670147e-05
7969626	160897	GPR180	rs9524548	13	0.0197174631800421	14.06	0.000177069791622873
7969626	160897	GPR180	rs1408999	13	0.0231349538977368	13.76	0.000207712104528052
7969626	160897	GPR180	rs6492721	13	0.036	12.74	0.000357917693658315
7969626	160897	GPR180	rs9524545	13	0.036235708003518	12.72	0.000361765769382553
7969626	160897	GPR180	rs7998025	13	0.036235708003518	12.72	0.000361765769382553
7969626	160897	GPR180	rs9524549	13	0.036235708003518	12.72	0.000361765769382553
7969626	160897	GPR180	rs9556402	13	0.0494447691408533	12.12	0.000498839037429844
8103005	10393	ANAPC10	rs12331496	4	0.0105465742879138	15.38	8.79139012130593e-05
7946380	9866	TRIM66	rs10840106	11	0.0105886850152905	15.35	8.93209278983788e-05
7946380	9866	TRIM66	rs7940366	11	0.0146572104018913	14.63	0.000130815460666693
7975889	22846	VASH1	rs7147396	14	0.010749063670412	15.29	9.22033317029663e-05
8079224	91392	ZNF502	rs6778410	3	0.010749063670412	15.29	9.22033317029663e-05
8079224	91392	ZNF502	rs4429669	3	0.0137560637560638	14.77	0.000121452419112638
8079224	91392	ZNF502	rs2372828	3	0.0180673591438464	14.26	0.000159212618609452
8079224	91392	ZNF502	rs4234448	3	0.0277488210474063	13.28	0.000268252497049916
7986186	91433	RCCD1	rs2002739	15	0.0111608809257186	15.23	9.51793512722262e-05
7986186	91433	RCCD1	rs2677744	15	0.0135144548937652	14.8	0.00011953550181303
8028955	1556	CYP2B7P	rs12151139	19	0.0113703703703704	15.21	9.61926880352054e-05
8028955	1556	CYP2B7P	rs7255901	19	0.0113703703703704	15.21	9.61926880352054e-05
7960933	4074	M6PR	rs1805740	12	0.0118811881188119	15.14	9.98256408034632e-05
7899160	1043	CD52	rs7541333	1	0.012107950401167	15.12	0.000100888767231574
7899160	1043	CD52	rs3795684	1	0.012107950401167	15.12	0.000100888767231574
7899160	1043	CD52	rs17163749	1	0.0341048332198775	12.84	0.000339287613504916
7899160	1043	CD52	rs11247893	1	0.0341048332198775	12.84	0.000339287613504916
7899160	1043	CD52	rs12145403	1	0.0341048332198775	12.84	0.000339287613504916
7899160	1043	CD52	rs17163868	1	0.0341048332198775	12.84	0.000339287613504916
7899160	1043	CD52	rs17257169	1	0.0355704697986577	12.76	0.000354110896172844
7979437	112849	L3HYPDH	rs4901941	14	0.012107950401167	15.12	0.000100888767231574
7979437	112849	L3HYPDH	rs1262135	14	0.019122160834868	14.13	0.000170601183355712
7979437	112849	L3HYPDH	rs8660	14	0.019122160834868	14.13	0.000170601183355712
7979437	112849	L3HYPDH	rs11158259	14	0.019122160834868	14.13	0.000170601183355712
7979437	112849	L3HYPDH	rs1253117	14	0.0233639654692286	13.75	0.000208820819710062
7979437	112849	L3HYPDH	rs12889773	14	0.0397788902795161	12.51	0.000404779603894183
7979437	112849	L3HYPDH	rs1253103	14	0.0438532849657396	12.34	0.000443355021455444
8130176	79465	ULBP3	rs12202737	6	0.012107950401167	15.12	0.000100888767231574
8130176	79465	ULBP3	rs11155699	6	0.0191651432053626	14.11	0.000172424683340341
8130176	79465	ULBP3	rs12213731	6	0.0191651432053626	14.11	0.000172424683340341
8130176	79465	ULBP3	rs12213837	6	0.0191651432053626	14.11	0.000172424683340341
8016452	3214	HOXB4	rs2325948	17	0.0123830093592513	15.04	0.000105256460816211
8016452	3214	HOXB4	rs925284	17	0.0123830093592513	15.04	0.000105256460816211
8016452	3214	HOXB4	rs11079826	17	0.0123830093592513	15.04	0.000105256460816211
8016452	3214	HOXB4	rs11651168	17	0.0123830093592513	15.04	0.000105256460816211
8037775	5739	PTGIR	rs11083840	19	0.012540192926045	15.01	0.000106942980648206
8037775	5739	PTGIR	rs12459883	19	0.0267834475755268	13.36	0.000257048306655275
8152491	2131	EXT1	rs4147527	8	0.0127492877492877	14.99	0.000108082411285363
8152491	2131	EXT1	rs1379328	8	0.0127492877492877	14.99	0.000108082411285363
8152491	2131	EXT1	rs1379329	8	0.0127492877492877	14.99	0.000108082411285363
8069269	1291	COL6A1	rs2839070	21	0.0127659574468085	14.96	0.000109814510008333
8069269	1291	COL6A1	rs3788229	21	0.0225988700564972	13.81	0.000202256849006767
8069269	1291	COL6A1	rs7278253	21	0.0379377431906615	12.63	0.000379605176686869
7895033	4735	SEPT2	rs11695244	2	0.0134453781512605	14.82	0.000118274505048066
7895033	4735	SEPT2	rs11680983	2	0.0208369915130231	13.95	0.00018773765577684
7895033	4735	SEPT2	rs11684105	2	0.0208369915130231	13.95	0.00018773765577684
7895033	4735	SEPT2	rs6761444	2	0.0208369915130231	13.95	0.00018773765577684
7895033	4735	SEPT2	rs10192057	2	0.0208369915130231	13.95	0.00018773765577684
7893090	6133	RPL9	rs2608828	4	0.0138802353755625	14.76	0.000122098244104891
7998233	58986	TMEM8A	rs3842949	16	0.0139061421670117	14.75	0.000122747526217739
7998233	58986	TMEM8A	rs3842950	16	0.0139061421670117	14.75	0.000122747526217739
7981283	123096	SLC25A29	rs11625658	14	0.0139518900343643	14.72	0.000124716302348635
8046824	401024	FSIP2	rs9646802	2	0.0139375214555441	14.71	0.000125379600523274
8046824	401024	FSIP2	rs767042	2	0.013957475994513	14.7	0.000126046450120814
8046824	401024	FSIP2	rs17229201	2	0.0160673793326855	14.43	0.000145466426645702
8046824	401024	FSIP2	rs1544710	2	0.017112810707457	14.34	0.000152588014722543
8046824	401024	FSIP2	rs1544713	2	0.0193636363636364	14.1	0.000173343782164112
8046824	401024	FSIP2	rs17228483	2	0.0193636363636364	14.1	0.000173343782164112
8046824	401024	FSIP2	rs11884071	2	0.0193636363636364	14.1	0.000173343782164112
8046824	401024	FSIP2	rs1019429	2	0.0193636363636364	14.1	0.000173343782164112
8046824	401024	FSIP2	rs36004074	2	0.0193636363636364	14.1	0.000173343782164112
8046824	401024	FSIP2	rs11695215	2	0.0193636363636364	14.1	0.000173343782164112
8046824	401024	FSIP2	rs1862066	2	0.0193636363636364	14.1	0.000173343782164112
8046824	401024	FSIP2	rs7592890	2	0.0229885057471264	13.77	0.000206609319880227
7938231	8495	PPFIBP2	rs11041427	11	0.0141341546885695	14.69	0.00012671687031126
7938231	8495	PPFIBP2	rs11601436	11	0.0141341546885695	14.69	0.00012671687031126
7938231	8495	PPFIBP2	rs7126383	11	0.0159519168291098	14.45	0.000143929856497157
7944530	220323	OAF	rs41460849	11	0.0145726932243786	14.66	0.000128749747711223
8129618	8876	VNN1	rs2840827	6	0.0145769622833843	14.65	0.000129434644072252
8129618	8876	VNN1	rs742516	6	0.0249592169657423	13.6	0.000226185525871323
8129618	8876	VNN1	rs990500	6	0.0249592169657423	13.6	0.000226185525871323
8143790	28959	TMEM176B	rs10281675	7	0.0146829433706341	14.64	0.000130123208455477
8143790	28959	TMEM176B	rs10952287	7	0.0184103047439522	14.25	0.000160060808433423
8143790	28959	TMEM176B	rs12674178	7	0.0247681396617567	13.62	0.000223788685261759
8143790	28959	TMEM176B	rs9691673	7	0.031063829787234	13.02	0.000308181815531849
8143790	28959	TMEM176B	rs6464101	7	0.0325214567385757	12.93	0.000323357782926065
8143790	28959	TMEM176B	rs6464104	7	0.0325214567385757	12.93	0.000323357782926065
8143790	28959	TMEM176B	rs10234744	7	0.0475370919881306	12.2	0.000477895158568766
7936871	4942	OAT	rs9422807	10	0.0146572104018913	14.63	0.000130815460666693
7936871	4942	OAT	rs2807075	10	0.0233639654692286	13.75	0.000208820819710062
7945071	55572	FOXRED1	rs530587	11	0.0146801346801347	14.61	0.000132211108336988
7945071	55572	FOXRED1	rs493083	11	0.0197119711971197	14.05	0.000178013832267802
7945071	55572	FOXRED1	rs587891	11	0.024863834422658	13.61	0.000224983889387423
7945071	55572	FOXRED1	rs659551	11	0.0341048332198775	12.84	0.000339287613504916
7945071	55572	FOXRED1	rs638766	11	0.0341048332198775	12.84	0.000339287613504916
7945071	55572	FOXRED1	rs591163	11	0.0341048332198775	12.84	0.000339287613504916
7952927	283358	B4GALNT3	rs11063539	12	0.0149680457450387	14.6	0.000132914543950156
7952927	283358	B4GALNT3	rs7298766	12	0.0168914579319204	14.37	0.00015017596766537
8103932	79682	CENPU	rs1405939	4	0.0150516150516151	14.56	0.000135766171851441
8103932	79682	CENPU	rs1405940	4	0.0150516150516151	14.56	0.000135766171851441
8103932	79682	CENPU	rs1405941	4	0.0150516150516151	14.56	0.000135766171851441
8103932	79682	CENPU	rs2310102	4	0.0150516150516151	14.56	0.000135766171851441
8103932	79682	CENPU	rs11132253	4	0.0150516150516151	14.56	0.000135766171851441
8103932	79682	CENPU	rs2696044	4	0.0150516150516151	14.56	0.000135766171851441
8103932	79682	CENPU	rs2705899	4	0.0150516150516151	14.56	0.000135766171851441
8103932	79682	CENPU	rs2141257	4	0.0260433174854728	13.47	0.000242408309714197
8103932	79682	CENPU	rs2141258	4	0.0260433174854728	13.47	0.000242408309714197
8103932	79682	CENPU	rs4610378	4	0.0260433174854728	13.47	0.000242408309714197
8103932	79682	CENPU	rs4519834	4	0.0260433174854728	13.47	0.000242408309714197
8103932	79682	CENPU	rs12498890	4	0.0260433174854728	13.47	0.000242408309714197
8103932	79682	CENPU	rs6833858	4	0.0260433174854728	13.47	0.000242408309714197
8103932	79682	CENPU	rs1401358	4	0.0260433174854728	13.47	0.000242408309714197
8103932	79682	CENPU	rs7668009	4	0.0260433174854728	13.47	0.000242408309714197
8103932	79682	CENPU	rs6817521	4	0.0260433174854728	13.47	0.000242408309714197
8103932	79682	CENPU	rs6843185	4	0.0260433174854728	13.47	0.000242408309714197
8103932	79682	CENPU	rs7667409	4	0.0260433174854728	13.47	0.000242408309714197
8103932	79682	CENPU	rs4616798	4	0.0309012875536481	13.05	0.000303284407545946
8156228	1514	CTSL	rs3128507	9	0.0156126482213439	14.52	0.000138679405429488
8156228	1514	CTSL	rs3128494	9	0.0250811688311688	13.58	0.000228608235882123
8156228	1514	CTSL	rs3128501	9	0.0250811688311688	13.58	0.000228608235882123
8156228	1514	CTSL	rs3128499	9	0.0437234687689509	12.35	0.00044098647251007
8156228	1514	CTSL	rs2149380	9	0.0498543972044263	12.1	0.000504218229449006
8025285	199675	MCEMP1	rs15282	19	0.0157980989839397	14.49	0.000140905565634046
7914996	64769	MEAF6	rs4653295	1	0.0159165035877365	14.46	0.000143167710502961
7914996	64769	MEAF6	rs6619	1	0.0263845350052247	13.43	0.000247632114738288
8078046	84077	C3orf20	rs12498035	3	0.0159165035877365	14.46	0.000143167710502961
8078046	84077	C3orf20	rs7633011	3	0.0159165035877365	14.46	0.000143167710502961
8078046	84077	C3orf20	rs2975	3	0.0159165035877365	14.46	0.000143167710502961
8078046	84077	C3orf20	rs3773491	3	0.0395977372721559	12.52	0.000402618889069256
8078046	84077	C3orf20	rs1901	3	0.0395977372721559	12.52	0.000402618889069256
8101284	5593	PRKG2	rs7687935	4	0.0159165035877365	14.46	0.000143167710502961
8007462	10230	NBR2	rs8176198	17	0.0160673793326855	14.43	0.000145466426645702
8007462	10230	NBR2	rs9911630	17	0.0396362098138748	12.54	0.000398332301207575
8007462	10230	NBR2	rs4793197	17	0.0396362098138748	12.54	0.000398332301207575
8007462	10230	NBR2	rs8176126	17	0.0396362098138748	12.54	0.000398332301207575
8007462	10230	NBR2	rs2037075	17	0.0396362098138748	12.54	0.000398332301207575
8007462	10230	NBR2	rs6503727	17	0.0396362098138748	12.54	0.000398332301207575
8007462	10230	NBR2	rs8070085	17	0.0396362098138748	12.54	0.000398332301207575
8007462	10230	NBR2	rs8067269	17	0.0498543972044263	12.1	0.000504218229449006
8092418	10057	ABCC5	rs17817736	3	0.0160673793326855	14.43	0.000145466426645702
8092418	10057	ABCC5	rs6792482	3	0.0309012875536481	13.05	0.000303284407545946
8123678	221749	PXDC1	rs6940907	6	0.0160673793326855	14.43	0.000145466426645702
8123678	221749	PXDC1	rs12213344	6	0.0240679824561403	13.69	0.000215599466954777
8123678	221749	PXDC1	rs10900946	6	0.0240679824561403	13.69	0.000215599466954777
8123678	221749	PXDC1	rs10900947	6	0.0240679824561403	13.69	0.000215599466954777
8123678	221749	PXDC1	rs7747913	6	0.0240679824561403	13.69	0.000215599466954777
7942328	2352	FOLR3	rs7925545	11	0.0166344294003868	14.4	0.000147802310334454
8144036	7516	XRCC2	rs17813864	7	0.0171300735059124	14.35	0.000151779695065757
8090866	25847	ANAPC13	rs6804907	3	0.017112810707457	14.34	0.000152588014722543
7976000	57143	ADCK1	rs17752707	14	0.0175071360608944	14.31	0.000155039077744762
8106633	4437	MSH3	rs12521371	5	0.0175071360608944	14.31	0.000155039077744762
8106633	4437	MSH3	rs3776976	5	0.033675799086758	12.86	0.000335680593296239
8106633	4437	MSH3	rs6151896	5	0.033675799086758	12.86	0.000335680593296239
8106633	4437	MSH3	rs27887	5	0.0377489177489177	12.64	0.000377579978239458
8106633	4437	MSH3	rs12513549	5	0.037987502693385	12.62	0.000381641332403642
8106633	4437	MSH3	rs2306371	5	0.037987502693385	12.62	0.000381641332403642
8106633	4437	MSH3	rs836817	5	0.0461018297533811	12.25	0.00046525815807105
8106633	4437	MSH3	rs27494	5	0.0465037743345252	12.24	0.00046775829181048
7950810	54843	SYTL2	rs11234450	11	0.017680608365019	14.3	0.000155864878689169
7950810	54843	SYTL2	rs17209127	11	0.0187946567256912	14.18	0.000166126946049492
7950810	54843	SYTL2	rs12363624	11	0.0187946567256912	14.18	0.000166126946049492
7950810	54843	SYTL2	rs11234460	11	0.0187946567256912	14.18	0.000166126946049492
7950810	54843	SYTL2	rs11234461	11	0.0187946567256912	14.18	0.000166126946049492
7908988	6635	SNRPE	rs10900528	1	0.0178051865907653	14.29	0.000156695109217799
7908988	6635	SNRPE	rs12118237	1	0.0317616701853155	12.98	0.000314835967711377
7928534	83938	C10orf11	rs1898091	10	0.018577694235589	14.22	0.000162632780891693
7928534	83938	C10orf11	rs4360646	10	0.0285819250551065	13.21	0.000278459372405033
7928534	83938	C10orf11	rs1898096	10	0.0499131441806601	12.09	0.000506929743046445
7928534	83938	C10orf11	rs16932949	10	0.0499131441806601	12.09	0.000506929743046445
7928534	83938	C10orf11	rs4746371	10	0.0499131441806601	12.09	0.000506929743046445
7893512	3735	KARS	rs11648478	16	0.0187129022180569	14.2	0.000164370512976082
7930894	2869	GRK5	rs11198804	10	0.0187129022180569	14.2	0.000164370512976082
7915147	2275	FHL3	rs10890238	1	0.0187227414330218	14.19	0.000165246379252446
7975607	122970	ACOT4	rs7156378	14	0.0187946567256912	14.18	0.000166126946049492
7975607	122970	ACOT4	rs4903128	14	0.0309320019020447	13.04	0.0003049080963483
7992293	79652	TMEM204	rs743963	16	0.0188796038378211	14.17	0.000167012238813541
8157671	26219	OR1J4	rs960576	9	0.019122160834868	14.13	0.000170601183355712
8157671	26219	OR1J4	rs960577	9	0.019122160834868	14.13	0.000170601183355712
7996772	9057	SLC7A6	rs2305811	16	0.0191131498470948	14.12	0.000171510492549989
8139840	2086	ERV3-1	rs3807068	7	0.0191651432053626	14.11	0.000172424683340341
8139840	2086	ERV3-1	rs2091224	7	0.0191651432053626	14.11	0.000172424683340341
7893235	4735	SEPT2	rs757978	2	0.0197963462114406	14.04	0.000178962942637896
7893235	4735	SEPT2	rs7601738	2	0.0388995521433141	12.58	0.000389896731481288
7924773	8476	CDC42BPA	rs7535010	1	0.0204830053667263	14.01	0.000181840967527323
7924773	8476	CDC42BPA	rs7551556	1	0.0208916083916084	13.93	0.00018974572293276
7924773	8476	CDC42BPA	rs4518864	1	0.0213896066609245	13.87	0.000195900695887098
7924773	8476	CDC42BPA	rs6701743	1	0.0233639654692286	13.75	0.000208820819710062
7924773	8476	CDC42BPA	rs11802395	1	0.0240679824561403	13.69	0.000215599466954777
7924773	8476	CDC42BPA	rs4653826	1	0.0270520520520521	13.32	0.0002625901774147
7924773	8476	CDC42BPA	rs12405878	1	0.0396504527268899	12.53	0.000400469809284976
8180366	445347	TARP	rs12154478	7	0.020625	14	0.000182810632981835
8180367	445347	TARP	rs12154478	7	0.020625	14	0.000182810632981835
7895281	4735	SEPT2	rs757978	2	0.0205995844464233	13.99	0.000183785507011936
7895281	4735	SEPT2	rs7601738	2	0.037987502693385	12.62	0.000381641332403642
8148385	7038	TG	rs2739045	8	0.0206152026027802	13.98	0.000184765617845791
8137264	55365	TMEM176A	rs10281675	7	0.0207191276156793	13.97	0.000185750993866242
8137264	55365	TMEM176A	rs741061	7	0.03728184991274	12.67	0.000371569532196062
8137264	55365	TMEM176A	rs10952287	7	0.0372932985204526	12.66	0.000373562215098037
8137264	55365	TMEM176A	rs12674178	7	0.0471462544589774	12.22	0.000472799309459049
8084215	100505687	LINC00888	rs6805188	3	0.0208916083916084	13.93	0.00018974572293276
8069340	54059	YBEY	rs2839171	21	0.0213252314814815	13.89	0.000193827006416491
8069340	54059	YBEY	rs2839191	21	0.0214430014430014	13.88	0.00019486107229496
8069340	54059	YBEY	rs4819221	21	0.0214430014430014	13.88	0.00019486107229496
8069340	54059	YBEY	rs2839160	21	0.0258340005337603	13.49	0.00023983819554883
8069340	54059	YBEY	rs2839155	21	0.0426479560707749	12.38	0.000433957150545919
8069340	54059	YBEY	rs2280957	21	0.0426479560707749	12.38	0.000433957150545919
8069340	54059	YBEY	rs2280956	21	0.0426479560707749	12.38	0.000433957150545919
8148580	286122	C8orf31	rs7846671	8	0.0213252314814815	13.89	0.000193827006416491
8148580	286122	C8orf31	rs7824044	8	0.0319551506657323	12.97	0.000316522021639725
8148580	286122	C8orf31	rs4977113	8	0.0319551506657323	12.97	0.000316522021639725
8148580	286122	C8orf31	rs4246828	8	0.036	12.74	0.000357917693658315
8161839	54981	NMRK1	rs3780178	9	0.0213252314814815	13.89	0.000193827006416491
7924508	55061	SUSD4	rs17163762	1	0.0213896066609245	13.87	0.000195900695887098
7924508	55061	SUSD4	rs17163774	1	0.0213896066609245	13.87	0.000195900695887098
7924508	55061	SUSD4	rs17161994	1	0.0213896066609245	13.87	0.000195900695887098
8019541	79755	ZNF750	rs3803768	17	0.0213896066609245	13.87	0.000195900695887098
7895153	10438	C1D	rs10439494	2	0.0217167381974249	13.86	0.00019694590733498
8113250	51752	ERAP1	rs27710	5	0.0220794058840331	13.84	0.000199053215193759
8113250	51752	ERAP1	rs27529	5	0.0220794058840331	13.84	0.000199053215193759
8113250	51752	ERAP1	rs42398	5	0.0270454545454545	13.34	0.000259804348918242
8113250	51752	ERAP1	rs27038	5	0.0314016489988221	13	0.000311490976767384
8113250	51752	ERAP1	rs26498	5	0.0372932985204526	12.66	0.000373562215098037
8113250	51752	ERAP1	rs27045	5	0.0372932985204526	12.66	0.000373562215098037
8113250	51752	ERAP1	rs26493	5	0.0465037743345252	12.24	0.00046775829181048
8136647	54429	TAS2R5	rs10454324	7	0.0220794058840331	13.84	0.000199053215193759
8136647	54429	TAS2R5	rs7805542	7	0.036	12.74	0.000357917693658315
8136647	54429	TAS2R5	rs7806657	7	0.036	12.74	0.000357917693658315
8136647	54429	TAS2R5	rs7806797	7	0.036	12.74	0.000357917693658315
8136647	54429	TAS2R5	rs3823668	7	0.036	12.74	0.000357917693658315
8136647	54429	TAS2R5	rs7785936	7	0.036	12.74	0.000357917693658315
8136647	54429	TAS2R5	rs10454325	7	0.036	12.74	0.000357917693658315
7958346	90488	TMEM263	rs4964494	12	0.0224872231686542	13.82	0.000201183240330766
7958346	90488	TMEM263	rs10746070	12	0.0410857495373226	12.44	0.000420235783146286
8079598	51385	ZNF589	rs6796490	3	0.0225988700564972	13.81	0.000202256849006767
7938608	10418	SPON1	rs1507526	11	0.0226260918568611	13.8	0.000203336229894922
7938608	10418	SPON1	rs1027835	11	0.0231349538977368	13.76	0.000207712104528052
7938608	10418	SPON1	rs1810042	11	0.0231349538977368	13.76	0.000207712104528052
8069208	80781	COL18A1	rs2236472	21	0.0226260918568611	13.8	0.000203336229894922
8069208	80781	COL18A1	rs2246749	21	0.0382485511912428	12.61	0.000383688505315911
8102065	56898	BDH2	rs2623070	4	0.0229061270376616	13.78	0.000205512433754616
8102065	56898	BDH2	rs2711898	4	0.0229061270376616	13.78	0.000205512433754616
8102065	56898	BDH2	rs2045746	4	0.0229061270376616	13.78	0.000205512433754616
8102065	56898	BDH2	rs6841136	4	0.0253365643511039	13.54	0.000233532394669139
8102065	56898	BDH2	rs2069274	4	0.0260649627263046	13.48	0.000241119801670391
8102065	56898	BDH2	rs2720460	4	0.0379377431906615	12.63	0.000379605176686869
7976523	27004	TCL6	rs8022532	14	0.0229885057471264	13.77	0.000206609319880227
7976523	27004	TCL6	rs8009183	14	0.0317616701853155	12.98	0.000314835967711377
7976523	27004	TCL6	rs7150720	14	0.0317616701853155	12.98	0.000314835967711377
7976523	27004	TCL6	rs4144401	14	0.0317616701853155	12.98	0.000314835967711377
7976523	27004	TCL6	rs1570264	14	0.0317616701853155	12.98	0.000314835967711377
7976523	27004	TCL6	rs11629059	14	0.0317616701853155	12.98	0.000314835967711377
7976523	27004	TCL6	rs8022523	14	0.0417330880850194	12.41	0.00042704086665474
7932160	83641	FAM107B	rs10906697	10	0.0231349538977368	13.76	0.000207712104528052
7932160	83641	FAM107B	rs10508477	10	0.0267025089605735	13.39	0.000252969390050478
7936734	2263	FGFR2	rs2912787	10	0.0234444444444444	13.74	0.000209935497613947
7992828	9235	IL32	rs2269911	16	0.0234444444444444	13.74	0.000209935497613947
8098581	83891	SNX25	rs3112857	4	0.0234301521438451	13.73	0.000211056170604097
8098581	83891	SNX25	rs7699267	4	0.028353057199211	13.23	0.000275503811434269
8098581	83891	SNX25	rs3112861	4	0.028353057199211	13.23	0.000275503811434269
8098581	83891	SNX25	rs3112863	4	0.028353057199211	13.23	0.000275503811434269
7965436	8411	EEA1	rs17790352	12	0.0236088154269972	13.72	0.000212182871222579
7965436	8411	EEA1	rs4760500	12	0.0355704697986577	12.76	0.000354110896172844
7991546	204219	CERS3	rs7183379	15	0.0236994219653179	13.71	0.000213315632190136
8057517	10787	NCKAP1	rs7575613	2	0.0238801868645232	13.7	0.000214454486407177
8011337	4994	OR3A1	rs230475	17	0.0250271444082519	13.59	0.000227393629657518
8144498	286042	FAM86B3P	rs2945230	8	0.0250811688311688	13.58	0.000228608235882123
8154012	23189	KANK1	rs2031946	9	0.0250945434900054	13.57	0.000229829379874383
7911096	84288	EFCAB2	rs632676	1	0.0251887810140237	13.56	0.000231057097157748
7911096	84288	EFCAB2	rs659911	1	0.0267025089605735	13.39	0.000252969390050478
7911096	84288	EFCAB2	rs2029249	1	0.0267025089605735	13.39	0.000252969390050478
7911096	84288	EFCAB2	rs667046	1	0.0396362098138748	12.54	0.000398332301207575
8137244	55303	GIMAP4	rs10241479	7	0.0253031527890057	13.55	0.000232291423450961
8029065	593	BCKDHA	rs3810175	19	0.0254237288135593	13.53	0.000234780046924878
8029065	593	BCKDHA	rs4605279	19	0.048194197750148	12.18	0.000483046442455434
8029065	593	BCKDHA	rs4803465	19	0.0484580632488706	12.16	0.000488253771170466
8029065	593	BCKDHA	rs10409485	19	0.0484580632488706	12.16	0.000488253771170466
8029065	593	BCKDHA	rs1473248	19	0.0484580632488706	12.16	0.000488253771170466
7930498	51703	ACSL5	rs7090959	10	0.0257150494520182	13.5	0.00023856345402871
8068684	54097	FAM3B	rs2838011	21	0.0257150494520182	13.5	0.00023856345402871
7901513	6342	SCP2	rs480299	1	0.0260649627263046	13.48	0.000241119801670391
7901513	6342	SCP2	rs481440	1	0.0348831985624438	12.79	0.000348477119246869
7975926	85457	CIPC	rs2110910	14	0.0260649627263046	13.48	0.000241119801670391
7975926	85457	CIPC	rs4903544	14	0.0355704697986577	12.76	0.000354110896172844
8151931	85453	TSPYL5	rs11784000	8	0.0260433174854728	13.47	0.000242408309714197
8151931	85453	TSPYL5	rs10093864	8	0.0260433174854728	13.47	0.000242408309714197
7896091	8665	EIF3F	rs11600137	11	0.025963808025177	13.46	0.000243703757206372
7924058	3664	IRF6	rs651141	1	0.0262166405023548	13.44	0.000246315621673815
7924058	3664	IRF6	rs684083	1	0.048194197750148	12.18	0.000483046442455434
7995797	4493	MT1E	rs11642055	16	0.0263845350052247	13.43	0.000247632114738288
7961295	259289	TAS2R43	rs2597996	12	0.0264790200677613	13.42	0.000248955699431865
7961295	259289	TAS2R43	rs7134036	12	0.0270520520520521	13.32	0.0002625901774147
7961295	259289	TAS2R43	rs2010481	12	0.0309320019020447	13.04	0.0003049080963483
7961295	259289	TAS2R43	rs2900578	12	0.0397788902795161	12.51	0.000404779603894183
8086372	54986	ULK4	rs9825741	3	0.0264287561417119	13.41	0.000250286414324604
8086372	54986	ULK4	rs6599176	3	0.0264287561417119	13.41	0.000250286414324604
8086372	54986	ULK4	rs9867627	3	0.0264287561417119	13.41	0.000250286414324604
8086372	54986	ULK4	rs7648578	3	0.0264287561417119	13.41	0.000250286414324604
8086372	54986	ULK4	rs2128834	3	0.0264287561417119	13.41	0.000250286414324604
8086372	54986	ULK4	rs3774372	3	0.0264287561417119	13.41	0.000250286414324604
8086372	54986	ULK4	rs13325965	3	0.0264287561417119	13.41	0.000250286414324604
8086372	54986	ULK4	rs1716685	3	0.0264287561417119	13.41	0.000250286414324604
8086372	54986	ULK4	rs1717006	3	0.0264287561417119	13.41	0.000250286414324604
8086372	54986	ULK4	rs1717020	3	0.0264287561417119	13.41	0.000250286414324604
8086372	54986	ULK4	rs1717024	3	0.0264287561417119	13.41	0.000250286414324604
8086372	54986	ULK4	rs2272007	3	0.0264287561417119	13.41	0.000250286414324604
8086372	54986	ULK4	rs13087502	3	0.0264287561417119	13.41	0.000250286414324604
8086372	54986	ULK4	rs7652506	3	0.0264287561417119	13.41	0.000250286414324604
8086372	54986	ULK4	rs6599175	3	0.0302986857825568	13.08	0.000298465454698795
8086372	54986	ULK4	rs17062109	3	0.0361147902869757	12.73	0.00035983654358314
8029340	7711	ZNF155	rs453932	19	0.0264252696456086	13.4	0.000251624298198861
7964248	26789	SNORD59A	rs2926743	12	0.0267634326457856	13.37	0.000255681354743746
7994102	84516	DCTN5	rs42873	16	0.0267634326457856	13.37	0.000255681354743746
7994102	84516	DCTN5	rs35585	16	0.0270454545454545	13.34	0.000259804348918242
7994102	84516	DCTN5	rs26760	16	0.0355704697986577	12.76	0.000354110896172844
7994102	84516	DCTN5	rs35635	16	0.0408117016893284	12.45	0.000417991819919652
8076449	91695	RRP7B	rs137074	22	0.0267834475755268	13.36	0.000257048306655275
7939087	120534	ARL14EP	rs6484482	11	0.0270454545454545	13.34	0.000259804348918242
7939087	120534	ARL14EP	rs7947001	11	0.027109783420463	13.31	0.000263994362950525
7939087	120534	ARL14EP	rs7950221	11	0.0325214567385757	12.93	0.000323357782926065
8000603	7284	TUFM	rs8049439	16	0.0270520520520521	13.32	0.0002625901774147
8000603	7284	TUFM	rs8062405	16	0.0270520520520521	13.32	0.0002625901774147
8000603	7284	TUFM	rs2008514	16	0.0348423423423423	12.8	0.000346619351134667
8136067	340348	TSPAN33	rs7779671	7	0.0273676360924683	13.3	0.000265406117232211
8038989	162966	ZNF600	rs10404486	19	0.0280089153046062	13.26	0.000271129649178824
8047078	54842	MFSD6	rs9646748	2	0.0280089153046062	13.26	0.000271129649178824
8047078	54842	MFSD6	rs12613807	2	0.0334254143646409	12.88	0.000332112239392178
8047078	54842	MFSD6	rs13409841	2	0.033675799086758	12.86	0.000335680593296239
7982723	3712	IVD	rs10518693	15	0.0282603316010888	13.25	0.00027257986971028
8039070	342926	ZNF677	rs10403807	19	0.028353057199211	13.23	0.000275503811434269
8039070	342926	ZNF677	rs6509740	19	0.028353057199211	13.23	0.000275503811434269
8039070	342926	ZNF677	rs7250202	19	0.028353057199211	13.23	0.000275503811434269
8039070	342926	ZNF677	rs8100275	19	0.028353057199211	13.23	0.000275503811434269
7893266	10944	C11orf58	rs12577561	11	0.0284942274625399	13.22	0.00027697761801865
8107920	6584	SLC22A5	rs2631360	5	0.02886119257087	13.2	0.000279949117880086
8107920	6584	SLC22A5	rs12521868	5	0.0355704697986577	12.76	0.000354110896172844
8107920	6584	SLC22A5	rs2522057	5	0.0438532849657396	12.34	0.000443355021455444
7894694	4735	SEPT2	rs3771553	2	0.0291332847778587	13.18	0.000282952756437626
7894694	4735	SEPT2	rs6724088	2	0.0291332847778587	13.18	0.000282952756437626
7894694	4735	SEPT2	rs1006309	2	0.0291332847778587	13.18	0.000282952756437626
7894694	4735	SEPT2	rs4675814	2	0.0291332847778587	13.18	0.000282952756437626
7894694	4735	SEPT2	rs3771555	2	0.0297206165703276	13.14	0.000289057857888992
7894694	4735	SEPT2	rs10200890	2	0.0483953534160268	12.17	0.000485643062815993
8043393	55258	THNSL2	rs7581571	2	0.0291332847778587	13.18	0.000282952756437626
8043393	55258	THNSL2	rs10192930	2	0.0291332847778587	13.18	0.000282952756437626
8043393	55258	THNSL2	rs10185660	2	0.0291332847778587	13.18	0.000282952756437626
7893334	51191	HERC5	rs7699006	4	0.0292694726656991	13.17	0.000284466737292217
8157668	26740	OR1J2	rs2416864	9	0.0292694726656991	13.17	0.000284466737292217
8023605	23556	PIGN	rs12965934	18	0.0297498797498797	13.13	0.000290604773230187
8023605	23556	PIGN	rs9959663	18	0.0426479560707749	12.38	0.000433957150545919
8023605	23556	PIGN	rs1587998	18	0.0437234687689509	12.35	0.00044098647251007
8056943	80856	KIAA1715	rs4246623	2	0.0298485940879596	13.12	0.000292160034659228
8056943	80856	KIAA1715	rs1374368	2	0.0421310471524801	12.4	0.000429333848898369
8005839	27346	TMEM97	rs2071379	17	0.0299280575539568	13.11	0.000293723687659695
8146703	254778	C8orf46	rs2555575	8	0.0301028954295286	13.09	0.000296876351565599
8146703	254778	C8orf46	rs2719008	8	0.0348423423423423	12.8	0.000346619351134667
8163795	5711	PSMD5	rs4837796	9	0.0302986857825568	13.08	0.000298465454698795
7963471	319101	KRT73	rs1707761	12	0.0309320019020447	13.04	0.0003049080963483
7963471	319101	KRT73	rs1717231	12	0.0309320019020447	13.04	0.0003049080963483
7974870	6617	SNAPC1	rs1475242	14	0.0309642264866145	13.03	0.000306540549745652
7974870	6617	SNAPC1	rs10131620	14	0.0309642264866145	13.03	0.000306540549745652
7915204	728448	PPIEL	rs1180379	1	0.0312573720217032	13.01	0.000309831941764685
7938669	10944	C11orf58	rs172619	11	0.0312573720217032	13.01	0.000309831941764685
8059139	79065	ATG9A	rs2293081	2	0.031545518701482	12.99	0.000313158969130093
7902205	3595	IL12RB2	rs17303361	1	0.0327087670599121	12.91	0.000326831293087956
7902205	3595	IL12RB2	rs41339545	1	0.0327087670599121	12.91	0.000326831293087956
7893467	23326	USP22	rs9914758	17	0.0334254143646409	12.88	0.000332112239392178
7893467	23326	USP22	rs9909279	17	0.0334254143646409	12.88	0.000332112239392178
7893467	23326	USP22	rs10512422	17	0.0334254143646409	12.88	0.000332112239392178
7893467	23326	USP22	rs2127096	17	0.0334254143646409	12.88	0.000332112239392178
7893467	23326	USP22	rs4381653	17	0.0367083059390752	12.7	0.000365655575738477
7894580	4677	NARS	rs8095804	18	0.0335856847900895	12.87	0.000333891609336585
7903457	55170	PRMT6	rs1335055	1	0.0335856847900895	12.87	0.000333891609336585
8015511	79132	DHX58	rs2074158	17	0.0335856847900895	12.87	0.000333891609336585
7961275	50838	TAS2R13	rs10492099	12	0.033675799086758	12.86	0.000335680593296239
7961275	50838	TAS2R13	rs10772381	12	0.033675799086758	12.86	0.000335680593296239
7961275	50838	TAS2R13	rs11054078	12	0.033675799086758	12.86	0.000335680593296239
7961275	50838	TAS2R13	rs11054075	12	0.0399500624219725	12.5	0.000406952017444959
8101675	9429	ABCG2	rs36111742	4	0.033675799086758	12.86	0.000335680593296239
7893594	23326	USP22	rs4381653	17	0.0338794084186576	12.85	0.000337479243759468
7963880	3679	ITGA7	rs3138139	12	0.0347099977431731	12.81	0.000344771570610167
8018786	439921	MXRA7	rs2159358	17	0.0347099977431731	12.81	0.000344771570610167
8010924	55275	VPS53	rs1062923	17	0.0348831985624438	12.79	0.000348477119246869
8027674	55900	ZNF302	rs10402621	19	0.0348831985624438	12.79	0.000348477119246869
8027674	55900	ZNF302	rs7257305	19	0.0370224841737612	12.68	0.000369587570143847
7949503	30008	EFEMP2	rs3903072	11	0.0355704697986577	12.76	0.000354110896172844
7949503	30008	EFEMP2	rs677029	11	0.0367083059390752	12.7	0.000365655575738477
7924180	149643	SPATA45	rs963328	1	0.036	12.74	0.000357917693658315
8112902	1719	DHFR	rs3776967	5	0.036	12.74	0.000357917693658315
7963459	140807	KRT72	rs1707761	12	0.0367083059390752	12.7	0.000365655575738477
7963459	140807	KRT72	rs1717231	12	0.0367083059390752	12.7	0.000365655575738477
8081036	253559	CADM2	rs9847998	3	0.0367083059390752	12.7	0.000365655575738477
8015412	3728	JUP	rs1061843	17	0.0368087431693989	12.69	0.00036761627064854
8015412	3728	JUP	rs1436441	17	0.0375406636304489	12.65	0.000375565677465615
7907297	2329	FMO4	rs1963273	1	0.0372932985204526	12.66	0.000373562215098037
7920303	6284	S100A13	rs12564925	1	0.0375406636304489	12.65	0.000375565677465615
7920303	6284	S100A13	rs7934	1	0.045076892350709	12.29	0.000455391735964188
7920303	6284	S100A13	rs913860	1	0.045076892350709	12.29	0.000455391735964188
7920303	6284	S100A13	rs7345	1	0.045076892350709	12.29	0.000455391735964188
8131205	221935	SDK1	rs2002671	7	0.037987502693385	12.62	0.000381641332403642
7915846	8569	MKNK1	rs1933934	1	0.0386358776993799	12.59	0.000387816144094344
7915846	8569	MKNK1	rs3766231	1	0.0386358776993799	12.59	0.000387816144094344
8060949	63926	ANKEF1	rs6032780	20	0.0388995521433141	12.58	0.000389896731481288
7900235	23499	MACF1	rs11206377	1	0.0392119275825346	12.57	0.000391988579109066
8163063	8727	CTNNAL1	rs10979561	9	0.0393746011486918	12.56	0.000394091748583663
8163063	8727	CTNNAL1	rs3915575	9	0.0395977372721559	12.52	0.000402618889069256
8163063	8727	CTNNAL1	rs10979560	9	0.0424260958205912	12.39	0.00043163925417527
7949904	81622	UNC93B1	rs3133327	11	0.039447983014862	12.55	0.000396206301852743
8069689	11096	ADAMTS5	rs467797	21	0.0396362098138748	12.54	0.000398332301207575
7902227	1647	GADD45A	rs7419	1	0.0396504527268899	12.53	0.000400469809284976
7902227	1647	GADD45A	rs12036629	1	0.0396504527268899	12.53	0.000400469809284976
7902227	1647	GADD45A	rs11209143	1	0.0396504527268899	12.53	0.000400469809284976
7989146	55329	MNS1	rs1715919	15	0.0396504527268899	12.53	0.000400469809284976
8008716	55545	MSX2P1	rs12948815	17	0.0395977372721559	12.52	0.000402618889069256
8008716	55545	MSX2P1	rs1075009	17	0.0395977372721559	12.52	0.000402618889069256
8008716	55545	MSX2P1	rs9303397	17	0.0483953534160268	12.17	0.000485643062815993
8046646	114880	OSBPL6	rs7583174	2	0.0397788902795161	12.51	0.000404779603894183
8044236	9648	GCC2	rs1915487	2	0.0399500624219725	12.5	0.000406952017444959
8044236	9648	GCC2	rs2577599	2	0.0405824039653036	12.46	0.000415759945022032
8044236	9648	GCC2	rs2118450	2	0.0405824039653036	12.46	0.000415759945022032
8044236	9648	GCC2	rs893403	2	0.0426479560707749	12.38	0.000433957150545919
8044236	9648	GCC2	rs2438238	2	0.0437234687689509	12.35	0.00044098647251007
8044236	9648	GCC2	rs2718755	2	0.0499131441806601	12.09	0.000506929743046445
7964642	283416	LINC01465	rs11174556	12	0.0400830737279335	12.49	0.000409136193760195
8038967	55769	ZNF83	rs10401904	19	0.0400830737279335	12.49	0.000409136193760195
8038967	55769	ZNF83	rs4802981	19	0.0498543972044263	12.1	0.000504218229449006
8084794	3556	IL1RAP	rs6801017	3	0.0403235843186061	12.48	0.000411332197233919
8046680	65977	PLEKHA3	rs6739142	2	0.0405824039653036	12.46	0.000415759945022032
8136811	2051	EPHB6	rs6947418	7	0.0405824039653036	12.46	0.000415759945022032
7946781	144100	PLEKHA7	rs10741719	11	0.0408117016893284	12.45	0.000417991819919652
7946781	144100	PLEKHA7	rs7933984	11	0.0413382594417077	12.43	0.000422491900903359
7946781	144100	PLEKHA7	rs4351794	11	0.0413382594417077	12.43	0.000422491900903359
7946781	144100	PLEKHA7	rs10741720	11	0.044931891025641	12.3	0.000452958293923552
7899101	10256	CNKSR1	rs17163666	1	0.0413382594417077	12.43	0.000422491900903359
7899101	10256	CNKSR1	rs17257155	1	0.0413382594417077	12.43	0.000422491900903359
7986385	23336	SYNM	rs4965446	15	0.0417330880850194	12.41	0.00042704086665474
8069450	3275	PRMT2	rs16979358	21	0.0417330880850194	12.41	0.00042704086665474
8033445	30835	CD209	rs4804233	19	0.0426479560707749	12.38	0.000433957150545919
7933855	219790	RTKN2	rs7092005	10	0.0430919050517346	12.37	0.000436287606448933
8044049	8807	IL18RAP	rs759382	2	0.0433373835560956	12.36	0.000438630690703207
8121312	51250	C6orf203	rs2783030	6	0.0433373835560956	12.36	0.000438630690703207
8121095	22881	ANKRD6	rs9344943	6	0.0438532849657396	12.34	0.000443355021455444
8121095	22881	ANKRD6	rs4707550	6	0.0438532849657396	12.34	0.000443355021455444
8097513	4258	MGST2	rs1000222	4	0.0443574297188755	12.32	0.000448130701041462
8106141	115548	FCHO2	rs6877485	5	0.0444645006016847	12.31	0.000450537972796575
8004940	56985	ADPRM	rs374034	17	0.0468253968253968	12.23	0.000470271984148325
8069252	54039	PCBP3	rs2839060	21	0.0468253968253968	12.23	0.000470271984148325
8123598	1992	SERPINB1	rs318457	6	0.047276688453159	12.21	0.000475340342531001
8070782	386680	KRTAP10-5	rs9637184	21	0.0475370919881306	12.2	0.000477895158568766
7909782	51018	RRP15	rs953099	1	0.0480624752866746	12.19	0.000480463833195527
7949995	219927	MRPL21	rs4930248	11	0.0486666666666667	12.15	0.000490878644840285
7953211	57103	C12orf5	rs10849045	12	0.0489332550401253	12.14	0.000493517761577487
8017262	83990	BRIP1	rs2278812	17	0.0489332550401253	12.14	0.000493517761577487
8001876	8883	NAE1	rs152164	16	0.0491115016598321	12.13	0.000496171199567146
8001876	8883	NAE1	rs422945	16	0.0491115016598321	12.13	0.000496171199567146
8126244	57497	LRFN2	rs1433723	6	0.0491115016598321	12.13	0.000496171199567146
8031792	10520	ZNF211	rs10408464	19	0.0494447691408533	12.12	0.000498839037429844
8092067	200916	RPL22L1	rs3821747	3	0.0494447691408533	12.12	0.000498839037429844
7953409	5763	PTMS	rs12812942	12	0.0495915985997666	12.11	0.000501521354224128
8112584	167465	ZNF366	rs10069831	5	0.0495915985997666	12.11	0.000501521354224128
8021645	5273	SERPINB10	rs9959513	18	0.0498543972044263	12.1	0.000504218229449006
8021645	5273	SERPINB10	rs6102	18	0.0498543972044263	12.1	0.000504218229449006
8023561	3998	LMAN1	rs17696441	18	0.0499131441806601	12.09	0.000506929743046445
8023561	3998	LMAN1	rs17696454	18	0.0499131441806601	12.09	0.000506929743046445
8023561	3998	LMAN1	rs9973180	18	0.0499131441806601	12.09	0.000506929743046445
