# Supplementary material for: Insight into Genotype-Phenotype Associations through eQTL Mapping in Multiple Cell Types in Health and Immune-Mediated Disease
Source: PLoS Genet. 2016 Mar 25;12(3):e1005908. doi: 10.1371/journal.pgen.1005908 (PMC4807835; doi:10.1371/journal.pgen.1005908)
Supplement: S1 Data — Compressed tarball containing a folder of eQTL summary statistics from each analysis. (GZ) [file pgen.1005908.s027.gz › S1_data/AAV_all_cis_max_n/AAV_cd8_tcell_allcis_maxn.txt]

PROBEID	ENTREZID	SYMBOL	snps	chr	fdr	scores	pval
8107044	64167	ERAP2	rs27290	5	0	36.09	1.88411245390156e-09
8107044	64167	ERAP2	rs2549794	5	0	33.32	7.81745114051303e-09
8107044	64167	ERAP2	rs27307	5	0	33.32	7.81745114051303e-09
8107044	64167	ERAP2	rs27711	5	0	33.32	7.81745114051303e-09
8107044	64167	ERAP2	rs2548533	5	0	33.19	8.35792500847247e-09
8107044	64167	ERAP2	rs2549797	5	0	33.19	8.35792500847247e-09
8107044	64167	ERAP2	rs2910787	5	0	33.19	8.35792500847247e-09
8107044	64167	ERAP2	rs27397	5	0	33.19	8.35792500847247e-09
8107044	64167	ERAP2	rs7736466	5	0	32.19	1.39808485286685e-08
8107044	64167	ERAP2	rs1230358	5	0	31.79	1.71774877808193e-08
8107044	64167	ERAP2	rs13167902	5	0	28.7	8.45037320407212e-08
8107044	64167	ERAP2	rs10434709	5	0	28.7	8.45037320407212e-08
8107044	64167	ERAP2	rs2549779	5	0	24.63	6.94619097448153e-07
8107044	64167	ERAP2	rs18059	5	0	23.25	1.42250447889016e-06
8107044	64167	ERAP2	rs2549780	5	0.00062111801242236	20.11	7.31133983552827e-06
8107044	64167	ERAP2	rs34755	5	0.00247191011235955	17.97	2.24414003636356e-05
8107044	64167	ERAP2	rs27710	5	0.00445632798573975	16.65	4.49503085591241e-05
8107044	64167	ERAP2	rs27529	5	0.00445632798573975	16.65	4.49503085591241e-05
8107044	64167	ERAP2	rs2216752	5	0.00544662309368192	16.31	5.37793976816928e-05
7950447	143570	XRRA1	rs4944950	11	0	33.34	7.73746646509288e-09
7950447	143570	XRRA1	rs2304683	11	0	33.34	7.73746646509288e-09
7950447	143570	XRRA1	rs7128739	11	0	33.34	7.73746646509288e-09
7950447	143570	XRRA1	rs7105085	11	0	30.81	2.84567652693151e-08
7950447	143570	XRRA1	rs12577127	11	0	27.13	1.90222966420432e-07
7950447	143570	XRRA1	rs10899060	11	0	25.56	4.28837746924832e-07
7950447	143570	XRRA1	rs9444	11	0	23.63	1.16753050131601e-06
7950447	143570	XRRA1	rs543244	11	0	23.63	1.16753050131601e-06
7950447	143570	XRRA1	rs614832	11	0	23.63	1.16753050131601e-06
7950447	143570	XRRA1	rs688665	11	0.000130718954248366	22.12	2.5612735265282e-06
7950447	143570	XRRA1	rs537054	11	0.000123915737298637	21.82	2.99462279210377e-06
7950447	143570	XRRA1	rs505688	11	0.000317460317460317	20.56	5.77911066834641e-06
7950447	143570	XRRA1	rs512780	11	0.000625	20.14	7.19755623870984e-06
7984227	348094	ANKDD1A	rs1719273	15	0	32.78	1.03201206766143e-08
7984227	348094	ANKDD1A	rs871447	15	0	29.77	4.86461737618723e-08
7984227	348094	ANKDD1A	rs832891	15	0	28.96	7.38883843911266e-08
7984227	348094	ANKDD1A	rs865576	15	0	24.25	8.46070833385259e-07
7984227	348094	ANKDD1A	rs11633431	15	0.000615384615384615	20.01	7.70382300095381e-06
7984227	348094	ANKDD1A	rs2200490	15	0.000615384615384615	20.01	7.70382300095381e-06
7984227	348094	ANKDD1A	rs869043	15	0.00233785822021116	18.01	2.197475847541e-05
7984227	348094	ANKDD1A	rs1352093	15	0.00543657331136738	16.34	5.29347402001487e-05
7984227	348094	ANKDD1A	rs11631663	15	0.0173276170060736	14.23	0.000161770864880322
7984227	348094	ANKDD1A	rs3743046	15	0.038754160722777	12.55	0.000396206301852743
8112376	64105	CENPK	rs154847	5	0	31.89	1.63154950610737e-08
8112376	64105	CENPK	rs462907	5	0	31.89	1.63154950610737e-08
8112376	64105	CENPK	rs13178551	5	0	31.32	2.18813848173445e-08
8112376	64105	CENPK	rs261253	5	0	31.32	2.18813848173445e-08
8112376	64105	CENPK	rs669571	5	0	31.32	2.18813848173445e-08
8112376	64105	CENPK	rs460262	5	0	31.32	2.18813848173445e-08
8112376	64105	CENPK	rs468821	5	0	31.32	2.18813848173445e-08
8112376	64105	CENPK	rs37339	5	0	31.32	2.18813848173445e-08
8112376	64105	CENPK	rs27139	5	0	31.32	2.18813848173445e-08
8112376	64105	CENPK	rs154858	5	0	31.32	2.18813848173445e-08
8112376	64105	CENPK	rs152060	5	0	31.32	2.18813848173445e-08
8112376	64105	CENPK	rs40198	5	0	31.32	2.18813848173445e-08
8112376	64105	CENPK	rs37332	5	0	31.32	2.18813848173445e-08
8112376	64105	CENPK	rs42468	5	0	31.32	2.18813848173445e-08
8112376	64105	CENPK	rs36133	5	0	31.03	2.54070865052662e-08
8112376	64105	CENPK	rs7722983	5	0	30.66	3.07438012371131e-08
8112376	64105	CENPK	rs154942	5	0	29.98	4.36525583696002e-08
8112376	64105	CENPK	rs6891955	5	0	27.97	1.23210879766489e-07
8112376	64105	CENPK	rs28126	5	0	27.75	1.38048202865115e-07
8112376	64105	CENPK	rs259743	5	0	27.75	1.38048202865115e-07
8112376	64105	CENPK	rs152068	5	0	27.68	1.43134933430547e-07
8112376	64105	CENPK	rs166329	5	0	27.68	1.43134933430547e-07
8112376	64105	CENPK	rs42961	5	0	27.01	2.02405611531074e-07
8112376	64105	CENPK	rs149514	5	0	24.43	7.7059328446762e-07
8112376	64105	CENPK	rs17241135	5	0.0157991878922111	14.37	0.00015017596766537
8112376	64105	CENPK	rs43214	5	0.0201951219512195	13.89	0.000193827006416491
8112376	64105	CENPK	rs37349	5	0.0201951219512195	13.89	0.000193827006416491
8112376	64105	CENPK	rs245566	5	0.0253227699530516	13.43	0.000247632114738288
8112376	64105	CENPK	rs261252	5	0.0326126126126126	12.91	0.000326831293087956
8073752	55007	FAM118A	rs104664	22	0	31.53	1.96382650780792e-08
8073752	55007	FAM118A	rs3827393	22	0	31.53	1.96382650780792e-08
8073752	55007	FAM118A	rs6006992	22	0	31.53	1.96382650780792e-08
8073752	55007	FAM118A	rs5765272	22	0	31.53	1.96382650780792e-08
8073752	55007	FAM118A	rs1569413	22	0	31.53	1.96382650780792e-08
8073752	55007	FAM118A	rs5765327	22	0	30.69	3.02721165595991e-08
8073752	55007	FAM118A	rs136610	22	0	30.27	3.75895132018913e-08
7927915	219736	STOX1	rs11818897	10	0	31.24	2.28019019503596e-08
7927915	219736	STOX1	rs12771648	10	0	29.38	5.94884227286155e-08
7927915	219736	STOX1	rs1163191	10	0.00124113475177305	19	1.3071845366763e-05
7927915	219736	STOX1	rs1694503	10	0.00257542310522443	17.91	2.31600990441062e-05
7927915	219736	STOX1	rs2497099	10	0.00257542310522443	17.91	2.31600990441062e-05
7927915	219736	STOX1	rs10082399	10	0.00358880778588808	16.86	4.02407462156986e-05
7927915	219736	STOX1	rs7907661	10	0.0192660550458716	14.03	0.000179917150200662
7927915	219736	STOX1	rs17555825	10	0.0304845580404686	13.05	0.000303284407545946
7927915	219736	STOX1	rs10509307	10	0.0304845580404686	13.05	0.000303284407545946
7927915	219736	STOX1	rs17470673	10	0.033510773130545	12.85	0.000337479243759468
7927915	219736	STOX1	rs2429025	10	0.0491433528518759	12.12	0.000498839037429844
7927915	219736	STOX1	rs2251911	10	0.0491433528518759	12.12	0.000498839037429844
7895739	7705	ZNF146	rs2438517	19	0	30.6	3.17093744941603e-08
7895739	7705	ZNF146	rs2070132	19	0	29.93	4.47928394225761e-08
7895739	7705	ZNF146	rs2112971	19	0.000341296928327645	21.08	4.40501833908046e-06
7895739	7705	ZNF146	rs2972549	19	0.00570243649559357	16.06	6.13666845331156e-05
7895739	7705	ZNF146	rs12460237	19	0.0208252740167634	13.84	0.000199053215193759
7895739	7705	ZNF146	rs2432055	19	0.0336109008327025	12.84	0.000339287613504916
8102988	2996	GYPE	rs13130345	4	0	29.92	4.50244520775665e-08
8102988	2996	GYPE	rs1822841	4	0	29.92	4.50244520775665e-08
8102988	2996	GYPE	rs3856989	4	0	29.92	4.50244520775665e-08
8102988	2996	GYPE	rs7686794	4	0	29.92	4.50244520775665e-08
8102988	2996	GYPE	rs2323418	4	0	29.14	6.73323786028168e-08
8102988	2996	GYPE	rs4585249	4	0	29.14	6.73323786028168e-08
8102988	2996	GYPE	rs4305468	4	0	29.14	6.73323786028168e-08
8102988	2996	GYPE	rs4490412	4	0	29.14	6.73323786028168e-08
8102988	2996	GYPE	rs1877235	4	0	28.42	9.76512733403769e-08
8102988	2996	GYPE	rs17018500	4	0	28.24	1.0716685643728e-07
8102988	2996	GYPE	rs17018238	4	0	27.55	1.5308536973996e-07
8102988	2996	GYPE	rs1450235	4	0	27.55	1.5308536973996e-07
8102988	2996	GYPE	rs4092718	4	0	27.51	1.5628434735249e-07
8102988	2996	GYPE	rs7693772	4	0	26.6	2.50243753409654e-07
8141922	375611	SLC26A5	rs6942876	7	0	29.11	6.83831042335681e-08
8141922	375611	SLC26A5	rs1476678	7	0	29.11	6.83831042335681e-08
8141922	375611	SLC26A5	rs6943563	7	0	29.11	6.83831042335681e-08
8141922	375611	SLC26A5	rs17151558	7	0.0320114048729912	12.94	0.000321635010872824
8117435	11118	BTN3A2	rs9379851	6	0	28.68	8.53809800407214e-08
8117435	11118	BTN3A2	rs9393708	6	0	28.68	8.53809800407214e-08
8117435	11118	BTN3A2	rs9358932	6	0	28.68	8.53809800407214e-08
8117435	11118	BTN3A2	rs9393713	6	0	28.68	8.53809800407214e-08
8117435	11118	BTN3A2	rs2073529	6	0	28.68	8.53809800407214e-08
8117435	11118	BTN3A2	rs1977	6	0	28.68	8.53809800407214e-08
8117435	11118	BTN3A2	rs1978	6	0	27.97	1.23210879766489e-07
8117435	11118	BTN3A2	rs13195509	6	0.000137174211248285	22.31	2.31995339997315e-06
8117435	11118	BTN3A2	rs9467714	6	0.00060790273556231	19.92	8.07511350481189e-06
8117435	11118	BTN3A2	rs9467704	6	0.0012216404886562	18.84	1.42154415598455e-05
8033754	10781	ZNF266	rs13535	19	0	27.92	1.264361085526e-07
8033754	10781	ZNF266	rs8100020	19	0	27.92	1.264361085526e-07
8033754	10781	ZNF266	rs8103099	19	0	27.92	1.264361085526e-07
8033754	10781	ZNF266	rs10411115	19	0	27.92	1.264361085526e-07
8033754	10781	ZNF266	rs2217652	19	0	27.92	1.264361085526e-07
8033754	10781	ZNF266	rs11672602	19	0	27.92	1.264361085526e-07
8033754	10781	ZNF266	rs7257650	19	0	27.92	1.264361085526e-07
8033754	10781	ZNF266	rs4804436	19	0	27.92	1.264361085526e-07
8033754	10781	ZNF266	rs6512110	19	0	27.92	1.264361085526e-07
8033754	10781	ZNF266	rs1978435	19	0	27.92	1.264361085526e-07
8033754	10781	ZNF266	rs6512121	19	0	27.92	1.264361085526e-07
8033754	10781	ZNF266	rs7254750	19	0	27.92	1.264361085526e-07
8033754	10781	ZNF266	rs7246415	19	0	27.92	1.264361085526e-07
8033754	10781	ZNF266	rs8108483	19	0	27.92	1.264361085526e-07
8033754	10781	ZNF266	rs6512109	19	0	27.24	1.79702152871883e-07
8033754	10781	ZNF266	rs7258744	19	0	26.55	2.56804718306475e-07
8033754	10781	ZNF266	rs10415281	19	0	24.49	7.46965158616333e-07
8033754	10781	ZNF266	rs11669128	19	0	24.49	7.46965158616333e-07
8033754	10781	ZNF266	rs6512130	19	0.00555555555555556	16.2	5.69941162333185e-05
8033754	10781	ZNF266	rs3760752	19	0.00980902777777778	15.25	9.41767558985692e-05
8033754	10781	ZNF266	rs1433062	19	0.00980902777777778	15.25	9.41767558985692e-05
7899394	9473	THEMIS2	rs10751725	1	0	27.66	1.44622489253207e-07
7899394	9473	THEMIS2	rs6564	1	0	26.98	2.05571563159002e-07
7899394	9473	THEMIS2	rs3766396	1	0	26.98	2.05571563159002e-07
7899394	9473	THEMIS2	rs2295367	1	0	26.98	2.05571563159002e-07
7899394	9473	THEMIS2	rs6598912	1	0	26.98	2.05571563159002e-07
7899394	9473	THEMIS2	rs7535816	1	0	26.98	2.05571563159002e-07
7899394	9473	THEMIS2	rs7536088	1	0	25.26	5.0099144537083e-07
7899394	9473	THEMIS2	rs11247730	1	0.00145278450363196	18.43	1.76261038891196e-05
7899394	9473	THEMIS2	rs17257252	1	0.00504009163802978	16.51	4.83941639818351e-05
7899394	9473	THEMIS2	rs17362501	1	0.00542005420054201	16.3	5.40639514973283e-05
7926821	84930	MASTL	rs7068375	10	0	27.13	1.90222966420432e-07
7926821	84930	MASTL	rs11015590	10	0	27.13	1.90222966420432e-07
7926821	84930	MASTL	rs882474	10	0	27.13	1.90222966420432e-07
7926821	84930	MASTL	rs11015570	10	0	26.99	2.04510769181751e-07
7926821	84930	MASTL	rs7901653	10	0	26.03	3.36153085561796e-07
7926821	84930	MASTL	rs10764667	10	0	24.9	6.038242458383e-07
7926821	84930	MASTL	rs11015600	10	0	23.39	1.32264324512997e-06
7926821	84930	MASTL	rs10829219	10	0.000604229607250755	19.9	8.16003250439109e-06
7926821	84930	MASTL	rs882475	10	0.00135021097046413	18.64	1.57873156988025e-05
7926821	84930	MASTL	rs1148167	10	0.00145631067961165	18.49	1.70798109419836e-05
7926821	84930	MASTL	rs788215	10	0.00997849462365591	15.19	9.72168821505483e-05
8133770	57639	CCDC146	rs17230010	7	0	26.94	2.09870175708155e-07
8133770	57639	CCDC146	rs4463350	7	0	25.15	5.30396536626517e-07
8133770	57639	CCDC146	rs17230060	7	0	25.15	5.30396536626517e-07
8133770	57639	CCDC146	rs3091260	7	0.0216837527182355	13.72	0.000212182871222579
8133770	57639	CCDC146	rs10252204	7	0.0316745655608215	12.98	0.000314835967711377
8133770	57639	CCDC146	rs2110323	7	0.0327692307692308	12.9	0.000328582133037674
8133770	57639	CCDC146	rs7810066	7	0.0345845845845846	12.78	0.000350344929501945
8133770	57639	CCDC146	rs3114306	7	0.0468941382327209	12.19	0.000480463833195527
8105456	133383	SETD9	rs2662021	5	0	26.92	2.12053150081363e-07
8105456	133383	SETD9	rs2662016	5	0	26.21	3.06232610711467e-07
8105456	133383	SETD9	rs860580	5	0	25.94	3.52195132569583e-07
8105456	133383	SETD9	rs1573998	5	0	25.75	3.88627016211119e-07
8105456	133383	SETD9	rs252895	5	0	24.8	6.35974693936738e-07
8105456	133383	SETD9	rs2662015	5	0	23.63	1.16753050131601e-06
8105456	133383	SETD9	rs7736675	5	0	23.63	1.16753050131601e-06
8105456	133383	SETD9	rs7736842	5	0	23.63	1.16753050131601e-06
8105456	133383	SETD9	rs832554	5	0.000788954635108481	19.79	8.6433704300554e-06
8105456	133383	SETD9	rs252902	5	0.000788954635108481	19.79	8.6433704300554e-06
8105456	133383	SETD9	rs252904	5	0.000788954635108481	19.79	8.6433704300554e-06
8105456	133383	SETD9	rs252915	5	0.000788954635108481	19.79	8.6433704300554e-06
8105456	133383	SETD9	rs2113079	5	0.000788954635108481	19.79	8.6433704300554e-06
8105456	133383	SETD9	rs832584	5	0.000952380952380952	19.46	1.02728583053231e-05
8105456	133383	SETD9	rs832575	5	0.0029553264604811	17.46	2.93416734756407e-05
8105456	133383	SETD9	rs2257505	5	0.00617283950617284	15.99	6.36779495337939e-05
8105456	133383	SETD9	rs832531	5	0.0160087719298246	14.34	0.000152588014722543
8105456	133383	SETD9	rs2591968	5	0.0160087719298246	14.34	0.000152588014722543
8105456	133383	SETD9	rs2591961	5	0.0160087719298246	14.34	0.000152588014722543
7915468	374969	CCDC23	rs2816600	1	0	26.71	2.36394933237016e-07
7915468	374969	CCDC23	rs655741	1	0	25.12	5.38712266804329e-07
7915468	374969	CCDC23	rs323720	1	0	23.4	1.31578537379869e-06
7916727	23421	ITGB3BP	rs217483	1	0	26.54	2.58137459060687e-07
7916727	23421	ITGB3BP	rs855325	1	0	26.54	2.58137459060687e-07
7916727	23421	ITGB3BP	rs10789138	1	0	25.09	5.47158715312637e-07
7916727	23421	ITGB3BP	rs17319708	1	0.00522765598650927	16.43	5.04799559140982e-05
8015445	115024	NT5C3B	rs9896766	17	0	26.52	2.60823774992269e-07
8015445	115024	NT5C3B	rs4796714	17	0	25.06	5.55737943091326e-07
8015445	115024	NT5C3B	rs1529933	17	0	23.3	1.38600005184772e-06
8015445	115024	NT5C3B	rs9912300	17	0	23.3	1.38600005184772e-06
8015445	115024	NT5C3B	rs3744779	17	0	23.3	1.38600005184772e-06
8015445	115024	NT5C3B	rs8071753	17	0	23.3	1.38600005184772e-06
8015445	115024	NT5C3B	rs8071234	17	0	23.3	1.38600005184772e-06
8015445	115024	NT5C3B	rs6503675	17	0	23.3	1.38600005184772e-06
8015445	115024	NT5C3B	rs2304499	17	0.000141843971631206	22.41	2.20224392724438e-06
8015445	115024	NT5C3B	rs2304496	17	0.0113308611454471	14.93	0.000111574549918584
7894124	10921	RNPS1	rs12599229	16	0	26.44	2.71852197227874e-07
7894124	10921	RNPS1	rs161427	16	0.0094488188976378	15.31	9.12322771501236e-05
7894124	10921	RNPS1	rs17183533	16	0.010276008492569	15.12	0.000100888767231574
8069208	80781	COL18A1	rs2246749	21	0	26.38	2.80429210287424e-07
7967685	2054	STX2	rs10848205	12	0	26.37	2.81884856518374e-07
7967685	2054	STX2	rs1106369	12	0	26.37	2.81884856518374e-07
7967685	2054	STX2	rs4619189	12	0	26.37	2.81884856518374e-07
7967685	2054	STX2	rs2001483	12	0	26.37	2.81884856518374e-07
7967685	2054	STX2	rs10848212	12	0.00036231884057971	21.54	3.46524873430287e-06
7967685	2054	STX2	rs7956851	12	0.00349143610013175	17.14	3.4723268956437e-05
7967685	2054	STX2	rs1554807	12	0.00353535353535354	16.98	3.77756530348276e-05
7967685	2054	STX2	rs2037789	12	0.00353535353535354	16.98	3.77756530348276e-05
7967685	2054	STX2	rs7975825	12	0.00353535353535354	16.98	3.77756530348276e-05
7967685	2054	STX2	rs10848218	12	0.00513254371122391	16.44	5.02143664644261e-05
7967685	2054	STX2	rs10848243	12	0.0327692307692308	12.9	0.000328582133037674
7995242	100132341	CLUHP3	rs1534507	16	0	26.34	2.86297396698431e-07
7995242	100132341	CLUHP3	rs7206828	16	0	25.76	3.86618605228486e-07
7995242	100132341	CLUHP3	rs1104549	16	0	25.76	3.86618605228486e-07
7995242	100132341	CLUHP3	rs1528317	16	0	25.53	4.35557549377035e-07
7995242	100132341	CLUHP3	rs7359491	16	0	25.53	4.35557549377035e-07
7995242	100132341	CLUHP3	rs2214139	16	0	25.53	4.35557549377035e-07
7995242	100132341	CLUHP3	rs12921028	16	0	25.53	4.35557549377035e-07
7995242	100132341	CLUHP3	rs1406177	16	0	25.29	4.9325941348811e-07
7995242	100132341	CLUHP3	rs2359223	16	0	24.99	5.76284327186879e-07
7995242	100132341	CLUHP3	rs6565284	16	0	23.65	1.15545910463391e-06
7995242	100132341	CLUHP3	rs8062902	16	0.000350877192982456	21.39	3.7472053443558e-06
7995242	100132341	CLUHP3	rs8060086	16	0.000350877192982456	21.39	3.7472053443558e-06
7995242	100132341	CLUHP3	rs9938037	16	0.000340136054421769	21.06	4.45123700657179e-06
7995242	100132341	CLUHP3	rs9928006	16	0.000323624595469256	20.63	5.57161728293377e-06
7995242	100132341	CLUHP3	rs9931752	16	0.00357575757575758	16.84	4.06670421025167e-05
7923837	148811	PM20D1	rs823121	1	0	25.69	4.00899046626462e-07
7923837	148811	PM20D1	rs823137	1	0	25.69	4.00899046626462e-07
7923837	148811	PM20D1	rs823154	1	0	25.69	4.00899046626462e-07
7923837	148811	PM20D1	rs823082	1	0	24.85	6.19690455197225e-07
7923837	148811	PM20D1	rs1361754	1	0	24.85	6.19690455197225e-07
7923837	148811	PM20D1	rs7522056	1	0.0012280701754386	18.86	1.40671689577931e-05
7923837	148811	PM20D1	rs960603	1	0.004951065054692	16.55	4.73839859241042e-05
7923837	148811	PM20D1	rs1775151	1	0.00521008403361345	16.42	5.07469578784931e-05
7923837	148811	PM20D1	rs1772153	1	0.00521008403361345	16.42	5.07469578784931e-05
7923837	148811	PM20D1	rs947211	1	0.00521008403361345	16.42	5.07469578784931e-05
7923837	148811	PM20D1	rs708726	1	0.00560043080236941	16.24	5.58033552467249e-05
7923837	148811	PM20D1	rs823091	1	0.0223446587082951	13.65	0.000220241320452157
7923837	148811	PM20D1	rs823088	1	0.0223446587082951	13.65	0.000220241320452157
7972579	84899	TMTC4	rs1110066	13	0	25.55	4.31066053134462e-07
7972579	84899	TMTC4	rs1283211	13	0	24.23	8.54902173305355e-07
7972579	84899	TMTC4	rs1283196	13	0.00122484689413823	18.85	1.41411100861142e-05
7972579	84899	TMTC4	rs9518135	13	0.00502283105022831	16.49	4.89073450926998e-05
7972579	84899	TMTC4	rs1283207	13	0.00502283105022831	16.49	4.89073450926998e-05
7972579	84899	TMTC4	rs2786953	13	0.00502283105022831	16.49	4.89073450926998e-05
7972579	84899	TMTC4	rs2010914	13	0.0063681592039801	15.9	6.67787172089726e-05
8110755	10723	SLC12A7	rs4535497	5	0	24.98	5.79281053384705e-07
8035808	163227	ZNF100	rs12972593	19	0	24.75	6.52688009839115e-07
8035808	163227	ZNF100	rs6511286	19	0.00036101083032491	21.51	3.51988359689623e-06
8035808	163227	ZNF100	rs2457798	19	0.00344827586206897	17.06	3.62171527409293e-05
8035808	163227	ZNF100	rs4522535	19	0.0219118559900683	13.71	0.000213315632190136
8073578	91689	SMDT1	rs4147641	22	0	24.68	6.76829151686393e-07
8073578	91689	SMDT1	rs1801311	22	0	24.68	6.76829151686393e-07
8073578	91689	SMDT1	rs4147638	22	0	24.68	6.76829151686393e-07
8073578	91689	SMDT1	rs133367	22	0	24.32	8.15875320506502e-07
8073578	91689	SMDT1	rs710194	22	0.0259799713876967	13.36	0.000257048306655275
8073578	91689	SMDT1	rs133308	22	0.0259799713876967	13.36	0.000257048306655275
8073578	91689	SMDT1	rs133341	22	0.0259799713876967	13.36	0.000257048306655275
7968872	29103	DNAJC15	rs17553846	13	0	24.53	7.31618020880489e-07
7968872	29103	DNAJC15	rs11346	13	0.000150829562594268	22.66	1.93351297977599e-06
7968872	29103	DNAJC15	rs9525744	13	0.000150829562594268	22.66	1.93351297977599e-06
7968872	29103	DNAJC15	rs9533381	13	0.000129198966408269	22.08	2.61520320524296e-06
7968872	29103	DNAJC15	rs9315986	13	0.000367647058823529	21.65	3.27210010175672e-06
7968872	29103	DNAJC15	rs1359182	13	0.00034965034965035	21.34	3.84621789795099e-06
7933772	288	ANK3	rs10821833	10	0	24.44	7.66603848000752e-07
7933772	288	ANK3	rs12217839	10	0	24.44	7.66603848000752e-07
7933772	288	ANK3	rs10821822	10	0.0465747428321296	12.2	0.000477895158568766
8074980	2952	GSTT1	rs5760176	22	0	24.24	8.50475008784771e-07
7895409	10944	C11orf58	rs4756858	11	0	24.17	8.81954717641255e-07
7895409	10944	C11orf58	rs11024015	11	0	22.73	1.86434411812162e-06
8059680	3357	HTR2B	rs3806545	2	0	24.15	8.91161676950778e-07
8059680	3357	HTR2B	rs17586449	2	0	24.15	8.91161676950778e-07
8059680	3357	HTR2B	rs10498256	2	0	24.15	8.91161676950778e-07
8059680	3357	HTR2B	rs17586575	2	0	24.15	8.91161676950778e-07
8059680	3357	HTR2B	rs16827823	2	0.00897777777777778	15.39	8.74498653670147e-05
8059680	3357	HTR2B	rs17586554	2	0.0336109008327025	12.84	0.000339287613504916
7956648	91419	XRCC6BP1	rs11172420	12	0	23.95	9.88702923555984e-07
7956648	91419	XRCC6BP1	rs2221541	12	0	23.95	9.88702923555984e-07
7956648	91419	XRCC6BP1	rs7135063	12	0	23.95	9.88702923555984e-07
7956648	91419	XRCC6BP1	rs970249	12	0	23.95	9.88702923555984e-07
7956648	91419	XRCC6BP1	rs7304755	12	0	23.57	1.20450890694421e-06
7956648	91419	XRCC6BP1	rs1911260	12	0	23.57	1.20450890694421e-06
7956648	91419	XRCC6BP1	rs1605329	12	0	23.57	1.20450890694421e-06
7956648	91419	XRCC6BP1	rs7954592	12	0	23.57	1.20450890694421e-06
7956648	91419	XRCC6BP1	rs7966544	12	0	23.57	1.20450890694421e-06
7956648	91419	XRCC6BP1	rs11172427	12	0	22.97	1.64549308826292e-06
7956648	91419	XRCC6BP1	rs4760186	12	0	22.97	1.64549308826292e-06
7956648	91419	XRCC6BP1	rs2372309	12	0	22.84	1.76062992136336e-06
7956648	91419	XRCC6BP1	rs4435045	12	0	22.83	1.76981436398545e-06
7956648	91419	XRCC6BP1	rs10877036	12	0.000141843971631206	22.41	2.20224392724438e-06
7956648	91419	XRCC6BP1	rs11172387	12	0.000141843971631206	22.41	2.20224392724438e-06
7956648	91419	XRCC6BP1	rs11830524	12	0.000134408602150538	22.18	2.48246360050345e-06
7956648	91419	XRCC6BP1	rs7980024	12	0.00012970168612192	22.09	2.60161490783456e-06
7956648	91419	XRCC6BP1	rs10877035	12	0.000127226463104326	21.99	2.74074744429594e-06
7956648	91419	XRCC6BP1	rs10122	12	0.000124843945068664	21.83	2.97905615136232e-06
7956648	91419	XRCC6BP1	rs12366757	12	0.000343642611683849	21.18	4.18104880846428e-06
7956648	91419	XRCC6BP1	rs10877029	12	0.00145631067961165	18.49	1.70798109419836e-05
7956648	91419	XRCC6BP1	rs4237845	12	0.00642927794263106	15.87	6.78457024717306e-05
7956648	91419	XRCC6BP1	rs4630335	12	0.00717423133235725	15.78	7.11506710952253e-05
7956648	91419	XRCC6BP1	rs4760340	12	0.0136094674556213	14.64	0.000130123208455477
7956648	91419	XRCC6BP1	rs10747786	12	0.0149032992036405	14.48	0.000141655586856346
7956648	91419	XRCC6BP1	rs10747787	12	0.0149032992036405	14.48	0.000141655586856346
7956648	91419	XRCC6BP1	rs4237844	12	0.0149032992036405	14.48	0.000141655586856346
7956648	91419	XRCC6BP1	rs2002275	12	0.0173118279569892	14.25	0.000160060808433423
8058147	53938	PPIL3	rs10167387	2	0	23.84	1.04684298921156e-06
8058147	53938	PPIL3	rs13384245	2	0.000796019900497512	19.81	8.55340117973118e-06
8058147	53938	PPIL3	rs10204787	2	0.000796019900497512	19.81	8.55340117973118e-06
8058147	53938	PPIL3	rs6747253	2	0.00135363790186125	18.68	1.54595565691762e-05
8058147	53938	PPIL3	rs10183261	2	0.00445632798573975	16.65	4.49503085591241e-05
8058147	53938	PPIL3	rs10205561	2	0.00445632798573975	16.65	4.49503085591241e-05
8058147	53938	PPIL3	rs2307362	2	0.0118932038834951	14.83	0.000117649036627626
7987526	90416	C15orf57	rs11630273	15	0	23.79	1.0743919710848e-06
7987526	90416	C15orf57	rs11070283	15	0	23.79	1.0743919710848e-06
7987526	90416	C15orf57	rs10518697	15	0	23.79	1.0743919710848e-06
7987526	90416	C15orf57	rs17674454	15	0	23.25	1.42250447889016e-06
7987526	90416	C15orf57	rs17673703	15	0.000123915737298637	21.82	2.99462279210377e-06
7987526	90416	C15orf57	rs11070286	15	0.0392518939393939	12.53	0.000400469809284976
7987526	90416	C15orf57	rs11070285	15	0.0480244488103034	12.16	0.000488253771170466
7970347	8881	CDC16	rs9590405	13	0	23.66	1.14947042476584e-06
7970347	8881	CDC16	rs11617448	13	0	23.62	1.17361354706748e-06
7970347	8881	CDC16	rs9805813	13	0	23.62	1.17361354706748e-06
7970347	8881	CDC16	rs9285061	13	0	23.62	1.17361354706748e-06
7970347	8881	CDC16	rs9525326	13	0.00543657331136738	16.34	5.29347402001487e-05
7970347	8881	CDC16	rs9562187	13	0.0156273199703044	14.39	0.000148589302156604
7970347	8881	CDC16	rs7998791	13	0.0156273199703044	14.39	0.000148589302156604
7898736	29092	LINC00339	rs2056974	1	0	23.37	1.33646672195939e-06
7898736	29092	LINC00339	rs1474646	1	0.00351225977468522	17.16	3.43595760286656e-05
7898736	29092	LINC00339	rs10917139	1	0.00343137254901961	16.93	3.87837735775578e-05
7898736	29092	LINC00339	rs10917145	1	0.00544444444444444	16.39	5.15565146851461e-05
7898736	29092	LINC00339	rs2473277	1	0.0369692532942899	12.66	0.000373562215098037
8069399	23181	DIP2A	rs9306157	21	0	23.17	1.48292808334527e-06
8069399	23181	DIP2A	rs2070435	21	0	23.17	1.48292808334527e-06
8069399	23181	DIP2A	rs2839278	21	0	22.82	1.77904686560766e-06
8069399	23181	DIP2A	rs2839279	21	0	22.82	1.77904686560766e-06
8069399	23181	DIP2A	rs9647244	21	0	22.82	1.77904686560766e-06
8069399	23181	DIP2A	rs1892692	21	0.000143061516452074	22.51	2.09052475906584e-06
8069399	23181	DIP2A	rs2839304	21	0.000137741046831956	22.32	2.30790383316191e-06
8069399	23181	DIP2A	rs7279002	21	0.00012531328320802	21.86	2.93284164832157e-06
8069399	23181	DIP2A	rs2839295	21	0.00012531328320802	21.86	2.93284164832157e-06
8069399	23181	DIP2A	rs2839306	21	0.000347222222222222	21.32	3.88655419024484e-06
8069399	23181	DIP2A	rs2839287	21	0.000619195046439629	20.05	7.54435323335377e-06
8069399	23181	DIP2A	rs8129460	21	0.000949667616334283	19.39	1.06563598009711e-05
8069399	23181	DIP2A	rs2839258	21	0.00188235294117647	18.24	1.94745683987646e-05
8069399	23181	DIP2A	rs2839241	21	0.00252525252525253	17.87	2.36520353340758e-05
8069399	23181	DIP2A	rs11702704	21	0.00518394648829431	16.41	5.10153799196975e-05
8069399	23181	DIP2A	rs2239575	21	0.0390469416785206	12.54	0.000398332301207575
8069399	23181	DIP2A	rs2839356	21	0.0390469416785206	12.54	0.000398332301207575
7982712	90417	KNSTRN	rs17671250	15	0	23.16	1.49065984701565e-06
7982712	90417	KNSTRN	rs7166991	15	0.000138888888888889	22.36	2.26033012110679e-06
7982712	90417	KNSTRN	rs17672041	15	0.00013550135501355	22.19	2.46956717645669e-06
8107920	6584	SLC22A5	rs2631360	5	0	23.16	1.49065984701565e-06
8107920	6584	SLC22A5	rs2522051	5	0.00560043080236941	16.24	5.58033552467249e-05
8107920	6584	SLC22A5	rs2522057	5	0.00565939771547248	16.07	6.10434633698428e-05
8107920	6584	SLC22A5	rs274567	5	0.0063681592039801	15.9	6.67787172089726e-05
8107920	6584	SLC22A5	rs274559	5	0.0063681592039801	15.9	6.67787172089726e-05
8107920	6584	SLC22A5	rs272889	5	0.00793427230046948	15.62	7.74312620043824e-05
8107920	6584	SLC22A5	rs11748193	5	0.00828651685393259	15.58	7.90867233879211e-05
8107920	6584	SLC22A5	rs12521868	5	0.00861524582769508	15.45	8.47169431099576e-05
8107920	6584	SLC22A5	rs273913	5	0.00880250223413762	15.41	8.65291736037396e-05
8107920	6584	SLC22A5	rs11739135	5	0.0107880320269701	15.05	0.000104700256636431
8107920	6584	SLC22A5	rs274561	5	0.0110552763819095	14.99	0.000108082411285363
8116439	92304	SCGB3A1	rs10052782	5	0	23.1	1.53790699544214e-06
8116439	92304	SCGB3A1	rs2453176	5	0.000346020761245675	21.31	3.90688124487074e-06
7975506	26094	DCAF4	rs17122581	14	0	22.92	1.6888546539755e-06
7975506	26094	DCAF4	rs7144193	14	0.00014367816091954	22.55	2.04744531936169e-06
7975506	26094	DCAF4	rs9788482	14	0.000136612021857923	22.28	2.3564821075329e-06
7975506	26094	DCAF4	rs7143683	14	0.000611620795107034	19.98	7.82564228501068e-06
7975506	26094	DCAF4	rs11623827	14	0.00109289617486339	19.33	1.09964985840466e-05
7975506	26094	DCAF4	rs17122159	14	0.00135708227311281	18.69	1.53786902226958e-05
7975506	26094	DCAF4	rs2110552	14	0.00651851851851852	15.86	6.82051616396931e-05
7975506	26094	DCAF4	rs17123359	14	0.0287608225108225	13.13	0.000290604773230187
7975506	26094	DCAF4	rs6574106	14	0.0316745655608215	12.98	0.000314835967711377
8150165	84750	FUT10	rs938641	8	0.000150829562594268	22.66	1.93351297977599e-06
8150165	84750	FUT10	rs2676403	8	0.000150829562594268	22.66	1.93351297977599e-06
8150165	84750	FUT10	rs7841518	8	0.000150829562594268	22.66	1.93351297977599e-06
8150165	84750	FUT10	rs6989048	8	0.000150829562594268	22.66	1.93351297977599e-06
8150165	84750	FUT10	rs7826311	8	0.000132275132275132	22.14	2.53472851633503e-06
8150165	84750	FUT10	rs2732259	8	0.00108991825613079	19.23	1.15877988050563e-05
8150165	84750	FUT10	rs10464811	8	0.00246636771300448	17.96	2.25596083388366e-05
8150165	84750	FUT10	rs6993806	8	0.00294318959616701	17.45	2.94964287847691e-05
8150165	84750	FUT10	rs6468171	8	0.00347490347490347	17.08	3.58377312396627e-05
8150165	84750	FUT10	rs7836942	8	0.00344168260038241	17.05	3.64083750330445e-05
8150165	84750	FUT10	rs12155581	8	0.013341250989707	14.67	0.000128068499674024
8150165	84750	FUT10	rs6982159	8	0.0135271317829457	14.59	0.0001336217477007
8150165	84750	FUT10	rs9297208	8	0.0139049826187717	14.56	0.000135766171851441
8150165	84750	FUT10	rs9297209	8	0.0139049826187717	14.56	0.000135766171851441
8150165	84750	FUT10	rs1474035	8	0.0189003436426117	14.06	0.000177069791622873
8150165	84750	FUT10	rs4430053	8	0.0189003436426117	14.06	0.000177069791622873
8150165	84750	FUT10	rs1568117	8	0.0189003436426117	14.06	0.000177069791622873
8150165	84750	FUT10	rs7007756	8	0.0189003436426117	14.06	0.000177069791622873
8150165	84750	FUT10	rs16880852	8	0.0262169086251067	13.34	0.000259804348918242
8150165	84750	FUT10	rs12542920	8	0.0284959688629413	13.19	0.00028144689796916
8150165	84750	FUT10	rs12541516	8	0.0284959688629413	13.19	0.00028144689796916
8150165	84750	FUT10	rs7006163	8	0.028780353200883	13.16	0.000285988884782385
8150165	84750	FUT10	rs7841080	8	0.0290992448759439	13.12	0.000292160034659228
7957253	144321	GLIPR1L2	rs12369556	12	0.000146198830409357	22.63	1.9639393637454e-06
7957253	144321	GLIPR1L2	rs4882618	12	0.000146198830409357	22.63	1.9639393637454e-06
7957253	144321	GLIPR1L2	rs7135440	12	0.000146198830409357	22.63	1.9639393637454e-06
7957253	144321	GLIPR1L2	rs2202104	12	0.000146198830409357	22.63	1.9639393637454e-06
7957253	144321	GLIPR1L2	rs4019400	12	0.000146198830409357	22.63	1.9639393637454e-06
7957253	144321	GLIPR1L2	rs4394867	12	0.000146198830409357	22.63	1.9639393637454e-06
7957253	144321	GLIPR1L2	rs6582289	12	0.000146198830409357	22.63	1.9639393637454e-06
7957253	144321	GLIPR1L2	rs7969930	12	0.000146198830409357	22.63	1.9639393637454e-06
7957253	144321	GLIPR1L2	rs7974011	12	0.000140056022408964	22.38	2.23691344378129e-06
7957253	144321	GLIPR1L2	rs11180548	12	0.000140056022408964	22.38	2.23691344378129e-06
7957253	144321	GLIPR1L2	rs3741496	12	0.000140056022408964	22.38	2.23691344378129e-06
7957253	144321	GLIPR1L2	rs10879913	12	0.000130208333333333	22.1	2.5880974423238e-06
7957253	144321	GLIPR1L2	rs1051446	12	0.000123456790123457	21.76	3.08975163284152e-06
7957253	144321	GLIPR1L2	rs4565940	12	0.000364963503649635	21.55	3.44722685787025e-06
7957253	144321	GLIPR1L2	rs10879910	12	0.000344827586206897	21.19	4.1592901542635e-06
7957253	144321	GLIPR1L2	rs10879912	12	0.000324675324675325	20.64	5.54259209692547e-06
7957253	144321	GLIPR1L2	rs1909968	12	0.000613496932515337	19.99	7.78482248429237e-06
7957253	144321	GLIPR1L2	rs12305941	12	0.00939833113746157	15.33	9.02715124980124e-05
7957253	144321	GLIPR1L2	rs4565938	12	0.0219436706901888	13.7	0.000214454486407177
7957253	144321	GLIPR1L2	rs7966751	12	0.0219436706901888	13.7	0.000214454486407177
7957253	144321	GLIPR1L2	rs2704767	12	0.0219436706901888	13.7	0.000214454486407177
7957253	144321	GLIPR1L2	rs1275481	12	0.0219436706901888	13.7	0.000214454486407177
7957253	144321	GLIPR1L2	rs1697754	12	0.0278011794439764	13.23	0.000275503811434269
7957253	144321	GLIPR1L2	rs1604382	12	0.033510773130545	12.85	0.000337479243759468
8113250	51752	ERAP1	rs26492	5	0.000138312586445367	22.34	2.28399272015327e-06
8113250	51752	ERAP1	rs27038	5	0.000326797385620915	20.68	5.42800099642587e-06
8113250	51752	ERAP1	rs42398	5	0.000326797385620915	20.68	5.42800099642587e-06
8113250	51752	ERAP1	rs27710	5	0.00120898100172712	18.76	1.48243966663088e-05
8113250	51752	ERAP1	rs27529	5	0.00120898100172712	18.76	1.48243966663088e-05
8113250	51752	ERAP1	rs26493	5	0.00136054421768707	18.71	1.52182298224921e-05
8113250	51752	ERAP1	rs26498	5	0.00152610441767068	18.4	1.79057981573906e-05
8113250	51752	ERAP1	rs27045	5	0.00152610441767068	18.4	1.79057981573906e-05
8113250	51752	ERAP1	rs2216752	5	0.0176972281449893	14.19	0.000165246379252446
8017704	201283	AMZ2P1	rs17685439	17	0.000136054421768707	22.22	2.43127977346499e-06
8017704	201283	AMZ2P1	rs11656396	17	0.000800800800800801	19.83	8.46437209128595e-06
8017704	201283	AMZ2P1	rs12944877	17	0.00121845082680592	18.78	1.4669744420775e-05
7991546	204219	CERS3	rs7183379	15	0.000134408602150538	22.18	2.48246360050345e-06
7991546	204219	CERS3	rs7162990	15	0.0186873920552677	14.08	0.000175196810385767
7991546	204219	CERS3	rs4465593	15	0.0186873920552677	14.08	0.000175196810385767
7991546	204219	CERS3	rs4965316	15	0.0321705426356589	12.93	0.000323357782926065
7991546	204219	CERS3	rs4965315	15	0.037281976744186	12.64	0.000377579978239458
7896654	4869	NPM1	rs7711765	5	0.000132275132275132	22.14	2.53472851633503e-06
7896654	4869	NPM1	rs6555954	5	0.000132275132275132	22.14	2.53472851633503e-06
7896654	4869	NPM1	rs6888688	5	0.000132275132275132	22.14	2.53472851633503e-06
7896654	4869	NPM1	rs8180381	5	0.000132275132275132	22.14	2.53472851633503e-06
8152962	23639	LRRC6	rs11988034	8	0.000132275132275132	22.14	2.53472851633503e-06
8152962	23639	LRRC6	rs7827081	8	0.000321543408360129	20.61	5.63012614079572e-06
8152962	23639	LRRC6	rs10956677	8	0.000321543408360129	20.61	5.63012614079572e-06
8152962	23639	LRRC6	rs10110735	8	0.000317460317460317	20.56	5.77911066834641e-06
8152962	23639	LRRC6	rs2739023	8	0.00294117647058824	17.58	2.75470315285199e-05
8152962	23639	LRRC6	rs2553614	8	0.00294117647058824	17.58	2.75470315285199e-05
8152962	23639	LRRC6	rs2247049	8	0.00294117647058824	17.58	2.75470315285199e-05
8152962	23639	LRRC6	rs2280871	8	0.0063968015992004	15.91	6.64268191458843e-05
8152962	23639	LRRC6	rs2553600	8	0.00783190066857689	15.67	7.54108655586916e-05
8152962	23639	LRRC6	rs2553599	8	0.00939833113746157	15.33	9.02715124980124e-05
8152962	23639	LRRC6	rs10956680	8	0.0147640791476408	14.49	0.000140905565634046
8152962	23639	LRRC6	rs10283307	8	0.0147640791476408	14.49	0.000140905565634046
8153430	93100	NAPRT	rs10112966	8	0.000128700128700129	22.04	2.67027219466614e-06
8153430	93100	NAPRT	rs1563148	8	0.00384384384384384	16.75	4.26422647459538e-05
8044605	654433	PAX8-AS1	rs11123172	2	0.000128205128205128	22.01	2.71233612470474e-06
8044605	654433	PAX8-AS1	rs902696	2	0.00291060291060291	17.52	2.84301256170436e-05
8044605	654433	PAX8-AS1	rs3748916	2	0.00291060291060291	17.52	2.84301256170436e-05
8044605	654433	PAX8-AS1	rs7560701	2	0.00407673860911271	16.72	4.33218813590482e-05
8044605	654433	PAX8-AS1	rs4848320	2	0.0190573770491803	14.04	0.000178962942637896
8044605	654433	PAX8-AS1	rs13002606	2	0.0201951219512195	13.89	0.000193827006416491
8044605	654433	PAX8-AS1	rs6542127	2	0.037174811573061	12.65	0.000375565677465615
8044605	654433	PAX8-AS1	rs4849178	2	0.0408483171968649	12.44	0.000420235783146286
8044605	654433	PAX8-AS1	rs11123175	2	0.0489135158626684	12.13	0.000496171199567146
8097098	54532	USP53	rs17595790	4	0.000127226463104326	21.99	2.74074744429594e-06
8097098	54532	USP53	rs13113462	4	0.000355871886120996	21.41	3.70832015582071e-06
8097098	54532	USP53	rs13127517	4	0.000355871886120996	21.41	3.70832015582071e-06
8097098	54532	USP53	rs1397611	4	0.000355871886120996	21.41	3.70832015582071e-06
8097098	54532	USP53	rs11722940	4	0.000355871886120996	21.41	3.70832015582071e-06
8097098	54532	USP53	rs17050312	4	0.000355871886120996	21.41	3.70832015582071e-06
8097098	54532	USP53	rs2036859	4	0.000355871886120996	21.41	3.70832015582071e-06
8097098	54532	USP53	rs17517470	4	0.000971817298347911	19.65	9.30033113780356e-06
8097098	54532	USP53	rs17595713	4	0.00187353629976581	18.23	1.95770811169703e-05
8097098	54532	USP53	rs1511016	4	0.0352606869285891	12.74	0.000357917693658315
8017186	63897	HEATR6	rs10515177	17	0.000126262626262626	21.95	2.79846900790457e-06
8017186	63897	HEATR6	rs8078068	17	0.000126262626262626	21.95	2.79846900790457e-06
7896021	6233	RPS27A	rs6545480	2	0.0001230012300123	21.73	3.13844718917099e-06
7896021	6233	RPS27A	rs2589092	2	0.00283687943262411	17.75	2.51917493536886e-05
7896021	6233	RPS27A	rs6715130	2	0.00493402180149168	16.53	4.78863967532245e-05
7896021	6233	RPS27A	rs11125555	2	0.00767004341534009	15.71	7.38327942499497e-05
7896021	6233	RPS27A	rs7349405	2	0.0115306536743808	14.86	0.00011579253598834
7932964	10438	C1D	rs10439494	2	0.00294318959616701	17.45	2.94964287847691e-05
7932964	10438	C1D	rs7575344	2	0.00617283950617284	15.99	6.36779495337939e-05
7924184	642946	FLVCR1-AS1	rs12404754	1	0.00036231884057971	21.54	3.46524873430287e-06
7924184	642946	FLVCR1-AS1	rs6679848	1	0.00033003300330033	20.72	5.3157875283363e-06
7924184	642946	FLVCR1-AS1	rs6679938	1	0.00033003300330033	20.72	5.3157875283363e-06
7924184	642946	FLVCR1-AS1	rs11120067	1	0.00033003300330033	20.72	5.3157875283363e-06
7924184	642946	FLVCR1-AS1	rs7523329	1	0.00033003300330033	20.72	5.3157875283363e-06
7924184	642946	FLVCR1-AS1	rs3207090	1	0.000324675324675325	20.64	5.54259209692547e-06
7924184	642946	FLVCR1-AS1	rs963328	1	0.000626959247648903	20.16	7.12268972091577e-06
7924184	642946	FLVCR1-AS1	rs870547	1	0.00108695652173913	19.22	1.16486573671996e-05
7924184	642946	FLVCR1-AS1	rs10779588	1	0.00245535714285714	17.95	2.26784419122277e-05
7924184	642946	FLVCR1-AS1	rs2291773	1	0.00258064516129032	17.83	2.4154471407965e-05
7924184	642946	FLVCR1-AS1	rs1284852	1	0.00987012987012987	15.22	9.56846697618158e-05
7924184	642946	FLVCR1-AS1	rs6656232	1	0.0155580192165558	14.38	0.000149380513661162
7924184	642946	FLVCR1-AS1	rs12734543	1	0.0215043695380774	13.74	0.000209935497613947
8052698	10438	C1D	rs10439494	2	0.00542005420054201	16.3	5.40639514973283e-05
8052698	10438	C1D	rs7575344	2	0.0078984485190409	15.63	7.70228721646551e-05
7941444	1521	CTSW	rs694994	11	0.000342465753424658	21.11	4.33659173410368e-06
7941444	1521	CTSW	rs10896050	11	0.0199142762940983	13.92	0.000190757856102902
8125436	3127	HLA-DRB5	rs3129768	6	0.000338983050847458	21.01	4.56892416049491e-06
8125436	3127	HLA-DRB5	rs3129868	6	0.000421940928270042	20.45	6.12095560823552e-06
8125436	3127	HLA-DRB5	rs3135365	6	0.000946969696969697	19.38	1.07123070066118e-05
8125436	3127	HLA-DRB5	rs3135377	6	0.00136752136752137	18.72	1.51386312937944e-05
8125436	3127	HLA-DRB5	rs2213581	6	0.00136752136752137	18.72	1.51386312937944e-05
8125436	3127	HLA-DRB5	rs3135338	6	0.0127498001598721	14.73	0.000124056536530832
8125436	3127	HLA-DRB5	rs2395173	6	0.0127498001598721	14.73	0.000124056536530832
8125436	3127	HLA-DRB5	rs9271720	6	0.0316286388670338	12.97	0.000316522021639725
8010354	2548	GAA	rs2361719	17	0.000337837837837838	20.97	4.6653184324312e-06
8010354	2548	GAA	rs12942941	17	0.00299319727891156	17.41	3.01236967290496e-05
8010354	2548	GAA	rs8068051	17	0.00455891059798697	16.64	4.51879120691815e-05
8010354	2548	GAA	rs8064429	17	0.00513254371122391	16.44	5.02143664644261e-05
8010354	2548	GAA	rs8065486	17	0.00513254371122391	16.44	5.02143664644261e-05
8010354	2548	GAA	rs1442314	17	0.0194918087596122	13.98	0.000184765617845791
8010354	2548	GAA	rs4889967	17	0.0208974358974359	13.83	0.000200115372719061
8010354	2548	GAA	rs4889970	17	0.0208974358974359	13.83	0.000200115372719061
8010354	2548	GAA	rs9319623	17	0.0232094288304624	13.58	0.000228608235882123
8010354	2548	GAA	rs4889814	17	0.0287629994526546	13.15	0.000287519243401653
8010354	2548	GAA	rs12450199	17	0.0316286388670338	12.97	0.000316522021639725
7917503	2635	GBP3	rs17433780	1	0.000335570469798658	20.88	4.88973464124727e-06
7917503	2635	GBP3	rs10493821	1	0.000335570469798658	20.88	4.88973464124727e-06
7917503	2635	GBP3	rs17434342	1	0.00150375939849624	18.54	1.66375794398517e-05
7917503	2635	GBP3	rs10922563	1	0.016955266955267	14.27	0.000158368955016585
7965343	282809	POC1B	rs10858883	12	0.000333333333333333	20.75	5.23315790896862e-06
7965343	282809	POC1B	rs10858891	12	0.000333333333333333	20.75	5.23315790896862e-06
7965343	282809	POC1B	rs11105308	12	0.000609756097560976	19.96	7.90792765602236e-06
7965343	282809	POC1B	rs7295439	12	0.0019047619047619	18.27	1.91702543006885e-05
7965343	282809	POC1B	rs10858888	12	0.00258684405025868	17.92	2.30387296049618e-05
7965343	282809	POC1B	rs11105315	12	0.00258684405025868	17.92	2.30387296049618e-05
7917008	127255	LRRIQ3	rs577367	1	0.000319488817891374	20.59	5.68925170332861e-06
7917008	127255	LRRIQ3	rs520806	1	0.000319488817891374	20.59	5.68925170332861e-06
7917008	127255	LRRIQ3	rs11210395	1	0.0234490946868507	13.53	0.000234780046924878
7939507	84680	ACCS	rs2074040	11	0.000420609884332282	20.33	6.5170716746806e-06
7939507	84680	ACCS	rs7127924	11	0.00183908045977011	18.15	2.04169428403451e-05
7939507	84680	ACCS	rs178505	11	0.0103123662815576	15.16	9.87737876416666e-05
8003607	400566	C17orf97	rs12951902	17	0.000419287211740042	20.31	6.58554923424521e-06
8092067	200916	RPL22L1	rs3821747	3	0.00062111801242236	20.11	7.31133983552827e-06
8092067	200916	RPL22L1	rs13073591	3	0.0435059037238874	12.34	0.000443355021455444
7935780	25956	SEC31B	rs3793771	10	0.000606060606060606	19.91	8.11746152467788e-06
7935780	25956	SEC31B	rs2489001	10	0.00564263322884012	16.11	5.97676088690851e-05
7935780	25956	SEC31B	rs3750720	10	0.00784869976359338	15.65	7.62125813761949e-05
7935780	25956	SEC31B	rs3793772	10	0.00865859129654554	15.43	8.56182342045027e-05
7935780	25956	SEC31B	rs11190540	10	0.00908687943262411	15.38	8.79139012130593e-05
7935780	25956	SEC31B	rs1417823	10	0.00908687943262411	15.38	8.79139012130593e-05
7935780	25956	SEC31B	rs10883497	10	0.0103022562792678	15.13	0.000100355787280153
7935780	25956	SEC31B	rs11190569	10	0.0113457556935818	14.95	0.000110398063117963
7935780	25956	SEC31B	rs7073586	10	0.0233273596176822	13.55	0.000232291423450961
7935780	25956	SEC31B	rs11292	10	0.0233273596176822	13.55	0.000232291423450961
7935780	25956	SEC31B	rs2495745	10	0.0233273596176822	13.55	0.000232291423450961
7935780	25956	SEC31B	rs2495744	10	0.0233273596176822	13.55	0.000232291423450961
7935780	25956	SEC31B	rs9420797	10	0.0233273596176822	13.55	0.000232291423450961
7935780	25956	SEC31B	rs2489046	10	0.0233273596176822	13.55	0.000232291423450961
7935780	25956	SEC31B	rs2489053	10	0.0233273596176822	13.55	0.000232291423450961
7935780	25956	SEC31B	rs2273694	10	0.0287629994526546	13.15	0.000287519243401653
7935780	25956	SEC31B	rs3793706	10	0.0287629994526546	13.15	0.000287519243401653
7935780	25956	SEC31B	rs3750627	10	0.0287629994526546	13.15	0.000287519243401653
7935780	25956	SEC31B	rs3750629	10	0.0287629994526546	13.15	0.000287519243401653
7935780	25956	SEC31B	rs2295779	10	0.0287629994526546	13.15	0.000287519243401653
7935780	25956	SEC31B	rs4919471	10	0.0287629994526546	13.15	0.000287519243401653
7935780	25956	SEC31B	rs11190604	10	0.0287629994526546	13.15	0.000287519243401653
7935780	25956	SEC31B	rs3750633	10	0.0287629994526546	13.15	0.000287519243401653
7935780	25956	SEC31B	rs11190613	10	0.0318501170960187	12.95	0.000319921493410303
7935780	25956	SEC31B	rs10883477	10	0.0386742966142108	12.56	0.000394091748583663
7918379	2947	GSTM3	rs4970774	1	0.000800800800800801	19.83	8.46437209128595e-06
7918379	2947	GSTM3	rs1887547	1	0.00125786163522013	19.1	1.24044887096726e-05
8129728	54806	AHI1	rs6908428	6	0.000779727095516569	19.71	9.01285014608748e-06
8129728	54806	AHI1	rs7750586	6	0.000779727095516569	19.71	9.01285014608748e-06
8129728	54806	AHI1	rs9399148	6	0.00314591700133869	17.3	3.19186852111402e-05
7930380	120	ADD3	rs17126883	10	0.000966183574879227	19.61	9.4970824327908e-06
7930380	120	ADD3	rs734165	10	0.000966183574879227	19.61	9.4970824327908e-06
7930380	120	ADD3	rs12571674	10	0.000966183574879227	19.61	9.4970824327908e-06
7930380	120	ADD3	rs6584970	10	0.00251436781609195	17.85	2.39019269238804e-05
7930380	120	ADD3	rs7069128	10	0.00346153846153846	17.07	3.60269399303486e-05
7930380	120	ADD3	rs11194981	10	0.00346153846153846	17.07	3.60269399303486e-05
7930380	120	ADD3	rs12243027	10	0.00385774562989753	16.76	4.24181159869127e-05
7930380	120	ADD3	rs734163	10	0.00565939771547248	16.07	6.10434633698428e-05
7930380	120	ADD3	rs12570612	10	0.00599483204134367	16.01	6.30087952356456e-05
7930380	120	ADD3	rs1009532	10	0.00754716981132075	15.73	7.30562589109567e-05
7930380	120	ADD3	rs12263484	10	0.00784869976359338	15.65	7.62125813761949e-05
7930380	120	ADD3	rs11194926	10	0.00784869976359338	15.65	7.62125813761949e-05
7930380	120	ADD3	rs921351	10	0.00784869976359338	15.65	7.62125813761949e-05
7930380	120	ADD3	rs7080576	10	0.00784869976359338	15.65	7.62125813761949e-05
7930380	120	ADD3	rs731793	10	0.00784869976359338	15.65	7.62125813761949e-05
7930380	120	ADD3	rs17095355	10	0.00784869976359338	15.65	7.62125813761949e-05
7930380	120	ADD3	rs2122517	10	0.00882352941176471	15.4	8.69882938920677e-05
7930380	120	ADD3	rs17126902	10	0.0131985731272295	14.68	0.000127390880369128
7930380	120	ADD3	rs4275548	10	0.0169899425287356	14.26	0.000159212618609452
7930380	120	ADD3	rs2501575	10	0.0233875828812538	13.57	0.000229829379874383
8015511	79132	DHX58	rs2074158	17	0.000960614793467819	19.56	9.74890933390823e-06
8015511	79132	DHX58	rs2074159	17	0.0054726368159204	16.37	5.21034215273181e-05
8148059	64798	DEPTOR	rs11998247	8	0.000955109837631328	19.49	1.01127718488185e-05
8148059	64798	DEPTOR	rs10102995	8	0.000955109837631328	19.49	1.01127718488185e-05
8148059	64798	DEPTOR	rs4871010	8	0.00147420147420147	18.5	1.6990429947621e-05
8148059	64798	DEPTOR	rs4871011	8	0.00147420147420147	18.5	1.6990429947621e-05
8148059	64798	DEPTOR	rs6469866	8	0.00147420147420147	18.5	1.6990429947621e-05
8148059	64798	DEPTOR	rs9649948	8	0.00147420147420147	18.5	1.6990429947621e-05
8148059	64798	DEPTOR	rs13265513	8	0.00147420147420147	18.5	1.6990429947621e-05
8148059	64798	DEPTOR	rs2326432	8	0.00147420147420147	18.5	1.6990429947621e-05
8148059	64798	DEPTOR	rs6996081	8	0.00147420147420147	18.5	1.6990429947621e-05
8148059	64798	DEPTOR	rs10099088	8	0.00205949656750572	18.12	2.07411419990997e-05
8148059	64798	DEPTOR	rs4871793	8	0.00264663805436338	17.82	2.42817473247548e-05
8148059	64798	DEPTOR	rs7387694	8	0.0316286388670338	12.97	0.000316522021639725
8148059	64798	DEPTOR	rs6987580	8	0.0316286388670338	12.97	0.000316522021639725
8148059	64798	DEPTOR	rs2037346	8	0.0316286388670338	12.97	0.000316522021639725
8148059	64798	DEPTOR	rs7462302	8	0.0327709611451943	12.89	0.000330342431263391
7940565	9415	FADS2	rs174549	11	0.000928505106778087	19.37	1.0768549157279e-05
7940565	9415	FADS2	rs174548	11	0.00185614849187935	18.18	2.00978342140874e-05
7940565	9415	FADS2	rs174547	11	0.00385774562989753	16.76	4.24181159869127e-05
7940565	9415	FADS2	rs174577	11	0.0050453514739229	16.47	4.94259981903701e-05
7940565	9415	FADS2	rs174583	11	0.00622154779969651	15.94	6.5382275915256e-05
7940565	9415	FADS2	rs4246215	11	0.00864864864864865	15.44	8.51663890789497e-05
7940565	9415	FADS2	rs174534	11	0.0198341625207297	13.95	0.00018773765577684
8130129	348995	NUP43	rs9767105	6	0.000928505106778087	19.37	1.0768549157279e-05
8130129	348995	NUP43	rs9322209	6	0.000928505106778087	19.37	1.0768549157279e-05
8130129	348995	NUP43	rs6913486	6	0.000928505106778087	19.37	1.0768549157279e-05
8130129	348995	NUP43	rs1934534	6	0.000928505106778087	19.37	1.0768549157279e-05
8130129	348995	NUP43	rs12526675	6	0.000928505106778087	19.37	1.0768549157279e-05
8130129	348995	NUP43	rs12660304	6	0.000928505106778087	19.37	1.0768549157279e-05
8130129	348995	NUP43	rs10782317	6	0.000928505106778087	19.37	1.0768549157279e-05
8130129	348995	NUP43	rs10782318	6	0.000928505106778087	19.37	1.0768549157279e-05
8130129	348995	NUP43	rs9688412	6	0.000928505106778087	19.37	1.0768549157279e-05
8130129	348995	NUP43	rs3763162	6	0.000928505106778087	19.37	1.0768549157279e-05
8130129	348995	NUP43	rs9478848	6	0.000928505106778087	19.37	1.0768549157279e-05
8130129	348995	NUP43	rs9766004	6	0.0010840108401084	19.18	1.18953183557073e-05
8130129	348995	NUP43	rs2064521	6	0.00513254371122391	16.44	5.02143664644261e-05
8130129	348995	NUP43	rs880245	6	0.0422115164028447	12.4	0.000429333848898369
8144322	9172	MYOM2	rs2294073	8	0.00091324200913242	19.36	1.08250878154077e-05
7895153	10438	C1D	rs7575344	2	0.00784869976359338	15.65	7.62125813761949e-05
7895153	10438	C1D	rs10439494	2	0.0112494811124948	14.96	0.000109814510008333
8075142	23331	TTC28	rs134506	22	0.00124777183600713	19.05	1.27337773618243e-05
8075142	23331	TTC28	rs134547	22	0.00124777183600713	19.05	1.27337773618243e-05
8075142	23331	TTC28	rs16986398	22	0.00124777183600713	19.05	1.27337773618243e-05
8075142	23331	TTC28	rs9625524	22	0.00124777183600713	19.05	1.27337773618243e-05
8075142	23331	TTC28	rs138679	22	0.00298710115410726	17.4	3.02825974369918e-05
8075142	23331	TTC28	rs2144922	22	0.00341880341880342	16.89	3.96097099256202e-05
8075142	23331	TTC28	rs130414	22	0.0225463384989365	13.63	0.000222599878741268
8075142	23331	TTC28	rs2143420	22	0.0385864374403056	12.57	0.000391988579109066
8075142	23331	TTC28	rs2073327	22	0.0400093698758491	12.49	0.000409136193760195
8075142	23331	TTC28	rs470103	22	0.0407974038015763	12.45	0.000417991819919652
8075142	23331	TTC28	rs12166077	22	0.0407974038015763	12.45	0.000417991819919652
8075142	23331	TTC28	rs12166740	22	0.0407974038015763	12.45	0.000417991819919652
8075142	23331	TTC28	rs16985967	22	0.0407974038015763	12.45	0.000417991819919652
8075142	23331	TTC28	rs9620768	22	0.0407974038015763	12.45	0.000417991819919652
8075142	23331	TTC28	rs10154425	22	0.0407974038015763	12.45	0.000417991819919652
8075142	23331	TTC28	rs9620778	22	0.0407974038015763	12.45	0.000417991819919652
8075142	23331	TTC28	rs9625475	22	0.0407974038015763	12.45	0.000417991819919652
7969626	160897	GPR180	rs9524559	13	0.00123456790123457	18.97	1.32789978695e-05
7969626	160897	GPR180	rs9524545	13	0.00349143610013175	17.14	3.4723268956437e-05
7969626	160897	GPR180	rs7998025	13	0.00349143610013175	17.14	3.4723268956437e-05
7969626	160897	GPR180	rs9524549	13	0.00349143610013175	17.14	3.4723268956437e-05
7969626	160897	GPR180	rs1112370	13	0.00347349177330896	16.88	3.98189422986146e-05
7969626	160897	GPR180	rs9524548	13	0.00494252873563218	16.54	4.76345253572963e-05
7969626	160897	GPR180	rs9556402	13	0.00726120857699805	15.75	7.22879388261805e-05
7969626	160897	GPR180	rs1408999	13	0.0156273199703044	14.39	0.000148589302156604
7969626	160897	GPR180	rs9561641	13	0.0163035584604212	14.3	0.000155864878689169
7969626	160897	GPR180	rs6492721	13	0.0290992448759439	13.12	0.000292160034659228
7969626	160897	GPR180	rs4489873	13	0.0435914855072464	12.33	0.000445736407512023
8031748	388567	ZNF749	rs12978934	19	0.00123456790123457	18.97	1.32789978695e-05
8031748	388567	ZNF749	rs7250521	19	0.00137812230835487	18.74	1.49806864807792e-05
8031748	388567	ZNF749	rs11666890	19	0.0110130306851618	15	0.000107511176729501
8031748	388567	ZNF749	rs10423532	19	0.0194918087596122	13.98	0.000184765617845791
7930181	57412	AS3MT	rs4919690	10	0.00123131046613896	18.88	1.39204495074785e-05
7930181	57412	AS3MT	rs4919691	10	0.00542005420054201	16.3	5.40639514973283e-05
7930181	57412	AS3MT	rs4917985	10	0.00642927794263106	15.87	6.78457024717306e-05
7930181	57412	AS3MT	rs4919683	10	0.0107172995780591	15.07	0.000103596706164995
7930181	57412	AS3MT	rs10786712	10	0.0111666666666667	14.98	0.000108656700691986
7930181	57412	AS3MT	rs284857	10	0.0113423092615259	14.9	0.000113362985350017
7930181	57412	AS3MT	rs3781287	10	0.0153989560029828	14.4	0.000147802310334454
7930181	57412	AS3MT	rs7096475	10	0.0153989560029828	14.4	0.000147802310334454
7930181	57412	AS3MT	rs12248123	10	0.0235050325636471	13.52	0.000236034416529349
7930181	57412	AS3MT	rs7898770	10	0.0235050325636471	13.52	0.000236034416529349
7930181	57412	AS3MT	rs10786719	10	0.0277074542897328	13.24	0.000274037909602573
7930181	57412	AS3MT	rs11191438	10	0.0279317100475791	13.22	0.00027697761801865
7930181	57412	AS3MT	rs7899622	10	0.0284959688629413	13.19	0.00028144689796916
7930181	57412	AS3MT	rs10748835	10	0.038546150167384	12.58	0.000389896731481288
7930181	57412	AS3MT	rs10509757	10	0.038546150167384	12.58	0.000389896731481288
7930181	57412	AS3MT	rs10883817	10	0.038546150167384	12.58	0.000389896731481288
7930181	57412	AS3MT	rs7894588	10	0.0403729603729604	12.47	0.00041354009261757
8068612	7485	WRB	rs2837017	21	0.00121527777777778	18.77	1.47468669295388e-05
8068612	7485	WRB	rs2837018	21	0.00252525252525253	17.87	2.36520353340758e-05
8068612	7485	WRB	rs2065313	21	0.00252525252525253	17.87	2.36520353340758e-05
8068612	7485	WRB	rs2837008	21	0.00297372060857538	17.51	2.85800497611501e-05
8068612	7485	WRB	rs2836999	21	0.00314591700133869	17.3	3.19186852111402e-05
8068612	7485	WRB	rs2837003	21	0.0159324522760646	14.35	0.000151779695065757
8068612	7485	WRB	rs2837004	21	0.0159324522760646	14.35	0.000151779695065757
8068612	7485	WRB	rs940625	21	0.0320114048729912	12.94	0.000321635010872824
8101086	27163	NAAA	rs7670156	4	0.0013745704467354	18.73	1.50594509158505e-05
8101086	27163	NAAA	rs2869461	4	0.00292887029288703	17.57	2.76922761795687e-05
8101086	27163	NAAA	rs1554015	4	0.00313333333333333	17.28	3.22564145624377e-05
8101086	27163	NAAA	rs12511861	4	0.00313333333333333	17.28	3.22564145624377e-05
8101086	27163	NAAA	rs2047985	4	0.0135846093443267	14.62	0.000131511420619718
8023871	284273	ZADH2	rs629126	18	0.00136752136752137	18.72	1.51386312937944e-05
8023871	284273	ZADH2	rs1047521	18	0.00184331797235023	18.16	2.03100116783891e-05
8023871	284273	ZADH2	rs615360	18	0.00184331797235023	18.16	2.03100116783891e-05
8023871	284273	ZADH2	rs1132845	18	0.0020501138952164	18.1	2.09601431154497e-05
8023871	284273	ZADH2	rs9646585	18	0.00920761398849048	15.36	8.88494191145669e-05
8023871	284273	ZADH2	rs605129	18	0.0215043695380774	13.74	0.000209935497613947
8023871	284273	ZADH2	rs623223	18	0.0215043695380774	13.74	0.000209935497613947
8023871	284273	ZADH2	rs635553	18	0.0215043695380774	13.74	0.000209935497613947
8023871	284273	ZADH2	rs591678	18	0.0223446587082951	13.65	0.000220241320452157
8023871	284273	ZADH2	rs11661290	18	0.0259965337954939	13.38	0.000254321729089974
8023871	284273	ZADH2	rs9950997	18	0.0259965337954939	13.38	0.000254321729089974
8023871	284273	ZADH2	rs9962947	18	0.0259965337954939	13.38	0.000254321729089974
8023871	284273	ZADH2	rs594049	18	0.025948275862069	13.37	0.000255681354743746
8044236	9648	GCC2	rs2718755	2	0.00151515151515152	18.56	1.64639238348911e-05
8044236	9648	GCC2	rs2577599	2	0.00151878497202238	18.37	1.8189951015767e-05
8044236	9648	GCC2	rs2118450	2	0.00151878497202238	18.37	1.8189951015767e-05
8044236	9648	GCC2	rs2438238	2	0.0024024024024024	17.98	2.23238146749521e-05
8044236	9648	GCC2	rs10188434	2	0.00244988864142539	17.94	2.27979044132225e-05
8044236	9648	GCC2	rs893403	2	0.00255847953216374	17.9	2.32821109078489e-05
8044236	9648	GCC2	rs1915487	2	0.00253623188405797	17.88	2.35280756057288e-05
8044236	9648	GCC2	rs7559347	2	0.00825309491059147	15.53	8.1206219545145e-05
8044236	9648	GCC2	rs1025695	2	0.0112494811124948	14.96	0.000109814510008333
8044236	9648	GCC2	rs13021399	2	0.015185601799775	14.43	0.000145466426645702
8044236	9648	GCC2	rs13413437	2	0.0208252740167634	13.84	0.000199053215193759
8044236	9648	GCC2	rs12613736	2	0.0234746017433123	13.56	0.000231057097157748
7910591	84284	NTPCR	rs1555394	1	0.00150375939849624	18.54	1.66375794398517e-05
7910591	84284	NTPCR	rs1555395	1	0.00150375939849624	18.54	1.66375794398517e-05
7910591	84284	NTPCR	rs9424515	1	0.00150375939849624	18.54	1.66375794398517e-05
7910591	84284	NTPCR	rs6673130	1	0.00150375939849624	18.54	1.66375794398517e-05
7910591	84284	NTPCR	rs12021705	1	0.00185614849187935	18.18	2.00978342140874e-05
7910591	84284	NTPCR	rs4649417	1	0.00233258088788563	18	2.20904969985855e-05
7910591	84284	NTPCR	rs9424507	1	0.00284292821606254	17.78	2.47976256569151e-05
7910591	84284	NTPCR	rs41417151	1	0.00283085633404105	17.74	2.53245177718486e-05
7910591	84284	NTPCR	rs3766496	1	0.028686030428769	13.17	0.000284466737292217
7910591	84284	NTPCR	rs743195	1	0.0296623794212219	13.09	0.000296876351565599
7910591	84284	NTPCR	rs7539514	1	0.0306549986740918	13.03	0.000306540549745652
7916262	54987	C1orf123	rs1056425	1	0.00148883374689826	18.52	1.68130749450116e-05
7916262	54987	C1orf123	rs2297656	1	0.00348837209302326	17.09	3.56495213359172e-05
7916262	54987	C1orf123	rs10788949	1	0.00342507645259939	16.92	3.89886203778317e-05
7916262	54987	C1orf123	rs17785382	1	0.00544662309368192	16.31	5.37793976816928e-05
7916262	54987	C1orf123	rs2297657	1	0.0161572052401747	14.32	0.000154217682550425
7916262	54987	C1orf123	rs5177	1	0.0195344129554656	14.01	0.000181840967527323
7916262	54987	C1orf123	rs2297660	1	0.0195344129554656	14.01	0.000181840967527323
7916262	54987	C1orf123	rs11206127	1	0.0208974358974359	13.83	0.000200115372719061
7916262	54987	C1orf123	rs869987	1	0.0208974358974359	13.83	0.000200115372719061
7916262	54987	C1orf123	rs869988	1	0.0211746031746032	13.8	0.000203336229894922
7938788	3948	LDHC	rs2403279	11	0.00148883374689826	18.52	1.68130749450116e-05
7938788	3948	LDHC	rs7112492	11	0.00293115201090661	17.43	2.98084046328019e-05
8065089	55614	KIF16B	rs4813225	20	0.0019047619047619	18.27	1.91702543006885e-05
8065089	55614	KIF16B	rs13044683	20	0.0019047619047619	18.27	1.91702543006885e-05
8065089	55614	KIF16B	rs926773	20	0.0019047619047619	18.27	1.91702543006885e-05
8148385	7038	TG	rs180194	8	0.00189125295508274	18.25	1.93725949219694e-05
8148385	7038	TG	rs180208	8	0.00189125295508274	18.25	1.93725949219694e-05
8148385	7038	TG	rs864898	8	0.00189125295508274	18.25	1.93725949219694e-05
8148385	7038	TG	rs180193	8	0.00284292821606254	17.78	2.47976256569151e-05
8148385	7038	TG	rs2739045	8	0.00354330708661417	17.13	3.4906563926596e-05
8148385	7038	TG	rs2162141	8	0.003515625	17.12	3.50908314438158e-05
8148385	7038	TG	rs235427	8	0.003515625	17.12	3.50908314438158e-05
8148385	7038	TG	rs235428	8	0.003515625	17.12	3.50908314438158e-05
8148385	7038	TG	rs235436	8	0.003515625	17.12	3.50908314438158e-05
8148385	7038	TG	rs16904746	8	0.003515625	17.12	3.50908314438158e-05
8148385	7038	TG	rs7000440	8	0.003515625	17.12	3.50908314438158e-05
8148385	7038	TG	rs4736612	8	0.003515625	17.12	3.50908314438158e-05
8148385	7038	TG	rs10092556	8	0.0034440344403444	16.95	3.83773198237051e-05
8148385	7038	TG	rs2553587	8	0.00928381962864721	15.35	8.93209278983788e-05
8148385	7038	TG	rs235440	8	0.0101673101673102	15.18	9.7733087298965e-05
8148385	7038	TG	rs2553593	8	0.0135271317829457	14.59	0.0001336217477007
8148385	7038	TG	rs2553600	8	0.0158747697974217	14.36	0.000150975687111143
8148385	7038	TG	rs2553599	8	0.0201951219512195	13.89	0.000193827006416491
8148385	7038	TG	rs180223	8	0.0287608225108225	13.13	0.000290604773230187
8138277	221806	VWDE	rs17444203	7	0.00187353629976581	18.23	1.95770811169703e-05
8138277	221806	VWDE	rs17444259	7	0.00187353629976581	18.23	1.95770811169703e-05
8138277	221806	VWDE	rs7803002	7	0.0173276170060736	14.23	0.000161770864880322
8138277	221806	VWDE	rs13228820	7	0.0195228494623656	14	0.000182810632981835
8138277	221806	VWDE	rs7808979	7	0.0250073551044425	13.44	0.000246315621673815
8138277	221806	VWDE	rs6948515	7	0.035092936802974	12.75	0.000356009163215547
8069450	3275	PRMT2	rs9306157	21	0.00185614849187935	18.18	2.00978342140874e-05
8069450	3275	PRMT2	rs2070435	21	0.00185614849187935	18.18	2.00978342140874e-05
8003722	63826	SRR	rs17761864	17	0.0018348623853211	18.14	2.05244396063452e-05
8003722	63826	SRR	rs16952025	17	0.00293115201090661	17.43	2.98084046328019e-05
8003722	63826	SRR	rs1885987	17	0.00733722060252672	15.74	7.26710774543231e-05
7912496	4524	MTHFR	rs1801131	1	0.0020501138952164	18.1	2.09601431154497e-05
7912496	4524	MTHFR	rs11121828	1	0.0044205495818399	16.66	4.47139610874147e-05
7912496	4524	MTHFR	rs4845882	1	0.00850293984622343	15.48	8.33828721634602e-05
7912496	4524	MTHFR	rs9651118	1	0.0233273596176822	13.55	0.000232291423450961
7912496	4524	MTHFR	rs198401	1	0.0238179669030733	13.5	0.00023856345402871
7912496	4524	MTHFR	rs12404124	1	0.0349004975124378	12.76	0.000354110896172844
7912496	4524	MTHFR	rs198391	1	0.0349004975124378	12.76	0.000354110896172844
7912496	4524	MTHFR	rs535107	1	0.0349004975124378	12.76	0.000354110896172844
7893090	6133	RPL9	rs2608828	4	0.00204545454545455	18.09	2.10705133469847e-05
7893090	6133	RPL9	rs2687971	4	0.035092936802974	12.75	0.000356009163215547
7893090	6133	RPL9	rs2687972	4	0.035092936802974	12.75	0.000356009163215547
7893090	6133	RPL9	rs2608829	4	0.035092936802974	12.75	0.000356009163215547
7991386	10519	CIB1	rs1059495	15	0.00226757369614512	18.06	2.1405139859148e-05
7991386	10519	CIB1	rs11632753	15	0.0135050741608119	14.61	0.000132211108336988
7991386	10519	CIB1	rs4451921	15	0.0178861788617886	14.17	0.000167012238813541
7991386	10519	CIB1	rs7342638	15	0.0179514255543823	14.16	0.00016790228313015
7991386	10519	CIB1	rs16944155	15	0.0281258702311334	13.2	0.000279949117880086
7991386	10519	CIB1	rs7342665	15	0.0427724578203374	12.37	0.000436287606448933
8001507	583	BBS2	rs13337155	16	0.00245535714285714	17.95	2.26784419122277e-05
8001507	583	BBS2	rs9921942	16	0.00354879594423321	17	3.73798184017015e-05
8001507	583	BBS2	rs4556786	16	0.00354879594423321	17	3.73798184017015e-05
8016438	3212	HOXB2	rs2325948	17	0.00255847953216374	17.9	2.32821109078489e-05
8016438	3212	HOXB2	rs925284	17	0.00255847953216374	17.9	2.32821109078489e-05
8016438	3212	HOXB2	rs11079826	17	0.00255847953216374	17.9	2.32821109078489e-05
8016438	3212	HOXB2	rs11651168	17	0.00255847953216374	17.9	2.32821109078489e-05
7893235	4735	SEPT2	rs7601738	2	0.00253623188405797	17.88	2.35280756057288e-05
7893235	4735	SEPT2	rs757978	2	0.0111666666666667	14.98	0.000108656700691986
7975607	122970	ACOT4	rs7156378	14	0.0027123483226267	17.81	2.44096971103203e-05
7975607	122970	ACOT4	rs4903128	14	0.0216106965174129	13.73	0.000211056170604097
7894355	10438	C1D	rs7575344	2	0.0198341625207297	13.95	0.00018773765577684
8044584	23550	PSD4	rs4849166	2	0.00281293952180028	17.7	2.58626601740446e-05
8044584	23550	PSD4	rs4849167	2	0.00281293952180028	17.7	2.58626601740446e-05
8044584	23550	PSD4	rs6760120	2	0.00318725099601594	17.23	3.31165358180971e-05
7956261	5939	RBMS2	rs7299115	12	0.00292275574112735	17.54	2.81326440892637e-05
7894827	10438	C1D	rs10439494	2	0.0253705318221447	13.41	0.000250286414324604
7902913	8317	CDC7	rs6688261	1	0.0029553264604811	17.46	2.93416734756407e-05
7902913	8317	CDC7	rs17501512	1	0.0152466367713004	14.41	0.000147019515501453
7902913	8317	CDC7	rs17501381	1	0.0193231810490694	14.02	0.000180876482574056
7902913	8317	CDC7	rs17501937	1	0.0291935483870968	13.11	0.000293723687659695
8155747	138255	C9orf135	rs17517599	9	0.00296896086369771	17.39	3.04423405346557e-05
8155747	138255	C9orf135	rs17439752	9	0.00296896086369771	17.39	3.04423405346557e-05
8155747	138255	C9orf135	rs4366141	9	0.00296896086369771	17.39	3.04423405346557e-05
8155747	138255	C9orf135	rs10521434	9	0.00296896086369771	17.39	3.04423405346557e-05
8155250	9380	GRHPR	rs7856656	9	0.0030241935483871	17.33	3.14187425724813e-05
8155250	9380	GRHPR	rs10973329	9	0.016955266955267	14.27	0.000158368955016585
8155250	9380	GRHPR	rs10973327	9	0.0241511662237969	13.49	0.00023983819554883
7893512	3735	KARS	rs6564270	16	0.00312707917498337	17.27	3.24266237346818e-05
7893512	3735	KARS	rs4888441	16	0.00518394648829431	16.41	5.10153799196975e-05
7893512	3735	KARS	rs11149843	16	0.00555555555555556	16.2	5.69941162333185e-05
7893512	3735	KARS	rs11648478	16	0.0215043695380774	13.74	0.000209935497613947
7934731	10438	C1D	rs10439494	2	0.00562632696390658	16.19	5.72957781845593e-05
7934731	10438	C1D	rs7575344	2	0.0233875828812538	13.57	0.000229829379874383
7942679	55331	ACER3	rs2119457	11	0.00344827586206897	17.06	3.62171527409293e-05
7942679	55331	ACER3	rs4945129	11	0.00356926799758016	16.83	4.08818895582069e-05
7942679	55331	ACER3	rs3824889	11	0.00841291496134607	15.49	8.29428951865765e-05
7942679	55331	ACER3	rs3740767	11	0.00841291496134607	15.49	8.29428951865765e-05
7942679	55331	ACER3	rs3740765	11	0.00841291496134607	15.49	8.29428951865765e-05
7942679	55331	ACER3	rs2826	11	0.00841291496134607	15.49	8.29428951865765e-05
7942679	55331	ACER3	rs949339	11	0.00841291496134607	15.49	8.29428951865765e-05
7942679	55331	ACER3	rs7927658	11	0.00865859129654554	15.43	8.56182342045027e-05
7942679	55331	ACER3	rs7106625	11	0.00865859129654554	15.43	8.56182342045027e-05
7942679	55331	ACER3	rs7113282	11	0.00865859129654554	15.43	8.56182342045027e-05
7942679	55331	ACER3	rs1474087	11	0.00865859129654554	15.43	8.56182342045027e-05
7942679	55331	ACER3	rs10899341	11	0.00997849462365591	15.19	9.72168821505483e-05
7942679	55331	ACER3	rs1589126	11	0.0102728047740835	15.14	9.98256408034632e-05
7942679	55331	ACER3	rs12794575	11	0.0110552763819095	14.99	0.000108082411285363
7942679	55331	ACER3	rs7931561	11	0.0110552763819095	14.99	0.000108082411285363
7942679	55331	ACER3	rs10899311	11	0.0112359550561798	14.97	0.000109234061414674
7942679	55331	ACER3	rs7937883	11	0.0112751127511275	14.92	0.000112167517354527
7942679	55331	ACER3	rs7123496	11	0.0113423092615259	14.9	0.000113362985350017
7942679	55331	ACER3	rs7943913	11	0.0114367114367114	14.88	0.000114571278662861
7942679	55331	ACER3	rs12796913	11	0.0115306536743808	14.86	0.00011579253598834
7942679	55331	ACER3	rs6592671	11	0.0375392796712594	12.63	0.000379605176686869
7915147	2275	FHL3	rs10890238	1	0.00349872773536896	17.01	3.718346726238e-05
7971335	160857	CCDC122	rs6561150	13	0.00348909657320872	16.97	3.79751476922777e-05
7971335	160857	CCDC122	rs12874590	13	0.00490543735224586	16.59	4.63950066019946e-05
7971335	160857	CCDC122	rs4101376	13	0.0113457556935818	14.95	0.000110398063117963
7971335	160857	CCDC122	rs2121030	13	0.0291935483870968	13.11	0.000293723687659695
7971335	160857	CCDC122	rs4942254	13	0.0291935483870968	13.11	0.000293723687659695
7971335	160857	CCDC122	rs12869355	13	0.0446062210456651	12.26	0.000462771508967134
8007462	10230	NBR2	rs8176198	17	0.00348909657320872	16.97	3.79751476922777e-05
8007462	10230	NBR2	rs8067269	17	0.00556455969746083	16.26	5.52173887760006e-05
8007462	10230	NBR2	rs9911630	17	0.00627871362940276	15.98	6.40152023719794e-05
8007462	10230	NBR2	rs4793197	17	0.00627871362940276	15.98	6.40152023719794e-05
8007462	10230	NBR2	rs8176126	17	0.00627871362940276	15.98	6.40152023719794e-05
8007462	10230	NBR2	rs2037075	17	0.00627871362940276	15.98	6.40152023719794e-05
8007462	10230	NBR2	rs6503727	17	0.00627871362940276	15.98	6.40152023719794e-05
8007462	10230	NBR2	rs8070085	17	0.00627871362940276	15.98	6.40152023719794e-05
8090866	25847	ANAPC13	rs9876658	3	0.00348909657320872	16.97	3.79751476922777e-05
8090866	25847	ANAPC13	rs6806417	3	0.00348909657320872	16.97	3.79751476922777e-05
8090866	25847	ANAPC13	rs6785027	3	0.00348909657320872	16.97	3.79751476922777e-05
8090866	25847	ANAPC13	rs9814567	3	0.00348909657320872	16.97	3.79751476922777e-05
8090866	25847	ANAPC13	rs9289471	3	0.00348909657320872	16.97	3.79751476922777e-05
8090866	25847	ANAPC13	rs9968172	3	0.00348909657320872	16.97	3.79751476922777e-05
8090866	25847	ANAPC13	rs9985356	3	0.00348909657320872	16.97	3.79751476922777e-05
8090866	25847	ANAPC13	rs10935120	3	0.00348909657320872	16.97	3.79751476922777e-05
8090866	25847	ANAPC13	rs9990351	3	0.00348909657320872	16.97	3.79751476922777e-05
8090866	25847	ANAPC13	rs7619451	3	0.005625	16.1	6.00840361355688e-05
7939928	81300	OR4P4	rs654189	11	0.0034440344403444	16.95	3.83773198237051e-05
7939928	81300	OR4P4	rs7930637	11	0.0034440344403444	16.95	3.83773198237051e-05
7939928	81300	OR4P4	rs9804659	11	0.00562632696390658	16.19	5.72957781845593e-05
7939928	81300	OR4P4	rs499446	11	0.00617283950617284	15.99	6.36779495337939e-05
7939928	81300	OR4P4	rs485555	11	0.00941743320192729	15.32	9.07506154798774e-05
7939928	81300	OR4P4	rs2127230	11	0.00954248366013072	15.28	9.26927523464967e-05
7939928	81300	OR4P4	rs295636	11	0.0103769589157137	15.11	0.000101424595918915
7932326	8029	CUBN	rs6602178	10	0.00357575757575758	16.84	4.06670421025167e-05
7932326	8029	CUBN	rs10795452	10	0.00493827160493827	16.58	4.66402886979392e-05
7932326	8029	CUBN	rs10490958	10	0.00493827160493827	16.58	4.66402886979392e-05
7932326	8029	CUBN	rs7095324	10	0.00493827160493827	16.58	4.66402886979392e-05
7932326	8029	CUBN	rs7099222	10	0.00493827160493827	16.58	4.66402886979392e-05
7932326	8029	CUBN	rs17381591	10	0.00545454545454545	16.35	5.26561624267658e-05
7932326	8029	CUBN	rs3824632	10	0.00780952380952381	15.66	7.58106573312438e-05
7932326	8029	CUBN	rs10795460	10	0.00780952380952381	15.66	7.58106573312438e-05
7932326	8029	CUBN	rs10490959	10	0.00942408376963351	15.3	9.17165112768606e-05
7932326	8029	CUBN	rs11254419	10	0.0159737417943107	14.33	0.000153400669401585
8067055	10079	ATP9A	rs7261003	20	0.00385774562989753	16.76	4.24181159869127e-05
8067055	10079	ATP9A	rs13040403	20	0.0408483171968649	12.44	0.000420235783146286
8161839	54981	NMRK1	rs3780178	9	0.00442848593656493	16.67	4.44788629719079e-05
8161839	54981	NMRK1	rs6560421	9	0.0102859581732821	15.15	9.92983126228346e-05
8161839	54981	NMRK1	rs10869495	9	0.0446290143964563	12.27	0.000460298270945067
8117572	346157	ZNF391	rs9357037	6	0.00501165501165501	16.57	4.68868746267823e-05
8117572	346157	ZNF391	rs1883404	6	0.00501165501165501	16.57	4.68868746267823e-05
8117572	346157	ZNF391	rs2206251	6	0.00501165501165501	16.57	4.68868746267823e-05
8117572	346157	ZNF391	rs2206252	6	0.00501165501165501	16.57	4.68868746267823e-05
8117572	346157	ZNF391	rs6936539	6	0.00501165501165501	16.57	4.68868746267823e-05
8117572	346157	ZNF391	rs7754411	6	0.00501165501165501	16.57	4.68868746267823e-05
8117572	346157	ZNF391	rs4455661	6	0.00501165501165501	16.57	4.68868746267823e-05
8117572	346157	ZNF391	rs2015648	6	0.00545454545454545	16.35	5.26561624267658e-05
8117572	346157	ZNF391	rs10946916	6	0.0179514255543823	14.16	0.00016790228313015
8117572	346157	ZNF391	rs764284	6	0.0448260678115368	12.25	0.00046525815807105
8147661	6674	SPAG1	rs2453643	8	0.0049682264586944	16.56	4.71347713643552e-05
8147661	6674	SPAG1	rs2008612	8	0.0049682264586944	16.56	4.71347713643552e-05
8147661	6674	SPAG1	rs1866788	8	0.0049682264586944	16.56	4.71347713643552e-05
8147661	6674	SPAG1	rs2514680	8	0.00627871362940276	15.98	6.40152023719794e-05
8147661	6674	SPAG1	rs2453648	8	0.00623100303951368	15.95	6.50377788222436e-05
7910146	5664	PSEN2	rs7547071	1	0.00499716070414537	16.48	4.9165983987176e-05
7910146	5664	PSEN2	rs2236914	1	0.0135050741608119	14.61	0.000132211108336988
7910146	5664	PSEN2	rs2236915	1	0.0135050741608119	14.61	0.000132211108336988
7910146	5664	PSEN2	rs6674701	1	0.0204154495293736	13.87	0.000195900695887098
7910146	5664	PSEN2	rs11802358	1	0.035092936802974	12.75	0.000356009163215547
7960544	6843	VAMP1	rs2534717	12	0.00499716070414537	16.48	4.9165983987176e-05
7960544	6843	VAMP1	rs2243977	12	0.00562632696390658	16.19	5.72957781845593e-05
7960544	6843	VAMP1	rs2244083	12	0.00562632696390658	16.19	5.72957781845593e-05
7958000	56994	CHPT1	rs2695284	12	0.00544444444444444	16.39	5.15565146851461e-05
7958000	56994	CHPT1	rs2695282	12	0.00544444444444444	16.39	5.15565146851461e-05
7958000	56994	CHPT1	rs2559855	12	0.00560846560846561	16.17	5.79039278864948e-05
7958000	56994	CHPT1	rs2695290	12	0.0107744107744108	15.04	0.000105256460816211
7897263	388591	RNF207	rs10864433	1	0.00548172757475083	16.38	5.18292427384967e-05
8054166	80705	TSGA10	rs1133977	2	0.00543657331136738	16.34	5.29347402001487e-05
8054166	80705	TSGA10	rs12613624	2	0.00559957739038563	16.16	5.82104328945293e-05
8054166	80705	TSGA10	rs11695379	2	0.010276008492569	15.12	0.000100888767231574
8054166	80705	TSGA10	rs6542864	2	0.0110552763819095	14.99	0.000108082411285363
8054166	80705	TSGA10	rs8179690	2	0.0124198717948718	14.77	0.000121452419112638
8075550	25775	C22orf24	rs9621371	22	0.00541871921182266	16.32	5.34963498687128e-05
8075550	25775	C22orf24	rs9609389	22	0.0136166863439591	14.63	0.000130815460666693
8075550	25775	C22orf24	rs3761432	22	0.0136166863439591	14.63	0.000130815460666693
8075550	25775	C22orf24	rs3827334	22	0.0192660550458716	14.03	0.000179917150200662
8075550	25775	C22orf24	rs6518758	22	0.0259965337954939	13.38	0.000254321729089974
8075550	25775	C22orf24	rs9609396	22	0.0281258702311334	13.2	0.000279949117880086
8075550	25775	C22orf24	rs4821014	22	0.028559804719284	13.14	0.000289057857888992
8075550	25775	C22orf24	rs2246704	22	0.0381433381433381	12.6	0.000385746755682007
8075550	25775	C22orf24	rs2858753	22	0.0381433381433381	12.6	0.000385746755682007
8075550	25775	C22orf24	rs5998196	22	0.0381433381433381	12.6	0.000385746755682007
7994102	84516	DCTN5	rs42873	16	0.00544662309368192	16.31	5.37793976816928e-05
7994102	84516	DCTN5	rs35585	16	0.0182072829131653	14.14	0.000169696729464101
7994102	84516	DCTN5	rs26760	16	0.0338116817724068	12.83	0.00034110575560318
7994102	84516	DCTN5	rs35635	16	0.0347544253303416	12.77	0.000352222836757016
8041212	253558	LCLAT1	rs829584	2	0.00544662309368192	16.31	5.37793976816928e-05
8041212	253558	LCLAT1	rs829689	2	0.0179514255543823	14.16	0.00016790228313015
8041212	253558	LCLAT1	rs829573	2	0.0377021482017861	12.62	0.000381641332403642
7894694	4735	SEPT2	rs3771555	2	0.00560043080236941	16.24	5.58033552467249e-05
7949650	8722	CTSF	rs509556	11	0.00557341907824223	16.23	5.6098679405637e-05
7949650	8722	CTSF	rs572846	11	0.00557341907824223	16.23	5.6098679405637e-05
7949650	8722	CTSF	rs2242663	11	0.00826408125577101	15.55	8.03516478684197e-05
8069340	54059	YBEY	rs2839160	21	0.00555555555555556	16.2	5.69941162333185e-05
8069340	54059	YBEY	rs2839155	21	0.00822988505747126	15.54	8.07777967551674e-05
8069340	54059	YBEY	rs2280957	21	0.00822988505747126	15.54	8.07777967551674e-05
8069340	54059	YBEY	rs2280956	21	0.00822988505747126	15.54	8.07777967551674e-05
8069340	54059	YBEY	rs2839171	21	0.00822988505747126	15.54	8.07777967551674e-05
8069340	54059	YBEY	rs2839191	21	0.0113308611454471	14.93	0.000111574549918584
8069340	54059	YBEY	rs4819221	21	0.0113308611454471	14.93	0.000111574549918584
8069340	54059	YBEY	rs12482209	21	0.0186873920552677	14.08	0.000175196810385767
8097435	132321	C4orf33	rs1030831	4	0.00562565720294427	16.14	5.88283467183401e-05
8097435	132321	C4orf33	rs426521	4	0.00562565720294427	16.14	5.88283467183401e-05
8097435	132321	C4orf33	rs390260	4	0.00562565720294427	16.14	5.88283467183401e-05
8097435	132321	C4orf33	rs474794	4	0.00562565720294427	16.14	5.88283467183401e-05
8097435	132321	C4orf33	rs1709419	4	0.00562565720294427	16.14	5.88283467183401e-05
8097435	132321	C4orf33	rs1699387	4	0.00827522082752208	15.56	7.99277607281911e-05
8097435	132321	C4orf33	rs1757925	4	0.0113308611454471	14.93	0.000111574549918584
8097435	132321	C4orf33	rs389376	4	0.0113308611454471	14.93	0.000111574549918584
7946380	9866	TRIM66	rs10840106	11	0.00559916274201989	16.13	5.91397730727361e-05
7946380	9866	TRIM66	rs7940366	11	0.0175569800569801	14.2	0.000164370512976082
7946380	9866	TRIM66	rs11042032	11	0.0253227699530516	13.43	0.000247632114738288
7895019	4735	SEPT2	rs7601738	2	0.005625	16.1	6.00840361355688e-05
7895019	4735	SEPT2	rs757978	2	0.0136166863439591	14.63	0.000130815460666693
8070160	539	ATP5O	rs4591	21	0.00574534161490683	16.05	6.16916269986505e-05
8101304	153020	RASGEF1B	rs17005141	4	0.00598555211558308	16	6.33424836662398e-05
8101304	153020	RASGEF1B	rs895086	4	0.0347544253303416	12.77	0.000352222836757016
8046461	51776	ZAK	rs3754747	2	0.00624048706240487	15.97	6.43542517660351e-05
8046461	51776	ZAK	rs17710437	2	0.0435429344151454	12.32	0.000448130701041462
7894341	23326	USP22	rs1044420	17	0.00633484162895928	15.93	6.57286084264298e-05
7894341	23326	USP22	rs1044414	17	0.00633484162895928	15.93	6.57286084264298e-05
7894341	23326	USP22	rs3612	17	0.00633484162895928	15.93	6.57286084264298e-05
7894341	23326	USP22	rs8064435	17	0.00633484162895928	15.93	6.57286084264298e-05
7894341	23326	USP22	rs9896301	17	0.00633484162895928	15.93	6.57286084264298e-05
7894341	23326	USP22	rs7216449	17	0.00633484162895928	15.93	6.57286084264298e-05
7894341	23326	USP22	rs7211094	17	0.00849141824751581	15.47	8.38251973810006e-05
7894341	23326	USP22	rs4985955	17	0.0149698340874811	14.45	0.000143929856497157
7896351	4735	SEPT2	rs7601738	2	0.0063968015992004	15.91	6.64268191458843e-05
7896351	4735	SEPT2	rs757978	2	0.0305710491367862	13.04	0.0003049080963483
7892710	4677	NARS	rs17685810	18	0.0063681592039801	15.9	6.67787172089726e-05
7893913	10438	C1D	rs10439494	2	0.0063681592039801	15.9	6.67787172089726e-05
7965918	51559	NT5DC3	rs11111790	12	0.00665680473372781	15.84	6.89298373729534e-05
7965918	51559	NT5DC3	rs11111803	12	0.0220474868948504	13.67	0.000217907940275337
7965918	51559	NT5DC3	rs10861110	12	0.0220474868948504	13.67	0.000217907940275337
7965918	51559	NT5DC3	rs12313259	12	0.0220474868948504	13.67	0.000217907940275337
7965918	51559	NT5DC3	rs7315948	12	0.0220474868948504	13.67	0.000217907940275337
7965918	51559	NT5DC3	rs10778288	12	0.0304845580404686	13.05	0.000303284407545946
7965918	51559	NT5DC3	rs17034657	12	0.0422115164028447	12.4	0.000429333848898369
7965918	51559	NT5DC3	rs4964787	12	0.0435059037238874	12.34	0.000443355021455444
8052233	130162	CLHC1	rs7349405	2	0.00674544559330379	15.82	6.96622584601796e-05
8052233	130162	CLHC1	rs6545480	2	0.0401308105582808	12.48	0.000411332197233919
7934729	10438	C1D	rs10439494	2	0.0128787878787879	14.72	0.000124716302348635
7934729	10438	C1D	rs7575344	2	0.0326126126126126	12.91	0.000326831293087956
8071036	6285	S100B	rs2839306	21	0.00709740577581987	15.8	7.04025082747358e-05
8071036	6285	S100B	rs2839297	21	0.0182072829131653	14.14	0.000169696729464101
8071036	6285	S100B	rs9306157	21	0.0208252740167634	13.84	0.000199053215193759
8071036	6285	S100B	rs2070435	21	0.0208252740167634	13.84	0.000199053215193759
8071036	6285	S100B	rs1892692	21	0.0253227699530516	13.43	0.000247632114738288
8101366	79966	SCD5	rs3797037	4	0.00709740577581987	15.8	7.04025082747358e-05
8101366	79966	SCD5	rs6820324	4	0.00709740577581987	15.8	7.04025082747358e-05
8101366	79966	SCD5	rs1563647	4	0.00709740577581987	15.8	7.04025082747358e-05
8101366	79966	SCD5	rs4572871	4	0.0138728323699422	14.55	0.000136488652783994
8101366	79966	SCD5	rs4314275	4	0.0138728323699422	14.55	0.000136488652783994
8101366	79966	SCD5	rs7683826	4	0.0138728323699422	14.55	0.000136488652783994
7915846	8569	MKNK1	rs1933934	1	0.00733722060252672	15.74	7.26710774543231e-05
7915846	8569	MKNK1	rs3766231	1	0.00997849462365591	15.19	9.72168821505483e-05
7915846	8569	MKNK1	rs2181414	1	0.0194918087596122	13.98	0.000184765617845791
7915846	8569	MKNK1	rs4518838	1	0.0381433381433381	12.6	0.000385746755682007
7915846	8569	MKNK1	rs6669274	1	0.0408483171968649	12.44	0.000420235783146286
7920687	2630	GBAP1	rs7520184	1	0.00754716981132075	15.73	7.30562589109567e-05
7920687	2630	GBAP1	rs11264355	1	0.00754716981132075	15.73	7.30562589109567e-05
7920687	2630	GBAP1	rs4620533	1	0.00754716981132075	15.73	7.30562589109567e-05
7920687	2630	GBAP1	rs11264359	1	0.00827522082752208	15.56	7.99277607281911e-05
7920687	2630	GBAP1	rs11264345	1	0.00987012987012987	15.22	9.56846697618158e-05
7920687	2630	GBAP1	rs12032720	1	0.0114099429502852	14.89	0.000113965520208619
7920687	2630	GBAP1	rs3768566	1	0.0129916567342074	14.69	0.00012671687031126
7920687	2630	GBAP1	rs1046188	1	0.0213925645872716	13.78	0.000205512433754616
7920687	2630	GBAP1	rs1076556	1	0.0213925645872716	13.78	0.000205512433754616
7895340	10594	PRPF8	rs8071756	17	0.00764790764790765	15.7	7.42241702513241e-05
7895340	10594	PRPF8	rs11078563	17	0.00764790764790765	15.7	7.42241702513241e-05
7892679	4735	SEPT2	rs6704615	2	0.00761494252873563	15.69	7.46176333198714e-05
7892679	4735	SEPT2	rs4234100	2	0.00761494252873563	15.69	7.46176333198714e-05
7892679	4735	SEPT2	rs10933547	2	0.00827522082752208	15.56	7.99277607281911e-05
7892679	4735	SEPT2	rs7599888	2	0.00827522082752208	15.56	7.99277607281911e-05
7892679	4735	SEPT2	rs11675957	2	0.0196939454424484	13.96	0.000186741663611666
7892679	4735	SEPT2	rs1106523	2	0.0196939454424484	13.96	0.000186741663611666
7892679	4735	SEPT2	rs3771343	2	0.0287608225108225	13.13	0.000290604773230187
7892679	4735	SEPT2	rs10933537	2	0.0320114048729912	12.94	0.000321635010872824
8002904	23536	ADAT1	rs4888441	16	0.00761494252873563	15.69	7.46176333198714e-05
8002904	23536	ADAT1	rs11149843	16	0.00970409051348999	15.26	9.36794503364313e-05
8002904	23536	ADAT1	rs41331045	16	0.0306549986740918	13.03	0.000306540549745652
8002904	23536	ADAT1	rs11648478	16	0.0367326974810467	12.67	0.000371569532196062
7896026	4735	SEPT2	rs11695244	2	0.00806375996249414	15.61	7.78418303096273e-05
7896026	4735	SEPT2	rs11680983	2	0.0213925645872716	13.78	0.000205512433754616
7896026	4735	SEPT2	rs11684105	2	0.0213925645872716	13.78	0.000205512433754616
7896026	4735	SEPT2	rs6761444	2	0.0213925645872716	13.78	0.000205512433754616
7896026	4735	SEPT2	rs10192057	2	0.0213925645872716	13.78	0.000205512433754616
7896026	4735	SEPT2	rs3771555	2	0.0336109008327025	12.84	0.000339287613504916
8023605	23556	PIGN	rs9959663	18	0.00827522082752208	15.56	7.99277607281911e-05
8023605	23556	PIGN	rs17644227	18	0.0149698340874811	14.45	0.000143929856497157
8023605	23556	PIGN	rs12150701	18	0.0149698340874811	14.45	0.000143929856497157
8023605	23556	PIGN	rs17642569	18	0.0172905525846702	14.22	0.000162632780891693
8070083	757	TMEM50B	rs4816455	21	0.00827522082752208	15.56	7.99277607281911e-05
8070083	757	TMEM50B	rs7282496	21	0.00827522082752208	15.56	7.99277607281911e-05
8070083	757	TMEM50B	rs2834222	21	0.00827522082752208	15.56	7.99277607281911e-05
8070083	757	TMEM50B	rs2834224	21	0.00827522082752208	15.56	7.99277607281911e-05
8070083	757	TMEM50B	rs2186280	21	0.0102859581732821	15.15	9.92983126228346e-05
8070083	757	TMEM50B	rs2834210	21	0.0225463384989365	13.63	0.000222599878741268
7992293	79652	TMEM204	rs11865609	16	0.00827617741197988	15.51	8.20699357916233e-05
7992293	79652	TMEM204	rs9940288	16	0.00827617741197988	15.51	8.20699357916233e-05
7992293	79652	TMEM204	rs12926146	16	0.00827617741197988	15.51	8.20699357916233e-05
7992293	79652	TMEM204	rs17135416	16	0.0156273199703044	14.39	0.000148589302156604
7992293	79652	TMEM204	rs6600157	16	0.0156273199703044	14.39	0.000148589302156604
7992293	79652	TMEM204	rs7196996	16	0.0192660550458716	14.03	0.000179917150200662
7992293	79652	TMEM204	rs2294624	16	0.0198341625207297	13.95	0.00018773765577684
7992293	79652	TMEM204	rs2294623	16	0.021061041866411	13.82	0.000201183240330766
7992293	79652	TMEM204	rs8182161	16	0.0223446587082951	13.65	0.000220241320452157
7992293	79652	TMEM204	rs9927202	16	0.0345845845845846	12.78	0.000350344929501945
8120215	85315	PAQR8	rs2073032	6	0.00850293984622343	15.48	8.33828721634602e-05
8087935	64943	NT5DC2	rs7614981	3	0.00882352941176471	15.4	8.69882938920677e-05
8087935	64943	NT5DC2	rs1961958	3	0.0393144208037825	12.52	0.000402618889069256
8087935	64943	NT5DC2	rs6778844	3	0.0393144208037825	12.52	0.000402618889069256
8087935	64943	NT5DC2	rs11714419	3	0.0393144208037825	12.52	0.000402618889069256
7893453	4735	SEPT2	rs7601738	2	0.00897777777777778	15.39	8.74498653670147e-05
7893453	4735	SEPT2	rs757978	2	0.0433743169398907	12.35	0.00044098647251007
7893968	4735	SEPT2	rs7601738	2	0.00930335097001764	15.34	8.97949545107783e-05
7893968	4735	SEPT2	rs757978	2	0.0253227699530516	13.43	0.000247632114738288
8038885	100049587	SIGLEC14	rs7250849	19	0.00930335097001764	15.34	8.97949545107783e-05
8038885	100049587	SIGLEC14	rs7255319	19	0.0178179241941197	14.18	0.000166126946049492
8038885	100049587	SIGLEC14	rs16982912	19	0.0195344129554656	14.01	0.000181840967527323
8038885	100049587	SIGLEC14	rs16982907	19	0.028780353200883	13.16	0.000285988884782385
8038885	100049587	SIGLEC14	rs2084760	19	0.0408483171968649	12.44	0.000420235783146286
7941936	2950	GSTP1	rs4930430	11	0.00939833113746157	15.33	9.02715124980124e-05
7941936	2950	GSTP1	rs4930431	11	0.00939833113746157	15.33	9.02715124980124e-05
7941936	2950	GSTP1	rs7952081	11	0.012863401035444	14.71	0.000125379600523274
7941936	2950	GSTP1	rs6591256	11	0.0134281200631912	14.65	0.000129434644072252
8029340	7711	ZNF155	rs453932	19	0.00942408376963351	15.3	9.17165112768606e-05
8029340	7711	ZNF155	rs431166	19	0.025948275862069	13.37	0.000255681354743746
8029340	7711	ZNF155	rs415521	19	0.0268023748939779	13.29	0.000266825481457198
8029340	7711	ZNF155	rs430746	19	0.0461319307473154	12.21	0.000475340342531001
7896091	8665	EIF3F	rs11600137	11	0.00987012987012987	15.22	9.56846697618158e-05
7896091	8665	EIF3F	rs4758037	11	0.0213925645872716	13.78	0.000205512433754616
8137264	55365	TMEM176A	rs10281675	7	0.00983182406209573	15.21	9.61926880352054e-05
8137264	55365	TMEM176A	rs10952287	7	0.00983182406209573	15.21	9.61926880352054e-05
8137264	55365	TMEM176A	rs9691673	7	0.0113316790736146	14.94	0.000110984737479153
8137264	55365	TMEM176A	rs6464101	7	0.016955266955267	14.27	0.000158368955016585
8137264	55365	TMEM176A	rs6464104	7	0.016955266955267	14.27	0.000158368955016585
8137264	55365	TMEM176A	rs12669824	7	0.0407974038015763	12.45	0.000417991819919652
8018694	5635	PRPSAP1	rs2279057	17	0.0103123662815576	15.16	9.87737876416666e-05
8018694	5635	PRPSAP1	rs2279056	17	0.0120112857718662	14.81	0.000118903320757354
8018694	5635	PRPSAP1	rs164009	17	0.0149451381006432	14.47	0.00014240962790411
8018694	5635	PRPSAP1	rs346785	17	0.018522372528616	14.1	0.000173343782164112
7897441	9563	H6PD	rs9435151	1	0.010276008492569	15.12	0.000100888767231574
7922807	23127	COLGALT2	rs10797924	1	0.010730882974229	15.08	0.000103049328255722
7922807	23127	COLGALT2	rs1327136	1	0.010730882974229	15.08	0.000103049328255722
8148985	157697	ERICH1	rs1018225	8	0.0110552763819095	14.99	0.000108082411285363
8148985	157697	ERICH1	rs336439	8	0.0143401983218917	14.5	0.000140159542629564
8148985	157697	ERICH1	rs4735900	8	0.0377021482017861	12.62	0.000381641332403642
8148985	157697	ERICH1	rs1616976	8	0.0401308105582808	12.48	0.000411332197233919
8106271	10412	NSA2	rs10515194	5	0.0112751127511275	14.92	0.000112167517354527
8106271	10412	NSA2	rs16872235	5	0.0120225170888621	14.8	0.00011953550181303
8106271	10412	NSA2	rs16872345	5	0.0216106965174129	13.73	0.000211056170604097
8130768	8635	RNASET2	rs1819333	6	0.0112883435582822	14.91	0.000112763656797348
8130768	8635	RNASET2	rs386548	6	0.0112883435582822	14.91	0.000112763656797348
8130768	8635	RNASET2	rs415890	6	0.0120112857718662	14.81	0.000118903320757354
8130768	8635	RNASET2	rs422562	6	0.0139624088991178	14.54	0.000137215004729985
8130768	8635	RNASET2	rs408918	6	0.0149192033070274	14.44	0.00014469608785024
8130768	8635	RNASET2	rs416131	6	0.0208974358974359	13.83	0.000200115372719061
8143643	27010	TPK1	rs7786037	7	0.0115306536743808	14.86	0.00011579253598834
8146703	254778	C8orf46	rs2555575	8	0.0117051437829081	14.85	0.000116408069911784
8146703	254778	C8orf46	rs2719008	8	0.013588850174216	14.58	0.000134332739940524
8146703	254778	C8orf46	rs1030421	8	0.0186569747317411	14.09	0.000174267815603382
8146703	254778	C8orf46	rs2555568	8	0.0186569747317411	14.09	0.000174267815603382
8146703	254778	C8orf46	rs2718990	8	0.0234746017433123	13.56	0.000231057097157748
8146703	254778	C8orf46	rs1978566	8	0.0258195532346968	13.39	0.000252969390050478
8146703	254778	C8orf46	rs1030420	8	0.0415805191821732	12.42	0.000424760239759923
8146703	254778	C8orf46	rs2465985	8	0.0446290143964563	12.27	0.000460298270945067
8012581	9482	STX8	rs4791824	17	0.011959595959596	14.82	0.000118274505048066
8143790	28959	TMEM176B	rs7785283	7	0.0120225170888621	14.8	0.00011953550181303
8143790	28959	TMEM176B	rs12669824	7	0.0192660550458716	14.03	0.000179917150200662
8143790	28959	TMEM176B	rs6464101	7	0.0195228494623656	14	0.000182810632981835
8143790	28959	TMEM176B	rs6464104	7	0.0195228494623656	14	0.000182810632981835
8143790	28959	TMEM176B	rs9691673	7	0.0196939454424484	13.96	0.000186741663611666
8143790	28959	TMEM176B	rs10281675	7	0.0232094288304624	13.58	0.000228608235882123
8143790	28959	TMEM176B	rs10952287	7	0.0232094288304624	13.58	0.000228608235882123
7939087	120534	ARL14EP	rs3858431	11	0.0124096385542169	14.78	0.000120810032686111
7939087	120534	ARL14EP	rs7950221	11	0.0169899425287356	14.26	0.000159212618609452
7939087	120534	ARL14EP	rs7947001	11	0.0279317100475791	13.22	0.00027697761801865
7939087	120534	ARL14EP	rs6484482	11	0.028559804719284	13.14	0.000289057857888992
7893814	4735	SEPT2	rs7601738	2	0.0124198717948718	14.77	0.000121452419112638
7893814	4735	SEPT2	rs757978	2	0.0176972281449893	14.19	0.000165246379252446
8117243	55604	LRRC16A	rs4368803	6	0.0127498001598721	14.73	0.000124056536530832
8117243	55604	LRRC16A	rs7748938	6	0.0159324522760646	14.35	0.000151779695065757
8117243	55604	LRRC16A	rs4440453	6	0.0208974358974359	13.83	0.000200115372719061
8117243	55604	LRRC16A	rs12529915	6	0.0213925645872716	13.78	0.000205512433754616
8117243	55604	LRRC16A	rs9393648	6	0.0253064798598949	13.42	0.000248955699431865
8117243	55604	LRRC16A	rs9366621	6	0.0268023748939779	13.29	0.000266825481457198
8117243	55604	LRRC16A	rs11759658	6	0.0310846560846561	13.01	0.000309831941764685
7908312	10216	PRG4	rs1885522	1	0.0129916567342074	14.69	0.00012671687031126
7908312	10216	PRG4	rs745278	1	0.0129916567342074	14.69	0.00012671687031126
8026182	84245	MRI1	rs6511890	19	0.0134281200631912	14.65	0.000129434644072252
8013243	6470	SHMT1	rs1682280	17	0.0135050741608119	14.61	0.000132211108336988
8013243	6470	SHMT1	rs2461838	17	0.0215225563909774	13.75	0.000208820819710062
8136918	7791	ZYX	rs4726606	7	0.0135050741608119	14.61	0.000132211108336988
8136918	7791	ZYX	rs2293365	7	0.0135050741608119	14.61	0.000132211108336988
8136918	7791	ZYX	rs940864	7	0.0135050741608119	14.61	0.000132211108336988
8136918	7791	ZYX	rs2887121	7	0.0135050741608119	14.61	0.000132211108336988
8136918	7791	ZYX	rs7800251	7	0.0310846560846561	13.01	0.000309831941764685
8136918	7791	ZYX	rs17164250	7	0.0458771929824561	12.22	0.000472799309459049
8046238	140469	MYO3B	rs17497636	2	0.0134809634809635	14.6	0.000132914543950156
8064790	9770	RASSF2	rs6038007	20	0.0139624088991178	14.54	0.000137215004729985
8078046	84077	C3orf20	rs9681597	3	0.0139624088991178	14.54	0.000137215004729985
8078046	84077	C3orf20	rs3773491	3	0.0156273199703044	14.39	0.000148589302156604
8078046	84077	C3orf20	rs1901	3	0.0156273199703044	14.39	0.000148589302156604
8078046	84077	C3orf20	rs4684236	3	0.0329249617151608	12.88	0.000332112239392178
8153920	58500	ZNF250	rs1209857	8	0.0139624088991178	14.54	0.000137215004729985
8153920	58500	ZNF250	rs1209853	8	0.0139624088991178	14.54	0.000137215004729985
7973101	6039	RNASE6	rs11156638	14	0.0140893470790378	14.53	0.00013794524860268
7973101	6039	RNASE6	rs4982347	14	0.0140893470790378	14.53	0.00013794524860268
7973101	6039	RNASE6	rs4982343	14	0.0253064798598949	13.42	0.000248955699431865
7980861	79820	CATSPERB	rs17127600	14	0.0149032992036405	14.48	0.000141655586856346
8152222	51582	AZIN1	rs2436854	8	0.0149698340874811	14.45	0.000143929856497157
8152222	51582	AZIN1	rs1897787	8	0.0313803114278174	13	0.000311490976767384
8152222	51582	AZIN1	rs1019976	8	0.0313803114278174	13	0.000311490976767384
7893467	23326	USP22	rs4381653	17	0.0149192033070274	14.44	0.00014469608785024
7893467	23326	USP22	rs6650607	17	0.0262858766695084	13.33	0.00026119351965302
7893467	23326	USP22	rs8075790	17	0.0262858766695084	13.33	0.00026119351965302
8057732	100131211	TMEM194B	rs6717050	2	0.0149192033070274	14.44	0.00014469608785024
8057732	100131211	TMEM194B	rs7584794	2	0.0308161102278749	13.02	0.000308181815531849
7938231	8495	PPFIBP2	rs11041427	11	0.0151889263000374	14.42	0.000146240895087646
7938231	8495	PPFIBP2	rs11601436	11	0.0151889263000374	14.42	0.000146240895087646
7938231	8495	PPFIBP2	rs7126383	11	0.0196939454424484	13.96	0.000186741663611666
7956257	283377	SPRYD4	rs1043011	12	0.0158747697974217	14.36	0.000150975687111143
7956257	283377	SPRYD4	rs2638315	12	0.0158747697974217	14.36	0.000150975687111143
7956257	283377	SPRYD4	rs2657879	12	0.0268023748939779	13.29	0.000266825481457198
8098423	55247	NEIL3	rs10866214	4	0.0160087719298246	14.34	0.000152588014722543
8093258	84223	IQCG	rs6605313	3	0.0161572052401747	14.32	0.000154217682550425
8093258	84223	IQCG	rs6605314	3	0.0161572052401747	14.32	0.000154217682550425
8093258	84223	IQCG	rs6605316	3	0.0454545454545455	12.23	0.000470271984148325
8026468	66002	CYP4F12	rs2040811	19	0.0164492753623188	14.29	0.000156695109217799
8026468	66002	CYP4F12	rs12984671	19	0.0164492753623188	14.29	0.000156695109217799
8026468	66002	CYP4F12	rs4808376	19	0.0164492753623188	14.29	0.000156695109217799
8026468	66002	CYP4F12	rs7248867	19	0.0246389625699971	13.46	0.000243703757206372
8026468	66002	CYP4F12	rs4807984	19	0.028686030428769	13.17	0.000284466737292217
8026468	66002	CYP4F12	rs4808375	19	0.028559804719284	13.14	0.000289057857888992
8116780	1832	DSP	rs13198760	6	0.0169899425287356	14.26	0.000159212618609452
8116780	1832	DSP	rs12191700	6	0.0169899425287356	14.26	0.000159212618609452
8116780	1832	DSP	rs2104358	6	0.0195528862195529	13.97	0.000185750993866242
7963471	319101	KRT73	rs11170211	12	0.0173276170060736	14.23	0.000161770864880322
7963471	319101	KRT73	rs7953708	12	0.0226775956284153	13.62	0.000223788685261759
8093839	27065	NSG1	rs4689316	4	0.0173276170060736	14.23	0.000161770864880322
7956009	196410	METTL7B	rs3138139	12	0.0176972281449893	14.19	0.000165246379252446
8010832	79672	FN3KRP	rs2451214	17	0.0178179241941197	14.18	0.000166126946049492
8010832	79672	FN3KRP	rs2264574	17	0.038546150167384	12.58	0.000389896731481288
7963459	140807	KRT72	rs11170211	12	0.0178861788617886	14.17	0.000167012238813541
7963459	140807	KRT72	rs7953708	12	0.0210643722115997	13.81	0.000202256849006767
7911096	84288	EFCAB2	rs12139861	1	0.0179514255543823	14.16	0.00016790228313015
7911096	84288	EFCAB2	rs667046	1	0.0215225563909774	13.75	0.000208820819710062
7911096	84288	EFCAB2	rs632676	1	0.0233630952380952	13.54	0.000233532394669139
7911096	84288	EFCAB2	rs659911	1	0.0253064798598949	13.42	0.000248955699431865
7911096	84288	EFCAB2	rs680507	1	0.0253064798598949	13.42	0.000248955699431865
7911096	84288	EFCAB2	rs2029249	1	0.0253064798598949	13.42	0.000248955699431865
7911096	84288	EFCAB2	rs901664	1	0.0259799713876967	13.36	0.000257048306655275
7911096	84288	EFCAB2	rs901665	1	0.0259799713876967	13.36	0.000257048306655275
7911096	84288	EFCAB2	rs648282	1	0.0259799713876967	13.36	0.000257048306655275
7911096	84288	EFCAB2	rs10803250	1	0.0310846560846561	13.01	0.000309831941764685
8014903	55876	GSDMB	rs9303277	17	0.0179514255543823	14.16	0.00016790228313015
8014903	55876	GSDMB	rs2305479	17	0.0179514255543823	14.16	0.00016790228313015
8014903	55876	GSDMB	rs1008723	17	0.0179514255543823	14.16	0.00016790228313015
8014903	55876	GSDMB	rs12936231	17	0.0352606869285891	12.74	0.000357917693658315
7979437	112849	L3HYPDH	rs1253103	14	0.0182931094788388	14.13	0.000170601183355712
7979437	112849	L3HYPDH	rs4901941	14	0.0278011794439764	13.23	0.000275503811434269
7979437	112849	L3HYPDH	rs8660	14	0.0435429344151454	12.32	0.000448130701041462
7979437	112849	L3HYPDH	rs1253117	14	0.0435429344151454	12.32	0.000448130701041462
7979437	112849	L3HYPDH	rs11158259	14	0.0435429344151454	12.32	0.000448130701041462
8004940	56985	ADPRM	rs2106400	17	0.0185997910135841	14.11	0.000172424683340341
8004940	56985	ADPRM	rs483734	17	0.0185997910135841	14.11	0.000172424683340341
8004940	56985	ADPRM	rs397278	17	0.0185997910135841	14.11	0.000172424683340341
8004940	56985	ADPRM	rs411511	17	0.0185997910135841	14.11	0.000172424683340341
8004940	56985	ADPRM	rs375437	17	0.0185997910135841	14.11	0.000172424683340341
8004940	56985	ADPRM	rs387142	17	0.0185997910135841	14.11	0.000172424683340341
8004940	56985	ADPRM	rs421541	17	0.0185997910135841	14.11	0.000172424683340341
8004940	56985	ADPRM	rs435382	17	0.0201239399869537	13.9	0.000192798468274016
8004940	56985	ADPRM	rs401009	17	0.0215225563909774	13.75	0.000208820819710062
8004940	56985	ADPRM	rs10521170	17	0.0234746017433123	13.56	0.000231057097157748
8004940	56985	ADPRM	rs374034	17	0.0234490946868507	13.53	0.000234780046924878
8079598	51385	ZNF589	rs6796490	3	0.0188210961737332	14.07	0.000176130793385225
7910706	3964	LGALS8	rs680098	1	0.0189791024323398	14.05	0.000178013832267802
7910706	3964	LGALS8	rs12127905	1	0.0223446587082951	13.65	0.000220241320452157
7910706	3964	LGALS8	rs499875	1	0.0223446587082951	13.65	0.000220241320452157
7961295	259289	TAS2R43	rs10772414	12	0.0189791024323398	14.05	0.000178013832267802
7961295	259289	TAS2R43	rs7315843	12	0.0189791024323398	14.05	0.000178013832267802
7961295	259289	TAS2R43	rs10732561	12	0.0393917963224894	12.51	0.000404779603894183
7961295	259289	TAS2R43	rs1868769	12	0.0393917963224894	12.51	0.000404779603894183
8141361	81392	OR2AE1	rs2527894	7	0.0190573770491803	14.04	0.000178962942637896
8141361	81392	OR2AE1	rs2527890	7	0.0190573770491803	14.04	0.000178962942637896
8141361	81392	OR2AE1	rs2247761	7	0.0211746031746032	13.8	0.000203336229894922
8141361	81392	OR2AE1	rs2571997	7	0.0211746031746032	13.8	0.000203336229894922
8141361	81392	OR2AE1	rs2571992	7	0.0211746031746032	13.8	0.000203336229894922
8138258	221806	VWDE	rs17444203	7	0.0192660550458716	14.03	0.000179917150200662
8138258	221806	VWDE	rs17444259	7	0.0192660550458716	14.03	0.000179917150200662
8086028	2720	GLB1	rs9917681	3	0.0193231810490694	14.02	0.000180876482574056
7892950	377	ARF3	rs833830	12	0.0195344129554656	14.01	0.000181840967527323
7995976	221184	CPNE2	rs16965037	16	0.0195228494623656	14	0.000182810632981835
8156341	401541	CENPP	rs10992312	9	0.0195228494623656	14	0.000182810632981835
8156341	401541	CENPP	rs10820978	9	0.0210643722115997	13.81	0.000202256849006767
8126452	5190	PEX6	rs9986447	6	0.0194918087596122	13.98	0.000184765617845791
7990457	4123	MAN2C1	rs8028182	15	0.0198412698412698	13.94	0.000188738999213808
8148580	286122	C8orf31	rs7846671	8	0.0198412698412698	13.94	0.000188738999213808
8148580	286122	C8orf31	rs4246828	8	0.0266099290780142	13.31	0.000263994362950525
8148580	286122	C8orf31	rs7824044	8	0.0279317100475791	13.22	0.00027697761801865
8148580	286122	C8orf31	rs4977113	8	0.0279317100475791	13.22	0.00027697761801865
8148580	286122	C8orf31	rs7015223	8	0.0433743169398907	12.35	0.00044098647251007
8148580	286122	C8orf31	rs4977127	8	0.0433743169398907	12.35	0.00044098647251007
8123598	1992	SERPINB1	rs316344	6	0.0198876775685497	13.93	0.00018974572293276
8123598	1992	SERPINB1	rs386915	6	0.0260621613915027	13.35	0.000258422624686341
8123598	1992	SERPINB1	rs1262184	6	0.0305710491367862	13.04	0.0003049080963483
8123598	1992	SERPINB1	rs15286	6	0.0367326974810467	12.67	0.000371569532196062
7899160	1043	CD52	rs17163713	1	0.0199142762940983	13.92	0.000190757856102902
7899160	1043	CD52	rs17163749	1	0.0224253503960999	13.64	0.000221417435262817
7899160	1043	CD52	rs11247893	1	0.0224253503960999	13.64	0.000221417435262817
7899160	1043	CD52	rs12145403	1	0.0224253503960999	13.64	0.000221417435262817
7899160	1043	CD52	rs17163868	1	0.0224253503960999	13.64	0.000221417435262817
7899160	1043	CD52	rs17257169	1	0.0390469416785206	12.54	0.000398332301207575
7988414	2628	GATM	rs12439274	15	0.0201115485564304	13.91	0.000191775428053352
7988414	2628	GATM	rs11852800	15	0.0201115485564304	13.91	0.000191775428053352
7988414	2628	GATM	rs2467864	15	0.0201115485564304	13.91	0.000191775428053352
7988414	2628	GATM	rs9783731	15	0.0201115485564304	13.91	0.000191775428053352
7988414	2628	GATM	rs1145091	15	0.0201115485564304	13.91	0.000191775428053352
7988414	2628	GATM	rs1153858	15	0.0201115485564304	13.91	0.000191775428053352
7988414	2628	GATM	rs10519022	15	0.0201115485564304	13.91	0.000191775428053352
7988414	2628	GATM	rs1554521	15	0.0201115485564304	13.91	0.000191775428053352
7988414	2628	GATM	rs1974981	15	0.0201115485564304	13.91	0.000191775428053352
7988414	2628	GATM	rs1719247	15	0.0355276134122288	12.73	0.00035983654358314
7988414	2628	GATM	rs11858495	15	0.037281976744186	12.64	0.000377579978239458
8164269	2022	ENG	rs7037574	9	0.0201239399869537	13.9	0.000192798468274016
8164269	2022	ENG	rs4836578	9	0.0228484848484848	13.61	0.000224983889387423
8164269	2022	ENG	rs10739694	9	0.0228484848484848	13.61	0.000224983889387423
7911155	51097	SCCPDH	rs10802440	1	0.0208292840945902	13.85	0.000197996736945992
7934161	5551	PRF1	rs2894125	10	0.0208292840945902	13.85	0.000197996736945992
8109344	2760	GM2A	rs12521757	5	0.0208292840945902	13.85	0.000197996736945992
8109344	2760	GM2A	rs9324684	5	0.0268023748939779	13.29	0.000266825481457198
7902660	126820	WDR63	rs536609	1	0.0208252740167634	13.84	0.000199053215193759
7902660	126820	WDR63	rs4123223	1	0.0208252740167634	13.84	0.000199053215193759
8028955	1556	CYP2B7P	rs12151139	19	0.0210643722115997	13.81	0.000202256849006767
8028955	1556	CYP2B7P	rs7255901	19	0.0210643722115997	13.81	0.000202256849006767
8110882	401172	FLJ33360	rs998222	5	0.0211746031746032	13.8	0.000203336229894922
8110882	401172	FLJ33360	rs16877258	5	0.0267290249433107	13.3	0.000265406117232211
8110882	401172	FLJ33360	rs12652912	5	0.0290992448759439	13.12	0.000292160034659228
7931754	3422	IDI1	rs11253536	10	0.0213925645872716	13.78	0.000205512433754616
7931754	3422	IDI1	rs11253552	10	0.0213925645872716	13.78	0.000205512433754616
8068383	54102	CLIC6	rs2834555	21	0.0221094710947109	13.66	0.000219071500122872
8068383	54102	CLIC6	rs2834561	21	0.0221094710947109	13.66	0.000219071500122872
8068383	54102	CLIC6	rs2834573	21	0.0221094710947109	13.66	0.000219071500122872
8068383	54102	CLIC6	rs2834556	21	0.0248822143698469	13.45	0.000245006181879507
8010924	55275	VPS53	rs11651340	17	0.0232094288304624	13.58	0.000228608235882123
7925062	57568	SIPA1L2	rs586510	1	0.0234746017433123	13.56	0.000231057097157748
7925062	57568	SIPA1L2	rs789365	1	0.0234746017433123	13.56	0.000231057097157748
7925062	57568	SIPA1L2	rs662251	1	0.0286189683860233	13.18	0.000282952756437626
7961083	9976	CLEC2B	rs253150	12	0.0234490946868507	13.53	0.000234780046924878
8080896	115286	SLC25A26	rs1680395	3	0.0234490946868507	13.53	0.000234780046924878
8080896	115286	SLC25A26	rs1680402	3	0.0253705318221447	13.41	0.000250286414324604
8080896	115286	SLC25A26	rs2279290	3	0.0435429344151454	12.32	0.000448130701041462
7969488	1203	CLN5	rs7991760	13	0.0235050325636471	13.52	0.000236034416529349
7921882	25903	OLFML2B	rs6427642	1	0.0242182890855457	13.48	0.000241119801670391
8138553	84668	FAM126A	rs6973118	7	0.0253227699530516	13.43	0.000247632114738288
7901951	5236	PGM1	rs2658404	1	0.0253064798598949	13.42	0.000248955699431865
7995783	4502	MT2A	rs4784693	16	0.0253064798598949	13.42	0.000248955699431865
7995783	4502	MT2A	rs11642055	16	0.0295222758990875	13.1	0.000295295777966161
7990632	79834	PEAK1	rs12898281	15	0.0258195532346968	13.39	0.000252969390050478
7895033	4735	SEPT2	rs11680983	2	0.0259965337954939	13.38	0.000254321729089974
7895033	4735	SEPT2	rs11684105	2	0.0259965337954939	13.38	0.000254321729089974
7895033	4735	SEPT2	rs6761444	2	0.0259965337954939	13.38	0.000254321729089974
7895033	4735	SEPT2	rs10192057	2	0.0259965337954939	13.38	0.000254321729089974
8079224	91392	ZNF502	rs6778410	3	0.0259965337954939	13.38	0.000254321729089974
8098556	201973	PRIMPOL	rs12507711	4	0.025948275862069	13.37	0.000255681354743746
8008388	64847	SPATA20	rs8068726	17	0.0260621613915027	13.35	0.000258422624686341
8143433	51650	MRPS33	rs491554	7	0.0260621613915027	13.35	0.000258422624686341
8143433	51650	MRPS33	rs553046	7	0.0355276134122288	12.73	0.00035983654358314
8143433	51650	MRPS33	rs12672764	7	0.0381433381433381	12.6	0.000385746755682007
8110055	80315	CPEB4	rs7724743	5	0.0266099290780142	13.31	0.000263994362950525
7944603	2900	GRIK4	rs10892643	11	0.0268981089472199	13.28	0.000268252497049916
7944603	2900	GRIK4	rs10892640	11	0.0296623794212219	13.09	0.000296876351565599
8123981	54438	GFOD1	rs476904	6	0.027585235277543	13.25	0.00027257986971028
8123981	54438	GFOD1	rs531256	6	0.027585235277543	13.25	0.00027257986971028
8123981	54438	GFOD1	rs2496173	6	0.0326126126126126	12.91	0.000326831293087956
8128316	81491	GPR63	rs9374164	6	0.027585235277543	13.25	0.00027257986971028
8144812	5108	PCM1	rs2259844	8	0.0279317100475791	13.22	0.00027697761801865
8144812	5108	PCM1	rs2517303	8	0.0279317100475791	13.22	0.00027697761801865
8144812	5108	PCM1	rs393804	8	0.0279317100475791	13.22	0.00027697761801865
8144812	5108	PCM1	rs11987695	8	0.0286189683860233	13.18	0.000282952756437626
8144812	5108	PCM1	rs393715	8	0.0318501170960187	12.95	0.000319921493410303
8144812	5108	PCM1	rs434532	8	0.0318501170960187	12.95	0.000319921493410303
8144812	5108	PCM1	rs850839	8	0.0318501170960187	12.95	0.000319921493410303
8144812	5108	PCM1	rs1875569	8	0.0318501170960187	12.95	0.000319921493410303
8144812	5108	PCM1	rs13255913	8	0.0318501170960187	12.95	0.000319921493410303
8144812	5108	PCM1	rs369033	8	0.0327692307692308	12.9	0.000328582133037674
8144812	5108	PCM1	rs439374	8	0.0331550802139037	12.87	0.000333891609336585
8144812	5108	PCM1	rs3850746	8	0.0331550802139037	12.87	0.000333891609336585
8144812	5108	PCM1	rs397096	8	0.0331550802139037	12.87	0.000333891609336585
8144812	5108	PCM1	rs2517283	8	0.0425570776255708	12.38	0.000433957150545919
8123584	340156	MYLK4	rs7761747	6	0.0279776847977685	13.21	0.000278459372405033
8144516	90459	ERI1	rs9329175	8	0.0286189683860233	13.18	0.000282952756437626
8055697	375287	RBM43	rs2271811	2	0.028686030428769	13.17	0.000284466737292217
8055697	375287	RBM43	rs9287955	2	0.0318181818181818	12.96	0.000318217180315067
8055697	375287	RBM43	rs6708382	2	0.0446062210456651	12.26	0.000462771508967134
8055697	375287	RBM43	rs4665150	2	0.0486174613542347	12.14	0.000493517761577487
8118833	54887	UHRF1BP1	rs6457796	6	0.028780353200883	13.16	0.000285988884782385
8118833	54887	UHRF1BP1	rs6457792	6	0.0318181818181818	12.96	0.000318217180315067
7932390	1787	TRDMT1	rs10795452	10	0.0287629994526546	13.15	0.000287519243401653
7932390	1787	TRDMT1	rs10490958	10	0.0287629994526546	13.15	0.000287519243401653
7932390	1787	TRDMT1	rs7095324	10	0.0287629994526546	13.15	0.000287519243401653
7932390	1787	TRDMT1	rs7099222	10	0.0287629994526546	13.15	0.000287519243401653
7932390	1787	TRDMT1	rs17381591	10	0.0324825986078886	12.92	0.000325089860071051
8078888	1237	CCR8	rs2271489	3	0.0287629994526546	13.15	0.000287519243401653
8129649	116843	SLC18B1	rs12200848	6	0.0287629994526546	13.15	0.000287519243401653
8129649	116843	SLC18B1	rs12204740	6	0.0290992448759439	13.12	0.000292160034659228
8129649	116843	SLC18B1	rs6934161	6	0.0369692532942899	12.66	0.000373562215098037
8129649	116843	SLC18B1	rs9493454	6	0.0369692532942899	12.66	0.000373562215098037
8129649	116843	SLC18B1	rs7769051	6	0.0369692532942899	12.66	0.000373562215098037
8151572	64089	SNX16	rs1451998	8	0.0287629994526546	13.15	0.000287519243401653
8151572	64089	SNX16	rs2895739	8	0.0287629994526546	13.15	0.000287519243401653
8113413	83594	NUDT12	rs7730302	5	0.0290992448759439	13.12	0.000292160034659228
7969955	121952	METTL21EP	rs9554903	13	0.0296623794212219	13.09	0.000296876351565599
7969955	121952	METTL21EP	rs873601	13	0.0435059037238874	12.34	0.000443355021455444
7969955	121952	METTL21EP	rs7989652	13	0.0447045707915273	12.28	0.000457838370858115
7969955	121952	METTL21EP	rs12870278	13	0.0447045707915273	12.28	0.000457838370858115
7936949	55760	DHX32	rs3781058	10	0.0297275641025641	13.08	0.000298465454698795
7936949	55760	DHX32	rs12049644	10	0.0297275641025641	13.08	0.000298465454698795
7936949	55760	DHX32	rs10794040	10	0.0297275641025641	13.08	0.000298465454698795
7936949	55760	DHX32	rs10901483	10	0.0297275641025641	13.08	0.000298465454698795
7936949	55760	DHX32	rs10794036	10	0.0320114048729912	12.94	0.000321635010872824
8051547	23683	PRKD3	rs3821142	2	0.0304845580404686	13.05	0.000303284407545946
8051547	23683	PRKD3	rs6708524	2	0.033510773130545	12.85	0.000337479243759468
8051547	23683	PRKD3	rs2372888	2	0.0400093698758491	12.49	0.000409136193760195
8051547	23683	PRKD3	rs7593932	2	0.0447045707915273	12.28	0.000457838370858115
7937474	171391	NS3BP	rs11246300	11	0.0316745655608215	12.98	0.000314835967711377
8126147	55776	SAYSD1	rs6458094	6	0.0316745655608215	12.98	0.000314835967711377
8126147	55776	SAYSD1	rs10305525	6	0.0435429344151454	12.32	0.000448130701041462
8157463	203197	C9orf91	rs998548	9	0.0316745655608215	12.98	0.000314835967711377
7998233	58986	TMEM8A	rs3842949	16	0.0318181818181818	12.96	0.000318217180315067
7998233	58986	TMEM8A	rs3842950	16	0.0318181818181818	12.96	0.000318217180315067
8070953	84221	SPATC1L	rs2839134	21	0.0321705426356589	12.93	0.000323357782926065
8070953	84221	SPATC1L	rs4818826	21	0.0321705426356589	12.93	0.000323357782926065
8151931	85453	TSPYL5	rs11784000	8	0.0321705426356589	12.93	0.000323357782926065
8151931	85453	TSPYL5	rs10093864	8	0.0321705426356589	12.93	0.000323357782926065
8076449	91695	RRP7B	rs137091	22	0.0327692307692308	12.9	0.000328582133037674
8076449	91695	RRP7B	rs137113	22	0.037281976744186	12.64	0.000377579978239458
8115234	309	ANXA6	rs11750621	5	0.0327692307692308	12.9	0.000328582133037674
8034099	406976	MIR199A1	rs17616023	19	0.0327709611451943	12.89	0.000330342431263391
8069744	10069	RWDD2B	rs2247809	21	0.0329249617151608	12.88	0.000332112239392178
8069744	10069	RWDD2B	rs2150403	21	0.03803666184274	12.61	0.000383688505315911
8069744	10069	RWDD2B	rs2832153	21	0.0435059037238874	12.34	0.000443355021455444
8138689	8935	SKAP2	rs17323934	7	0.0331550802139037	12.87	0.000333891609336585
8138689	8935	SKAP2	rs17315929	7	0.0441229250785105	12.3	0.000452958293923552
8145570	157570	ESCO2	rs4538825	8	0.0333841463414634	12.86	0.000335680593296239
8145570	157570	ESCO2	rs10102309	8	0.0333841463414634	12.86	0.000335680593296239
8003068	10200	MPHOSPH6	rs7192444	16	0.033510773130545	12.85	0.000337479243759468
8003068	10200	MPHOSPH6	rs2967355	16	0.033510773130545	12.85	0.000337479243759468
7896572	8882	ZPR1	rs964184	11	0.0336109008327025	12.84	0.000339287613504916
7901513	6342	SCP2	rs480299	1	0.0336109008327025	12.84	0.000339287613504916
7901513	6342	SCP2	rs481440	1	0.0338616352201258	12.82	0.000342933723418452
8123315	9444	QKI	rs9364685	6	0.0336109008327025	12.84	0.000339287613504916
8051589	64225	ATL2	rs11894455	2	0.0340869128359709	12.81	0.000344771570610167
8051589	64225	ATL2	rs12712583	2	0.0340869128359709	12.81	0.000344771570610167
7892662	27013	CNPPD1	rs1127101	2	0.0344126506024096	12.8	0.000346619351134667
7978833	6166	RPL36AL	rs10147029	14	0.0345845845845846	12.78	0.000350344929501945
7978833	6166	RPL36AL	rs4900928	14	0.0345845845845846	12.78	0.000350344929501945
7978833	6166	RPL36AL	rs6572585	14	0.0345845845845846	12.78	0.000350344929501945
7978833	6166	RPL36AL	rs2985697	14	0.0345845845845846	12.78	0.000350344929501945
7978833	6166	RPL36AL	rs7146248	14	0.0345845845845846	12.78	0.000350344929501945
7978833	6166	RPL36AL	rs4900925	14	0.037174811573061	12.65	0.000375565677465615
8076455	27341	RRP7A	rs137091	22	0.0347544253303416	12.77	0.000352222836757016
8076455	27341	RRP7A	rs137113	22	0.0382458662832495	12.59	0.000387816144094344
8101260	118429	ANTXR2	rs11931136	4	0.035092936802974	12.75	0.000356009163215547
8076690	23313	KIAA0930	rs6007529	22	0.0355276134122288	12.73	0.00035983654358314
8076690	23313	KIAA0930	rs9615076	22	0.037174811573061	12.65	0.000375565677465615
8076690	23313	KIAA0930	rs2294196	22	0.038754160722777	12.55	0.000396206301852743
8099982	323	APBB2	rs10011030	4	0.0355276134122288	12.73	0.00035983654358314
8021645	5273	SERPINB10	rs1701607	18	0.0358197932053176	12.72	0.000361765769382553
8021645	5273	SERPINB10	rs1701586	18	0.0435429344151454	12.32	0.000448130701041462
8073766	26150	RIBC2	rs6006733	22	0.0362094395280236	12.7	0.000365655575738477
8110678	133957	CCDC127	rs29675	5	0.0362094395280236	12.7	0.000365655575738477
8037298	57126	CD177	rs7256718	19	0.0364728967377974	12.69	0.00036761627064854
8043100	9168	TMSB10	rs11692245	2	0.0364728967377974	12.69	0.00036761627064854
8043100	9168	TMSB10	rs11686936	2	0.0364728967377974	12.69	0.00036761627064854
8050095	400941	LINC00487	rs7588087	2	0.0364728967377974	12.69	0.00036761627064854
8090291	200810	ALG1L	rs1044176	3	0.036590742101396	12.68	0.000369587570143847
8036787	8857	FCGBP	rs10853730	19	0.0369692532942899	12.66	0.000373562215098037
7903920	1117	CHI3L2	rs4838892	1	0.037174811573061	12.65	0.000375565677465615
7893334	51191	HERC5	rs7699006	4	0.037281976744186	12.64	0.000377579978239458
8028963	1555	CYP2B6	rs12151139	19	0.037281976744186	12.64	0.000377579978239458
8028963	1555	CYP2B6	rs7255901	19	0.037281976744186	12.64	0.000377579978239458
8081612	55347	ABHD10	rs9817855	3	0.0381433381433381	12.6	0.000385746755682007
8081612	55347	ABHD10	rs812149	3	0.0381433381433381	12.6	0.000385746755682007
8151898	157657	C8orf37	rs13270004	8	0.0382458662832495	12.59	0.000387816144094344
8138289	2115	ETV1	rs7794465	7	0.0386742966142108	12.56	0.000394091748583663
8138289	2115	ETV1	rs10226187	7	0.0386742966142108	12.56	0.000394091748583663
8137639	55112	WDR60	rs2657329	7	0.038754160722777	12.55	0.000396206301852743
8137639	55112	WDR60	rs2527192	7	0.038754160722777	12.55	0.000396206301852743
8137639	55112	WDR60	rs2527200	7	0.0454545454545455	12.23	0.000470271984148325
8019541	79755	ZNF750	rs3803768	17	0.0390469416785206	12.54	0.000398332301207575
7907439	9588	PRDX6	rs912768	1	0.0393917963224894	12.51	0.000404779603894183
8035435	80726	KIAA1683	rs17683539	19	0.0393917963224894	12.51	0.000404779603894183
8027304	284443	ZNF493	rs2914638	19	0.0397508227550541	12.5	0.000406952017444959
8060196	130916	MTERF4	rs2240538	2	0.0397508227550541	12.5	0.000406952017444959
8094876	60558	GUF1	rs6833421	4	0.0397508227550541	12.5	0.000406952017444959
8094876	60558	GUF1	rs1547525	4	0.0397508227550541	12.5	0.000406952017444959
8116956	23408	SIRT5	rs4712037	6	0.0400093698758491	12.49	0.000409136193760195
8116956	23408	SIRT5	rs2804910	6	0.0400093698758491	12.49	0.000409136193760195
8116956	23408	SIRT5	rs2804916	6	0.0400093698758491	12.49	0.000409136193760195
8116956	23408	SIRT5	rs2841505	6	0.0493827160493827	12.11	0.000501521354224128
8126524	10591	DNPH1	rs6915327	6	0.0400093698758491	12.49	0.000409136193760195
7952927	283358	B4GALNT3	rs7298766	12	0.0401308105582808	12.48	0.000411332197233919
7952927	283358	B4GALNT3	rs11063539	12	0.042347288949897	12.39	0.00043163925417527
8055445	1615	DARS	rs4954557	2	0.0403729603729604	12.47	0.00041354009261757
7915101	3633	INPP5B	rs12563037	1	0.0406475658047985	12.46	0.000415759945022032
7976571	51527	GSKIP	rs4900321	14	0.0407974038015763	12.45	0.000417991819919652
7995797	4493	MT1E	rs11642055	16	0.0407974038015763	12.45	0.000417991819919652
8068202	59271	EVA1C	rs1720137	21	0.0407974038015763	12.45	0.000417991819919652
7961243	50836	TAS2R8	rs7315801	12	0.0412468368990108	12.43	0.000422491900903359
7983928	3990	LIPC	rs11632618	15	0.0412468368990108	12.43	0.000422491900903359
8019357	51181	DCXR	rs9903371	17	0.0412468368990108	12.43	0.000422491900903359
8053366	8802	SUCLG1	rs969647	2	0.042347288949897	12.39	0.00043163925417527
8053366	8802	SUCLG1	rs2832	2	0.042347288949897	12.39	0.00043163925417527
8053366	8802	SUCLG1	rs4831973	2	0.042347288949897	12.39	0.00043163925417527
8053366	8802	SUCLG1	rs1599306	2	0.042347288949897	12.39	0.00043163925417527
8089993	54554	WDR5B	rs6769837	3	0.042347288949897	12.39	0.00043163925417527
8147206	8767	RIPK2	rs6470337	8	0.0427724578203374	12.37	0.000436287606448933
7922127	6846	XCL2	rs1040509	1	0.0435914855072464	12.33	0.000445736407512023
7922127	6846	XCL2	rs10918925	1	0.0435914855072464	12.33	0.000445736407512023
7922127	6846	XCL2	rs1024176	1	0.0435914855072464	12.33	0.000445736407512023
8022941	25941	TPGS2	rs2303508	18	0.0435914855072464	12.33	0.000445736407512023
7969995	23026	MYO16	rs7986985	13	0.0435429344151454	12.32	0.000448130701041462
7969995	23026	MYO16	rs9520922	13	0.0437934904601571	12.31	0.000450537972796575
8037970	8605	PLA2G4C	rs436303	19	0.0435429344151454	12.32	0.000448130701041462
8121144	79694	MANEA	rs9489578	6	0.0437934904601571	12.31	0.000450537972796575
8121144	79694	MANEA	rs9372382	6	0.0447045707915273	12.28	0.000457838370858115
8121144	79694	MANEA	rs6932267	6	0.0447045707915273	12.28	0.000457838370858115
8121144	79694	MANEA	rs9488308	6	0.0447045707915273	12.28	0.000457838370858115
8121144	79694	MANEA	rs7762239	6	0.0447045707915273	12.28	0.000457838370858115
8121144	79694	MANEA	rs9387352	6	0.0447045707915273	12.28	0.000457838370858115
8121144	79694	MANEA	rs7774322	6	0.0447045707915273	12.28	0.000457838370858115
7896327	23326	USP22	rs11653586	17	0.0446012544802867	12.29	0.000455391735964188
8006409	8851	CDK5R1	rs9889607	17	0.0446012544802867	12.29	0.000455391735964188
8076195	5155	PDGFB	rs5757556	22	0.0447045707915273	12.28	0.000457838370858115
8088664	8801	SUCLG2	rs17046307	3	0.0447045707915273	12.28	0.000457838370858115
7930882	404636	FAM45A	rs10787919	10	0.0446290143964563	12.27	0.000460298270945067
7930882	404636	FAM45A	rs10787920	10	0.0446290143964563	12.27	0.000460298270945067
8029065	593	BCKDHA	rs4605279	19	0.0446290143964563	12.27	0.000460298270945067
8029065	593	BCKDHA	rs4803465	19	0.0446290143964563	12.27	0.000460298270945067
8029065	593	BCKDHA	rs10409485	19	0.0446290143964563	12.27	0.000460298270945067
8029065	593	BCKDHA	rs1473248	19	0.0446290143964563	12.27	0.000460298270945067
7939524	2132	EXT2	rs7109109	11	0.0446062210456651	12.26	0.000462771508967134
7953333	939	CD27	rs2532520	12	0.0446062210456651	12.26	0.000462771508967134
8160024	2731	GLDC	rs7848919	9	0.0446062210456651	12.26	0.000462771508967134
7893670	57713	SFMBT2	rs11255058	10	0.0451187335092348	12.24	0.00046775829181048
7971615	84650	EBPL	rs3809325	13	0.0451187335092348	12.24	0.00046775829181048
8106633	4437	MSH3	rs836817	5	0.0454545454545455	12.23	0.000470271984148325
8101844	128	ADH5	rs6852848	4	0.0465747428321296	12.2	0.000477895158568766
7964830	100379132	SNORA70G	rs11177325	12	0.047103825136612	12.18	0.000483046442455434
8041061	151056	PLB1	rs7565930	2	0.0475316732197466	12.17	0.000485643062815993
8102065	56898	BDH2	rs10516495	4	0.0483104425550469	12.15	0.000490878644840285
8102065	56898	BDH2	rs10006474	4	0.0483104425550469	12.15	0.000490878644840285
7917052	204962	SLC44A5	rs2587031	1	0.0486174613542347	12.14	0.000493517761577487
8031821	54807	ZNF586	rs2285615	19	0.0486174613542347	12.14	0.000493517761577487
7915245	51440	HPCAL4	rs10839	1	0.0489135158626684	12.13	0.000496171199567146
8113483	642987	TMEM232	rs244927	5	0.0491433528518759	12.12	0.000498839037429844
8113483	642987	TMEM232	rs244412	5	0.0491433528518759	12.12	0.000498839037429844
