# Supplementary material for: Insight into Genotype-Phenotype Associations through eQTL Mapping in Multiple Cell Types in Health and Immune-Mediated Disease
Source: PLoS Genet. 2016 Mar 25;12(3):e1005908. doi: 10.1371/journal.pgen.1005908 (PMC4807835; doi:10.1371/journal.pgen.1005908)
Supplement: S1 Data — Compressed tarball containing a folder of eQTL summary statistics from each analysis. (GZ) [file pgen.1005908.s027.gz › S1_data/AAV_all_cis_max_n/AAV_monocyte_allcis_maxn.txt]

PROBEID	ENTREZID	SYMBOL	snps	chr	fdr	scores	pval
8119427	285852	TREML4	rs9369264	6	0	39.84	2.75641834153263e-10
8119427	285852	TREML4	rs6921835	6	0	39.84	2.75641834153263e-10
8119427	285852	TREML4	rs1825406	6	0	39.84	2.75641834153263e-10
8119427	285852	TREML4	rs4236073	6	0	39.84	2.75641834153263e-10
8119427	285852	TREML4	rs4714439	6	0	32.92	9.60302375427725e-09
8119427	285852	TREML4	rs1982756	6	0	32.92	9.60302375427725e-09
8119427	285852	TREML4	rs4714441	6	0	32.09	1.47193017509156e-08
8119427	285852	TREML4	rs9367096	6	0	29.44	5.76748670336185e-08
8119427	285852	TREML4	rs2627569	6	0	29.44	5.76748670336185e-08
7916584	4070	TACSTD2	rs17117873	1	0	39.33	3.57900006117439e-10
7916584	4070	TACSTD2	rs17117877	1	0	39.33	3.57900006117439e-10
7916584	4070	TACSTD2	rs11590757	1	0	38.79	4.71939400773418e-10
7916584	4070	TACSTD2	rs12139475	1	0	32.21	1.38376716487313e-08
7916584	4070	TACSTD2	rs596043	1	0.000262984878369494	23.14	1.50624488667619e-06
7916584	4070	TACSTD2	rs596534	1	0.000262984878369494	23.14	1.50624488667619e-06
7916584	4070	TACSTD2	rs486463	1	0.000262984878369494	23.14	1.50624488667619e-06
7916584	4070	TACSTD2	rs602579	1	0.000262984878369494	23.14	1.50624488667619e-06
7916584	4070	TACSTD2	rs11581395	1	0.000369344413665743	20.79	5.12498672085842e-06
7916584	4070	TACSTD2	rs338228	1	0.000397350993377483	20.41	6.25023394023279e-06
7916584	4070	TACSTD2	rs6687324	1	0.000453234445817882	19.86	8.33256970140704e-06
7916584	4070	TACSTD2	rs6667614	1	0.0011830201809325	18.65	1.57047272956228e-05
7916584	4070	TACSTD2	rs338225	1	0.00149953139643861	18.06	2.1405139859148e-05
7916584	4070	TACSTD2	rs12030713	1	0.00342612419700214	16.61	4.59083261923336e-05
7916584	4070	TACSTD2	rs6587830	1	0.0050081103000811	15.85	6.85665365128213e-05
7916584	4070	TACSTD2	rs11207272	1	0.0167450980392157	13.33	0.00026119351965302
7916584	4070	TACSTD2	rs10157697	1	0.0207394366197183	12.83	0.00034110575560318
7916584	4070	TACSTD2	rs11579447	1	0.0498527245949926	10.92	0.000951316092998656
8126296	340206	TREML3P	rs9369264	6	0	37.77	7.9596468880085e-10
8126296	340206	TREML3P	rs6921835	6	0	37.77	7.9596468880085e-10
8126296	340206	TREML3P	rs1825406	6	0	37.77	7.9596468880085e-10
8126296	340206	TREML3P	rs4236073	6	0	37.77	7.9596468880085e-10
8126296	340206	TREML3P	rs4714439	6	0	26.58	2.52847733799221e-07
8126296	340206	TREML3P	rs1982756	6	0	26.58	2.52847733799221e-07
8126296	340206	TREML3P	rs4714441	6	0	25.46	4.51650500702517e-07
8126296	340206	TREML3P	rs9367096	6	0.00032	21.91	2.85741030524158e-06
8126296	340206	TREML3P	rs2627569	6	0.00032	21.91	2.85741030524158e-06
8161865	158471	PRUNE2	rs505034	9	0	37.18	1.07712843460883e-09
8161865	158471	PRUNE2	rs561970	9	0	37.18	1.07712843460883e-09
8161865	158471	PRUNE2	rs615187	9	0	36.14	1.83638419238896e-09
8161865	158471	PRUNE2	rs506086	9	0	25.74	3.90645886371339e-07
8161865	158471	PRUNE2	rs577993	9	0.0047469677959013	15.97	6.43542517660351e-05
8161865	158471	PRUNE2	rs506965	9	0.00750981396142686	14.83	0.000117649036627626
8161865	158471	PRUNE2	rs478699	9	0.0121212121212121	13.95	0.00018773765577684
8161865	158471	PRUNE2	rs478792	9	0.0150371872887086	13.56	0.000231057097157748
8161865	158471	PRUNE2	rs579025	9	0.0177321156773212	13.18	0.000282952756437626
8161865	158471	PRUNE2	rs557352	9	0.0276689829437776	12.21	0.000475340342531001
8161865	158471	PRUNE2	rs571960	9	0.0276689829437776	12.21	0.000475340342531001
7956648	91419	XRCC6BP1	rs2372309	12	0	37.09	1.12800722346008e-09
7956648	91419	XRCC6BP1	rs10877036	12	0	34.77	3.71047245996706e-09
7956648	91419	XRCC6BP1	rs11172387	12	0	34.77	3.71047245996706e-09
7956648	91419	XRCC6BP1	rs10122	12	0	34.02	5.45484854750822e-09
7956648	91419	XRCC6BP1	rs11172420	12	0	31.92	1.60654469591533e-08
7956648	91419	XRCC6BP1	rs2221541	12	0	31.92	1.60654469591533e-08
7956648	91419	XRCC6BP1	rs7135063	12	0	31.92	1.60654469591533e-08
7956648	91419	XRCC6BP1	rs970249	12	0	31.92	1.60654469591533e-08
7956648	91419	XRCC6BP1	rs12366757	12	0	29.2	6.52792056096746e-08
7956648	91419	XRCC6BP1	rs10877035	12	0	28.14	1.12849238408492e-07
7956648	91419	XRCC6BP1	rs7304755	12	0	25.06	5.55737943091326e-07
7956648	91419	XRCC6BP1	rs1911260	12	0	25.06	5.55737943091326e-07
7956648	91419	XRCC6BP1	rs1605329	12	0	25.06	5.55737943091326e-07
7956648	91419	XRCC6BP1	rs7954592	12	0	25.06	5.55737943091326e-07
7956648	91419	XRCC6BP1	rs7966544	12	0	25.06	5.55737943091326e-07
7956648	91419	XRCC6BP1	rs11830524	12	8.74890638670166e-05	24.67	6.80350214769725e-07
7956648	91419	XRCC6BP1	rs4435045	12	8.7260034904014e-05	24.65	6.87447537087653e-07
7956648	91419	XRCC6BP1	rs4760186	12	8.56898029134533e-05	24.51	7.39251656867743e-07
7956648	91419	XRCC6BP1	rs11172427	12	8.54700854700855e-05	24.47	7.54759364306683e-07
7956648	91419	XRCC6BP1	rs7980024	12	0.000318217979315831	24.19	8.72843139678774e-07
7956648	91419	XRCC6BP1	rs4630335	12	0.000291120815138282	23.64	1.1614790754716e-06
7956648	91419	XRCC6BP1	rs4237845	12	0.000253004427577483	22.97	1.64549308826292e-06
7956648	91419	XRCC6BP1	rs10877029	12	0.00199530516431925	17.72	2.55921677070428e-05
7956648	91419	XRCC6BP1	rs10747786	12	0.0203455358221578	12.92	0.000325089860071051
7956648	91419	XRCC6BP1	rs10747787	12	0.0203455358221578	12.92	0.000325089860071051
7956648	91419	XRCC6BP1	rs4237844	12	0.0203455358221578	12.92	0.000325089860071051
7956648	91419	XRCC6BP1	rs4760340	12	0.0269132653061224	12.26	0.000462771508967134
8107044	64167	ERAP2	rs27290	5	0	36.86	1.2692340925929e-09
8107044	64167	ERAP2	rs2549797	5	0	34.81	3.63501572619886e-09
8107044	64167	ERAP2	rs2910787	5	0	34.81	3.63501572619886e-09
8107044	64167	ERAP2	rs27397	5	0	34.81	3.63501572619886e-09
8107044	64167	ERAP2	rs2548533	5	0	33.83	6.01442179345237e-09
8107044	64167	ERAP2	rs2549794	5	0	33.1	8.75387215394172e-09
8107044	64167	ERAP2	rs27307	5	0	33.1	8.75387215394172e-09
8107044	64167	ERAP2	rs27711	5	0	33.1	8.75387215394172e-09
8107044	64167	ERAP2	rs7736466	5	0	32.84	1.00064495459249e-08
8107044	64167	ERAP2	rs13167902	5	0	30.43	3.46133567906102e-08
8107044	64167	ERAP2	rs10434709	5	0	30.43	3.46133567906102e-08
8107044	64167	ERAP2	rs1230358	5	0	30.12	4.06121205006226e-08
8107044	64167	ERAP2	rs18059	5	0	24.97	5.82293403627302e-07
8107044	64167	ERAP2	rs2549779	5	0.000269360269360269	23.28	1.4004877053467e-06
8107044	64167	ERAP2	rs2549780	5	0.00140754958413308	18.18	2.00978342140874e-05
8107044	64167	ERAP2	rs2216752	5	0.00368843069873998	16.43	5.04799559140982e-05
8107044	64167	ERAP2	rs27710	5	0.00626622172784575	15.31	9.12322771501236e-05
8107044	64167	ERAP2	rs27529	5	0.00626622172784575	15.31	9.12322771501236e-05
8107044	64167	ERAP2	rs34755	5	0.00873170731707317	14.54	0.000137215004729985
7950447	143570	XRRA1	rs4944950	11	0	36.75	1.34290617914374e-09
7950447	143570	XRRA1	rs2304683	11	0	36.75	1.34290617914374e-09
7950447	143570	XRRA1	rs7128739	11	0	36.75	1.34290617914374e-09
7950447	143570	XRRA1	rs7105085	11	0	36.36	1.6403540888496e-09
7950447	143570	XRRA1	rs12577127	11	0	34.12	5.18159518783335e-09
7950447	143570	XRRA1	rs10899060	11	0	30.51	3.32149988902223e-08
7950447	143570	XRRA1	rs9444	11	0	28.16	1.11689104891336e-07
7950447	143570	XRRA1	rs543244	11	0	28.16	1.11689104891336e-07
7950447	143570	XRRA1	rs614832	11	0	28.16	1.11689104891336e-07
7950447	143570	XRRA1	rs688665	11	0	27.39	1.66288919513537e-07
7950447	143570	XRRA1	rs512780	11	0	26.93	2.1095883285679e-07
7950447	143570	XRRA1	rs505688	11	0	26.82	2.23314194237112e-07
7950447	143570	XRRA1	rs537054	11	0	26.71	2.36394933237016e-07
8015445	115024	NT5C3B	rs9896766	17	0	36.69	1.3848801929834e-09
8015445	115024	NT5C3B	rs4796714	17	0	33.63	6.66567158852467e-09
8015445	115024	NT5C3B	rs1529933	17	0	31.36	2.14351805166218e-08
8015445	115024	NT5C3B	rs9912300	17	0	31.36	2.14351805166218e-08
8015445	115024	NT5C3B	rs3744779	17	0	31.36	2.14351805166218e-08
8015445	115024	NT5C3B	rs8071753	17	0	31.36	2.14351805166218e-08
8015445	115024	NT5C3B	rs8071234	17	0	31.36	2.14351805166218e-08
8015445	115024	NT5C3B	rs6503675	17	0	31.36	2.14351805166218e-08
8015445	115024	NT5C3B	rs2304499	17	0	30.48	3.37326250785575e-08
8015445	115024	NT5C3B	rs2304496	17	0.000667408231368187	19.04	1.28006811759239e-05
8073752	55007	FAM118A	rs104664	22	0	35.61	2.41046953380955e-09
8073752	55007	FAM118A	rs3827393	22	0	35.61	2.41046953380955e-09
8073752	55007	FAM118A	rs6006992	22	0	35.61	2.41046953380955e-09
8073752	55007	FAM118A	rs5765272	22	0	35.61	2.41046953380955e-09
8073752	55007	FAM118A	rs1569413	22	0	35.61	2.41046953380955e-09
8073752	55007	FAM118A	rs5765327	22	0	34.92	3.43533903417232e-09
8073752	55007	FAM118A	rs136610	22	0	34.84	3.57943331187161e-09
7932453	10529	NEBL	rs9988744	10	0	35.51	2.53744540203607e-09
7932453	10529	NEBL	rs10828225	10	0.00294500912170967	17.06	3.62171527409293e-05
7932453	10529	NEBL	rs7910610	10	0.00665208675050118	15.18	9.7733087298965e-05
7932453	10529	NEBL	rs10828206	10	0.0247930283224401	12.43	0.000422491900903359
7932453	10529	NEBL	rs1841530	10	0.0247930283224401	12.43	0.000422491900903359
7920971	112770	C1orf85	rs2274226	1	0	34.92	3.43533903417232e-09
7920971	112770	C1orf85	rs7542798	1	0	31.05	2.51466326574655e-08
7920971	112770	C1orf85	rs759330	1	0.00472589792060491	15.99	6.36779495337939e-05
7920971	112770	C1orf85	rs2842880	1	0.00472589792060491	15.99	6.36779495337939e-05
7920971	112770	C1orf85	rs2250265	1	0.00472589792060491	15.99	6.36779495337939e-05
7920971	112770	C1orf85	rs2248273	1	0.00596252129471891	15.42	8.60724913887249e-05
7920971	112770	C1orf85	rs11264467	1	0.0185477802859293	13.11	0.000293723687659695
7920971	112770	C1orf85	rs2287024	1	0.0448219648219648	11.16	0.000835799229945754
7920971	112770	C1orf85	rs35478936	1	0.046014400677679	11.1	0.000863277193872524
8150165	84750	FUT10	rs12155581	8	0	34.91	3.45302825095278e-09
8150165	84750	FUT10	rs2732259	8	0	34.66	3.92616529764732e-09
8150165	84750	FUT10	rs6993806	8	0	33.96	5.62568018368214e-09
8150165	84750	FUT10	rs938641	8	0	33.23	8.18775483516594e-09
8150165	84750	FUT10	rs2676403	8	0	33.23	8.18775483516594e-09
8150165	84750	FUT10	rs7841518	8	0	33.23	8.18775483516594e-09
8150165	84750	FUT10	rs6989048	8	0	33.23	8.18775483516594e-09
8150165	84750	FUT10	rs7836942	8	0	33.22	8.22996926921499e-09
8150165	84750	FUT10	rs6468171	8	0	33.18	8.40101817868127e-09
8150165	84750	FUT10	rs7826311	8	0	32.74	1.05346873151014e-08
8150165	84750	FUT10	rs10464811	8	0	32.67	1.09209867727335e-08
8150165	84750	FUT10	rs6982159	8	0	32.64	1.10908571516519e-08
8150165	84750	FUT10	rs7006163	8	0	30.73	2.96544613455674e-08
8150165	84750	FUT10	rs9297208	8	0.000404653515427415	21.39	3.7472053443558e-06
8150165	84750	FUT10	rs9297209	8	0.000404653515427415	21.39	3.7472053443558e-06
8150165	84750	FUT10	rs7841080	8	0.000477430555555556	20.26	6.75991984497313e-06
8150165	84750	FUT10	rs1440530	8	0.00302568014238495	16.91	3.91945548233263e-05
8150165	84750	FUT10	rs1568117	8	0.0244824186657903	12.46	0.000415759945022032
8150165	84750	FUT10	rs7007756	8	0.0244824186657903	12.46	0.000415759945022032
8150165	84750	FUT10	rs1474035	8	0.0299824724198371	12.07	0.000512397007356768
8150165	84750	FUT10	rs4430053	8	0.0299824724198371	12.07	0.000512397007356768
8150165	84750	FUT10	rs16880852	8	0.0380671166104237	11.57	0.000670244183511452
8020630	125488	TTC39C	rs9955869	18	0	34.7	3.846315858465e-09
8020630	125488	TTC39C	rs41400947	18	0	34.7	3.846315858465e-09
8020630	125488	TTC39C	rs6508121	18	0	33.22	8.22996926921499e-09
8020630	125488	TTC39C	rs6508123	18	0	33.22	8.22996926921499e-09
8020630	125488	TTC39C	rs9950178	18	0	29.64	5.20203029414176e-08
8020630	125488	TTC39C	rs2011365	18	0.000257400257400257	23.03	1.59493057524784e-06
8020630	125488	TTC39C	rs1487433	18	0.000323624595469256	22	2.7265046561555e-06
8020630	125488	TTC39C	rs1864286	18	0.000408997955010225	21.46	3.61286933768073e-06
8020630	125488	TTC39C	rs9964798	18	0.000527169505271695	19.7	9.06013651488528e-06
8020630	125488	TTC39C	rs1864285	18	0.000672645739910314	19.11	1.23396642344189e-05
8020630	125488	TTC39C	rs8099403	18	0.0329742669060443	11.87	0.00057045412526219
7902861	23507	LRRC8B	rs12119009	1	0	34.48	4.30653697581957e-09
7902861	23507	LRRC8B	rs12733491	1	0	34.48	4.30653697581957e-09
7902861	23507	LRRC8B	rs922105	1	0	33.22	8.22996926921499e-09
7902861	23507	LRRC8B	rs2045583	1	0	32.55	1.16165133121448e-08
7902861	23507	LRRC8B	rs2390762	1	0	32.08	1.47952626855958e-08
7902861	23507	LRRC8B	rs10801744	1	0	28.97	7.35079288178145e-08
7902861	23507	LRRC8B	rs1563786	1	0	26.98	2.05571563159002e-07
7902861	23507	LRRC8B	rs17438800	1	0.00265060240963855	17.21	3.34670051629867e-05
7902861	23507	LRRC8B	rs7517206	1	0.00265060240963855	17.21	3.34670051629867e-05
7902861	23507	LRRC8B	rs12408544	1	0.00265060240963855	17.21	3.34670051629867e-05
7902861	23507	LRRC8B	rs12730853	1	0.00265060240963855	17.21	3.34670051629867e-05
7902861	23507	LRRC8B	rs1923766	1	0.00265060240963855	17.21	3.34670051629867e-05
7902861	23507	LRRC8B	rs12734340	1	0.00366528354080221	16.45	4.99501820079773e-05
7902861	23507	LRRC8B	rs4658099	1	0.00441715147597501	16.12	5.94528574935696e-05
7902861	23507	LRRC8B	rs12755723	1	0.00545382949399488	15.69	7.46176333198714e-05
7902861	23507	LRRC8B	rs12403074	1	0.00582468281430219	15.52	8.16369284609891e-05
7902861	23507	LRRC8B	rs12402923	1	0.00582468281430219	15.52	8.16369284609891e-05
7902861	23507	LRRC8B	rs12745246	1	0.00598870056497175	15.4	8.69882938920677e-05
7902861	23507	LRRC8B	rs12409358	1	0.00764417385421952	14.78	0.000120810032686111
7902861	23507	LRRC8B	rs7556550	1	0.0151085930122757	13.55	0.000232291423450961
7902861	23507	LRRC8B	rs173389	1	0.0491293224395477	10.96	0.000930998169393971
8125436	3127	HLA-DRB5	rs3129768	6	0	33.78	6.17100281717535e-09
8125436	3127	HLA-DRB5	rs3129868	6	0	33.13	8.61984512658942e-09
8125436	3127	HLA-DRB5	rs3135365	6	0.000303720577069096	23.92	1.00423036233106e-06
8125436	3127	HLA-DRB5	rs3135377	6	0.000288600288600289	23.61	1.17972837849412e-06
8125436	3127	HLA-DRB5	rs2213581	6	0.000247831474597274	22.78	1.81646252943552e-06
8125436	3127	HLA-DRB5	rs3135338	6	0.00294573643410853	17.02	3.69881528485527e-05
8125436	3127	HLA-DRB5	rs2395173	6	0.00294573643410853	17.02	3.69881528485527e-05
8125436	3127	HLA-DRB5	rs2395166	6	0.0100308641975309	14.31	0.000155039077744762
8125436	3127	HLA-DRB5	rs9268852	6	0.038651102464332	11.52	0.000688513896645078
8125436	3127	HLA-DRB5	rs9268877	6	0.038651102464332	11.52	0.000688513896645078
8034304	54	ACP5	rs2071484	19	0	33.53	7.01732385548581e-09
7915468	374969	CCDC23	rs2816600	1	0	33.52	7.05349522066784e-09
7915468	374969	CCDC23	rs655741	1	0	31.46	2.03591377922065e-08
7915468	374969	CCDC23	rs323720	1	0	29.14	6.73323786028168e-08
7915468	374969	CCDC23	rs323716	1	0.0358745684695052	11.69	0.000628368989557224
7915468	374969	CCDC23	rs6658001	1	0.0358745684695052	11.69	0.000628368989557224
7915468	374969	CCDC23	rs2760081	1	0.0433298041291689	11.26	0.000791952109495679
7895739	7705	ZNF146	rs2438517	19	0	33.47	7.23717242419195e-09
7895739	7705	ZNF146	rs2070132	19	0	33.06	8.93582727020647e-09
7895739	7705	ZNF146	rs2112971	19	8.43881856540084e-05	24.41	7.7863471981336e-07
7895739	7705	ZNF146	rs2972549	19	0.000254452926208651	23	1.62001398246647e-06
7895739	7705	ZNF146	rs2972544	19	0.0018699910952805	17.82	2.42817473247548e-05
7895739	7705	ZNF146	rs12460237	19	0.00655616942909761	15.24	9.46767181104376e-05
7895739	7705	ZNF146	rs2432055	19	0.0101796407185629	14.27	0.000158368955016585
7895739	7705	ZNF146	rs2972533	19	0.0212778360732191	12.79	0.000348477119246869
7895739	7705	ZNF146	rs2918325	19	0.0212778360732191	12.79	0.000348477119246869
7920944	23381	SMG5	rs2274226	1	0	33.44	7.34967026401081e-09
7920944	23381	SMG5	rs7542798	1	0	25.03	5.64452043684512e-07
7920944	23381	SMG5	rs11264467	1	0.00681777298075193	15.12	0.000100888767231574
7920944	23381	SMG5	rs10908500	1	0.0120844174616941	13.96	0.000186741663611666
7920944	23381	SMG5	rs12045339	1	0.0120844174616941	13.96	0.000186741663611666
7920944	23381	SMG5	rs12132794	1	0.0156179024716099	13.48	0.000241119801670391
7920944	23381	SMG5	rs2246476	1	0.0236310917809747	12.54	0.000398332301207575
7920944	23381	SMG5	rs759330	1	0.0374399547894886	11.6	0.000659518193691038
7920944	23381	SMG5	rs2842880	1	0.0374399547894886	11.6	0.000659518193691038
7920944	23381	SMG5	rs2250265	1	0.0374399547894886	11.6	0.000659518193691038
7901513	6342	SCP2	rs481440	1	0	33.41	7.46391952770018e-09
7901513	6342	SCP2	rs480299	1	0	32.84	1.00064495459249e-08
7901513	6342	SCP2	rs554301	1	0	25.92	3.55862993007685e-07
7901513	6342	SCP2	rs512723	1	0.000685714285714286	19.28	1.12882616089956e-05
7901513	6342	SCP2	rs499195	1	0.000685714285714286	19.28	1.12882616089956e-05
8014115	4642	MYO1D	rs17183295	17	0	32.9	9.70232674883178e-09
8014115	4642	MYO1D	rs17183628	17	0	32.9	9.70232674883178e-09
8014115	4642	MYO1D	rs10512441	17	0	29.41	5.8574612945657e-08
8014115	4642	MYO1D	rs321156	17	0.000449346405228758	19.8	8.59826766372359e-06
8014115	4642	MYO1D	rs35262048	17	0.000921985815602837	18.77	1.47468669295388e-05
8014115	4642	MYO1D	rs17780520	17	0.00234264747389218	17.48	2.90346063356028e-05
8014115	4642	MYO1D	rs2188946	17	0.00456475583864119	16.05	6.16916269986505e-05
8014115	4642	MYO1D	rs321183	17	0.00755261371350984	14.8	0.00011953550181303
8014115	4642	MYO1D	rs321153	17	0.00871267743514439	14.56	0.000135766171851441
7934920	3988	LIPA	rs1412444	10	0	32.85	9.95510730919195e-09
7934920	3988	LIPA	rs2246833	10	0	32.85	9.95510730919195e-09
7934920	3988	LIPA	rs885561	10	0.000400534045393858	20.5	5.96312513750342e-06
7934920	3988	LIPA	rs1041389	10	0.00182035213369144	17.85	2.39019269238804e-05
7934920	3988	LIPA	rs11203041	10	0.00687689292713344	15.05	0.000104700256636431
7985213	1138	CHRNA5	rs1979906	15	0	32.53	1.17366738856635e-08
7985213	1138	CHRNA5	rs12907966	15	0	32.53	1.17366738856635e-08
7985213	1138	CHRNA5	rs4887063	15	0	31.46	2.03591377922065e-08
7985213	1138	CHRNA5	rs1979905	15	0	31.14	2.40072936913753e-08
7985213	1138	CHRNA5	rs1504545	15	0	28.61	8.85238381264582e-08
7985213	1138	CHRNA5	rs952215	15	0	28.61	8.85238381264582e-08
7985213	1138	CHRNA5	rs12902493	15	0	28.61	8.85238381264582e-08
7985213	1138	CHRNA5	rs3813571	15	0	28.61	8.85238381264582e-08
7985213	1138	CHRNA5	rs2292117	15	0	28.61	8.85238381264582e-08
7985213	1138	CHRNA5	rs6495306	15	0.000255918106206014	23.02	1.60324812711439e-06
7985213	1138	CHRNA5	rs481134	15	0.000255918106206014	23.02	1.60324812711439e-06
7985213	1138	CHRNA5	rs951266	15	0.0059415337889142	15.43	8.56182342045027e-05
7985213	1138	CHRNA5	rs11637890	15	0.00764417385421952	14.78	0.000120810032686111
7985213	1138	CHRNA5	rs9788721	15	0.011215092097445	14.1	0.000173343782164112
7985213	1138	CHRNA5	rs10519203	15	0.011215092097445	14.1	0.000173343782164112
7985213	1138	CHRNA5	rs514743	15	0.020058458165875	12.96	0.000318217180315067
7985213	1138	CHRNA5	rs950776	15	0.0239106392391064	12.51	0.000404779603894183
8008754	5889	RAD51C	rs8074016	17	0	32.05	1.50255095659718e-08
8008754	5889	RAD51C	rs9303399	17	0	30.4	3.51528157732696e-08
8008754	5889	RAD51C	rs1864754	17	0	30.4	3.51528157732696e-08
8008754	5889	RAD51C	rs17822837	17	0	27.5	1.57094505615581e-07
8143790	28959	TMEM176B	rs6464101	7	0	31.92	1.60654469591533e-08
8143790	28959	TMEM176B	rs6464104	7	0	31.92	1.60654469591533e-08
8143790	28959	TMEM176B	rs9691673	7	0	27.56	1.52295931570578e-07
8143790	28959	TMEM176B	rs12669824	7	0	25.23	5.08844994202453e-07
8143790	28959	TMEM176B	rs10281675	7	8.48176420695505e-05	24.44	7.66603848000752e-07
8143790	28959	TMEM176B	rs10952287	7	0.000321027287319422	21.92	2.84255922517952e-06
8143790	28959	TMEM176B	rs10807988	7	0.00336700336700337	16.64	4.51879120691815e-05
8143790	28959	TMEM176B	rs10266177	7	0.00731327800829876	14.9	0.000113362985350017
8143790	28959	TMEM176B	rs7785283	7	0.00998300108174934	14.32	0.000154217682550425
8143790	28959	TMEM176B	rs1860870	7	0.0202519379844961	12.93	0.000323357782926065
8143790	28959	TMEM176B	rs9657891	7	0.0254132901134522	12.38	0.000433957150545919
8143790	28959	TMEM176B	rs6972271	7	0.0270230141054194	12.25	0.00046525815807105
8143790	28959	TMEM176B	rs1046355	7	0.0392653810835629	11.48	0.000703491300047234
8143790	28959	TMEM176B	rs6598	7	0.0392653810835629	11.48	0.000703491300047234
8099259	60312	AFAP1	rs6829680	4	0	31.91	1.61483668894861e-08
8099259	60312	AFAP1	rs17770213	4	0	30.81	2.84567652693151e-08
8099259	60312	AFAP1	rs11733177	4	0	30.32	3.66329117836659e-08
8099259	60312	AFAP1	rs11930623	4	0	29.21	6.49431611237935e-08
8099259	60312	AFAP1	rs7437940	4	0	27.96	1.23849261640415e-07
8099259	60312	AFAP1	rs4696778	4	0	26.62	2.47666652075822e-07
8099259	60312	AFAP1	rs7356321	4	0.000410888546481767	21.47	3.59407705269667e-06
8099259	60312	AFAP1	rs1344223	4	0.00269118038902212	17.18	3.39997116785293e-05
8099259	60312	AFAP1	rs7698368	4	0.00346592230751338	16.5	4.86500741851036e-05
8099259	60312	AFAP1	rs1106248	4	0.00438824038045828	16.13	5.91397730727361e-05
8099259	60312	AFAP1	rs6840305	4	0.00841616964877402	14.63	0.000130815460666693
8006736	11072	DUSP14	rs878520	17	0	31.89	1.63154950610737e-08
8006736	11072	DUSP14	rs2522966	17	0	31.89	1.63154950610737e-08
8006736	11072	DUSP14	rs853192	17	0	31.89	1.63154950610737e-08
8006736	11072	DUSP14	rs853234	17	0	31.89	1.63154950610737e-08
8006736	11072	DUSP14	rs853195	17	0	31.89	1.63154950610737e-08
8006736	11072	DUSP14	rs9906140	17	0	31.89	1.63154950610737e-08
8006736	11072	DUSP14	rs853191	17	0	31.16	2.37612136383624e-08
8006736	11072	DUSP14	rs853219	17	0.000223713646532438	22.15	2.52155969005337e-06
8006736	11072	DUSP14	rs2680720	17	0.000401606425702811	21.32	3.88655419024484e-06
8006736	11072	DUSP14	rs853217	17	0.00212095156205216	17.56	2.7838290418707e-05
8006736	11072	DUSP14	rs17660494	17	0.0168616744669787	13.3	0.000265406117232211
8006736	11072	DUSP14	rs1048701	17	0.038651102464332	11.52	0.000688513896645078
8006736	11072	DUSP14	rs11654048	17	0.038651102464332	11.52	0.000688513896645078
7909318	722	C4BPA	rs11120211	1	0	31.87	1.64843558414539e-08
7953901	160364	CLEC12A	rs12229020	12	0	31.51	1.98415793436921e-08
7953901	160364	CLEC12A	rs7313235	12	0	31.51	1.98415793436921e-08
7953901	160364	CLEC12A	rs7957464	12	0	27.63	1.46882923764752e-07
7953901	160364	CLEC12A	rs1447877	12	0	27.63	1.46882923764752e-07
7953901	160364	CLEC12A	rs560906	12	0.0313408559520179	11.98	0.000537745839636684
7953901	160364	CLEC12A	rs659928	12	0.035601691657055	11.7	0.000625000978493236
7953901	160364	CLEC12A	rs521040	12	0.0418481670700009	11.34	0.000758553240105475
8137264	55365	TMEM176A	rs6464101	7	0	31.49	2.00470021342294e-08
8137264	55365	TMEM176A	rs6464104	7	0	31.49	2.00470021342294e-08
8137264	55365	TMEM176A	rs9691673	7	0	27.56	1.52295931570578e-07
8137264	55365	TMEM176A	rs12669824	7	0	25.73	3.92675270330368e-07
8137264	55365	TMEM176A	rs10281675	7	0	25.4	4.65918117650114e-07
8137264	55365	TMEM176A	rs10952287	7	0.000324149108589951	22.02	2.69824146134104e-06
8137264	55365	TMEM176A	rs1860870	7	0.00920196731715056	14.44	0.00014469608785024
8137264	55365	TMEM176A	rs10807988	7	0.00998606595448212	14.33	0.000153400669401585
8137264	55365	TMEM176A	rs9657891	7	0.0142422986600359	13.69	0.000215599466954777
8137264	55365	TMEM176A	rs6972271	7	0.0142422986600359	13.69	0.000215599466954777
8137264	55365	TMEM176A	rs10266177	7	0.0149355057705363	13.58	0.000228608235882123
8137264	55365	TMEM176A	rs1046355	7	0.0286712557363371	12.15	0.000490878644840285
8137264	55365	TMEM176A	rs6598	7	0.0286712557363371	12.15	0.000490878644840285
8137264	55365	TMEM176A	rs7785283	7	0.0453162393162393	11.14	0.000844858914345378
8058147	53938	PPIL3	rs10167387	2	0	31.48	2.01505110639785e-08
8058147	53938	PPIL3	rs13384245	2	0	29.53	5.50578601519061e-08
8058147	53938	PPIL3	rs10204787	2	0	29.53	5.50578601519061e-08
8058147	53938	PPIL3	rs10183261	2	0	28.93	7.50416305629547e-08
8058147	53938	PPIL3	rs10205561	2	0	28.93	7.50416305629547e-08
8058147	53938	PPIL3	rs2307362	2	0	27.95	1.24490958159157e-07
8058147	53938	PPIL3	rs6747253	2	0	26.95	2.08787149285524e-07
8107133	5066	PAM	rs2431321	5	0	31.47	2.02545553585472e-08
8107133	5066	PAM	rs258151	5	0	29.1	6.87369844638356e-08
8107133	5066	PAM	rs37013	5	0	27.99	1.21943991393372e-07
8107133	5066	PAM	rs258247	5	0	27.99	1.21943991393372e-07
8107133	5066	PAM	rs258242	5	0	27.59	1.49952011630713e-07
8107133	5066	PAM	rs469326	5	0	27.47	1.59550322134384e-07
8107133	5066	PAM	rs685708	5	0	26.98	2.05571563159002e-07
8107133	5066	PAM	rs32684	5	0	26.32	2.89277489116312e-07
8107133	5066	PAM	rs258235	5	8.96057347670251e-05	24.86	6.16484119433418e-07
8107133	5066	PAM	rs2431322	5	0.000291120815138282	23.64	1.1614790754716e-06
8107133	5066	PAM	rs456036	5	0.000625978090766823	19.51	1.00074414892669e-05
8107133	5066	PAM	rs258142	5	0.00119904076738609	18.59	1.62068478821902e-05
8107133	5066	PAM	rs258144	5	0.00160345359235276	17.98	2.23238146749521e-05
8107133	5066	PAM	rs2112886	5	0.00157719138610858	17.94	2.27979044132225e-05
8107133	5066	PAM	rs6860588	5	0.00157719138610858	17.94	2.27979044132225e-05
8107133	5066	PAM	rs1898672	5	0.00157719138610858	17.94	2.27979044132225e-05
8107133	5066	PAM	rs154635	5	0.0017163504968383	17.91	2.31600990441062e-05
8107133	5066	PAM	rs17154859	5	0.00183183183183183	17.89	2.34047686157586e-05
8107133	5066	PAM	rs17154860	5	0.00183183183183183	17.89	2.34047686157586e-05
8107133	5066	PAM	rs17154821	5	0.00188790560471976	17.78	2.47976256569151e-05
8107133	5066	PAM	rs459202	5	0.00401907356948229	16.34	5.29347402001487e-05
8107133	5066	PAM	rs26434	5	0.00494663382594417	15.9	6.67787172089726e-05
8107133	5066	PAM	rs34379	5	0.00494663382594417	15.9	6.67787172089726e-05
8107133	5066	PAM	rs7731395	5	0.00538018661901926	15.75	7.22879388261805e-05
8107133	5066	PAM	rs17154942	5	0.00543776992540243	15.68	7.5013194665459e-05
8107133	5066	PAM	rs26433	5	0.00555880631948508	15.62	7.74312620043824e-05
8107133	5066	PAM	rs26429	5	0.00555880631948508	15.62	7.74312620043824e-05
8107133	5066	PAM	rs1011454	5	0.00555880631948508	15.62	7.74312620043824e-05
8107133	5066	PAM	rs34831	5	0.00617076808351976	15.35	8.93209278983788e-05
8107133	5066	PAM	rs34823	5	0.0106980961015413	14.18	0.000166126946049492
8107133	5066	PAM	rs12656131	5	0.0114491475602587	14.05	0.000178013832267802
8107133	5066	PAM	rs7709726	5	0.0115164835164835	14.04	0.000178962942637896
8107133	5066	PAM	rs3756583	5	0.0203455358221578	12.92	0.000325089860071051
8107133	5066	PAM	rs249496	5	0.0219545767377839	12.71	0.000363705427761376
8107133	5066	PAM	rs34829	5	0.0237666666666667	12.53	0.000400469809284976
8107133	5066	PAM	rs12656561	5	0.0400783884787166	11.44	0.000718797910643904
7978351	1511	CTSG	rs6573880	14	0	31.11	2.43812088841571e-08
7978351	1511	CTSG	rs1957528	14	0.00542727452141306	15.7	7.42241702513241e-05
7940762	85329	LGALS12	rs10897430	11	0	31.07	2.48888534028671e-08
7940762	85329	LGALS12	rs10897427	11	0.0406128184208141	11.41	0.00073049831487217
8074980	2952	GSTT1	rs5760176	22	0	31.05	2.51466326574655e-08
8074980	2952	GSTT1	rs1006771	22	0.00295031055900621	17.03	3.67938696528001e-05
7920928	79957	PAQR6	rs2274226	1	0	30.75	2.93503841325872e-08
7920928	79957	PAQR6	rs7542798	1	0	25.53	4.35557549377035e-07
7920928	79957	PAQR6	rs11264467	1	0.0196367206676485	13	0.000311490976767384
7920928	79957	PAQR6	rs759330	1	0.0233187870650106	12.57	0.000391988579109066
7920928	79957	PAQR6	rs2842880	1	0.0233187870650106	12.57	0.000391988579109066
7920928	79957	PAQR6	rs2250265	1	0.0233187870650106	12.57	0.000391988579109066
7920928	79957	PAQR6	rs2248273	1	0.0385774058577406	11.53	0.000684820140778964
7920928	79957	PAQR6	rs10908500	1	0.0439156206415621	11.22	0.000809204950151468
7920928	79957	PAQR6	rs12045339	1	0.0439156206415621	11.22	0.000809204950151468
8011499	5023	P2RX1	rs2325788	17	0	30.47	3.39069568423834e-08
8155250	9380	GRHPR	rs7856656	9	0	30.38	3.55171265291044e-08
8155250	9380	GRHPR	rs10973327	9	0.000332502078137988	24.24	8.50475008784771e-07
8155250	9380	GRHPR	rs10973329	9	0.00030511060259344	23.93	9.99027565759292e-07
8113250	51752	ERAP1	rs27710	5	0	30.22	3.85711414958983e-08
8113250	51752	ERAP1	rs27529	5	0	30.22	3.85711414958983e-08
8113250	51752	ERAP1	rs34755	5	0	27.25	1.78775129748047e-07
8113250	51752	ERAP1	rs26498	5	0	26.6	2.50243753409654e-07
8113250	51752	ERAP1	rs27045	5	0	26.6	2.50243753409654e-07
8113250	51752	ERAP1	rs2216752	5	0	25.12	5.38712266804329e-07
8113250	51752	ERAP1	rs42398	5	0.000311526479750779	24.1	9.14602967979548e-07
8113250	51752	ERAP1	rs26492	5	0.000293040293040293	23.71	1.11999070852556e-06
8113250	51752	ERAP1	rs27038	5	0.000274348422496571	23.44	1.28870864939261e-06
8113250	51752	ERAP1	rs26493	5	0.000317460317460317	21.83	2.97905615136232e-06
8113250	51752	ERAP1	rs34756	5	0.000461215932914046	20.04	7.58390729550041e-06
8113250	51752	ERAP1	rs41135	5	0.00122699386503067	18.52	1.68130749450116e-05
8113250	51752	ERAP1	rs10050860	5	0.00322901142573274	16.8	4.15333028667767e-05
8113250	51752	ERAP1	rs13170045	5	0.00322901142573274	16.8	4.15333028667767e-05
8113250	51752	ERAP1	rs10062964	5	0.00322901142573274	16.8	4.15333028667767e-05
8113250	51752	ERAP1	rs34735	5	0.00424403183023873	16.23	5.6098679405637e-05
8113250	51752	ERAP1	rs184971	5	0.00424403183023873	16.23	5.6098679405637e-05
8113250	51752	ERAP1	rs7705827	5	0.00660084110440666	15.2	9.67034206269413e-05
8113250	51752	ERAP1	rs10037212	5	0.00660084110440666	15.2	9.67034206269413e-05
8113250	51752	ERAP1	rs1862609	5	0.00660084110440666	15.2	9.67034206269413e-05
8113250	51752	ERAP1	rs17401719	5	0.00660084110440666	15.2	9.67034206269413e-05
8113250	51752	ERAP1	rs2549794	5	0.0139547787487862	13.72	0.000212182871222579
8113250	51752	ERAP1	rs2549797	5	0.0298729470096064	12.08	0.000509655975403886
8113250	51752	ERAP1	rs149313	5	0.0328735632183908	11.88	0.000567399412997703
8113250	51752	ERAP1	rs11135479	5	0.0358745684695052	11.69	0.000628368989557224
8113250	51752	ERAP1	rs2548533	5	0.0381967826412271	11.56	0.000673858531353762
8113250	51752	ERAP1	rs13183352	5	0.0383598622358745	11.54	0.00068114640106556
8113250	51752	ERAP1	rs2549779	5	0.0435445700762556	11.24	0.000800531560802274
8113250	51752	ERAP1	rs1230358	5	0.0436926304746918	11.23	0.0008048564483426
8113250	51752	ERAP1	rs13167902	5	0.0459108280254777	11.11	0.000858634915080227
8113250	51752	ERAP1	rs10434709	5	0.0459108280254777	11.11	0.000858634915080227
7939507	84680	ACCS	rs2074040	11	0	29.99	4.34280158956013e-08
7939507	84680	ACCS	rs7127924	11	0.000307929176289453	23.97	9.78485280392765e-07
7939507	84680	ACCS	rs178505	11	0.0430503978779841	11.27	0.000787697288027331
7939507	84680	ACCS	rs11037858	11	0.0433298041291689	11.26	0.000791952109495679
8027312	353088	ZNF429	rs3817397	19	0	29.81	4.76527689799223e-08
8027312	353088	ZNF429	rs8111313	19	0	29.81	4.76527689799223e-08
8027312	353088	ZNF429	rs1520068	19	0	29.08	6.94502592988129e-08
8027312	353088	ZNF429	rs8103151	19	0.0020005884083554	17.74	2.53245177718486e-05
8027312	353088	ZNF429	rs939301	19	0.00259350259350259	17.3	3.19186852111402e-05
8027312	353088	ZNF429	rs880896	19	0.00259350259350259	17.3	3.19186852111402e-05
8027312	353088	ZNF429	rs2650808	19	0.00346289752650177	16.58	4.66402886979392e-05
8027312	353088	ZNF429	rs2133820	19	0.00346289752650177	16.58	4.66402886979392e-05
8027312	353088	ZNF429	rs2246914	19	0.00346289752650177	16.58	4.66402886979392e-05
8027312	353088	ZNF429	rs2650757	19	0.00346289752650177	16.58	4.66402886979392e-05
8027312	353088	ZNF429	rs2681366	19	0.00346289752650177	16.58	4.66402886979392e-05
8027312	353088	ZNF429	rs1607664	19	0.00346289752650177	16.58	4.66402886979392e-05
8027312	353088	ZNF429	rs1533675	19	0.00346592230751338	16.5	4.86500741851036e-05
8027312	353088	ZNF429	rs2102922	19	0.00545382949399488	15.69	7.46176333198714e-05
8027312	353088	ZNF429	rs7259888	19	0.00550996483001172	15.64	7.66166491483655e-05
8027312	353088	ZNF429	rs2937161	19	0.00583045646336786	15.51	8.20699357916233e-05
8027312	353088	ZNF429	rs8110814	19	0.00674603174603175	15.14	9.98256408034632e-05
8027312	353088	ZNF429	rs1401926	19	0.00674603174603175	15.14	9.98256408034632e-05
8027312	353088	ZNF429	rs2968084	19	0.00859106529209622	14.58	0.000134332739940524
8027312	353088	ZNF429	rs7255395	19	0.0122913068508923	13.93	0.00018974572293276
8027312	353088	ZNF429	rs9973270	19	0.021467549053756	12.77	0.000352222836757016
8027312	353088	ZNF429	rs7255865	19	0.0364033837087729	11.65	0.000642025349825136
7894341	23326	USP22	rs1044420	17	0	29.68	5.09578613390726e-08
7894341	23326	USP22	rs1044414	17	0	29.68	5.09578613390726e-08
7894341	23326	USP22	rs3612	17	0	29.68	5.09578613390726e-08
7894341	23326	USP22	rs8064435	17	0	29.68	5.09578613390726e-08
7894341	23326	USP22	rs9896301	17	0	29.68	5.09578613390726e-08
7894341	23326	USP22	rs7216449	17	0	29.68	5.09578613390726e-08
7894341	23326	USP22	rs899342	17	0	28.38	9.96898968065145e-08
7894341	23326	USP22	rs7211094	17	0	28.2	1.09404568439436e-07
7894341	23326	USP22	rs4985955	17	0	27.55	1.5308536973996e-07
7894341	23326	USP22	rs8071311	17	0.0014143362262938	18.19	1.99925819752223e-05
7894341	23326	USP22	rs1871276	17	0.00441715147597501	16.12	5.94528574935696e-05
7894341	23326	USP22	rs7209129	17	0.00681409564904711	15.11	0.000101424595918915
8118833	54887	UHRF1BP1	rs6457792	6	0	29.59	5.33796200187311e-08
8118833	54887	UHRF1BP1	rs6457796	6	0	27.94	1.25135986574483e-07
8118833	54887	UHRF1BP1	rs2764208	6	0	27.84	1.31773385413957e-07
8118833	54887	UHRF1BP1	rs10947531	6	0	27.84	1.31773385413957e-07
8118833	54887	UHRF1BP1	rs9296129	6	0	27.84	1.31773385413957e-07
8118833	54887	UHRF1BP1	rs7774697	6	0	27.84	1.31773385413957e-07
8118833	54887	UHRF1BP1	rs2764211	6	0	27.13	1.90222966420432e-07
8118833	54887	UHRF1BP1	rs2814971	6	0	27.13	1.90222966420432e-07
8118833	54887	UHRF1BP1	rs6906129	6	0	27.13	1.90222966420432e-07
8118833	54887	UHRF1BP1	rs9469914	6	0	27.07	1.96219551437852e-07
8118833	54887	UHRF1BP1	rs1998702	6	0	26.85	2.19874350598853e-07
8118833	54887	UHRF1BP1	rs2764199	6	0.000376647834274953	20.96	4.68973424737054e-06
8118833	54887	UHRF1BP1	rs4646949	6	0.0169909208819715	13.29	0.000266825481457198
8118833	54887	UHRF1BP1	rs7753949	6	0.0181013778283403	13.15	0.000287519243401653
8118833	54887	UHRF1BP1	rs2473615	6	0.0181013778283403	13.15	0.000287519243401653
8118833	54887	UHRF1BP1	rs847851	6	0.0181013778283403	13.15	0.000287519243401653
8118833	54887	UHRF1BP1	rs847846	6	0.0181013778283403	13.15	0.000287519243401653
7975889	22846	VASH1	rs11623512	14	0	29.36	6.01055511678637e-08
7975889	22846	VASH1	rs6574324	14	0	29.36	6.01055511678637e-08
7975889	22846	VASH1	rs7147396	14	0.000375586854460094	20.93	4.76375383556557e-06
7975889	22846	VASH1	rs11159227	14	0.00109116508271735	18.72	1.51386312937944e-05
7975889	22846	VASH1	rs7145335	14	0.00543776992540243	15.68	7.5013194665459e-05
7975889	22846	VASH1	rs10136347	14	0.00543776992540243	15.68	7.5013194665459e-05
7975889	22846	VASH1	rs8006098	14	0.00543776992540243	15.68	7.5013194665459e-05
7975889	22846	VASH1	rs8010539	14	0.00543776992540243	15.68	7.5013194665459e-05
7975889	22846	VASH1	rs17184075	14	0.0213845258871437	12.78	0.000350344929501945
7975889	22846	VASH1	rs17808467	14	0.0213845258871437	12.78	0.000350344929501945
7975889	22846	VASH1	rs1861421	14	0.0324264409512293	11.92	0.000555344807081293
7987526	90416	C15orf57	rs11630273	15	0	29.32	6.13591186263955e-08
7987526	90416	C15orf57	rs11070283	15	0	29.32	6.13591186263955e-08
7987526	90416	C15orf57	rs10518697	15	0	29.32	6.13591186263955e-08
7987526	90416	C15orf57	rs17673703	15	0	28.95	7.42708130272913e-08
7987526	90416	C15orf57	rs17674454	15	0	28.75	8.23499205312699e-08
7987526	90416	C15orf57	rs11070286	15	0.000311526479750779	24.1	9.14602967979548e-07
7987526	90416	C15orf57	rs11070285	15	0.000308641975308642	23.98	9.73416235370324e-07
7987526	90416	C15orf57	rs4923876	15	0.000281293952180028	23.48	1.26219071600902e-06
7987526	90416	C15orf57	rs4924481	15	0.000281293952180028	23.48	1.26219071600902e-06
7987526	90416	C15orf57	rs2412531	15	0.000327868852459016	22.09	2.60161490783456e-06
7987526	90416	C15orf57	rs6582	15	0.000402212166918049	21.36	3.80630166776036e-06
7987526	90416	C15orf57	rs10851396	15	0.00259350259350259	17.3	3.19186852111402e-05
7987526	90416	C15orf57	rs11070279	15	0.00259350259350259	17.3	3.19186852111402e-05
7987526	90416	C15orf57	rs1453183	15	0.00259350259350259	17.3	3.19186852111402e-05
7987526	90416	C15orf57	rs2034651	15	0.00543693159351522	15.72	7.34434941662883e-05
7987526	90416	C15orf57	rs2444302	15	0.00993006993006993	14.34	0.000152588014722543
7987526	90416	C15orf57	rs4923872	15	0.00998606595448212	14.33	0.000153400669401585
7987526	90416	C15orf57	rs11857247	15	0.0394297763109644	11.47	0.0007072868059427
8105456	133383	SETD9	rs2662016	5	0	29.28	6.26388824951322e-08
8105456	133383	SETD9	rs252895	5	0	27.22	1.81570677470069e-07
8105456	133383	SETD9	rs2662021	5	0	26.32	2.89277489116312e-07
8105456	133383	SETD9	rs860580	5	0	25.19	5.19508733928307e-07
8105456	133383	SETD9	rs832554	5	0.000286123032904149	23.58	1.19826525761926e-06
8105456	133383	SETD9	rs252902	5	0.000286123032904149	23.58	1.19826525761926e-06
8105456	133383	SETD9	rs252904	5	0.000286123032904149	23.58	1.19826525761926e-06
8105456	133383	SETD9	rs252915	5	0.000286123032904149	23.58	1.19826525761926e-06
8105456	133383	SETD9	rs2113079	5	0.000286123032904149	23.58	1.19826525761926e-06
8105456	133383	SETD9	rs1573998	5	0.000253004427577483	22.97	1.64549308826292e-06
8105456	133383	SETD9	rs832584	5	0.000250156347717323	22.91	1.6976635524187e-06
8105456	133383	SETD9	rs2257505	5	0.000361197110423117	21.5	3.53828663066823e-06
8105456	133383	SETD9	rs2662015	5	0.000410888546481767	21.47	3.59407705269667e-06
8105456	133383	SETD9	rs7736675	5	0.000410888546481767	21.47	3.59407705269667e-06
8105456	133383	SETD9	rs7736842	5	0.000410888546481767	21.47	3.59407705269667e-06
8105456	133383	SETD9	rs832575	5	0.000372960372960373	20.88	4.88973464124727e-06
8105456	133383	SETD9	rs702681	5	0.00269118038902212	17.18	3.39997116785293e-05
8105456	133383	SETD9	rs832531	5	0.00346289752650177	16.58	4.66402886979392e-05
8105456	133383	SETD9	rs2591968	5	0.00346289752650177	16.58	4.66402886979392e-05
8105456	133383	SETD9	rs2591961	5	0.00346289752650177	16.58	4.66402886979392e-05
8105456	133383	SETD9	rs33320	5	0.00470762085708254	16.01	6.30087952356456e-05
8105456	133383	SETD9	rs1445998	5	0.0209065354884048	12.82	0.000342933723418452
8105456	133383	SETD9	rs10039338	5	0.0311233323148997	11.99	0.000534867898538342
8105456	133383	SETD9	rs832539	5	0.0358745684695052	11.69	0.000628368989557224
7934906	59	ACTA2	rs7097572	10	0	29.13	6.76808107157374e-08
7934906	59	ACTA2	rs10509561	10	0.000478677110530896	20.27	6.72467882868178e-06
7934906	59	ACTA2	rs7916294	10	0.0014143362262938	18.19	1.99925819752223e-05
7934906	59	ACTA2	rs9658706	10	0.0169909208819715	13.29	0.000266825481457198
7934906	59	ACTA2	rs1800623	10	0.0412437005039597	11.37	0.000746398778848638
7934906	59	ACTA2	rs4934435	10	0.0412437005039597	11.37	0.000746398778848638
7934906	59	ACTA2	rs7092857	10	0.0412437005039597	11.37	0.000746398778848638
7957715	121441	NEDD1	rs252185	12	0	28.82	7.94266739836411e-08
7957715	121441	NEDD1	rs252180	12	0	28.82	7.94266739836411e-08
7957715	121441	NEDD1	rs249569	12	0	28.82	7.94266739836411e-08
7957715	121441	NEDD1	rs10860107	12	0	28.82	7.94266739836411e-08
7957715	121441	NEDD1	rs39657	12	0	25.76	3.86618605228486e-07
7957715	121441	NEDD1	rs1548947	12	0	25.04	5.61532227030078e-07
7957715	121441	NEDD1	rs12299073	12	0.00561993047508691	15.57	7.95061232433368e-05
7957715	121441	NEDD1	rs7309474	12	0.0117553036907876	14	0.000182810632981835
8008016	9755	TBKBP1	rs8070463	17	0	28.79	8.06665420484829e-08
8008016	9755	TBKBP1	rs4794047	17	0	25.49	4.44681786225351e-07
8008016	9755	TBKBP1	rs4794048	17	0.000294334069168506	23.74	1.10266805756094e-06
8008016	9755	TBKBP1	rs4267364	17	0.000265076209410205	23.17	1.48292808334527e-06
8008016	9755	TBKBP1	rs11871606	17	0.000225225225225225	22.17	2.4954275902664e-06
8008016	9755	TBKBP1	rs11079783	17	0.000397416790859414	21.3	3.92731498312198e-06
8008016	9755	TBKBP1	rs7214799	17	0.000397416790859414	21.3	3.92731498312198e-06
8008016	9755	TBKBP1	rs1962307	17	0.000397416790859414	21.3	3.92731498312198e-06
8008016	9755	TBKBP1	rs11079784	17	0.000699300699300699	19.43	1.04354894688308e-05
8008016	9755	TBKBP1	rs16942199	17	0.0273063120118218	12.23	0.000470271984148325
7964810	56890	MDM1	rs4913289	12	0	28.78	8.10841262922798e-08
7964810	56890	MDM1	rs7138823	12	0	28.78	8.10841262922798e-08
7964810	56890	MDM1	rs2870812	12	0	28.78	8.10841262922798e-08
7964810	56890	MDM1	rs7966516	12	0	28.78	8.10841262922798e-08
7964810	56890	MDM1	rs4913437	12	0	28.78	8.10841262922798e-08
7964810	56890	MDM1	rs3741808	12	0	28.4	9.86653091054826e-08
7964810	56890	MDM1	rs1383118	12	0	26.15	3.15897109330174e-07
7964810	56890	MDM1	rs11177167	12	0.000316455696202532	21.81	3.01027104630614e-06
7964810	56890	MDM1	rs2127536	12	0.00119413169566701	18.56	1.64639238348911e-05
7964810	56890	MDM1	rs10878796	12	0.00416107382550336	16.28	5.46376094470769e-05
7964810	56890	MDM1	rs11615045	12	0.0206030150753769	12.88	0.000332112239392178
7964810	56890	MDM1	rs17802054	12	0.0206030150753769	12.88	0.000332112239392178
7964810	56890	MDM1	rs973328	12	0.0239106392391064	12.51	0.000404779603894183
7964810	56890	MDM1	rs4522252	12	0.0407226297201847	11.4	0.000734441059785543
7969626	160897	GPR180	rs9524559	13	0	28.77	8.15038766034471e-08
7969626	160897	GPR180	rs9524545	13	0	26.61	2.4895186031467e-07
7969626	160897	GPR180	rs7998025	13	0	26.61	2.4895186031467e-07
7969626	160897	GPR180	rs9524549	13	0	26.61	2.4895186031467e-07
7969626	160897	GPR180	rs1112370	13	0	25.51	4.40095963239337e-07
7969626	160897	GPR180	rs9524548	13	8.7719298245614e-05	24.79	6.392826723071e-07
7969626	160897	GPR180	rs9556402	13	0.000310800310800311	24.08	9.24151719586165e-07
7969626	160897	GPR180	rs9561641	13	0.000261437908496732	23.13	1.51409858813542e-06
7969626	160897	GPR180	rs1408999	13	0.000921985815602837	18.77	1.47468669295388e-05
7969626	160897	GPR180	rs6492721	13	0.00138476755687438	18.29	1.8970036620574e-05
7969626	160897	GPR180	rs4489873	13	0.00340772738180946	16.63	4.542677833575e-05
7969626	160897	GPR180	rs1341267	13	0.0214964095436646	12.76	0.000354110896172844
7969626	160897	GPR180	rs7997628	13	0.0226218753534668	12.63	0.000379605176686869
7969626	160897	GPR180	rs6492725	13	0.0426719928983577	11.29	0.000779256814602957
8160213	158219	TTC39B	rs643531	9	0	28.73	8.32047646275024e-08
8160213	158219	TTC39B	rs471364	9	0.000388161086851043	21.13	4.29156760005715e-06
8160213	158219	TTC39B	rs682553	9	0.00617076808351976	15.35	8.93209278983788e-05
8160213	158219	TTC39B	rs655809	9	0.0112888888888889	14.08	0.000175196810385767
8121685	285761	DCBLD1	rs13205986	6	0	28.6	8.89821833902531e-08
8121685	285761	DCBLD1	rs7763979	6	0	28.6	8.89821833902531e-08
8121685	285761	DCBLD1	rs2104064	6	0.00212095156205216	17.56	2.7838290418707e-05
8121685	285761	DCBLD1	rs17079281	6	0.00212095156205216	17.56	2.7838290418707e-05
8061129	92667	MGME1	rs3736771	20	0	28.57	9.03715367351597e-08
8061129	92667	MGME1	rs17802375	20	0	27.96	1.23849261640415e-07
8061129	92667	MGME1	rs8121408	20	0.00118673647469459	18.66	1.56225728321066e-05
8061129	92667	MGME1	rs6105852	20	0.00355648535564854	16.49	4.89073450926998e-05
8061129	92667	MGME1	rs910900	20	0.00765856950067476	14.76	0.000122098244104891
8061129	92667	MGME1	rs1884708	20	0.0168489583333333	13.31	0.000263994362950525
8061129	92667	MGME1	rs6080918	20	0.0168489583333333	13.31	0.000263994362950525
8061129	92667	MGME1	rs6075278	20	0.043509234828496	11.25	0.000796230157590812
8061129	92667	MGME1	rs1884709	20	0.0454909990615135	11.13	0.000849425913926046
8100179	152518	NFXL1	rs1866689	4	0	28.57	9.03715367351597e-08
8100179	152518	NFXL1	rs8180146	4	0	28.57	9.03715367351597e-08
8100179	152518	NFXL1	rs1822030	4	0	28.57	9.03715367351597e-08
8100179	152518	NFXL1	rs9995122	4	0	28.57	9.03715367351597e-08
8100179	152518	NFXL1	rs1371729	4	0	28.57	9.03715367351597e-08
8100179	152518	NFXL1	rs1984713	4	0	28.57	9.03715367351597e-08
8100179	152518	NFXL1	rs17654757	4	0.000379867046533713	21	4.59283371175396e-06
8100179	152518	NFXL1	rs1837519	4	0.0495188749074759	10.94	0.000941101693891732
8022941	25941	TPGS2	rs2303508	18	0	28.5	9.36984880761076e-08
8022941	25941	TPGS2	rs4799431	18	8.81834215167549e-05	24.83	6.26153374965406e-07
8022941	25941	TPGS2	rs4799432	18	0.000222222222222222	22.12	2.5612735265282e-06
8022941	25941	TPGS2	rs9959091	18	0.000222222222222222	22.12	2.5612735265282e-06
8022941	25941	TPGS2	rs2303509	18	0.000222222222222222	22.12	2.5612735265282e-06
8022941	25941	TPGS2	rs11081961	18	0.000393894633185623	21.23	4.07338589223558e-06
8022941	25941	TPGS2	rs9962453	18	0.000393894633185623	21.23	4.07338589223558e-06
8022941	25941	TPGS2	rs3744903	18	0.000393894633185623	21.23	4.07338589223558e-06
8022941	25941	TPGS2	rs879567	18	0.000393894633185623	21.23	4.07338589223558e-06
8022941	25941	TPGS2	rs4799878	18	0.00047008547008547	20.2	6.97529356316554e-06
8022941	25941	TPGS2	rs948635	18	0.00047008547008547	20.2	6.97529356316554e-06
8007462	10230	NBR2	rs9911630	17	0	28.35	1.01246804306558e-07
8007462	10230	NBR2	rs4793197	17	0	28.35	1.01246804306558e-07
8007462	10230	NBR2	rs8176126	17	0	28.35	1.01246804306558e-07
8007462	10230	NBR2	rs2037075	17	0	28.35	1.01246804306558e-07
8007462	10230	NBR2	rs6503727	17	0	28.35	1.01246804306558e-07
8007462	10230	NBR2	rs8070085	17	0	28.35	1.01246804306558e-07
8007462	10230	NBR2	rs8176198	17	0	28.33	1.02298255876947e-07
8007462	10230	NBR2	rs8067269	17	0	27.55	1.5308536973996e-07
8007462	10230	NBR2	rs4793213	17	0.000272108843537415	23.35	1.35043510282363e-06
8121144	79694	MANEA	rs9488308	6	0	27.84	1.31773385413957e-07
8121144	79694	MANEA	rs7762239	6	0	27.84	1.31773385413957e-07
8121144	79694	MANEA	rs9387352	6	0	27.84	1.31773385413957e-07
8121144	79694	MANEA	rs7774322	6	0	27.84	1.31773385413957e-07
8121144	79694	MANEA	rs9489578	6	0	27.68	1.43134933430547e-07
8121144	79694	MANEA	rs9372382	6	0	27.66	1.44622489253207e-07
8121144	79694	MANEA	rs6932267	6	0	27.66	1.44622489253207e-07
8121144	79694	MANEA	rs9387522	6	0	27.22	1.81570677470069e-07
8121144	79694	MANEA	rs9481950	6	0.000293685756240822	23.73	1.10841221290949e-06
8121144	79694	MANEA	rs9400893	6	0.000389863547758285	21.15	4.24701255479556e-06
8121144	79694	MANEA	rs7747776	6	0.0215333102413116	12.75	0.000356009163215547
8121144	79694	MANEA	rs4308568	6	0.0394297763109644	11.47	0.0007072868059427
8008454	8714	ABCC3	rs2189595	17	0	27.74	1.3876363424957e-07
8008454	8714	ABCC3	rs2214566	17	0.00033003300330033	22.11	2.57465043810707e-06
8008454	8714	ABCC3	rs739922	17	0.0256600926824011	12.36	0.000438630690703207
7962058	83857	TMTC1	rs4931219	12	0	27.73	1.3948278135987e-07
7962058	83857	TMTC1	rs2882467	12	0	27.73	1.3948278135987e-07
7962058	83857	TMTC1	rs302335	12	0.000361757105943152	21.52	3.50157660459455e-06
7962058	83857	TMTC1	rs302338	12	0.000361757105943152	21.52	3.50157660459455e-06
7962058	83857	TMTC1	rs11050428	12	0.000665926748057714	19.01	1.30035182148566e-05
8057599	7035	TFPI	rs3771063	2	0	27.69	1.4239691548365e-07
8057599	7035	TFPI	rs41393945	2	0	27.03	2.00322172050943e-07
8057599	7035	TFPI	rs13427829	2	0.0259438528557599	12.34	0.000443355021455444
8057599	7035	TFPI	rs6712217	2	0.0399470174477026	11.45	0.000714939996695097
8057599	7035	TFPI	rs13034939	2	0.0399470174477026	11.45	0.000714939996695097
8089372	57650	KIAA1524	rs7648034	3	0	27.67	1.43876784700645e-07
8089372	57650	KIAA1524	rs7635180	3	0	27.67	1.43876784700645e-07
7957032	8089	YEATS4	rs11177644	12	0	27.52	1.55478376270862e-07
7957032	8089	YEATS4	rs11177577	12	0	25.9	3.59569145624174e-07
7957032	8089	YEATS4	rs4761154	12	0	25.66	4.07179993068411e-07
7957032	8089	YEATS4	rs2603089	12	0.0003870343492985	21.11	4.33659173410368e-06
7957032	8089	YEATS4	rs962292	12	0.000689655172413793	19.33	1.09964985840466e-05
7957032	8089	YEATS4	rs315113	12	0.00155327741534638	18.02	2.18596291675802e-05
7957032	8089	YEATS4	rs317657	12	0.0146830265848671	13.61	0.000224983889387423
7957032	8089	YEATS4	rs317678	12	0.0168297455968689	13.32	0.0002625901774147
7957032	8089	YEATS4	rs1975944	12	0.0327522292355475	11.89	0.00056436121514676
7957032	8089	YEATS4	rs12367674	12	0.0327522292355475	11.89	0.00056436121514676
7957032	8089	YEATS4	rs10878980	12	0.0327522292355475	11.89	0.00056436121514676
7901460	2882	GPX7	rs835341	1	0	27.51	1.5628434735249e-07
7901460	2882	GPX7	rs835342	1	0	27.51	1.5628434735249e-07
7901460	2882	GPX7	rs835344	1	0.000253004427577483	22.97	1.64549308826292e-06
7901460	2882	GPX7	rs494030	1	0.00444015444015444	16.1	6.00840361355688e-05
7901460	2882	GPX7	rs835337	1	0.00514056224899598	15.81	7.00313995304612e-05
7901460	2882	GPX7	rs11583225	1	0.0169909208819715	13.29	0.000266825481457198
7901460	2882	GPX7	rs6679249	1	0.0262769033087054	12.31	0.000450537972796575
8117435	11118	BTN3A2	rs9379851	6	0	27.14	1.89241545622373e-07
8117435	11118	BTN3A2	rs9393708	6	0	27.14	1.89241545622373e-07
8117435	11118	BTN3A2	rs9358932	6	0	27.14	1.89241545622373e-07
8117435	11118	BTN3A2	rs2073529	6	0	27.14	1.89241545622373e-07
8117435	11118	BTN3A2	rs1977	6	0	27.14	1.89241545622373e-07
8117435	11118	BTN3A2	rs9393713	6	0	27.09	1.94199928023025e-07
8117435	11118	BTN3A2	rs1978	6	0	26.44	2.71852197227874e-07
8117435	11118	BTN3A2	rs13195509	6	0.000391006842619746	21.21	4.11611313919612e-06
8117435	11118	BTN3A2	rs9467714	6	0.000384800384800385	21.08	4.40501833908046e-06
8117435	11118	BTN3A2	rs9467704	6	0.00199530516431925	17.72	2.55921677070428e-05
8023871	284273	ZADH2	rs1132845	18	0	27.11	1.92201138166771e-07
8023871	284273	ZADH2	rs1047521	18	0.000333333333333333	24.26	8.41689527357582e-07
8023871	284273	ZADH2	rs615360	18	0.000333333333333333	24.26	8.41689527357582e-07
8023871	284273	ZADH2	rs629126	18	0.000295639320029564	23.77	1.08561408616201e-06
8023871	284273	ZADH2	rs11661290	18	0.00117932708983698	18.64	1.57873156988025e-05
8023871	284273	ZADH2	rs9950997	18	0.00117932708983698	18.64	1.57873156988025e-05
8023871	284273	ZADH2	rs9962947	18	0.00117932708983698	18.64	1.57873156988025e-05
8023871	284273	ZADH2	rs605129	18	0.00294500912170967	17.06	3.62171527409293e-05
8023871	284273	ZADH2	rs623223	18	0.00294500912170967	17.06	3.62171527409293e-05
8023871	284273	ZADH2	rs635553	18	0.00294500912170967	17.06	3.62171527409293e-05
8023871	284273	ZADH2	rs594049	18	0.00295260295260295	17.04	3.66006121971753e-05
8023871	284273	ZADH2	rs618049	18	0.00498671571632945	15.88	6.74881487824496e-05
8023871	284273	ZADH2	rs2439261	18	0.00677111471276787	15.13	0.000100355787280153
8023871	284273	ZADH2	rs591678	18	0.00835825855766035	14.65	0.000129434644072252
8023871	284273	ZADH2	rs2452654	18	0.00847765132772555	14.61	0.000132211108336988
8023871	284273	ZADH2	rs4891050	18	0.020395133116492	12.91	0.000326831293087956
8069340	54059	YBEY	rs2839191	21	0	27.09	1.94199928023025e-07
8069340	54059	YBEY	rs4819221	21	0	27.09	1.94199928023025e-07
8069340	54059	YBEY	rs2839160	21	0	26.98	2.05571563159002e-07
8069340	54059	YBEY	rs2839171	21	0	25.92	3.55862993007685e-07
8069340	54059	YBEY	rs12482209	21	0	25.58	4.24415716709598e-07
8069340	54059	YBEY	rs2839155	21	0.000277200277200277	23.47	1.26876844956282e-06
8069340	54059	YBEY	rs2280957	21	0.000277200277200277	23.47	1.26876844956282e-06
8069340	54059	YBEY	rs2280956	21	0.000277200277200277	23.47	1.26876844956282e-06
8069340	54059	YBEY	rs2187118	21	0.00472589792060491	15.99	6.36779495337939e-05
8069340	54059	YBEY	rs2968	21	0.00560420315236427	15.6	7.8254588785575e-05
8069340	54059	YBEY	rs2839189	21	0.00583045646336786	15.51	8.20699357916233e-05
8069340	54059	YBEY	rs2254524	21	0.0108855811156217	14.15	0.000168797104724886
8069340	54059	YBEY	rs2839168	21	0.0206494881750794	12.84	0.000339287613504916
8069340	54059	YBEY	rs2839193	21	0.0273896090209717	12.22	0.000472799309459049
8069340	54059	YBEY	rs914247	21	0.0342130987292278	11.78	0.000598704844102237
8069340	54059	YBEY	rs2839158	21	0.0344259096673495	11.77	0.000601929782214133
8070160	539	ATP5O	rs4591	21	0	27.06	1.97237243674176e-07
8070160	539	ATP5O	rs2834301	21	0.000302343159486017	23.91	1.00946033113607e-06
8070160	539	ATP5O	rs2834295	21	0.030850955153744	12.01	0.000529158574455661
8070160	539	ATP5O	rs2834287	21	0.0321821670200949	11.93	0.0005523717683883
7944049	51092	SIDT2	rs10790175	11	0	26.79	2.26807977929185e-07
7944049	51092	SIDT2	rs1871757	11	0	26.59	2.51542366222983e-07
7944049	51092	SIDT2	rs9326248	11	0	26.48	2.66280763640836e-07
7944049	51092	SIDT2	rs7107152	11	0.000238521168753727	22.47	2.13451352772039e-06
7944049	51092	SIDT2	rs474981	11	0.000387596899224806	21.12	4.31402072226625e-06
7944049	51092	SIDT2	rs90192	11	0.00427913100724161	16.21	5.6694051454247e-05
8044236	9648	GCC2	rs2577599	2	0	26.62	2.47666652075822e-07
8044236	9648	GCC2	rs2118450	2	0	26.62	2.47666652075822e-07
8044236	9648	GCC2	rs893403	2	0	26.19	3.09420723361249e-07
8044236	9648	GCC2	rs2718755	2	0	26.18	3.11027234574819e-07
8044236	9648	GCC2	rs1915487	2	0	26.11	3.22509382243824e-07
8044236	9648	GCC2	rs2438238	2	0	26.05	3.32688850334143e-07
8044236	9648	GCC2	rs10188434	2	0.000321543408360129	21.94	2.81308898078379e-06
8044236	9648	GCC2	rs1025695	2	0.000402684563758389	20.55	5.80937912567402e-06
8044236	9648	GCC2	rs7559347	2	0.00045662100456621	19.95	7.94939550495297e-06
8044236	9648	GCC2	rs13413437	2	0.000689655172413793	19.33	1.09964985840466e-05
8044236	9648	GCC2	rs12613736	2	0.000674157303370786	19.13	1.22110340523931e-05
8044236	9648	GCC2	rs13021399	2	0.00118673647469459	18.66	1.56225728321066e-05
8044236	9648	GCC2	rs2577594	2	0.00322901142573274	16.8	4.15333028667767e-05
8044236	9648	GCC2	rs3820957	2	0.0059415337889142	15.43	8.56182342045027e-05
7924184	642946	FLVCR1-AS1	rs963328	1	0	26.53	2.59477132569628e-07
7924184	642946	FLVCR1-AS1	rs10779588	1	0	25.75	3.88627016211119e-07
7924184	642946	FLVCR1-AS1	rs6679848	1	0.00032626427406199	22.08	2.61520320524296e-06
7924184	642946	FLVCR1-AS1	rs6679938	1	0.00032626427406199	22.08	2.61520320524296e-06
7924184	642946	FLVCR1-AS1	rs11120067	1	0.00032626427406199	22.08	2.61520320524296e-06
7924184	642946	FLVCR1-AS1	rs7523329	1	0.00032626427406199	22.08	2.61520320524296e-06
7924184	642946	FLVCR1-AS1	rs870547	1	0.000483729111697449	20.33	6.5170716746806e-06
7924184	642946	FLVCR1-AS1	rs6656232	1	0.00171945701357466	17.92	2.30387296049618e-05
7924184	642946	FLVCR1-AS1	rs2291773	1	0.00230179028132992	17.51	2.85800497611501e-05
7924184	642946	FLVCR1-AS1	rs12124669	1	0.00401907356948229	16.34	5.29347402001487e-05
7924184	642946	FLVCR1-AS1	rs1284852	1	0.004995904995905	15.89	6.7132490400422e-05
7924184	642946	FLVCR1-AS1	rs3207090	1	0.00713031260976466	14.98	0.000108656700691986
7924184	642946	FLVCR1-AS1	rs12404754	1	0.00841616964877402	14.63	0.000130815460666693
7924184	642946	FLVCR1-AS1	rs12734543	1	0.0252380952380952	12.39	0.00043163925417527
7975113	91612	CHURC1	rs10151701	14	0	26.52	2.60823774992269e-07
7975113	91612	CHURC1	rs2412065	14	0	26.52	2.60823774992269e-07
7975113	91612	CHURC1	rs10498518	14	0.000238521168753727	22.47	2.13451352772039e-06
7975113	91612	CHURC1	rs12590986	14	0.000238521168753727	22.47	2.13451352772039e-06
7975113	91612	CHURC1	rs1957425	14	0.000478677110530896	20.27	6.72467882868178e-06
7975113	91612	CHURC1	rs4902348	14	0.000462379150903741	20.06	7.50500626135369e-06
7975113	91612	CHURC1	rs11621450	14	0.00068886337543054	19.31	1.11122839884073e-05
7975113	91612	CHURC1	rs11623886	14	0.000893176134333691	18.79	1.45930269901545e-05
7975113	91612	CHURC1	rs4899155	14	0.000893176134333691	18.79	1.45930269901545e-05
7975113	91612	CHURC1	rs34852276	14	0.00127559583752937	18.4	1.79057981573906e-05
7975113	91612	CHURC1	rs2412106	14	0.00204552002304811	17.6	2.72588346940366e-05
7975113	91612	CHURC1	rs2737844	14	0.00303494006630961	16.93	3.87837735775578e-05
7975113	91612	CHURC1	rs4899158	14	0.00424403183023873	16.23	5.6098679405637e-05
7975113	91612	CHURC1	rs8007405	14	0.00428415300546448	16.19	5.72957781845593e-05
7975113	91612	CHURC1	rs4899160	14	0.036547212741752	11.64	0.000645486028195732
8017106	4591	TRIM37	rs4372750	17	0	26.42	2.7468158098382e-07
8017106	4591	TRIM37	rs3826353	17	0	26.42	2.7468158098382e-07
8017106	4591	TRIM37	rs11656413	17	0	26.42	2.7468158098382e-07
8017106	4591	TRIM37	rs8082544	17	0	26.42	2.7468158098382e-07
8017106	4591	TRIM37	rs7208505	17	0.00027378507871321	23.43	1.29542498653827e-06
8017106	4591	TRIM37	rs8077332	17	0.00301418439716312	16.9	3.94015827251318e-05
8017106	4591	TRIM37	rs9898048	17	0.00301418439716312	16.9	3.94015827251318e-05
8017106	4591	TRIM37	rs7503179	17	0.00366528354080221	16.45	4.99501820079773e-05
8017106	4591	TRIM37	rs11652713	17	0.00731917831866045	14.89	0.000113965520208619
8152962	23639	LRRC6	rs11988034	8	0	26.24	3.01512071843037e-07
8152962	23639	LRRC6	rs10110735	8	8.81834215167549e-05	24.83	6.26153374965406e-07
8152962	23639	LRRC6	rs10956680	8	0.000251098556183302	22.94	1.67137415695063e-06
8152962	23639	LRRC6	rs10283307	8	0.000251098556183302	22.94	1.67137415695063e-06
8152962	23639	LRRC6	rs7827081	8	0.000225225225225225	22.17	2.4954275902664e-06
8152962	23639	LRRC6	rs10956677	8	0.000225225225225225	22.17	2.4954275902664e-06
8152962	23639	LRRC6	rs2280871	8	0.000362882322446864	21.57	3.41146474599894e-06
8152962	23639	LRRC6	rs2739023	8	0.000481822163819536	20.29	6.65474906817723e-06
8152962	23639	LRRC6	rs2553614	8	0.000481822163819536	20.29	6.65474906817723e-06
8152962	23639	LRRC6	rs2247049	8	0.000481822163819536	20.29	6.65474906817723e-06
8152962	23639	LRRC6	rs1593398	8	0.0170674941815361	13.28	0.000268252497049916
8152962	23639	LRRC6	rs2553600	8	0.020058458165875	12.96	0.000318217180315067
8152962	23639	LRRC6	rs2553599	8	0.0244481054365733	12.47	0.00041354009261757
8152962	23639	LRRC6	rs4736599	8	0.0327522292355475	11.89	0.00056436121514676
8152962	23639	LRRC6	rs11995488	8	0.0418481670700009	11.34	0.000758553240105475
7966321	51184	GPN3	rs7976889	12	0	26.23	3.03077424353298e-07
7966321	51184	GPN3	rs4766492	12	0	26.23	3.03077424353298e-07
7966321	51184	GPN3	rs6606684	12	0.015574207300826	13.47	0.000242408309714197
7925229	148789	B3GALNT2	rs291356	1	0	26.11	3.22509382243824e-07
7925229	148789	B3GALNT2	rs1305556	1	8.59106529209622e-05	24.57	7.16587037054773e-07
7925229	148789	B3GALNT2	rs696244	1	8.59106529209622e-05	24.57	7.16587037054773e-07
7925229	148789	B3GALNT2	rs291377	1	0.00544338875692795	15.73	7.30562589109567e-05
7925229	148789	B3GALNT2	rs291395	1	0.00545774647887324	15.65	7.62125813761949e-05
7925229	148789	B3GALNT2	rs291371	1	0.00628930817610063	15.29	9.22033317029663e-05
7925229	148789	B3GALNT2	rs291344	1	0.00731917831866045	14.89	0.000113965520208619
7925229	148789	B3GALNT2	rs291386	1	0.00892337536372454	14.51	0.000139417496352588
7925229	148789	B3GALNT2	rs4659838	1	0.0422448432895794	11.32	0.000766767133043464
7956261	5939	RBMS2	rs7299115	12	0	26.08	3.27559480393536e-07
7956261	5939	RBMS2	rs7310284	12	0.00840391961468195	14.64	0.000130123208455477
7956261	5939	RBMS2	rs2657888	12	0.036547212741752	11.64	0.000645486028195732
7956261	5939	RBMS2	rs11171862	12	0.0406128184208141	11.41	0.00073049831487217
7956261	5939	RBMS2	rs2638335	12	0.0411679754490477	11.38	0.000742391172649204
8079693	11180	WDR6	rs1134591	3	0	26.06	3.30970175755761e-07
8079693	11180	WDR6	rs6446205	3	0	26.06	3.30970175755761e-07
8079693	11180	WDR6	rs9846123	3	0	26.06	3.30970175755761e-07
8079693	11180	WDR6	rs4974078	3	0.0212778360732191	12.79	0.000348477119246869
8079693	11180	WDR6	rs4974081	3	0.0270230141054194	12.25	0.00046525815807105
8097435	132321	C4orf33	rs1030831	4	0	26.05	3.32688850334143e-07
8097435	132321	C4orf33	rs426521	4	0	26.05	3.32688850334143e-07
8097435	132321	C4orf33	rs390260	4	0	26.05	3.32688850334143e-07
8097435	132321	C4orf33	rs474794	4	0	26.05	3.32688850334143e-07
8097435	132321	C4orf33	rs1709419	4	0	26.05	3.32688850334143e-07
8097435	132321	C4orf33	rs1699387	4	0	25.62	4.15708315758129e-07
8097435	132321	C4orf33	rs1757925	4	8.7719298245614e-05	24.79	6.392826723071e-07
8097435	132321	C4orf33	rs389376	4	0.000318979266347687	24.2	8.6832280854547e-07
8097435	132321	C4orf33	rs10518544	4	0.000668896321070234	19.06	1.26672247020768e-05
8140386	51657	STYXL1	rs2058389	7	0	26	3.41417357729753e-07
8140386	51657	STYXL1	rs963759	7	0.000315457413249211	21.78	3.05770979643816e-06
7916986	257194	NEGR1	rs11209948	1	0	25.99	3.43190416436843e-07
7916986	257194	NEGR1	rs2815752	1	8.70322019147084e-05	24.64	6.91023989021439e-07
7916986	257194	NEGR1	rs1776012	1	0.000680272108843537	19.22	1.16486573671996e-05
7916986	257194	NEGR1	rs9424977	1	0.000680272108843537	19.22	1.16486573671996e-05
7916986	257194	NEGR1	rs2422137	1	0.00188790560471976	17.78	2.47976256569151e-05
7916986	257194	NEGR1	rs2821295	1	0.00188790560471976	17.78	2.47976256569151e-05
7916986	257194	NEGR1	rs6699731	1	0.00188790560471976	17.78	2.47976256569151e-05
7916986	257194	NEGR1	rs2422136	1	0.00251046025104603	17.39	3.04423405346557e-05
7916986	257194	NEGR1	rs12755450	1	0.00260416666666667	17.31	3.17511555274374e-05
7916986	257194	NEGR1	rs1905978	1	0.00272919978802332	17.16	3.43595760286656e-05
7916986	257194	NEGR1	rs1026566	1	0.0039041095890411	16.37	5.21034215273181e-05
7916986	257194	NEGR1	rs1385912	1	0.00481550969355847	15.94	6.5382275915256e-05
7916986	257194	NEGR1	rs7556006	1	0.00485113470747449	15.93	6.57286084264298e-05
7916986	257194	NEGR1	rs1486091	1	0.00612855007473842	15.36	8.88494191145669e-05
7916986	257194	NEGR1	rs1486096	1	0.00804828973843058	14.7	0.000126046450120814
7916986	257194	NEGR1	rs1599339	1	0.00841616964877402	14.63	0.000130815460666693
7916986	257194	NEGR1	rs1599337	1	0.0117132867132867	14.01	0.000181840967527323
7916986	257194	NEGR1	rs12132044	1	0.0221041809458533	12.69	0.00036761627064854
7916986	257194	NEGR1	rs12128707	1	0.0236310917809747	12.54	0.000398332301207575
8054945	274	BIN1	rs9653202	2	0	25.98	3.44972705484545e-07
7965918	51559	NT5DC3	rs4964197	12	0	25.96	3.48565167593156e-07
7965918	51559	NT5DC3	rs10778288	12	0	25.3	4.90708746541166e-07
7965918	51559	NT5DC3	rs11111803	12	8.88888888888889e-05	24.84	6.22913511223042e-07
7965918	51559	NT5DC3	rs10861110	12	8.88888888888889e-05	24.84	6.22913511223042e-07
7965918	51559	NT5DC3	rs12313259	12	8.88888888888889e-05	24.84	6.22913511223042e-07
7965918	51559	NT5DC3	rs7315948	12	8.88888888888889e-05	24.84	6.22913511223042e-07
7965918	51559	NT5DC3	rs17034657	12	0.000274914089347079	23.46	1.27538056262434e-06
7965918	51559	NT5DC3	rs4964787	12	0.000371920037192004	20.82	5.04533345195297e-06
7965918	51559	NT5DC3	rs11111790	12	0.0057577508184094	15.55	8.03516478684197e-05
7961083	9976	CLEC2B	rs253150	12	0	25.9	3.59569145624174e-07
7961083	9976	CLEC2B	rs10772219	12	0.00117322291235335	18.62	1.59538035524997e-05
7961083	9976	CLEC2B	rs10844993	12	0.0137868670005565	13.74	0.000209935497613947
8038852	89858	SIGLEC12	rs2864104	19	0	25.9	3.59569145624174e-07
8038852	89858	SIGLEC12	rs7253637	19	0	25.6	4.200393976022e-07
8038852	89858	SIGLEC12	rs10405214	19	8.41750841750842e-05	24.4	7.82686937204843e-07
8038852	89858	SIGLEC12	rs4802807	19	0.000291120815138282	23.64	1.1614790754716e-06
8038852	89858	SIGLEC12	rs6509544	19	0.000289855072463768	23.63	1.16753050131601e-06
8038852	89858	SIGLEC12	rs11084083	19	0.000397416790859414	21.3	3.92731498312198e-06
8038852	89858	SIGLEC12	rs10221457	19	0.000393894633185623	21.23	4.07338589223558e-06
8038852	89858	SIGLEC12	rs10407110	19	0.000377180575200377	20.97	4.6653184324312e-06
8038852	89858	SIGLEC12	rs10410468	19	0.000675675675675676	19.18	1.18953183557073e-05
8038852	89858	SIGLEC12	rs10422359	19	0.00186666666666667	17.81	2.44096971103203e-05
8038852	89858	SIGLEC12	rs8100330	19	0.00514056224899598	15.81	7.00313995304612e-05
8052233	130162	CLHC1	rs7349405	2	0	25.85	3.69004696612718e-07
8052233	130162	CLHC1	rs6545480	2	0.00112162635821942	18.67	1.55408500164875e-05
8052233	130162	CLHC1	rs2589092	2	0.0144891810462887	13.64	0.000221417435262817
8052233	130162	CLHC1	rs7590143	2	0.0354894600057753	11.71	0.000621651197291592
8052233	130162	CLHC1	rs11125555	2	0.0420355961005277	11.33	0.000762649013024779
8052233	130162	CLHC1	rs6715130	2	0.043509234828496	11.25	0.000796230157590812
8035808	163227	ZNF100	rs12972593	19	0	25.78	3.82632943732937e-07
8035808	163227	ZNF100	rs2457798	19	0.00117443868739206	18.63	1.58703403456554e-05
8035808	163227	ZNF100	rs6511286	19	0.00323866467364225	16.81	4.13150138250935e-05
7992293	79652	TMEM204	rs2294623	16	0	25.71	3.96765799562077e-07
7992293	79652	TMEM204	rs2294624	16	8.39630562552477e-05	24.39	7.86760301040883e-07
7992293	79652	TMEM204	rs8182161	16	0.0003003003003003	23.86	1.03602276789407e-06
7992293	79652	TMEM204	rs17135416	16	0.00126540126540127	18.37	1.8189951015767e-05
7992293	79652	TMEM204	rs6600157	16	0.00126540126540127	18.37	1.8189951015767e-05
7992293	79652	TMEM204	rs9927202	16	0.00248672813635094	17.41	3.01236967290496e-05
7992293	79652	TMEM204	rs11865609	16	0.0029618082618862	17.05	3.64083750330445e-05
7992293	79652	TMEM204	rs9940288	16	0.0029618082618862	17.05	3.64083750330445e-05
7992293	79652	TMEM204	rs12926146	16	0.0029618082618862	17.05	3.64083750330445e-05
7992293	79652	TMEM204	rs2859310	16	0.00367800138792505	16.46	4.96873950636198e-05
7992293	79652	TMEM204	rs7196996	16	0.00442439862542955	16.11	5.97676088690851e-05
7992293	79652	TMEM204	rs2072986	16	0.00612359550561798	15.37	8.83804146862439e-05
7992293	79652	TMEM204	rs13332134	16	0.00887162052776429	14.52	0.000138679405429488
7992293	79652	TMEM204	rs743963	16	0.0374399547894886	11.6	0.000659518193691038
8043244	84913	ATOH8	rs1437743	2	0	25.66	4.07179993068411e-07
8043244	84913	ATOH8	rs10180445	2	0	25.66	4.07179993068411e-07
8043244	84913	ATOH8	rs10210321	2	0	25.66	4.07179993068411e-07
8043244	84913	ATOH8	rs12151742	2	0	25.22	5.11490177767832e-07
8043244	84913	ATOH8	rs12151621	2	0.000319744204636291	24.21	8.6382595185655e-07
8043244	84913	ATOH8	rs4616480	2	0.0221766381766382	12.68	0.000369587570143847
8043244	84913	ATOH8	rs934774	2	0.0221766381766382	12.68	0.000369587570143847
8055702	9111	NMI	rs2271811	2	0	25.65	4.092954884397e-07
8055702	9111	NMI	rs4665150	2	0	25.26	5.0099144537083e-07
8055702	9111	NMI	rs9287955	2	0	24.97	5.82293403627302e-07
8055702	9111	NMI	rs6708382	2	0.000302343159486017	23.91	1.00946033113607e-06
8055702	9111	NMI	rs6726634	2	0.000460636515912898	20.03	7.62366954269404e-06
8055702	9111	NMI	rs6705511	2	0.00055357848952155	19.59	9.59701984774124e-06
8055702	9111	NMI	rs9646784	2	0.00055357848952155	19.59	9.59701984774124e-06
8055702	9111	NMI	rs289825	2	0.00055357848952155	19.59	9.59701984774124e-06
8055702	9111	NMI	rs1533586	2	0.00055357848952155	19.59	9.59701984774124e-06
8055702	9111	NMI	rs12469634	2	0.000696864111498258	19.4	1.06007059862011e-05
8055702	9111	NMI	rs17796622	2	0.000672645739910314	19.11	1.23396642344189e-05
8055702	9111	NMI	rs289829	2	0.00255342769913961	17.35	3.10898270321606e-05
8055702	9111	NMI	rs6747782	2	0.00255342769913961	17.35	3.10898270321606e-05
8055702	9111	NMI	rs3771887	2	0.00255342769913961	17.35	3.10898270321606e-05
8055702	9111	NMI	rs3771888	2	0.00255342769913961	17.35	3.10898270321606e-05
8055702	9111	NMI	rs6751802	2	0.00255342769913961	17.35	3.10898270321606e-05
8055702	9111	NMI	rs289862	2	0.0110961968680089	14.12	0.000171510492549989
7903920	1117	CHI3L2	rs4838892	1	0	25.61	4.17868231444442e-07
7903920	1117	CHI3L2	rs2477582	1	0.0173768394113884	13.23	0.000275503811434269
8092067	200916	RPL22L1	rs3821747	3	0	25.61	4.17868231444442e-07
8092067	200916	RPL22L1	rs13073591	3	0.00160345359235276	17.98	2.23238146749521e-05
8092067	200916	RPL22L1	rs12486780	3	0.0059415337889142	15.43	8.56182342045027e-05
8092067	200916	RPL22L1	rs13065440	3	0.0059415337889142	15.43	8.56182342045027e-05
8092067	200916	RPL22L1	rs13100528	3	0.0215659182498561	12.74	0.000357917693658315
8092067	200916	RPL22L1	rs4955756	3	0.0345794392523364	11.76	0.00060517226253804
8000603	7284	TUFM	rs8049439	16	0	25.59	4.22221872998799e-07
8000603	7284	TUFM	rs8062405	16	0	25.59	4.22221872998799e-07
8000603	7284	TUFM	rs2008514	16	0	25.55	4.31066053134462e-07
7917503	2635	GBP3	rs17433780	1	0	25.56	4.28837746924832e-07
7917503	2635	GBP3	rs10493821	1	0	25.56	4.28837746924832e-07
7917503	2635	GBP3	rs6428494	1	0.003240058910162	16.73	4.30941410482361e-05
7917503	2635	GBP3	rs1409150	1	0.003240058910162	16.73	4.30941410482361e-05
7917503	2635	GBP3	rs17434342	1	0.0128541226215645	13.84	0.000199053215193759
7917503	2635	GBP3	rs10922563	1	0.0134422110552764	13.77	0.000206609319880227
8023080	125336	LOXHD1	rs328166	18	0	25.53	4.35557549377035e-07
8023080	125336	LOXHD1	rs16939675	18	0.00432702761469885	16.17	5.79039278864948e-05
8089568	131450	CD200R1	rs7432373	3	0	25.53	4.35557549377035e-07
8089568	131450	CD200R1	rs12494693	3	0.00266129032258065	17.23	3.31165358180971e-05
8089568	131450	CD200R1	rs1392785	3	0.00266129032258065	17.23	3.31165358180971e-05
8089568	131450	CD200R1	rs4682120	3	0.0029618082618862	17.05	3.64083750330445e-05
8089568	131450	CD200R1	rs3872615	3	0.0206494881750794	12.84	0.000339287613504916
8010354	2548	GAA	rs12452616	17	0	25.4	4.65918117650114e-07
8010354	2548	GAA	rs11150846	17	0	25.4	4.65918117650114e-07
8010354	2548	GAA	rs3816257	17	0.000251098556183302	22.94	1.67137415695063e-06
8010354	2548	GAA	rs12450199	17	0.000403768506056528	20.56	5.77911066834641e-06
8010354	2548	GAA	rs4889814	17	0.000457190357439734	19.98	7.82564228501068e-06
8010354	2548	GAA	rs2361719	17	0.00471678248052221	16	6.33424836662398e-05
8010354	2548	GAA	rs8068051	17	0.0052757793764988	15.78	7.11506710952253e-05
8010354	2548	GAA	rs1442314	17	0.00660084110440666	15.2	9.67034206269413e-05
8010354	2548	GAA	rs8064429	17	0.00716412681730601	14.97	0.000109234061414674
8010354	2548	GAA	rs12942941	17	0.00920196731715056	14.44	0.00014469608785024
8010354	2548	GAA	rs8065486	17	0.0116907788981441	14.02	0.000180876482574056
8010354	2548	GAA	rs4889967	17	0.0132577348453031	13.79	0.000204421414313996
8010354	2548	GAA	rs4889970	17	0.0132577348453031	13.79	0.000204421414313996
8010354	2548	GAA	rs2361710	17	0.0153102336825141	13.52	0.000236034416529349
8054166	80705	TSGA10	rs1133977	2	0	25.38	4.70773710059264e-07
8054166	80705	TSGA10	rs12613624	2	0	25.1	5.4432858166502e-07
8054166	80705	TSGA10	rs4851187	2	0.000249221183800623	22.89	1.7154198526834e-06
8054166	80705	TSGA10	rs11689265	2	0.000249221183800623	22.89	1.7154198526834e-06
8054166	80705	TSGA10	rs12999417	2	0.000454357703428335	19.9	8.16003250439109e-06
8054166	80705	TSGA10	rs6542864	2	0.00261011419249592	17.29	3.208710330961e-05
8054166	80705	TSGA10	rs11695379	2	0.00275132275132275	17.15	3.45409413692751e-05
8054166	80705	TSGA10	rs8179690	2	0.003414517669532	16.62	4.56669141132053e-05
8054166	80705	TSGA10	rs1453564	2	0.00343764817449028	16.6	4.61510214005292e-05
8054166	80705	TSGA10	rs2309520	2	0.00343764817449028	16.6	4.61510214005292e-05
8054166	80705	TSGA10	rs6740054	2	0.00343764817449028	16.6	4.61510214005292e-05
8054166	80705	TSGA10	rs12612688	2	0.00343764817449028	16.6	4.61510214005292e-05
8054166	80705	TSGA10	rs7571390	2	0.00343764817449028	16.6	4.61510214005292e-05
8054166	80705	TSGA10	rs1563108	2	0.00344827586206897	16.57	4.68868746267823e-05
8054166	80705	TSGA10	rs1563107	2	0.00344827586206897	16.57	4.68868746267823e-05
8054166	80705	TSGA10	rs12470471	2	0.00494663382594417	15.9	6.67787172089726e-05
8054166	80705	TSGA10	rs896886	2	0.0244481054365733	12.47	0.00041354009261757
7903457	55170	PRMT6	rs9435441	1	0	25.14	5.33154048319053e-07
7903457	55170	PRMT6	rs1730859	1	0	25.14	5.33154048319053e-07
7903457	55170	PRMT6	rs1335055	1	8.68055555555556e-05	24.63	6.94619097448153e-07
7903457	55170	PRMT6	rs2335077	1	0.000292397660818713	23.7	1.12582536420626e-06
7903457	55170	PRMT6	rs11185063	1	0.00847765132772555	14.61	0.000132211108336988
7903457	55170	PRMT6	rs4481881	1	0.0132183908045977	13.8	0.000203336229894922
8033754	10781	ZNF266	rs10415281	19	8.63557858376511e-05	24.62	6.98232959986772e-07
8033754	10781	ZNF266	rs11669128	19	8.63557858376511e-05	24.62	6.98232959986772e-07
8033754	10781	ZNF266	rs13535	19	0.00032599837000815	24.23	8.54902173305355e-07
8033754	10781	ZNF266	rs8100020	19	0.00032599837000815	24.23	8.54902173305355e-07
8033754	10781	ZNF266	rs8103099	19	0.00032599837000815	24.23	8.54902173305355e-07
8033754	10781	ZNF266	rs10411115	19	0.00032599837000815	24.23	8.54902173305355e-07
8033754	10781	ZNF266	rs2217652	19	0.00032599837000815	24.23	8.54902173305355e-07
8033754	10781	ZNF266	rs11672602	19	0.00032599837000815	24.23	8.54902173305355e-07
8033754	10781	ZNF266	rs7257650	19	0.00032599837000815	24.23	8.54902173305355e-07
8033754	10781	ZNF266	rs4804436	19	0.00032599837000815	24.23	8.54902173305355e-07
8033754	10781	ZNF266	rs6512110	19	0.00032599837000815	24.23	8.54902173305355e-07
8033754	10781	ZNF266	rs1978435	19	0.00032599837000815	24.23	8.54902173305355e-07
8033754	10781	ZNF266	rs6512121	19	0.00032599837000815	24.23	8.54902173305355e-07
8033754	10781	ZNF266	rs7254750	19	0.00032599837000815	24.23	8.54902173305355e-07
8033754	10781	ZNF266	rs7246415	19	0.00032599837000815	24.23	8.54902173305355e-07
8033754	10781	ZNF266	rs8108483	19	0.00032599837000815	24.23	8.54902173305355e-07
8033754	10781	ZNF266	rs6512109	19	0.000294985250737463	23.76	1.09126914943059e-06
8033754	10781	ZNF266	rs7258744	19	0.000244648318042813	22.66	1.93351297977599e-06
8033754	10781	ZNF266	rs3760752	19	0.00279978869519282	17.13	3.4906563926596e-05
8033754	10781	ZNF266	rs1433062	19	0.00279978869519282	17.13	3.4906563926596e-05
8033754	10781	ZNF266	rs6512130	19	0.0047349675256652	15.98	6.40152023719794e-05
8033754	10781	ZNF266	rs11673302	19	0.0049918500407498	15.86	6.82051616396931e-05
8033754	10781	ZNF266	rs11670509	19	0.00725316675342703	14.93	0.000111574549918584
8033754	10781	ZNF266	rs11669550	19	0.00847765132772555	14.61	0.000132211108336988
8033754	10781	ZNF266	rs4804446	19	0.0100308641975309	14.31	0.000155039077744762
7982712	90417	KNSTRN	rs17671250	15	8.52514919011083e-05	24.46	7.58686995472756e-07
7982712	90417	KNSTRN	rs17672041	15	0.000283687943262411	23.5	1.24913767096762e-06
7982712	90417	KNSTRN	rs7166991	15	0.00033003300330033	22.11	2.57465043810707e-06
7946380	9866	TRIM66	rs10840106	11	8.50340136054422e-05	24.45	7.62635120947201e-07
7946380	9866	TRIM66	rs7940366	11	0.000465313028764805	20.13	7.2352852177298e-06
7946380	9866	TRIM66	rs11042032	11	0.00336969696969697	16.68	4.42450075662803e-05
7946380	9866	TRIM66	rs10840114	11	0.00677111471276787	15.13	0.000100355787280153
7946380	9866	TRIM66	rs4929908	11	0.0195644149132521	13.01	0.000309831941764685
7942417	9828	ARHGEF17	rs3741149	11	8.46023688663283e-05	24.43	7.7059328446762e-07
7942417	9828	ARHGEF17	rs7930880	11	0.000258397932816537	23.06	1.57023670030402e-06
7942417	9828	ARHGEF17	rs7114009	11	0.00037400654511454	20.9	4.83894595567862e-06
7942417	9828	ARHGEF17	rs7941359	11	0.00037400654511454	20.9	4.83894595567862e-06
7942417	9828	ARHGEF17	rs7125598	11	0.00037400654511454	20.9	4.83894595567862e-06
7942417	9828	ARHGEF17	rs11824050	11	0.000410958904109589	20.71	5.34362071933925e-06
7942417	9828	ARHGEF17	rs7342205	11	0.000397350993377483	20.41	6.25023394023279e-06
7942417	9828	ARHGEF17	rs7129990	11	0.00321043391020818	16.85	4.04533296662347e-05
7942417	9828	ARHGEF17	rs947837	11	0.0186806334954483	13.09	0.000296876351565599
8098041	55314	TMEM144	rs2881373	4	0.00033500837520938	24.28	8.32995047547511e-07
8098041	55314	TMEM144	rs17037201	4	0.00871267743514439	14.56	0.000135766171851441
8098041	55314	TMEM144	rs4391084	4	0.0113232682060391	14.07	0.000176130793385225
8098041	55314	TMEM144	rs2881374	4	0.0115164835164835	14.04	0.000178962942637896
8098041	55314	TMEM144	rs11100152	4	0.0117553036907876	14	0.000182810632981835
8098041	55314	TMEM144	rs10517686	4	0.0122063697939184	13.94	0.000188738999213808
8098041	55314	TMEM144	rs17036992	4	0.013080701754386	13.81	0.000202256849006767
8098041	55314	TMEM144	rs4582199	4	0.043509234828496	11.25	0.000796230157590812
8098041	55314	TMEM144	rs7671094	4	0.043509234828496	11.25	0.000796230157590812
8098041	55314	TMEM144	rs7671934	4	0.043509234828496	11.25	0.000796230157590812
8098041	55314	TMEM144	rs4691467	4	0.043509234828496	11.25	0.000796230157590812
8107920	6584	SLC22A5	rs12521868	5	0.000319744204636291	24.21	8.6382595185655e-07
8107920	6584	SLC22A5	rs2522057	5	0.000284292821606254	23.55	1.21709425974728e-06
8107920	6584	SLC22A5	rs11739135	5	0.00031496062992126	21.7	3.18791281850512e-06
8107920	6584	SLC22A5	rs11748193	5	0.00040281973816717	21.38	3.76680110781505e-06
8107920	6584	SLC22A5	rs2631360	5	0.000396301188903567	20.35	6.44930881791041e-06
8107920	6584	SLC22A5	rs2522051	5	0.00138476755687438	18.29	1.8970036620574e-05
8107920	6584	SLC22A5	rs17622656	5	0.00257261410788382	17.34	3.12538499481505e-05
8023561	3998	LMAN1	rs1984357	18	0.000316706254948535	24.18	8.77387068185622e-07
8023561	3998	LMAN1	rs9319948	18	0.000316706254948535	24.18	8.77387068185622e-07
8023561	3998	LMAN1	rs17696441	18	0.000268276324614353	23.24	1.42992028161972e-06
8023561	3998	LMAN1	rs17696454	18	0.000268276324614353	23.24	1.42992028161972e-06
8023561	3998	LMAN1	rs9973180	18	0.000268276324614353	23.24	1.42992028161972e-06
8023561	3998	LMAN1	rs583241	18	0.000257898130238556	23.05	1.57842508723738e-06
8023561	3998	LMAN1	rs9965777	18	0.00038259206121473	21.03	4.52147913385146e-06
8023561	3998	LMAN1	rs17769086	18	0.000519584332533973	19.62	9.44750622763184e-06
8023561	3998	LMAN1	rs17780019	18	0.0119669277632724	13.98	0.000184765617845791
8023561	3998	LMAN1	rs9953205	18	0.0171814671814672	13.26	0.000271129649178824
8023561	3998	LMAN1	rs7239759	18	0.0215333102413116	12.75	0.000356009163215547
8023561	3998	LMAN1	rs4940456	18	0.0263118520893449	12.3	0.000452958293923552
8020930	55250	ELP2	rs1785929	18	0.000314465408805031	24.13	9.00465019261092e-07
8020930	55250	ELP2	rs1789547	18	0.000314465408805031	24.13	9.00465019261092e-07
8020930	55250	ELP2	rs1785928	18	0.000314465408805031	24.13	9.00465019261092e-07
8020930	55250	ELP2	rs12185396	18	0.000314465408805031	24.13	9.00465019261092e-07
8020930	55250	ELP2	rs559289	18	0.000314465408805031	24.13	9.00465019261092e-07
8020930	55250	ELP2	rs681757	18	0.000289226319595083	23.62	1.17361354706748e-06
8020930	55250	ELP2	rs1789546	18	0.000266134397870925	23.18	1.47523654199262e-06
8020930	55250	ELP2	rs4267398	18	0.00325925925925926	16.77	4.21951517012075e-05
8020930	55250	ELP2	rs2032206	18	0.00423917893797412	16.26	5.52173887760006e-05
8020930	55250	ELP2	rs3819174	18	0.00835835835835836	14.67	0.000128068499674024
8020930	55250	ELP2	rs3110564	18	0.038651102464332	11.52	0.000688513896645078
8020930	55250	ELP2	rs2236718	18	0.038651102464332	11.52	0.000688513896645078
8020930	55250	ELP2	rs17672308	18	0.0414487283185045	11.36	0.000750428244841853
8020930	55250	ELP2	rs1789512	18	0.0445795601552393	11.18	0.000826837724550976
8020930	55250	ELP2	rs1785914	18	0.0445795601552393	11.18	0.000826837724550976
8020930	55250	ELP2	rs1789550	18	0.0498527245949926	10.92	0.000951316092998656
7917037	1429	CRYZ	rs1969111	1	0.000309358081979892	24.02	9.53402021673141e-07
7917037	1429	CRYZ	rs1475396	1	0.00027266530334015	23.41	1.30896316413655e-06
7917037	1429	CRYZ	rs10874274	1	0.00027266530334015	23.41	1.30896316413655e-06
7917037	1429	CRYZ	rs277375	1	0.00068259385665529	19.27	1.13475405321962e-05
7917037	1429	CRYZ	rs405445	1	0.00068259385665529	19.27	1.13475405321962e-05
7917037	1429	CRYZ	rs3931020	1	0.0250325520833333	12.41	0.00042704086665474
7917037	1429	CRYZ	rs12132783	1	0.0341465804428767	11.79	0.000595497352140174
7957654	144193	AMDHD1	rs7485085	12	0.000307219662058372	23.94	9.93851799795664e-07
7957654	144193	AMDHD1	rs4762652	12	0.00489829804898298	15.92	6.60767862031001e-05
7957654	144193	AMDHD1	rs2043608	12	0.00489829804898298	15.92	6.60767862031001e-05
7957654	144193	AMDHD1	rs7487781	12	0.00489829804898298	15.92	6.60767862031001e-05
7957654	144193	AMDHD1	rs7961807	12	0.00489829804898298	15.92	6.60767862031001e-05
7957654	144193	AMDHD1	rs4762254	12	0.00554579183753173	15.63	7.70228721646551e-05
8146159	10947	AP3M2	rs13270574	8	0.00030511060259344	23.93	9.99027565759292e-07
8146159	10947	AP3M2	rs4641052	8	0.00030511060259344	23.93	9.99027565759292e-07
8146159	10947	AP3M2	rs4615558	8	0.00030511060259344	23.93	9.99027565759292e-07
8146159	10947	AP3M2	rs7009632	8	0.000254452926208651	23	1.62001398246647e-06
8146159	10947	AP3M2	rs11998613	8	0.00145615701171257	18.12	2.07411419990997e-05
8146159	10947	AP3M2	rs4581040	8	0.0073788734805684	14.85	0.000116408069911784
8146159	10947	AP3M2	rs2020922	8	0.0073788734805684	14.85	0.000116408069911784
8146159	10947	AP3M2	rs4736829	8	0.0101796407185629	14.27	0.000158368955016585
8146159	10947	AP3M2	rs7837156	8	0.0307125307125307	12.02	0.000526327021975265
8146159	10947	AP3M2	rs2299609	8	0.036267505001429	11.66	0.000638583409205457
8003607	400566	C17orf97	rs12951902	17	0.0003003003003003	23.86	1.03602276789407e-06
8082289	166012	CHST13	rs3845960	3	0.0003003003003003	23.86	1.03602276789407e-06
8082289	166012	CHST13	rs3856650	3	0.0003003003003003	23.86	1.03602276789407e-06
8082289	166012	CHST13	rs10934779	3	0.0003003003003003	23.86	1.03602276789407e-06
8082289	166012	CHST13	rs11718493	3	0.000259403372243839	23.08	1.553987522455e-06
8082289	166012	CHST13	rs1168593	3	0.000588928150765607	19.55	9.80007367211813e-06
8082289	166012	CHST13	rs16837587	3	0.00340772738180946	16.63	4.542677833575e-05
8082289	166012	CHST13	rs7617257	3	0.00393897996357013	16.35	5.26561624267658e-05
8082289	166012	CHST13	rs1873400	3	0.00787083753784057	14.73	0.000124056536530832
8082289	166012	CHST13	rs2363947	3	0.00937303087586642	14.41	0.000147019515501453
8082289	166012	CHST13	rs7629573	3	0.0106563589510383	14.19	0.000165246379252446
7903203	51375	SNX7	rs4528139	1	0.000297619047619048	23.81	1.06328618716075e-06
7903203	51375	SNX7	rs9434377	1	0.000248292985723153	22.84	1.76062992136336e-06
7903203	51375	SNX7	rs4351664	1	0.000383141762452107	21.06	4.45123700657179e-06
7903203	51375	SNX7	rs12079791	1	0.0423683507083667	11.31	0.000770907723704568
7971602	55213	RCBTB1	rs7332029	13	0.000297619047619048	23.81	1.06328618716075e-06
7971602	55213	RCBTB1	rs11148150	13	0.000241984271022384	22.51	2.09052475906584e-06
7971602	55213	RCBTB1	rs11148151	13	0.000241984271022384	22.51	2.09052475906584e-06
7971602	55213	RCBTB1	rs7981396	13	0.000241984271022384	22.51	2.09052475906584e-06
7971602	55213	RCBTB1	rs3751383	13	0.00033003300330033	22.11	2.57465043810707e-06
7971602	55213	RCBTB1	rs9568257	13	0.00033003300330033	22.11	2.57465043810707e-06
7971602	55213	RCBTB1	rs17069328	13	0.00033003300330033	22.11	2.57465043810707e-06
7971602	55213	RCBTB1	rs9596148	13	0.00033003300330033	22.11	2.57465043810707e-06
7971602	55213	RCBTB1	rs7327293	13	0.00033003300330033	22.11	2.57465043810707e-06
7971602	55213	RCBTB1	rs7331252	13	0.00033003300330033	22.11	2.57465043810707e-06
7971602	55213	RCBTB1	rs7332926	13	0.000371920037192004	20.82	5.04533345195297e-06
7971602	55213	RCBTB1	rs7322886	13	0.00347319347319347	16.51	4.83941639818351e-05
7971602	55213	RCBTB1	rs3969	13	0.00514986924160129	15.82	6.96622584601796e-05
7971602	55213	RCBTB1	rs9526580	13	0.00534610013963694	15.77	7.15277464697272e-05
7971602	55213	RCBTB1	rs9568232	13	0.00570657412762676	15.56	7.99277607281911e-05
7971602	55213	RCBTB1	rs1325659	13	0.0143073325079103	13.67	0.000217907940275337
7971602	55213	RCBTB1	rs7322971	13	0.0227945329266915	12.62	0.000381641332403642
7971602	55213	RCBTB1	rs2038881	13	0.0242203856749311	12.49	0.000409136193760195
7971602	55213	RCBTB1	rs2057414	13	0.0245107685579972	12.45	0.000417991819919652
7971602	55213	RCBTB1	rs4942833	13	0.0404664670115255	11.42	0.000726576953246649
7971602	55213	RCBTB1	rs7333969	13	0.0426719928983577	11.29	0.000779256814602957
8112615	8507	ENC1	rs6886768	5	0.000296296296296296	23.79	1.0743919710848e-06
8112615	8507	ENC1	rs16872141	5	0.000296296296296296	23.79	1.0743919710848e-06
8112615	8507	ENC1	rs6895845	5	0.000261437908496732	23.13	1.51409858813542e-06
8112615	8507	ENC1	rs10474421	5	0.00040595399188092	20.59	5.68925170332861e-06
8112615	8507	ENC1	rs6874600	5	0.000624512099921936	19.47	1.02192153965749e-05
8112615	8507	ENC1	rs298390	5	0.00145339652448657	18.11	2.08503536905099e-05
8112615	8507	ENC1	rs298389	5	0.00269118038902212	17.18	3.39997116785293e-05
8112615	8507	ENC1	rs376857	5	0.0052757793764988	15.78	7.11506710952253e-05
8112615	8507	ENC1	rs17645885	5	0.014831430125068	13.59	0.000227393629657518
7915101	3633	INPP5B	rs12563037	1	0.000287976961843053	23.6	1.1858751622364e-06
7915101	3633	INPP5B	rs3795494	1	0.0147679324894515	13.6	0.000226185525871323
7915101	3633	INPP5B	rs473279	1	0.0338767042086544	11.82	0.000585978600525646
8073578	91689	SMDT1	rs4147641	22	0.000281293952180028	23.48	1.26219071600902e-06
8073578	91689	SMDT1	rs1801311	22	0.000281293952180028	23.48	1.26219071600902e-06
8073578	91689	SMDT1	rs4147638	22	0.000281293952180028	23.48	1.26219071600902e-06
8073578	91689	SMDT1	rs133367	22	0.00127303182579564	18.39	1.80000168726494e-05
8073578	91689	SMDT1	rs5751216	22	0.0457162323283938	11.12	0.0008540178680977
8073578	91689	SMDT1	rs6519301	22	0.0483536534793066	10.99	0.000916048107126706
8073578	91689	SMDT1	rs129857	22	0.0483536534793066	10.99	0.000916048107126706
8073578	91689	SMDT1	rs133340	22	0.0483536534793066	10.99	0.000916048107126706
8073578	91689	SMDT1	rs1063392	22	0.0483536534793066	10.99	0.000916048107126706
8135172	80228	ORAI2	rs10237343	7	0.000281293952180028	23.48	1.26219071600902e-06
8135172	80228	ORAI2	rs6958795	7	0.000281293952180028	23.48	1.26219071600902e-06
8135172	80228	ORAI2	rs6947435	7	0.00147659440779139	18.09	2.10705133469847e-05
8135172	80228	ORAI2	rs4481505	7	0.00265700483091787	17.22	3.32913069643602e-05
8132515	644	BLVRA	rs10262602	7	0.000277200277200277	23.47	1.26876844956282e-06
8132515	644	BLVRA	rs1100404	7	0.000277200277200277	23.47	1.26876844956282e-06
8132515	644	BLVRA	rs849162	7	0.000277200277200277	23.47	1.26876844956282e-06
8132515	644	BLVRA	rs1317916	7	0.000277200277200277	23.47	1.26876844956282e-06
8132515	644	BLVRA	rs600380	7	0.000456053067993367	19.94	7.99108165869254e-06
8129363	51020	HDDC2	rs2243389	6	0.000271554650373388	23.34	1.35747410793083e-06
8129363	51020	HDDC2	rs2243390	6	0.000265076209410205	23.17	1.48292808334527e-06
8129363	51020	HDDC2	rs9482625	6	0.000798838053740015	18.89	1.38476670978214e-05
8129363	51020	HDDC2	rs9482637	6	0.000798838053740015	18.89	1.38476670978214e-05
8129363	51020	HDDC2	rs9491352	6	0.00109001406469761	18.71	1.52182298224921e-05
8129363	51020	HDDC2	rs9491346	6	0.00138476755687438	18.29	1.8970036620574e-05
8129363	51020	HDDC2	rs2275623	6	0.00595647193585338	15.46	8.42698834650494e-05
8129363	51020	HDDC2	rs7752672	6	0.00665208675050118	15.18	9.7733087298965e-05
8129363	51020	HDDC2	rs6904289	6	0.0166535742340927	13.34	0.000259804348918242
8129363	51020	HDDC2	rs9491343	6	0.0169909208819715	13.29	0.000266825481457198
8129363	51020	HDDC2	rs9491384	6	0.0169909208819715	13.29	0.000266825481457198
8129363	51020	HDDC2	rs9491385	6	0.0354894600057753	11.71	0.000621651197291592
8129363	51020	HDDC2	rs6935961	6	0.038651102464332	11.52	0.000688513896645078
8129363	51020	HDDC2	rs9482641	6	0.0439156206415621	11.22	0.000809204950151468
7948987	11145	PLA2G16	rs7115616	11	0.0002710027100271	23.33	1.36454991184655e-06
7948987	11145	PLA2G16	rs17158453	11	0.0439156206415621	11.22	0.000809204950151468
8086372	54986	ULK4	rs6599175	3	0.000270453008789723	23.32	1.37166270760227e-06
8086372	54986	ULK4	rs9825741	3	0.000235155790711346	22.41	2.20224392724438e-06
8086372	54986	ULK4	rs6599176	3	0.000235155790711346	22.41	2.20224392724438e-06
8086372	54986	ULK4	rs9867627	3	0.000235155790711346	22.41	2.20224392724438e-06
8086372	54986	ULK4	rs7648578	3	0.000235155790711346	22.41	2.20224392724438e-06
8086372	54986	ULK4	rs2128834	3	0.000235155790711346	22.41	2.20224392724438e-06
8086372	54986	ULK4	rs3774372	3	0.000235155790711346	22.41	2.20224392724438e-06
8086372	54986	ULK4	rs13325965	3	0.000235155790711346	22.41	2.20224392724438e-06
8086372	54986	ULK4	rs1716685	3	0.000235155790711346	22.41	2.20224392724438e-06
8086372	54986	ULK4	rs1717006	3	0.000235155790711346	22.41	2.20224392724438e-06
8086372	54986	ULK4	rs1717020	3	0.000235155790711346	22.41	2.20224392724438e-06
8086372	54986	ULK4	rs2272007	3	0.000235155790711346	22.41	2.20224392724438e-06
8086372	54986	ULK4	rs13087502	3	0.000235155790711346	22.41	2.20224392724438e-06
8086372	54986	ULK4	rs7652506	3	0.000235155790711346	22.41	2.20224392724438e-06
8086372	54986	ULK4	rs17062109	3	0.00040281973816717	21.38	3.76680110781505e-06
8086372	54986	ULK4	rs1717024	3	0.000388726919339164	21.14	4.26923174922987e-06
8086372	54986	ULK4	rs9856633	3	0.000396825396825397	20.36	6.415693058794e-06
8086372	54986	ULK4	rs17214945	3	0.00089031339031339	18.78	1.4669744420775e-05
8086372	54986	ULK4	rs17283929	3	0.00089031339031339	18.78	1.4669744420775e-05
8086372	54986	ULK4	rs17284313	3	0.00089031339031339	18.78	1.4669744420775e-05
8086372	54986	ULK4	rs17284472	3	0.00089031339031339	18.78	1.4669744420775e-05
8086372	54986	ULK4	rs17218264	3	0.0014407334643091	18.25	1.93725949219694e-05
8086372	54986	ULK4	rs17214987	3	0.00301391035548686	16.99	3.7577211803569e-05
8086372	54986	ULK4	rs809930	3	0.00463492063492064	16.03	6.23467128068085e-05
8086372	54986	ULK4	rs10510732	3	0.00561993047508691	15.57	7.95061232433368e-05
8086372	54986	ULK4	rs9872216	3	0.0236310917809747	12.54	0.000398332301207575
8047565	150864	FAM117B	rs6748088	2	0.000269905533063428	23.29	1.39322499150462e-06
8047565	150864	FAM117B	rs35202091	2	0.000224466891133558	22.16	2.50845950105452e-06
8047565	150864	FAM117B	rs7581601	2	0.0014143362262938	18.19	1.99925819752223e-05
8047565	150864	FAM117B	rs7569317	2	0.0039041095890411	16.37	5.21034215273181e-05
8047565	150864	FAM117B	rs6435162	2	0.0039041095890411	16.37	5.21034215273181e-05
8047565	150864	FAM117B	rs10207567	2	0.043509234828496	11.25	0.000796230157590812
8047565	150864	FAM117B	rs13432396	2	0.0469677959012965	11.05	0.000886871985040783
7916727	23421	ITGB3BP	rs217483	1	0.000266666666666667	23.23	1.43737485986791e-06
7916727	23421	ITGB3BP	rs855325	1	0.000266666666666667	23.23	1.43737485986791e-06
7916727	23421	ITGB3BP	rs10789138	1	0.000315457413249211	21.78	3.05770979643816e-06
7916727	23421	ITGB3BP	rs17319708	1	0.0140977703919125	13.71	0.000213315632190136
8105663	57486	NLN	rs2561212	5	0.000264550264550265	23.15	1.49843204406742e-06
8105663	57486	NLN	rs2707778	5	0.00182853717026379	17.87	2.36520353340758e-05
8105663	57486	NLN	rs1900184	5	0.00182853717026379	17.87	2.36520353340758e-05
8105663	57486	NLN	rs34982	5	0.00753785945210141	14.81	0.000118903320757354
8105663	57486	NLN	rs40105	5	0.00753785945210141	14.81	0.000118903320757354
8105663	57486	NLN	rs252651	5	0.00755261371350984	14.8	0.00011953550181303
8105663	57486	NLN	rs34977	5	0.010130869899923	14.28	0.000157529793295111
8105663	57486	NLN	rs1309821	5	0.0301337448559671	12.06	0.000515152920191081
8105663	57486	NLN	rs166125	5	0.0341465804428767	11.79	0.000595497352140174
8097098	54532	USP53	rs17050312	4	0.000260926288323549	23.11	1.52992942640367e-06
8097098	54532	USP53	rs17595713	4	0.000248292985723153	22.84	1.76062992136336e-06
8097098	54532	USP53	rs13113462	4	0.00024024024024024	22.49	2.11240428269702e-06
8097098	54532	USP53	rs13127517	4	0.00024024024024024	22.49	2.11240428269702e-06
8097098	54532	USP53	rs1397611	4	0.00024024024024024	22.49	2.11240428269702e-06
8097098	54532	USP53	rs11722940	4	0.00024024024024024	22.49	2.11240428269702e-06
8097098	54532	USP53	rs2036859	4	0.00024024024024024	22.49	2.11240428269702e-06
8097098	54532	USP53	rs17595790	4	0.000319488817891374	21.89	2.88734641850805e-06
8097098	54532	USP53	rs17517470	4	0.000376116596144805	20.95	4.71427830136944e-06
7904211	81839	VANGL1	rs41447448	1	0.000259909031838856	23.1	1.53790699544214e-06
7904211	81839	VANGL1	rs6658884	1	0.000259909031838856	23.1	1.53790699544214e-06
7904211	81839	VANGL1	rs751581	1	0.000384800384800385	21.08	4.40501833908046e-06
7904211	81839	VANGL1	rs10923966	1	0.000384800384800385	21.08	4.40501833908046e-06
7904211	81839	VANGL1	rs10924064	1	0.000384800384800385	21.08	4.40501833908046e-06
7904211	81839	VANGL1	rs12039479	1	0.000384800384800385	21.08	4.40501833908046e-06
7904211	81839	VANGL1	rs3010380	1	0.00119780971937029	18.58	1.62920887406857e-05
7904211	81839	VANGL1	rs7523839	1	0.00204552002304811	17.6	2.72588346940366e-05
7904211	81839	VANGL1	rs12037204	1	0.0107390648567119	14.17	0.000167012238813541
8038547	256236	NAPSB	rs4802703	19	0.000258397932816537	23.06	1.57023670030402e-06
8038547	256236	NAPSB	rs1405655	19	0.000242865816636308	22.56	2.03681532276174e-06
8038547	256236	NAPSB	rs3219337	19	0.000465313028764805	20.13	7.2352852177298e-06
7958666	29902	FAM216A	rs7976889	12	0.000255918106206014	23.02	1.60324812711439e-06
7958666	29902	FAM216A	rs4766492	12	0.000255918106206014	23.02	1.60324812711439e-06
8041867	4436	MSH2	rs13408008	2	0.000253968253968254	22.98	1.63695570183652e-06
8041867	4436	MSH2	rs13000537	2	0.00918432883750803	14.47	0.00014240962790411
7991335	290	ANPEP	rs11635652	15	0.000252047889098929	22.95	1.66270208074482e-06
7991335	290	ANPEP	rs12914541	15	0.000227920227920228	22.31	2.31995339997315e-06
7991335	290	ANPEP	rs12197	15	0.000448796409628723	19.79	8.6433704300554e-06
7942328	2352	FOLR3	rs7925545	11	0.000247371675943105	22.77	1.82593913827907e-06
7942328	2352	FOLR3	rs555306	11	0.000231481481481481	22.38	2.23691344378129e-06
7942328	2352	FOLR3	rs575341	11	0.000231481481481481	22.38	2.23691344378129e-06
7942328	2352	FOLR3	rs590586	11	0.000231481481481481	22.38	2.23691344378129e-06
8111136	54463	FAM134B	rs256890	5	0.000246913580246914	22.76	1.83546534042477e-06
8111136	54463	FAM134B	rs382288	5	0.000245098039215686	22.68	1.91349186161285e-06
8111136	54463	FAM134B	rs377978	5	0.000245098039215686	22.68	1.91349186161285e-06
8111136	54463	FAM134B	rs419470	5	0.00032258064516129	21.95	2.79846900790457e-06
8165156	10807	SDCCAG3	rs563	9	0.000246457178065311	22.72	1.87407131181952e-06
8165156	10807	SDCCAG3	rs1130635	9	0.00032258064516129	21.95	2.79846900790457e-06
8165156	10807	SDCCAG3	rs10870166	9	0.000463548251158871	20.11	7.31133983552827e-06
8165156	10807	SDCCAG3	rs10747044	9	0.000463548251158871	20.11	7.31133983552827e-06
8165156	10807	SDCCAG3	rs11145974	9	0.000527811611855461	19.73	8.91901943196215e-06
8165156	10807	SDCCAG3	rs10448340	9	0.00806964674367989	14.69	0.00012671687031126
8165156	10807	SDCCAG3	rs10781538	9	0.0120844174616941	13.96	0.000186741663611666
8165156	10807	SDCCAG3	rs4379550	9	0.0192203306192943	13.03	0.000306540549745652
8165156	10807	SDCCAG3	rs10870164	9	0.0199388379204893	12.98	0.000314835967711377
8165156	10807	SDCCAG3	rs10781500	9	0.0380671166104237	11.57	0.000670244183511452
8165156	10807	SDCCAG3	rs4266763	9	0.0380671166104237	11.57	0.000670244183511452
8165156	10807	SDCCAG3	rs11145756	9	0.0406128184208141	11.41	0.00073049831487217
7957338	6857	SYT1	rs10506806	12	0.0002460024600246	22.7	1.89367869480221e-06
7957338	6857	SYT1	rs17041558	12	0.0202112163146395	12.94	0.000321635010872824
7957338	6857	SYT1	rs12367174	12	0.0469677959012965	11.05	0.000886871985040783
8107005	831	CAST	rs7733671	5	0.00024375380865326	22.6	1.99484606297722e-06
8107005	831	CAST	rs26485	5	0.00024375380865326	22.6	1.99484606297722e-06
8107005	831	CAST	rs26484	5	0.000700934579439252	19.44	1.03809938400423e-05
8107005	831	CAST	rs26483	5	0.000700934579439252	19.44	1.03809938400423e-05
8107005	831	CAST	rs149319	5	0.00253411306042885	17.38	3.06029305143878e-05
8107005	831	CAST	rs25866	5	0.00596190476190476	15.45	8.47169431099576e-05
8107005	831	CAST	rs149173	5	0.00713031260976466	14.98	0.000108656700691986
8107005	831	CAST	rs6556937	5	0.0163576594345825	13.38	0.000254321729089974
7912937	11240	PADI2	rs2076607	1	0.00024330900243309	22.59	2.00525634460991e-06
7912937	11240	PADI2	rs2076608	1	0.000318471337579618	21.84	2.96357069680132e-06
7912937	11240	PADI2	rs2235918	1	0.000318471337579618	21.84	2.96357069680132e-06
7912937	11240	PADI2	rs2235914	1	0.000318471337579618	21.84	2.96357069680132e-06
7912937	11240	PADI2	rs733785	1	0.0391972751541931	11.49	0.000699716368809163
7898736	29092	LINC00339	rs2056974	1	0.000231481481481481	22.38	2.23691344378129e-06
7898736	29092	LINC00339	rs10917145	1	0.0110961968680089	14.12	0.000171510492549989
7898736	29092	LINC00339	rs10917139	1	0.0116907788981441	14.02	0.000180876482574056
8068612	7485	WRB	rs2836999	21	0.00023028209556707	22.36	2.26033012110679e-06
8068612	7485	WRB	rs2837008	21	0.000314465408805031	21.68	3.2213237525602e-06
8068612	7485	WRB	rs2837003	21	0.00142857142857143	18.13	2.06325049845191e-05
8068612	7485	WRB	rs2837004	21	0.00142857142857143	18.13	2.06325049845191e-05
8068612	7485	WRB	rs2836995	21	0.0123366365072526	13.92	0.000190757856102902
8068612	7485	WRB	rs1554933	21	0.0244481054365733	12.47	0.00041354009261757
8068612	7485	WRB	rs2837018	21	0.035158891142664	11.73	0.000615005925480334
8068612	7485	WRB	rs2065313	21	0.035158891142664	11.73	0.000615005925480334
8068612	7485	WRB	rs2837017	21	0.0382591659669745	11.55	0.000677492567665972
8118734	3710	ITPR3	rs4259245	6	0.00023028209556707	22.36	2.26033012110679e-06
8118734	3710	ITPR3	rs1570759	6	0.00393897996357013	16.35	5.26561624267658e-05
8118734	3710	ITPR3	rs12662536	6	0.00751918158567775	14.82	0.000118274505048066
8118734	3710	ITPR3	rs626156	6	0.0112888888888889	14.08	0.000175196810385767
8118734	3710	ITPR3	rs4304152	6	0.0249700924415443	12.42	0.000424760239759923
8118734	3710	ITPR3	rs1536041	6	0.0279390115667718	12.2	0.000477895158568766
8020647	125488	TTC39C	rs6508121	18	0.000229489386115892	22.35	2.27213051903961e-06
8020647	125488	TTC39C	rs6508123	18	0.000229489386115892	22.35	2.27213051903961e-06
8020647	125488	TTC39C	rs9955869	18	0.000369344413665743	20.79	5.12498672085842e-06
8020647	125488	TTC39C	rs41400947	18	0.000369344413665743	20.79	5.12498672085842e-06
8020647	125488	TTC39C	rs9950178	18	0.000448247758761206	19.75	8.82616942133937e-06
8020647	125488	TTC39C	rs2011365	18	0.0206494881750794	12.84	0.000339287613504916
8020647	125488	TTC39C	rs9964798	18	0.0341465804428767	11.79	0.000595497352140174
8020647	125488	TTC39C	rs1487433	18	0.0380671166104237	11.57	0.000670244183511452
8020647	125488	TTC39C	rs1864286	18	0.0435445700762556	11.24	0.000800531560802274
8062557	26051	PPP1R16B	rs4381836	20	0.000229489386115892	22.35	2.27213051903961e-06
8062557	26051	PPP1R16B	rs6124088	20	0.000324675324675325	22.04	2.67027219466614e-06
8062557	26051	PPP1R16B	rs6071589	20	0.00301418439716312	16.9	3.94015827251318e-05
8062557	26051	PPP1R16B	rs10854216	20	0.00455894826123834	16.04	6.20182999965458e-05
8062557	26051	PPP1R16B	rs6065094	20	0.00510492332526231	15.84	6.89298373729534e-05
8062557	26051	PPP1R16B	rs997848	20	0.0267794446217683	12.27	0.000460298270945067
8062557	26051	PPP1R16B	rs2250350	20	0.0336009515313708	11.84	0.00057971825962413
8062557	26051	PPP1R16B	rs2745008	20	0.0379355687047995	11.58	0.000666649416127071
8062557	26051	PPP1R16B	rs2255982	20	0.0407226297201847	11.4	0.000734441059785543
8062557	26051	PPP1R16B	rs2254382	20	0.0418481670700009	11.34	0.000758553240105475
8062557	26051	PPP1R16B	rs2144538	20	0.0459108280254777	11.11	0.000858634915080227
8062557	26051	PPP1R16B	rs2250447	20	0.0459108280254777	11.11	0.000858634915080227
8062557	26051	PPP1R16B	rs2250474	20	0.0459108280254777	11.11	0.000858634915080227
8047078	54842	MFSD6	rs6753226	2	0.000228702115494568	22.34	2.28399272015327e-06
8047078	54842	MFSD6	rs13409841	2	0.001434034416826	18.15	2.04169428403451e-05
8047078	54842	MFSD6	rs4597559	2	0.00264423076923077	17.2	3.3643635361214e-05
8047078	54842	MFSD6	rs9646748	2	0.00323866467364225	16.81	4.13150138250935e-05
8047078	54842	MFSD6	rs6725814	2	0.0121212121212121	13.95	0.00018773765577684
8047078	54842	MFSD6	rs12613807	2	0.0140977703919125	13.71	0.000213315632190136
8047078	54842	MFSD6	rs3934784	2	0.0328735632183908	11.88	0.000567399412997703
7904303	9398	CD101	rs4659051	1	0.000228310502283105	22.33	2.2959170493287e-06
7904303	9398	CD101	rs3829881	1	0.0280734908136483	12.19	0.000480463833195527
7904303	9398	CD101	rs2806874	1	0.030850955153744	12.01	0.000529158574455661
8037408	3783	KCNN4	rs10426528	19	0.000227531285551763	22.22	2.43127977346499e-06
8037408	3783	KCNN4	rs3760983	19	0.000730994152046784	18.94	1.34894474231705e-05
8037408	3783	KCNN4	rs10421887	19	0.00122075279755849	18.5	1.6990429947621e-05
8037408	3783	KCNN4	rs1978723	19	0.0328735632183908	11.88	0.000567399412997703
7909628	28982	FLVCR1	rs7544198	1	0.000226372382569327	22.2	2.45673796468384e-06
7909628	28982	FLVCR1	rs17019818	1	0.000226372382569327	22.2	2.45673796468384e-06
7909628	28982	FLVCR1	rs2291772	1	0.000226372382569327	22.2	2.45673796468384e-06
7909628	28982	FLVCR1	rs6680409	1	0.000226372382569327	22.2	2.45673796468384e-06
7909628	28982	FLVCR1	rs12567713	1	0.000391006842619746	21.21	4.11611313919612e-06
7909628	28982	FLVCR1	rs2497959	1	0.00182361733931241	17.86	2.37766512756391e-05
7909628	28982	FLVCR1	rs12042181	1	0.00595509893455099	15.44	8.51663890789497e-05
7909628	28982	FLVCR1	rs10779588	1	0.0169909208819715	13.29	0.000266825481457198
7909628	28982	FLVCR1	rs963328	1	0.0185477802859293	13.11	0.000293723687659695
7937508	977	CD151	rs5030780	11	0.000223713646532438	22.15	2.52155969005337e-06
7899160	1043	CD52	rs7541333	1	0.000222965440356745	22.14	2.53472851633503e-06
7899160	1043	CD52	rs3795684	1	0.000222965440356745	22.14	2.53472851633503e-06
7899160	1043	CD52	rs17163749	1	0.000379867046533713	21	4.59283371175396e-06
7899160	1043	CD52	rs17257169	1	0.000379867046533713	21	4.59283371175396e-06
7899160	1043	CD52	rs11247893	1	0.000379867046533713	21	4.59283371175396e-06
7899160	1043	CD52	rs12145403	1	0.000379867046533713	21	4.59283371175396e-06
7899160	1043	CD52	rs17163868	1	0.000379867046533713	21	4.59283371175396e-06
7899160	1043	CD52	rs11247936	1	0.00145339652448657	18.11	2.08503536905099e-05
7899160	1043	CD52	rs12757113	1	0.004995904995905	15.89	6.7132490400422e-05
7899160	1043	CD52	rs3795685	1	0.00661899523285662	15.21	9.61926880352054e-05
7899160	1043	CD52	rs6703878	1	0.0287751066708294	12.14	0.000493517761577487
7899160	1043	CD52	rs11584185	1	0.0287751066708294	12.14	0.000493517761577487
8099541	5860	QDPR	rs7661303	4	0.00032626427406199	22.08	2.61520320524296e-06
8099541	5860	QDPR	rs11737050	4	0.0168616744669787	13.3	0.000265406117232211
8110755	10723	SLC12A7	rs4535497	5	0.00032258064516129	21.95	2.79846900790457e-06
8080714	2317	FLNB	rs268772	3	0.000316957210776545	21.82	2.99462279210377e-06
8080714	2317	FLNB	rs1675385	3	0.000363447559709242	21.59	3.37607488388854e-06
8080714	2317	FLNB	rs1866163	3	0.0328735632183908	11.88	0.000567399412997703
8080714	2317	FLNB	rs1866161	3	0.048833746898263	10.97	0.000925987603280105
7936529	57698	KIAA1598	rs11598817	10	0.000313971742543171	21.66	3.2550860415202e-06
7936529	57698	KIAA1598	rs1419832	10	0.000364014560582423	21.6	3.35851832932855e-06
7936529	57698	KIAA1598	rs7087685	10	0.000399800099950025	21.31	3.90688124487074e-06
7936529	57698	KIAA1598	rs9420215	10	0.000399800099950025	21.31	3.90688124487074e-06
7936529	57698	KIAA1598	rs2170862	10	0.000399800099950025	21.31	3.90688124487074e-06
7936529	57698	KIAA1598	rs11197863	10	0.000404858299595142	20.57	5.74900049898384e-06
7936529	57698	KIAA1598	rs2627197	10	0.000402144772117962	20.51	5.93205261558505e-06
7936529	57698	KIAA1598	rs10886017	10	0.00205038078500293	17.68	2.61360255358085e-05
7936529	57698	KIAA1598	rs2257791	10	0.00206155632984901	17.64	2.66914980318127e-05
7936529	57698	KIAA1598	rs1905544	10	0.0023203169213356	17.49	2.88822858736932e-05
7936529	57698	KIAA1598	rs3781566	10	0.00993006993006993	14.34	0.000152588014722543
7943721	2230	FDX1	rs10488764	11	0.000313479623824451	21.65	3.27210010175672e-06
7943721	2230	FDX1	rs17111255	11	0.000404653515427415	21.39	3.7472053443558e-06
7943721	2230	FDX1	rs2051465	11	0.00089031339031339	18.78	1.4669744420775e-05
7943721	2230	FDX1	rs7950145	11	0.00116959064327485	18.61	1.60377076480288e-05
7943721	2230	FDX1	rs10891125	11	0.0122913068508923	13.93	0.00018974572293276
7943721	2230	FDX1	rs2724421	11	0.0450325453922576	11.15	0.000840316731910356
8018761	10610	ST6GALNAC2	rs11077835	17	0.000364583333333333	21.61	3.34105338173058e-06
8018761	10610	ST6GALNAC2	rs11077829	17	0.00920196731715056	14.44	0.00014469608785024
8180372	10610	ST6GALNAC2	rs11077835	17	0.000364583333333333	21.61	3.34105338173058e-06
8180372	10610	ST6GALNAC2	rs11077829	17	0.00920196731715056	14.44	0.00014469608785024
7978586	1073	CFL2	rs7156331	14	0.000410888546481767	21.47	3.59407705269667e-06
7978586	1073	CFL2	rs9743965	14	0.000414364640883978	20.74	5.26055688496265e-06
7978586	1073	CFL2	rs2383671	14	0.047984708717693	11.01	0.000906216460696645
8129728	54806	AHI1	rs6908428	6	0.000407747196738022	21.45	3.63176022029081e-06
8129728	54806	AHI1	rs7750586	6	0.000407747196738022	21.45	3.63176022029081e-06
8129728	54806	AHI1	rs9399148	6	0.00117443868739206	18.63	1.58703403456554e-05
8129728	54806	AHI1	rs7772681	6	0.00158139534883721	18.01	2.197475847541e-05
8129728	54806	AHI1	rs6935146	6	0.00157719138610858	17.94	2.27979044132225e-05
8129728	54806	AHI1	rs6931735	6	0.0018699910952805	17.82	2.42817473247548e-05
8129728	54806	AHI1	rs2746419	6	0.00205038078500293	17.68	2.61360255358085e-05
8129728	54806	AHI1	rs11154798	6	0.00281504867140226	17.09	3.56495213359172e-05
8129728	54806	AHI1	rs2614286	6	0.00320560981718007	16.84	4.06670421025167e-05
8129728	54806	AHI1	rs2757643	6	0.00320560981718007	16.84	4.06670421025167e-05
8129728	54806	AHI1	rs2757649	6	0.00423917893797412	16.26	5.52173887760006e-05
8129728	54806	AHI1	rs2614287	6	0.00691924581999289	15.04	0.000105256460816211
8129728	54806	AHI1	rs2327647	6	0.0342130987292278	11.78	0.000598704844102237
8113413	83594	NUDT12	rs7730302	5	0.000407124681933842	21.44	3.65075021990254e-06
7967212	3242	HPD	rs11043218	12	0.000405885337392187	21.4	3.72771187238708e-06
7967212	3242	HPD	rs11043223	12	0.00265582655826558	17.27	3.24266237346818e-05
7967212	3242	HPD	rs2707070	12	0.00431296055483312	16.16	5.82104328945293e-05
7967212	3242	HPD	rs10840632	12	0.0497211286089239	10.93	0.000946194957319327
7967212	3242	HPD	rs1720033	12	0.0497211286089239	10.93	0.000946194957319327
7972579	84899	TMTC4	rs1110066	13	0.000405885337392187	21.4	3.72771187238708e-06
7972579	84899	TMTC4	rs1283211	13	0.000453795379537954	19.89	8.20282762322263e-06
7972579	84899	TMTC4	rs1283196	13	0.00255982192543127	17.36	3.09266692102128e-05
7972579	84899	TMTC4	rs2010914	13	0.00500102061645234	15.87	6.78457024717306e-05
7972579	84899	TMTC4	rs1283207	13	0.00684172918899607	15.06	0.000104147010369921
7972579	84899	TMTC4	rs9518135	13	0.00883592736705577	14.53	0.00013794524860268
7972579	84899	TMTC4	rs2786953	13	0.00883592736705577	14.53	0.00013794524860268
7972579	84899	TMTC4	rs11069405	13	0.0400783884787166	11.44	0.000718797910643904
7972579	84899	TMTC4	rs9518130	13	0.0400783884787166	11.44	0.000718797910643904
7930181	57412	AS3MT	rs4919690	10	0.000399800099950025	21.31	3.90688124487074e-06
7930181	57412	AS3MT	rs10786712	10	0.00142394822006472	18.2	1.98878834671918e-05
7930181	57412	AS3MT	rs4919691	10	0.00264721772015127	17.26	3.25977356170059e-05
7930181	57412	AS3MT	rs4917985	10	0.00368843069873998	16.43	5.04799559140982e-05
7930181	57412	AS3MT	rs1475642	10	0.00804828973843058	14.7	0.000126046450120814
7930181	57412	AS3MT	rs7096475	10	0.00918432883750803	14.47	0.00014240962790411
7930181	57412	AS3MT	rs4919683	10	0.0102740774766498	14.25	0.000160060808433423
7930181	57412	AS3MT	rs3781287	10	0.0110961968680089	14.12	0.000171510492549989
7930181	57412	AS3MT	rs10883802	10	0.0116907788981441	14.02	0.000180876482574056
7930181	57412	AS3MT	rs11191487	10	0.0116907788981441	14.02	0.000180876482574056
7930181	57412	AS3MT	rs10786719	10	0.0127438416631069	13.87	0.000195900695887098
7930181	57412	AS3MT	rs11191438	10	0.0132577348453031	13.79	0.000204421414313996
7930181	57412	AS3MT	rs284857	10	0.0144229449704954	13.65	0.000220241320452157
7930181	57412	AS3MT	rs10748835	10	0.0228236355435273	12.61	0.000383688505315911
7930181	57412	AS3MT	rs10509757	10	0.0228236355435273	12.61	0.000383688505315911
7930181	57412	AS3MT	rs10883817	10	0.0228236355435273	12.61	0.000383688505315911
7930181	57412	AS3MT	rs7899622	10	0.0497211286089239	10.93	0.000946194957319327
8021645	5273	SERPINB10	rs9959513	18	0.00039564787339268	21.29	3.94785596717495e-06
8021645	5273	SERPINB10	rs6102	18	0.00039564787339268	21.29	3.94785596717495e-06
8021645	5273	SERPINB10	rs9320027	18	0.000400534045393858	20.5	5.96312513750342e-06
8021645	5273	SERPINB10	rs9320028	18	0.000400534045393858	20.5	5.96312513750342e-06
8021645	5273	SERPINB10	rs9951512	18	0.000400534045393858	20.5	5.96312513750342e-06
8021645	5273	SERPINB10	rs1948914	18	0.000691244239631336	19.34	1.09390609454565e-05
8021645	5273	SERPINB10	rs8089365	18	0.000669642857142857	19.08	1.25351654466604e-05
8021645	5273	SERPINB10	rs2278180	18	0.00066815144766147	19.05	1.27337773618243e-05
8021645	5273	SERPINB10	rs1863583	18	0.0014407334643091	18.25	1.93725949219694e-05
8021645	5273	SERPINB10	rs6103	18	0.0014407334643091	18.25	1.93725949219694e-05
8021645	5273	SERPINB10	rs9963905	18	0.00161090458488228	18	2.20904969985855e-05
8021645	5273	SERPINB10	rs8096886	18	0.00302568014238495	16.91	3.91945548233263e-05
8021645	5273	SERPINB10	rs7231714	18	0.00302568014238495	16.91	3.91945548233263e-05
8021645	5273	SERPINB10	rs1916662	18	0.00366528354080221	16.45	4.99501820079773e-05
8021645	5273	SERPINB10	rs3819335	18	0.00456475583864119	16.05	6.16916269986505e-05
8021645	5273	SERPINB10	rs12970193	18	0.0103747714808044	14.22	0.000162632780891693
8021645	5273	SERPINB10	rs4941230	18	0.0119669277632724	13.98	0.000184765617845791
8021645	5273	SERPINB10	rs9963851	18	0.0203455358221578	12.92	0.000325089860071051
8021645	5273	SERPINB10	rs9955876	18	0.0203455358221578	12.92	0.000325089860071051
8021645	5273	SERPINB10	rs9947504	18	0.0203455358221578	12.92	0.000325089860071051
8021645	5273	SERPINB10	rs1243064	18	0.0211792177466433	12.8	0.000346619351134667
8021645	5273	SERPINB10	rs4510128	18	0.0376774800188058	11.59	0.000663074121790696
8038885	100049587	SIGLEC14	rs7250849	19	0.000392156862745098	21.22	4.09469358986353e-06
8038885	100049587	SIGLEC14	rs16982907	19	0.00205038078500293	17.68	2.61360255358085e-05
8038885	100049587	SIGLEC14	rs7255319	19	0.00272919978802332	17.16	3.43595760286656e-05
8038885	100049587	SIGLEC14	rs16982912	19	0.0047349675256652	15.98	6.40152023719794e-05
8038885	100049587	SIGLEC14	rs2084760	19	0.00582468281430219	15.52	8.16369284609891e-05
7951535	143888	KDELC2	rs4533001	11	0.000389863547758285	21.15	4.24701255479556e-06
7951535	143888	KDELC2	rs4442514	11	0.000474956822107081	20.24	6.83095902173243e-06
7951535	143888	KDELC2	rs10890858	11	0.00472589792060491	15.99	6.36779495337939e-05
7951535	143888	KDELC2	rs2186783	11	0.0156432748538012	13.46	0.000243703757206372
7951535	143888	KDELC2	rs10749920	11	0.0461544962812711	11.09	0.000867944844256991
8026780	25796	PGLS	rs4450527	19	0.000388726919339164	21.14	4.26923174922987e-06
8026780	25796	PGLS	rs11086076	19	0.0279390115667718	12.2	0.000477895158568766
8090295	54946	SLC41A3	rs6780449	3	0.000386473429951691	21.1	4.35928125709091e-06
8090295	54946	SLC41A3	rs4077563	3	0.000467091295116773	20.14	7.19755623870984e-06
8090295	54946	SLC41A3	rs7644324	3	0.0004510045100451	19.82	8.50876973456357e-06
8090295	54946	SLC41A3	rs10804573	3	0.0004510045100451	19.82	8.50876973456357e-06
8090295	54946	SLC41A3	rs2279819	3	0.000732600732600733	18.97	1.32789978695e-05
8090295	54946	SLC41A3	rs4646752	3	0.00620111731843575	15.34	8.97949545107783e-05
8090295	54946	SLC41A3	rs11710518	3	0.0328735632183908	11.88	0.000567399412997703
8090295	54946	SLC41A3	rs6438966	3	0.0371860245514636	11.61	0.000655981525612037
8007949	124989	EFCAB13	rs8073229	17	0.000379867046533713	21	4.59283371175396e-06
8007949	124989	EFCAB13	rs2292700	17	0.000379867046533713	21	4.59283371175396e-06
8007949	124989	EFCAB13	rs7216112	17	0.000699300699300699	19.43	1.04354894688308e-05
8007949	124989	EFCAB13	rs7218813	17	0.0014143362262938	18.19	1.99925819752223e-05
8007949	124989	EFCAB13	rs12600865	17	0.00251046025104603	17.39	3.04423405346557e-05
8007949	124989	EFCAB13	rs11079772	17	0.00269118038902212	17.18	3.39997116785293e-05
8007949	124989	EFCAB13	rs3892084	17	0.003414517669532	16.62	4.56669141132053e-05
8007949	124989	EFCAB13	rs9895509	17	0.00737690856064505	14.86	0.00011579253598834
8007949	124989	EFCAB13	rs4968319	17	0.00841616964877402	14.63	0.000130815460666693
8007949	124989	EFCAB13	rs12709458	17	0.00873170731707317	14.54	0.000137215004729985
8007949	124989	EFCAB13	rs9912101	17	0.0117553036907876	14	0.000182810632981835
8007949	124989	EFCAB13	rs7214993	17	0.0159069890342185	13.43	0.000247632114738288
8007949	124989	EFCAB13	rs11650072	17	0.016034255599473	13.41	0.000250286414324604
8007949	124989	EFCAB13	rs11655536	17	0.0196367206676485	13	0.000311490976767384
8161839	54981	NMRK1	rs10869495	9	0.000377714825306893	20.99	4.61686883210534e-06
8161839	54981	NMRK1	rs3780178	9	0.000370885489105239	20.8	5.09829637343731e-06
8161839	54981	NMRK1	rs6560421	9	0.000404858299595142	20.57	5.74900049898384e-06
8161839	54981	NMRK1	rs2273762	9	0.0182539682539683	13.13	0.000290604773230187
8161839	54981	NMRK1	rs10869496	9	0.0262769033087054	12.31	0.000450537972796575
8161839	54981	NMRK1	rs41390549	9	0.0385774058577406	11.53	0.000684820140778964
8068684	54097	FAM3B	rs449043	21	0.00037400654511454	20.9	4.83894595567862e-06
8068684	54097	FAM3B	rs369413	21	0.00118673647469459	18.66	1.56225728321066e-05
8068684	54097	FAM3B	rs2838009	21	0.0011830201809325	18.65	1.57047272956228e-05
8068684	54097	FAM3B	rs2838011	21	0.0020005884083554	17.74	2.53245177718486e-05
8003068	10200	MPHOSPH6	rs4889476	16	0.000370885489105239	20.8	5.09829637343731e-06
8003068	10200	MPHOSPH6	rs2967370	16	0.000370885489105239	20.8	5.09829637343731e-06
8003068	10200	MPHOSPH6	rs41534745	16	0.00143229166666667	18.24	1.94745683987646e-05
8003068	10200	MPHOSPH6	rs1862820	16	0.00143229166666667	18.24	1.94745683987646e-05
8003068	10200	MPHOSPH6	rs2911391	16	0.00143229166666667	18.24	1.94745683987646e-05
8003068	10200	MPHOSPH6	rs918761	16	0.00336700336700337	16.64	4.51879120691815e-05
8003068	10200	MPHOSPH6	rs918763	16	0.00336700336700337	16.64	4.51879120691815e-05
8003068	10200	MPHOSPH6	rs12597534	16	0.0047589229805886	15.96	6.46951073530494e-05
8003068	10200	MPHOSPH6	rs7205534	16	0.0047589229805886	15.96	6.46951073530494e-05
8003068	10200	MPHOSPH6	rs12597171	16	0.00537378544517152	15.74	7.26710774543231e-05
8003068	10200	MPHOSPH6	rs2288050	16	0.00598870056497175	15.4	8.69882938920677e-05
8003068	10200	MPHOSPH6	rs4889467	16	0.00655616942909761	15.24	9.46767181104376e-05
8003068	10200	MPHOSPH6	rs7192444	16	0.00684172918899607	15.06	0.000104147010369921
8003068	10200	MPHOSPH6	rs2967355	16	0.00684172918899607	15.06	0.000104147010369921
8003068	10200	MPHOSPH6	rs1134847	16	0.00704549477783679	15.01	0.000106942980648206
8003068	10200	MPHOSPH6	rs2059276	16	0.0215659182498561	12.74	0.000357917693658315
8123621	5269	SERPINB6	rs2165123	6	0.000413793103448276	20.73	5.28809983815292e-06
7963187	51474	LIMA1	rs12425705	12	0.000410958904109589	20.71	5.34362071933925e-06
7963187	51474	LIMA1	rs12425229	12	0.000410958904109589	20.71	5.34362071933925e-06
7963187	51474	LIMA1	rs7310541	12	0.000410958904109589	20.71	5.34362071933925e-06
7963187	51474	LIMA1	rs4421818	12	0.000410958904109589	20.71	5.34362071933925e-06
7963187	51474	LIMA1	rs11169390	12	0.000410958904109589	20.71	5.34362071933925e-06
7963187	51474	LIMA1	rs7972202	12	0.000410958904109589	20.71	5.34362071933925e-06
7963187	51474	LIMA1	rs12422417	12	0.000410958904109589	20.71	5.34362071933925e-06
7963187	51474	LIMA1	rs4348979	12	0.000518962075848303	19.61	9.4970824327908e-06
7963187	51474	LIMA1	rs7132551	12	0.000550314465408805	19.56	9.74890933390823e-06
7963187	51474	LIMA1	rs6580738	12	0.00367562600505399	16.44	5.02143664644261e-05
7963187	51474	LIMA1	rs7972465	12	0.0205714285714286	12.87	0.000333891609336585
7966746	8739	HRK	rs7294919	12	0.000410958904109589	20.71	5.34362071933925e-06
7966746	8739	HRK	rs7133290	12	0.00206155632984901	17.64	2.66914980318127e-05
7966746	8739	HRK	rs7132339	12	0.00598386794222472	15.38	8.79139012130593e-05
7966746	8739	HRK	rs7972948	12	0.0223584156168426	12.65	0.000375565677465615
7966746	8739	HRK	rs4767469	12	0.0287751066708294	12.14	0.000493517761577487
7966746	8739	HRK	rs11068219	12	0.0294660445826853	12.11	0.000501521354224128
8109283	3340	NDST1	rs17799481	5	0.000408163265306122	20.69	5.39972667938662e-06
8109283	3340	NDST1	rs17726577	5	0.00126920507682031	18.38	1.80947336099303e-05
8109283	3340	NDST1	rs10074582	5	0.0329742669060443	11.87	0.00057045412526219
7939184	55346	TCP11L1	rs1033717	11	0.000407055630936228	20.64	5.54259209692547e-06
7939184	55346	TCP11L1	rs7111203	11	0.000407055630936228	20.64	5.54259209692547e-06
7939184	55346	TCP11L1	rs11032126	11	0.00047008547008547	20.2	6.97529356316554e-06
7939184	55346	TCP11L1	rs10767985	11	0.000550964187327824	19.57	9.69801319082772e-06
7939184	55346	TCP11L1	rs10836020	11	0.014623479568129	13.63	0.000222599878741268
8128850	85413	SLC22A16	rs9386904	6	0.00040650406504065	20.6	5.65961142756942e-06
8128850	85413	SLC22A16	rs7756222	6	0.00432702761469885	16.17	5.79039278864948e-05
8128850	85413	SLC22A16	rs1033572	6	0.00627429205996669	15.3	9.17165112768606e-05
8128850	85413	SLC22A16	rs3818100	6	0.00913770913770914	14.48	0.000141655586856346
8128850	85413	SLC22A16	rs9398237	6	0.00913770913770914	14.48	0.000141655586856346
8128850	85413	SLC22A16	rs761587	6	0.00913770913770914	14.48	0.000141655586856346
8128850	85413	SLC22A16	rs2428168	6	0.0359628992159113	11.68	0.000631755330930331
8003722	63826	SRR	rs16952025	17	0.000403768506056528	20.56	5.77911066834641e-06
8003722	63826	SRR	rs17761864	17	0.000459482038429407	20.01	7.70382300095381e-06
8003722	63826	SRR	rs1885987	17	0.00125084516565247	18.49	1.70798109419836e-05
8003722	63826	SRR	rs12451892	17	0.0149668156575918	13.57	0.000229829379874383
7910591	84284	NTPCR	rs12410594	1	0.000402684563758389	20.55	5.80937912567402e-06
7910591	84284	NTPCR	rs3766491	1	0.00334778420038536	16.65	4.49503085591241e-05
7910591	84284	NTPCR	rs1555394	1	0.0359628992159113	11.68	0.000631755330930331
7910591	84284	NTPCR	rs1555395	1	0.0359628992159113	11.68	0.000631755330930331
7910591	84284	NTPCR	rs9424515	1	0.0359628992159113	11.68	0.000631755330930331
7910591	84284	NTPCR	rs6673130	1	0.0359628992159113	11.68	0.000631755330930331
7910591	84284	NTPCR	rs7539514	1	0.036547212741752	11.64	0.000645486028195732
7910591	84284	NTPCR	rs9424507	1	0.0416307471264368	11.35	0.000754479691433103
7910591	84284	NTPCR	rs4649417	1	0.0441401495392106	11.21	0.000813577196899886
7910591	84284	NTPCR	rs41417151	1	0.0477117656848061	11.02	0.000901340709885162
7910591	84284	NTPCR	rs3766496	1	0.048833746898263	10.97	0.000925987603280105
8133413	3984	LIMK1	rs2269082	7	0.000399467376830892	20.49	5.99436102866902e-06
8133413	3984	LIMK1	rs810532	7	0.00320080020005001	16.83	4.08818895582069e-05
8133413	3984	LIMK1	rs810551	7	0.00595509893455099	15.44	8.51663890789497e-05
7958860	22895	RPH3A	rs7958347	12	0.000398406374501992	20.47	6.05732637404157e-06
7958860	22895	RPH3A	rs7966149	12	0.000398406374501992	20.47	6.05732637404157e-06
7958860	22895	RPH3A	rs10850088	12	0.000520833333333333	19.67	9.2034954246451e-06
7958860	22895	RPH3A	rs3803059	12	0.00883592736705577	14.53	0.00013794524860268
7958860	22895	RPH3A	rs2384069	12	0.00962474485790548	14.39	0.000148589302156604
7958860	22895	RPH3A	rs4141252	12	0.0155475137381048	13.5	0.00023856345402871
7958860	22895	RPH3A	rs7306609	12	0.0183383609854198	13.12	0.000292160034659228
7958860	22895	RPH3A	rs4767019	12	0.0183383609854198	13.12	0.000292160034659228
7958860	22895	RPH3A	rs757399	12	0.0183383609854198	13.12	0.000292160034659228
7958860	22895	RPH3A	rs3782871	12	0.0491293224395477	10.96	0.000930998169393971
8060675	994	CDC25B	rs4815610	20	0.000483091787439614	20.3	6.62005839055237e-06
8163618	9966	TNFSF15	rs4263839	9	0.000480559196155526	20.28	6.68962222617186e-06
8163618	9966	TNFSF15	rs6478108	9	0.00366528354080221	16.45	4.99501820079773e-05
8163618	9966	TNFSF15	rs7866342	9	0.0123366365072526	13.92	0.000190757856102902
8163618	9966	TNFSF15	rs911605	9	0.0256600926824011	12.36	0.000438630690703207
7971335	160857	CCDC122	rs6561150	13	0.000478677110530896	20.27	6.72467882868178e-06
7971335	160857	CCDC122	rs12874590	13	0.000452116728318948	19.83	8.46437209128595e-06
7971335	160857	CCDC122	rs4101376	13	0.000681818181818182	19.26	1.14071320524866e-05
7971335	160857	CCDC122	rs12869355	13	0.00127559583752937	18.4	1.79057981573906e-05
7971335	160857	CCDC122	rs2121030	13	0.00260416666666667	17.31	3.17511555274374e-05
7971335	160857	CCDC122	rs4942254	13	0.00260416666666667	17.31	3.17511555274374e-05
7971335	160857	CCDC122	rs7994883	13	0.00261011419249592	17.29	3.208710330961e-05
7971335	160857	CCDC122	rs12866387	13	0.00301391035548686	16.99	3.7577211803569e-05
7971335	160857	CCDC122	rs9525850	13	0.00303959131545338	16.95	3.83773198237051e-05
7971335	160857	CCDC122	rs2325089	13	0.00570657412762676	15.56	7.99277607281911e-05
7971335	160857	CCDC122	rs2184882	13	0.00651171370595831	15.25	9.41767558985692e-05
8147019	51101	ZC2HC1A	rs13280202	8	0.000478677110530896	20.27	6.72467882868178e-06
8147019	51101	ZC2HC1A	rs2369440	8	0.00172413793103448	17.93	2.29179991890723e-05
8147019	51101	ZC2HC1A	rs4739135	8	0.0183383609854198	13.12	0.000292160034659228
8147019	51101	ZC2HC1A	rs2717540	8	0.0183383609854198	13.12	0.000292160034659228
8147019	51101	ZC2HC1A	rs2717544	8	0.0183383609854198	13.12	0.000292160034659228
8147019	51101	ZC2HC1A	rs6993386	8	0.0239106392391064	12.51	0.000404779603894183
8147019	51101	ZC2HC1A	rs9298314	8	0.0467656682607601	11.06	0.00088210143463496
8147019	51101	ZC2HC1A	rs1384803	8	0.0467656682607601	11.06	0.00088210143463496
8149500	57509	MTUS1	rs17125534	8	0.000474956822107081	20.24	6.83095902173243e-06
8149500	57509	MTUS1	rs11785828	8	0.000474956822107081	20.24	6.83095902173243e-06
8149500	57509	MTUS1	rs11785687	8	0.000474956822107081	20.24	6.83095902173243e-06
8149500	57509	MTUS1	rs11779093	8	0.000474956822107081	20.24	6.83095902173243e-06
8149500	57509	MTUS1	rs2410484	8	0.000474956822107081	20.24	6.83095902173243e-06
8149500	57509	MTUS1	rs2653400	8	0.00227725590663251	17.52	2.84301256170436e-05
8149500	57509	MTUS1	rs2517317	8	0.00510492332526231	15.84	6.89298373729534e-05
8149500	57509	MTUS1	rs2517320	8	0.00510492332526231	15.84	6.89298373729534e-05
7916669	85440	DOCK7	rs11207969	1	0.000472508591065292	20.22	6.90274761403555e-06
7916669	85440	DOCK7	rs4350231	1	0.000472508591065292	20.22	6.90274761403555e-06
7916669	85440	DOCK7	rs10889332	1	0.000472508591065292	20.22	6.90274761403555e-06
7916669	85440	DOCK7	rs1168045	1	0.003240058910162	16.73	4.30941410482361e-05
7916669	85440	DOCK7	rs1184865	1	0.003414517669532	16.62	4.56669141132053e-05
7916669	85440	DOCK7	rs1168013	1	0.003414517669532	16.62	4.56669141132053e-05
7916669	85440	DOCK7	rs1748195	1	0.003414517669532	16.62	4.56669141132053e-05
7916669	85440	DOCK7	rs6587980	1	0.003414517669532	16.62	4.56669141132053e-05
7916669	85440	DOCK7	rs7539035	1	0.003414517669532	16.62	4.56669141132053e-05
7916669	85440	DOCK7	rs1168114	1	0.003414517669532	16.62	4.56669141132053e-05
7916669	85440	DOCK7	rs7518497	1	0.003414517669532	16.62	4.56669141132053e-05
7916669	85440	DOCK7	rs10889353	1	0.00400815217391304	16.33	5.32148000349737e-05
7916669	85440	DOCK7	rs995000	1	0.00428977894506457	16.2	5.69941162333185e-05
7916669	85440	DOCK7	rs11207995	1	0.00469245402663285	16.02	6.2676874759627e-05
7916669	85440	DOCK7	rs12042319	1	0.00485113470747449	15.93	6.57286084264298e-05
7916669	85440	DOCK7	rs4409689	1	0.00612359550561798	15.37	8.83804146862439e-05
7916669	85440	DOCK7	rs11208009	1	0.0256600926824011	12.36	0.000438630690703207
8046695	3676	ITGA4	rs155123	2	0.00047008547008547	20.2	6.97529356316554e-06
8046695	3676	ITGA4	rs2124440	2	0.0014367816091954	18.16	2.03100116783891e-05
8050766	109	ADCY3	rs2384058	2	0.000468883205456095	20.18	7.04860489499956e-06
8050766	109	ADCY3	rs7567997	2	0.00302568014238495	16.91	3.91945548233263e-05
8050766	109	ADCY3	rs2033653	2	0.00738255033557047	14.88	0.000114571278662861
8050766	109	ADCY3	rs6545800	2	0.00738255033557047	14.88	0.000114571278662861
8050766	109	ADCY3	rs6733224	2	0.00738255033557047	14.88	0.000114571278662861
8050766	109	ADCY3	rs6545814	2	0.00738255033557047	14.88	0.000114571278662861
8050766	109	ADCY3	rs11900505	2	0.00738255033557047	14.88	0.000114571278662861
8050766	109	ADCY3	rs11125884	2	0.0299824724198371	12.07	0.000512397007356768
8050766	109	ADCY3	rs12466350	2	0.0299824724198371	12.07	0.000512397007356768
8050766	109	ADCY3	rs2033655	2	0.0466582491582492	11.07	0.000877356822876662
8050766	109	ADCY3	rs4665719	2	0.0477117656848061	11.02	0.000901340709885162
7945071	55572	FOXRED1	rs686305	11	0.000468284376330353	20.15	7.16002475256489e-06
7945071	55572	FOXRED1	rs587891	11	0.000685714285714286	19.28	1.12882616089956e-05
7945071	55572	FOXRED1	rs659551	11	0.00102401129943503	18.75	1.49023357924277e-05
7945071	55572	FOXRED1	rs638766	11	0.00102401129943503	18.75	1.49023357924277e-05
7945071	55572	FOXRED1	rs591163	11	0.0020005884083554	17.74	2.53245177718486e-05
7945071	55572	FOXRED1	rs646358	11	0.00545382949399488	15.69	7.46176333198714e-05
7945071	55572	FOXRED1	rs595760	11	0.0103479853479853	14.23	0.000161770864880322
7945071	55572	FOXRED1	rs629882	11	0.010492700729927	14.21	0.000163499321912546
7945071	55572	FOXRED1	rs493083	11	0.0349995156446769	11.74	0.000611710236759771
8129618	8876	VNN1	rs990499	6	0.000467091295116773	20.14	7.19755623870984e-06
8129618	8876	VNN1	rs2745441	6	0.000735835172921266	18.98	1.32095832767035e-05
8129618	8876	VNN1	rs2745443	6	0.000735835172921266	18.98	1.32095832767035e-05
8129618	8876	VNN1	rs2840826	6	0.000735835172921266	18.98	1.32095832767035e-05
8129618	8876	VNN1	rs742516	6	0.000764192139737991	18.9	1.37752668581307e-05
8129618	8876	VNN1	rs2745442	6	0.0012002743484225	18.6	1.61220549733777e-05
8129618	8876	VNN1	rs2840827	6	0.00367800138792505	16.46	4.96873950636198e-05
8129618	8876	VNN1	rs990500	6	0.00524524524524525	15.79	7.07755952561944e-05
8129618	8876	VNN1	rs2745426	6	0.010130869899923	14.28	0.000157529793295111
8129618	8876	VNN1	rs909975	6	0.0128771780705482	13.85	0.000197996736945992
8016932	4353	MPO	rs2107545	17	0.000465313028764805	20.13	7.2352852177298e-06
8016932	4353	MPO	rs4401102	17	0.000465313028764805	20.13	7.2352852177298e-06
8016932	4353	MPO	rs2240261	17	0.000461215932914046	20.04	7.58390729550041e-06
8016932	4353	MPO	rs2877875	17	0.0171181630546956	13.27	0.00026968720566305
8180377	439921	MXRA7	rs11868472	17	0.000462962962962963	20.1	7.34966757877055e-06
8180377	439921	MXRA7	rs9916811	17	0.000732600732600733	18.97	1.32789978695e-05
8180377	439921	MXRA7	rs2286585	17	0.00126540126540127	18.37	1.8189951015767e-05
8180377	439921	MXRA7	rs7221855	17	0.00597519729425028	15.39	8.74498653670147e-05
8180377	439921	MXRA7	rs2159358	17	0.0142461964038728	13.7	0.000214454486407177
8180377	439921	MXRA7	rs4261576	17	0.016034255599473	13.41	0.000250286414324604
8180377	439921	MXRA7	rs9913451	17	0.016034255599473	13.41	0.000250286414324604
8180377	439921	MXRA7	rs11077847	17	0.0202112163146395	12.94	0.000321635010872824
8180377	439921	MXRA7	rs9889862	17	0.0211792177466433	12.8	0.000346619351134667
8180377	439921	MXRA7	rs2590260	17	0.0299824724198371	12.07	0.000512397007356768
8180377	439921	MXRA7	rs9898576	17	0.036267505001429	11.66	0.000638583409205457
8180377	439921	MXRA7	rs41380448	17	0.0465198683877499	11.08	0.000872638006804044
8180377	439921	MXRA7	rs2410996	17	0.0465198683877499	11.08	0.000872638006804044
7989975	54982	CLN6	rs8038170	15	0.000458906967042136	20	7.74421643104408e-06
7989975	54982	CLN6	rs7167918	15	0.000454921422663358	19.91	8.11746152467788e-06
7989975	54982	CLN6	rs11635988	15	0.000454921422663358	19.91	8.11746152467788e-06
7989975	54982	CLN6	rs12905763	15	0.00127303182579564	18.39	1.80000168726494e-05
7989975	54982	CLN6	rs11071987	15	0.00204552002304811	17.6	2.72588346940366e-05
7989975	54982	CLN6	rs12904794	15	0.00204552002304811	17.6	2.72588346940366e-05
7989975	54982	CLN6	rs1049493	15	0.00259350259350259	17.3	3.19186852111402e-05
7989975	54982	CLN6	rs10431808	15	0.00273572377158035	17.17	3.41791678256345e-05
7989975	54982	CLN6	rs12912276	15	0.00937303087586642	14.41	0.000147019515501453
8068857	4731	NDUFV3	rs2839603	21	0.000457761131918435	19.99	7.78482248429237e-06
8068857	4731	NDUFV3	rs11203166	21	0.000457761131918435	19.99	7.78482248429237e-06
8068857	4731	NDUFV3	rs390473	21	0.0402800509183488	11.43	0.000722676857441187
7906146	84283	TMEM79	rs2274226	1	0.000452116728318948	19.83	8.46437209128595e-06
7906146	84283	TMEM79	rs7542798	1	0.00265582655826558	17.27	3.24266237346818e-05
7982535	84529	C15orf41	rs11073182	15	0.000449897750511247	19.81	8.55340117973118e-06
7982535	84529	C15orf41	rs12101796	15	0.000449897750511247	19.81	8.55340117973118e-06
7982535	84529	C15orf41	rs7162621	15	0.00219937160811197	17.55	2.79850783474348e-05
7982535	84529	C15orf41	rs16963466	15	0.00219937160811197	17.55	2.79850783474348e-05
7982535	84529	C15orf41	rs12912029	15	0.00219937160811197	17.55	2.79850783474348e-05
7982535	84529	C15orf41	rs12916408	15	0.00219937160811197	17.55	2.79850783474348e-05
7982535	84529	C15orf41	rs7171298	15	0.0247930283224401	12.43	0.000422491900903359
8148263	55039	TRMT12	rs3812471	8	0.00048780487804878	19.74	8.87247248485641e-06
8148263	55039	TRMT12	rs6982197	8	0.00048780487804878	19.74	8.87247248485641e-06
8148263	55039	TRMT12	rs4269525	8	0.000688073394495413	19.29	1.12292936351695e-05
8085556	9467	SH3BP5	rs1287468	3	0.00052652895909275	19.69	9.10767197090182e-06
8085556	9467	SH3BP5	rs618762	3	0.00628233555062823	15.28	9.26927523464967e-05
8090866	25847	ANAPC13	rs9876658	3	0.000523349436392915	19.68	9.15545783239679e-06
8090866	25847	ANAPC13	rs6806417	3	0.000523349436392915	19.68	9.15545783239679e-06
8090866	25847	ANAPC13	rs6785027	3	0.000523349436392915	19.68	9.15545783239679e-06
8090866	25847	ANAPC13	rs9289471	3	0.000523349436392915	19.68	9.15545783239679e-06
8090866	25847	ANAPC13	rs9968172	3	0.000523349436392915	19.68	9.15545783239679e-06
8090866	25847	ANAPC13	rs9985356	3	0.000523349436392915	19.68	9.15545783239679e-06
8090866	25847	ANAPC13	rs10935120	3	0.000523349436392915	19.68	9.15545783239679e-06
8090866	25847	ANAPC13	rs9990351	3	0.000523349436392915	19.68	9.15545783239679e-06
8090866	25847	ANAPC13	rs9814567	3	0.00055357848952155	19.59	9.59701984774124e-06
8090866	25847	ANAPC13	rs7619451	3	0.000671140939597315	19.1	1.24044887096726e-05
8090866	25847	ANAPC13	rs6804907	3	0.0037520018302448	16.41	5.10153799196975e-05
8090866	25847	ANAPC13	rs7637740	3	0.0188136013899231	13.07	0.000300063133861772
8090866	25847	ANAPC13	rs4974500	3	0.0206494881750794	12.84	0.000339287613504916
8090866	25847	ANAPC13	rs9682157	3	0.0340801886792453	11.8	0.000592307210799939
8090866	25847	ANAPC13	rs7620040	3	0.048833746898263	10.97	0.000925987603280105
7929344	338557	FFAR4	rs11187519	10	0.000520208083233293	19.66	9.25178607997454e-06
7929344	338557	FFAR4	rs17483894	10	0.000735835172921266	18.98	1.32095832767035e-05
7929344	338557	FFAR4	rs17483970	10	0.000735835172921266	18.98	1.32095832767035e-05
7929344	338557	FFAR4	rs11187527	10	0.00189293108547767	17.79	2.46676326593996e-05
7929344	338557	FFAR4	rs7917033	10	0.00444159726670937	16.08	6.07219543283723e-05
7929344	338557	FFAR4	rs11187528	10	0.00892337536372454	14.51	0.000139417496352588
7929344	338557	FFAR4	rs10882265	10	0.0382591659669745	11.55	0.000677492567665972
7929344	338557	FFAR4	rs1973795	10	0.0382591659669745	11.55	0.000677492567665972
7929344	338557	FFAR4	rs7906353	10	0.0382591659669745	11.55	0.000677492567665972
7929344	338557	FFAR4	rs947602	10	0.0382591659669745	11.55	0.000677492567665972
7927814	23411	SIRT1	rs10997841	10	0.000517104216388226	19.6	9.54691984523814e-06
7927814	23411	SIRT1	rs17712705	10	0.000517104216388226	19.6	9.54691984523814e-06
7927814	23411	SIRT1	rs7894483	10	0.000517104216388226	19.6	9.54691984523814e-06
7927814	23411	SIRT1	rs7894163	10	0.000517104216388226	19.6	9.54691984523814e-06
7927814	23411	SIRT1	rs669794	10	0.000517104216388226	19.6	9.54691984523814e-06
7927814	23411	SIRT1	rs11596401	10	0.000695249130938586	19.36	1.08250878154077e-05
7927814	23411	SIRT1	rs717976	10	0.0102740774766498	14.25	0.000160060808433423
7927814	23411	SIRT1	rs4746711	10	0.0400783884787166	11.44	0.000718797910643904
7975632	145482	PTGR2	rs11626813	14	0.000550964187327824	19.57	9.69801319082772e-06
7975632	145482	PTGR2	rs758241	14	0.00069284064665127	19.35	1.08819245517575e-05
7975632	145482	PTGR2	rs3764859	14	0.00069284064665127	19.35	1.08819245517575e-05
7975632	145482	PTGR2	rs11628813	14	0.000676437429537768	19.19	1.18331656771899e-05
7975632	145482	PTGR2	rs12431457	14	0.000672645739910314	19.11	1.23396642344189e-05
7975632	145482	PTGR2	rs11621523	14	0.000765864332603939	18.93	1.35603390442745e-05
7975632	145482	PTGR2	rs2159179	14	0.000765864332603939	18.93	1.35603390442745e-05
7975632	145482	PTGR2	rs11628074	14	0.000765864332603939	18.93	1.35603390442745e-05
7975632	145482	PTGR2	rs740507	14	0.000791936645068395	18.87	1.39936161146718e-05
7975632	145482	PTGR2	rs17782222	14	0.00108886547242712	18.68	1.54595565691762e-05
7975632	145482	PTGR2	rs8018644	14	0.0199388379204893	12.98	0.000314835967711377
7975632	145482	PTGR2	rs17782328	14	0.0348193473193473	11.75	0.000608432381673357
7975632	145482	PTGR2	rs10483856	14	0.0466582491582492	11.07	0.000877356822876662
7996772	9057	SLC7A6	rs9935025	16	0.000587544065804935	19.53	9.90321262136001e-06
7996772	9057	SLC7A6	rs12927428	16	0.00171945701357466	17.92	2.30387296049618e-05
7996772	9057	SLC7A6	rs4783553	16	0.00182361733931241	17.86	2.37766512756391e-05
7996772	9057	SLC7A6	rs9933029	16	0.00189293108547767	17.79	2.46676326593996e-05
7996772	9057	SLC7A6	rs4783552	16	0.00275132275132275	17.15	3.45409413692751e-05
7996772	9057	SLC7A6	rs4783558	16	0.00343764817449028	16.6	4.61510214005292e-05
7996772	9057	SLC7A6	rs1465467	16	0.00423917893797412	16.26	5.52173887760006e-05
7996772	9057	SLC7A6	rs4783619	16	0.00424403183023873	16.23	5.6098679405637e-05
7996772	9057	SLC7A6	rs2290698	16	0.00424403183023873	16.23	5.6098679405637e-05
7996772	9057	SLC7A6	rs6499165	16	0.0049918500407498	15.86	6.82051616396931e-05
7996772	9057	SLC7A6	rs1868159	16	0.0058654399079931	15.5	8.25052538926224e-05
7996772	9057	SLC7A6	rs11075672	16	0.00704549477783679	15.01	0.000106942980648206
7996772	9057	SLC7A6	rs2863978	16	0.00764417385421952	14.78	0.000120810032686111
7996772	9057	SLC7A6	rs7199750	16	0.00806964674367989	14.69	0.00012671687031126
7996772	9057	SLC7A6	rs1111571	16	0.00895883777239709	14.5	0.000140159542629564
7996772	9057	SLC7A6	rs3961282	16	0.00895883777239709	14.5	0.000140159542629564
8039226	11026	LILRA3	rs11667529	19	0.000587544065804935	19.53	9.90321262136001e-06
8039226	11026	LILRA3	rs103294	19	0.00182361733931241	17.86	2.37766512756391e-05
8137639	55112	WDR60	rs2730237	7	0.000625244236029699	19.48	1.01658537382724e-05
8137639	55112	WDR60	rs1188974	7	0.00181872391174717	17.84	2.40278657909857e-05
8137639	55112	WDR60	rs2657365	7	0.0276689829437776	12.21	0.000475340342531001
8137639	55112	WDR60	rs262147	7	0.0327006126343276	11.9	0.000561339441359351
8137639	55112	WDR60	rs2657329	7	0.0453162393162393	11.14	0.000844858914345378
8137639	55112	WDR60	rs2527192	7	0.0453162393162393	11.14	0.000844858914345378
8138602	1687	DFNA5	rs1476520	7	0.00069848661233993	19.41	1.0545344016382e-05
8138602	1687	DFNA5	rs2521757	7	0.0106563589510383	14.19	0.000165246379252446
8131944	9603	NFE2L3	rs3814095	7	0.000696864111498258	19.4	1.06007059862011e-05
8131944	9603	NFE2L3	rs7799042	7	0.00152647975077882	18.03	2.17451058507119e-05
8131944	9603	NFE2L3	rs6945001	7	0.013883104262113	13.73	0.000211056170604097
8013094	8533	COPS3	rs4985761	17	0.000695249130938586	19.36	1.08250878154077e-05
8013094	8533	COPS3	rs8072402	17	0.000695249130938586	19.36	1.08250878154077e-05
8013094	8533	COPS3	rs7208065	17	0.00212095156205216	17.56	2.7838290418707e-05
8013094	8533	COPS3	rs4985752	17	0.00337460548676863	16.69	4.40123882598368e-05
8013094	8533	COPS3	rs8080386	17	0.0400783884787166	11.44	0.000718797910643904
7902158	200132	TCTEX1D1	rs553729	1	0.000685714285714286	19.28	1.12882616089956e-05
7902158	200132	TCTEX1D1	rs473470	1	0.000685714285714286	19.28	1.12882616089956e-05
7902158	200132	TCTEX1D1	rs11208945	1	0.000676437429537768	19.19	1.18331656771899e-05
7902158	200132	TCTEX1D1	rs12029896	1	0.00595647193585338	15.46	8.42698834650494e-05
7902158	200132	TCTEX1D1	rs510771	1	0.00598870056497175	15.4	8.69882938920677e-05
7902158	200132	TCTEX1D1	rs566057	1	0.00684172918899607	15.06	0.000104147010369921
8035842	7644	ZNF91	rs1600361	19	0.000678733031674208	19.21	1.17098368976801e-05
8035842	7644	ZNF91	rs12980317	19	0.00116959064327485	18.61	1.60377076480288e-05
8035842	7644	ZNF91	rs7245954	19	0.0014143362262938	18.19	1.99925819752223e-05
8035842	7644	ZNF91	rs7249539	19	0.0014143362262938	18.19	1.99925819752223e-05
8035842	7644	ZNF91	rs667874	19	0.0149355057705363	13.58	0.000228608235882123
8035842	7644	ZNF91	rs594320	19	0.0204471691309052	12.9	0.000328582133037674
8035842	7644	ZNF91	rs12978866	19	0.0204471691309052	12.9	0.000328582133037674
8035842	7644	ZNF91	rs2640206	19	0.0204471691309052	12.9	0.000328582133037674
8035842	7644	ZNF91	rs12977982	19	0.0332935916542474	11.85	0.000576613456957988
8035842	7644	ZNF91	rs7252064	19	0.0332935916542474	11.85	0.000576613456957988
8035842	7644	ZNF91	rs10410768	19	0.0332935916542474	11.85	0.000576613456957988
8035842	7644	ZNF91	rs12972264	19	0.0332935916542474	11.85	0.000576613456957988
8099982	323	APBB2	rs13109566	4	0.000678733031674208	19.21	1.17098368976801e-05
8099982	323	APBB2	rs17528008	4	0.00112162635821942	18.67	1.55408500164875e-05
8099982	323	APBB2	rs4590083	4	0.00665208675050118	15.18	9.7733087298965e-05
8099982	323	APBB2	rs7662463	4	0.00665208675050118	15.18	9.7733087298965e-05
7969243	26586	CKAP2	rs9568732	13	0.000677966101694915	19.2	1.1771339097615e-05
7969243	26586	CKAP2	rs11618716	13	0.000990799716914367	18.76	1.48243966663088e-05
7969243	26586	CKAP2	rs6561666	13	0.00418071476736345	16.3	5.40639514973283e-05
7969243	26586	CKAP2	rs4884452	13	0.00790533736153072	14.71	0.000125379600523274
7969243	26586	CKAP2	rs3803264	13	0.0283024788202071	12.17	0.000485643062815993
7916229	55268	ECHDC2	rs481440	1	0.000674157303370786	19.13	1.22110340523931e-05
7916229	55268	ECHDC2	rs480299	1	0.00112162635821942	18.67	1.55408500164875e-05
8180378	439921	MXRA7	rs9916811	17	0.000669642857142857	19.08	1.25351654466604e-05
8180378	439921	MXRA7	rs11868472	17	0.00364184643934122	16.47	4.94259981903701e-05
8180378	439921	MXRA7	rs2286585	17	0.00662650602409639	15.19	9.72168821505483e-05
8180378	439921	MXRA7	rs4261576	17	0.00708619777895293	15	0.000107511176729501
8180378	439921	MXRA7	rs9913451	17	0.00708619777895293	15	0.000107511176729501
8180378	439921	MXRA7	rs9889862	17	0.011215092097445	14.1	0.000173343782164112
8180378	439921	MXRA7	rs7221855	17	0.0123366365072526	13.92	0.000190757856102902
8180378	439921	MXRA7	rs9898576	17	0.0146830265848671	13.61	0.000224983889387423
8180378	439921	MXRA7	rs41380448	17	0.0152138821630347	13.54	0.000233532394669139
8180378	439921	MXRA7	rs2410996	17	0.0152138821630347	13.54	0.000233532394669139
8180378	439921	MXRA7	rs2159358	17	0.02	12.97	0.000316522021639725
8180378	439921	MXRA7	rs2240769	17	0.0242203856749311	12.49	0.000409136193760195
8180378	439921	MXRA7	rs11077847	17	0.044702442380461	11.17	0.000831306272542032
8068235	116448	OLIG1	rs8128907	21	0.000665926748057714	19.01	1.30035182148566e-05
8068235	116448	OLIG1	rs11088238	21	0.000665926748057714	19.01	1.30035182148566e-05
8116610	4835	NQO2	rs1028612	6	0.000664451827242525	19	1.3071845366763e-05
8116610	4835	NQO2	rs6937771	6	0.00102184637068358	18.73	1.50594509158505e-05
8116610	4835	NQO2	rs1040861	6	0.00628233555062823	15.28	9.26927523464967e-05
8116610	4835	NQO2	rs6940634	6	0.00737690856064505	14.86	0.00011579253598834
8116610	4835	NQO2	rs4323352	6	0.0133668903803132	13.78	0.000205512433754616
8116610	4835	NQO2	rs12199818	6	0.0133668903803132	13.78	0.000205512433754616
8116610	4835	NQO2	rs4149361	6	0.0223584156168426	12.65	0.000375565677465615
8116610	4835	NQO2	rs1555447	6	0.0321821670200949	11.93	0.0005523717683883
7961069	160365	CLECL1	rs11052430	12	0.000730994152046784	18.94	1.34894474231705e-05
7961069	160365	CLECL1	rs2192439	12	0.00230179028132992	17.51	2.85800497611501e-05
7961069	160365	CLECL1	rs11052552	12	0.00993006993006993	14.34	0.000152588014722543
7961069	160365	CLECL1	rs7961812	12	0.0327522292355475	11.89	0.00056436121514676
7961069	160365	CLECL1	rs12370579	12	0.0327522292355475	11.89	0.00056436121514676
7961069	160365	CLECL1	rs10844418	12	0.046014400677679	11.1	0.000863277193872524
7935425	23223	RRP12	rs7092350	10	0.000795372378886479	18.88	1.39204495074785e-05
7935425	23223	RRP12	rs7092499	10	0.000795372378886479	18.88	1.39204495074785e-05
7935425	23223	RRP12	rs2297667	10	0.000795372378886479	18.88	1.39204495074785e-05
7935425	23223	RRP12	rs9888026	10	0.000795372378886479	18.88	1.39204495074785e-05
7935425	23223	RRP12	rs9888117	10	0.000795372378886479	18.88	1.39204495074785e-05
7935425	23223	RRP12	rs10882926	10	0.000795372378886479	18.88	1.39204495074785e-05
7935425	23223	RRP12	rs17112674	10	0.000921985815602837	18.77	1.47468669295388e-05
7935425	23223	RRP12	rs4635018	10	0.00119413169566701	18.56	1.64639238348911e-05
7935425	23223	RRP12	rs2297988	10	0.00126162018592297	18.33	1.85758807523215e-05
7935425	23223	RRP12	rs7895695	10	0.00155327741534638	18.02	2.18596291675802e-05
7935425	23223	RRP12	rs6584128	10	0.00260416666666667	17.31	3.17511555274374e-05
7935425	23223	RRP12	rs7895646	10	0.006283695854248	15.33	9.02715124980124e-05
7935425	23223	RRP12	rs7081796	10	0.0128771780705482	13.85	0.000197996736945992
7935425	23223	RRP12	rs10882939	10	0.038651102464332	11.52	0.000688513896645078
7997332	283927	NUDT7	rs12596600	16	0.000795372378886479	18.88	1.39204495074785e-05
7997332	283927	NUDT7	rs160199	16	0.00142857142857143	18.13	2.06325049845191e-05
7997332	283927	NUDT7	rs308938	16	0.00142857142857143	18.13	2.06325049845191e-05
7997332	283927	NUDT7	rs11150012	16	0.00255564715581204	17.32	3.15845095442402e-05
7997332	283927	NUDT7	rs11150011	16	0.0130239099859353	13.82	0.000201183240330766
7934570	3778	KCNMA1	rs816828	10	0.000789379260853965	18.81	1.44407988209199e-05
7934570	3778	KCNMA1	rs816868	10	0.000789379260853965	18.81	1.44407988209199e-05
7934570	3778	KCNMA1	rs816867	10	0.000789379260853965	18.81	1.44407988209199e-05
7934570	3778	KCNMA1	rs2670115	10	0.000789379260853965	18.81	1.44407988209199e-05
7934570	3778	KCNMA1	rs2176283	10	0.00118673647469459	18.66	1.56225728321066e-05
7934570	3778	KCNMA1	rs3127447	10	0.00962474485790548	14.39	0.000148589302156604
7934570	3778	KCNMA1	rs816852	10	0.0100308641975309	14.31	0.000155039077744762
7934570	3778	KCNMA1	rs287177	10	0.017471881390593	13.22	0.00027697761801865
8127346	51715	RAB23	rs16888392	6	0.000789379260853965	18.81	1.44407988209199e-05
8127346	51715	RAB23	rs7744316	6	0.0342130987292278	11.78	0.000598704844102237
8038505	114132	SIGLEC11	rs9304690	19	0.00102184637068358	18.73	1.50594509158505e-05
8038505	114132	SIGLEC11	rs6509448	19	0.0296768178993163	12.1	0.000504218229449006
8077958	79885	HDAC11	rs2655217	3	0.00117932708983698	18.64	1.57873156988025e-05
8077958	79885	HDAC11	rs2655218	3	0.00117932708983698	18.64	1.57873156988025e-05
8077958	79885	HDAC11	rs456128	3	0.0255098737455487	12.37	0.000436287606448933
7994102	84516	DCTN5	rs42873	16	0.00116959064327485	18.61	1.60377076480288e-05
7994102	84516	DCTN5	rs35585	16	0.00367562600505399	16.44	5.02143664644261e-05
7994102	84516	DCTN5	rs35635	16	0.00708619777895293	15	0.000107511176729501
7994102	84516	DCTN5	rs26760	16	0.00790931989924433	14.72	0.000124716302348635
7994102	84516	DCTN5	rs459894	16	0.0441401495392106	11.21	0.000813577196899886
7994102	84516	DCTN5	rs426745	16	0.0441401495392106	11.21	0.000813577196899886
7994102	84516	DCTN5	rs240745	16	0.0441401495392106	11.21	0.000813577196899886
8106633	4437	MSH3	rs12513549	5	0.00116959064327485	18.61	1.60377076480288e-05
8106633	4437	MSH3	rs2306371	5	0.00116959064327485	18.61	1.60377076480288e-05
8106633	4437	MSH3	rs245013	5	0.00257261410788382	17.34	3.12538499481505e-05
8106633	4437	MSH3	rs3776976	5	0.00424403183023873	16.23	5.6098679405637e-05
8106633	4437	MSH3	rs6151896	5	0.00424403183023873	16.23	5.6098679405637e-05
8106633	4437	MSH3	rs6151850	5	0.00498671571632945	15.88	6.74881487824496e-05
8106633	4437	MSH3	rs836817	5	0.00674603174603175	15.14	9.98256408034632e-05
8106633	4437	MSH3	rs12521371	5	0.044702442380461	11.17	0.000831306272542032
8044605	654433	PAX8-AS1	rs7560701	2	0.0011965811965812	18.57	1.63777799277277e-05
8044605	654433	PAX8-AS1	rs11123172	2	0.00560747663551402	15.61	7.78418303096273e-05
8044605	654433	PAX8-AS1	rs6542127	2	0.0119669277632724	13.98	0.000184765617845791
8044605	654433	PAX8-AS1	rs902696	2	0.0157322730284957	13.45	0.000245006181879507
8044605	654433	PAX8-AS1	rs3748916	2	0.0157322730284957	13.45	0.000245006181879507
7930498	51703	ACSL5	rs11195938	10	0.00122324159021407	18.51	1.69015187761284e-05
7930498	51703	ACSL5	rs12255316	10	0.00122324159021407	18.51	1.69015187761284e-05
7930498	51703	ACSL5	rs4351741	10	0.00122324159021407	18.51	1.69015187761284e-05
7930498	51703	ACSL5	rs11195949	10	0.00122324159021407	18.51	1.69015187761284e-05
7930498	51703	ACSL5	rs10885343	10	0.00147659440779139	18.09	2.10705133469847e-05
7930498	51703	ACSL5	rs943262	10	0.00295260295260295	17.04	3.66006121971753e-05
7930498	51703	ACSL5	rs12414024	10	0.00687689292713344	15.05	0.000104700256636431
7930498	51703	ACSL5	rs11195961	10	0.0197771246632378	12.99	0.000313158969130093
7930498	51703	ACSL5	rs2306159	10	0.0262769033087054	12.31	0.000450537972796575
7930498	51703	ACSL5	rs10885329	10	0.0472361389445558	11.04	0.000891668617862335
7930498	51703	ACSL5	rs943266	10	0.0472361389445558	11.04	0.000891668617862335
7930498	51703	ACSL5	rs1887136	10	0.0472361389445558	11.04	0.000891668617862335
7930498	51703	ACSL5	rs4917632	10	0.0472361389445558	11.04	0.000891668617862335
7959039	26259	FBXW8	rs7294919	12	0.00125084516565247	18.49	1.70798109419836e-05
7959039	26259	FBXW8	rs7133290	12	0.0206030150753769	12.88	0.000332112239392178
7959039	26259	FBXW8	rs7132339	12	0.0430503978779841	11.27	0.000787697288027331
8065089	55614	KIF16B	rs4813225	20	0.00125084516565247	18.49	1.70798109419836e-05
8065089	55614	KIF16B	rs13044683	20	0.00125084516565247	18.49	1.70798109419836e-05
8065089	55614	KIF16B	rs926773	20	0.00125084516565247	18.49	1.70798109419836e-05
8065089	55614	KIF16B	rs6044100	20	0.0445795601552393	11.18	0.000826837724550976
8001507	583	BBS2	rs13337155	16	0.00128075497135153	18.47	1.72599923957153e-05
8001507	583	BBS2	rs9921942	16	0.0093522906793049	14.42	0.000146240895087646
8001507	583	BBS2	rs4556786	16	0.0093522906793049	14.42	0.000146240895087646
8001507	583	BBS2	rs9937444	16	0.0128541226215645	13.84	0.000199053215193759
8001507	583	BBS2	rs370151	16	0.0128541226215645	13.84	0.000199053215193759
8001507	583	BBS2	rs4783941	16	0.0159069890342185	13.43	0.000247632114738288
8001507	583	BBS2	rs600390	16	0.0242203856749311	12.49	0.000409136193760195
7932094	5264	PHYH	rs3802577	10	0.00127817019845274	18.41	1.78120748316976e-05
7940565	9415	FADS2	rs174548	11	0.00127817019845274	18.41	1.78120748316976e-05
7940565	9415	FADS2	rs174549	11	0.00304192229038855	16.96	3.81757014028371e-05
7940565	9415	FADS2	rs174577	11	0.0189239332096475	13.05	0.000303284407545946
7940565	9415	FADS2	rs174583	11	0.02	12.97	0.000316522021639725
7940565	9415	FADS2	rs174547	11	0.0344259096673495	11.77	0.000601929782214133
7940565	9415	FADS2	rs4246215	11	0.0348193473193473	11.75	0.000608432381673357
7930304	9446	GSTO1	rs10491046	10	0.00127303182579564	18.39	1.80000168726494e-05
7930304	9446	GSTO1	rs4925	10	0.00140620006391818	18.17	2.0203643128364e-05
7930304	9446	GSTO1	rs156699	10	0.00148218227688426	18.1	2.09601431154497e-05
7930304	9446	GSTO1	rs157081	10	0.00148218227688426	18.1	2.09601431154497e-05
7930304	9446	GSTO1	rs7072534	10	0.00205797101449275	17.63	2.68322100680363e-05
7930304	9446	GSTO1	rs11192008	10	0.00205797101449275	17.63	2.68322100680363e-05
7930304	9446	GSTO1	rs2297235	10	0.00204552002304811	17.6	2.72588346940366e-05
7930304	9446	GSTO1	rs1865926	10	0.00204552002304811	17.6	2.72588346940366e-05
7930304	9446	GSTO1	rs276215	10	0.00253411306042885	17.38	3.06029305143878e-05
7930304	9446	GSTO1	rs276213	10	0.00304659498207885	16.97	3.79751476922777e-05
7930304	9446	GSTO1	rs12359649	10	0.00304172951231775	16.87	4.00292857495608e-05
7930304	9446	GSTO1	rs276219	10	0.00324963072378139	16.74	4.286760431085e-05
7930304	9446	GSTO1	rs2282326	10	0.0171997430956969	13.25	0.00027257986971028
7930304	9446	GSTO1	rs156697	10	0.0237666666666667	12.53	0.000400469809284976
7930304	9446	GSTO1	rs276203	10	0.0237666666666667	12.53	0.000400469809284976
7902883	55144	LRRC8D	rs10922726	1	0.00126920507682031	18.38	1.80947336099303e-05
7902883	55144	LRRC8D	rs483517	1	0.00138476755687438	18.29	1.8970036620574e-05
7902883	55144	LRRC8D	rs10801774	1	0.00138476755687438	18.29	1.8970036620574e-05
7902883	55144	LRRC8D	rs4658318	1	0.00244313395113732	17.43	2.98084046328019e-05
7902883	55144	LRRC8D	rs1782127	1	0.010130869899923	14.28	0.000157529793295111
7902883	55144	LRRC8D	rs10518432	1	0.0130239099859353	13.82	0.000201183240330766
7902883	55144	LRRC8D	rs12139128	1	0.0130239099859353	13.82	0.000201183240330766
7902883	55144	LRRC8D	rs6666164	1	0.0130239099859353	13.82	0.000201183240330766
7902883	55144	LRRC8D	rs10801772	1	0.0205714285714286	12.87	0.000333891609336585
7902883	55144	LRRC8D	rs6694039	1	0.0231054227012462	12.59	0.000387816144094344
7894773	4735	SEPT2	rs2305075	2	0.00126540126540127	18.37	1.8189951015767e-05
8180379	439921	MXRA7	rs11868472	17	0.00126540126540127	18.37	1.8189951015767e-05
8180379	439921	MXRA7	rs2286585	17	0.00347319347319347	16.51	4.83941639818351e-05
8180379	439921	MXRA7	rs9916811	17	0.00617076808351976	15.35	8.93209278983788e-05
8180379	439921	MXRA7	rs4261576	17	0.0329742669060443	11.87	0.00057045412526219
8180379	439921	MXRA7	rs9913451	17	0.0329742669060443	11.87	0.00057045412526219
8180379	439921	MXRA7	rs7221855	17	0.0344259096673495	11.77	0.000601929782214133
8180379	439921	MXRA7	rs9889862	17	0.0439156206415621	11.22	0.000809204950151468
7928944	9060	PAPSS2	rs6586092	10	0.0012909632571996	18.31	1.87719194893246e-05
7928944	9060	PAPSS2	rs9633742	10	0.0012909632571996	18.31	1.87719194893246e-05
7928944	9060	PAPSS2	rs10509410	10	0.00265582655826558	17.27	3.24266237346818e-05
7928944	9060	PAPSS2	rs7078618	10	0.00265582655826558	17.27	3.24266237346818e-05
7928944	9060	PAPSS2	rs12781358	10	0.00265582655826558	17.27	3.24266237346818e-05
7928944	9060	PAPSS2	rs11202502	10	0.00266129032258065	17.23	3.31165358180971e-05
7928944	9060	PAPSS2	rs10887741	10	0.00401907356948229	16.34	5.29347402001487e-05
7928944	9060	PAPSS2	rs12412482	10	0.00401907356948229	16.34	5.29347402001487e-05
7928944	9060	PAPSS2	rs2180968	10	0.00596190476190476	15.45	8.47169431099576e-05
7928944	9060	PAPSS2	rs7893652	10	0.00627429205996669	15.3	9.17165112768606e-05
7928944	9060	PAPSS2	rs791885	10	0.00687689292713344	15.05	0.000104700256636431
7928944	9060	PAPSS2	rs791889	10	0.00687689292713344	15.05	0.000104700256636431
7928944	9060	PAPSS2	rs791887	10	0.00998300108174934	14.32	0.000154217682550425
7928944	9060	PAPSS2	rs791877	10	0.0466582491582492	11.07	0.000877356822876662
8145586	55140	ELP3	rs1377338	8	0.0012909632571996	18.31	1.87719194893246e-05
8145586	55140	ELP3	rs13250007	8	0.0012909632571996	18.31	1.87719194893246e-05
8145586	55140	ELP3	rs7015259	8	0.0299824724198371	12.07	0.000512397007356768
8145586	55140	ELP3	rs2123472	8	0.0305641025641026	12.03	0.000523510763654532
8145586	55140	ELP3	rs6985069	8	0.0311233323148997	11.99	0.000534867898538342
8145586	55140	ELP3	rs10156256	8	0.0332935916542474	11.85	0.000576613456957988
8145586	55140	ELP3	rs4732838	8	0.0385774058577406	11.53	0.000684820140778964
7956894	92797	HELB	rs12371662	12	0.0014407334643091	18.25	1.93725949219694e-05
7956894	92797	HELB	rs12822967	12	0.0014407334643091	18.25	1.93725949219694e-05
7956894	92797	HELB	rs10748037	12	0.0014407334643091	18.25	1.93725949219694e-05
7956894	92797	HELB	rs10784519	12	0.0014407334643091	18.25	1.93725949219694e-05
7956894	92797	HELB	rs10878397	12	0.0014407334643091	18.25	1.93725949219694e-05
7956894	92797	HELB	rs1816562	12	0.0014407334643091	18.25	1.93725949219694e-05
7956894	92797	HELB	rs2118137	12	0.00142857142857143	18.13	2.06325049845191e-05
7956894	92797	HELB	rs10878396	12	0.00142857142857143	18.13	2.06325049845191e-05
7956894	92797	HELB	rs11176125	12	0.00423917893797412	16.26	5.52173887760006e-05
7956894	92797	HELB	rs1009211	12	0.00423917893797412	16.26	5.52173887760006e-05
7956894	92797	HELB	rs974349	12	0.00423917893797412	16.26	5.52173887760006e-05
7956894	92797	HELB	rs10878402	12	0.00423917893797412	16.26	5.52173887760006e-05
7956894	92797	HELB	rs2118138	12	0.00533333333333333	15.76	7.19068321154237e-05
7956894	92797	HELB	rs4430553	12	0.00533333333333333	15.76	7.19068321154237e-05
7956894	92797	HELB	rs11176145	12	0.0418481670700009	11.34	0.000758553240105475
7997662	9764	KIAA0513	rs2132848	16	0.00142949967511371	18.22	1.96801359436214e-05
7997662	9764	KIAA0513	rs1982967	16	0.00305787212534749	16.89	3.96097099256202e-05
7997662	9764	KIAA0513	rs16975110	16	0.00305787212534749	16.89	3.96097099256202e-05
7997662	9764	KIAA0513	rs12444720	16	0.0264297908664106	12.29	0.000455391735964188
7997662	9764	KIAA0513	rs3794679	16	0.0299824724198371	12.07	0.000512397007356768
8140144	155368	WBSCR27	rs4717112	7	0.00142671854734112	18.21	1.97837357610947e-05
8140144	155368	WBSCR27	rs6949053	7	0.00142671854734112	18.21	1.97837357610947e-05
8140144	155368	WBSCR27	rs11316	7	0.00152790770190209	18.05	2.15178643781202e-05
[truncated: 2,063 more rows]
