# Supplementary material for: Insight into Genotype-Phenotype Associations through eQTL Mapping in Multiple Cell Types in Health and Immune-Mediated Disease
Source: PLoS Genet. 2016 Mar 25;12(3):e1005908. doi: 10.1371/journal.pgen.1005908 (PMC4807835; doi:10.1371/journal.pgen.1005908)
Supplement: S1 Data — Compressed tarball containing a folder of eQTL summary statistics from each analysis. (GZ) [file pgen.1005908.s027.gz › S1_data/AAV_all_cis_max_n/AAV_neutrophil_allcis_maxn.txt]

PROBEID	ENTREZID	SYMBOL	snps	chr	fdr	scores	pval
8119427	285852	TREML4	rs9369264	6	0	38.73	4.86671326869465e-10
8119427	285852	TREML4	rs6921835	6	0	38.73	4.86671326869465e-10
8119427	285852	TREML4	rs1825406	6	0	38.73	4.86671326869465e-10
8119427	285852	TREML4	rs4236073	6	0	38.73	4.86671326869465e-10
8119427	285852	TREML4	rs4714439	6	0	28.67	8.58230201767051e-08
8119427	285852	TREML4	rs1982756	6	0	28.67	8.58230201767051e-08
8119427	285852	TREML4	rs4714441	6	0	27.62	1.47644243132227e-07
8119427	285852	TREML4	rs9367096	6	0	24.56	7.20315503157627e-07
8119427	285852	TREML4	rs2627569	6	0	24.56	7.20315503157627e-07
7983564	6557	SLC12A1	rs964611	15	0	37.6	8.68444808012124e-10
7983564	6557	SLC12A1	rs1426721	15	0	33.13	8.61984512658942e-09
7983564	6557	SLC12A1	rs959324	15	0	32.75	1.04806303518498e-08
7983564	6557	SLC12A1	rs8032357	15	0	32.47	1.21046771229787e-08
7983564	6557	SLC12A1	rs4775747	15	0	32.47	1.21046771229787e-08
7983564	6557	SLC12A1	rs12592330	15	0	32.47	1.21046771229787e-08
7983564	6557	SLC12A1	rs16960809	15	0	32.47	1.21046771229787e-08
7983564	6557	SLC12A1	rs8027003	15	0	32.47	1.21046771229787e-08
7983564	6557	SLC12A1	rs12148465	15	0	32.47	1.21046771229787e-08
7983564	6557	SLC12A1	rs8025164	15	0	31.18	2.35176602975561e-08
7983564	6557	SLC12A1	rs11070640	15	0	23.29	1.39322499150462e-06
7983564	6557	SLC12A1	rs9635332	15	0	23.04	1.58665630395119e-06
7983564	6557	SLC12A1	rs2291340	15	5.21648408972353e-05	22.15	2.52155969005337e-06
7983564	6557	SLC12A1	rs1531916	15	0.000242130750605327	20.37	6.38225317213909e-06
7983564	6557	SLC12A1	rs8032420	15	0.000424178154825026	19.49	1.01127718488185e-05
7983564	6557	SLC12A1	rs1426722	15	0.000424178154825026	19.49	1.01127718488185e-05
7983564	6557	SLC12A1	rs3784618	15	0.00590671708986134	15	0.000107511176729501
7953914	387837	CLEC12B	rs12229020	12	0	37.32	1.0025121097777e-09
7953914	387837	CLEC12B	rs7313235	12	0	37.32	1.0025121097777e-09
7953914	387837	CLEC12B	rs7957464	12	0	35.14	3.06832996510102e-09
7953914	387837	CLEC12B	rs1447877	12	0	35.14	3.06832996510102e-09
8112615	8507	ENC1	rs6886768	5	0	36.74	1.34981232981673e-09
8112615	8507	ENC1	rs16872141	5	0	36.74	1.34981232981673e-09
8112615	8507	ENC1	rs6895845	5	0	35.91	2.06645402481382e-09
8112615	8507	ENC1	rs10474421	5	0	35.5	2.55050569732461e-09
8112615	8507	ENC1	rs6874600	5	0	34.65	3.9463857077099e-09
8112615	8507	ENC1	rs17645885	5	0.00135947712418301	17.58	2.75470315285199e-05
8112615	8507	ENC1	rs298390	5	0.00265745971960661	16.09	6.04021482776116e-05
8112615	8507	ENC1	rs298389	5	0.0076961271102284	14.44	0.00014469608785024
8112615	8507	ENC1	rs7704467	5	0.0160228898426323	13.2	0.000279949117880086
8112615	8507	ENC1	rs376857	5	0.0170973132793418	13.12	0.000292160034659228
8112615	8507	ENC1	rs300256	5	0.0354502087060227	11.69	0.000628368989557224
7983594	1854	DUT	rs964611	15	0	36.68	1.39200248453966e-09
7983594	1854	DUT	rs8032357	15	0	33.44	7.34967026401081e-09
7983594	1854	DUT	rs4775747	15	0	33.44	7.34967026401081e-09
7983594	1854	DUT	rs12592330	15	0	33.44	7.34967026401081e-09
7983594	1854	DUT	rs16960809	15	0	33.44	7.34967026401081e-09
7983594	1854	DUT	rs8027003	15	0	33.44	7.34967026401081e-09
7983594	1854	DUT	rs12148465	15	0	33.44	7.34967026401081e-09
7983594	1854	DUT	rs1426721	15	0	33.24	8.14575726618635e-09
7983594	1854	DUT	rs8025164	15	0	32.18	1.40529924660271e-08
7983594	1854	DUT	rs959324	15	0	29.8	4.78991983520165e-08
7983594	1854	DUT	rs11070640	15	0	28.24	1.0716685643728e-07
7983594	1854	DUT	rs9635332	15	0	27.4	1.65431237633869e-07
7983594	1854	DUT	rs2291340	15	0	26.37	2.81884856518374e-07
7983594	1854	DUT	rs8032420	15	0	23.46	1.27538056262434e-06
7983594	1854	DUT	rs1426722	15	0	23.46	1.27538056262434e-06
7983594	1854	DUT	rs1531916	15	0.000253485424588086	20.58	5.71904778628307e-06
7983594	1854	DUT	rs3784618	15	0.00225314777998675	16.42	5.07469578784931e-05
8145586	55140	ELP3	rs1377338	8	0	36.64	1.4208603113587e-09
8145586	55140	ELP3	rs13250007	8	0	36.64	1.4208603113587e-09
8145586	55140	ELP3	rs2123472	8	5.39374325782093e-05	22.45	2.15685491490966e-06
8145586	55140	ELP3	rs6558038	8	0.000249376558603491	20.53	5.87039425151655e-06
8145586	55140	ELP3	rs6558039	8	0.000249376558603491	20.53	5.87039425151655e-06
8145586	55140	ELP3	rs9314358	8	0.000249376558603491	20.53	5.87039425151655e-06
8145586	55140	ELP3	rs4732823	8	0.000249376558603491	20.53	5.87039425151655e-06
8145586	55140	ELP3	rs4732838	8	0.000380952380952381	19.92	8.07511350481189e-06
8145586	55140	ELP3	rs7015259	8	0.000411985018726592	19.82	8.50876973456357e-06
8145586	55140	ELP3	rs3757895	8	0.000628930817610063	18.94	1.34894474231705e-05
8145586	55140	ELP3	rs17487691	8	0.000822669104204753	18.51	1.69015187761284e-05
8145586	55140	ELP3	rs4295614	8	0.00122850122850123	17.93	2.29179991890723e-05
8145586	55140	ELP3	rs10110509	8	0.00133963750985028	17.62	2.69736675389982e-05
8145586	55140	ELP3	rs6558044	8	0.0013637555730396	17.6	2.72588346940366e-05
8145586	55140	ELP3	rs10095192	8	0.00233614536015574	16.27	5.49267298455813e-05
7976000	57143	ADCK1	rs17752707	14	0	36.44	1.57438805105414e-09
7976000	57143	ADCK1	rs17752950	14	0.00017683465959328	20.97	4.6653184324312e-06
7976000	57143	ADCK1	rs17106513	14	0.000410141685309471	19.8	8.59826766372359e-06
7976000	57143	ADCK1	rs3825690	14	0.000636515912897822	19.03	1.2867938006456e-05
8107133	5066	PAM	rs2431321	5	0	36.17	1.80833031160727e-09
8107133	5066	PAM	rs258151	5	0	36.07	1.90354976821587e-09
8107133	5066	PAM	rs37013	5	0	34.3	4.723817702584e-09
8107133	5066	PAM	rs258247	5	0	34.3	4.723817702584e-09
8107133	5066	PAM	rs469326	5	0	33.76	6.23477248073599e-09
8107133	5066	PAM	rs258242	5	0	33.54	6.98133826231968e-09
8107133	5066	PAM	rs685708	5	0	33.04	9.02822045556499e-09
8107133	5066	PAM	rs32684	5	0	32.34	1.2942153277444e-08
8107133	5066	PAM	rs258142	5	0	30.2	3.89709467388044e-08
8107133	5066	PAM	rs154635	5	0	29.41	5.8574612945657e-08
8107133	5066	PAM	rs258144	5	0	29.15	6.69857437849136e-08
8107133	5066	PAM	rs459202	5	0	28.81	7.9837827009965e-08
8107133	5066	PAM	rs258235	5	0	27.94	1.25135986574483e-07
8107133	5066	PAM	rs2431322	5	0	27.4	1.65431237633869e-07
8107133	5066	PAM	rs456036	5	5.02008032128514e-05	21.94	2.81308898078379e-06
8107133	5066	PAM	rs2112886	5	0.00121614151464898	17.98	2.23238146749521e-05
8107133	5066	PAM	rs6860588	5	0.00121614151464898	17.98	2.23238146749521e-05
8107133	5066	PAM	rs1898672	5	0.00121614151464898	17.98	2.23238146749521e-05
8107133	5066	PAM	rs17154859	5	0.00128824476650564	17.78	2.47976256569151e-05
8107133	5066	PAM	rs17154860	5	0.00128824476650564	17.78	2.47976256569151e-05
8107133	5066	PAM	rs17154821	5	0.00138781804163454	17.52	2.84301256170436e-05
8107133	5066	PAM	rs26434	5	0.00724342663273961	14.58	0.000134332739940524
8107133	5066	PAM	rs34379	5	0.00724342663273961	14.58	0.000134332739940524
8107133	5066	PAM	rs17154942	5	0.00794117647058823	14.36	0.000150975687111143
8107133	5066	PAM	rs7731395	5	0.0080768604461814	14.32	0.000154217682550425
8107133	5066	PAM	rs26433	5	0.00973133395813808	14.09	0.000174267815603382
8107133	5066	PAM	rs26429	5	0.00973133395813808	14.09	0.000174267815603382
8107133	5066	PAM	rs1011454	5	0.00973133395813808	14.09	0.000174267815603382
8107133	5066	PAM	rs34831	5	0.0106791778373548	13.9	0.000192798468274016
8107133	5066	PAM	rs249496	5	0.0123760974228264	13.64	0.000221417435262817
8107133	5066	PAM	rs3756583	5	0.0154121863799283	13.29	0.000266825481457198
8107133	5066	PAM	rs34823	5	0.0192317317317317	12.94	0.000321635010872824
8107133	5066	PAM	rs7709726	5	0.0239731574684716	12.49	0.000409136193760195
8107133	5066	PAM	rs12656131	5	0.0264043054154053	12.29	0.000455391735964188
8107133	5066	PAM	rs12656561	5	0.0309357097390197	11.99	0.000534867898538342
8107133	5066	PAM	rs34829	5	0.0478887099660047	11.1	0.000863277193872524
7939184	55346	TCP11L1	rs1033717	11	0	35.67	2.33735864910077e-09
7939184	55346	TCP11L1	rs7111203	11	0	35.67	2.33735864910077e-09
7939184	55346	TCP11L1	rs10767985	11	0	34.65	3.9463857077099e-09
7939184	55346	TCP11L1	rs11032126	11	0	33.9	5.80186999449001e-09
7939184	55346	TCP11L1	rs7127229	11	0	28.71	8.40685006366786e-08
7939184	55346	TCP11L1	rs10836020	11	0	28.46	9.56544230649284e-08
7939184	55346	TCP11L1	rs12360973	11	0.0203341933898513	12.84	0.000339287613504916
7939184	55346	TCP11L1	rs11032136	11	0.0296584522265456	12.08	0.000509655975403886
7939184	55346	TCP11L1	rs4397819	11	0.0392292870905588	11.5	0.000695961899274327
7909318	722	C4BPA	rs11120211	1	0	35.65	2.36147883746424e-09
7916584	4070	TACSTD2	rs17117873	1	0	35.46	2.60342350043393e-09
7916584	4070	TACSTD2	rs17117877	1	0	35.46	2.60342350043393e-09
7916584	4070	TACSTD2	rs11590757	1	0	35.16	3.03697879212047e-09
7916584	4070	TACSTD2	rs12139475	1	0	28.93	7.50416305629547e-08
7916584	4070	TACSTD2	rs596043	1	9.60614793467819e-05	21.6	3.35851832932855e-06
7916584	4070	TACSTD2	rs596534	1	9.60614793467819e-05	21.6	3.35851832932855e-06
7916584	4070	TACSTD2	rs486463	1	9.60614793467819e-05	21.6	3.35851832932855e-06
7916584	4070	TACSTD2	rs602579	1	9.60614793467819e-05	21.6	3.35851832932855e-06
7916584	4070	TACSTD2	rs11581395	1	0.000426894343649947	19.55	9.80007367211813e-06
7916584	4070	TACSTD2	rs6687324	1	0.00061014771997431	18.8	1.45167124992321e-05
7916584	4070	TACSTD2	rs338228	1	0.000666032350142721	18.71	1.52182298224921e-05
7916584	4070	TACSTD2	rs6587830	1	0.00118223760092272	18.2	1.98878834671918e-05
7916584	4070	TACSTD2	rs338225	1	0.00116510372264848	18.11	2.08503536905099e-05
7916584	4070	TACSTD2	rs6667614	1	0.00135310954983086	17.55	2.79850783474348e-05
7916584	4070	TACSTD2	rs11207272	1	0.00204556020455602	16.75	4.26422647459538e-05
7916584	4070	TACSTD2	rs12030713	1	0.00232708468002586	16.24	5.58033552467249e-05
7916584	4070	TACSTD2	rs10157697	1	0.00248407643312102	16.19	5.72957781845593e-05
7916584	4070	TACSTD2	rs11579447	1	0.00590671708986134	15	0.000107511176729501
8137271	26	AOC1	rs6464101	7	0	35.24	2.91474915926241e-09
8137271	26	AOC1	rs6464104	7	0	35.24	2.91474915926241e-09
8137271	26	AOC1	rs9691673	7	0	32.06	1.49483645544138e-08
8137271	26	AOC1	rs12669824	7	5.29941706412295e-05	22.3	2.33206607981599e-06
8137271	26	AOC1	rs10281675	7	9.49667616334283e-05	21.53	3.48336515057626e-06
8137271	26	AOC1	rs10952287	7	0.00117310443490701	18.15	2.04169428403451e-05
8137271	26	AOC1	rs10807988	7	0.00214171793119162	16.61	4.59083261923336e-05
8137271	26	AOC1	rs10266177	7	0.00223577235772358	16.51	4.83941639818351e-05
7950447	143570	XRRA1	rs4944950	11	0	35.01	3.28016417570528e-09
7950447	143570	XRRA1	rs2304683	11	0	35.01	3.28016417570528e-09
7950447	143570	XRRA1	rs7128739	11	0	35.01	3.28016417570528e-09
7950447	143570	XRRA1	rs7105085	11	0	34.44	4.39595522745349e-09
7950447	143570	XRRA1	rs12577127	11	0	33.95	5.65466857478907e-09
7950447	143570	XRRA1	rs10899060	11	0	31.16	2.37612136383624e-08
7950447	143570	XRRA1	rs9444	11	0	30.93	2.67504580174267e-08
7950447	143570	XRRA1	rs543244	11	0	30.93	2.67504580174267e-08
7950447	143570	XRRA1	rs614832	11	0	30.93	2.67504580174267e-08
7950447	143570	XRRA1	rs688665	11	0	29.52	5.53426623311952e-08
7950447	143570	XRRA1	rs537054	11	0	29.3	6.19956919856356e-08
7950447	143570	XRRA1	rs505688	11	0	27.09	1.94199928023025e-07
7950447	143570	XRRA1	rs512780	11	0	26.63	2.46388094012306e-07
7892820	6133	RPL9	rs10517522	4	0	34.62	4.00767482280851e-09
7892820	6133	RPL9	rs6854452	4	0	33.65	6.59748785089942e-09
7892820	6133	RPL9	rs2125314	4	0	29.49	5.62059559451133e-08
7892820	6133	RPL9	rs6531719	4	0	27.32	1.72418783616652e-07
7892820	6133	RPL9	rs2687971	4	0.000175438596491228	20.88	4.88973464124727e-06
7892820	6133	RPL9	rs2687972	4	0.000175438596491228	20.88	4.88973464124727e-06
7892820	6133	RPL9	rs2608829	4	0.000175438596491228	20.88	4.88973464124727e-06
7892820	6133	RPL9	rs17431867	4	0.00815031722791606	14.31	0.000155039077744762
7892820	6133	RPL9	rs2608828	4	0.0152677857713829	13.31	0.000263994362950525
7959039	26259	FBXW8	rs7294919	12	0	34.14	5.12861194887883e-09
7959039	26259	FBXW8	rs7133290	12	0	26.46	2.69052025578216e-07
7959039	26259	FBXW8	rs7132339	12	0	23.27	1.40778839154217e-06
7959039	26259	FBXW8	rs4767469	12	5.36768652710682e-05	22.42	2.190807620809e-06
7959039	26259	FBXW8	rs3782193	12	0.0180481622306717	13.04	0.0003049080963483
7959039	26259	FBXW8	rs7972948	12	0.0216229174157977	12.7	0.000365655575738477
7959039	26259	FBXW8	rs11068219	12	0.0308681330358092	12	0.00053200550513925
7904314	8458	TTF2	rs12029623	1	0	33.98	5.56814911602223e-09
7904314	8458	TTF2	rs3754109	1	0	33.98	5.56814911602223e-09
7932453	10529	NEBL	rs9988744	10	0	33.96	5.62568018368214e-09
7932453	10529	NEBL	rs10828225	10	0.00140163098878695	17.46	2.93416734756407e-05
7932453	10529	NEBL	rs7910610	10	0.00413725490196078	15.59	7.86695492008614e-05
7932453	10529	NEBL	rs10828206	10	0.0170075903769458	13.13	0.000290604773230187
7932453	10529	NEBL	rs1841530	10	0.0170075903769458	13.13	0.000290604773230187
7932453	10529	NEBL	rs11815918	10	0.0419575825825826	11.36	0.000750428244841853
8133114	154807	VKORC1L1	rs12698509	7	0	33.73	6.33166656931151e-09
8133114	154807	VKORC1L1	rs2462569	7	0	33.73	6.33166656931151e-09
8133114	154807	VKORC1L1	rs313813	7	0	32.68	1.08649443823599e-08
8133114	154807	VKORC1L1	rs12698511	7	0.000253485424588086	20.58	5.71904778628307e-06
7960832	170482	CLEC4C	rs10845821	12	0	33.34	7.73746646509288e-09
7960832	170482	CLEC4C	rs9300243	12	0.000614290333010023	18.85	1.41411100861142e-05
7962794	121274	ZNF641	rs901964	12	0	33.33	7.77735582246057e-09
7962794	121274	ZNF641	rs6580666	12	9.41619585687382e-05	21.51	3.51988359689623e-06
7962794	121274	ZNF641	rs17824989	12	9.41619585687382e-05	21.51	3.51988359689623e-06
7962794	121274	ZNF641	rs10506279	12	0.00325005078204347	15.88	6.74881487824496e-05
8171834	6133	RPL9	rs10517522	4	0	33.29	7.93898353891947e-09
8171834	6133	RPL9	rs6854452	4	0	32.35	1.28757209510663e-08
8171834	6133	RPL9	rs6531719	4	0	26.81	2.24472753855463e-07
8171834	6133	RPL9	rs2125314	4	0	26.2	3.07822529800195e-07
8171834	6133	RPL9	rs2687971	4	0.00122448979591837	17.89	2.34047686157586e-05
8171834	6133	RPL9	rs2687972	4	0.00122448979591837	17.89	2.34047686157586e-05
8171834	6133	RPL9	rs2608829	4	0.00122448979591837	17.89	2.34047686157586e-05
8171834	6133	RPL9	rs17431867	4	0.0329550102249489	11.83	0.000582839943179275
7990898	6133	RPL9	rs10517522	4	0	33.18	8.40101817868127e-09
7990898	6133	RPL9	rs6854452	4	0	32.24	1.36256552986122e-08
7990898	6133	RPL9	rs6531719	4	0	26.53	2.59477132569628e-07
7990898	6133	RPL9	rs2125314	4	0	25.93	3.54024301158267e-07
7990898	6133	RPL9	rs2687971	4	0.00128824476650564	17.78	2.47976256569151e-05
7990898	6133	RPL9	rs2687972	4	0.00128824476650564	17.78	2.47976256569151e-05
7990898	6133	RPL9	rs2608829	4	0.00128824476650564	17.78	2.47976256569151e-05
7990898	6133	RPL9	rs17431867	4	0.0454528936131553	11.2	0.000817973319994396
7894324	6133	RPL9	rs10517522	4	0	33.15	8.53163749362639e-09
7894324	6133	RPL9	rs6854452	4	0	32.22	1.37666348940412e-08
7894324	6133	RPL9	rs6531719	4	0	26.29	2.93806031043241e-07
7894324	6133	RPL9	rs2125314	4	0	26.11	3.22509382243824e-07
7894324	6133	RPL9	rs2687971	4	0.00174927113702624	17.09	3.56495213359172e-05
7894324	6133	RPL9	rs2687972	4	0.00174927113702624	17.09	3.56495213359172e-05
7894324	6133	RPL9	rs2608829	4	0.00174927113702624	17.09	3.56495213359172e-05
7894324	6133	RPL9	rs17431867	4	0.0478887099660047	11.1	0.000863277193872524
7920944	23381	SMG5	rs2274226	1	0	33.14	8.57562772373404e-09
7920944	23381	SMG5	rs7542798	1	0	27.98	1.22575795375176e-07
7920944	23381	SMG5	rs11264467	1	0.000396396396396396	19.64	9.3491319446793e-06
7920944	23381	SMG5	rs10908500	1	0.0109243697478992	13.87	0.000195900695887098
7920944	23381	SMG5	rs12045339	1	0.0109243697478992	13.87	0.000195900695887098
7920944	23381	SMG5	rs2246476	1	0.0129707112970711	13.56	0.000231057097157748
7920944	23381	SMG5	rs12132794	1	0.0131955922865014	13.49	0.00023983819554883
7920944	23381	SMG5	rs2253358	1	0.0203425076452599	12.83	0.00034110575560318
8126296	340206	TREML3P	rs9369264	6	0	33.04	9.02822045556499e-09
8126296	340206	TREML3P	rs6921835	6	0	33.04	9.02822045556499e-09
8126296	340206	TREML3P	rs1825406	6	0	33.04	9.02822045556499e-09
8126296	340206	TREML3P	rs4236073	6	0	33.04	9.02822045556499e-09
8126296	340206	TREML3P	rs4714439	6	0.00225314777998675	16.42	5.07469578784931e-05
8126296	340206	TREML3P	rs1982756	6	0.00225314777998675	16.42	5.07469578784931e-05
8126296	340206	TREML3P	rs4714441	6	0.00525152017689331	15.2	9.67034206269413e-05
8126296	340206	TREML3P	rs1872243	6	0.0053840499816244	15.17	9.82520508449788e-05
8126296	340206	TREML3P	rs9367098	6	0.0241510741510742	12.48	0.000411332197233919
8126296	340206	TREML3P	rs9367096	6	0.025	12.42	0.000424760239759923
8126296	340206	TREML3P	rs2627569	6	0.025	12.42	0.000424760239759923
8126296	340206	TREML3P	rs3807040	6	0.0404346582785245	11.44	0.000718797910643904
8126296	340206	TREML3P	rs6921279	6	0.0469292329826454	11.14	0.000844858914345378
8126296	340206	TREML3P	rs9296359	6	0.0469292329826454	11.14	0.000844858914345378
7990949	6133	RPL9	rs10517522	4	0	33	9.21588720125622e-09
7990949	6133	RPL9	rs6854452	4	0	32.06	1.49483645544138e-08
7990949	6133	RPL9	rs6531719	4	0	26.13	3.19186082626106e-07
7990949	6133	RPL9	rs2125314	4	0	25.9	3.59569145624174e-07
7990949	6133	RPL9	rs2687971	4	0.00121012101210121	17.96	2.25596083388366e-05
7990949	6133	RPL9	rs2687972	4	0.00121012101210121	17.96	2.25596083388366e-05
7990949	6133	RPL9	rs2608829	4	0.00121012101210121	17.96	2.25596083388366e-05
7990949	6133	RPL9	rs17431867	4	0.0335965178661808	11.79	0.000595497352140174
7995539	64127	NOD2	rs1981760	16	0	33	9.21588720125622e-09
7995539	64127	NOD2	rs9933594	16	0	33	9.21588720125622e-09
7995539	64127	NOD2	rs4785448	16	0	29.63	5.22893632270473e-08
7995539	64127	NOD2	rs8057341	16	0	25.09	5.47158715312637e-07
7995539	64127	NOD2	rs751271	16	0	23.53	1.2298114964076e-06
7995539	64127	NOD2	rs1077861	16	0.000397686189443239	19.68	9.15545783239679e-06
7953901	160364	CLEC12A	rs12229020	12	0	32.98	9.31118071676599e-09
7953901	160364	CLEC12A	rs7313235	12	0	32.98	9.31118071676599e-09
7953901	160364	CLEC12A	rs7957464	12	0	29.86	4.64395443421729e-08
7953901	160364	CLEC12A	rs1447877	12	0	29.86	4.64395443421729e-08
8054356	84804	MFSD9	rs2732824	2	0	32.89	9.75236327035978e-09
8054356	84804	MFSD9	rs2540317	2	0	32.89	9.75236327035978e-09
8054356	84804	MFSD9	rs2540316	2	0	32.89	9.75236327035978e-09
8054356	84804	MFSD9	rs4851635	2	0	30.73	2.96544613455674e-08
8054356	84804	MFSD9	rs2024414	2	0	23.43	1.29542498653827e-06
8054356	84804	MFSD9	rs2540308	2	0	22.83	1.76981436398545e-06
8054356	84804	MFSD9	rs2732830	2	0.000392156862745098	19.57	9.69801319082772e-06
8054356	84804	MFSD9	rs12467776	2	0.00185581727337616	16.96	3.81757014028371e-05
8054356	84804	MFSD9	rs2540314	2	0.00185581727337616	16.96	3.81757014028371e-05
8054356	84804	MFSD9	rs2540311	2	0.00201310861423221	16.82	4.10978780994589e-05
8054356	84804	MFSD9	rs2732809	2	0.00564940962761126	15.08	0.000103049328255722
8054356	84804	MFSD9	rs2080291	2	0.0124487777306768	13.63	0.000222599878741268
8054356	84804	MFSD9	rs2732822	2	0.0124487777306768	13.63	0.000222599878741268
8054356	84804	MFSD9	rs2732818	2	0.0125546621526308	13.62	0.000223788685261759
8054356	84804	MFSD9	rs2732841	2	0.017518902986031	13.09	0.000296876351565599
8054356	84804	MFSD9	rs2540285	2	0.019831223628692	12.89	0.000330342431263391
8054356	84804	MFSD9	rs2540321	2	0.0205165692007797	12.81	0.000344771570610167
8099887	6133	RPL9	rs10517522	4	0	32.5	1.19192530585499e-08
8099887	6133	RPL9	rs6854452	4	0	31.55	1.94370376543111e-08
8099887	6133	RPL9	rs6531719	4	0	25.65	4.092954884397e-07
8099887	6133	RPL9	rs2125314	4	0	25.25	5.03595699128685e-07
8099887	6133	RPL9	rs2687971	4	0.00138036809815951	17.49	2.88822858736932e-05
8099887	6133	RPL9	rs2687972	4	0.00138036809815951	17.49	2.88822858736932e-05
8099887	6133	RPL9	rs2608829	4	0.00138036809815951	17.49	2.88822858736932e-05
8099887	6133	RPL9	rs17431867	4	0.0449152542372881	11.22	0.000809204950151468
7945283	27034	ACAD8	rs12226809	11	0	32	1.541725790028e-08
7945283	27034	ACAD8	rs4362160	11	0	30.34	3.62571349756454e-08
7945283	27034	ACAD8	rs12278812	11	0.00231023102310231	16.37	5.21034215273181e-05
7945283	27034	ACAD8	rs12272129	11	0.00723461798512508	14.57	0.000135047541132573
7945283	27034	ACAD8	rs2305378	11	0.0111941391941392	13.83	0.000200115372719061
7945283	27034	ACAD8	rs10894796	11	0.0138945370746916	13.42	0.000248955699431865
7920928	79957	PAQR6	rs2274226	1	0	31.89	1.63154950610737e-08
7920928	79957	PAQR6	rs7542798	1	0	25.91	3.57711257836602e-07
7920928	79957	PAQR6	rs11264467	1	0.0011744966442953	18.06	2.1405139859148e-05
7920928	79957	PAQR6	rs10908500	1	0.00724342663273961	14.58	0.000134332739940524
7920928	79957	PAQR6	rs12045339	1	0.00724342663273961	14.58	0.000134332739940524
7920928	79957	PAQR6	rs12132794	1	0.00941823899371069	14.12	0.000171510492549989
7920928	79957	PAQR6	rs759330	1	0.0374265569917744	11.6	0.000659518193691038
7920928	79957	PAQR6	rs2842880	1	0.0374265569917744	11.6	0.000659518193691038
7920928	79957	PAQR6	rs2250265	1	0.0374265569917744	11.6	0.000659518193691038
7920928	79957	PAQR6	rs2248273	1	0.0440567765567766	11.25	0.000796230157590812
8102214	9061	PAPSS1	rs4956126	4	0	31.87	1.64843558414539e-08
8102214	9061	PAPSS1	rs13144043	4	5.35045478865704e-05	22.39	2.2252965231211e-06
8102214	9061	PAPSS1	rs7658286	4	5.35045478865704e-05	22.39	2.2252965231211e-06
8102214	9061	PAPSS1	rs6824230	4	0.000175901495162709	20.89	4.8642737737025e-06
8099259	60312	AFAP1	rs6829680	4	0	31.78	1.72661573067423e-08
8099259	60312	AFAP1	rs17770213	4	0	30.6	3.17093744941603e-08
8099259	60312	AFAP1	rs11733177	4	0	28.91	7.58204641104187e-08
8099259	60312	AFAP1	rs11930623	4	0	27.72	1.40205663541318e-07
8099259	60312	AFAP1	rs7437940	4	0	25.94	3.52195132569583e-07
8099259	60312	AFAP1	rs4696778	4	0	25.2	5.16821975381135e-07
8099259	60312	AFAP1	rs7356321	4	0.000139664804469274	21.32	3.88655419024484e-06
8099259	60312	AFAP1	rs1106248	4	0.00124156545209177	17.82	2.42817473247548e-05
8099259	60312	AFAP1	rs1344223	4	0.00639078051335778	14.82	0.000118274505048066
8099259	60312	AFAP1	rs6840305	4	0.00723461798512508	14.57	0.000135047541132573
8099259	60312	AFAP1	rs7698368	4	0.00741111667501252	14.51	0.000139417496352588
8099259	60312	AFAP1	rs7654949	4	0.00764235764235764	14.48	0.000141655586856346
8089954	9657	IQCB1	rs1135750	3	0	31.3	2.21079641765207e-08
8089954	9657	IQCB1	rs2331964	3	0	31.3	2.21079641765207e-08
8089954	9657	IQCB1	rs1920321	3	0	31.27	2.24522476310236e-08
8089954	9657	IQCB1	rs6802715	3	0	27.77	1.36628410394371e-07
8089954	9657	IQCB1	rs4048699	3	9.56480153036825e-05	21.58	3.39372352779869e-06
8089954	9657	IQCB1	rs1127412	3	0.000177069499778663	20.99	4.61686883210534e-06
8089954	9657	IQCB1	rs12496318	3	0.000173837461973055	20.82	5.04533345195297e-06
8089954	9657	IQCB1	rs7623901	3	0.000238663484486874	20.28	6.68962222617186e-06
8089954	9657	IQCB1	rs1920322	3	0.00122649223221586	17.9	2.32821109078489e-05
8089954	9657	IQCB1	rs1523519	3	0.0204564872452093	12.82	0.000342933723418452
8089954	9657	IQCB1	rs7637495	3	0.0263537093324327	12.3	0.000452958293923552
8089954	9657	IQCB1	rs1920299	3	0.0334347429266809	11.8	0.000592307210799939
8089954	9657	IQCB1	rs1919555	3	0.0394901394901395	11.49	0.000699716368809163
8089954	9657	IQCB1	rs6776670	3	0.0422777933876557	11.35	0.000754479691433103
8089954	9657	IQCB1	rs9826473	3	0.0422777933876557	11.35	0.000754479691433103
7957032	8089	YEATS4	rs11177644	12	0	31.22	2.30380300464848e-08
7957032	8089	YEATS4	rs4761154	12	0	25.82	3.74784758954664e-07
7957032	8089	YEATS4	rs2603089	12	0	25.66	4.07179993068411e-07
7957032	8089	YEATS4	rs11177577	12	0	23.45	1.28202723548682e-06
7957032	8089	YEATS4	rs315113	12	0.000239234449760766	20.29	6.65474906817723e-06
7957032	8089	YEATS4	rs962292	12	0.000380083618396047	19.88	8.24584806671479e-06
7957032	8089	YEATS4	rs1975944	12	0.0154121863799283	13.29	0.000266825481457198
7957032	8089	YEATS4	rs12367674	12	0.0154121863799283	13.29	0.000266825481457198
7957032	8089	YEATS4	rs10878980	12	0.0154121863799283	13.29	0.000266825481457198
7957032	8089	YEATS4	rs317678	12	0.0207574654042243	12.78	0.000350344929501945
7957032	8089	YEATS4	rs317657	12	0.0497276401335442	11.01	0.000906216460696645
8135172	80228	ORAI2	rs10237343	7	0	31.06	2.50174104325891e-08
8135172	80228	ORAI2	rs6958795	7	0	31.06	2.50174104325891e-08
8135172	80228	ORAI2	rs6947435	7	0	27.52	1.55478376270862e-07
8135172	80228	ORAI2	rs4481505	7	0	27.01	2.02405611531074e-07
8135172	80228	ORAI2	rs10953363	7	0.0419575825825826	11.36	0.000750428244841853
8135172	80228	ORAI2	rs12669274	7	0.0419575825825826	11.36	0.000750428244841853
8008754	5889	RAD51C	rs9303399	17	0	30.7	3.0116504887542e-08
8008754	5889	RAD51C	rs1864754	17	0	30.7	3.0116504887542e-08
8008754	5889	RAD51C	rs8074016	17	0	29.47	5.67889680838874e-08
8008754	5889	RAD51C	rs17822837	17	0	28.88	7.70039274569641e-08
7970999	23111	SPG20	rs9547190	13	0	30.69	3.02721165595991e-08
7970999	23111	SPG20	rs2274293	13	0	30.69	3.02721165595991e-08
7970999	23111	SPG20	rs9575933	13	0	30.69	3.02721165595991e-08
7970999	23111	SPG20	rs9547038	13	0	30.05	4.21048532735649e-08
7970999	23111	SPG20	rs1998799	13	0	28	1.21315450836607e-07
7970999	23111	SPG20	rs9566048	13	0	28	1.21315450836607e-07
7970999	23111	SPG20	rs9547387	13	0	26.5	2.63538112161344e-07
7970999	23111	SPG20	rs9576006	13	0	26.5	2.63538112161344e-07
7970999	23111	SPG20	rs3818459	13	0	25.32	4.85647012975873e-07
7970999	23111	SPG20	rs4397985	13	0.000253485424588086	20.58	5.71904778628307e-06
7970999	23111	SPG20	rs4272901	13	0.000253485424588086	20.58	5.71904778628307e-06
7970999	23111	SPG20	rs9546862	13	0.000253485424588086	20.58	5.71904778628307e-06
7970999	23111	SPG20	rs748985	13	0.000253485424588086	20.58	5.71904778628307e-06
7970999	23111	SPG20	rs7321473	13	0.000253485424588086	20.58	5.71904778628307e-06
7970999	23111	SPG20	rs9546762	13	0.000273544353262993	20.14	7.19755623870984e-06
7970999	23111	SPG20	rs9566086	13	0.0023205378442854	16.29	5.43500193823572e-05
7970999	23111	SPG20	rs9566123	13	0.00764754779717373	14.47	0.00014240962790411
7970999	23111	SPG20	rs1886856	13	0.0134428473648186	13.46	0.000243703757206372
7970999	23111	SPG20	rs1886857	13	0.0204564872452093	12.82	0.000342933723418452
7970999	23111	SPG20	rs8002093	13	0.0310050568900126	11.97	0.000540639413892149
7970999	23111	SPG20	rs17053909	13	0.043838884301312	11.26	0.000791952109495679
7970999	23111	SPG20	rs12854866	13	0.043838884301312	11.26	0.000791952109495679
7970999	23111	SPG20	rs11843000	13	0.043838884301312	11.26	0.000791952109495679
7970999	23111	SPG20	rs1410629	13	0.0449152542372881	11.22	0.000809204950151468
8074980	2952	GSTT1	rs5760176	22	0	30.68	3.04285337197449e-08
8074980	2952	GSTT1	rs1006771	22	0.00045045045045045	19.36	1.08250878154077e-05
8074980	2952	GSTT1	rs17004811	22	0.0497276401335442	11.01	0.000906216460696645
8129363	51020	HDDC2	rs2275623	6	0	30.67	3.05857605457527e-08
8129363	51020	HDDC2	rs7752672	6	0	30.36	3.58852198120735e-08
8129363	51020	HDDC2	rs9491385	6	0	24.92	5.97592390129533e-07
8129363	51020	HDDC2	rs6935961	6	0	24.71	6.66375209083965e-07
8129363	51020	HDDC2	rs9482641	6	0	23.93	9.99027565759292e-07
8129363	51020	HDDC2	rs474688	6	0.000577053632043449	19.18	1.18953183557073e-05
8129363	51020	HDDC2	rs476357	6	0.000577053632043449	19.18	1.18953183557073e-05
8129363	51020	HDDC2	rs1557052	6	0.000611325611325611	18.82	1.43652838394261e-05
8129363	51020	HDDC2	rs9491343	6	0.00129136400322841	17.8	2.45383243527581e-05
8129363	51020	HDDC2	rs9491384	6	0.00129136400322841	17.8	2.45383243527581e-05
8129363	51020	HDDC2	rs6904289	6	0.00201735866760497	16.83	4.08818895582069e-05
8129363	51020	HDDC2	rs3799732	6	0.00985981308411215	14.07	0.000176130793385225
8129363	51020	HDDC2	rs3823218	6	0.00985981308411215	14.07	0.000176130793385225
8129363	51020	HDDC2	rs1741748	6	0.0105485232067511	13.94	0.000188738999213808
8129363	51020	HDDC2	rs3799757	6	0.0194620844228614	12.92	0.000325089860071051
8129363	51020	HDDC2	rs3778458	6	0.0194620844228614	12.92	0.000325089860071051
8129363	51020	HDDC2	rs6917198	6	0.0194620844228614	12.92	0.000325089860071051
8129363	51020	HDDC2	rs9388421	6	0.0229048964218456	12.6	0.000385746755682007
8129363	51020	HDDC2	rs3807003	6	0.0404346582785245	11.44	0.000718797910643904
8129363	51020	HDDC2	rs9491388	6	0.042719078152588	11.32	0.000766767133043464
8129363	51020	HDDC2	rs4142130	6	0.047484530535378	11.12	0.0008540178680977
7966321	51184	GPN3	rs7976889	12	0	30.26	3.77838159589491e-08
7966321	51184	GPN3	rs4766492	12	0	30.26	3.77838159589491e-08
7966321	51184	GPN3	rs6606684	12	0	23.4	1.31578537379869e-06
8027312	353088	ZNF429	rs3817397	19	0	30.25	3.79791249317754e-08
8027312	353088	ZNF429	rs8111313	19	0	30.25	3.79791249317754e-08
8027312	353088	ZNF429	rs1520068	19	0	29.49	5.62059559451133e-08
8027312	353088	ZNF429	rs2102922	19	0.000392576730906495	19.58	9.64738383042826e-06
8027312	353088	ZNF429	rs7259888	19	0.000634602538410154	19	1.3071845366763e-05
8027312	353088	ZNF429	rs7255395	19	0.000965309200603318	18.43	1.76261038891196e-05
8027312	353088	ZNF429	rs2102920	19	0.00226254480286738	16.46	4.96873950636198e-05
8027312	353088	ZNF429	rs9973270	19	0.00226666666666667	16.43	5.04799559140982e-05
8027312	353088	ZNF429	rs8110814	19	0.015123580494322	13.32	0.0002625901774147
8027312	353088	ZNF429	rs1401926	19	0.015123580494322	13.32	0.0002625901774147
8027312	353088	ZNF429	rs2968084	19	0.0232514619883041	12.56	0.000394091748583663
7975113	91612	CHURC1	rs10151701	14	0	30.24	3.81754453418801e-08
7975113	91612	CHURC1	rs2412065	14	0	30.24	3.81754453418801e-08
7975113	91612	CHURC1	rs10498518	14	0	28.65	8.67139920315921e-08
7975113	91612	CHURC1	rs12590986	14	0	28.65	8.67139920315921e-08
7975113	91612	CHURC1	rs1957425	14	0	26.36	2.83348076620464e-07
7975113	91612	CHURC1	rs2737844	14	0.000251572327044025	20.57	5.74900049898384e-06
7975113	91612	CHURC1	rs4902348	14	0.000451859575947167	19.39	1.06563598009711e-05
7975113	91612	CHURC1	rs11621450	14	0.000971463266545234	18.48	1.716966425498e-05
7975113	91612	CHURC1	rs2412106	14	0.00231023102310231	16.37	5.21034215273181e-05
7975113	91612	CHURC1	rs4899158	14	0.00233311730395334	16.26	5.52173887760006e-05
7975113	91612	CHURC1	rs11623886	14	0.00395413206801107	15.67	7.54108655586916e-05
7975113	91612	CHURC1	rs4899155	14	0.00395413206801107	15.67	7.54108655586916e-05
7975113	91612	CHURC1	rs34852276	14	0.00570342205323194	15.05	0.000104700256636431
7975113	91612	CHURC1	rs8007405	14	0.00697156560465913	14.65	0.000129434644072252
7975113	91612	CHURC1	rs4899160	14	0.0482472571581482	11.08	0.000872638006804044
7920971	112770	C1orf85	rs2274226	1	0	30.17	3.95784528023423e-08
7920971	112770	C1orf85	rs7542798	1	0	26.37	2.81884856518374e-07
7920971	112770	C1orf85	rs11264467	1	0.00151515151515152	17.28	3.22564145624377e-05
7920971	112770	C1orf85	rs10908500	1	0.0328094504365691	11.85	0.000576613456957988
7920971	112770	C1orf85	rs12045339	1	0.0328094504365691	11.85	0.000576613456957988
7920971	112770	C1orf85	rs2246476	1	0.0346734673467347	11.73	0.000615005925480334
7920971	112770	C1orf85	rs12132794	1	0.0357822724568709	11.67	0.00063516010362158
7920971	112770	C1orf85	rs2253358	1	0.0404346582785245	11.44	0.000718797910643904
8155250	9380	GRHPR	rs7856656	9	0	30.16	3.9783055973961e-08
8155250	9380	GRHPR	rs10973329	9	0	25.12	5.38712266804329e-07
8155250	9380	GRHPR	rs10973327	9	0	24.33	8.11650799275379e-07
7958379	11137	PWP1	rs1362653	12	0	30.05	4.21048532735649e-08
7958379	11137	PWP1	rs11113426	12	0	28.97	7.35079288178145e-08
7958379	11137	PWP1	rs2374710	12	5.08905852417303e-05	22.03	2.6842202795043e-06
7958379	11137	PWP1	rs12322163	12	0.000449050086355786	19.35	1.08819245517575e-05
7958379	11137	PWP1	rs11113470	12	0.00218281036834925	16.57	4.68868746267823e-05
7958379	11137	PWP1	rs10861779	12	0.00540590067802822	15.15	9.92983126228346e-05
7958379	11137	PWP1	rs4964607	12	0.00678053830227743	14.71	0.000125379600523274
7958379	11137	PWP1	rs1045741	12	0.00678053830227743	14.71	0.000125379600523274
8002762	55159	RFWD3	rs4888262	16	0	29.89	4.57265141859339e-08
8002762	55159	RFWD3	rs8062783	16	0	29.89	4.57265141859339e-08
8002762	55159	RFWD3	rs4072222	16	0	28.12	1.14021447951066e-07
8002762	55159	RFWD3	rs4887778	16	0.00333333333333333	15.84	6.89298373729534e-05
8002762	55159	RFWD3	rs8047350	16	0.00333333333333333	15.84	6.89298373729534e-05
8002762	55159	RFWD3	rs4888254	16	0.0117502883506344	13.73	0.000211056170604097
8002762	55159	RFWD3	rs2078330	16	0.0208166727250697	12.77	0.000352222836757016
8002762	55159	RFWD3	rs8050624	16	0.0308681330358092	12	0.00053200550513925
8002762	55159	RFWD3	rs7193541	16	0.0334347429266809	11.8	0.000592307210799939
7912937	11240	PADI2	rs2076608	1	0	29.79	4.81469045144357e-08
7912937	11240	PADI2	rs2235918	1	0	29.79	4.81469045144357e-08
7912937	11240	PADI2	rs2235914	1	0	29.79	4.81469045144357e-08
7912937	11240	PADI2	rs2076607	1	0	29.51	5.56289405721126e-08
7912937	11240	PADI2	rs733785	1	0.000448585231193927	19.34	1.09390609454565e-05
7912937	11240	PADI2	rs2076616	1	0.00206448619809789	16.71	4.35508316787095e-05
7912937	11240	PADI2	rs1980509	1	0.00589715929521755	14.99	0.000108082411285363
7912937	11240	PADI2	rs2235925	1	0.0100061957868649	14.05	0.000178013832267802
7912937	11240	PADI2	rs2295053	1	0.0213053444323803	12.74	0.000357917693658315
7912937	11240	PADI2	rs3818040	1	0.0213053444323803	12.74	0.000357917693658315
7912937	11240	PADI2	rs3818037	1	0.0213053444323803	12.74	0.000357917693658315
7912937	11240	PADI2	rs3818034	1	0.0213053444323803	12.74	0.000357917693658315
7912937	11240	PADI2	rs2295050	1	0.0366804489072652	11.63	0.000648965547607567
7912937	11240	PADI2	rs2647190	1	0.0408953246261594	11.41	0.00073049831487217
7897824	9927	MFN2	rs873458	1	0	29.71	5.01753210701557e-08
7897824	9927	MFN2	rs2878677	1	0	29.33	6.10432920304984e-08
7897824	9927	MFN2	rs4240897	1	0.0324134366925065	11.88	0.000567399412997703
7894341	23326	USP22	rs1044420	17	0	29.68	5.09578613390726e-08
7894341	23326	USP22	rs1044414	17	0	29.68	5.09578613390726e-08
7894341	23326	USP22	rs3612	17	0	29.68	5.09578613390726e-08
7894341	23326	USP22	rs8064435	17	0	29.68	5.09578613390726e-08
7894341	23326	USP22	rs9896301	17	0	29.68	5.09578613390726e-08
7894341	23326	USP22	rs7216449	17	0	29.68	5.09578613390726e-08
7894341	23326	USP22	rs7211094	17	0	28.13	1.1343382583229e-07
7894341	23326	USP22	rs4985955	17	0	27.56	1.52295931570578e-07
7894341	23326	USP22	rs899342	17	0	25.32	4.85647012975873e-07
7894341	23326	USP22	rs8071311	17	0.000616682895163908	18.87	1.39936161146718e-05
7894341	23326	USP22	rs1871276	17	0.00122850122850123	17.93	2.29179991890723e-05
7894341	23326	USP22	rs7209129	17	0.00175310445580716	17.1	3.54623049146883e-05
7894341	23326	USP22	rs4985969	17	0.0263537093324327	12.3	0.000452958293923552
7894341	23326	USP22	rs4985975	17	0.0263537093324327	12.3	0.000452958293923552
7894341	23326	USP22	rs4985811	17	0.0304198800342759	12.04	0.000520709715916055
8110620	10917	BTNL3	rs17704291	5	0	29.68	5.09578613390726e-08
8110620	10917	BTNL3	rs2387715	5	0	28.83	7.9017642560879e-08
8110620	10917	BTNL3	rs11249756	5	0	28.77	8.15038766034471e-08
8110620	10917	BTNL3	rs17080709	5	0	28.44	9.66476805911425e-08
8110620	10917	BTNL3	rs7735361	5	0	28.44	9.66476805911425e-08
8110620	10917	BTNL3	rs2276995	5	0	26.98	2.05571563159002e-07
8110620	10917	BTNL3	rs2121119	5	0	26.98	2.05571563159002e-07
8110620	10917	BTNL3	rs6873621	5	0	23.28	1.4004877053467e-06
8110620	10917	BTNL3	rs3733755	5	0.000181159420289855	21.14	4.26923174922987e-06
8110620	10917	BTNL3	rs1904435	5	0.000408314773570898	19.76	8.78010895767119e-06
8110620	10917	BTNL3	rs4701016	5	0.00131544330439358	17.64	2.66914980318127e-05
8110620	10917	BTNL3	rs6861321	5	0.00136054421768707	17.59	2.74025523859532e-05
8110620	10917	BTNL3	rs4078420	5	0.00686628807434177	14.7	0.000126046450120814
8110620	10917	BTNL3	rs7702426	5	0.00738322451029633	14.52	0.000138679405429488
8110620	10917	BTNL3	rs1053110	5	0.0188717175524563	12.97	0.000316522021639725
7983469	79029	SPATA5L1	rs12439274	15	0	29.32	6.13591186263955e-08
7983469	79029	SPATA5L1	rs11852800	15	0	29.32	6.13591186263955e-08
7983469	79029	SPATA5L1	rs2467864	15	0	29.32	6.13591186263955e-08
7983469	79029	SPATA5L1	rs9783731	15	0	29.32	6.13591186263955e-08
7983469	79029	SPATA5L1	rs1145091	15	0	29.32	6.13591186263955e-08
7983469	79029	SPATA5L1	rs1153858	15	0	29.32	6.13591186263955e-08
7983469	79029	SPATA5L1	rs10519022	15	0	29.32	6.13591186263955e-08
7983469	79029	SPATA5L1	rs1554521	15	0	29.32	6.13591186263955e-08
7983469	79029	SPATA5L1	rs1974981	15	0	29.32	6.13591186263955e-08
7983469	79029	SPATA5L1	rs11858495	15	0	28.65	8.67139920315921e-08
7983469	79029	SPATA5L1	rs1719247	15	0	27.32	1.72418783616652e-07
7983469	79029	SPATA5L1	rs1153860	15	0.000244498777506112	20.41	6.25023394023279e-06
7983469	79029	SPATA5L1	rs1145077	15	0.000244498777506112	20.41	6.25023394023279e-06
7983469	79029	SPATA5L1	rs1346267	15	0.000244498777506112	20.41	6.25023394023279e-06
7983469	79029	SPATA5L1	rs1145076	15	0.000276461295418641	20.23	6.86675914658293e-06
7983469	79029	SPATA5L1	rs1719250	15	0.000795107033639144	18.53	1.67250959849752e-05
7983469	79029	SPATA5L1	rs11636114	15	0.00117917745182629	18.19	1.99925819752223e-05
8000603	7284	TUFM	rs2008514	16	0	29.15	6.69857437849136e-08
8000603	7284	TUFM	rs8049439	16	0	29.15	6.69857437849136e-08
8000603	7284	TUFM	rs8062405	16	0	29.15	6.69857437849136e-08
7902861	23507	LRRC8B	rs2045583	1	0	28.98	7.31294361051808e-08
7902861	23507	LRRC8B	rs922105	1	0	28.89	7.66073972192837e-08
7902861	23507	LRRC8B	rs12119009	1	0	27.03	2.00322172050943e-07
7902861	23507	LRRC8B	rs12733491	1	0	27.03	2.00322172050943e-07
7902861	23507	LRRC8B	rs2390762	1	0	26.4	2.77540482412746e-07
7902861	23507	LRRC8B	rs10801744	1	4.88758553274682e-05	21.71	3.17133796102315e-06
7902861	23507	LRRC8B	rs1563786	1	0.000411985018726592	19.82	8.50876973456357e-06
7902861	23507	LRRC8B	rs17438800	1	0.00443548387096774	15.45	8.47169431099576e-05
7902861	23507	LRRC8B	rs7517206	1	0.00443548387096774	15.45	8.47169431099576e-05
7902861	23507	LRRC8B	rs12408544	1	0.00443548387096774	15.45	8.47169431099576e-05
7902861	23507	LRRC8B	rs12730853	1	0.00443548387096774	15.45	8.47169431099576e-05
7902861	23507	LRRC8B	rs1923766	1	0.00443548387096774	15.45	8.47169431099576e-05
7902861	23507	LRRC8B	rs12409358	1	0.0044952380952381	15.39	8.74498653670147e-05
7902861	23507	LRRC8B	rs12734340	1	0.00636252403425974	14.83	0.000117649036627626
7902861	23507	LRRC8B	rs4658099	1	0.00703457673309487	14.61	0.000132211108336988
7902861	23507	LRRC8B	rs12403074	1	0.0121316165951359	13.68	0.000216750607095685
7902861	23507	LRRC8B	rs12402923	1	0.0121316165951359	13.68	0.000216750607095685
7902861	23507	LRRC8B	rs12755723	1	0.0123760974228264	13.64	0.000221417435262817
7902861	23507	LRRC8B	rs12745246	1	0.0124487777306768	13.63	0.000222599878741268
8108378	1495	CTNNA1	rs288028	5	0	28.87	7.74025143121901e-08
8108378	1495	CTNNA1	rs160400	5	0	28.16	1.11689104891336e-07
8108378	1495	CTNNA1	rs160399	5	0	28.16	1.11689104891336e-07
8108378	1495	CTNNA1	rs311596	5	0	28.16	1.11689104891336e-07
8108378	1495	CTNNA1	rs825672	5	0	28.16	1.11689104891336e-07
8108378	1495	CTNNA1	rs1828187	5	0	28.16	1.11689104891336e-07
8108378	1495	CTNNA1	rs10043478	5	0	28.16	1.11689104891336e-07
8108378	1495	CTNNA1	rs10515504	5	0	28.16	1.11689104891336e-07
8108378	1495	CTNNA1	rs176382	5	0	28.16	1.11689104891336e-07
8108378	1495	CTNNA1	rs10038162	5	0	28.16	1.11689104891336e-07
8108378	1495	CTNNA1	rs13177415	5	0	28.16	1.11689104891336e-07
8108378	1495	CTNNA1	rs9327829	5	0	28.16	1.11689104891336e-07
8108378	1495	CTNNA1	rs17031	5	0	28.16	1.11689104891336e-07
8108378	1495	CTNNA1	rs3763016	5	0	28.16	1.11689104891336e-07
8108378	1495	CTNNA1	rs9942422	5	0	28.16	1.11689104891336e-07
8108378	1495	CTNNA1	rs825669	5	0	28.01	1.20690156808585e-07
8108378	1495	CTNNA1	rs13181830	5	0	27.58	1.50729273597138e-07
8108378	1495	CTNNA1	rs288016	5	0	27.46	1.60377448335924e-07
8108378	1495	CTNNA1	rs160404	5	0	27.42	1.63729151169509e-07
8108378	1495	CTNNA1	rs160405	5	0	27.4	1.65431237633869e-07
8108378	1495	CTNNA1	rs13171173	5	0	27.37	1.68017676034536e-07
8108378	1495	CTNNA1	rs9327827	5	0	27.35	1.69764444936968e-07
8108378	1495	CTNNA1	rs288029	5	0	27.33	1.71529414368262e-07
8108378	1495	CTNNA1	rs825747	5	0	27.18	1.85366347502498e-07
8108378	1495	CTNNA1	rs11958050	5	0	27.12	1.91209488407849e-07
8108378	1495	CTNNA1	rs12719517	5	0	27.12	1.91209488407849e-07
8108378	1495	CTNNA1	rs11739351	5	0	27.11	1.92201138166771e-07
8108378	1495	CTNNA1	rs1651358	5	0	26.49	2.64905880175509e-07
8108378	1495	CTNNA1	rs288033	5	0	26.06	3.30970175755761e-07
8108378	1495	CTNNA1	rs10044736	5	0	24.97	5.82293403627302e-07
8108378	1495	CTNNA1	rs10515505	5	0	24.55	7.24063421209719e-07
8108378	1495	CTNNA1	rs10074461	5	0	24.55	7.24063421209719e-07
8108378	1495	CTNNA1	rs11955952	5	0	24.55	7.24063421209719e-07
8108378	1495	CTNNA1	rs10075893	5	0	23.21	1.45240115776077e-06
8108378	1495	CTNNA1	rs10077796	5	0	23.21	1.45240115776077e-06
8108378	1495	CTNNA1	rs3749665	5	5.08130081300813e-05	22.02	2.69824146134104e-06
8108378	1495	CTNNA1	rs10078499	5	0.000795107033639144	18.53	1.67250959849752e-05
8108378	1495	CTNNA1	rs7724633	5	0.00129117259552042	17.65	2.65515274796257e-05
8108378	1495	CTNNA1	rs882740	5	0.00207612456747405	16.7	4.37809984773183e-05
8108378	1495	CTNNA1	rs744674	5	0.00426197458455523	15.55	8.03516478684197e-05
8108378	1495	CTNNA1	rs10065171	5	0.0049438202247191	15.27	9.31847872011001e-05
8108378	1495	CTNNA1	rs11742397	5	0.0049438202247191	15.27	9.31847872011001e-05
7970347	8881	CDC16	rs11617448	13	0	28.83	7.9017642560879e-08
7970347	8881	CDC16	rs9805813	13	0	28.83	7.9017642560879e-08
7970347	8881	CDC16	rs9285061	13	0	28.83	7.9017642560879e-08
7970347	8881	CDC16	rs9590405	13	0	28	1.21315450836607e-07
7970347	8881	CDC16	rs9562187	13	0.00794430794430794	14.38	0.000149380513661162
7970347	8881	CDC16	rs7998791	13	0.00794430794430794	14.38	0.000149380513661162
7970347	8881	CDC16	rs9525300	13	0.0257146110921307	12.37	0.000436287606448933
8132376	83930	STARD3NL	rs1014136	7	0	28.7	8.45037320407212e-08
8132376	83930	STARD3NL	rs17410426	7	0	26.17	3.12642106847131e-07
8132376	83930	STARD3NL	rs2392540	7	0.000245700245700246	20.43	6.1852557618279e-06
8132376	83930	STARD3NL	rs4723733	7	0.010480943738657	13.96	0.000186741663611666
8132376	83930	STARD3NL	rs7795499	7	0.010480943738657	13.96	0.000186741663611666
8132376	83930	STARD3NL	rs6975531	7	0.0121316165951359	13.68	0.000216750607095685
7996772	9057	SLC7A6	rs7199750	16	0	28.59	8.94429066582435e-08
7996772	9057	SLC7A6	rs6499165	16	0	24.4	7.82686937204843e-07
7996772	9057	SLC7A6	rs1111571	16	0	24.4	7.82686937204843e-07
7996772	9057	SLC7A6	rs3961282	16	0	24.4	7.82686937204843e-07
7996772	9057	SLC7A6	rs2863978	16	0	22.87	1.73336244364305e-06
7996772	9057	SLC7A6	rs4783553	16	0	22.6	1.99484606297722e-06
7996772	9057	SLC7A6	rs4783619	16	0	22.51	2.09052475906584e-06
7996772	9057	SLC7A6	rs2290698	16	0	22.51	2.09052475906584e-06
7996772	9057	SLC7A6	rs4783558	16	0.00013986013986014	21.34	3.84621789795099e-06
7996772	9057	SLC7A6	rs1868159	16	0.000249376558603491	20.53	5.87039425151655e-06
7996772	9057	SLC7A6	rs11075672	16	0.000798771121351767	18.55	1.65505228665311e-05
7996772	9057	SLC7A6	rs4783552	16	0.00143613000755858	17.35	3.10898270321606e-05
7996772	9057	SLC7A6	rs1465467	16	0.00207612456747405	16.7	4.37809984773183e-05
7996772	9057	SLC7A6	rs9933029	16	0.00210333790580704	16.64	4.51879120691815e-05
7996772	9057	SLC7A6	rs12927428	16	0.00231542158147663	16.33	5.32148000349737e-05
7996772	9057	SLC7A6	rs9935025	16	0.00298935298935299	15.95	6.50377788222436e-05
8010924	55275	VPS53	rs366151	17	0	28.59	8.94429066582435e-08
8010924	55275	VPS53	rs2543781	17	0	28.59	8.94429066582435e-08
8010924	55275	VPS53	rs448465	17	0	27.58	1.50729273597138e-07
8010924	55275	VPS53	rs394747	17	0	27.58	1.50729273597138e-07
8010924	55275	VPS53	rs461521	17	5.18403317781234e-05	22.12	2.5612735265282e-06
8010924	55275	VPS53	rs10521105	17	4.97512437810945e-05	21.77	3.07368882264629e-06
8010924	55275	VPS53	rs865702	17	0.00394606385088241	15.69	7.46176333198714e-05
8010924	55275	VPS53	rs2002015	17	0.0105877074921489	13.91	0.000191775428053352
8010924	55275	VPS53	rs1062923	17	0.0112426900584795	13.82	0.000201183240330766
8010924	55275	VPS53	rs1833459	17	0.0122055674518201	13.67	0.000217907940275337
8010924	55275	VPS53	rs385894	17	0.0336564677370494	11.78	0.000598704844102237
8010924	55275	VPS53	rs3744741	17	0.035001998401279	11.72	0.00061831954606457
8100179	152518	NFXL1	rs1866689	4	0	28.55	9.13098280606492e-08
8100179	152518	NFXL1	rs8180146	4	0	28.55	9.13098280606492e-08
8100179	152518	NFXL1	rs1822030	4	0	28.55	9.13098280606492e-08
8100179	152518	NFXL1	rs9995122	4	0	28.55	9.13098280606492e-08
8100179	152518	NFXL1	rs1371729	4	0	28.55	9.13098280606492e-08
8100179	152518	NFXL1	rs1984713	4	0	28.55	9.13098280606492e-08
8100179	152518	NFXL1	rs17654757	4	0.000375798571965427	19.84	8.42020701950822e-06
7931764	105	ADARB2	rs3793735	10	0	28.54	9.17826281336597e-08
7931764	105	ADARB2	rs7392620	10	0	24.92	5.97592390129533e-07
7931764	105	ADARB2	rs11250378	10	0	23.88	1.02531469839684e-06
7931764	105	ADARB2	rs12359356	10	5.0125313283208e-05	21.92	2.84255922517952e-06
7931764	105	ADARB2	rs2651486	10	0.00787220026350461	14.4	0.000147802310334454
8071649	96610	BMS1P20	rs737765	22	0	28.37	1.00206181981647e-07
8071649	96610	BMS1P20	rs2073457	22	9.53743443013829e-05	21.56	3.42929902599466e-06
8071649	96610	BMS1P20	rs2329979	22	0.00786922950550353	14.39	0.000148589302156604
8153175	83696	TRAPPC9	rs12386958	8	0	28.37	1.00206181981647e-07
8153175	83696	TRAPPC9	rs3735803	8	0	28.37	1.00206181981647e-07
8153175	83696	TRAPPC9	rs11779587	8	0.0310768261964736	11.96	0.000543548707239421
7895739	7705	ZNF146	rs2438517	19	0	28.22	1.08279919971838e-07
7895739	7705	ZNF146	rs2070132	19	0	28.13	1.1343382583229e-07
7895739	7705	ZNF146	rs2112971	19	0.00117917745182629	18.19	1.99925819752223e-05
7895739	7705	ZNF146	rs12460237	19	0.00356495468277946	15.8	7.04025082747358e-05
7895739	7705	ZNF146	rs2432055	19	0.00356495468277946	15.8	7.04025082747358e-05
7895739	7705	ZNF146	rs2972533	19	0.0292714799085266	12.11	0.000501521354224128
7895739	7705	ZNF146	rs2918325	19	0.0292714799085266	12.11	0.000501521354224128
7895739	7705	ZNF146	rs2972549	19	0.0297661385925207	12.07	0.000512397007356768
8103415	51313	FAM198B	rs2881373	4	0	28.1	1.15205859519804e-07
8103415	51313	FAM198B	rs7664129	4	4.99750124937531e-05	21.83	2.97905615136232e-06
8103415	51313	FAM198B	rs11100152	4	4.93827160493827e-05	21.76	3.08975163284152e-06
8103415	51313	FAM198B	rs17037201	4	4.93827160493827e-05	21.76	3.08975163284152e-06
8103415	51313	FAM198B	rs17036992	4	0.000177069499778663	20.99	4.61686883210534e-06
8103415	51313	FAM198B	rs10517686	4	0.000249376558603491	20.53	5.87039425151655e-06
8103415	51313	FAM198B	rs2881374	4	0.000276461295418641	20.23	6.86675914658293e-06
7976084	55812	SPATA7	rs12050316	14	0	27.98	1.22575795375176e-07
7976084	55812	SPATA7	rs2274736	14	0	27.46	1.60377448335924e-07
7976084	55812	SPATA7	rs1864744	14	0	27.46	1.60377448335924e-07
7976084	55812	SPATA7	rs816069	14	0	27.46	1.60377448335924e-07
7976084	55812	SPATA7	rs2401751	14	0	26.02	3.37898739852089e-07
7976084	55812	SPATA7	rs8017811	14	0	26	3.41417357729753e-07
7976084	55812	SPATA7	rs12586714	14	0	24.75	6.52688009839115e-07
7976084	55812	SPATA7	rs7160647	14	0.000271950271950272	20.07	7.46586529038847e-06
7976084	55812	SPATA7	rs10138002	14	0.000271950271950272	20.07	7.46586529038847e-06
7976084	55812	SPATA7	rs10150311	14	0.000271950271950272	20.07	7.46586529038847e-06
7976084	55812	SPATA7	rs11847417	14	0.000271950271950272	20.07	7.46586529038847e-06
7976084	55812	SPATA7	rs17771758	14	0.000749765698219306	18.64	1.57873156988025e-05
7976084	55812	SPATA7	rs11628680	14	0.000749765698219306	18.64	1.57873156988025e-05
7976084	55812	SPATA7	rs4904448	14	0.00162481536189069	17.21	3.34670051629867e-05
7976084	55812	SPATA7	rs1950279	14	0.00184386973180077	16.99	3.7577211803569e-05
7976084	55812	SPATA7	rs11844638	14	0.00184386973180077	16.99	3.7577211803569e-05
7976084	55812	SPATA7	rs2223933	14	0.0022252497729337	16.56	4.71347713643552e-05
7976084	55812	SPATA7	rs17772064	14	0.0162123572170301	13.19	0.00028144689796916
7976084	55812	SPATA7	rs17772222	14	0.0297661385925207	12.07	0.000512397007356768
7976084	55812	SPATA7	rs10444745	14	0.0310050568900126	11.97	0.000540639413892149
7976084	55812	SPATA7	rs10143767	14	0.0415346907993967	11.38	0.000742391172649204
7976084	55812	SPATA7	rs8018774	14	0.0488019169329073	11.06	0.00088210143463496
7976084	55812	SPATA7	rs10140031	14	0.0488019169329073	11.06	0.00088210143463496
7976084	55812	SPATA7	rs1543396	14	0.0488019169329073	11.06	0.00088210143463496
7939298	847	CAT	rs11032654	11	0	27.97	1.23210879766489e-07
7939298	847	CAT	rs12804506	11	0	27.97	1.23210879766489e-07
7939298	847	CAT	rs12808450	11	0	27.34	1.70644642750547e-07
7939298	847	CAT	rs12790378	11	0	26.55	2.56804718306475e-07
7939298	847	CAT	rs11032695	11	0	25.7	3.98827055514052e-07
7939298	847	CAT	rs494024	11	0	23.39	1.32264324512997e-06
7939298	847	CAT	rs208674	11	0.0275789706207201	12.2	0.000477895158568766
7939298	847	CAT	rs1000768	11	0.0366804489072652	11.63	0.000648965547607567
8017106	4591	TRIM37	rs4372750	17	0	27.78	1.35924011117736e-07
8017106	4591	TRIM37	rs3826353	17	0	27.78	1.35924011117736e-07
8017106	4591	TRIM37	rs11656413	17	0	27.78	1.35924011117736e-07
8017106	4591	TRIM37	rs8082544	17	0	27.78	1.35924011117736e-07
8017106	4591	TRIM37	rs7208505	17	0	25.94	3.52195132569583e-07
8017106	4591	TRIM37	rs8077332	17	0.00433683391676391	15.5	8.25052538926224e-05
8017106	4591	TRIM37	rs9898048	17	0.00433683391676391	15.5	8.25052538926224e-05
8017106	4591	TRIM37	rs7503179	17	0.00564940962761126	15.08	0.000103049328255722
8017106	4591	TRIM37	rs11652713	17	0.019311377245509	12.93	0.000323357782926065
7915286	5538	PPT1	rs4660383	1	0	27.77	1.36628410394371e-07
7915286	5538	PPT1	rs6656984	1	0	27.51	1.5628434735249e-07
7915286	5538	PPT1	rs12127899	1	0	23.36	1.34343270450463e-06
7957023	4069	LYZ	rs4761154	12	0	27.76	1.37336467961677e-07
7957023	4069	LYZ	rs11177577	12	0	26.13	3.19186082626106e-07
7957023	4069	LYZ	rs2305641	12	0	25.73	3.92675270330368e-07
7957023	4069	LYZ	rs11177644	12	0	24.09	9.19364912398547e-07
7957023	4069	LYZ	rs962292	12	0.00139842359521993	17.44	2.96520043792747e-05
7957023	4069	LYZ	rs2603089	12	0.00647130647130647	14.81	0.000118903320757354
7957023	4069	LYZ	rs317678	12	0.00933018124507486	14.13	0.000170601183355712
7957023	4069	LYZ	rs2231700	12	0.0180481622306717	13.04	0.0003049080963483
7957023	4069	LYZ	rs317657	12	0.0220078599499821	12.66	0.000373562215098037
7957023	4069	LYZ	rs1975944	12	0.0362271604938272	11.65	0.000642025349825136
7957023	4069	LYZ	rs12367674	12	0.0362271604938272	11.65	0.000642025349825136
7957023	4069	LYZ	rs10878980	12	0.0362271604938272	11.65	0.000642025349825136
7957023	4069	LYZ	rs315113	12	0.042719078152588	11.32	0.000766767133043464
7976451	57718	PPP4R4	rs10149497	14	0	27.73	1.3948278135987e-07
7976451	57718	PPP4R4	rs4905166	14	0	27.04	1.9928852633867e-07
7976451	57718	PPP4R4	rs11621291	14	0	27.04	1.9928852633867e-07
7976451	57718	PPP4R4	rs8011253	14	0	27.04	1.9928852633867e-07
7976451	57718	PPP4R4	rs8007371	14	0	26.85	2.19874350598853e-07
7976451	57718	PPP4R4	rs10131174	14	0	26.39	2.7898109861991e-07
7976451	57718	PPP4R4	rs10139084	14	0	24.41	7.7863471981336e-07
7976451	57718	PPP4R4	rs10134615	14	0.000243013365735115	20.4	6.28297952984214e-06
7976451	57718	PPP4R4	rs7160963	14	0.00207612456747405	16.7	4.37809984773183e-05
7976451	57718	PPP4R4	rs8020410	14	0.00222972972972973	16.5	4.86500741851036e-05
7976451	57718	PPP4R4	rs8011557	14	0.00227882037533512	16.44	5.02143664644261e-05
7976451	57718	PPP4R4	rs4569189	14	0.00227882037533512	16.44	5.02143664644261e-05
7976451	57718	PPP4R4	rs2224237	14	0.00227882037533512	16.44	5.02143664644261e-05
7976451	57718	PPP4R4	rs8010043	14	0.00420825993345077	15.57	7.95061232433368e-05
8123315	9444	QKI	rs2759386	6	0	27.61	1.48409517152608e-07
8123315	9444	QKI	rs783139	6	0	25.81	3.76731546079873e-07
8123315	9444	QKI	rs783137	6	5.25762355415352e-05	22.26	2.38115459175921e-06
8123315	9444	QKI	rs12175129	6	0.000477652678266803	19.26	1.14071320524866e-05
8079693	11180	WDR6	rs1134591	3	0	27.55	1.5308536973996e-07
8079693	11180	WDR6	rs6446205	3	0	27.55	1.5308536973996e-07
8079693	11180	WDR6	rs9846123	3	0	27.55	1.5308536973996e-07
8079693	11180	WDR6	rs7653408	3	0.0184512548871232	13	0.000311490976767384
8079693	11180	WDR6	rs3087866	3	0.0184512548871232	13	0.000311490976767384
8079693	11180	WDR6	rs4974081	3	0.0326746938355459	11.86	0.000573525442794884
8151572	64089	SNX16	rs6983754	8	0	27.52	1.55478376270862e-07
8151572	64089	SNX16	rs1817107	8	0	27.08	1.95207121982155e-07
8151572	64089	SNX16	rs1021329	8	0	26.17	3.12642106847131e-07
8151572	64089	SNX16	rs7004177	8	0	24.49	7.46965158616333e-07
8151572	64089	SNX16	rs10106226	8	0	24.29	8.2868163738353e-07
8151572	64089	SNX16	rs1597753	8	0	24.24	8.50475008784771e-07
8151572	64089	SNX16	rs1463253	8	0	23.21	1.45240115776077e-06
8151572	64089	SNX16	rs1966850	8	0	23.21	1.45240115776077e-06
8151572	64089	SNX16	rs11779650	8	0	23.21	1.45240115776077e-06
8151572	64089	SNX16	rs6983451	8	0	22.76	1.83546534042477e-06
8151572	64089	SNX16	rs10504742	8	0.00128410914927769	17.76	2.50596803285706e-05
8151572	64089	SNX16	rs1565310	8	0.017745435975999	13.07	0.000300063133861772
8151572	64089	SNX16	rs6473306	8	0.017745435975999	13.07	0.000300063133861772
8151572	64089	SNX16	rs6473302	8	0.0297661385925207	12.07	0.000512397007356768
8151572	64089	SNX16	rs7826141	8	0.0325396825396825	11.87	0.00057045412526219
7893208	6133	RPL9	rs10517522	4	0	27.28	1.76022717818032e-07
7893208	6133	RPL9	rs6854452	4	0	26.45	2.70448478863355e-07
7893208	6133	RPL9	rs6531719	4	0.000241545893719807	20.36	6.415693058794e-06
7893208	6133	RPL9	rs2125314	4	0.000632700632700633	18.97	1.32789978695e-05
7893208	6133	RPL9	rs2687971	4	0.0135053939642223	13.45	0.000245006181879507
7893208	6133	RPL9	rs2687972	4	0.0135053939642223	13.45	0.000245006181879507
7893208	6133	RPL9	rs2608829	4	0.0135053939642223	13.45	0.000245006181879507
7939507	84680	ACCS	rs2074040	11	0	27.28	1.76022717818032e-07
7939507	84680	ACCS	rs7127924	11	0	23.76	1.09126914943059e-06
7939507	84680	ACCS	rs10838228	11	0.0472252155172414	11.13	0.000849425913926046
7927814	23411	SIRT1	rs10997841	10	0	27.09	1.94199928023025e-07
7927814	23411	SIRT1	rs17712705	10	0	27.09	1.94199928023025e-07
7927814	23411	SIRT1	rs7894483	10	0	27.09	1.94199928023025e-07
7927814	23411	SIRT1	rs7894163	10	0	27.09	1.94199928023025e-07
7927814	23411	SIRT1	rs669794	10	0	27.09	1.94199928023025e-07
7927814	23411	SIRT1	rs11596401	10	0	26.6	2.50243753409654e-07
7927814	23411	SIRT1	rs717976	10	0.0293728298611111	12.1	0.000504218229449006
8098041	55314	TMEM144	rs2881373	4	0	26.98	2.05571563159002e-07
8098041	55314	TMEM144	rs11100152	4	0.0011744966442953	18.06	2.1405139859148e-05
8098041	55314	TMEM144	rs17037201	4	0.0011744966442953	18.06	2.1405139859148e-05
8098041	55314	TMEM144	rs10517686	4	0.00124156545209177	17.82	2.42817473247548e-05
8098041	55314	TMEM144	rs17036992	4	0.00137057150245668	17.53	2.82809917898358e-05
8098041	55314	TMEM144	rs2881374	4	0.00173128505242624	17.11	3.52760766999291e-05
7935123	118924	FRA10AC1	rs10882299	10	0	26.92	2.12053150081363e-07
7935123	118924	FRA10AC1	rs7094280	10	5.24109014675052e-05	22.23	2.41865009637937e-06
7935123	118924	FRA10AC1	rs2095891	10	0.000139082058414465	21.29	3.94785596717495e-06
7935123	118924	FRA10AC1	rs11187629	10	0.000172488141440276	20.73	5.28809983815292e-06
7935123	118924	FRA10AC1	rs11187570	10	0.000244498777506112	20.41	6.25023394023279e-06
7935123	118924	FRA10AC1	rs7913442	10	0.000238663484486874	20.28	6.68962222617186e-06
7935123	118924	FRA10AC1	rs10882326	10	0.00570912375790425	15.04	0.000105256460816211
7935123	118924	FRA10AC1	rs946553	10	0.0111013215859031	13.84	0.000199053215193759
7935123	118924	FRA10AC1	rs7071043	10	0.0275789706207201	12.2	0.000477895158568766
7935123	118924	FRA10AC1	rs2422324	10	0.0312702900827312	11.95	0.00054647380609272
7935123	118924	FRA10AC1	rs10748607	10	0.0316207184628237	11.93	0.0005523717683883
7935123	118924	FRA10AC1	rs12772131	10	0.0482472571581482	11.08	0.000872638006804044
7935123	118924	FRA10AC1	rs7919319	10	0.0482472571581482	11.08	0.000872638006804044
7967412	8099	CDK2AP1	rs10773003	12	0	26.83	2.22161627849726e-07
7967412	8099	CDK2AP1	rs10773005	12	0	26.83	2.22161627849726e-07
7967412	8099	CDK2AP1	rs10846514	12	0.00960213032581454	14.1	0.000173343782164112
7967412	8099	CDK2AP1	rs10773007	12	0.00960213032581454	14.1	0.000173343782164112
7895878	6133	RPL9	rs10517522	4	0	26.66	2.42591976766892e-07
7895878	6133	RPL9	rs6854452	4	0	26.04	3.34416471370071e-07
7895878	6133	RPL9	rs2125314	4	0	23.23	1.43737485986791e-06
7895878	6133	RPL9	rs6531719	4	0.000748362956033676	18.63	1.58703403456554e-05
7895878	6133	RPL9	rs2687971	4	0.0113006707494896	13.8	0.000203336229894922
7895878	6133	RPL9	rs2687972	4	0.0113006707494896	13.8	0.000203336229894922
7895878	6133	RPL9	rs2608829	4	0.0113006707494896	13.8	0.000203336229894922
7915468	374969	CCDC23	rs2816600	1	0	26.66	2.42591976766892e-07
7915468	374969	CCDC23	rs655741	1	0	24.11	9.09865756783487e-07
7915468	374969	CCDC23	rs323720	1	0.0003813882532418	19.93	8.03298727175973e-06
8046997	54529	ASNSD1	rs1437891	2	0	26.62	2.47666652075822e-07
8046997	54529	ASNSD1	rs2033870	2	0	26.62	2.47666652075822e-07
8046997	54529	ASNSD1	rs2289226	2	0	25.04	5.61532227030078e-07
8046997	54529	ASNSD1	rs893784	2	0	24.45	7.62635120947201e-07
8046997	54529	ASNSD1	rs7557519	2	0.000382701875239189	19.95	7.94939550495297e-06
8046997	54529	ASNSD1	rs1898560	2	0.000382701875239189	19.95	7.94939550495297e-06
8046997	54529	ASNSD1	rs1550388	2	0.000630182421227197	18.95	1.3418927994498e-05
8046997	54529	ASNSD1	rs6756913	2	0.000626442466205078	18.92	1.36316048321319e-05
8046997	54529	ASNSD1	rs6434355	2	0.00408767772511848	15.64	7.66166491483655e-05
8046997	54529	ASNSD1	rs16831873	2	0.0128969086585536	13.57	0.000229829379874383
8046997	54529	ASNSD1	rs10182631	2	0.0346049864824272	11.74	0.000611710236759771
7901219	387338	NSUN4	rs12385696	1	0	26.49	2.64905880175509e-07
7901219	387338	NSUN4	rs41534051	1	0	26.49	2.64905880175509e-07
7901219	387338	NSUN4	rs12062	1	0	26.49	2.64905880175509e-07
7901219	387338	NSUN4	rs17357759	1	0	26.49	2.64905880175509e-07
7901219	387338	NSUN4	rs17361887	1	0	26.49	2.64905880175509e-07
7901219	387338	NSUN4	rs6695043	1	0	26.49	2.64905880175509e-07
7901219	387338	NSUN4	rs1984490	1	0	26.49	2.64905880175509e-07
7901219	387338	NSUN4	rs6659228	1	0	25.83	3.72848056546333e-07
7901219	387338	NSUN4	rs17361805	1	0	25.7	3.98827055514052e-07
7901219	387338	NSUN4	rs6684274	1	0	24.72	6.62926661764836e-07
7901219	387338	NSUN4	rs10252	1	0.000173611111111111	20.8	5.09829637343731e-06
7901219	387338	NSUN4	rs1571138	1	0.0246426924850161	12.45	0.000417991819919652
7901219	387338	NSUN4	rs2145408	1	0.0384064285022751	11.54	0.00068114640106556
7901219	387338	NSUN4	rs10890388	1	0.0457879448075527	11.19	0.000822393451581314
7903592	57535	KIAA1324	rs10158326	1	0	26.48	2.66280763640836e-07
7903592	57535	KIAA1324	rs12035702	1	0	26.48	2.66280763640836e-07
7903592	57535	KIAA1324	rs17641881	1	0.00144048521607278	17.36	3.09266692102128e-05
7903592	57535	KIAA1324	rs17033878	1	0.00247933884297521	16.18	5.75990458671445e-05
7903592	57535	KIAA1324	rs10858081	1	0.0044611819235226	15.47	8.38251973810006e-05
7903592	57535	KIAA1324	rs10745351	1	0.0044611819235226	15.47	8.38251973810006e-05
7903592	57535	KIAA1324	rs11102957	1	0.0044611819235226	15.47	8.38251973810006e-05
7903592	57535	KIAA1324	rs645128	1	0.005091044221479	15.24	9.46767181104376e-05
7903592	57535	KIAA1324	rs12239854	1	0.0383071553228621	11.55	0.000677492567665972
8029642	57787	MARK4	rs344807	19	0	26.43	2.73263218569392e-07
8029642	57787	MARK4	rs2098088	19	0	26.43	2.73263218569392e-07
8029642	57787	MARK4	rs344802	19	0.000615484288953677	18.86	1.40671689577931e-05
8029642	57787	MARK4	rs4884	19	0.0023205378442854	16.29	5.43500193823572e-05
8128638	256380	SCML4	rs9373984	6	0	26.35	2.84818910107092e-07
8128638	256380	SCML4	rs1401171	6	0	24.02	9.53402021673141e-07
8128638	256380	SCML4	rs6904815	6	0	23.96	9.83580796893043e-07
8128638	256380	SCML4	rs7741285	6	0	23.88	1.02531469839684e-06
8128638	256380	SCML4	rs6904598	6	0	23.08	1.553987522455e-06
8128638	256380	SCML4	rs17589264	6	9.35016362786349e-05	21.41	3.70832015582071e-06
8128638	256380	SCML4	rs12211874	6	0.0010128090557045	18.33	1.85758807523215e-05
8128638	256380	SCML4	rs6568503	6	0.00117310443490701	18.15	2.04169428403451e-05
8128638	256380	SCML4	rs12214852	6	0.00117310443490701	18.15	2.04169428403451e-05
8128638	256380	SCML4	rs9486729	6	0.00117310443490701	18.15	2.04169428403451e-05
8128638	256380	SCML4	rs9486730	6	0.00117310443490701	18.15	2.04169428403451e-05
8128638	256380	SCML4	rs6568513	6	0.00173128505242624	17.11	3.52760766999291e-05
8128638	256380	SCML4	rs6568505	6	0.00208333333333333	16.65	4.49503085591241e-05
8128638	256380	SCML4	rs6568497	6	0.0119201493609077	13.71	0.000213315632190136
8128638	256380	SCML4	rs938971	6	0.0119201493609077	13.71	0.000213315632190136
8128638	256380	SCML4	rs7757683	6	0.0374265569917744	11.6	0.000659518193691038
8128638	256380	SCML4	rs872548	6	0.0391010802469136	11.51	0.000692227779118755
8139592	3364	HUS1	rs2708894	7	0	26.34	2.86297396698431e-07
8139592	3364	HUS1	rs2708896	7	0	26.34	2.86297396698431e-07
8139592	3364	HUS1	rs2708903	7	0	26.34	2.86297396698431e-07
8139592	3364	HUS1	rs2708861	7	0	26.34	2.86297396698431e-07
8139592	3364	HUS1	rs2708905	7	0	24.15	8.91161676950778e-07
8139592	3364	HUS1	rs939904	7	9.66183574879227e-05	21.61	3.34105338173058e-06
8139592	3364	HUS1	rs2686821	7	9.66183574879227e-05	21.61	3.34105338173058e-06
8139592	3364	HUS1	rs2708906	7	0.00116042935886278	18.25	1.93725949219694e-05
8139592	3364	HUS1	rs2708883	7	0.00128205128205128	17.73	2.54579893079939e-05
8139592	3364	HUS1	rs2686795	7	0.00137057150245668	17.53	2.82809917898358e-05
8139592	3364	HUS1	rs2708884	7	0.00388523610280932	15.73	7.30562589109567e-05
8139592	3364	HUS1	rs13239855	7	0.00686628807434177	14.7	0.000126046450120814
8139592	3364	HUS1	rs7807750	7	0.00828907130210848	14.27	0.000158368955016585
8139592	3364	HUS1	rs7791084	7	0.00828907130210848	14.27	0.000158368955016585
8139592	3364	HUS1	rs1915960	7	0.00828907130210848	14.27	0.000158368955016585
8139592	3364	HUS1	rs10225968	7	0.00828907130210848	14.27	0.000158368955016585
8139592	3364	HUS1	rs2348666	7	0.00828907130210848	14.27	0.000158368955016585
8139592	3364	HUS1	rs10256256	7	0.00828907130210848	14.27	0.000158368955016585
8139592	3364	HUS1	rs2140113	7	0.0191443984443608	12.95	0.000319921493410303
8139592	3364	HUS1	rs3736547	7	0.0227610619469027	12.61	0.000383688505315911
8139592	3364	HUS1	rs6955251	7	0.0343963096670678	11.75	0.000608432381673357
8139592	3364	HUS1	rs6945365	7	0.04032874617737	11.45	0.000714939996695097
8139592	3364	HUS1	rs2686803	7	0.0477252373276017	11.11	0.000858634915080227
8139592	3364	HUS1	rs7803787	7	0.048545503069122	11.07	0.000877356822876662
8139592	3364	HUS1	rs17711336	7	0.0493598233995585	11.03	0.000896491477678826
7999834	23204	ARL6IP1	rs2291662	16	0	26.21	3.06232610711467e-07
7999834	23204	ARL6IP1	rs11640850	16	0	26.21	3.06232610711467e-07
7999834	23204	ARL6IP1	rs12445870	16	0	26.21	3.06232610711467e-07
7999834	23204	ARL6IP1	rs12448649	16	0	26.21	3.06232610711467e-07
7999834	23204	ARL6IP1	rs11646765	16	0	26.21	3.06232610711467e-07
7999834	23204	ARL6IP1	rs2270849	16	0	26.21	3.06232610711467e-07
7999834	23204	ARL6IP1	rs2606558	16	0.00103153551429413	18.29	1.8970036620574e-05
7999834	23204	ARL6IP1	rs904821	16	0.00933018124507486	14.13	0.000170601183355712
7999834	23204	ARL6IP1	rs2650611	16	0.00997204100652377	14.06	0.000177069791622873
7999834	23204	ARL6IP1	rs2650618	16	0.0204564872452093	12.82	0.000342933723418452
8139758	51142	CHCHD2	rs4948108	7	0	26.21	3.06232610711467e-07
8139758	51142	CHCHD2	rs10499761	7	0	26.21	3.06232610711467e-07
8139758	51142	CHCHD2	rs816229	7	0	25.99	3.43190416436843e-07
8139758	51142	CHCHD2	rs698622	7	0	25.68	4.0298182896648e-07
8139758	51142	CHCHD2	rs698637	7	0	23.57	1.20450890694421e-06
8139758	51142	CHCHD2	rs2215775	7	0	23.57	1.20450890694421e-06
8139758	51142	CHCHD2	rs816400	7	0.0330990935940523	11.82	0.000585978600525646
8148263	55039	TRMT12	rs3812471	8	0	26.16	3.1426538381163e-07
8148263	55039	TRMT12	rs4269525	8	0	26.16	3.1426538381163e-07
8148263	55039	TRMT12	rs6982197	8	0	26.16	3.1426538381163e-07
8148263	55039	TRMT12	rs17298010	8	0.0377057162333236	11.58	0.000666649416127071
8163908	2681	GGTA1P	rs7863842	9	0	26.14	3.17537327494236e-07
8163908	2681	GGTA1P	rs10818564	9	0	25.59	4.22221872998799e-07
8163908	2681	GGTA1P	rs216783	9	0	25.29	4.9325941348811e-07
8163908	2681	GGTA1P	rs306775	9	0	25.29	4.9325941348811e-07
8163908	2681	GGTA1P	rs306773	9	0	25.29	4.9325941348811e-07
8163908	2681	GGTA1P	rs10117389	9	0	25.29	4.9325941348811e-07
8163908	2681	GGTA1P	rs10985285	9	0	25.29	4.9325941348811e-07
8163908	2681	GGTA1P	rs10985287	9	0	25.29	4.9325941348811e-07
8163908	2681	GGTA1P	rs7873990	9	0	24.65	6.87447537087653e-07
8163908	2681	GGTA1P	rs10985284	9	0	24.62	6.98232959986772e-07
8163908	2681	GGTA1P	rs4837866	9	0	24.11	9.09865756783487e-07
8163908	2681	GGTA1P	rs2793265	9	0.000181159420289855	21.14	4.26923174922987e-06
8163908	2681	GGTA1P	rs177698	9	0.000173385348938015	20.79	5.12498672085842e-06
8163908	2681	GGTA1P	rs7029360	9	0.000246913580246914	20.46	6.08905756736946e-06
8163908	2681	GGTA1P	rs475972	9	0.000244498777506112	20.41	6.25023394023279e-06
8163908	2681	GGTA1P	rs3816094	9	0.000239808153477218	20.31	6.58554923424521e-06
8163908	2681	GGTA1P	rs4837862	9	0.000239808153477218	20.31	6.58554923424521e-06
8163908	2681	GGTA1P	rs7045245	9	0.000270688321732405	20.06	7.50500626135369e-06
8163908	2681	GGTA1P	rs10818555	9	0.000270688321732405	20.06	7.50500626135369e-06
8163908	2681	GGTA1P	rs10985277	9	0.000270688321732405	20.06	7.50500626135369e-06
8163908	2681	GGTA1P	rs17417696	9	0.000270688321732405	20.06	7.50500626135369e-06
8163908	2681	GGTA1P	rs10985274	9	0.000377928949357521	19.86	8.33256970140704e-06
8163908	2681	GGTA1P	rs10985299	9	0.000396825396825397	19.66	9.25178607997454e-06
8163908	2681	GGTA1P	rs7026783	9	0.000446275317542053	19.3	1.11706349717374e-05
8163908	2681	GGTA1P	rs623439	9	0.00116213151927438	18.1	2.09601431154497e-05
8163908	2681	GGTA1P	rs1757321	9	0.00138781804163454	17.52	2.84301256170436e-05
8163908	2681	GGTA1P	rs641039	9	0.00178873579888808	17.05	3.64083750330445e-05
8082289	166012	CHST13	rs16837587	3	0	25.98	3.44972705484545e-07
8082289	166012	CHST13	rs3845960	3	0	24.35	8.0326744350159e-07
8082289	166012	CHST13	rs3856650	3	0	24.35	8.0326744350159e-07
8082289	166012	CHST13	rs10934779	3	0	24.35	8.0326744350159e-07
8082289	166012	CHST13	rs11718493	3	0	23.92	1.00423036233106e-06
8082289	166012	CHST13	rs7629573	3	9.33706816059757e-05	21.4	3.72771187238708e-06
8082289	166012	CHST13	rs7617257	3	0.000452331245650661	19.41	1.0545344016382e-05
8082289	166012	CHST13	rs2363947	3	0.000756143667296786	18.66	1.56225728321066e-05
8082289	166012	CHST13	rs1168593	3	0.00117310443490701	18.15	2.04169428403451e-05
8082289	166012	CHST13	rs1873400	3	0.00201028517999065	16.8	4.15333028667767e-05
8082289	166012	CHST13	rs12492352	3	0.00941823899371069	14.12	0.000171510492549989
8082289	166012	CHST13	rs17743103	3	0.0128969086585536	13.57	0.000229829379874383
8082289	166012	CHST13	rs1112121	3	0.0137823129251701	13.43	0.000247632114738288
8082289	166012	CHST13	rs4679279	3	0.0137823129251701	13.43	0.000247632114738288
8075423	150290	DUSP18	rs7290980	22	0	25.92	3.55862993007685e-07
8075423	150290	DUSP18	rs13056033	22	0.0181357649442756	13.03	0.000306540549745652
7945169	120224	TMEM45B	rs11221846	11	0	25.85	3.69004696612718e-07
7945169	120224	TMEM45B	rs10894147	11	0	24.62	6.98232959986772e-07
7945169	120224	TMEM45B	rs1940108	11	0.0322014537902388	11.9	0.000561339441359351
7945169	120224	TMEM45B	rs1622182	11	0.0330990935940523	11.82	0.000585978600525646
7945169	120224	TMEM45B	rs10791048	11	0.0401436781609195	11.46	0.000711103000083523
8113800	2201	FBN2	rs10519994	5	0	25.77	3.84620599086884e-07
8113800	2201	FBN2	rs17677244	5	0	25.63	4.13559592082227e-07
8113800	2201	FBN2	rs10055617	5	0	25.17	5.24924334598189e-07
8113800	2201	FBN2	rs10063393	5	0	25.11	5.4151312427192e-07
8113800	2201	FBN2	rs17164083	5	0	24.69	6.73326359692299e-07
8113800	2201	FBN2	rs4557470	5	0	24.69	6.73326359692299e-07
8113800	2201	FBN2	rs6863262	5	0	24.69	6.73326359692299e-07
8113800	2201	FBN2	rs6595840	5	0	24.69	6.73326359692299e-07
8113800	2201	FBN2	rs1561006	5	0	24.34	8.0744821168443e-07
8113800	2201	FBN2	rs10057855	5	0	23.87	1.03065478734066e-06
8113800	2201	FBN2	rs3909897	5	5.25762355415352e-05	22.26	2.38115459175921e-06
8113800	2201	FBN2	rs10478811	5	0.000249376558603491	20.53	5.87039425151655e-06
8113800	2201	FBN2	rs10041869	5	0.000616682895163908	18.87	1.39936161146718e-05
8113800	2201	FBN2	rs6595843	5	0.00168621700879765	17.13	3.4906563926596e-05
8113800	2201	FBN2	rs11952334	5	0.00189125295508274	16.9	3.94015827251318e-05
8113800	2201	FBN2	rs11952247	5	0.00226254480286738	16.46	4.96873950636198e-05
8113800	2201	FBN2	rs4582335	5	0.00226254480286738	16.46	4.96873950636198e-05
8113800	2201	FBN2	rs6883598	5	0.00298935298935299	15.95	6.50377788222436e-05
8113800	2201	FBN2	rs9327479	5	0.00298935298935299	15.95	6.50377788222436e-05
8113800	2201	FBN2	rs4377749	5	0.00313390313390313	15.91	6.64268191458843e-05
8113800	2201	FBN2	rs11949692	5	0.00358573717948718	15.77	7.15277464697272e-05
8113800	2201	FBN2	rs11953201	5	0.00358573717948718	15.77	7.15277464697272e-05
8113800	2201	FBN2	rs11957248	5	0.00358573717948718	15.77	7.15277464697272e-05
8113800	2201	FBN2	rs11957280	5	0.00358573717948718	15.77	7.15277464697272e-05
8113800	2201	FBN2	rs4318822	5	0.00358573717948718	15.77	7.15277464697272e-05
8113800	2201	FBN2	rs13165572	5	0.00358573717948718	15.77	7.15277464697272e-05
8113800	2201	FBN2	rs13173831	5	0.00420825993345077	15.57	7.95061232433368e-05
8113800	2201	FBN2	rs6893195	5	0.00429352068696331	15.53	8.1206219545145e-05
8113800	2201	FBN2	rs4495231	5	0.00456958665149791	15.37	8.83804146862439e-05
8113800	2201	FBN2	rs6864907	5	0.00737001514386673	14.54	0.000137215004729985
8113800	2201	FBN2	rs4317372	5	0.00973133395813808	14.09	0.000174267815603382
8113800	2201	FBN2	rs11954070	5	0.00978006551240056	14.08	0.000175196810385767
8113800	2201	FBN2	rs4339399	5	0.0100061957868649	14.05	0.000178013832267802
8113800	2201	FBN2	rs17676236	5	0.0214328645269864	12.72	0.000361765769382553
8113800	2201	FBN2	rs10070942	5	0.0214328645269864	12.72	0.000361765769382553
8113800	2201	FBN2	rs6595812	5	0.0270095747049655	12.25	0.00046525815807105
8113800	2201	FBN2	rs7719223	5	0.0271810220596386	12.23	0.000470271984148325
8113800	2201	FBN2	rs764368	5	0.0271810220596386	12.23	0.000470271984148325
8113800	2201	FBN2	rs7726680	5	0.0360467419290949	11.66	0.000638583409205457
8113800	2201	FBN2	rs6595828	5	0.0437057471264368	11.27	0.000787697288027331
8107164	23262	PPIP5K2	rs34831	5	0	25.76	3.86618605228486e-07
8107164	23262	PPIP5K2	rs26429	5	0	25.7	3.98827055514052e-07
8107164	23262	PPIP5K2	rs1011454	5	0	25.7	3.98827055514052e-07
8107164	23262	PPIP5K2	rs257115	5	0	24.61	7.01865674768852e-07
8107164	23262	PPIP5K2	rs34829	5	0	24.05	9.38662623454291e-07
8107164	23262	PPIP5K2	rs34379	5	0	23.04	1.58665630395119e-06
8107164	23262	PPIP5K2	rs34767	5	0	23.04	1.58665630395119e-06
8107164	23262	PPIP5K2	rs152134	5	0	23.04	1.58665630395119e-06
8107164	23262	PPIP5K2	rs26522	5	0	22.89	1.7154198526834e-06
8107164	23262	PPIP5K2	rs26817	5	0	22.69	1.90355942029324e-06
8107164	23262	PPIP5K2	rs27698	5	5.37634408602151e-05	22.43	2.17943089065679e-06
8107164	23262	PPIP5K2	rs34823	5	9.56480153036825e-05	21.58	3.39372352779869e-06
8107164	23262	PPIP5K2	rs2432177	5	0.000274509803921569	20.18	7.04860489499956e-06
8107164	23262	PPIP5K2	rs246902	5	0.00147536884221055	17.32	3.15845095442402e-05
8044236	9648	GCC2	rs893403	2	0	25.67	4.05075458895044e-07
8044236	9648	GCC2	rs2577599	2	0	25.49	4.44681786225351e-07
8044236	9648	GCC2	rs2118450	2	0	25.49	4.44681786225351e-07
8044236	9648	GCC2	rs2438238	2	0	25.15	5.30396536626517e-07
8044236	9648	GCC2	rs1915487	2	0	24.88	6.10121261154282e-07
8044236	9648	GCC2	rs2718755	2	0	23.79	1.0743919710848e-06
8044236	9648	GCC2	rs2577594	2	0.014038643426564	13.41	0.000250286414324604
8044236	9648	GCC2	rs10188434	2	0.020236773954865	12.85	0.000337479243759468
8044236	9648	GCC2	rs7559347	2	0.0235335195530726	12.53	0.000400469809284976
8044236	9648	GCC2	rs13021399	2	0.0488019169329073	11.06	0.00088210143463496
8149330	1508	CTSB	rs6980952	8	0	25.66	4.07179993068411e-07
8149330	1508	CTSB	rs1296023	8	0.000608974358974359	18.78	1.4669744420775e-05
8149330	1508	CTSB	rs17154027	8	0.0012962962962963	17.68	2.61360255358085e-05
8149330	1508	CTSB	rs1293288	8	0.00147536884221055	17.32	3.15845095442402e-05
8149330	1508	CTSB	rs962366	8	0.00355635925256178	15.79	7.07755952561944e-05
8149330	1508	CTSB	rs2645415	8	0.00446103771778671	15.44	8.51663890789497e-05
8149330	1508	CTSB	rs1619003	8	0.0158610670892763	13.26	0.000271129649178824
8149330	1508	CTSB	rs1692808	8	0.0158610670892763	13.26	0.000271129649178824
8149330	1508	CTSB	rs17814426	8	0.0186219036841443	12.98	0.000314835967711377
8149330	1508	CTSB	rs2250903	8	0.0328094504365691	11.85	0.000576613456957988
8149330	1508	CTSB	rs1630828	8	0.0386875422827873	11.53	0.000684820140778964
7978628	55012	PPP2R3C	rs17103104	14	0	25.61	4.17868231444442e-07
7978628	55012	PPP2R3C	rs7159324	14	0	24.78	6.42607902600314e-07
7978628	55012	PPP2R3C	rs2273158	14	0.00151515151515152	17.28	3.22564145624377e-05
7978628	55012	PPP2R3C	rs4494460	14	0.00764754779717373	14.47	0.00014240962790411
7954382	79912	PYROXD1	rs2417981	12	0	25.57	4.26620988119553e-07
7954382	79912	PYROXD1	rs738028	12	0	25.57	4.26620988119553e-07
7954382	79912	PYROXD1	rs2159948	12	0	25.57	4.26620988119553e-07
7954382	79912	PYROXD1	rs6487231	12	0	25.1	5.4432858166502e-07
7954382	79912	PYROXD1	rs6487229	12	0	24.55	7.24063421209719e-07
7954382	79912	PYROXD1	rs7136257	12	0	24.53	7.31618020880489e-07
7954382	79912	PYROXD1	rs12423381	12	0.00160375030841352	17.23	3.31165358180971e-05
7954382	79912	PYROXD1	rs7314131	12	0.00166912125675012	17.19	3.38212025328724e-05
7954382	79912	PYROXD1	rs7135390	12	0.00180635838150289	17.03	3.67938696528001e-05
7954382	79912	PYROXD1	rs11610942	12	0.00234257468300022	16.23	5.6098679405637e-05
7954382	79912	PYROXD1	rs2110159	12	0.04923458101053	11.04	0.000891668617862335
8011499	5023	P2RX1	rs2325788	17	0	25.52	4.37820861007161e-07
8120758	26054	SENP6	rs6453835	6	0	25.51	4.40095963239337e-07
8120758	26054	SENP6	rs6936085	6	0	25.51	4.40095963239337e-07
8120758	26054	SENP6	rs276695	6	5.3248136315229e-05	22.36	2.26033012110679e-06
8120758	26054	SENP6	rs999209	6	5.3248136315229e-05	22.36	2.26033012110679e-06
8120758	26054	SENP6	rs1280038	6	9.55109837631328e-05	21.57	3.41146474599894e-06
8120758	26054	SENP6	rs1591511	6	0.000395114942528736	19.62	9.44750622763184e-06
8120758	26054	SENP6	rs6928852	6	0.000452803901079763	19.42	1.04902723537853e-05
8120758	26054	SENP6	rs7747947	6	0.000572969329288844	19.15	1.20837503157228e-05
8120758	26054	SENP6	rs9341527	6	0.000627684175751569	18.93	1.35603390442745e-05
8120758	26054	SENP6	rs2647399	6	0.017745435975999	13.07	0.000300063133861772
8120758	26054	SENP6	rs9352237	6	0.017745435975999	13.07	0.000300063133861772
8120758	26054	SENP6	rs2784730	6	0.0179017061370003	13.06	0.000301669435807222
8120758	26054	SENP6	rs2647415	6	0.0229048964218456	12.6	0.000385746755682007
8120758	26054	SENP6	rs12213227	6	0.0298720842738901	12.06	0.000515152920191081
8149942	55246	CCDC25	rs4538825	8	0	25.51	4.40095963239337e-07
8149942	55246	CCDC25	rs10102309	8	0	25.51	4.40095963239337e-07
8149942	55246	CCDC25	rs10091671	8	0	24.1	9.14602967979548e-07
8149942	55246	CCDC25	rs725361	8	0	23.11	1.52992942640367e-06
8149942	55246	CCDC25	rs2010776	8	5.37634408602151e-05	22.43	2.17943089065679e-06
8149942	55246	CCDC25	rs2280884	8	0.005091044221479	15.24	9.46767181104376e-05
8149942	55246	CCDC25	rs7831769	8	0.005091044221479	15.24	9.46767181104376e-05
8149942	55246	CCDC25	rs6997451	8	0.005091044221479	15.24	9.46767181104376e-05
8149942	55246	CCDC25	rs10503818	8	0.005091044221479	15.24	9.46767181104376e-05
8149942	55246	CCDC25	rs7016934	8	0.0160228898426323	13.2	0.000279949117880086
8149942	55246	CCDC25	rs7833799	8	0.0169502449084816	13.14	0.000289057857888992
8149942	55246	CCDC25	rs1048887	8	0.0169502449084816	13.14	0.000289057857888992
8149942	55246	CCDC25	rs898476	8	0.017745435975999	13.07	0.000300063133861772
8149942	55246	CCDC25	rs4352802	8	0.0214156735283496	12.73	0.00035983654358314
8149942	55246	CCDC25	rs17479454	8	0.0415346907993967	11.38	0.000742391172649204
8149942	55246	CCDC25	rs17477565	8	0.0493598233995585	11.03	0.000896491477678826
7952677	4798	NFRKB	rs11221846	11	0	25.47	4.49315515004904e-07
7952677	4798	NFRKB	rs10894147	11	0	24.57	7.16587037054773e-07
7952677	4798	NFRKB	rs1940108	11	0.000174064403829417	20.84	4.99292269968594e-06
7952677	4798	NFRKB	rs10791048	11	0.000275157232704403	20.2	6.97529356316554e-06
7952677	4798	NFRKB	rs1622182	11	0.00283467825367267	16.04	6.20182999965458e-05
7952677	4798	NFRKB	rs536393	11	0.00455840455840456	15.38	8.79139012130593e-05
7952677	4798	NFRKB	rs10750419	11	0.0252431628332761	12.4	0.000429333848898369
7952677	4798	NFRKB	rs1783910	11	0.0292714799085266	12.11	0.000501521354224128
8065359	22918	CD93	rs844867	20	0	25.33	4.83135809221768e-07
8065359	22918	CD93	rs844885	20	0	25.33	4.83135809221768e-07
8065359	22918	CD93	rs844886	20	0	25.33	4.83135809221768e-07
8065359	22918	CD93	rs844887	20	0	25.33	4.83135809221768e-07
8065359	22918	CD93	rs844888	20	0	25.33	4.83135809221768e-07
8065359	22918	CD93	rs844824	20	0	24.99	5.76284327186879e-07
8065359	22918	CD93	rs1884655	20	9.38967136150235e-05	21.49	3.55678621175985e-06
8065359	22918	CD93	rs844843	20	0.00185581727337616	16.96	3.81757014028371e-05
8065359	22918	CD93	rs844882	20	0.0233146722649872	12.55	0.000396206301852743
8101086	27163	NAAA	rs13125558	4	0	25.32	4.85647012975873e-07
8101086	27163	NAAA	rs2273	4	5.28262017960909e-05	22.29	2.3442422044866e-06
8101086	27163	NAAA	rs4859413	4	5.28262017960909e-05	22.29	2.3442422044866e-06
8101086	27163	NAAA	rs4859581	4	5.28262017960909e-05	22.29	2.3442422044866e-06
8101086	27163	NAAA	rs17221100	4	0.000624589086127548	18.91	1.37032467716007e-05
8101086	27163	NAAA	rs4859584	4	0.0111013215859031	13.84	0.000199053215193759
8101086	27163	NAAA	rs11097212	4	0.0126984126984127	13.59	0.000227393629657518
8101086	27163	NAAA	rs8878	4	0.0160203681942812	13.21	0.000278459372405033
8101086	27163	NAAA	rs4859588	4	0.0160203681942812	13.21	0.000278459372405033
8101086	27163	NAAA	rs6850760	4	0.0160203681942812	13.21	0.000278459372405033
8101086	27163	NAAA	rs4302486	4	0.0160203681942812	13.21	0.000278459372405033
8101086	27163	NAAA	rs6845396	4	0.0160228898426323	13.2	0.000279949117880086
8101086	27163	NAAA	rs7674409	4	0.0176455534229047	13.08	0.000298465454698795
8101086	27163	NAAA	rs6532026	4	0.0296584522265456	12.08	0.000509655975403886
8101086	27163	NAAA	rs17001210	4	0.0296584522265456	12.08	0.000509655975403886
7942417	9828	ARHGEF17	rs3741149	11	0	25.23	5.08844994202453e-07
7942417	9828	ARHGEF17	rs7930880	11	0	23.77	1.08561408616201e-06
7942417	9828	ARHGEF17	rs7114009	11	0.000240963855421687	20.35	6.44930881791041e-06
7942417	9828	ARHGEF17	rs7941359	11	0.000240963855421687	20.35	6.44930881791041e-06
7942417	9828	ARHGEF17	rs7125598	11	0.000240963855421687	20.35	6.44930881791041e-06
7942417	9828	ARHGEF17	rs7129990	11	0.00145582329317269	17.34	3.12538499481505e-05
7942417	9828	ARHGEF17	rs11824050	11	0.00593509055047517	14.97	0.000109234061414674
7942417	9828	ARHGEF17	rs7342205	11	0.00738322451029633	14.52	0.000138679405429488
7942417	9828	ARHGEF17	rs947837	11	0.0207574654042243	12.78	0.000350344929501945
7932964	10438	C1D	rs10439494	2	0.000636515912897822	19.03	1.2867938006456e-05
7932964	10438	C1D	rs7575344	2	0.0310768261964736	11.96	0.000543548707239421
8072989	9463	PICK1	rs8142185	22	0	25.1	5.4432858166502e-07
8086352	54986	ULK4	rs6599175	3	0	25.06	5.55737943091326e-07
8086352	54986	ULK4	rs1717024	3	0.000249376558603491	20.53	5.87039425151655e-06
8086352	54986	ULK4	rs9825741	3	0.000400728597449909	19.71	9.01285014608748e-06
8086352	54986	ULK4	rs6599176	3	0.000400728597449909	19.71	9.01285014608748e-06
8086352	54986	ULK4	rs9867627	3	0.000400728597449909	19.71	9.01285014608748e-06
8086352	54986	ULK4	rs7648578	3	0.000400728597449909	19.71	9.01285014608748e-06
8086352	54986	ULK4	rs2128834	3	0.000400728597449909	19.71	9.01285014608748e-06
8086352	54986	ULK4	rs3774372	3	0.000400728597449909	19.71	9.01285014608748e-06
8086352	54986	ULK4	rs13325965	3	0.000400728597449909	19.71	9.01285014608748e-06
8086352	54986	ULK4	rs1716685	3	0.000400728597449909	19.71	9.01285014608748e-06
8086352	54986	ULK4	rs1717006	3	0.000400728597449909	19.71	9.01285014608748e-06
8086352	54986	ULK4	rs1717020	3	0.000400728597449909	19.71	9.01285014608748e-06
8086352	54986	ULK4	rs2272007	3	0.000400728597449909	19.71	9.01285014608748e-06
8086352	54986	ULK4	rs13087502	3	0.000400728597449909	19.71	9.01285014608748e-06
8086352	54986	ULK4	rs7652506	3	0.000400728597449909	19.71	9.01285014608748e-06
8086352	54986	ULK4	rs17062109	3	0.000637797918764686	19.06	1.26672247020768e-05
8086352	54986	ULK4	rs9856633	3	0.00127287191726333	17.7	2.58626601740446e-05
8086352	54986	ULK4	rs809930	3	0.00249102807684188	16.15	5.85185695899184e-05
8086352	54986	ULK4	rs17214987	3	0.0399078606392168	11.47	0.0007072868059427
8138689	8935	SKAP2	rs213520	7	0	25.05	5.58627553086764e-07
8138689	8935	SKAP2	rs2960784	7	0	25.05	5.58627553086764e-07
8138689	8935	SKAP2	rs2936426	7	0	25.05	5.58627553086764e-07
8138689	8935	SKAP2	rs513387	7	0.000176133861734919	20.92	4.78868667925341e-06
8138689	8935	SKAP2	rs212853	7	0.0286666666666667	12.14	0.000493517761577487
8138689	8935	SKAP2	rs4722631	7	0.0286666666666667	12.14	0.000493517761577487
8138689	8935	SKAP2	rs11770043	7	0.0286666666666667	12.14	0.000493517761577487
8138689	8935	SKAP2	rs11773029	7	0.0286666666666667	12.14	0.000493517761577487
8138689	8935	SKAP2	rs1123158	7	0.0286666666666667	12.14	0.000493517761577487
8138689	8935	SKAP2	rs212851	7	0.0334347429266809	11.8	0.000592307210799939
8138689	8935	SKAP2	rs2462910	7	0.0364192053633047	11.64	0.000645486028195732
8138689	8935	SKAP2	rs3801872	7	0.0469292329826454	11.14	0.000844858914345378
8039144	147798	TMC4	rs36659	19	0	24.93	5.94500685527003e-07
8130768	8635	RNASET2	rs1819333	6	0	24.89	6.06964566003306e-07
8130768	8635	RNASET2	rs386548	6	0	24.89	6.06964566003306e-07
8130768	8635	RNASET2	rs422562	6	0	24.38	7.90854922017955e-07
8130768	8635	RNASET2	rs408918	6	0	24.32	8.15875320506502e-07
8130768	8635	RNASET2	rs415890	6	0	24.31	8.20121890210064e-07
8130768	8635	RNASET2	rs416131	6	0	23.47	1.26876844956282e-06
8130768	8635	RNASET2	rs9457252	6	0.00118531367447239	18.22	1.96801359436214e-05
8130768	8635	RNASET2	rs6904946	6	0.00118531367447239	18.22	1.96801359436214e-05
8130768	8635	RNASET2	rs1894603	6	0.00118531367447239	18.22	1.96801359436214e-05
8130768	8635	RNASET2	rs7749278	6	0.00118531367447239	18.22	1.96801359436214e-05
8130768	8635	RNASET2	rs9295385	6	0.00123051681706317	17.94	2.27979044132225e-05
8130768	8635	RNASET2	rs2236313	6	0.00815963806753918	14.29	0.000156695109217799
8130768	8635	RNASET2	rs1130033	6	0.0166731291198139	13.16	0.000285988884782385
8130768	8635	RNASET2	rs1358883	6	0.0184047528757426	13.01	0.000309831941764685
8130768	8635	RNASET2	rs12209395	6	0.0192317317317317	12.94	0.000321635010872824
8130768	8635	RNASET2	rs720325	6	0.0192317317317317	12.94	0.000321635010872824
8130768	8635	RNASET2	rs4710175	6	0.0192317317317317	12.94	0.000321635010872824
7944913	80071	CCDC15	rs11219854	11	0	24.84	6.22913511223042e-07
7944913	80071	CCDC15	rs11219878	11	0	24.84	6.22913511223042e-07
7944913	80071	CCDC15	rs11219869	11	0	24.49	7.46965158616333e-07
7944913	80071	CCDC15	rs7103312	11	0	24.49	7.46965158616333e-07
7944913	80071	CCDC15	rs3802806	11	0	24.49	7.46965158616333e-07
7944913	80071	CCDC15	rs6590115	11	0	23.23	1.43737485986791e-06
7944913	80071	CCDC15	rs4935903	11	0	23.07	1.56209091952713e-06
7944913	80071	CCDC15	rs12276686	11	0.00017474879860201	20.86	4.94105833604462e-06
7944913	80071	CCDC15	rs12791271	11	0.00174545454545455	17.07	3.60269399303486e-05
7944913	80071	CCDC15	rs7130442	11	0.0110080941869021	13.86	0.00019694590733498
7944913	80071	CCDC15	rs10893305	11	0.0130699930699931	13.53	0.000234780046924878
7930996	55717	WDR11	rs1316302	10	0	24.62	6.98232959986772e-07
7930996	55717	WDR11	rs10788121	10	0	22.87	1.73336244364305e-06
7930996	55717	WDR11	rs17100835	10	5.15198351365276e-05	22.07	2.62886270711036e-06
7930996	55717	WDR11	rs1254186	10	0.00129424194400423	17.66	2.6412294481855e-05
7930996	55717	WDR11	rs17500035	10	0.0130567081604426	13.52	0.000236034416529349
7930996	55717	WDR11	rs17101184	10	0.0255331280647736	12.38	0.000433957150545919
7930996	55717	WDR11	rs4752486	10	0.0255331280647736	12.38	0.000433957150545919
8105456	133383	SETD9	rs832554	5	0	24.6	7.05517340441221e-07
8105456	133383	SETD9	rs252902	5	0	24.6	7.05517340441221e-07
8105456	133383	SETD9	rs252904	5	0	24.6	7.05517340441221e-07
8105456	133383	SETD9	rs252915	5	0	24.6	7.05517340441221e-07
8105456	133383	SETD9	rs2113079	5	0	24.6	7.05517340441221e-07
8105456	133383	SETD9	rs832584	5	0	24.08	9.24151719586165e-07
8105456	133383	SETD9	rs832539	5	0	23.91	1.00946033113607e-06
8105456	133383	SETD9	rs832531	5	0	23.47	1.26876844956282e-06
8105456	133383	SETD9	rs2591968	5	0	23.47	1.26876844956282e-06
8105456	133383	SETD9	rs2591961	5	0	23.47	1.26876844956282e-06
8105456	133383	SETD9	rs860580	5	0	23.01	1.61160918672885e-06
8105456	133383	SETD9	rs832575	5	9.71817298347911e-05	21.66	3.2550860415202e-06
8105456	133383	SETD9	rs2662021	5	0.000172488141440276	20.73	5.28809983815292e-06
8105456	133383	SETD9	rs1573998	5	0.000172488141440276	20.73	5.28809983815292e-06
8105456	133383	SETD9	rs2662016	5	0.000403817914831131	19.72	8.96581155322679e-06
8105456	133383	SETD9	rs2662015	5	0.000393419170243205	19.59	9.59701984774124e-06
8105456	133383	SETD9	rs7736675	5	0.000393419170243205	19.59	9.59701984774124e-06
8105456	133383	SETD9	rs7736842	5	0.000393419170243205	19.59	9.59701984774124e-06
8105456	133383	SETD9	rs11960484	5	0.00116213151927438	18.1	2.09601431154497e-05
8105456	133383	SETD9	rs252905	5	0.00116213151927438	18.1	2.09601431154497e-05
8105456	133383	SETD9	rs832566	5	0.00116213151927438	18.1	2.09601431154497e-05
8105456	133383	SETD9	rs1445996	5	0.00174927113702624	17.09	3.56495213359172e-05
8105456	133383	SETD9	rs33320	5	0.00226666666666667	16.43	5.04799559140982e-05
8105456	133383	SETD9	rs702681	5	0.00265745971960661	16.09	6.04021482776116e-05
8105456	133383	SETD9	rs252895	5	0.00329892734264319	15.85	6.85665365128213e-05
8105456	133383	SETD9	rs10039338	5	0.0117773943054357	13.72	0.000212182871222579
8105456	133383	SETD9	rs1445998	5	0.0195998011434253	12.91	0.000326831293087956
8105456	133383	SETD9	rs2257505	5	0.0206389698736638	12.79	0.000348477119246869
8052698	10438	C1D	rs10439494	2	0.000972348830142814	18.49	1.70798109419836e-05
8052698	10438	C1D	rs7575344	2	0.0259422750424448	12.33	0.000445736407512023
7973924	9692	KIAA0391	rs17103120	14	0	24.4	7.82686937204843e-07
7973924	9692	KIAA0391	rs17103104	14	0	23.42	1.30217643007956e-06
7973924	9692	KIAA0391	rs7159324	14	0.000251256281407035	20.55	5.80937912567402e-06
7973924	9692	KIAA0391	rs17103226	14	0.000244498777506112	20.41	6.25023394023279e-06
7973924	9692	KIAA0391	rs4494460	14	0.000239234449760766	20.29	6.65474906817723e-06
7973924	9692	KIAA0391	rs11621391	14	0.00608298171589311	14.89	0.000113965520208619
7973924	9692	KIAA0391	rs8008066	14	0.00669441553936871	14.75	0.000122747526217739
7973924	9692	KIAA0391	rs2008130	14	0.00669441553936871	14.75	0.000122747526217739
7973924	9692	KIAA0391	rs12879140	14	0.0374914592484139	11.59	0.000663074121790696
8100154	10699	CORIN	rs1866689	4	0	24.34	8.0744821168443e-07
8100154	10699	CORIN	rs8180146	4	0	24.34	8.0744821168443e-07
8100154	10699	CORIN	rs1822030	4	0	24.34	8.0744821168443e-07
8040386	1653	DDX1	rs807621	2	0	24.32	8.15875320506502e-07
8040386	1653	DDX1	rs807616	2	0	23.84	1.04684298921156e-06
8040386	1653	DDX1	rs4668940	2	0	22.79	1.80703525480319e-06
8040386	1653	DDX1	rs807582	2	0.0113006707494896	13.8	0.000203336229894922
8040386	1653	DDX1	rs753383	2	0.0129938786867001	13.55	0.000232291423450961
8040386	1653	DDX1	rs755345	2	0.014038643426564	13.41	0.000250286414324604
8042576	55577	NAGK	rs4605395	2	0	24.29	8.2868163738353e-07
8042576	55577	NAGK	rs9636397	2	0	23.76	1.09126914943059e-06
8042576	55577	NAGK	rs2287329	2	9.66183574879227e-05	21.61	3.34105338173058e-06
8042576	55577	NAGK	rs12996507	2	9.66183574879227e-05	21.61	3.34105338173058e-06
8042576	55577	NAGK	rs11126315	2	0.0167828556674413	13.15	0.000287519243401653
8042576	55577	NAGK	rs9636399	2	0.0214328645269864	12.72	0.000361765769382553
8042576	55577	NAGK	rs7580273	2	0.0263537093324327	12.3	0.000452958293923552
8042576	55577	NAGK	rs13010446	2	0.0360467419290949	11.66	0.000638583409205457
8042576	55577	NAGK	rs11675048	2	0.0425309849967384	11.33	0.000762649013024779
8104449	22948	CCT5	rs2548554	5	0	24.22	8.59352447325558e-07
8104449	22948	CCT5	rs2548553	5	0	24.22	8.59352447325558e-07
8104449	22948	CCT5	rs2548552	5	0	24.22	8.59352447325558e-07
8104449	22948	CCT5	rs2578619	5	0	24.22	8.59352447325558e-07
8104449	22948	CCT5	rs2244960	5	0	24.22	8.59352447325558e-07
8104449	22948	CCT5	rs2244964	5	0	24.22	8.59352447325558e-07
8104449	22948	CCT5	rs2662532	5	0	24.22	8.59352447325558e-07
8104449	22948	CCT5	rs699113	5	0	23.05	1.57842508723738e-06
8104449	22948	CCT5	rs2292267	5	0.0131292235553717	13.5	0.00023856345402871
8104449	22948	CCT5	rs3852164	5	0.0264043054154053	12.29	0.000455391735964188
8044049	8807	IL18RAP	rs1035127	2	0	24.2	8.6832280854547e-07
8044049	8807	IL18RAP	rs2041756	2	0	24.2	8.6832280854547e-07
8044049	8807	IL18RAP	rs6708413	2	0	24.2	8.6832280854547e-07
8044049	8807	IL18RAP	rs7559479	2	0	24.2	8.6832280854547e-07
8044049	8807	IL18RAP	rs1420106	2	0.000174520069808028	20.85	4.96692257819107e-06
8044049	8807	IL18RAP	rs759382	2	0.00139099645928174	17.38	3.06029305143878e-05
8044049	8807	IL18RAP	rs1420097	2	0.0265212527964206	12.28	0.000457838370858115
8044049	8807	IL18RAP	rs10439410	2	0.0293728298611111	12.1	0.000504218229449006
8044049	8807	IL18RAP	rs6758936	2	0.0293728298611111	12.1	0.000504218229449006
8044049	8807	IL18RAP	rs2041739	2	0.0293728298611111	12.1	0.000504218229449006
8044049	8807	IL18RAP	rs4851004	2	0.0293728298611111	12.1	0.000504218229449006
8044049	8807	IL18RAP	rs2287033	2	0.0293728298611111	12.1	0.000504218229449006
8044049	8807	IL18RAP	rs6710528	2	0.0293728298611111	12.1	0.000504218229449006
8044049	8807	IL18RAP	rs3732124	2	0.0293728298611111	12.1	0.000504218229449006
8044049	8807	IL18RAP	rs885088	2	0.0293728298611111	12.1	0.000504218229449006
8044049	8807	IL18RAP	rs2058659	2	0.0293728298611111	12.1	0.000504218229449006
8044049	8807	IL18RAP	rs1420105	2	0.0310050568900126	11.97	0.000540639413892149
7925229	148789	B3GALNT2	rs1305556	1	0	24.16	8.86546212270417e-07
7925229	148789	B3GALNT2	rs696244	1	0	24.16	8.86546212270417e-07
7925229	148789	B3GALNT2	rs291356	1	0	22.58	2.01572112398219e-06
7925229	148789	B3GALNT2	rs291395	1	0.00226711560044893	16.47	4.94259981903701e-05
7925229	148789	B3GALNT2	rs291371	1	0.00225314777998675	16.42	5.07469578784931e-05
7925229	148789	B3GALNT2	rs291377	1	0.0186219036841443	12.98	0.000314835967711377
7925229	148789	B3GALNT2	rs291344	1	0.048545503069122	11.07	0.000877356822876662
7925229	148789	B3GALNT2	rs291386	1	0.0493598233995585	11.03	0.000896491477678826
8011713	58191	CXCL16	rs8071612	17	0	24.03	9.48463279025069e-07
8011713	58191	CXCL16	rs1051009	17	0.0353339305265253	11.7	0.000625000978493236
7927669	7019	TFAM	rs10826178	10	0	23.94	9.93851799795664e-07
7927669	7019	TFAM	rs4397793	10	0	23.83	1.05229552459243e-06
7927669	7019	TFAM	rs11006130	10	0.00232659273755164	16.31	5.37793976816928e-05
7927669	7019	TFAM	rs3900887	10	0.0073887489504618	14.53	0.00013794524860268
7927669	7019	TFAM	rs2162464	10	0.00925750394944708	14.14	0.000169696729464101
7927669	7019	TFAM	rs12355138	10	0.0184919436052367	12.99	0.000313158969130093
8052233	130162	CLHC1	rs7349405	2	0	23.91	1.00946033113607e-06
8052233	130162	CLHC1	rs1444261	2	0.00616113744075829	14.87	0.000115180278096597
8052233	130162	CLHC1	rs6545480	2	0.0120091716824305	13.69	0.000215599466954777
8052233	130162	CLHC1	rs2589092	2	0.0159900144527657	13.24	0.000274037909602573
8052233	130162	CLHC1	rs4268958	2	0.0235335195530726	12.53	0.000400469809284976
8052233	130162	CLHC1	rs11125555	2	0.0290002182929491	12.13	0.000496171199567146
8052233	130162	CLHC1	rs7590143	2	0.0422777933876557	11.35	0.000754479691433103
8052233	130162	CLHC1	rs6715130	2	0.0436393805309735	11.28	0.000783465565415074
8074806	9647	PPM1F	rs2283797	22	0	23.91	1.00946033113607e-06
8074806	9647	PPM1F	rs9610470	22	5.06585612968592e-05	21.99	2.74074744429594e-06
8074806	9647	PPM1F	rs9610487	22	0.000174978127734033	20.87	4.91532926016906e-06
8074806	9647	PPM1F	rs2266980	22	0.000403817914831131	19.72	8.96581155322679e-06
8074806	9647	PPM1F	rs240055	22	0.0309357097390197	11.99	0.000534867898538342
7961102	51266	CLEC1B	rs12229020	12	0	23.85	1.04141878621036e-06
7961102	51266	CLEC1B	rs7313235	12	0	23.85	1.04141878621036e-06
7961102	51266	CLEC1B	rs7957464	12	0	22.54	2.05813096810266e-06
7961102	51266	CLEC1B	rs1447877	12	0	22.54	2.05813096810266e-06
8010918	55275	VPS53	rs448465	17	0	23.75	1.09695375495154e-06
8010918	55275	VPS53	rs394747	17	0	23.75	1.09695375495154e-06
8010918	55275	VPS53	rs366151	17	0	23.38	1.32953696517403e-06
8010918	55275	VPS53	rs2543781	17	0	23.38	1.32953696517403e-06
8010918	55275	VPS53	rs10521105	17	0.000178491744756805	21.02	4.54513951960957e-06
8010918	55275	VPS53	rs461521	17	0.00232303309226386	16.35	5.26561624267658e-05
8010918	55275	VPS53	rs385894	17	0.0356157586583309	11.68	0.000631755330930331
8010918	55275	VPS53	rs2002015	17	0.0401436781609195	11.46	0.000711103000083523
8010918	55275	VPS53	rs1833459	17	0.0436393805309735	11.28	0.000783465565415074
8010918	55275	VPS53	rs1062923	17	0.04923458101053	11.04	0.000891668617862335
8164665	2889	RAPGEF1	rs12375830	9	0	23.74	1.10266805756094e-06
8164665	2889	RAPGEF1	rs11243463	9	0	23.74	1.10266805756094e-06
8164665	2889	RAPGEF1	rs11243469	9	0	23.74	1.10266805756094e-06
8164665	2889	RAPGEF1	rs17553325	9	0.00197879858657244	16.86	4.02407462156986e-05
8164665	2889	RAPGEF1	rs17539168	9	0.0173466769309725	13.1	0.000295295777966161
8013135	6720	SREBF1	rs8065563	17	0	23.6	1.1858751622364e-06
8013135	6720	SREBF1	rs4925123	17	0	23.6	1.1858751622364e-06
8013135	6720	SREBF1	rs9912895	17	0	23.6	1.1858751622364e-06
8013135	6720	SREBF1	rs8073001	17	0	23.6	1.1858751622364e-06
8013135	6720	SREBF1	rs5002487	17	0	23.6	1.1858751622364e-06
8013135	6720	SREBF1	rs4925129	17	0	23.02	1.60324812711439e-06
8013135	6720	SREBF1	rs4925126	17	0	22.83	1.76981436398545e-06
8013135	6720	SREBF1	rs9899634	17	0	22.71	1.88384941491372e-06
8013135	6720	SREBF1	rs8079321	17	0.000410600970511385	19.81	8.55340117973118e-06
8013135	6720	SREBF1	rs12951376	17	0.0010351966873706	18.3	1.88707168765456e-05
8052947	56603	CYP26B1	rs194237	2	0	23.52	1.23622000394849e-06
8052947	56603	CYP26B1	rs41417	2	0	23.52	1.23622000394849e-06
8052947	56603	CYP26B1	rs41416	2	0	23.52	1.23622000394849e-06
8052947	56603	CYP26B1	rs41415	2	0	23.12	1.52199336286228e-06
8052947	56603	CYP26B1	rs1159766	2	0.000243013365735115	20.4	6.28297952984214e-06
8052947	56603	CYP26B1	rs1159764	2	0.000243013365735115	20.4	6.28297952984214e-06
8052947	56603	CYP26B1	rs41419	2	0.00137057150245668	17.53	2.82809917898358e-05
8052947	56603	CYP26B1	rs41412	2	0.00137057150245668	17.53	2.82809917898358e-05
8052947	56603	CYP26B1	rs41394	2	0.00137057150245668	17.53	2.82809917898358e-05
8052947	56603	CYP26B1	rs41407	2	0.00593509055047517	14.97	0.000109234061414674
8052947	56603	CYP26B1	rs41398	2	0.00787220026350461	14.4	0.000147802310334454
8052947	56603	CYP26B1	rs41401	2	0.0351785358069021	11.71	0.000621651197291592
8161865	158471	PRUNE2	rs505034	9	0	23.5	1.24913767096762e-06
8161865	158471	PRUNE2	rs561970	9	0	23.5	1.24913767096762e-06
8161865	158471	PRUNE2	rs615187	9	0	22.98	1.63695570183652e-06
8161865	158471	PRUNE2	rs12001088	9	0.0131292235553717	13.5	0.00023856345402871
8161865	158471	PRUNE2	rs506086	9	0.0169502449084816	13.14	0.000289057857888992
8161865	158471	PRUNE2	rs4745576	9	0.0239731574684716	12.49	0.000409136193760195
8126303	54210	TREM1	rs4714441	6	0	23.49	1.25564718261391e-06
8126303	54210	TREM1	rs4714439	6	0.000181900864029104	21.15	4.24701255479556e-06
8126303	54210	TREM1	rs1982756	6	0.000181900864029104	21.15	4.24701255479556e-06
8126303	54210	TREM1	rs9367096	6	0.000179937022042285	21.1	4.35928125709091e-06
8126303	54210	TREM1	rs2627569	6	0.000179937022042285	21.1	4.35928125709091e-06
8126303	54210	TREM1	rs9369264	6	0.00180635838150289	17.03	3.67938696528001e-05
8126303	54210	TREM1	rs6921835	6	0.00180635838150289	17.03	3.67938696528001e-05
8126303	54210	TREM1	rs1825406	6	0.00180635838150289	17.03	3.67938696528001e-05
8126303	54210	TREM1	rs4236073	6	0.00180635838150289	17.03	3.67938696528001e-05
8131539	54664	TMEM106B	rs6460895	7	0	23.44	1.28870864939261e-06
8131539	54664	TMEM106B	rs3823612	7	0	23	1.62001398246647e-06
8131539	54664	TMEM106B	rs1468804	7	0.000181900864029104	21.15	4.24701255479556e-06
8131539	54664	TMEM106B	rs7792410	7	0.000408314773570898	19.76	8.78010895767119e-06
8131539	54664	TMEM106B	rs4721059	7	0.000395114942528736	19.62	9.44750622763184e-06
8131539	54664	TMEM106B	rs17165701	7	0.00231087856987138	16.32	5.34963498687128e-05
8131539	54664	TMEM106B	rs3800845	7	0.0025462962962963	16.12	5.94528574935696e-05
8131539	54664	TMEM106B	rs6962694	7	0.0133498145859085	13.47	0.000242408309714197
8131539	54664	TMEM106B	rs1435534	7	0.0220078599499821	12.66	0.000373562215098037
8131539	54664	TMEM106B	rs1548882	7	0.0258614807233026	12.35	0.00044098647251007
8131539	54664	TMEM106B	rs17149894	7	0.0404346582785245	11.44	0.000718797910643904
8063389	284751	LINC01270	rs6063499	20	0	23.42	1.30217643007956e-06
8063389	284751	LINC01270	rs4811023	20	0.000426894343649947	19.55	9.80007367211813e-06
8102619	308	ANXA5	rs1480287	4	0	23.36	1.34343270450463e-06
8102619	308	ANXA5	rs6534306	4	0.000423728813559322	19.47	1.02192153965749e-05
8102619	308	ANXA5	rs17051381	4	0.000630182421227197	18.95	1.3418927994498e-05
8102619	308	ANXA5	rs725882	4	0.000795107033639144	18.53	1.67250959849752e-05
8102619	308	ANXA5	rs2306419	4	0.00487713374601388	15.28	9.26927523464967e-05
8102619	308	ANXA5	rs10003585	4	0.0335965178661808	11.79	0.000595497352140174
7910164	56997	ADCK3	rs3768419	1	0	23.35	1.35043510282363e-06
7910164	56997	ADCK3	rs3795446	1	0	23.35	1.35043510282363e-06
7910164	56997	ADCK3	rs1045287	1	0.000182898948331047	21.17	4.20292169133499e-06
7910164	56997	ADCK3	rs1045286	1	0.000182898948331047	21.17	4.20292169133499e-06
7910164	56997	ADCK3	rs12403236	1	0.000182898948331047	21.17	4.20292169133499e-06
7910164	56997	ADCK3	rs6659424	1	0.000182898948331047	21.17	4.20292169133499e-06
7910164	56997	ADCK3	rs6704144	1	0.000171821305841924	20.69	5.39972667938662e-06
7910164	56997	ADCK3	rs3795453	1	0.000624589086127548	18.91	1.37032467716007e-05
7910164	56997	ADCK3	rs7535826	1	0.000624589086127548	18.91	1.37032467716007e-05
7910164	56997	ADCK3	rs12593	1	0.000974124809741248	18.5	1.6990429947621e-05
7986350	91947	ARRDC4	rs1552679	15	0	23.33	1.36454991184655e-06
7986350	91947	ARRDC4	rs8028722	15	0	23.33	1.36454991184655e-06
7986350	91947	ARRDC4	rs6496273	15	0.000184162062615101	21.23	4.07338589223558e-06
7986350	91947	ARRDC4	rs964672	15	0.000184162062615101	21.23	4.07338589223558e-06
7986350	91947	ARRDC4	rs1491184	15	0.000184162062615101	21.23	4.07338589223558e-06
7986350	91947	ARRDC4	rs1043382	15	0.00168745414526779	17.15	3.45409413692751e-05
7939524	2132	EXT2	rs2074040	11	0	23.2	1.45997328751045e-06
7939524	2132	EXT2	rs7127924	11	0.000987432675044883	18.39	1.80000168726494e-05
7939524	2132	EXT2	rs11037858	11	0.00616113744075829	14.87	0.000115180278096597
7939524	2132	EXT2	rs2074044	11	0.0106791778373548	13.9	0.000192798468274016
7908388	5996	RGS1	rs1323296	1	0	23.19	1.46758501300012e-06
7908388	5996	RGS1	rs1359062	1	0	23.19	1.46758501300012e-06
7908388	5996	RGS1	rs2760520	1	0.00101371496720334	18.34	1.84786339227091e-05
7908388	5996	RGS1	rs1323295	1	0.00117009132420091	18.14	2.05244396063452e-05
7908388	5996	RGS1	rs2760524	1	0.00136054421768707	17.59	2.74025523859532e-05
7908388	5996	RGS1	rs6684404	1	0.00738322451029633	14.52	0.000138679405429488
7908388	5996	RGS1	rs35197737	1	0.0205165692007797	12.81	0.000344771570610167
7908388	5996	RGS1	rs10801127	1	0.0317713214620431	11.92	0.000555344807081293
7973770	23256	SCFD1	rs9806111	14	0	23.16	1.49065984701565e-06
7973770	23256	SCFD1	rs229237	14	9.3764650726676e-05	21.46	3.61286933768073e-06
7973770	23256	SCFD1	rs229201	14	0.000173160173160173	20.78	5.15181730619066e-06
7973770	23256	SCFD1	rs9322864	14	0.000395114942528736	19.62	9.44750622763184e-06
7973770	23256	SCFD1	rs229244	14	0.00117714613838645	18.17	2.0203643128364e-05
7973770	23256	SCFD1	rs183467	14	0.00166666666666667	17.18	3.39997116785293e-05
7973770	23256	SCFD1	rs4981770	14	0.00794117647058823	14.36	0.000150975687111143
7973770	23256	SCFD1	rs179541	14	0.0105877074921489	13.91	0.000191775428053352
7973770	23256	SCFD1	rs179534	14	0.0105877074921489	13.91	0.000191775428053352
7973770	23256	SCFD1	rs179558	14	0.014038643426564	13.41	0.000250286414324604
7973770	23256	SCFD1	rs179554	14	0.014038643426564	13.41	0.000250286414324604
7973770	23256	SCFD1	rs12882931	14	0.0270095747049655	12.25	0.00046525815807105
7973770	23256	SCFD1	rs35069045	14	0.0270095747049655	12.25	0.00046525815807105
7935403	84986	ARHGAP19	rs11189080	10	0	23.15	1.49843204406742e-06
7935403	84986	ARHGAP19	rs11189170	10	0	22.5	2.10143595601244e-06
7935403	84986	ARHGAP19	rs11189092	10	5.00500500500501e-05	21.91	2.85741030524158e-06
7935403	84986	ARHGAP19	rs701820	10	9.76085895558809e-05	21.68	3.2213237525602e-06
7935403	84986	ARHGAP19	rs11189029	10	0.0231165787932045	12.57	0.000391988579109066
7935403	84986	ARHGAP19	rs1253426	10	0.0231165787932045	12.57	0.000391988579109066
8140319	3092	HIP1	rs1018945	7	0	23.12	1.52199336286228e-06
8140319	3092	HIP1	rs12534422	7	0.000633333333333333	18.98	1.32095832767035e-05
8140319	3092	HIP1	rs4731230	7	0.000970579314528359	18.47	1.72599923957153e-05
8140319	3092	HIP1	rs7810980	7	0.0302952227589909	12.05	0.000517923795645918
8180379	439921	MXRA7	rs2159358	17	0	23.12	1.52199336286228e-06
8180379	439921	MXRA7	rs7221855	17	0.000256410256410256	20.63	5.57161728293377e-06
8180379	439921	MXRA7	rs11868472	17	0.00392273994424532	15.72	7.34434941662883e-05
8180379	439921	MXRA7	rs9916811	17	0.00505219985085757	15.25	9.41767558985692e-05
8180379	439921	MXRA7	rs2286585	17	0.00549148819330038	15.14	9.98256408034632e-05
8180379	439921	MXRA7	rs2286593	17	0.0103203943314849	14.01	0.000181840967527323
8180379	439921	MXRA7	rs2240769	17	0.0129707112970711	13.56	0.000231057097157748
8180379	439921	MXRA7	rs41380448	17	0.0133498145859085	13.47	0.000242408309714197
8180379	439921	MXRA7	rs2410996	17	0.0133498145859085	13.47	0.000242408309714197
8180379	439921	MXRA7	rs9889862	17	0.0141103466882504	13.4	0.000251624298198861
8180379	439921	MXRA7	rs4261576	17	0.0154121863799283	13.29	0.000266825481457198
8180379	439921	MXRA7	rs9913451	17	0.0154121863799283	13.29	0.000266825481457198
8180379	439921	MXRA7	rs9898576	17	0.0158610670892763	13.26	0.000271129649178824
7894355	10438	C1D	rs10439494	2	0.0165825242718447	13.17	0.000284466737292217
7894355	10438	C1D	rs7575344	2	0.017518902986031	13.09	0.000296876351565599
7966746	8739	HRK	rs7294919	12	0	22.96	1.65407513641327e-06
7966746	8739	HRK	rs7133290	12	0.00724342663273961	14.58	0.000134332739940524
7966746	8739	HRK	rs4767469	12	0.0122055674518201	13.67	0.000217907940275337
7966746	8739	HRK	rs7132339	12	0.0143608414239482	13.38	0.000254321729089974
7966072	11108	PRDM4	rs2374710	12	0	22.8	1.79765705665026e-06
7966072	11108	PRDM4	rs11113426	12	9.44287063267233e-05	21.52	3.50157660459455e-06
7966072	11108	PRDM4	rs1362653	12	0.00013869625520111	21.28	3.96850476218244e-06
7966072	11108	PRDM4	rs11113470	12	0.000452803901079763	19.42	1.04902723537853e-05
7966072	11108	PRDM4	rs4964607	12	0.000626442466205078	18.92	1.36316048321319e-05
7966072	11108	PRDM4	rs1045741	12	0.000626442466205078	18.92	1.36316048321319e-05
7966072	11108	PRDM4	rs10861779	12	0.000623359580052493	18.9	1.37752668581307e-05
7966072	11108	PRDM4	rs12322163	12	0.00821232655695386	14.28	0.000157529793295111
7925003	79573	TTC13	rs7545429	1	0	22.76	1.83546534042477e-06
7925003	79573	TTC13	rs11122179	1	0.00168869309838473	17.17	3.41791678256345e-05
7925003	79573	TTC13	rs10864648	1	0.00168869309838473	17.17	3.41791678256345e-05
7925003	79573	TTC13	rs12033207	1	0.0086873508353222	14.22	0.000162632780891693
7925003	79573	TTC13	rs6679570	1	0.0203341933898513	12.84	0.000339287613504916
7925003	79573	TTC13	rs2185100	1	0.0203341933898513	12.84	0.000339287613504916
7925003	79573	TTC13	rs3748774	1	0.0203341933898513	12.84	0.000339287613504916
7925003	79573	TTC13	rs6699234	1	0.0203341933898513	12.84	0.000339287613504916
7925003	79573	TTC13	rs11122158	1	0.0203341933898513	12.84	0.000339287613504916
7925003	79573	TTC13	rs12040904	1	0.0203341933898513	12.84	0.000339287613504916
7925003	79573	TTC13	rs2185099	1	0.0310050568900126	11.97	0.000540639413892149
7925003	79573	TTC13	rs16853414	1	0.0459782608695652	11.18	0.000826837724550976
8029507	5819	PVRL2	rs8104483	19	0	22.75	1.84504139632982e-06
7934731	10438	C1D	rs10439494	2	0.00193578847969783	16.89	3.96097099256202e-05
7934731	10438	C1D	rs7575344	2	0.0238757533611497	12.5	0.000406952017444959
7927658	7321	UBE2D1	rs10826178	10	0	22.69	1.90355942029324e-06
7927658	7321	UBE2D1	rs4397793	10	0.000178970917225951	21.07	4.42806715765816e-06
7927658	7321	UBE2D1	rs11599360	10	0.0404346582785245	11.44	0.000718797910643904
7927658	7321	UBE2D1	rs3900887	10	0.043838884301312	11.26	0.000791952109495679
7927658	7321	UBE2D1	rs11006130	10	0.0472252155172414	11.13	0.000849425913926046
7988444	50804	MYEF2	rs1531916	15	0	22.53	2.06887256140178e-06
7988444	50804	MYEF2	rs2291340	15	5.40248514316586e-05	22.46	2.14565505124839e-06
7988444	50804	MYEF2	rs8032420	15	0.000177777777777778	21	4.59283371175396e-06
7988444	50804	MYEF2	rs1426722	15	0.000177777777777778	21	4.59283371175396e-06
7909586	5525	PPP2R5A	rs12145484	1	0	22.51	2.09052475906584e-06
7909586	5525	PPP2R5A	rs351392	1	0.000406955234924158	19.74	8.87247248485641e-06
7909586	5525	PPP2R5A	rs12403586	1	0.00135628586332812	17.56	2.7838290418707e-05
7909586	5525	PPP2R5A	rs3820513	1	0.00135628586332812	17.56	2.7838290418707e-05
7909586	5525	PPP2R5A	rs11119934	1	0.00135628586332812	17.56	2.7838290418707e-05
7909586	5525	PPP2R5A	rs4951597	1	0.00197461212976023	16.84	4.06670421025167e-05
7909586	5525	PPP2R5A	rs1826214	1	0.0023071852340145	16.36	5.23790588199753e-05
7909586	5525	PPP2R5A	rs11119886	1	0.00333333333333333	15.84	6.89298373729534e-05
7909586	5525	PPP2R5A	rs351393	1	0.00741111667501252	14.51	0.000139417496352588
7909586	5525	PPP2R5A	rs4951588	1	0.00960213032581454	14.1	0.000173343782164112
7909586	5525	PPP2R5A	rs12567517	1	0.0116319444444444	13.75	0.000208820819710062
7909586	5525	PPP2R5A	rs792448	1	0.0123687943262411	13.65	0.000220241320452157
7967212	3242	HPD	rs2707070	12	5.34188034188034e-05	22.37	2.24859120317995e-06
7967212	3242	HPD	rs11043218	12	0.000272904483430799	20.09	7.38819702387491e-06
7967212	3242	HPD	rs11043223	12	0.00187159440890784	16.92	3.89886203778317e-05
7967212	3242	HPD	rs483416	12	0.0317713214620431	11.92	0.000555344807081293
7967212	3242	HPD	rs1168658	12	0.0317713214620431	11.92	0.000555344807081293
7967212	3242	HPD	rs1169081	12	0.0469292329826454	11.14	0.000844858914345378
7994102	84516	DCTN5	rs35585	16	5.3248136315229e-05	22.36	2.26033012110679e-06
7994102	84516	DCTN5	rs26760	16	0.000178970917225951	21.07	4.42806715765816e-06
7994102	84516	DCTN5	rs35635	16	0.000479616306954436	19.29	1.12292936351695e-05
7994102	84516	DCTN5	rs42873	16	0.000619699934768428	18.88	1.39204495074785e-05
7994102	84516	DCTN5	rs120963	16	0.0362271604938272	11.65	0.000642025349825136
7994102	84516	DCTN5	rs459894	16	0.0406288591241569	11.43	0.000722676857441187
7994102	84516	DCTN5	rs426745	16	0.0406288591241569	11.43	0.000722676857441187
7994102	84516	DCTN5	rs240745	16	0.0406288591241569	11.43	0.000722676857441187
7994102	84516	DCTN5	rs420259	16	0.0417325056433409	11.37	0.000746398778848638
7940565	9415	FADS2	rs174549	11	5.29941706412295e-05	22.3	2.33206607981599e-06
7940565	9415	FADS2	rs174548	11	0.000172935581495893	20.76	5.20590215438215e-06
7940565	9415	FADS2	rs174547	11	0.015123580494322	13.32	0.0002625901774147
7940565	9415	FADS2	rs174534	11	0.0191443984443608	12.95	0.000319921493410303
7940565	9415	FADS2	rs174577	11	0.0200346706290243	12.87	0.000333891609336585
7940565	9415	FADS2	rs174583	11	0.025	12.42	0.000424760239759923
7940565	9415	FADS2	rs4246215	11	0.0329550102249489	11.83	0.000582839943179275
8073752	55007	FAM118A	rs136610	22	5.24109014675052e-05	22.23	2.41865009637937e-06
8073752	55007	FAM118A	rs104664	22	0.000253485424588086	20.58	5.71904778628307e-06
8073752	55007	FAM118A	rs3827393	22	0.000253485424588086	20.58	5.71904778628307e-06
8073752	55007	FAM118A	rs6006992	22	0.000253485424588086	20.58	5.71904778628307e-06
8073752	55007	FAM118A	rs5765272	22	0.000253485424588086	20.58	5.71904778628307e-06
8073752	55007	FAM118A	rs1569413	22	0.000253485424588086	20.58	5.71904778628307e-06
8073752	55007	FAM118A	rs5765327	22	0.000270688321732405	20.06	7.50500626135369e-06
8045816	2820	GPD2	rs2568816	2	5.23286237571952e-05	22.2	2.45673796468384e-06
8045816	2820	GPD2	rs3820857	2	0.000176600441501104	20.96	4.68973424737054e-06
8045816	2820	GPD2	rs298233	2	0.000406955234924158	19.74	8.87247248485641e-06
8045816	2820	GPD2	rs548516	2	0.000406955234924158	19.74	8.87247248485641e-06
8045816	2820	GPD2	rs298224	2	0.000406955234924158	19.74	8.87247248485641e-06
8045816	2820	GPD2	rs297581	2	0.000406955234924158	19.74	8.87247248485641e-06
8045816	2820	GPD2	rs12104533	2	0.00118223760092272	18.2	1.98878834671918e-05
8045816	2820	GPD2	rs4635480	2	0.00118223760092272	18.2	1.98878834671918e-05
8045816	2820	GPD2	rs12993820	2	0.0041421279937181	15.6	7.8254588785575e-05
8045816	2820	GPD2	rs4664206	2	0.00449159021406728	15.41	8.65291736037396e-05
8045816	2820	GPD2	rs297597	2	0.00456958665149791	15.37	8.83804146862439e-05
8045816	2820	GPD2	rs692187	2	0.00456958665149791	15.37	8.83804146862439e-05
8045816	2820	GPD2	rs1368249	2	0.00456958665149791	15.37	8.83804146862439e-05
8045816	2820	GPD2	rs17267744	2	0.00703457673309487	14.61	0.000132211108336988
8045816	2820	GPD2	rs3769364	2	0.0080071754729289	14.34	0.000152588014722543
8045816	2820	GPD2	rs526540	2	0.010384024577573	14	0.000182810632981835
8045816	2820	GPD2	rs571785	2	0.010384024577573	14	0.000182810632981835
8045816	2820	GPD2	rs542355	2	0.010384024577573	14	0.000182810632981835
8045816	2820	GPD2	rs6436555	2	0.0122971818958155	13.66	0.000219071500122872
8045816	2820	GPD2	rs7561404	2	0.0125546621526308	13.62	0.000223788685261759
8045816	2820	GPD2	rs2280278	2	0.0135053939642223	13.45	0.000245006181879507
8045816	2820	GPD2	rs9288604	2	0.0141103466882504	13.4	0.000251624298198861
8045816	2820	GPD2	rs297594	2	0.0324134366925065	11.88	0.000567399412997703
8003607	400566	C17orf97	rs12951902	17	5.21648408972353e-05	22.15	2.52155969005337e-06
8003607	400566	C17orf97	rs12945271	17	0.0449152542372881	11.22	0.000809204950151468
8003607	400566	C17orf97	rs4985600	17	0.0449152542372881	11.22	0.000809204950151468
7912412	2475	MTOR	rs7549109	1	5.18403317781234e-05	22.12	2.5612735265282e-06
7912412	2475	MTOR	rs12124983	1	5.18403317781234e-05	22.12	2.5612735265282e-06
7912412	2475	MTOR	rs2076655	1	5.18403317781234e-05	22.12	2.5612735265282e-06
7912412	2475	MTOR	rs7544489	1	5.18403317781234e-05	22.12	2.5612735265282e-06
7912412	2475	MTOR	rs4845858	1	5.18403317781234e-05	22.12	2.5612735265282e-06
7912412	2475	MTOR	rs1057079	1	0.000257400257400257	20.68	5.42800099642587e-06
7912412	2475	MTOR	rs7526649	1	0.000255754475703325	20.61	5.63012614079572e-06
7912412	2475	MTOR	rs1064261	1	0.000255754475703325	20.61	5.63012614079572e-06
7912412	2475	MTOR	rs11121706	1	0.000272904483430799	20.09	7.38819702387491e-06
7912412	2475	MTOR	rs1010447	1	0.000269749518304432	20.03	7.62366954269404e-06
7912412	2475	MTOR	rs910660	1	0.000345622119815668	19.97	7.86667696348799e-06
7912412	2475	MTOR	rs11121704	1	0.000381825124093165	19.94	7.99108165869254e-06
7912412	2475	MTOR	rs11121703	1	0.000405156537753223	19.73	8.91901943196215e-06
7912412	2475	MTOR	rs6540965	1	0.000578821927136534	19.21	1.17098368976801e-05
7912412	2475	MTOR	rs6671083	1	0.000578821927136534	19.21	1.17098368976801e-05
7912412	2475	MTOR	rs2744815	1	0.000972348830142814	18.49	1.70798109419836e-05
7912412	2475	MTOR	rs7553827	1	0.00231998249069818	16.34	5.29347402001487e-05
8180378	439921	MXRA7	rs7221855	17	5.18403317781234e-05	22.12	2.5612735265282e-06
8180378	439921	MXRA7	rs2159358	17	0.000250941028858218	20.54	5.83980670668104e-06
8180378	439921	MXRA7	rs9916811	17	0.0036748552027162	15.75	7.22879388261805e-05
8180378	439921	MXRA7	rs9898576	17	0.00416173570019724	15.62	7.74312620043824e-05
8180378	439921	MXRA7	rs11868472	17	0.00835341365461847	14.26	0.000159212618609452
8180378	439921	MXRA7	rs2286585	17	0.0112426900584795	13.82	0.000201183240330766
8180378	439921	MXRA7	rs2240769	17	0.0184047528757426	13.01	0.000309831941764685
8180378	439921	MXRA7	rs4261576	17	0.0417325056433409	11.37	0.000746398778848638
8180378	439921	MXRA7	rs9913451	17	0.0417325056433409	11.37	0.000746398778848638
8180378	439921	MXRA7	rs11077847	17	0.0493598233995585	11.03	0.000896491477678826
7962112	65981	CAPRIN2	rs6487923	12	5.12032770097286e-05	22.05	2.65639682431917e-06
7962112	65981	CAPRIN2	rs7327	12	5.12032770097286e-05	22.05	2.65639682431917e-06
7962112	65981	CAPRIN2	rs4143105	12	5.12032770097286e-05	22.05	2.65639682431917e-06
7962112	65981	CAPRIN2	rs3910561	12	5.12032770097286e-05	22.05	2.65639682431917e-06
7962112	65981	CAPRIN2	rs6487925	12	5.12032770097286e-05	22.05	2.65639682431917e-06
7962112	65981	CAPRIN2	rs10771755	12	5.12032770097286e-05	22.05	2.65639682431917e-06
7962112	65981	CAPRIN2	rs10743728	12	5.12032770097286e-05	22.05	2.65639682431917e-06
7962112	65981	CAPRIN2	rs10771748	12	5.06585612968592e-05	21.99	2.74074744429594e-06
7962112	65981	CAPRIN2	rs2289300	12	0.00039426523297491	19.6	9.54691984523814e-06
7962112	65981	CAPRIN2	rs6487939	12	0.000574712643678161	19.17	1.19577988616355e-05
7962112	65981	CAPRIN2	rs10771767	12	0.000574712643678161	19.17	1.19577988616355e-05
7962112	65981	CAPRIN2	rs7298007	12	0.00639078051335778	14.82	0.000118274505048066
7962112	65981	CAPRIN2	rs12832973	12	0.0329550102249489	11.83	0.000582839943179275
7962112	65981	CAPRIN2	rs10771745	12	0.0407828641834897	11.42	0.000726576953246649
7962112	65981	CAPRIN2	rs12833211	12	0.0464933658272407	11.16	0.000835799229945754
7957715	121441	NEDD1	rs252185	12	5.04286434694907e-05	21.98	2.75506487978207e-06
7957715	121441	NEDD1	rs252180	12	5.04286434694907e-05	21.98	2.75506487978207e-06
7957715	121441	NEDD1	rs249569	12	5.04286434694907e-05	21.98	2.75506487978207e-06
7957715	121441	NEDD1	rs10860107	12	5.04286434694907e-05	21.98	2.75506487978207e-06
7957715	121441	NEDD1	rs39657	12	0.0010351966873706	18.3	1.88707168765456e-05
7957715	121441	NEDD1	rs1548947	12	0.00549148819330038	15.14	9.98256408034632e-05
7957715	121441	NEDD1	rs12299073	12	0.0386875422827873	11.53	0.000684820140778964
8003089	8720	MBTPS1	rs7184373	16	5.02008032128514e-05	21.94	2.81308898078379e-06
8003089	8720	MBTPS1	rs12923097	16	4.93827160493827e-05	21.76	3.08975163284152e-06
8003089	8720	MBTPS1	rs10445073	16	0.000578821927136534	19.21	1.17098368976801e-05
8003089	8720	MBTPS1	rs3826138	16	0.00100920154348471	18.31	1.87719194893246e-05
8003089	8720	MBTPS1	rs999781	16	0.00200746965452848	16.79	4.17527513891979e-05
8003089	8720	MBTPS1	rs907045	16	0.002089072543618	16.69	4.40123882598368e-05
8003089	8720	MBTPS1	rs4782886	16	0.00222972972972973	16.5	4.86500741851036e-05
8003089	8720	MBTPS1	rs12923284	16	0.00227882037533512	16.44	5.02143664644261e-05
8003089	8720	MBTPS1	rs4082806	16	0.00794896957801767	14.37	0.00015017596766537
8003089	8720	MBTPS1	rs11149616	16	0.00997204100652377	14.06	0.000177069791622873
8003089	8720	MBTPS1	rs2875855	16	0.0176455534229047	13.08	0.000298465454698795
8003089	8720	MBTPS1	rs7185137	16	0.048545503069122	11.07	0.000877356822876662
8137709	90637	ZFAND2A	rs2960839	7	4.97512437810945e-05	21.77	3.07368882264629e-06
8137709	90637	ZFAND2A	rs2960840	7	4.97512437810945e-05	21.77	3.07368882264629e-06
8137709	90637	ZFAND2A	rs2960841	7	4.97512437810945e-05	21.77	3.07368882264629e-06
8137709	90637	ZFAND2A	rs4075937	7	9.70402717127608e-05	21.64	3.28920339482214e-06
8137709	90637	ZFAND2A	rs2949192	7	0.000448121337469838	19.33	1.09964985840466e-05
8137709	90637	ZFAND2A	rs1880297	7	0.000622746640445756	18.89	1.38476670978214e-05
8137709	90637	ZFAND2A	rs6968988	7	0.000777363184079602	18.62	1.59538035524997e-05
8137709	90637	ZFAND2A	rs7787534	7	0.00704177323103154	14.62	0.000131511420619718
8137709	90637	ZFAND2A	rs4305794	7	0.0133498145859085	13.47	0.000242408309714197
8137709	90637	ZFAND2A	rs4285396	7	0.0214156735283496	12.73	0.00035983654358314
8137709	90637	ZFAND2A	rs9655467	7	0.0406288591241569	11.43	0.000722676857441187
8137709	90637	ZFAND2A	rs9655470	7	0.0431018518518518	11.3	0.000775070909245685
8137709	90637	ZFAND2A	rs7778968	7	0.0467207207207207	11.15	0.000840316731910356
8137709	90637	ZFAND2A	rs6955290	7	0.0467207207207207	11.15	0.000840316731910356
7990620	10099	TSPAN3	rs4886847	15	4.93827160493827e-05	21.76	3.08975163284152e-06
7990620	10099	TSPAN3	rs2404234	15	4.93827160493827e-05	21.76	3.08975163284152e-06
7990620	10099	TSPAN3	rs12372961	15	4.93827160493827e-05	21.76	3.08975163284152e-06
7990620	10099	TSPAN3	rs16968665	15	4.93827160493827e-05	21.76	3.08975163284152e-06
7990620	10099	TSPAN3	rs2404233	15	0.000139082058414465	21.29	3.94785596717495e-06
7990620	10099	TSPAN3	rs3743479	15	0.00216302367941712	16.6	4.61510214005292e-05
7990620	10099	TSPAN3	rs12910419	15	0.0325396825396825	11.87	0.00057045412526219
7990620	10099	TSPAN3	rs17466989	15	0.0377057162333236	11.58	0.000666649416127071
8018558	51	ACOX1	rs8065144	17	4.90918016691213e-05	21.75	3.1058986680388e-06
8018558	51	ACOX1	rs7342883	17	0.00145582329317269	17.34	3.12538499481505e-05
8018558	51	ACOX1	rs7342882	17	0.00393325387365912	15.7	7.42241702513241e-05
8035803	7562	ZNF708	rs627522	19	4.90196078431373e-05	21.73	3.13844718917099e-06
8035803	7562	ZNF708	rs1645791	19	0.000421940928270042	19.46	1.02728583053231e-05
8035803	7562	ZNF708	rs7254957	19	0.000421940928270042	19.46	1.02728583053231e-05
8035803	7562	ZNF708	rs1781860	19	0.000421940928270042	19.46	1.02728583053231e-05
8035803	7562	ZNF708	rs4482412	19	0.000421940928270042	19.46	1.02728583053231e-05
8035803	7562	ZNF708	rs4411627	19	0.000421940928270042	19.46	1.02728583053231e-05
8035803	7562	ZNF708	rs7250372	19	0.000421940928270042	19.46	1.02728583053231e-05
8035803	7562	ZNF708	rs4468754	19	0.000421940928270042	19.46	1.02728583053231e-05
8035803	7562	ZNF708	rs7247882	19	0.000454704442112627	19.45	1.03267839540053e-05
8035803	7562	ZNF708	rs4321312	19	0.00063143901628448	18.96	1.33487787944143e-05
8035803	7562	ZNF708	rs2650844	19	0.00063143901628448	18.96	1.33487787944143e-05
8035803	7562	ZNF708	rs279807	19	0.00116909039064728	18.13	2.06325049845191e-05
8035803	7562	ZNF708	rs29710	19	0.00123355263157895	17.95	2.26784419122277e-05
8035803	7562	ZNF708	rs25760	19	0.00152081775118424	17.31	3.17511555274374e-05
8035803	7562	ZNF708	rs2914638	19	0.00201735866760497	16.83	4.08818895582069e-05
8035803	7562	ZNF708	rs1142653	19	0.00200746965452848	16.79	4.17527513891979e-05
8035803	7562	ZNF708	rs29709	19	0.00225314777998675	16.42	5.07469578784931e-05
8035803	7562	ZNF708	rs2061915	19	0.00427901524032825	15.54	8.07777967551674e-05
8035803	7562	ZNF708	rs29727	19	0.00593386952636282	14.96	0.000109814510008333
8035803	7562	ZNF708	rs7248106	19	0.0351785358069021	11.71	0.000621651197291592
8035803	7562	ZNF708	rs7247623	19	0.0351785358069021	11.71	0.000621651197291592
8035803	7562	ZNF708	rs8101643	19	0.0459782608695652	11.18	0.000826837724550976
8116247	6940	ZNF354A	rs10516147	5	4.89476260401371e-05	21.72	3.15484956884473e-06
8116247	6940	ZNF354A	rs11743893	5	0.00129732592004236	17.69	2.59989818326815e-05
8116247	6940	ZNF354A	rs1071882	5	0.00201735866760497	16.83	4.08818895582069e-05
8116247	6940	ZNF354A	rs4266420	5	0.00201735866760497	16.83	4.08818895582069e-05
8116247	6940	ZNF354A	rs12514827	5	0.0312702900827312	11.95	0.00054647380609272
7893913	10438	C1D	rs10439494	2	0.00248407643312102	16.19	5.72957781845593e-05
7893913	10438	C1D	rs7575344	2	0.0239731574684716	12.49	0.000409136193760195
7894124	10921	RNPS1	rs12599229	16	9.7323600973236e-05	21.67	3.23816074675446e-06
7894124	10921	RNPS1	rs17183533	16	0.0202173644559713	12.86	0.000335680593296239
7894124	10921	RNPS1	rs161427	16	0.0306142034548944	12.02	0.000526327021975265
7909628	28982	FLVCR1	rs7544198	1	9.49667616334283e-05	21.53	3.48336515057626e-06
7909628	28982	FLVCR1	rs17019818	1	9.49667616334283e-05	21.53	3.48336515057626e-06
7909628	28982	FLVCR1	rs2291772	1	9.49667616334283e-05	21.53	3.48336515057626e-06
7909628	28982	FLVCR1	rs6680409	1	9.49667616334283e-05	21.53	3.48336515057626e-06
7909628	28982	FLVCR1	rs12567713	1	0.000574712643678161	19.17	1.19577988616355e-05
7909628	28982	FLVCR1	rs12042181	1	0.00569459557490025	15.06	0.000104147010369921
8068684	54097	FAM3B	rs449043	21	9.44287063267233e-05	21.52	3.50157660459455e-06
8068684	54097	FAM3B	rs369413	21	0.000411985018726592	19.82	8.50876973456357e-06
8068684	54097	FAM3B	rs2838009	21	0.000397255326832792	19.67	9.2034954246451e-06
8068684	54097	FAM3B	rs2838011	21	0.00570912375790425	15.04	0.000105256460816211
8068684	54097	FAM3B	rs376350	21	0.0482472571581482	11.08	0.000872638006804044
7992737	114984	FLYWCH2	rs1063677	16	9.40291490362012e-05	21.5	3.53828663066823e-06
8116227	57396	CLK4	rs10516147	5	9.36329588014981e-05	21.42	3.68902966139109e-06
8116227	57396	CLK4	rs11743893	5	0.00121412803532009	17.97	2.24414003636356e-05
8116227	57396	CLK4	rs1071882	5	0.00464111236377302	15.33	9.02715124980124e-05
8116227	57396	CLK4	rs4266420	5	0.00464111236377302	15.33	9.02715124980124e-05
8034565	1777	DNASE2	rs7251196	19	0.000139082058414465	21.29	3.94785596717495e-06
8034565	1777	DNASE2	rs10411443	19	0.000139082058414465	21.29	3.94785596717495e-06
8034565	1777	DNASE2	rs6511842	19	0.000377928949357521	19.86	8.33256970140704e-06
8034565	1777	DNASE2	rs4804737	19	0.00116042935886278	18.25	1.93725949219694e-05
8034565	1777	DNASE2	rs10419408	19	0.00210333790580704	16.64	4.51879120691815e-05
7901804	10207	INADL	rs17378676	1	0.000184672206832872	21.24	4.05218945987632e-06
8006627	9326	ZNHIT3	rs4796224	17	0.000182898948331047	21.17	4.20292169133499e-06
8006627	9326	ZNHIT3	rs2306589	17	0.000182898948331047	21.17	4.20292169133499e-06
8006627	9326	ZNHIT3	rs17560870	17	0.0216164514586322	12.69	0.00036761627064854
8006627	9326	ZNHIT3	rs1106907	17	0.0417325056433409	11.37	0.000746398778848638
8006627	9326	ZNHIT3	rs17619821	17	0.0449152542372881	11.22	0.000809204950151468
8075089	24144	TFIP11	rs1046453	22	0.000181159420289855	21.14	4.26923174922987e-06
7983679	23431	AP4E1	rs6493470	15	0.0001806684733514	21.11	4.33659173410368e-06
7983679	23431	AP4E1	rs7181201	15	0.00908658420551855	14.17	0.000167012238813541
7983679	23431	AP4E1	rs2614780	15	0.0129707112970711	13.56	0.000231057097157748
7983679	23431	AP4E1	rs6493469	15	0.0129707112970711	13.56	0.000231057097157748
7983679	23431	AP4E1	rs8031702	15	0.0129707112970711	13.56	0.000231057097157748
7983679	23431	AP4E1	rs3784301	15	0.0252431628332761	12.4	0.000429333848898369
8013094	8533	COPS3	rs4985761	17	0.000179937022042285	21.1	4.35928125709091e-06
8013094	8533	COPS3	rs8072402	17	0.000179937022042285	21.1	4.35928125709091e-06
8013094	8533	COPS3	rs4985752	17	0.000609560474815528	18.79	1.45930269901545e-05
8013094	8533	COPS3	rs7208065	17	0.00119544064498193	18.03	2.17451058507119e-05
8013094	8533	COPS3	rs8080386	17	0.00433683391676391	15.5	8.25052538926224e-05
8180377	439921	MXRA7	rs2159358	17	0.000179452669358457	21.08	4.40501833908046e-06
8180377	439921	MXRA7	rs7221855	17	0.000243013365735115	20.4	6.28297952984214e-06
8180377	439921	MXRA7	rs11868472	17	0.00121951219512195	17.87	2.36520353340758e-05
8180377	439921	MXRA7	rs2286585	17	0.00166912125675012	17.19	3.38212025328724e-05
8180377	439921	MXRA7	rs9916811	17	0.00206736353077816	16.72	4.33218813590482e-05
8180377	439921	MXRA7	rs2240769	17	0.00723461798512508	14.57	0.000135047541132573
8180377	439921	MXRA7	rs4261576	17	0.00738322451029633	14.52	0.000138679405429488
8180377	439921	MXRA7	rs9913451	17	0.00738322451029633	14.52	0.000138679405429488
8180377	439921	MXRA7	rs9889862	17	0.0086873508353222	14.22	0.000162632780891693
8180377	439921	MXRA7	rs41380448	17	0.0107646622123237	13.89	0.000193827006416491
8180377	439921	MXRA7	rs2410996	17	0.0107646622123237	13.89	0.000193827006416491
8180377	439921	MXRA7	rs9898576	17	0.0111941391941392	13.83	0.000200115372719061
8180377	439921	MXRA7	rs973630	17	0.0264043054154053	12.29	0.000455391735964188
8180377	439921	MXRA7	rs11077847	17	0.0312702900827312	11.95	0.00054647380609272
8180377	439921	MXRA7	rs2286595	17	0.0346734673467347	11.73	0.000615005925480334
8180377	439921	MXRA7	rs2286593	17	0.0377057162333236	11.58	0.000666649416127071
8180377	439921	MXRA7	rs2590260	17	0.0436393805309735	11.28	0.000783465565415074
8180377	439921	MXRA7	rs12450896	17	0.0464933658272407	11.16	0.000835799229945754
8070160	539	ATP5O	rs4591	21	0.000178491744756805	21.02	4.54513951960957e-06
8070160	539	ATP5O	rs2834295	21	0.000382701875239189	19.95	7.94939550495297e-06
8070160	539	ATP5O	rs2834301	21	0.000572390572390572	19.11	1.23396642344189e-05
8070160	539	ATP5O	rs2834300	21	0.0282844912742838	12.16	0.000488253771170466
8126452	5190	PEX6	rs2274517	6	0.000177777777777778	21	4.59283371175396e-06
8126452	5190	PEX6	rs3818554	6	0.000177777777777778	21	4.59283371175396e-06
8126452	5190	PEX6	rs9986447	6	0.00101100208147487	18.32	1.86736416969912e-05
8126452	5190	PEX6	rs6927188	6	0.00443548387096774	15.45	8.47169431099576e-05
8126452	5190	PEX6	rs6936722	6	0.0216229174157977	12.7	0.000365655575738477
8111136	54463	FAM134B	rs419470	5	0.00017636684303351	20.93	4.76375383556557e-06
8111136	54463	FAM134B	rs382288	5	0.000247524752475248	20.49	5.99436102866902e-06
8111136	54463	FAM134B	rs377978	5	0.000247524752475248	20.49	5.99436102866902e-06
8111136	54463	FAM134B	rs256890	5	0.000577053632043449	19.18	1.18953183557073e-05
7895153	10438	C1D	rs10439494	2	0.00629493249167105	14.85	0.000116408069911784
7932492	387638	C10orf113	rs9988744	10	0.000172043010752688	20.72	5.3157875283363e-06
7932492	387638	C10orf113	rs10828206	10	0.0271810220596386	12.23	0.000470271984148325
7932492	387638	C10orf113	rs1841530	10	0.0271810220596386	12.23	0.000470271984148325
7923812	8934	RAB29	rs1172198	1	0.00025706940874036	20.65	5.51371867001708e-06
7923812	8934	RAB29	rs823121	1	0.000246305418719212	20.45	6.12095560823552e-06
7923812	8934	RAB29	rs823137	1	0.000246305418719212	20.45	6.12095560823552e-06
7923812	8934	RAB29	rs823154	1	0.000246305418719212	20.45	6.12095560823552e-06
7923812	8934	RAB29	rs823094	1	0.000273865414710485	20.16	7.12268972091577e-06
7923812	8934	RAB29	rs951366	1	0.000453752181500873	19.43	1.04354894688308e-05
7923812	8934	RAB29	rs7522056	1	0.00123051681706317	17.94	2.27979044132225e-05
7923812	8934	RAB29	rs708726	1	0.00657963446475196	14.77	0.000121452419112638
7923812	8934	RAB29	rs1775151	1	0.00794430794430794	14.38	0.000149380513661162
7923812	8934	RAB29	rs1772153	1	0.00794430794430794	14.38	0.000149380513661162
7923812	8934	RAB29	rs947211	1	0.00794430794430794	14.38	0.000149380513661162
7923812	8934	RAB29	rs7513645	1	0.0329028290282903	11.84	0.00057971825962413
7923812	8934	RAB29	rs823082	1	0.0351785358069021	11.71	0.000621651197291592
7923812	8934	RAB29	rs1361754	1	0.0351785358069021	11.71	0.000621651197291592
7923812	8934	RAB29	rs960603	1	0.03692897141173	11.62	0.000652464011929462
8116245	57396	CLK4	rs10516147	5	0.000256410256410256	20.63	5.57161728293377e-06
8116245	57396	CLK4	rs11743893	5	0.00183727034120735	16.98	3.77756530348276e-05
8116245	57396	CLK4	rs1071882	5	0.00737001514386673	14.54	0.000137215004729985
8116245	57396	CLK4	rs4266420	5	0.00737001514386673	14.54	0.000137215004729985
8010295	64772	ENGASE	rs4789912	17	0.000248138957816377	20.5	5.96312513750342e-06
8010295	64772	ENGASE	rs4789982	17	0.000748362956033676	18.63	1.58703403456554e-05
8010295	64772	ENGASE	rs4789911	17	0.00461073318216175	15.35	8.93209278983788e-05
8074916	51233	DRICH1	rs6003823	22	0.000246913580246914	20.46	6.08905756736946e-06
8074916	51233	DRICH1	rs9306387	22	0.0144704931285368	13.37	0.000255681354743746
8074916	51233	DRICH1	rs5751705	22	0.0451114142792178	11.21	0.000813577196899886
8074916	51233	DRICH1	rs5751710	22	0.0451114142792178	11.21	0.000813577196899886
8129193	387119	CEP85L	rs9481825	6	0.000242130750605327	20.37	6.38225317213909e-06
8129193	387119	CEP85L	rs9320656	6	0.000242130750605327	20.37	6.38225317213909e-06
8129193	387119	CEP85L	rs9489407	6	0.00355635925256178	15.79	7.07755952561944e-05
8129193	387119	CEP85L	rs9481842	6	0.0317713214620431	11.92	0.000555344807081293
7980940	4287	ATXN3	rs17094810	14	0.000240384615384615	20.34	6.48310137854325e-06
7980940	4287	ATXN3	rs2402109	14	0.0023071852340145	16.36	5.23790588199753e-05
7980940	4287	ATXN3	rs1040617	14	0.00232303309226386	16.35	5.26561624267658e-05
7980940	4287	ATXN3	rs7153027	14	0.00783053082756347	14.41	0.000147019515501453
7980940	4287	ATXN3	rs2295165	14	0.0116319444444444	13.75	0.000208820819710062
7980940	4287	ATXN3	rs17127798	14	0.0126984126984127	13.59	0.000227393629657518
7980940	4287	ATXN3	rs17127862	14	0.0126984126984127	13.59	0.000227393629657518
7980940	4287	ATXN3	rs10151135	14	0.0159225602528645	13.25	0.00027257986971028
7945349	51272	BET1L	rs6541	11	0.000238379022646007	20.26	6.75991984497313e-06
8155665	5239	PGM5	rs424970	9	0.000277447483154974	20.24	6.83095902173243e-06
8155665	5239	PGM5	rs6560175	9	0.000277447483154974	20.24	6.83095902173243e-06
8155665	5239	PGM5	rs902949	9	0.000453752181500873	19.43	1.04354894688308e-05
8155665	5239	PGM5	rs4504701	9	0.0128969086585536	13.57	0.000229829379874383
8155665	5239	PGM5	rs11143005	9	0.04032874617737	11.45	0.000714939996695097
7961091	387836	CLEC2A	rs12229020	12	0.000276461295418641	20.23	6.86675914658293e-06
7961091	387836	CLEC2A	rs7313235	12	0.000276461295418641	20.23	6.86675914658293e-06
7961091	387836	CLEC2A	rs11053496	12	0.000345622119815668	19.97	7.86667696348799e-06
7961091	387836	CLEC2A	rs7957464	12	0.000411985018726592	19.82	8.50876973456357e-06
7961091	387836	CLEC2A	rs1447877	12	0.000411985018726592	19.82	8.50876973456357e-06
7961091	387836	CLEC2A	rs608418	12	0.0497276401335442	11.01	0.000906216460696645
8137219	113763	ZBED6CL	rs11769348	7	0.000275482093663912	20.21	6.93892541937312e-06
8137219	113763	ZBED6CL	rs3735172	7	0.000275482093663912	20.21	6.93892541937312e-06
8137219	113763	ZBED6CL	rs2108854	7	0.00135628586332812	17.56	2.7838290418707e-05
8137219	113763	ZBED6CL	rs11767726	7	0.00135628586332812	17.56	2.7838290418707e-05
8137219	113763	ZBED6CL	rs7806429	7	0.00184386973180077	16.99	3.7577211803569e-05
8137219	113763	ZBED6CL	rs10282458	7	0.00249102807684188	16.15	5.85185695899184e-05
8137219	113763	ZBED6CL	rs17173681	7	0.0202173644559713	12.86	0.000335680593296239
8137219	113763	ZBED6CL	rs17173682	7	0.0202173644559713	12.86	0.000335680593296239
8137219	113763	ZBED6CL	rs3757423	7	0.0329028290282903	11.84	0.00057971825962413
8027304	284443	ZNF493	rs1142653	19	0.000274509803921569	20.18	7.04860489499956e-06
8027304	284443	ZNF493	rs2914638	19	0.000380083618396047	19.88	8.24584806671479e-06
8027304	284443	ZNF493	rs2968084	19	0.000636739891754218	18.75	1.49023357924277e-05
8027304	284443	ZNF493	rs4321312	19	0.00541185103650706	15.16	9.87737876416666e-05
8027304	284443	ZNF493	rs2650844	19	0.00541185103650706	15.16	9.87737876416666e-05
8027304	284443	ZNF493	rs2650776	19	0.00541185103650706	15.16	9.87737876416666e-05
8027304	284443	ZNF493	rs627522	19	0.00560730593607306	15.11	0.000101424595918915
8027304	284443	ZNF493	rs2562456	19	0.00596509971509972	14.95	0.000110398063117963
8027304	284443	ZNF493	rs2650793	19	0.00596509971509972	14.95	0.000110398063117963
8027304	284443	ZNF493	rs2650804	19	0.00596509971509972	14.95	0.000110398063117963
8027304	284443	ZNF493	rs2562487	19	0.010384024577573	14	0.000182810632981835
8027304	284443	ZNF493	rs6511253	19	0.014038643426564	13.41	0.000250286414324604
8070632	875	CBS	rs2839619	21	0.00027418723070897	20.17	7.08555011087138e-06
8070632	875	CBS	rs2839631	21	0.00703551912568306	14.63	0.000130815460666693
8070632	875	CBS	rs719038	21	0.0192317317317317	12.94	0.000321635010872824
8070632	875	CBS	rs2839627	21	0.0310050568900126	11.97	0.000540639413892149
8070632	875	CBS	rs2839628	21	0.0425309849967384	11.33	0.000762649013024779
7899829	64766	S100PBP	rs12760548	1	0.000307929176289453	20	7.74421643104408e-06
7899829	64766	S100PBP	rs9500	1	0.00115942028985507	18.24	1.94745683987646e-05
7899829	64766	S100PBP	rs4951771	1	0.00447761194029851	15.43	8.56182342045027e-05
8086372	54986	ULK4	rs6599175	3	0.000382701875239189	19.95	7.94939550495297e-06
8086372	54986	ULK4	rs1717024	3	0.000627684175751569	18.93	1.35603390442745e-05
8086372	54986	ULK4	rs9825741	3	0.00116959064327485	18.27	1.91702543006885e-05
8086372	54986	ULK4	rs6599176	3	0.00116959064327485	18.27	1.91702543006885e-05
8086372	54986	ULK4	rs9867627	3	0.00116959064327485	18.27	1.91702543006885e-05
8086372	54986	ULK4	rs7648578	3	0.00116959064327485	18.27	1.91702543006885e-05
8086372	54986	ULK4	rs2128834	3	0.00116959064327485	18.27	1.91702543006885e-05
8086372	54986	ULK4	rs3774372	3	0.00116959064327485	18.27	1.91702543006885e-05
8086372	54986	ULK4	rs13325965	3	0.00116959064327485	18.27	1.91702543006885e-05
8086372	54986	ULK4	rs1716685	3	0.00116959064327485	18.27	1.91702543006885e-05
8086372	54986	ULK4	rs1717006	3	0.00116959064327485	18.27	1.91702543006885e-05
8086372	54986	ULK4	rs1717020	3	0.00116959064327485	18.27	1.91702543006885e-05
8086372	54986	ULK4	rs2272007	3	0.00116959064327485	18.27	1.91702543006885e-05
8086372	54986	ULK4	rs13087502	3	0.00116959064327485	18.27	1.91702543006885e-05
8086372	54986	ULK4	rs7652506	3	0.00116959064327485	18.27	1.91702543006885e-05
8086372	54986	ULK4	rs9856633	3	0.00122850122850123	17.93	2.29179991890723e-05
8086372	54986	ULK4	rs17062109	3	0.00139311043566363	17.4	3.02825974369918e-05
8086372	54986	ULK4	rs17214945	3	0.00270833333333333	16.07	6.10434633698428e-05
8086372	54986	ULK4	rs17283929	3	0.00270833333333333	16.07	6.10434633698428e-05
8086372	54986	ULK4	rs17284313	3	0.00270833333333333	16.07	6.10434633698428e-05
8086372	54986	ULK4	rs17284472	3	0.00270833333333333	16.07	6.10434633698428e-05
8086372	54986	ULK4	rs17218264	3	0.00416173570019724	15.62	7.74312620043824e-05
8086372	54986	ULK4	rs809930	3	0.00518928901200369	15.21	9.61926880352054e-05
8086372	54986	ULK4	rs17214987	3	0.00599111111111111	14.94	0.000110984737479153
8086372	54986	ULK4	rs10510732	3	0.00630252100840336	14.84	0.000117026897536333
8086372	54986	ULK4	rs9872216	3	0.042719078152588	11.32	0.000766767133043464
7894608	23326	USP22	rs1044420	17	0.000377928949357521	19.86	8.33256970140704e-06
7894608	23326	USP22	rs1044414	17	0.000377928949357521	19.86	8.33256970140704e-06
7894608	23326	USP22	rs3612	17	0.000377928949357521	19.86	8.33256970140704e-06
7894608	23326	USP22	rs8064435	17	0.000377928949357521	19.86	8.33256970140704e-06
7894608	23326	USP22	rs9896301	17	0.000377928949357521	19.86	8.33256970140704e-06
7894608	23326	USP22	rs7216449	17	0.000377928949357521	19.86	8.33256970140704e-06
7894608	23326	USP22	rs7211094	17	0.000760456273764259	18.69	1.53786902226958e-05
7894608	23326	USP22	rs4985955	17	0.000748362956033676	18.63	1.58703403456554e-05
7894608	23326	USP22	rs899342	17	0.0013962934755014	17.43	2.98084046328019e-05
7894608	23326	USP22	rs8071311	17	0.00689003436426117	14.69	0.00012671687031126
8021900	26251	KCNG2	rs3744839	18	0.000376222723852521	19.85	8.37627329535022e-06
8021900	26251	KCNG2	rs11663602	18	0.0152677857713829	13.31	0.000263994362950525
7916727	23421	ITGB3BP	rs217483	1	0.00040922619047619	19.77	8.73428981690611e-06
7916727	23421	ITGB3BP	rs855325	1	0.00040922619047619	19.77	8.73428981690611e-06
7916727	23421	ITGB3BP	rs10789138	1	0.000961827472197175	18.41	1.78120748316976e-05
7916727	23421	ITGB3BP	rs17319708	1	0.0336564677370494	11.78	0.000598704844102237
7916727	23421	ITGB3BP	rs968811	1	0.0378743679502139	11.57	0.000670244183511452
7916727	23421	ITGB3BP	rs170091	1	0.0378743679502139	11.57	0.000670244183511452
7916727	23421	ITGB3BP	rs11208227	1	0.047484530535378	11.12	0.0008540178680977
7972674	93081	TEX30	rs674929	13	0.000405156537753223	19.73	8.91901943196215e-06
7972674	93081	TEX30	rs655209	13	0.000405156537753223	19.73	8.91901943196215e-06
7972674	93081	TEX30	rs660236	13	0.000478632478632479	19.27	1.13475405321962e-05
7975932	57156	TMEM63C	rs1911728	14	0.000395114942528736	19.62	9.44750622763184e-06
7975932	57156	TMEM63C	rs2655976	14	0.0165825242718447	13.17	0.000284466737292217
7975932	57156	TMEM63C	rs4903555	14	0.0263537093324327	12.3	0.000452958293923552
7975932	57156	TMEM63C	rs2077256	14	0.0263537093324327	12.3	0.000452958293923552
8034304	54	ACP5	rs2071484	19	0.000426439232409382	19.52	9.95519009505004e-06
8025978	284390	ZNF763	rs279257	19	0.000425531914893617	19.5	1.0059968254464e-05
8025978	284390	ZNF763	rs279258	19	0.000425531914893617	19.5	1.0059968254464e-05
8025978	284390	ZNF763	rs279259	19	0.000425531914893617	19.5	1.0059968254464e-05
8025978	284390	ZNF763	rs4081726	19	0.00117816091954023	18.18	2.00978342140874e-05
8025978	284390	ZNF763	rs7248526	19	0.00222972972972973	16.5	4.86500741851036e-05
8025978	284390	ZNF763	rs7250894	19	0.00222972972972973	16.5	4.86500741851036e-05
8025978	284390	ZNF763	rs279223	19	0.0304198800342759	12.04	0.000520709715916055
7955425	466	ATF1	rs829112	12	0.000454704442112627	19.45	1.03267839540053e-05
7955425	466	ATF1	rs10783388	12	0.00180635838150289	17.03	3.67938696528001e-05
7955425	466	ATF1	rs10735827	12	0.00180635838150289	17.03	3.67938696528001e-05
7955425	466	ATF1	rs861204	12	0.0310050568900126	11.97	0.000540639413892149
7955425	466	ATF1	rs2731443	12	0.0445296803652968	11.23	0.0008048564483426
8064859	128674	PROKR2	rs7273837	20	0.00045045045045045	19.36	1.08250878154077e-05
8064859	128674	PROKR2	rs17777716	20	0.00045045045045045	19.36	1.08250878154077e-05
8064859	128674	PROKR2	rs6516020	20	0.00045045045045045	19.36	1.08250878154077e-05
8064859	128674	PROKR2	rs8116897	20	0.00045045045045045	19.36	1.08250878154077e-05
8064859	128674	PROKR2	rs8116536	20	0.0236367864201837	12.52	0.000402618889069256
8064859	128674	PROKR2	rs6116726	20	0.0278565929836138	12.18	0.000483046442455434
8064859	128674	PROKR2	rs28361884	20	0.030994708994709	11.98	0.000537745839636684
8064859	128674	PROKR2	rs4815784	20	0.030994708994709	11.98	0.000537745839636684
8053406	54884	RETSAT	rs1053561	2	0.000447196422428621	19.31	1.11122839884073e-05
8053406	54884	RETSAT	rs1061782	2	0.000447196422428621	19.31	1.11122839884073e-05
8053406	54884	RETSAT	rs7428	2	0.0105485232067511	13.94	0.000188738999213808
8053406	54884	RETSAT	rs6547611	2	0.0110080941869021	13.86	0.00019694590733498
8053406	54884	RETSAT	rs6747513	2	0.0324134366925065	11.88	0.000567399412997703
8053406	54884	RETSAT	rs12714139	2	0.0356157586583309	11.68	0.000631755330930331
8053406	54884	RETSAT	rs1969260	2	0.03692897141173	11.62	0.000652464011929462
8053406	54884	RETSAT	rs6741339	2	0.0429233908365795	11.31	0.000770907723704568
8053406	54884	RETSAT	rs4832156	2	0.0437057471264368	11.27	0.000787697288027331
8138708	3198	HOXA1	rs2462905	7	0.000446275317542053	19.3	1.11706349717374e-05
8138708	3198	HOXA1	rs2462907	7	0.000446275317542053	19.3	1.11706349717374e-05
8138708	3198	HOXA1	rs2252242	7	0.00293513957307061	15.98	6.40152023719794e-05
8138708	3198	HOXA1	rs2693658	7	0.00293513957307061	15.98	6.40152023719794e-05
8107005	831	CAST	rs26484	5	0.000478632478632479	19.27	1.13475405321962e-05
8107005	831	CAST	rs26483	5	0.000478632478632479	19.27	1.13475405321962e-05
8107005	831	CAST	rs6556937	5	0.0011984392419175	18.04	2.1631185317599e-05
8107005	831	CAST	rs1421911	5	0.00560730593607306	15.11	0.000101424595918915
8107005	831	CAST	rs26506	5	0.0110080941869021	13.86	0.00019694590733498
8107005	831	CAST	rs34756	5	0.026697944593387	12.27	0.000460298270945067
8107005	831	CAST	rs34735	5	0.0322660864159154	11.89	0.00056436121514676
8107005	831	CAST	rs184971	5	0.0322660864159154	11.89	0.00056436121514676
7914153	2140	EYA3	rs2871807	1	0.000574712643678161	19.17	1.19577988616355e-05
8003926	84225	ZMYND15	rs8071612	17	0.000572969329288844	19.15	1.20837503157228e-05
7894990	6230	RPS25	rs4938621	11	0.000571236559139785	19.08	1.25351654466604e-05
7894990	6230	RPS25	rs9645664	11	0.00956194065002355	14.11	0.000172424683340341
8163599	25861	DFNB31	rs1535964	9	0.000571236559139785	19.08	1.25351654466604e-05
8163599	25861	DFNB31	rs10982244	9	0.000803212851405623	18.57	1.63777799277277e-05
8163599	25861	DFNB31	rs998548	9	0.00101462250074605	18.37	1.8189951015767e-05
8163599	25861	DFNB31	rs10982256	9	0.00218281036834925	16.57	4.68868746267823e-05
8163599	25861	DFNB31	rs10817625	9	0.0023132848645076	16.38	5.18292427384967e-05
8163599	25861	DFNB31	rs10982190	9	0.00233311730395334	16.26	5.52173887760006e-05
8163599	25861	DFNB31	rs4979414	9	0.00247933884297521	16.18	5.75990458671445e-05
8163599	25861	DFNB31	rs10982246	9	0.0101469450889404	14.04	0.000178962942637896
8163599	25861	DFNB31	rs7034891	9	0.0103203943314849	14.01	0.000181840967527323
8163599	25861	DFNB31	rs10817635	9	0.0134428473648186	13.46	0.000243703757206372
8163599	25861	DFNB31	rs10817636	9	0.0157936507936508	13.27	0.00026968720566305
8163599	25861	DFNB31	rs1000709	9	0.0203425076452599	12.83	0.00034110575560318
8163599	25861	DFNB31	rs11787667	9	0.0317713214620431	11.92	0.000555344807081293
8116760	83732	RIOK1	rs2104358	6	0.000635876840696118	19.01	1.30035182148566e-05
8116760	83732	RIOK1	rs11243180	6	0.00119544064498193	18.03	2.17451058507119e-05
8116760	83732	RIOK1	rs13198760	6	0.00119544064498193	18.03	2.17451058507119e-05
8116760	83732	RIOK1	rs12191700	6	0.00119544064498193	18.03	2.17451058507119e-05
8116760	83732	RIOK1	rs4960327	6	0.00151968111609367	17.29	3.208710330961e-05
8116760	83732	RIOK1	rs11243166	6	0.00514243433222346	15.22	9.56846697618158e-05
8116760	83732	RIOK1	rs9791270	6	0.00703457673309487	14.61	0.000132211108336988
8116760	83732	RIOK1	rs9328422	6	0.0076961271102284	14.44	0.00014469608785024
8001507	583	BBS2	rs9921942	16	0.000634602538410154	19	1.3071845366763e-05
8001507	583	BBS2	rs4556786	16	0.000634602538410154	19	1.3071845366763e-05
8001507	583	BBS2	rs13337155	16	0.000628930817610063	18.94	1.34894474231705e-05
8110966	134145	FAM173B	rs2548554	5	0.000619699934768428	18.88	1.39204495074785e-05
8110966	134145	FAM173B	rs2548553	5	0.000619699934768428	18.88	1.39204495074785e-05
8110966	134145	FAM173B	rs2548552	5	0.000619699934768428	18.88	1.39204495074785e-05
8110966	134145	FAM173B	rs2578619	5	0.000619699934768428	18.88	1.39204495074785e-05
8110966	134145	FAM173B	rs2244960	5	0.000619699934768428	18.88	1.39204495074785e-05
8110966	134145	FAM173B	rs2244964	5	0.000619699934768428	18.88	1.39204495074785e-05
8110966	134145	FAM173B	rs2662532	5	0.000619699934768428	18.88	1.39204495074785e-05
8110966	134145	FAM173B	rs699113	5	0.00117785630153121	18.28	1.90698814981049e-05
7956989	4193	MDM2	rs11177368	12	0.000616682895163908	18.87	1.39936161146718e-05
8044391	10461	MERTK	rs10165614	2	0.000614290333010023	18.85	1.41411100861142e-05
8044391	10461	MERTK	rs10185747	2	0.000634920634920635	18.72	1.51386312937944e-05
8044391	10461	MERTK	rs13406390	2	0.00080545229244114	18.6	1.61220549733777e-05
8044391	10461	MERTK	rs13419523	2	0.00115039281705948	18.07	2.1293008604457e-05
8044391	10461	MERTK	rs1400322	2	0.0329028290282903	11.84	0.00057971825962413
8044391	10461	MERTK	rs3761700	2	0.0329028290282903	11.84	0.00057971825962413
8044391	10461	MERTK	rs884448	2	0.035001998401279	11.72	0.00061831954606457
7928999	643418	LIPN	rs10509554	10	0.00061250805931657	18.84	1.42154415598455e-05
7928999	643418	LIPN	rs303467	10	0.00180635838150289	17.03	3.67938696528001e-05
7928999	643418	LIPN	rs303489	10	0.0024024024024024	16.22	5.63955753341649e-05
7928999	643418	LIPN	rs814641	10	0.00764235764235764	14.48	0.000141655586856346
7928999	643418	LIPN	rs451949	10	0.00764235764235764	14.48	0.000141655586856346
7928999	643418	LIPN	rs1769697	10	0.0117502883506344	13.73	0.000211056170604097
7928999	643418	LIPN	rs390436	10	0.0138945370746916	13.42	0.000248955699431865
7928999	643418	LIPN	rs442545	10	0.0138945370746916	13.42	0.000248955699431865
7928999	643418	LIPN	rs434401	10	0.0138945370746916	13.42	0.000248955699431865
7928999	643418	LIPN	rs454439	10	0.0138945370746916	13.42	0.000248955699431865
7928999	643418	LIPN	rs407433	10	0.0138945370746916	13.42	0.000248955699431865
7928999	643418	LIPN	rs378308	10	0.0138945370746916	13.42	0.000248955699431865
7928999	643418	LIPN	rs432950	10	0.0138945370746916	13.42	0.000248955699431865
7928999	643418	LIPN	rs1769692	10	0.0184047528757426	13.01	0.000309831941764685
7928999	643418	LIPN	rs866514	10	0.019311377245509	12.93	0.000323357782926065
7928999	643418	LIPN	rs415996	10	0.019311377245509	12.93	0.000323357782926065
8061211	92675	DTD1	rs7262824	20	0.00061250805931657	18.84	1.42154415598455e-05
8061211	92675	DTD1	rs1022681	20	0.00061250805931657	18.84	1.42154415598455e-05
8061211	92675	DTD1	rs1555354	20	0.00061250805931657	18.84	1.42154415598455e-05
8061211	92675	DTD1	rs6075348	20	0.000793650793650794	18.52	1.68130749450116e-05
8061211	92675	DTD1	rs6081183	20	0.00249418727541746	16.16	5.82104328945293e-05
8061211	92675	DTD1	rs2247746	20	0.0278565929836138	12.18	0.000483046442455434
8061211	92675	DTD1	rs1109030	20	0.0278565929836138	12.18	0.000483046442455434
8061211	92675	DTD1	rs2273525	20	0.0278565929836138	12.18	0.000483046442455434
8061211	92675	DTD1	rs911012	20	0.0278565929836138	12.18	0.000483046442455434
8061211	92675	DTD1	rs16979575	20	0.0278565929836138	12.18	0.000483046442455434
8061211	92675	DTD1	rs1022684	20	0.0310768261964736	11.96	0.000543548707239421
8061211	92675	DTD1	rs6081259	20	0.0310768261964736	11.96	0.000543548707239421
8061211	92675	DTD1	rs16979437	20	0.0310768261964736	11.96	0.000543548707239421
8061211	92675	DTD1	rs2145247	20	0.0310768261964736	11.96	0.000543548707239421
8061211	92675	DTD1	rs6045568	20	0.0310768261964736	11.96	0.000543548707239421
8061211	92675	DTD1	rs911011	20	0.0310768261964736	11.96	0.000543548707239421
8061211	92675	DTD1	rs6045501	20	0.0399078606392168	11.47	0.0007072868059427
8104369	6715	SRD5A1	rs494958	5	0.000610736097717776	18.81	1.44407988209199e-05
8104369	6715	SRD5A1	rs562461	5	0.00179133381747761	17.06	3.62171527409293e-05
8104369	6715	SRD5A1	rs248803	5	0.00179133381747761	17.06	3.62171527409293e-05
8104369	6715	SRD5A1	rs1691052	5	0.00210189627598812	16.63	4.542677833575e-05
8104369	6715	SRD5A1	rs2677933	5	0.00271512113617377	16.08	6.07219543283723e-05
8104369	6715	SRD5A1	rs3776448	5	0.00446103771778671	15.44	8.51663890789497e-05
8104369	6715	SRD5A1	rs4702374	5	0.0297661385925207	12.07	0.000512397007356768
8104369	6715	SRD5A1	rs8192166	5	0.0297661385925207	12.07	0.000512397007356768
8009533	9382	COG1	rs1010442	17	0.000606641123882503	18.77	1.47468669295388e-05
8009533	9382	COG1	rs1026128	17	0.000606641123882503	18.77	1.47468669295388e-05
8009533	9382	COG1	rs8076745	17	0.000606641123882503	18.77	1.47468669295388e-05
8009533	9382	COG1	rs1123169	17	0.000606641123882503	18.77	1.47468669295388e-05
8009533	9382	COG1	rs745143	17	0.000606641123882503	18.77	1.47468669295388e-05
[truncated: 1,793 more rows]
