# Supplementary material for: Insight into Genotype-Phenotype Associations through eQTL Mapping in Multiple Cell Types in Health and Immune-Mediated Disease
Source: PLoS Genet. 2016 Mar 25;12(3):e1005908. doi: 10.1371/journal.pgen.1005908 (PMC4807835; doi:10.1371/journal.pgen.1005908)
Supplement: S1 Data — Compressed tarball containing a folder of eQTL summary statistics from each analysis. (GZ) [file pgen.1005908.s027.gz › S1_data/AAV_all_cis_n33/AAV_CD4_Tcell_allcis_n33.txt]

PROBEID	ENTREZID	SYMBOL	snps	chr	fdr	scores	pval
8107044	64167	ERAP2	rs27290	5	0	29.08	6.94502592988129e-08
8107044	64167	ERAP2	rs2549794	5	0	27.86	1.30418262316377e-07
8107044	64167	ERAP2	rs27307	5	0	27.86	1.30418262316377e-07
8107044	64167	ERAP2	rs27711	5	0	27.86	1.30418262316377e-07
8107044	64167	ERAP2	rs2548533	5	0	26.7	2.37621516948746e-07
8107044	64167	ERAP2	rs2549797	5	0	26.7	2.37621516948746e-07
8107044	64167	ERAP2	rs2910787	5	0	26.7	2.37621516948746e-07
8107044	64167	ERAP2	rs27397	5	0	26.7	2.37621516948746e-07
8107044	64167	ERAP2	rs1230358	5	0	26.01	3.39653481429519e-07
8107044	64167	ERAP2	rs7736466	5	0	25.76	3.86618605228486e-07
8107044	64167	ERAP2	rs13167902	5	0	22.58	2.01572112398219e-06
8107044	64167	ERAP2	rs10434709	5	0	22.58	2.01572112398219e-06
8107044	64167	ERAP2	rs2549779	5	0.000266666666666667	19.48	1.01658537382724e-05
8107044	64167	ERAP2	rs18059	5	0.00194319880418535	17.33	3.14187425724813e-05
8107044	64167	ERAP2	rs34755	5	0.00451388888888889	15.88	6.74881487824496e-05
8107044	64167	ERAP2	rs2549780	5	0.00668773038441285	15.25	9.41767558985692e-05
8107044	64167	ERAP2	rs27710	5	0.0070630081300813	15.09	0.000102504860961449
8107044	64167	ERAP2	rs27529	5	0.0070630081300813	15.09	0.000102504860961449
8107044	64167	ERAP2	rs2216752	5	0.0106684981684982	14.58	0.000134332739940524
8141922	375611	SLC26A5	rs6942876	7	0	28.6	8.89821833902531e-08
8141922	375611	SLC26A5	rs1476678	7	0	28.6	8.89821833902531e-08
8141922	375611	SLC26A5	rs6943563	7	0	28.6	8.89821833902531e-08
8141922	375611	SLC26A5	rs17151558	7	0.00362726704190119	16.3	5.40639514973283e-05
8141922	375611	SLC26A5	rs17156420	7	0.0167277167277167	13.91	0.000191775428053352
8141922	375611	SLC26A5	rs10278964	7	0.0398079561042524	12.28	0.000457838370858115
8102988	2996	GYPE	rs13130345	4	0	28.32	1.0282807788294e-07
8102988	2996	GYPE	rs1822841	4	0	28.32	1.0282807788294e-07
8102988	2996	GYPE	rs3856989	4	0	28.32	1.0282807788294e-07
8102988	2996	GYPE	rs7686794	4	0	28.32	1.0282807788294e-07
8102988	2996	GYPE	rs17018500	4	0	26.52	2.60823774992269e-07
8102988	2996	GYPE	rs4092718	4	0	25.68	4.0298182896648e-07
8102988	2996	GYPE	rs2323418	4	0	25.64	4.11422002260457e-07
8102988	2996	GYPE	rs4585249	4	0	25.64	4.11422002260457e-07
8102988	2996	GYPE	rs4305468	4	0	25.64	4.11422002260457e-07
8102988	2996	GYPE	rs4490412	4	0	25.64	4.11422002260457e-07
8102988	2996	GYPE	rs1877235	4	0	24.83	6.26153374965406e-07
8102988	2996	GYPE	rs7693772	4	0	24.77	6.45950475061486e-07
8102988	2996	GYPE	rs17018238	4	0	24.01	9.5836655318064e-07
8102988	2996	GYPE	rs1450235	4	0	24.01	9.5836655318064e-07
8112376	64105	CENPK	rs154847	5	0	28.05	1.18221111118412e-07
8112376	64105	CENPK	rs462907	5	0	28.05	1.18221111118412e-07
8112376	64105	CENPK	rs13178551	5	0	27.93	1.25784364228195e-07
8112376	64105	CENPK	rs261253	5	0	27.93	1.25784364228195e-07
8112376	64105	CENPK	rs669571	5	0	27.93	1.25784364228195e-07
8112376	64105	CENPK	rs460262	5	0	27.93	1.25784364228195e-07
8112376	64105	CENPK	rs468821	5	0	27.93	1.25784364228195e-07
8112376	64105	CENPK	rs37339	5	0	27.93	1.25784364228195e-07
8112376	64105	CENPK	rs27139	5	0	27.93	1.25784364228195e-07
8112376	64105	CENPK	rs154858	5	0	27.93	1.25784364228195e-07
8112376	64105	CENPK	rs152060	5	0	27.93	1.25784364228195e-07
8112376	64105	CENPK	rs40198	5	0	27.93	1.25784364228195e-07
8112376	64105	CENPK	rs37332	5	0	27.93	1.25784364228195e-07
8112376	64105	CENPK	rs42468	5	0	27.93	1.25784364228195e-07
8112376	64105	CENPK	rs36133	5	0	27.14	1.89241545622373e-07
8112376	64105	CENPK	rs7722983	5	0	27.03	2.00322172050943e-07
8112376	64105	CENPK	rs154942	5	0	25.48	4.46992631145794e-07
8112376	64105	CENPK	rs6891955	5	0	25.46	4.51650500702517e-07
8112376	64105	CENPK	rs152068	5	0	25.15	5.30396536626517e-07
8112376	64105	CENPK	rs166329	5	0	25.15	5.30396536626517e-07
8112376	64105	CENPK	rs28126	5	0	24.69	6.73326359692299e-07
8112376	64105	CENPK	rs259743	5	0	24.69	6.73326359692299e-07
8112376	64105	CENPK	rs42961	5	0	23.93	9.99027565759292e-07
8112376	64105	CENPK	rs149514	5	0	20.08	7.42692923710437e-06
7927915	219736	STOX1	rs11818897	10	0	27.56	1.52295931570578e-07
7927915	219736	STOX1	rs12771648	10	0	25.38	4.70773710059264e-07
7927915	219736	STOX1	rs10082399	10	0.027028839704896	13.07	0.000300063133861772
7927915	219736	STOX1	rs1163191	10	0.029021879021879	12.93	0.000323357782926065
7927915	219736	STOX1	rs1694503	10	0.0315789473684211	12.75	0.000356009163215547
7927915	219736	STOX1	rs2497099	10	0.0315789473684211	12.75	0.000356009163215547
7927915	219736	STOX1	rs7907661	10	0.0377230246389125	12.39	0.00043163925417527
7927915	219736	STOX1	rs17555825	10	0.0490817610062893	11.89	0.00056436121514676
7927915	219736	STOX1	rs10509307	10	0.0490817610062893	11.89	0.00056436121514676
7950447	143570	XRRA1	rs4944950	11	0	26.98	2.05571563159002e-07
7950447	143570	XRRA1	rs2304683	11	0	26.98	2.05571563159002e-07
7950447	143570	XRRA1	rs7128739	11	0	26.98	2.05571563159002e-07
7950447	143570	XRRA1	rs12577127	11	0	25.24	5.06213525092985e-07
7950447	143570	XRRA1	rs7105085	11	0	24.84	6.22913511223042e-07
7950447	143570	XRRA1	rs10899060	11	0	21.73	3.13844718917099e-06
7950447	143570	XRRA1	rs9444	11	0.0014692378328742	18.09	2.10705133469847e-05
7950447	143570	XRRA1	rs543244	11	0.0014692378328742	18.09	2.10705133469847e-05
7950447	143570	XRRA1	rs614832	11	0.0014692378328742	18.09	2.10705133469847e-05
7950447	143570	XRRA1	rs688665	11	0.00185185185185185	17.54	2.81326440892637e-05
7950447	143570	XRRA1	rs537054	11	0.00258503401360544	16.84	4.06670421025167e-05
7950447	143570	XRRA1	rs505688	11	0.0130998702983139	14.3	0.000155864878689169
7950447	143570	XRRA1	rs512780	11	0.0156496471564965	14	0.000182810632981835
8074980	2952	GSTT1	rs5760176	22	0	26.19	3.09420723361249e-07
8074980	2952	GSTT1	rs1006771	22	0.0378416455339532	12.38	0.000433957150545919
8155747	138255	C9orf135	rs17517599	9	0	25.72	3.94715222995596e-07
8155747	138255	C9orf135	rs17439752	9	0	25.72	3.94715222995596e-07
8155747	138255	C9orf135	rs4366141	9	0	25.72	3.94715222995596e-07
8155747	138255	C9orf135	rs10521434	9	0	25.72	3.94715222995596e-07
8155747	138255	C9orf135	rs10283871	9	0.0190079365079365	13.75	0.000208820819710062
7984227	348094	ANKDD1A	rs1719273	15	0	25.56	4.28837746924832e-07
7984227	348094	ANKDD1A	rs832891	15	0	23.29	1.39322499150462e-06
7984227	348094	ANKDD1A	rs871447	15	0	23.29	1.39322499150462e-06
7984227	348094	ANKDD1A	rs865576	15	0.00037037037037037	19.12	1.22751799466665e-05
7984227	348094	ANKDD1A	rs11633431	15	0.00037037037037037	19.12	1.22751799466665e-05
7984227	348094	ANKDD1A	rs2200490	15	0.00037037037037037	19.12	1.22751799466665e-05
7984227	348094	ANKDD1A	rs869043	15	0.00261044176706827	16.75	4.26422647459538e-05
7984227	348094	ANKDD1A	rs1352093	15	0.0318042813455657	12.73	0.00035983654358314
7984227	348094	ANKDD1A	rs3743046	15	0.0399562123700055	12.27	0.000460298270945067
8133770	57639	CCDC146	rs17230010	7	0	25.32	4.85647012975873e-07
8133770	57639	CCDC146	rs4463350	7	0	24.13	9.00465019261092e-07
8133770	57639	CCDC146	rs17230060	7	0	24.13	9.00465019261092e-07
8133770	57639	CCDC146	rs3091260	7	0.00721804511278195	15.03	0.000105815638847168
8133770	57639	CCDC146	rs2110323	7	0.0129411764705882	14.34	0.000152588014722543
8133770	57639	CCDC146	rs7810066	7	0.0157590759075908	13.98	0.000184765617845791
8133770	57639	CCDC146	rs3114306	7	0.0157590759075908	13.98	0.000184765617845791
8133770	57639	CCDC146	rs10252204	7	0.0412180532898314	12.22	0.000472799309459049
8035808	163227	ZNF100	rs6511286	19	0	24.41	7.7863471981336e-07
8035808	163227	ZNF100	rs12972593	19	0	22.9	1.70651853799771e-06
8035808	163227	ZNF100	rs2457798	19	0.00198776758409786	17.39	3.04423405346557e-05
8035808	163227	ZNF100	rs10412066	19	0.0384722222222222	12.34	0.000443355021455444
7926821	84930	MASTL	rs7068375	10	0	24.28	8.32995047547511e-07
7926821	84930	MASTL	rs11015590	10	0	24.28	8.32995047547511e-07
7926821	84930	MASTL	rs882474	10	0	24.28	8.32995047547511e-07
7926821	84930	MASTL	rs11015570	10	0	23.6	1.1858751622364e-06
7926821	84930	MASTL	rs11015600	10	0	23.59	1.19205406581177e-06
7926821	84930	MASTL	rs7901653	10	0	21.91	2.85741030524158e-06
7926821	84930	MASTL	rs10764667	10	0	20.55	5.80937912567402e-06
7926821	84930	MASTL	rs1148167	10	0	20.47	6.05732637404157e-06
7926821	84930	MASTL	rs882475	10	0.0002710027100271	19.61	9.4970824327908e-06
7926821	84930	MASTL	rs10829219	10	0.00153256704980843	18.18	2.00978342140874e-05
7926821	84930	MASTL	rs788215	10	0.00175	17.66	2.6412294481855e-05
7926821	84930	MASTL	rs788209	10	0.00742401594419532	15.01	0.000106942980648206
7926821	84930	MASTL	rs7918232	10	0.00799019607843137	14.92	0.000112167517354527
7926821	84930	MASTL	rs6482595	10	0.00799019607843137	14.92	0.000112167517354527
7926821	84930	MASTL	rs7087033	10	0.00799019607843137	14.92	0.000112167517354527
7926821	84930	MASTL	rs10764672	10	0.00799019607843137	14.92	0.000112167517354527
7926821	84930	MASTL	rs10829190	10	0.00799019607843137	14.92	0.000112167517354527
7926821	84930	MASTL	rs788216	10	0.0108242753623188	14.53	0.00013794524860268
7926821	84930	MASTL	rs4749230	10	0.0175903614457831	13.83	0.000200115372719061
8150165	84750	FUT10	rs938641	8	0	24.25	8.46070833385259e-07
8150165	84750	FUT10	rs2676403	8	0	24.25	8.46070833385259e-07
8150165	84750	FUT10	rs7841518	8	0	24.25	8.46070833385259e-07
8150165	84750	FUT10	rs6989048	8	0	24.25	8.46070833385259e-07
8150165	84750	FUT10	rs7826311	8	0	22.86	1.74240421026377e-06
8150165	84750	FUT10	rs2732259	8	0	21.22	4.09469358986353e-06
8150165	84750	FUT10	rs6993806	8	0.000269905533063428	19.53	9.90321262136001e-06
8150165	84750	FUT10	rs7836942	8	0.000255427841634738	19.35	1.08819245517575e-05
8150165	84750	FUT10	rs6468171	8	0.000472813238770686	18.99	1.31405330832853e-05
8150165	84750	FUT10	rs10464811	8	0.000539374325782093	18.7	1.52982487216167e-05
8150165	84750	FUT10	rs12155581	8	0.00196078431372549	17.34	3.12538499481505e-05
8150165	84750	FUT10	rs6982159	8	0.00418910831837223	16.02	6.2676874759627e-05
8150165	84750	FUT10	rs7006163	8	0.0118018018018018	14.47	0.00014240962790411
7895739	7705	ZNF146	rs2438517	19	0	24.08	9.24151719586165e-07
7895739	7705	ZNF146	rs2070132	19	0	23.59	1.19205406581177e-06
7895739	7705	ZNF146	rs2112971	19	0.00198675496688742	17.25	3.27697550258182e-05
8117435	11118	BTN3A2	rs9379851	6	0	24.07	9.28963519769088e-07
8117435	11118	BTN3A2	rs9393708	6	0	24.07	9.28963519769088e-07
8117435	11118	BTN3A2	rs9358932	6	0	24.07	9.28963519769088e-07
8117435	11118	BTN3A2	rs9393713	6	0	24.07	9.28963519769088e-07
8117435	11118	BTN3A2	rs2073529	6	0	24.07	9.28963519769088e-07
8117435	11118	BTN3A2	rs1977	6	0	24.07	9.28963519769088e-07
8117435	11118	BTN3A2	rs13195509	6	0	24.07	9.28963519769088e-07
8117435	11118	BTN3A2	rs1978	6	0	23.82	1.05777654082462e-06
8117435	11118	BTN3A2	rs9467714	6	0.00146198830409357	18.27	1.91702543006885e-05
8117435	11118	BTN3A2	rs9467704	6	0.00361370716510903	16.29	5.43500193823572e-05
8117435	11118	BTN3A2	rs3799380	6	0.0378416455339532	12.38	0.000433957150545919
8117435	11118	BTN3A2	rs9358945	6	0.0378416455339532	12.38	0.000433957150545919
8117435	11118	BTN3A2	rs7773938	6	0.0378416455339532	12.38	0.000433957150545919
8101366	79966	SCD5	rs3797037	4	0	23.89	1.020002355674e-06
8101366	79966	SCD5	rs6820324	4	0	23.89	1.020002355674e-06
8101366	79966	SCD5	rs1563647	4	0	23.89	1.020002355674e-06
8101366	79966	SCD5	rs4572871	4	0	23.07	1.56209091952713e-06
8101366	79966	SCD5	rs4314275	4	0	23.07	1.56209091952713e-06
8101366	79966	SCD5	rs7683826	4	0	23.07	1.56209091952713e-06
8101366	79966	SCD5	rs4634209	4	0.00235620235620236	16.92	3.89886203778317e-05
8101366	79966	SCD5	rs6855151	4	0.00312300828553219	16.44	5.02143664644261e-05
8101366	79966	SCD5	rs7665557	4	0.00383912248628885	16.11	5.97676088690851e-05
7956648	91419	XRCC6BP1	rs2372309	12	0	23.16	1.49065984701565e-06
7956648	91419	XRCC6BP1	rs11172420	12	0	22.49	2.11240428269702e-06
7956648	91419	XRCC6BP1	rs2221541	12	0	22.49	2.11240428269702e-06
7956648	91419	XRCC6BP1	rs7135063	12	0	22.49	2.11240428269702e-06
7956648	91419	XRCC6BP1	rs970249	12	0	22.49	2.11240428269702e-06
7956648	91419	XRCC6BP1	rs10877036	12	0	21.55	3.44722685787025e-06
7956648	91419	XRCC6BP1	rs11172387	12	0	21.55	3.44722685787025e-06
7956648	91419	XRCC6BP1	rs10122	12	0	21.08	4.40501833908046e-06
7956648	91419	XRCC6BP1	rs12366757	12	0	20.1	7.34966757877055e-06
7956648	91419	XRCC6BP1	rs10877035	12	0.000363636363636364	19.04	1.28006811759239e-05
7956648	91419	XRCC6BP1	rs7304755	12	0.00214132762312634	17.05	3.64083750330445e-05
7956648	91419	XRCC6BP1	rs1911260	12	0.00214132762312634	17.05	3.64083750330445e-05
7956648	91419	XRCC6BP1	rs1605329	12	0.00214132762312634	17.05	3.64083750330445e-05
7956648	91419	XRCC6BP1	rs7954592	12	0.00214132762312634	17.05	3.64083750330445e-05
7956648	91419	XRCC6BP1	rs7966544	12	0.00214132762312634	17.05	3.64083750330445e-05
7956648	91419	XRCC6BP1	rs4435045	12	0.00272787757817698	16.7	4.37809984773183e-05
7956648	91419	XRCC6BP1	rs11830524	12	0.00272787757817698	16.7	4.37809984773183e-05
7956648	91419	XRCC6BP1	rs4760186	12	0.00304798962386511	16.55	4.73839859241042e-05
7956648	91419	XRCC6BP1	rs11172427	12	0.00312899106002554	16.46	4.96873950636198e-05
7956648	91419	XRCC6BP1	rs7980024	12	0.00352201257861635	16.32	5.34963498687128e-05
7956648	91419	XRCC6BP1	rs10877029	12	0.0070630081300813	15.09	0.000102504860961449
7968872	29103	DNAJC15	rs17553846	13	0	22.99	1.62846274390609e-06
7968872	29103	DNAJC15	rs11346	13	0.000142450142450142	19.77	8.73428981690611e-06
7968872	29103	DNAJC15	rs9525744	13	0.000142450142450142	19.77	8.73428981690611e-06
7968872	29103	DNAJC15	rs1359182	13	0.000252525252525253	19.24	1.15272595191529e-05
7968872	29103	DNAJC15	rs9315986	13	0.000743099787685775	18.57	1.63777799277277e-05
7968872	29103	DNAJC15	rs9533381	13	0.0023859649122807	16.95	3.83773198237051e-05
7968872	29103	DNAJC15	rs1886153	13	0.0316758747697974	12.74	0.000357917693658315
7968872	29103	DNAJC15	rs8002942	13	0.0391977869986169	12.31	0.000450537972796575
8017704	201283	AMZ2P1	rs17685439	17	0	22.8	1.79765705665026e-06
8017704	201283	AMZ2P1	rs11656396	17	0	20.5	5.96312513750342e-06
8017704	201283	AMZ2P1	rs12944877	17	0.000572737686139748	18.8	1.45167124992321e-05
8017704	201283	AMZ2P1	rs4791242	17	0.00328282828282828	16.34	5.29347402001487e-05
8017704	201283	AMZ2P1	rs10853057	17	0.0193497845671759	13.7	0.000214454486407177
8041212	253558	LCLAT1	rs829689	2	0	22.66	1.93351297977599e-06
8041212	253558	LCLAT1	rs829584	2	0	22.66	1.93351297977599e-06
8041212	253558	LCLAT1	rs829573	2	0.000139470013947001	19.71	9.01285014608748e-06
8118833	54887	UHRF1BP1	rs2764211	6	0	22.66	1.93351297977599e-06
8118833	54887	UHRF1BP1	rs2814971	6	0	22.66	1.93351297977599e-06
8118833	54887	UHRF1BP1	rs6906129	6	0	22.66	1.93351297977599e-06
8118833	54887	UHRF1BP1	rs2764208	6	0	22.11	2.57465043810707e-06
8118833	54887	UHRF1BP1	rs10947531	6	0	22.11	2.57465043810707e-06
8118833	54887	UHRF1BP1	rs9296129	6	0	22.11	2.57465043810707e-06
8118833	54887	UHRF1BP1	rs7774697	6	0	22.11	2.57465043810707e-06
8118833	54887	UHRF1BP1	rs1998702	6	0	21.81	3.01027104630614e-06
8118833	54887	UHRF1BP1	rs6457792	6	0	21.59	3.37607488388854e-06
8118833	54887	UHRF1BP1	rs6457796	6	0	21.37	3.78649970169047e-06
8118833	54887	UHRF1BP1	rs9469914	6	0	21.23	4.07338589223558e-06
8118833	54887	UHRF1BP1	rs2764199	6	0.00310519645120406	16.42	5.07469578784931e-05
8118833	54887	UHRF1BP1	rs847845	6	0.0430723701910143	12.17	0.000485643062815993
7970347	8881	CDC16	rs9590405	13	0	22.39	2.2252965231211e-06
7970347	8881	CDC16	rs11617448	13	0	22.39	2.2252965231211e-06
7970347	8881	CDC16	rs9805813	13	0	22.39	2.2252965231211e-06
7970347	8881	CDC16	rs9285061	13	0	22.39	2.2252965231211e-06
7970347	8881	CDC16	rs9525326	13	0.0293785310734463	12.88	0.000332112239392178
7970347	8881	CDC16	rs9562187	13	0.0462115334884924	12.02	0.000526327021975265
7970347	8881	CDC16	rs7998791	13	0.0462115334884924	12.02	0.000526327021975265
7923837	148811	PM20D1	rs823121	1	0	22.3	2.33206607981599e-06
7923837	148811	PM20D1	rs823137	1	0	22.3	2.33206607981599e-06
7923837	148811	PM20D1	rs823154	1	0	22.3	2.33206607981599e-06
7923837	148811	PM20D1	rs960603	1	0.00153698366954851	18.19	1.99925819752223e-05
7923837	148811	PM20D1	rs7522056	1	0.00193021529324425	17.32	3.15845095442402e-05
7923837	148811	PM20D1	rs823082	1	0.00263157894736842	16.77	4.21951517012075e-05
7923837	148811	PM20D1	rs1361754	1	0.00263157894736842	16.77	4.21951517012075e-05
7923837	148811	PM20D1	rs1775151	1	0.0490817610062893	11.89	0.00056436121514676
7923837	148811	PM20D1	rs1772153	1	0.0490817610062893	11.89	0.00056436121514676
7923837	148811	PM20D1	rs947211	1	0.0490817610062893	11.89	0.00056436121514676
8033754	10781	ZNF266	rs13535	19	0	22.25	2.39358784887801e-06
8033754	10781	ZNF266	rs8100020	19	0	22.25	2.39358784887801e-06
8033754	10781	ZNF266	rs8103099	19	0	22.25	2.39358784887801e-06
8033754	10781	ZNF266	rs10411115	19	0	22.25	2.39358784887801e-06
8033754	10781	ZNF266	rs2217652	19	0	22.25	2.39358784887801e-06
8033754	10781	ZNF266	rs11672602	19	0	22.25	2.39358784887801e-06
8033754	10781	ZNF266	rs7257650	19	0	22.25	2.39358784887801e-06
8033754	10781	ZNF266	rs4804436	19	0	22.25	2.39358784887801e-06
8033754	10781	ZNF266	rs6512110	19	0	22.25	2.39358784887801e-06
8033754	10781	ZNF266	rs1978435	19	0	22.25	2.39358784887801e-06
8033754	10781	ZNF266	rs6512121	19	0	22.25	2.39358784887801e-06
8033754	10781	ZNF266	rs7254750	19	0	22.25	2.39358784887801e-06
8033754	10781	ZNF266	rs7246415	19	0	22.25	2.39358784887801e-06
8033754	10781	ZNF266	rs8108483	19	0	22.25	2.39358784887801e-06
8033754	10781	ZNF266	rs6512109	19	0	22.08	2.61520320524296e-06
8033754	10781	ZNF266	rs7258744	19	0	21.59	3.37607488388854e-06
8033754	10781	ZNF266	rs10415281	19	0.00153985507246377	18.06	2.1405139859148e-05
8033754	10781	ZNF266	rs11669128	19	0.00153985507246377	18.06	2.1405139859148e-05
8033754	10781	ZNF266	rs6512130	19	0.00179968701095462	17.46	2.93416734756407e-05
8033754	10781	ZNF266	rs3760752	19	0.00428571428571429	15.97	6.43542517660351e-05
8033754	10781	ZNF266	rs1433062	19	0.00428571428571429	15.97	6.43542517660351e-05
8116439	92304	SCGB3A1	rs10052782	5	0	21.99	2.74074744429594e-06
8116439	92304	SCGB3A1	rs2453176	5	0	20.34	6.48310137854325e-06
7957253	144321	GLIPR1L2	rs7974011	12	0	21.92	2.84255922517952e-06
7957253	144321	GLIPR1L2	rs11180548	12	0	21.92	2.84255922517952e-06
7957253	144321	GLIPR1L2	rs3741496	12	0	21.92	2.84255922517952e-06
7957253	144321	GLIPR1L2	rs12369556	12	0	21.55	3.44722685787025e-06
7957253	144321	GLIPR1L2	rs4882618	12	0	21.55	3.44722685787025e-06
7957253	144321	GLIPR1L2	rs7135440	12	0	21.55	3.44722685787025e-06
7957253	144321	GLIPR1L2	rs2202104	12	0	21.55	3.44722685787025e-06
7957253	144321	GLIPR1L2	rs4019400	12	0	21.55	3.44722685787025e-06
7957253	144321	GLIPR1L2	rs4394867	12	0	21.55	3.44722685787025e-06
7957253	144321	GLIPR1L2	rs6582289	12	0	21.55	3.44722685787025e-06
7957253	144321	GLIPR1L2	rs7969930	12	0	21.55	3.44722685787025e-06
7957253	144321	GLIPR1L2	rs10879913	12	0	20.86	4.94105833604462e-06
7957253	144321	GLIPR1L2	rs1051446	12	0	20.85	4.96692257819107e-06
7957253	144321	GLIPR1L2	rs4565940	12	0	20.48	6.02576115176209e-06
7957253	144321	GLIPR1L2	rs7975661	12	0.000259403372243839	19.4	1.06007059862011e-05
7957253	144321	GLIPR1L2	rs12581394	12	0.000259403372243839	19.4	1.06007059862011e-05
7957253	144321	GLIPR1L2	rs1909968	12	0.000364963503649635	19.07	1.26010213444802e-05
7957253	144321	GLIPR1L2	rs10879910	12	0.00157068062827225	17.9	2.32821109078489e-05
7957253	144321	GLIPR1L2	rs12581416	12	0.00173697270471464	17.64	2.66914980318127e-05
7957253	144321	GLIPR1L2	rs11180460	12	0.00173697270471464	17.64	2.66914980318127e-05
7957253	144321	GLIPR1L2	rs10879912	12	0.00197802197802198	17.23	3.31165358180971e-05
7957253	144321	GLIPR1L2	rs4565938	12	0.00409885473176612	16.04	6.20182999965458e-05
7957253	144321	GLIPR1L2	rs7966751	12	0.00409885473176612	16.04	6.20182999965458e-05
7957253	144321	GLIPR1L2	rs2704767	12	0.00409885473176612	16.04	6.20182999965458e-05
7957253	144321	GLIPR1L2	rs1275481	12	0.00409885473176612	16.04	6.20182999965458e-05
7957253	144321	GLIPR1L2	rs1604382	12	0.00841702534672406	14.84	0.000117026897536333
7957253	144321	GLIPR1L2	rs1697754	12	0.0121863799283154	14.44	0.00014469608785024
7957253	144321	GLIPR1L2	rs12305941	12	0.0490817610062893	11.89	0.00056436121514676
7995242	100132341	CLUHP3	rs1528317	16	0	21.88	2.90243227314589e-06
7995242	100132341	CLUHP3	rs7359491	16	0	21.88	2.90243227314589e-06
7995242	100132341	CLUHP3	rs2214139	16	0	21.88	2.90243227314589e-06
7995242	100132341	CLUHP3	rs12921028	16	0	21.88	2.90243227314589e-06
7995242	100132341	CLUHP3	rs2359223	16	0	21.88	2.90243227314589e-06
7995242	100132341	CLUHP3	rs7206828	16	0	21.48	3.57538284869704e-06
7995242	100132341	CLUHP3	rs1104549	16	0	21.48	3.57538284869704e-06
7995242	100132341	CLUHP3	rs6565284	16	0	21.17	4.20292169133499e-06
7995242	100132341	CLUHP3	rs1534507	16	0	21.05	4.47452852398132e-06
7995242	100132341	CLUHP3	rs1406177	16	0	20.53	5.87039425151655e-06
7995242	100132341	CLUHP3	rs8062902	16	0.00845204178537512	14.8	0.00011953550181303
7995242	100132341	CLUHP3	rs8060086	16	0.00845204178537512	14.8	0.00011953550181303
7995242	100132341	CLUHP3	rs9938037	16	0.0134450171821306	14.23	0.000161770864880322
7995242	100132341	CLUHP3	rs9928006	16	0.0134788189987163	14.22	0.000162632780891693
7987526	90416	C15orf57	rs17673703	15	0	21.65	3.27210010175672e-06
7987526	90416	C15orf57	rs11630273	15	0	21.6	3.35851832932855e-06
7987526	90416	C15orf57	rs11070283	15	0	21.6	3.35851832932855e-06
7987526	90416	C15orf57	rs10518697	15	0	21.6	3.35851832932855e-06
7987526	90416	C15orf57	rs17674454	15	0	21.15	4.24701255479556e-06
7987526	90416	C15orf57	rs11070286	15	0.0377230246389125	12.39	0.00043163925417527
7916727	23421	ITGB3BP	rs217483	1	0	21.62	3.32367956124486e-06
7916727	23421	ITGB3BP	rs855325	1	0	21.62	3.32367956124486e-06
7916727	23421	ITGB3BP	rs10789138	1	0.000469483568075117	18.94	1.34894474231705e-05
7941444	1521	CTSW	rs694994	11	0	21.61	3.34105338173058e-06
7941444	1521	CTSW	rs10896050	11	0.0489071038251366	11.87	0.00057045412526219
8013243	6470	SHMT1	rs2461838	17	0	21.55	3.44722685787025e-06
8013243	6470	SHMT1	rs1682280	17	0.00146750524109015	18.5	1.6990429947621e-05
8013243	6470	SHMT1	rs7215839	17	0.0023859649122807	16.95	3.83773198237051e-05
8013243	6470	SHMT1	rs12952556	17	0.0023859649122807	16.95	3.83773198237051e-05
8013243	6470	SHMT1	rs1979276	17	0.0023859649122807	16.95	3.83773198237051e-05
8013243	6470	SHMT1	rs12937300	17	0.0023859649122807	16.95	3.83773198237051e-05
8152962	23639	LRRC6	rs7827081	8	0	21.54	3.46524873430287e-06
8152962	23639	LRRC6	rs10956677	8	0	21.54	3.46524873430287e-06
8152962	23639	LRRC6	rs10110735	8	0.000141242937853107	19.76	8.78010895767119e-06
8152962	23639	LRRC6	rs11988034	8	0.00146627565982405	18.29	1.8970036620574e-05
8152962	23639	LRRC6	rs2739023	8	0.0190079365079365	13.75	0.000208820819710062
8152962	23639	LRRC6	rs2553614	8	0.0190079365079365	13.75	0.000208820819710062
8152962	23639	LRRC6	rs2247049	8	0.0190079365079365	13.75	0.000208820819710062
8152962	23639	LRRC6	rs2280871	8	0.0438652766639936	12.14	0.000493517761577487
8152962	23639	LRRC6	rs7006181	8	0.0445062218692084	12.1	0.000504218229449006
8152962	23639	LRRC6	rs2553600	8	0.0462115334884924	12.02	0.000526327021975265
8152962	23639	LRRC6	rs2553599	8	0.0462115334884924	12.02	0.000526327021975265
8152962	23639	LRRC6	rs2293978	8	0.0489271457085828	11.88	0.000567399412997703
8152962	23639	LRRC6	rs4506192	8	0.0489071038251366	11.87	0.00057045412526219
8152962	23639	LRRC6	rs1593398	8	0.0493343195266272	11.84	0.00057971825962413
8058147	53938	PPIL3	rs13384245	2	0	21.46	3.61286933768073e-06
8058147	53938	PPIL3	rs10204787	2	0	21.46	3.61286933768073e-06
8058147	53938	PPIL3	rs10183261	2	0	21.46	3.61286933768073e-06
8058147	53938	PPIL3	rs10205561	2	0	21.46	3.61286933768073e-06
8058147	53938	PPIL3	rs10167387	2	0	20.8	5.09829637343731e-06
8058147	53938	PPIL3	rs2307362	2	0	20.42	6.21765965089522e-06
8058147	53938	PPIL3	rs6747253	2	0.000268817204301075	19.51	1.00074414892669e-05
8015445	115024	NT5C3B	rs4796714	17	0	21.43	3.66983985864016e-06
8015445	115024	NT5C3B	rs9896766	17	0	20.77	5.17878886940149e-06
8015445	115024	NT5C3B	rs1529933	17	0	20.24	6.83095902173243e-06
8015445	115024	NT5C3B	rs9912300	17	0	20.24	6.83095902173243e-06
8015445	115024	NT5C3B	rs3744779	17	0	20.24	6.83095902173243e-06
8015445	115024	NT5C3B	rs8071753	17	0	20.24	6.83095902173243e-06
8015445	115024	NT5C3B	rs8071234	17	0	20.24	6.83095902173243e-06
8015445	115024	NT5C3B	rs6503675	17	0	20.24	6.83095902173243e-06
8015445	115024	NT5C3B	rs2304499	17	0	20.15	7.16002475256489e-06
8073752	55007	FAM118A	rs104664	22	0	21.3	3.92731498312198e-06
8073752	55007	FAM118A	rs3827393	22	0	21.3	3.92731498312198e-06
8073752	55007	FAM118A	rs6006992	22	0	21.3	3.92731498312198e-06
8073752	55007	FAM118A	rs5765272	22	0	21.3	3.92731498312198e-06
8073752	55007	FAM118A	rs1569413	22	0	21.3	3.92731498312198e-06
8073752	55007	FAM118A	rs5765327	22	0	20.84	4.99292269968594e-06
8073752	55007	FAM118A	rs136610	22	0.000140646976090014	19.75	8.82616942133937e-06
8075550	25775	C22orf24	rs9621371	22	0	21.3	3.92731498312198e-06
8075550	25775	C22orf24	rs9609396	22	0.000747863247863248	18.6	1.61220549733777e-05
8075550	25775	C22orf24	rs6518758	22	0.00151515151515152	18.02	2.18596291675802e-05
8075550	25775	C22orf24	rs9609389	22	0.00150709219858156	18	2.20904969985855e-05
8075550	25775	C22orf24	rs3761432	22	0.00150709219858156	18	2.20904969985855e-05
8075550	25775	C22orf24	rs3827334	22	0.00196078431372549	17.15	3.45409413692751e-05
8075550	25775	C22orf24	rs4821014	22	0.00706605222734255	15.11	0.000101424595918915
8067125	8537	BCAS1	rs8120953	20	0	21.22	4.09469358986353e-06
8018902	8632	DNAH17	rs626439	17	0	21.17	4.20292169133499e-06
8018902	8632	DNAH17	rs2120661	17	0.0101108033240997	14.61	0.000132211108336988
8018902	8632	DNAH17	rs1515022	17	0.0101108033240997	14.61	0.000132211108336988
8018902	8632	DNAH17	rs6501224	17	0.0123948649845064	14.42	0.000146240895087646
8018902	8632	DNAH17	rs8080186	17	0.0489271457085828	11.88	0.000567399412997703
7971335	160857	CCDC122	rs12874590	13	0	21.09	4.38208991604188e-06
7971335	160857	CCDC122	rs6561150	13	0	21.09	4.38208991604188e-06
7971335	160857	CCDC122	rs4101376	13	0.000467836257309942	18.92	1.36316048321319e-05
7971335	160857	CCDC122	rs2121030	13	0.00055005500550055	18.75	1.49023357924277e-05
7971335	160857	CCDC122	rs4942254	13	0.00055005500550055	18.75	1.49023357924277e-05
7971335	160857	CCDC122	rs12866387	13	0.00487528344671202	15.79	7.07755952561944e-05
7971335	160857	CCDC122	rs12869355	13	0.0157590759075908	13.98	0.000184765617845791
7971335	160857	CCDC122	rs7994883	13	0.0174545454545455	13.85	0.000197996736945992
7896021	6233	RPS27A	rs6545480	2	0	21.06	4.45123700657179e-06
7896021	6233	RPS27A	rs2589092	2	0.00316255534471853	16.39	5.15565146851461e-05
7915468	374969	CCDC23	rs2816600	1	0	20.97	4.6653184324312e-06
7915468	374969	CCDC23	rs655741	1	0.000364963503649635	19.07	1.26010213444802e-05
7915468	374969	CCDC23	rs323720	1	0.000566893424036281	18.79	1.45930269901545e-05
7942328	2352	FOLR3	rs7925545	11	0	20.96	4.68973424737054e-06
8078805	93	ACVR2B	rs1381798	3	0	20.95	4.71427830136944e-06
8078805	93	ACVR2B	rs13085153	3	0.00362853628536285	16.17	5.79039278864948e-05
8078805	93	ACVR2B	rs2268755	3	0.00362853628536285	16.17	5.79039278864948e-05
8078805	93	ACVR2B	rs11926767	3	0.00362853628536285	16.17	5.79039278864948e-05
8078805	93	ACVR2B	rs6807940	3	0.00513254371122391	15.72	7.34434941662883e-05
8078805	93	ACVR2B	rs2186457	3	0.00721804511278195	15.03	0.000105815638847168
8078805	93	ACVR2B	rs6780349	3	0.00721804511278195	15.03	0.000105815638847168
8078805	93	ACVR2B	rs6794397	3	0.00721804511278195	15.03	0.000105815638847168
8078805	93	ACVR2B	rs2051213	3	0.00721804511278195	15.03	0.000105815638847168
8078805	93	ACVR2B	rs9838614	3	0.00945757997218359	14.64	0.000130123208455477
8078805	93	ACVR2B	rs1073506	3	0.0108231014097317	14.54	0.000137215004729985
8078805	93	ACVR2B	rs2070988	3	0.0121863799283154	14.44	0.00014469608785024
8097098	54532	USP53	rs13113462	4	0	20.64	5.54259209692547e-06
8097098	54532	USP53	rs13127517	4	0	20.64	5.54259209692547e-06
8097098	54532	USP53	rs1397611	4	0	20.64	5.54259209692547e-06
8097098	54532	USP53	rs11722940	4	0	20.64	5.54259209692547e-06
8097098	54532	USP53	rs17050312	4	0	20.64	5.54259209692547e-06
8097098	54532	USP53	rs2036859	4	0	20.64	5.54259209692547e-06
8097098	54532	USP53	rs17595790	4	0	20.56	5.77911066834641e-06
8097098	54532	USP53	rs17595713	4	0.000539374325782093	18.7	1.52982487216167e-05
8097098	54532	USP53	rs17517470	4	0.001440329218107	18.46	1.73507978867073e-05
8097098	54532	USP53	rs1511016	4	0.00311111111111111	16.43	5.04799559140982e-05
8023871	284273	ZADH2	rs1132845	18	0	20.48	6.02576115176209e-06
8023871	284273	ZADH2	rs629126	18	0.00151515151515152	18.16	2.03100116783891e-05
8023871	284273	ZADH2	rs1047521	18	0.00151515151515152	18.16	2.03100116783891e-05
8023871	284273	ZADH2	rs615360	18	0.00151515151515152	18.16	2.03100116783891e-05
8023871	284273	ZADH2	rs11661290	18	0.0283136482939633	12.99	0.000313158969130093
8023871	284273	ZADH2	rs9950997	18	0.0283136482939633	12.99	0.000313158969130093
8023871	284273	ZADH2	rs9962947	18	0.0283136482939633	12.99	0.000313158969130093
7893453	4735	SEPT2	rs7601738	2	0	20.23	6.86675914658293e-06
7893453	4735	SEPT2	rs757978	2	0.00262096774193548	16.76	4.24181159869127e-05
7896351	4735	SEPT2	rs7601738	2	0	19.91	8.11746152467788e-06
7896351	4735	SEPT2	rs757978	2	0.000745473908413206	18.58	1.62920887406857e-05
8153430	93100	NAPRT	rs10112966	8	0	19.88	8.24584806671479e-06
8153430	93100	NAPRT	rs1563148	8	0.036200405444541	12.47	0.00041354009261757
8129649	116843	SLC18B1	rs12204740	6	0.000142450142450142	19.77	8.73428981690611e-06
8129649	116843	SLC18B1	rs12200848	6	0.000253485424588086	19.32	1.10542390635286e-05
8129649	116843	SLC18B1	rs1128998	6	0.00199115044247788	17.26	3.25977356170059e-05
8129649	116843	SLC18B1	rs9493435	6	0.0134450171821306	14.23	0.000161770864880322
8129649	116843	SLC18B1	rs6934161	6	0.0234632946961714	13.29	0.000266825481457198
8129649	116843	SLC18B1	rs9493454	6	0.0234632946961714	13.29	0.000266825481457198
8129649	116843	SLC18B1	rs7769051	6	0.0234632946961714	13.29	0.000266825481457198
8129649	116843	SLC18B1	rs7770081	6	0.0434538152610442	12.15	0.000490878644840285
8129649	116843	SLC18B1	rs1467404	6	0.0434538152610442	12.15	0.000490878644840285
7930181	57412	AS3MT	rs4919690	10	0.000140056022408964	19.73	8.91901943196215e-06
7930181	57412	AS3MT	rs10883802	10	0.00359355638166047	16.25	5.55095944807408e-05
7930181	57412	AS3MT	rs11191487	10	0.00359355638166047	16.25	5.55095944807408e-05
7930181	57412	AS3MT	rs10786712	10	0.0112014453477868	14.51	0.000139417496352588
7930181	57412	AS3MT	rs4919691	10	0.0151285292878213	14.06	0.000177069791622873
7930181	57412	AS3MT	rs4917985	10	0.0193168433451119	13.71	0.000213315632190136
7930181	57412	AS3MT	rs12248123	10	0.029021879021879	12.93	0.000323357782926065
7930181	57412	AS3MT	rs7898770	10	0.029021879021879	12.93	0.000323357782926065
7930181	57412	AS3MT	rs3781287	10	0.0310142238713667	12.79	0.000348477119246869
7930181	57412	AS3MT	rs7096475	10	0.0310142238713667	12.79	0.000348477119246869
7930181	57412	AS3MT	rs11191494	10	0.0326331811263318	12.69	0.00036761627064854
7930181	57412	AS3MT	rs7899622	10	0.0362394652717233	12.48	0.000411332197233919
7930181	57412	AS3MT	rs284857	10	0.0378416455339532	12.38	0.000433957150545919
7930181	57412	AS3MT	rs4919683	10	0.0378416455339532	12.38	0.000433957150545919
7930181	57412	AS3MT	rs11191438	10	0.038186889818689	12.35	0.00044098647251007
7930181	57412	AS3MT	rs10786719	10	0.038186889818689	12.35	0.00044098647251007
7930181	57412	AS3MT	rs10748835	10	0.038186889818689	12.35	0.00044098647251007
7930181	57412	AS3MT	rs10509757	10	0.038186889818689	12.35	0.00044098647251007
7930181	57412	AS3MT	rs10883817	10	0.038186889818689	12.35	0.00044098647251007
7930181	57412	AS3MT	rs7894588	10	0.0391977869986169	12.31	0.000450537972796575
7930181	57412	AS3MT	rs1475642	10	0.0489271457085828	11.88	0.000567399412997703
7956631	25895	METTL21B	rs703842	12	0.000137741046831956	19.68	9.15545783239679e-06
7956631	25895	METTL21B	rs11172333	12	0.000137741046831956	19.68	9.15545783239679e-06
7956631	25895	METTL21B	rs10877019	12	0.000137741046831956	19.68	9.15545783239679e-06
7956631	25895	METTL21B	rs8181644	12	0.000137741046831956	19.68	9.15545783239679e-06
7956631	25895	METTL21B	rs1021469	12	0.000137741046831956	19.68	9.15545783239679e-06
7956631	25895	METTL21B	rs2069502	12	0.000267737617135208	19.5	1.0059968254464e-05
7956631	25895	METTL21B	rs4646536	12	0.000474495848161329	19	1.3071845366763e-05
7956631	25895	METTL21B	rs10877029	12	0.00177059276366436	17.42	2.99656339424799e-05
7956631	25895	METTL21B	rs4760332	12	0.00198321891685736	17.38	3.06029305143878e-05
7956631	25895	METTL21B	rs701008	12	0.0234632946961714	13.29	0.000266825481457198
7956631	25895	METTL21B	rs701006	12	0.0489071038251366	11.87	0.00057045412526219
8110755	10723	SLC12A7	rs4535497	5	0.000136054421768707	19.67	9.2034954246451e-06
8094876	60558	GUF1	rs6833421	4	0.000264550264550265	19.47	1.02192153965749e-05
8094876	60558	GUF1	rs1547525	4	0.000264550264550265	19.47	1.02192153965749e-05
8094876	60558	GUF1	rs4361425	4	0.000462962962962963	18.86	1.40671689577931e-05
8094876	60558	GUF1	rs10025589	4	0.000462962962962963	18.86	1.40671689577931e-05
8094876	60558	GUF1	rs10517118	4	0.000462962962962963	18.86	1.40671689577931e-05
8094876	60558	GUF1	rs7690582	4	0.000462962962962963	18.86	1.40671689577931e-05
8094876	60558	GUF1	rs1115053	4	0.00139303482587065	18.39	1.80000168726494e-05
8094876	60558	GUF1	rs2046910	4	0.00153985507246377	18.06	2.1405139859148e-05
8094876	60558	GUF1	rs2881892	4	0.00153985507246377	18.06	2.1405139859148e-05
8094876	60558	GUF1	rs1491322	4	0.00153985507246377	18.06	2.1405139859148e-05
8094876	60558	GUF1	rs7682495	4	0.00153985507246377	18.06	2.1405139859148e-05
8094876	60558	GUF1	rs1352792	4	0.00153985507246377	18.06	2.1405139859148e-05
8094876	60558	GUF1	rs1580610	4	0.00156657963446475	17.88	2.35280756057288e-05
8094876	60558	GUF1	rs16857329	4	0.00179948586118252	17.8	2.45383243527581e-05
8094876	60558	GUF1	rs1595658	4	0.00360696517412935	16.26	5.52173887760006e-05
8094876	60558	GUF1	rs10026088	4	0.00409885473176612	16.04	6.20182999965458e-05
8094876	60558	GUF1	rs1113098	4	0.00428571428571429	15.97	6.43542517660351e-05
8094876	60558	GUF1	rs990356	4	0.0121495327102804	14.43	0.000145466426645702
8094876	60558	GUF1	rs6838327	4	0.0121495327102804	14.43	0.000145466426645702
8094876	60558	GUF1	rs17600797	4	0.0226785053644099	13.42	0.000248955699431865
8094876	60558	GUF1	rs6850107	4	0.0265456989247312	13.09	0.000296876351565599
8094876	60558	GUF1	rs16857479	4	0.0326654523375835	12.68	0.000369587570143847
7939507	84680	ACCS	rs7127924	11	0.000263504611330698	19.45	1.03267839540053e-05
7939507	84680	ACCS	rs2074040	11	0.00025062656641604	19.22	1.16486573671996e-05
7939507	84680	ACCS	rs178505	11	0.0304307116104869	12.83	0.00034110575560318
7931764	105	ADARB2	rs7392620	10	0.00026246719160105	19.44	1.03809938400423e-05
7931764	105	ADARB2	rs12359356	10	0.000261437908496732	19.43	1.04354894688308e-05
7931764	105	ADARB2	rs11250378	10	0.000561167227833895	18.78	1.4669744420775e-05
7931764	105	ADARB2	rs3793735	10	0.00552818828680898	15.5	8.25052538926224e-05
8073578	91689	SMDT1	rs4147641	22	0.000257400257400257	19.36	1.08250878154077e-05
8073578	91689	SMDT1	rs1801311	22	0.000257400257400257	19.36	1.08250878154077e-05
8073578	91689	SMDT1	rs4147638	22	0.000257400257400257	19.36	1.08250878154077e-05
8073578	91689	SMDT1	rs133367	22	0.00144478844169247	18.48	1.716966425498e-05
8146957	51050	PI15	rs1346096	8	0.000254452926208651	19.33	1.09964985840466e-05
8146957	51050	PI15	rs7844362	8	0.00214132762312634	17.05	3.64083750330445e-05
8146957	51050	PI15	rs16938947	8	0.00235620235620236	16.92	3.89886203778317e-05
8146957	51050	PI15	rs1036266	8	0.00235620235620236	16.92	3.89886203778317e-05
8146957	51050	PI15	rs16938957	8	0.034327009936766	12.6	0.000385746755682007
7894124	10921	RNPS1	rs12599229	16	0.00025062656641604	19.22	1.16486573671996e-05
7924184	642946	FLVCR1-AS1	rs10779588	1	0.000374531835205993	19.13	1.22110340523931e-05
7924184	642946	FLVCR1-AS1	rs6679848	1	0.000566893424036281	18.79	1.45930269901545e-05
7924184	642946	FLVCR1-AS1	rs6679938	1	0.000566893424036281	18.79	1.45930269901545e-05
7924184	642946	FLVCR1-AS1	rs11120067	1	0.000566893424036281	18.79	1.45930269901545e-05
7924184	642946	FLVCR1-AS1	rs7523329	1	0.000566893424036281	18.79	1.45930269901545e-05
7924184	642946	FLVCR1-AS1	rs963328	1	0.00139720558882236	18.4	1.79057981573906e-05
7924184	642946	FLVCR1-AS1	rs870547	1	0.00181347150259067	17.83	2.4154471407965e-05
7924184	642946	FLVCR1-AS1	rs6656232	1	0.00312899106002554	16.46	4.96873950636198e-05
7924184	642946	FLVCR1-AS1	rs2291773	1	0.00845204178537512	14.8	0.00011953550181303
7924184	642946	FLVCR1-AS1	rs3207090	1	0.0438652766639936	12.14	0.000493517761577487
7924184	642946	FLVCR1-AS1	rs12404754	1	0.0462115334884924	12.02	0.000526327021975265
7924184	642946	FLVCR1-AS1	rs4951638	1	0.0499755261869799	11.82	0.000585978600525646
7924184	642946	FLVCR1-AS1	rs1284852	1	0.0499755261869799	11.82	0.000585978600525646
8140144	155368	WBSCR27	rs4355658	7	0.00037037037037037	19.12	1.22751799466665e-05
8140144	155368	WBSCR27	rs4717112	7	0.00179028132992327	17.77	2.49283069914181e-05
8140144	155368	WBSCR27	rs6949053	7	0.00179028132992327	17.77	2.49283069914181e-05
8140144	155368	WBSCR27	rs11316	7	0.00175	17.66	2.6412294481855e-05
8140144	155368	WBSCR27	rs1127155	7	0.00177059276366436	17.42	2.99656339424799e-05
8140144	155368	WBSCR27	rs1059779	7	0.0399562123700055	12.27	0.000460298270945067
7915245	51440	HPCAL4	rs784600	1	0.000367647058823529	19.08	1.25351654466604e-05
7915245	51440	HPCAL4	rs785108	1	0.00194805194805195	17.12	3.50908314438158e-05
7915245	51440	HPCAL4	rs10839	1	0.0121495327102804	14.43	0.000145466426645702
7910591	84284	NTPCR	rs1555394	1	0.000359712230215827	19.03	1.2867938006456e-05
7910591	84284	NTPCR	rs1555395	1	0.000359712230215827	19.03	1.2867938006456e-05
7910591	84284	NTPCR	rs9424515	1	0.000359712230215827	19.03	1.2867938006456e-05
7910591	84284	NTPCR	rs6673130	1	0.000359712230215827	19.03	1.2867938006456e-05
7910591	84284	NTPCR	rs9424507	1	0.0014014014014014	18.43	1.76261038891196e-05
7910591	84284	NTPCR	rs4649417	1	0.00146627565982405	18.29	1.8970036620574e-05
7910591	84284	NTPCR	rs41417151	1	0.0015625	17.87	2.36520353340758e-05
7910591	84284	NTPCR	rs12021705	1	0.00198237885462555	17.24	3.29426868034101e-05
8155250	9380	GRHPR	rs7856656	9	0.000474495848161329	19	1.3071845366763e-05
8155250	9380	GRHPR	rs10973329	9	0.00440917107583774	15.95	6.50377788222436e-05
8155250	9380	GRHPR	rs10973327	9	0.00845341018251681	14.85	0.000116408069911784
8113413	83594	NUDT12	rs7730302	5	0.000469483568075117	18.94	1.34894474231705e-05
7934906	59	ACTA2	rs7097572	10	0.000462962962962963	18.86	1.40671689577931e-05
7967685	2054	STX2	rs10848205	12	0.000555555555555556	18.76	1.48243966663088e-05
7967685	2054	STX2	rs1106369	12	0.000555555555555556	18.76	1.48243966663088e-05
7967685	2054	STX2	rs4619189	12	0.000555555555555556	18.76	1.48243966663088e-05
7967685	2054	STX2	rs2001483	12	0.000555555555555556	18.76	1.48243966663088e-05
7967685	2054	STX2	rs10848212	12	0.00302445302445302	16.5	4.86500741851036e-05
8099259	60312	AFAP1	rs11733177	4	0.000546448087431694	18.73	1.50594509158505e-05
8099259	60312	AFAP1	rs11930623	4	0.000546448087431694	18.73	1.50594509158505e-05
8099259	60312	AFAP1	rs17770213	4	0.0121495327102804	14.43	0.000145466426645702
8099259	60312	AFAP1	rs6829680	4	0.0121495327102804	14.43	0.000145466426645702
8099259	60312	AFAP1	rs7437940	4	0.0193497845671759	13.7	0.000214454486407177
8008716	55545	MSX2P1	rs12948815	17	0.000542888165038002	18.71	1.52182298224921e-05
8008716	55545	MSX2P1	rs1075009	17	0.000542888165038002	18.71	1.52182298224921e-05
8008716	55545	MSX2P1	rs9303397	17	0.00151515151515152	18.16	2.03100116783891e-05
8117243	55604	LRRC16A	rs4440453	6	0.000537634408602151	18.69	1.53786902226958e-05
8117243	55604	LRRC16A	rs9461154	6	0.00304798962386511	16.55	4.73839859241042e-05
8117243	55604	LRRC16A	rs9366621	6	0.00372405372405372	16.14	5.88283467183401e-05
8117243	55604	LRRC16A	rs11759658	6	0.00441347270615563	15.89	6.7132490400422e-05
8117243	55604	LRRC16A	rs1576169	6	0.00441347270615563	15.89	6.7132490400422e-05
8117243	55604	LRRC16A	rs2328883	6	0.00553728070175439	15.52	8.16369284609891e-05
8117243	55604	LRRC16A	rs880226	6	0.00796241345202769	14.96	0.000109814510008333
8117243	55604	LRRC16A	rs4368803	6	0.00880149812734082	14.72	0.000124716302348635
8117243	55604	LRRC16A	rs6912426	6	0.0140976645435244	14.16	0.00016790228313015
8117243	55604	LRRC16A	rs2744235	6	0.0190984578884935	13.73	0.000211056170604097
7978586	1073	CFL2	rs7156331	14	0.0007502679528403	18.61	1.60377076480288e-05
7978586	1073	CFL2	rs9743965	14	0.00665610142630745	15.27	9.31847872011001e-05
8044605	654433	PAX8-AS1	rs6542127	2	0.000846560846560847	18.53	1.67250959849752e-05
8044605	654433	PAX8-AS1	rs7560701	2	0.00141843971631206	18.44	1.75338510770328e-05
8044605	654433	PAX8-AS1	rs10864912	2	0.00263157894736842	16.77	4.21951517012075e-05
8044605	654433	PAX8-AS1	rs4848320	2	0.00351537978656623	16.31	5.37793976816928e-05
8044605	654433	PAX8-AS1	rs13002606	2	0.00841702534672406	14.84	0.000117026897536333
8044605	654433	PAX8-AS1	rs6760462	2	0.00841702534672406	14.84	0.000117026897536333
8044605	654433	PAX8-AS1	rs11123175	2	0.019766081871345	13.66	0.000219071500122872
8044605	654433	PAX8-AS1	rs11123172	2	0.022358630952381	13.45	0.000245006181879507
8112961	6228	RPS23	rs891159	5	0.000843881856540084	18.52	1.68130749450116e-05
8112961	6228	RPS23	rs6894520	5	0.00149393090569561	18.12	2.07411419990997e-05
8112961	6228	RPS23	rs17247678	5	0.00149393090569561	18.12	2.07411419990997e-05
8112961	6228	RPS23	rs862245	5	0.00150709219858156	18	2.20904969985855e-05
8112961	6228	RPS23	rs4703879	5	0.00184738955823293	17.53	2.82809917898358e-05
8112961	6228	RPS23	rs2407156	5	0.00197869101978691	17.36	3.09266692102128e-05
8112961	6228	RPS23	rs862242	5	0.00301282051282051	16.49	4.89073450926998e-05
8112961	6228	RPS23	rs6888977	5	0.00562841530054645	15.47	8.38251973810006e-05
8112961	6228	RPS23	rs12523353	5	0.0405073649754501	12.25	0.00046525815807105
8112961	6228	RPS23	rs10036937	5	0.0405073649754501	12.25	0.00046525815807105
8057394	91404	SESTD1	rs10188759	2	0.00146750524109015	18.5	1.6990429947621e-05
8057394	91404	SESTD1	rs12622075	2	0.00146750524109015	18.5	1.6990429947621e-05
8057394	91404	SESTD1	rs7608882	2	0.00151515151515152	18.16	2.03100116783891e-05
8057394	91404	SESTD1	rs13418701	2	0.00151515151515152	18.16	2.03100116783891e-05
8057394	91404	SESTD1	rs11898291	2	0.00151515151515152	18.16	2.03100116783891e-05
8057394	91404	SESTD1	rs17454311	2	0.0154135338345865	14.03	0.000179917150200662
8057394	91404	SESTD1	rs10205390	2	0.0352713178294574	12.55	0.000396206301852743
8098581	83891	SNX25	rs7699267	4	0.00145379023883697	18.49	1.70798109419836e-05
8098581	83891	SNX25	rs3112861	4	0.00145379023883697	18.49	1.70798109419836e-05
8098581	83891	SNX25	rs3112863	4	0.00145379023883697	18.49	1.70798109419836e-05
8098581	83891	SNX25	rs1534145	4	0.00267201068804275	16.74	4.286760431085e-05
8098581	83891	SNX25	rs3112857	4	0.00477001703577513	15.81	7.00313995304612e-05
8098581	83891	SNX25	rs7698980	4	0.00677083333333333	15.22	9.56846697618158e-05
8098581	83891	SNX25	rs3806822	4	0.0121495327102804	14.43	0.000145466426645702
8098581	83891	SNX25	rs2587163	4	0.0129411764705882	14.34	0.000152588014722543
8098581	83891	SNX25	rs753359	4	0.0129411764705882	14.34	0.000152588014722543
8098581	83891	SNX25	rs1288567	4	0.0129411764705882	14.34	0.000152588014722543
8098581	83891	SNX25	rs3108270	4	0.035015015015015	12.57	0.000391988579109066
8098581	83891	SNX25	rs10026207	4	0.0457328145265888	12.04	0.000520709715916055
8117572	346157	ZNF391	rs9357037	6	0.00141843971631206	18.44	1.75338510770328e-05
8117572	346157	ZNF391	rs1883404	6	0.00141843971631206	18.44	1.75338510770328e-05
8117572	346157	ZNF391	rs2206251	6	0.00141843971631206	18.44	1.75338510770328e-05
8117572	346157	ZNF391	rs2206252	6	0.00141843971631206	18.44	1.75338510770328e-05
8117572	346157	ZNF391	rs6936539	6	0.00141843971631206	18.44	1.75338510770328e-05
8117572	346157	ZNF391	rs7754411	6	0.00141843971631206	18.44	1.75338510770328e-05
8117572	346157	ZNF391	rs4455661	6	0.00141843971631206	18.44	1.75338510770328e-05
8117572	346157	ZNF391	rs2015648	6	0.00180412371134021	17.82	2.42817473247548e-05
8117572	346157	ZNF391	rs10946916	6	0.0128947368421053	14.35	0.000151779695065757
8065089	55614	KIF16B	rs4813225	20	0.00138476755687438	18.38	1.80947336099303e-05
8065089	55614	KIF16B	rs13044683	20	0.00138476755687438	18.38	1.80947336099303e-05
8065089	55614	KIF16B	rs926773	20	0.00138476755687438	18.38	1.80947336099303e-05
8070160	539	ATP5O	rs2834301	21	0.00147492625368732	18.31	1.87719194893246e-05
8070160	539	ATP5O	rs4591	21	0.0015748031496063	17.95	2.26784419122277e-05
8070160	539	ATP5O	rs2834295	21	0.0209248554913295	13.58	0.000228608235882123
7896654	4869	NPM1	rs7711765	5	0.00154589371980676	18.21	1.97837357610947e-05
7896654	4869	NPM1	rs6555954	5	0.00154589371980676	18.21	1.97837357610947e-05
7896654	4869	NPM1	rs6888688	5	0.00154589371980676	18.21	1.97837357610947e-05
7896654	4869	NPM1	rs8180381	5	0.00154589371980676	18.21	1.97837357610947e-05
7958000	56994	CHPT1	rs2695290	12	0.00148560817084494	18.11	2.08503536905099e-05
7958000	56994	CHPT1	rs2695284	12	0.00148560817084494	18.11	2.08503536905099e-05
7958000	56994	CHPT1	rs2695282	12	0.00148560817084494	18.11	2.08503536905099e-05
7958000	56994	CHPT1	rs10778139	12	0.00257452574525745	16.8	4.15333028667767e-05
7958000	56994	CHPT1	rs2559855	12	0.00311111111111111	16.43	5.04799559140982e-05
7958000	56994	CHPT1	rs2695289	12	0.0121495327102804	14.43	0.000145466426645702
7936661	10935	PRDX3	rs3740562	10	0.0014692378328742	18.09	2.10705133469847e-05
7936661	10935	PRDX3	rs1889742	10	0.0047783534830167	15.86	6.82051616396931e-05
7936661	10935	PRDX3	rs10886419	10	0.00841702534672406	14.84	0.000117026897536333
7936661	10935	PRDX3	rs10749299	10	0.0399562123700055	12.27	0.000460298270945067
8003607	400566	C17orf97	rs12951902	17	0.00151921358355675	18.04	2.1631185317599e-05
8120061	22875	ENPP4	rs5011271	6	0.00151921358355675	18.04	2.1631185317599e-05
8120061	22875	ENPP4	rs9395156	6	0.0047783534830167	15.86	6.82051616396931e-05
8120061	22875	ENPP4	rs9472701	6	0.0047783534830167	15.86	6.82051616396931e-05
8120061	22875	ENPP4	rs2223776	6	0.0055005500550055	15.55	8.03516478684197e-05
8120061	22875	ENPP4	rs1076738	6	0.0154135338345865	14.03	0.000179917150200662
8120061	22875	ENPP4	rs9472686	6	0.0242677824267782	13.25	0.00027257986971028
8120061	22875	ENPP4	rs1048077	6	0.0293855460044572	12.9	0.000328582133037674
7971602	55213	RCBTB1	rs11148150	13	0.00149516270888303	17.98	2.23238146749521e-05
7971602	55213	RCBTB1	rs11148151	13	0.00149516270888303	17.98	2.23238146749521e-05
7971602	55213	RCBTB1	rs7981396	13	0.00149516270888303	17.98	2.23238146749521e-05
7971602	55213	RCBTB1	rs7332029	13	0.00257452574525745	16.8	4.15333028667767e-05
7971602	55213	RCBTB1	rs3751383	13	0.00669806384092098	15.24	9.46767181104376e-05
7971602	55213	RCBTB1	rs9568257	13	0.00669806384092098	15.24	9.46767181104376e-05
7971602	55213	RCBTB1	rs17069328	13	0.00669806384092098	15.24	9.46767181104376e-05
7971602	55213	RCBTB1	rs9596148	13	0.00669806384092098	15.24	9.46767181104376e-05
7971602	55213	RCBTB1	rs7327293	13	0.00669806384092098	15.24	9.46767181104376e-05
7971602	55213	RCBTB1	rs7331252	13	0.00669806384092098	15.24	9.46767181104376e-05
7971602	55213	RCBTB1	rs1325659	13	0.00686427457098284	15.2	9.67034206269413e-05
7972579	84899	TMTC4	rs1283211	13	0.00181347150259067	17.83	2.4154471407965e-05
7972579	84899	TMTC4	rs1110066	13	0.00225988700564972	16.98	3.77756530348276e-05
7972579	84899	TMTC4	rs1283196	13	0.00237099023709902	16.94	3.85800086425266e-05
7972579	84899	TMTC4	rs9518135	13	0.00660276890308839	15.29	9.22033317029663e-05
7972579	84899	TMTC4	rs2786953	13	0.00660276890308839	15.29	9.22033317029663e-05
7972579	84899	TMTC4	rs1283207	13	0.00847619047619048	14.81	0.000118903320757354
7972579	84899	TMTC4	rs1283194	13	0.0292575039494471	12.89	0.000330342431263391
8078784	9942	XYLB	rs13085153	3	0.00178117048346056	17.68	2.61360255358085e-05
8078784	9942	XYLB	rs2268755	3	0.00178117048346056	17.68	2.61360255358085e-05
8078784	9942	XYLB	rs11926767	3	0.00178117048346056	17.68	2.61360255358085e-05
8078784	9942	XYLB	rs6807940	3	0.00194805194805195	17.12	3.50908314438158e-05
8078784	9942	XYLB	rs1381798	3	0.002366040361865	16.93	3.87837735775578e-05
8078784	9942	XYLB	rs2186457	3	0.00288713910761155	16.61	4.59083261923336e-05
8078784	9942	XYLB	rs6780349	3	0.00288713910761155	16.61	4.59083261923336e-05
8078784	9942	XYLB	rs9838614	3	0.00388585306618094	16.08	6.07219543283723e-05
8078784	9942	XYLB	rs2070988	3	0.0326654523375835	12.68	0.000369587570143847
8078784	9942	XYLB	rs2070488	3	0.0375249500998004	12.41	0.00042704086665474
8078784	9942	XYLB	rs1002676	3	0.0375249500998004	12.41	0.00042704086665474
8078784	9942	XYLB	rs2268757	3	0.0375249500998004	12.41	0.00042704086665474
8078784	9942	XYLB	rs13058903	3	0.0375249500998004	12.41	0.00042704086665474
8078784	9942	XYLB	rs7373828	3	0.0375249500998004	12.41	0.00042704086665474
8078784	9942	XYLB	rs1058945	3	0.0375249500998004	12.41	0.00042704086665474
7899160	1043	CD52	rs17163749	1	0.0017632241813602	17.67	2.62737951298483e-05
7899160	1043	CD52	rs11247893	1	0.0017632241813602	17.67	2.62737951298483e-05
7899160	1043	CD52	rs12145403	1	0.0017632241813602	17.67	2.62737951298483e-05
7899160	1043	CD52	rs17163868	1	0.0017632241813602	17.67	2.62737951298483e-05
7899160	1043	CD52	rs17257169	1	0.00185633575464084	17.55	2.79850783474348e-05
7899160	1043	CD52	rs7541333	1	0.00510662177328844	15.68	7.5013194665459e-05
7899160	1043	CD52	rs3795684	1	0.00510662177328844	15.68	7.5013194665459e-05
8130768	8635	RNASET2	rs416131	6	0.00174563591022444	17.65	2.65515274796257e-05
8130768	8635	RNASET2	rs1819333	6	0.00170316301703163	17.61	2.71158744165959e-05
8130768	8635	RNASET2	rs386548	6	0.00170316301703163	17.61	2.71158744165959e-05
8130768	8635	RNASET2	rs415890	6	0.00193021529324425	17.32	3.15845095442402e-05
8130768	8635	RNASET2	rs422562	6	0.00214132762312634	17.05	3.64083750330445e-05
8130768	8635	RNASET2	rs408918	6	0.00219391365888181	17.01	3.718346726238e-05
8130768	8635	RNASET2	rs1130033	6	0.022358630952381	13.45	0.000245006181879507
8130768	8635	RNASET2	rs12209395	6	0.0498279252704031	11.83	0.000582839943179275
8130768	8635	RNASET2	rs720325	6	0.0498279252704031	11.83	0.000582839943179275
8130768	8635	RNASET2	rs4710175	6	0.0498279252704031	11.83	0.000582839943179275
8016438	3212	HOXB2	rs2325948	17	0.00172413793103448	17.63	2.68322100680363e-05
8016438	3212	HOXB2	rs925284	17	0.00172413793103448	17.63	2.68322100680363e-05
8016438	3212	HOXB2	rs11079826	17	0.00172413793103448	17.63	2.68322100680363e-05
8016438	3212	HOXB2	rs11651168	17	0.00172413793103448	17.63	2.68322100680363e-05
8016438	3212	HOXB2	rs17703636	17	0.0105601469237833	14.59	0.0001336217477007
8016438	3212	HOXB2	rs8072250	17	0.0105601469237833	14.59	0.0001336217477007
8016438	3212	HOXB2	rs12939811	17	0.0105601469237833	14.59	0.0001336217477007
8016438	3212	HOXB2	rs11079830	17	0.0106995884773663	14.57	0.000135047541132573
8129728	54806	AHI1	rs6908428	6	0.00171149144254279	17.62	2.69736675389982e-05
8129728	54806	AHI1	rs7750586	6	0.00171149144254279	17.62	2.69736675389982e-05
8129728	54806	AHI1	rs9399148	6	0.00783730158730159	14.97	0.000109234061414674
8129728	54806	AHI1	rs2757643	6	0.0172539489671932	13.87	0.000195900695887098
8022941	25941	TPGS2	rs2303508	18	0.00177993527508091	17.57	2.76922761795687e-05
8022941	25941	TPGS2	rs4799432	18	0.00196078431372549	17.34	3.12538499481505e-05
8022941	25941	TPGS2	rs9959091	18	0.00196078431372549	17.34	3.12538499481505e-05
8022941	25941	TPGS2	rs2303509	18	0.00196078431372549	17.34	3.12538499481505e-05
8022941	25941	TPGS2	rs11081961	18	0.0026009582477755	16.85	4.04533296662347e-05
8022941	25941	TPGS2	rs9962453	18	0.0026009582477755	16.85	4.04533296662347e-05
8022941	25941	TPGS2	rs3744903	18	0.0026009582477755	16.85	4.04533296662347e-05
8022941	25941	TPGS2	rs879567	18	0.0026009582477755	16.85	4.04533296662347e-05
8022941	25941	TPGS2	rs4799431	18	0.00664523043944266	15.3	9.17165112768606e-05
8022941	25941	TPGS2	rs4799878	18	0.00704441041347626	15.1	0.000101963288686342
8022941	25941	TPGS2	rs948635	18	0.00704441041347626	15.1	0.000101963288686342
7894341	23326	USP22	rs4985955	17	0.00183852917665867	17.5	2.87307684349105e-05
7894341	23326	USP22	rs1044420	17	0.00181674565560821	17.47	2.91877341016032e-05
7894341	23326	USP22	rs1044414	17	0.00181674565560821	17.47	2.91877341016032e-05
7894341	23326	USP22	rs3612	17	0.00181674565560821	17.47	2.91877341016032e-05
7894341	23326	USP22	rs8064435	17	0.00181674565560821	17.47	2.91877341016032e-05
7894341	23326	USP22	rs9896301	17	0.00181674565560821	17.47	2.91877341016032e-05
7894341	23326	USP22	rs7216449	17	0.00181674565560821	17.47	2.91877341016032e-05
7894341	23326	USP22	rs7211094	17	0.00197418375094913	17.35	3.10898270321606e-05
7894341	23326	USP22	rs899342	17	0.0129411764705882	14.34	0.000152588014722543
7917503	2635	GBP3	rs17433780	1	0.00183852917665867	17.5	2.87307684349105e-05
7917503	2635	GBP3	rs10493821	1	0.00183852917665867	17.5	2.87307684349105e-05
7917503	2635	GBP3	rs6428494	1	0.0129018053720828	14.36	0.000150975687111143
7917503	2635	GBP3	rs1409150	1	0.0129018053720828	14.36	0.000150975687111143
7917503	2635	GBP3	rs1329118	1	0.0263282571912014	13.11	0.000293723687659695
7917503	2635	GBP3	rs478671	1	0.0354277286135693	12.53	0.000400469809284976
7917503	2635	GBP3	rs2026043	1	0.0354277286135693	12.53	0.000400469809284976
7917503	2635	GBP3	rs682830	1	0.0368800461361015	12.44	0.000420235783146286
8114119	23105	FSTL4	rs256259	5	0.00179968701095462	17.46	2.93416734756407e-05
8114119	23105	FSTL4	rs256244	5	0.00179968701095462	17.46	2.93416734756407e-05
8114119	23105	FSTL4	rs256253	5	0.0026009582477755	16.85	4.04533296662347e-05
8114119	23105	FSTL4	rs256254	5	0.035015015015015	12.57	0.000391988579109066
8114119	23105	FSTL4	rs10479044	5	0.0376206700738217	12.4	0.000429333848898369
8114119	23105	FSTL4	rs30486	5	0.0493343195266272	11.84	0.00057971825962413
7924897	126731	CCSAP	rs237802	1	0.00178710178710179	17.45	2.94964287847691e-05
7924897	126731	CCSAP	rs151470	1	0.00178710178710179	17.45	2.94964287847691e-05
8071036	6285	S100B	rs2239574	21	0.00177880897138438	17.43	2.98084046328019e-05
8071036	6285	S100B	rs13047696	21	0.00177880897138438	17.43	2.98084046328019e-05
8071036	6285	S100B	rs9982863	21	0.033695652173913	12.63	0.000379605176686869
7895340	10594	PRPF8	rs8071756	17	0.00176245210727969	17.41	3.01236967290496e-05
7895340	10594	PRPF8	rs11078563	17	0.00176245210727969	17.41	3.01236967290496e-05
7895340	10594	PRPF8	rs9747855	17	0.00841702534672406	14.84	0.000117026897536333
7895340	10594	PRPF8	rs17761292	17	0.0190984578884935	13.73	0.000211056170604097
7932453	10529	NEBL	rs9988744	10	0.00194319880418535	17.33	3.14187425724813e-05
7932453	10529	NEBL	rs10828225	10	0.00664556962025316	15.26	9.36794503364313e-05
7932453	10529	NEBL	rs7910610	10	0.0183811802232855	13.77	0.000206609319880227
8151572	64089	SNX16	rs1451998	8	0.00194319880418535	17.33	3.14187425724813e-05
8151572	64089	SNX16	rs2895739	8	0.00194319880418535	17.33	3.14187425724813e-05
8151572	64089	SNX16	rs6983451	8	0.0172539489671932	13.87	0.000195900695887098
8151572	64089	SNX16	rs1597753	8	0.0276897689768977	13.02	0.000308181815531849
8151572	64089	SNX16	rs7461058	8	0.0432098765432099	12.16	0.000488253771170466
7938788	3948	LDHC	rs2403279	11	0.002	17.28	3.22564145624377e-05
7938788	3948	LDHC	rs7112492	11	0.00247933884297521	16.87	4.00292857495608e-05
7938788	3948	LDHC	rs4274186	11	0.0377230246389125	12.39	0.00043163925417527
7938788	3948	LDHC	rs1881716	11	0.0419101731601732	12.2	0.000477895158568766
7988876	55930	MYO5C	rs17650541	15	0.00199556541019956	17.27	3.24266237346818e-05
7988876	55930	MYO5C	rs8040562	15	0.00706126687435099	15.14	9.98256408034632e-05
8161839	54981	NMRK1	rs3780178	9	0.00197368421052632	17.22	3.32913069643602e-05
8161839	54981	NMRK1	rs10869495	9	0.00665610142630745	15.27	9.31847872011001e-05
8161839	54981	NMRK1	rs1045882	9	0.0188769414575866	13.76	0.000207712104528052
8161839	54981	NMRK1	rs11144203	9	0.038186889818689	12.35	0.00044098647251007
8138277	221806	VWDE	rs17444203	7	0.00196506550218341	17.21	3.34670051629867e-05
8138277	221806	VWDE	rs17444259	7	0.00196506550218341	17.21	3.34670051629867e-05
8138277	221806	VWDE	rs7792759	7	0.00634146341463415	15.37	8.83804146862439e-05
8138277	221806	VWDE	rs7803002	7	0.0114118177717636	14.5	0.000140159542629564
8138277	221806	VWDE	rs6948515	7	0.0472802268625934	11.99	0.000534867898538342
7896633	3183	HNRNPC	rs12878530	14	0.00195652173913043	17.14	3.4723268956437e-05
7896633	3183	HNRNPC	rs17792599	14	0.0128947368421053	14.35	0.000151779695065757
7990457	4123	MAN2C1	rs8028182	15	0.00208783297336213	17.09	3.56495213359172e-05
7990457	4123	MAN2C1	rs4886699	15	0.00648298217179903	15.36	8.88494191145669e-05
7990457	4123	MAN2C1	rs9972533	15	0.00799019607843137	14.92	0.000112167517354527
7990457	4123	MAN2C1	rs4886707	15	0.0149089368911478	14.09	0.000174267815603382
7918379	2947	GSTM3	rs4970774	1	0.00234644582470669	16.91	3.91945548233263e-05
7918379	2947	GSTM3	rs1887547	1	0.00836940836940837	14.86	0.00011579253598834
7975506	26094	DCAF4	rs7144193	14	0.00261044176706827	16.75	4.26422647459538e-05
7975506	26094	DCAF4	rs2110552	14	0.00362726704190119	16.3	5.40639514973283e-05
7975506	26094	DCAF4	rs17122581	14	0.00428571428571429	15.97	6.43542517660351e-05
7975506	26094	DCAF4	rs9788482	14	0.00708010335917313	15.13	0.000100355787280153
7975506	26094	DCAF4	rs7143683	14	0.0174929463925836	13.84	0.000199053215193759
7975506	26094	DCAF4	rs12587622	14	0.0218573046432616	13.49	0.00023983819554883
7975506	26094	DCAF4	rs17122159	14	0.0218573046432616	13.49	0.00023983819554883
7975506	26094	DCAF4	rs2215900	14	0.0233478576615832	13.33	0.00026119351965302
7975506	26094	DCAF4	rs12894236	14	0.0233478576615832	13.33	0.00026119351965302
7975506	26094	DCAF4	rs11622784	14	0.0233478576615832	13.33	0.00026119351965302
7975506	26094	DCAF4	rs7161198	14	0.0345667870036101	12.59	0.000387816144094344
7975506	26094	DCAF4	rs11623827	14	0.048792270531401	11.92	0.000555344807081293
7895019	4735	SEPT2	rs757978	2	0.00292164674634794	16.67	4.44788629719079e-05
7895019	4735	SEPT2	rs7601738	2	0.00387878787878788	16.07	6.10434633698428e-05
8138258	221806	VWDE	rs17444203	7	0.00291005291005291	16.66	4.47139610874147e-05
8138258	221806	VWDE	rs17444259	7	0.00291005291005291	16.66	4.47139610874147e-05
8138258	221806	VWDE	rs7792759	7	0.00723552894211577	15.02	0.000106377806753906
8138258	221806	VWDE	rs7803002	7	0.0108231014097317	14.54	0.000137215004729985
8124351	10786	SLC17A3	rs599444	6	0.0029042904290429	16.64	4.51879120691815e-05
8124351	10786	SLC17A3	rs537581	6	0.00361370716510903	16.29	5.43500193823572e-05
8124351	10786	SLC17A3	rs504576	6	0.00577342047930283	15.46	8.42698834650494e-05
8124351	10786	SLC17A3	rs2575174	6	0.00577342047930283	15.46	8.42698834650494e-05
8079224	91392	ZNF502	rs2372828	3	0.00289855072463768	16.62	4.56669141132053e-05
8079224	91392	ZNF502	rs4429669	3	0.00389294403892944	16.09	6.04021482776116e-05
8079224	91392	ZNF502	rs4234448	3	0.0121863799283154	14.44	0.00014469608785024
8079224	91392	ZNF502	rs3762636	3	0.0157590759075908	13.98	0.000184765617845791
8079224	91392	ZNF502	rs6778410	3	0.023062865497076	13.37	0.000255681354743746
7895409	10944	C11orf58	rs4756858	11	0.00307793058284217	16.59	4.63950066019946e-05
7895409	10944	C11orf58	rs11024015	11	0.0106849315068493	14.55	0.000136488652783994
8106271	10412	NSA2	rs10515194	5	0.0030718954248366	16.58	4.66402886979392e-05
8106271	10412	NSA2	rs16872235	5	0.00305989583333333	16.57	4.68868746267823e-05
8106271	10412	NSA2	rs16872345	5	0.00305989583333333	16.57	4.68868746267823e-05
7940565	9415	FADS2	rs174549	11	0.003042071197411	16.53	4.78863967532245e-05
7940565	9415	FADS2	rs174548	11	0.00418910831837223	16.02	6.2676874759627e-05
7940565	9415	FADS2	rs174534	11	0.0192671394799054	13.72	0.000212182871222579
7940565	9415	FADS2	rs4246215	11	0.0192671394799054	13.72	0.000212182871222579
7940565	9415	FADS2	rs174547	11	0.0192671394799054	13.72	0.000212182871222579
7940565	9415	FADS2	rs174577	11	0.0210285714285714	13.54	0.000233532394669139
7940565	9415	FADS2	rs174583	11	0.0218585402558315	13.48	0.000241119801670391
7931439	10570	DPYSL4	rs2814165	10	0.00302445302445302	16.5	4.86500741851036e-05
7931439	10570	DPYSL4	rs1873504	10	0.00302445302445302	16.5	4.86500741851036e-05
7931439	10570	DPYSL4	rs2035804	10	0.00302445302445302	16.5	4.86500741851036e-05
7931439	10570	DPYSL4	rs1532186	10	0.0125994694960212	14.4	0.000147802310334454
8023605	23556	PIGN	rs12965934	18	0.00352201257861635	16.32	5.34963498687128e-05
8023605	23556	PIGN	rs1587998	18	0.00364873222016079	16.22	5.63955753341649e-05
8023605	23556	PIGN	rs9959663	18	0.0193168433451119	13.71	0.000213315632190136
7980861	79820	CATSPERB	rs17127600	14	0.00364197530864198	16.2	5.69941162333185e-05
7980861	79820	CATSPERB	rs3742648	14	0.0128947368421053	14.35	0.000151779695065757
7965436	8411	EEA1	rs17790352	12	0.00361519607843137	16.16	5.82104328945293e-05
7965436	8411	EEA1	rs4760500	12	0.0105601469237833	14.59	0.0001336217477007
7965436	8411	EEA1	rs924326	12	0.0175903614457831	13.83	0.000200115372719061
7965436	8411	EEA1	rs10777442	12	0.029021879021879	12.93	0.000323357782926065
7965436	8411	EEA1	rs7299579	12	0.029021879021879	12.93	0.000323357782926065
7965436	8411	EEA1	rs10777446	12	0.029021879021879	12.93	0.000323357782926065
7965436	8411	EEA1	rs7972216	12	0.029021879021879	12.93	0.000323357782926065
7965436	8411	EEA1	rs10859366	12	0.0354277286135693	12.53	0.000400469809284976
7965436	8411	EEA1	rs4760490	12	0.0371905584340817	12.43	0.000422491900903359
7965436	8411	EEA1	rs7958821	12	0.0432098765432099	12.16	0.000488253771170466
7965436	8411	EEA1	rs4760493	12	0.0432098765432099	12.16	0.000488253771170466
7965436	8411	EEA1	rs4619191	12	0.0448878455920709	12.07	0.000512397007356768
7965436	8411	EEA1	rs4594045	12	0.0448878455920709	12.07	0.000512397007356768
7908988	6635	SNRPE	rs16830289	1	0.0036697247706422	16.15	5.85185695899184e-05
7908988	6635	SNRPE	rs7547408	1	0.0156496471564965	14	0.000182810632981835
7908988	6635	SNRPE	rs10900528	1	0.0208429118773946	13.57	0.000229829379874383
7908988	6635	SNRPE	rs12118237	1	0.0356351981351981	12.5	0.000406952017444959
8098263	23022	PALLD	rs3890793	4	0.00428571428571429	15.97	6.43542517660351e-05
8059680	3357	HTR2B	rs3806545	2	0.00442477876106195	15.96	6.46951073530494e-05
8059680	3357	HTR2B	rs17586449	2	0.00442477876106195	15.96	6.46951073530494e-05
8059680	3357	HTR2B	rs10498256	2	0.00442477876106195	15.96	6.46951073530494e-05
8059680	3357	HTR2B	rs17586575	2	0.00442477876106195	15.96	6.46951073530494e-05
8059680	3357	HTR2B	rs6748332	2	0.0352713178294574	12.55	0.000396206301852743
8080918	407738	FAM19A1	rs9818541	3	0.00440140845070423	15.92	6.60767862031001e-05
8080918	407738	FAM19A1	rs1374837	3	0.00539944903581267	15.57	7.95061232433368e-05
8080918	407738	FAM19A1	rs7428056	3	0.00660276890308839	15.29	9.22033317029663e-05
8080918	407738	FAM19A1	rs4129248	3	0.00660276890308839	15.29	9.22033317029663e-05
8080918	407738	FAM19A1	rs12486136	3	0.00660276890308839	15.29	9.22033317029663e-05
8080918	407738	FAM19A1	rs6548984	3	0.00660276890308839	15.29	9.22033317029663e-05
8080918	407738	FAM19A1	rs6548985	3	0.00660276890308839	15.29	9.22033317029663e-05
8080918	407738	FAM19A1	rs9867661	3	0.00856873822975518	14.75	0.000122747526217739
7932390	1787	TRDMT1	rs10795452	10	0.00443666082895505	15.9	6.67787172089726e-05
7932390	1787	TRDMT1	rs10490958	10	0.00443666082895505	15.9	6.67787172089726e-05
7932390	1787	TRDMT1	rs7095324	10	0.00443666082895505	15.9	6.67787172089726e-05
7932390	1787	TRDMT1	rs7099222	10	0.00443666082895505	15.9	6.67787172089726e-05
7932390	1787	TRDMT1	rs17381591	10	0.00704441041347626	15.1	0.000101963288686342
8083839	26996	GPR160	rs9813102	3	0.00451388888888889	15.88	6.74881487824496e-05
8083839	26996	GPR160	rs9868633	3	0.00451388888888889	15.88	6.74881487824496e-05
8083839	26996	GPR160	rs9868869	3	0.0218585402558315	13.48	0.000241119801670391
7969626	160897	GPR180	rs9524559	13	0.00476190476190476	15.85	6.85665365128213e-05
7969626	160897	GPR180	rs9524548	13	0.0129411764705882	14.34	0.000152588014722543
7969626	160897	GPR180	rs9524545	13	0.0283136482939633	12.99	0.000313158969130093
7969626	160897	GPR180	rs7998025	13	0.0283136482939633	12.99	0.000313158969130093
7969626	160897	GPR180	rs9524549	13	0.0283136482939633	12.99	0.000313158969130093
7969626	160897	GPR180	rs9556402	13	0.0288953676708779	12.94	0.000321635010872824
7969626	160897	GPR180	rs1408999	13	0.0356351981351981	12.5	0.000406952017444959
7969626	160897	GPR180	rs1112370	13	0.0364790764790765	12.45	0.000417991819919652
8016452	3214	HOXB4	rs2325948	17	0.00473744292237443	15.83	6.92950745575864e-05
8016452	3214	HOXB4	rs925284	17	0.00473744292237443	15.83	6.92950745575864e-05
8016452	3214	HOXB4	rs11079826	17	0.00473744292237443	15.83	6.92950745575864e-05
8016452	3214	HOXB4	rs11651168	17	0.00473744292237443	15.83	6.92950745575864e-05
8148985	157697	ERICH1	rs1669681	8	0.00472127417519909	15.82	6.96622584601796e-05
8148985	157697	ERICH1	rs3735933	8	0.00766169154228856	15	0.000107511176729501
8148985	157697	ERICH1	rs4735900	8	0.0092436974789916	14.69	0.00012671687031126
8148985	157697	ERICH1	rs1703937	8	0.0136752136752137	14.2	0.000164370512976082
8148985	157697	ERICH1	rs4735815	8	0.0412180532898314	12.22	0.000472799309459049
8148985	157697	ERICH1	rs11137016	8	0.0412180532898314	12.22	0.000472799309459049
7992293	79652	TMEM204	rs743963	16	0.00503678551216752	15.76	7.19068321154237e-05
7992293	79652	TMEM204	rs2859310	16	0.022358630952381	13.45	0.000245006181879507
7992293	79652	TMEM204	rs13332134	16	0.0225064886911383	13.44	0.000246315621673815
7992293	79652	TMEM204	rs11865609	16	0.0440266666666667	12.13	0.000496171199567146
7992293	79652	TMEM204	rs9940288	16	0.0440266666666667	12.13	0.000496171199567146
7992293	79652	TMEM204	rs12926146	16	0.0440266666666667	12.13	0.000496171199567146
8113551	4163	MCC	rs7701781	5	0.00508474576271186	15.75	7.22879388261805e-05
8113551	4163	MCC	rs6894219	5	0.00518394648829431	15.63	7.70228721646551e-05
8113551	4163	MCC	rs10054158	5	0.00518394648829431	15.63	7.70228721646551e-05
8113551	4163	MCC	rs7731890	5	0.00518394648829431	15.63	7.70228721646551e-05
8113551	4163	MCC	rs33551	5	0.00711043872919818	15.06	0.000104147010369921
8113551	4163	MCC	rs33544	5	0.00711043872919818	15.06	0.000104147010369921
8113551	4163	MCC	rs1363333	5	0.00711043872919818	15.06	0.000104147010369921
8113551	4163	MCC	rs4075350	5	0.00711043872919818	15.06	0.000104147010369921
8113551	4163	MCC	rs3857434	5	0.00937062937062937	14.68	0.000127390880369128
8061075	6629	SNRPB2	rs3171297	20	0.00512387387387387	15.7	7.42241702513241e-05
8061075	6629	SNRPB2	rs6111255	20	0.0134788189987163	14.22	0.000162632780891693
8054166	80705	TSGA10	rs4851196	2	0.00509803921568627	15.67	7.54108655586916e-05
8054166	80705	TSGA10	rs6542873	2	0.00667743672590199	15.32	9.07506154798774e-05
8054166	80705	TSGA10	rs11695379	2	0.0217424242424242	13.5	0.00023856345402871
8054166	80705	TSGA10	rs8179690	2	0.0221973094170404	13.46	0.000243703757206372
8054166	80705	TSGA10	rs12999417	2	0.0233225690706853	13.32	0.0002625901774147
8054166	80705	TSGA10	rs6542864	2	0.0255509641873278	13.15	0.000287519243401653
8054166	80705	TSGA10	rs995617	2	0.0338456901748041	12.62	0.000381641332403642
8054166	80705	TSGA10	rs6732579	2	0.0382113821138211	12.36	0.000438630690703207
8054166	80705	TSGA10	rs10167015	2	0.0382113821138211	12.36	0.000438630690703207
8054166	80705	TSGA10	rs9679602	2	0.0382113821138211	12.36	0.000438630690703207
8054166	80705	TSGA10	rs2309524	2	0.0477623456790123	11.97	0.000540639413892149
7898736	29092	LINC00339	rs2056974	1	0.00514541387024608	15.65	7.62125813761949e-05
7898736	29092	LINC00339	rs10917145	1	0.0232205778717407	13.3	0.000265406117232211
7898736	29092	LINC00339	rs10917139	1	0.025	13.18	0.000282952756437626
8101284	5593	PRKG2	rs7687935	4	0.00516666666666667	15.61	7.78418303096273e-05
8101284	5593	PRKG2	rs7696645	4	0.00826044703595724	14.89	0.000113965520208619
8157105	58499	ZNF462	rs12344905	9	0.00532445923460899	15.59	7.86695492008614e-05
8157105	58499	ZNF462	rs10978647	9	0.0183811802232855	13.77	0.000206609319880227
7898594	3362	HTR6	rs4912018	1	0.00541735765616363	15.58	7.90867233879211e-05
7898594	3362	HTR6	rs7533981	1	0.0152201257861635	14.04	0.000178962942637896
7898594	3362	HTR6	rs10159394	1	0.0152201257861635	14.04	0.000178962942637896
7898594	3362	HTR6	rs2050121	1	0.0154135338345865	14.03	0.000179917150200662
7898594	3362	HTR6	rs3748749	1	0.0154135338345865	14.03	0.000179917150200662
7898594	3362	HTR6	rs1977101	1	0.0307572936064556	12.81	0.000344771570610167
7898594	3362	HTR6	rs6658108	1	0.0307572936064556	12.81	0.000344771570610167
7898594	3362	HTR6	rs16822732	1	0.0307572936064556	12.81	0.000344771570610167
8041644	130271	PLEKHH2	rs6544678	2	0.00541735765616363	15.58	7.90867233879211e-05
8041644	130271	PLEKHH2	rs10174938	2	0.00541735765616363	15.58	7.90867233879211e-05
8041644	130271	PLEKHH2	rs1472100	2	0.0265456989247312	13.09	0.000296876351565599
8041644	130271	PLEKHH2	rs7558302	2	0.0265456989247312	13.09	0.000296876351565599
8041644	130271	PLEKHH2	rs11124944	2	0.0284457478005865	12.97	0.000316522021639725
8041644	130271	PLEKHH2	rs6544677	2	0.0284457478005865	12.97	0.000316522021639725
8126653	64928	MRPL14	rs1935611	6	0.00549148819330038	15.53	8.1206219545145e-05
8126653	64928	MRPL14	rs7756283	6	0.00703646635850026	15.12	0.000100888767231574
8126653	64928	MRPL14	rs1321097	6	0.00703646635850026	15.12	0.000100888767231574
8126653	64928	MRPL14	rs4711767	6	0.00703646635850026	15.12	0.000100888767231574
8034454	1725	DHPS	rs3745651	19	0.00577342047930283	15.46	8.42698834650494e-05
7936968	8038	ADAM12	rs898325	10	0.00602605863192182	15.39	8.74498653670147e-05
8006509	146862	UNC45B	rs11080330	17	0.00648298217179903	15.36	8.88494191145669e-05
8006509	146862	UNC45B	rs17547950	17	0.0220472440944882	13.47	0.000242408309714197
8006509	146862	UNC45B	rs16970673	17	0.0233225690706853	13.32	0.0002625901774147
8006509	146862	UNC45B	rs9916784	17	0.0477623456790123	11.97	0.000540639413892149
8063729	1908	EDN3	rs259962	20	0.00658036677454153	15.35	8.93209278983788e-05
8125436	3127	HLA-DRB5	rs3129868	6	0.00665593129361245	15.31	9.12322771501236e-05
8125436	3127	HLA-DRB5	rs3129768	6	0.0134450171821306	14.23	0.000161770864880322
8156341	401541	CENPP	rs10992312	9	0.00665593129361245	15.31	9.12322771501236e-05
8156341	401541	CENPP	rs10820978	9	0.0156496471564965	14	0.000182810632981835
7893467	23326	USP22	rs9914758	17	0.00708010335917313	15.13	0.000100355787280153
7893467	23326	USP22	rs9909279	17	0.00708010335917313	15.13	0.000100355787280153
7893467	23326	USP22	rs10512422	17	0.00708010335917313	15.13	0.000100355787280153
7893467	23326	USP22	rs2127096	17	0.00708010335917313	15.13	0.000100355787280153
7893467	23326	USP22	rs4381653	17	0.00793885601577909	14.95	0.000110398063117963
8027674	55900	ZNF302	rs10402621	19	0.00709219858156028	15.07	0.000103596706164995
8027674	55900	ZNF302	rs17704366	19	0.0249392993409643	13.2	0.000279949117880086
8180377	439921	MXRA7	rs11077847	17	0.007799304520616	14.99	0.000108082411285363
8180377	439921	MXRA7	rs2590260	17	0.0156887224302955	14.01	0.000181840967527323
8180377	439921	MXRA7	rs4788933	17	0.0164624183006536	13.92	0.000190757856102902
8180377	439921	MXRA7	rs4238998	17	0.0164624183006536	13.92	0.000190757856102902
8180377	439921	MXRA7	rs9898576	17	0.025807560137457	13.14	0.000289057857888992
8180377	439921	MXRA7	rs2286595	17	0.0302034428794992	12.84	0.000339287613504916
8180377	439921	MXRA7	rs7221855	17	0.0311090515909793	12.78	0.000350344929501945
8105456	133383	SETD9	rs2662021	5	0.00796241345202769	14.96	0.000109814510008333
8105456	133383	SETD9	rs1573998	5	0.00796241345202769	14.96	0.000109814510008333
8105456	133383	SETD9	rs860580	5	0.0178871548619448	13.79	0.000204421414313996
8105456	133383	SETD9	rs2662016	5	0.0208858342878961	13.55	0.000232291423450961
8105456	133383	SETD9	rs2662015	5	0.0220472440944882	13.47	0.000242408309714197
8105456	133383	SETD9	rs7736675	5	0.0220472440944882	13.47	0.000242408309714197
8105456	133383	SETD9	rs7736842	5	0.0220472440944882	13.47	0.000242408309714197
7893235	4735	SEPT2	rs7601738	2	0.00799019607843137	14.92	0.000112167517354527
7893235	4735	SEPT2	rs757978	2	0.0229074889867841	13.39	0.000252969390050478
7902913	8317	CDC7	rs17501512	1	0.00808966861598441	14.91	0.000112763656797348
7902913	8317	CDC7	rs17501381	1	0.00892940626460963	14.71	0.000125379600523274
7902913	8317	CDC7	rs6688261	1	0.0126710816777042	14.39	0.000148589302156604
7902913	8317	CDC7	rs17501937	1	0.0354277286135693	12.53	0.000400469809284976
7902913	8317	CDC7	rs1949009	1	0.0374928284566839	12.42	0.000424760239759923
7902913	8317	CDC7	rs10874787	1	0.0374928284566839	12.42	0.000424760239759923
8128316	81491	GPR63	rs1359932	6	0.00807785888077859	14.9	0.000113362985350017
8128316	81491	GPR63	rs9374164	6	0.0128947368421053	14.35	0.000151779695065757
8128316	81491	GPR63	rs4839875	6	0.0449092344119968	12.08	0.000509655975403886
7960253	4815	NINJ2	rs7136756	12	0.00821256038647343	14.88	0.000114571278662861
8038556	9476	NAPSA	rs4802703	19	0.00821256038647343	14.88	0.000114571278662861
8069399	23181	DIP2A	rs2839304	21	0.00821256038647343	14.88	0.000114571278662861
8069399	23181	DIP2A	rs2839278	21	0.0259069130732375	13.13	0.000290604773230187
8069399	23181	DIP2A	rs2839279	21	0.0259069130732375	13.13	0.000290604773230187
8069399	23181	DIP2A	rs9647244	21	0.0259069130732375	13.13	0.000290604773230187
8069399	23181	DIP2A	rs2839287	21	0.0259069130732375	13.13	0.000290604773230187
8069399	23181	DIP2A	rs7279002	21	0.0263282571912014	13.11	0.000293723687659695
8069399	23181	DIP2A	rs2839295	21	0.0263282571912014	13.11	0.000293723687659695
8069399	23181	DIP2A	rs11702704	21	0.0287849252761533	12.95	0.000319921493410303
8069399	23181	DIP2A	rs1892692	21	0.0489519427402863	11.93	0.0005523717683883
8141361	81392	OR2AE1	rs2247761	7	0.00821256038647343	14.88	0.000114571278662861
8141361	81392	OR2AE1	rs2571997	7	0.00821256038647343	14.88	0.000114571278662861
8141361	81392	OR2AE1	rs2571992	7	0.00821256038647343	14.88	0.000114571278662861
7915147	2275	FHL3	rs10890238	1	0.00851063829787234	14.79	0.000120171066371006
8008263	5164	PDK2	rs7208910	17	0.00851063829787234	14.79	0.000120171066371006
7914996	64769	MEAF6	rs6619	1	0.00853371051390853	14.77	0.000121452419112638
7914996	64769	MEAF6	rs4653295	1	0.0121863799283154	14.44	0.00014469608785024
8003068	10200	MPHOSPH6	rs7192444	16	0.00868544600938967	14.74	0.000123400284107166
8003068	10200	MPHOSPH6	rs2967355	16	0.00868544600938967	14.74	0.000123400284107166
8003068	10200	MPHOSPH6	rs41534745	16	0.0213743356112377	13.52	0.000236034416529349
8003068	10200	MPHOSPH6	rs1862820	16	0.0213743356112377	13.52	0.000236034416529349
8003068	10200	MPHOSPH6	rs2911391	16	0.0213743356112377	13.52	0.000236034416529349
8003068	10200	MPHOSPH6	rs4889467	16	0.0262512768130746	13.12	0.000292160034659228
8003068	10200	MPHOSPH6	rs2288050	16	0.0307500778089013	12.82	0.000342933723418452
8106633	4437	MSH3	rs836817	5	0.00868544600938967	14.74	0.000123400284107166
7902660	126820	WDR63	rs536609	1	0.0094839609483961	14.65	0.000129434644072252
7902660	126820	WDR63	rs4123223	1	0.0094839609483961	14.65	0.000129434644072252
7902660	126820	WDR63	rs1371143	1	0.0354277286135693	12.53	0.000400469809284976
7902660	126820	WDR63	rs7522239	1	0.0354277286135693	12.53	0.000400469809284976
7902660	126820	WDR63	rs12030837	1	0.0354277286135693	12.53	0.000400469809284976
7902660	126820	WDR63	rs7532047	1	0.0362394652717233	12.48	0.000411332197233919
8049969	26751	SH3YL1	rs7605824	2	0.0094839609483961	14.65	0.000129434644072252
8049969	26751	SH3YL1	rs6721594	2	0.0112014453477868	14.51	0.000139417496352588
8049969	26751	SH3YL1	rs3791220	2	0.0448878455920709	12.07	0.000512397007356768
8049969	26751	SH3YL1	rs17713396	2	0.0448878455920709	12.07	0.000512397007356768
8049969	26751	SH3YL1	rs17713729	2	0.0448878455920709	12.07	0.000512397007356768
8079598	51385	ZNF589	rs6796490	3	0.00976851851851852	14.63	0.000130815460666693
8079598	51385	ZNF589	rs11706277	3	0.0351602276130578	12.56	0.000394091748583663
8008388	64847	SPATA20	rs8068726	17	0.0101108033240997	14.61	0.000132211108336988
8002904	23536	ADAT1	rs4149501	16	0.0108231014097317	14.54	0.000137215004729985
8002904	23536	ADAT1	rs2550911	16	0.0218573046432616	13.49	0.00023983819554883
8002904	23536	ADAT1	rs11642599	16	0.025	13.18	0.000282952756437626
8123658	63027	SLC22A23	rs9328163	6	0.0108231014097317	14.54	0.000137215004729985
8123658	63027	SLC22A23	rs979307	6	0.0108231014097317	14.54	0.000137215004729985
7965918	51559	NT5DC3	rs11111790	12	0.0118758434547908	14.46	0.000143167710502961
7965918	51559	NT5DC3	rs4964787	12	0.0283986928104575	12.98	0.000314835967711377
7917008	127255	LRRIQ3	rs577367	1	0.0129172084958821	14.32	0.000154217682550425
7917008	127255	LRRIQ3	rs520806	1	0.0129172084958821	14.32	0.000154217682550425
7917008	127255	LRRIQ3	rs11210395	1	0.0208429118773946	13.57	0.000229829379874383
8139656	2887	GRB10	rs12536500	7	0.0130998702983139	14.3	0.000155864878689169
8144516	90459	ERI1	rs9329175	8	0.0131692573402418	14.29	0.000156695109217799
7933855	219790	RTKN2	rs7092005	10	0.0133247089262613	14.26	0.000159212618609452
7960933	4074	M6PR	rs1805740	12	0.0134450171821306	14.23	0.000161770864880322
8057517	10787	NCKAP1	rs7575613	2	0.0138107416879795	14.19	0.000165246379252446
8105267	3673	ITGA2	rs3797499	5	0.0138107416879795	14.19	0.000165246379252446
8105267	3673	ITGA2	rs1421933	5	0.0304307116104869	12.83	0.00034110575560318
7974870	6617	SNAPC1	rs10138437	14	0.0137755102040816	14.18	0.000166126946049492
7974870	6617	SNAPC1	rs7142493	14	0.0151744430432955	14.05	0.000178013832267802
7975889	22846	VASH1	rs7147396	14	0.0137755102040816	14.18	0.000166126946049492
7976000	57143	ADCK1	rs17752707	14	0.0142493638676845	14.15	0.000168797104724886
8003560	79007	DBNDD1	rs11642999	16	0.0149978876214618	14.08	0.000175196810385767
8003560	79007	DBNDD1	rs11642823	16	0.0149978876214618	14.08	0.000175196810385767
8003560	79007	DBNDD1	rs2270461	16	0.022358630952381	13.45	0.000245006181879507
8001507	583	BBS2	rs13337155	16	0.0151285292878213	14.06	0.000177069791622873
8001507	583	BBS2	rs9921942	16	0.0273547094188377	13.05	0.000303284407545946
8001507	583	BBS2	rs4556786	16	0.0273547094188377	13.05	0.000303284407545946
8129618	8876	VNN1	rs742516	6	0.0151744430432955	14.05	0.000178013832267802
8129618	8876	VNN1	rs2745442	6	0.0182653876898481	13.78	0.000205512433754616
8129618	8876	VNN1	rs2745441	6	0.0263282571912014	13.11	0.000293723687659695
8129618	8876	VNN1	rs2745443	6	0.0263282571912014	13.11	0.000293723687659695
8129618	8876	VNN1	rs2840826	6	0.0263282571912014	13.11	0.000293723687659695
8129618	8876	VNN1	rs990500	6	0.0291106845809341	12.92	0.000325089860071051
8129618	8876	VNN1	rs2840827	6	0.0307572936064556	12.81	0.000344771570610167
8129618	8876	VNN1	rs990499	6	0.0442849548112706	12.12	0.000498839037429844
8068833	5152	PDE9A	rs2839581	21	0.0156887224302955	14.01	0.000181840967527323
7893968	4735	SEPT2	rs7601738	2	0.0157590759075908	13.98	0.000184765617845791
7893968	4735	SEPT2	rs757978	2	0.024365658672228	13.23	0.000275503811434269
8147019	51101	ZC2HC1A	rs16905824	8	0.0157590759075908	13.98	0.000184765617845791
8147019	51101	ZC2HC1A	rs2369294	8	0.0333333333333333	12.66	0.000373562215098037
8144498	286042	FAM86B3P	rs2945230	8	0.0159062885326757	13.97	0.000185750993866242
7992917	23059	CLUAP1	rs17198722	16	0.0162972085385878	13.95	0.00018773765577684
7945071	55572	FOXRED1	rs530587	11	0.0163591635916359	13.94	0.000188738999213808
7945071	55572	FOXRED1	rs493083	11	0.0209248554913295	13.58	0.000228608235882123
7945071	55572	FOXRED1	rs587891	11	0.0351602276130578	12.56	0.000394091748583663
7945071	55572	FOXRED1	rs659551	11	0.0394939493949395	12.29	0.000455391735964188
7945071	55572	FOXRED1	rs638766	11	0.0394939493949395	12.29	0.000455391735964188
7945071	55572	FOXRED1	rs591163	11	0.0394939493949395	12.29	0.000455391735964188
7941936	2950	GSTP1	rs7952081	11	0.0164624183006536	13.92	0.000190757856102902
7941936	2950	GSTP1	rs6591256	11	0.0316758747697974	12.74	0.000357917693658315
7970924	90627	STARD13	rs2858826	13	0.0164624183006536	13.92	0.000190757856102902
7970924	90627	STARD13	rs623629	13	0.0164624183006536	13.92	0.000190757856102902
7970924	90627	STARD13	rs487405	13	0.0209248554913295	13.58	0.000228608235882123
7970924	90627	STARD13	rs651222	13	0.0273547094188377	13.05	0.000303284407545946
7946380	9866	TRIM66	rs7940366	11	0.0167886178861789	13.9	0.000192798468274016
7946380	9866	TRIM66	rs10840106	11	0.0233225690706853	13.32	0.0002625901774147
8137264	55365	TMEM176A	rs741061	7	0.0170117742590337	13.88	0.00019486107229496
8137264	55365	TMEM176A	rs741062	7	0.031236509404872	12.77	0.000352222836757016
8031748	388567	ZNF749	rs12978934	19	0.0174545454545455	13.85	0.000197996736945992
8031748	388567	ZNF749	rs7250521	19	0.019766081871345	13.66	0.000219071500122872
8031748	388567	ZNF749	rs10423532	19	0.041551396799566	12.21	0.000475340342531001
8003060	93517	SDR42E1	rs6564958	16	0.0174929463925836	13.84	0.000199053215193759
8003060	93517	SDR42E1	rs11542462	16	0.0447883597883598	12.09	0.000506929743046445
7895101	377	ARF3	rs833830	12	0.0175903614457831	13.83	0.000200115372719061
8106602	9765	ZFYVE16	rs2014233	5	0.0175903614457831	13.83	0.000200115372719061
8074916	51233	DRICH1	rs6003823	22	0.0178285256410256	13.8	0.000203336229894922
7932964	10438	C1D	rs10439494	2	0.0316758747697974	12.74	0.000357917693658315
8180379	439921	MXRA7	rs11077847	17	0.0193497845671759	13.7	0.000214454486407177
8180379	439921	MXRA7	rs2590260	17	0.0232205778717407	13.3	0.000265406117232211
8180379	439921	MXRA7	rs2286595	17	0.0291106845809341	12.92	0.000325089860071051
8180379	439921	MXRA7	rs4788933	17	0.0292784163473819	12.91	0.000326831293087956
8180379	439921	MXRA7	rs4238998	17	0.0292784163473819	12.91	0.000326831293087956
8093839	27065	NSG1	rs16835627	4	0.0203811746402178	13.63	0.000222599878741268
8093839	27065	NSG1	rs13147893	4	0.0273547094188377	13.05	0.000303284407545946
7893090	6133	RPL9	rs2608828	4	0.0210077519379845	13.6	0.000226185525871323
8069340	54059	YBEY	rs2839155	21	0.0210077519379845	13.6	0.000226185525871323
8069340	54059	YBEY	rs2280957	21	0.0210077519379845	13.6	0.000226185525871323
8069340	54059	YBEY	rs2280956	21	0.0210077519379845	13.6	0.000226185525871323
8069340	54059	YBEY	rs2839171	21	0.0210077519379845	13.6	0.000226185525871323
8069340	54059	YBEY	rs2839160	21	0.0208715596330275	13.56	0.000231057097157748
8070239	3141	HLCS	rs2898312	21	0.0209248554913295	13.58	0.000228608235882123
8070239	3141	HLCS	rs2835523	21	0.0209248554913295	13.58	0.000228608235882123
8070239	3141	HLCS	rs1007423	21	0.0391977869986169	12.31	0.000450537972796575
8070239	3141	HLCS	rs2835537	21	0.0449092344119968	12.08	0.000509655975403886
8070239	3141	HLCS	rs2835545	21	0.0449092344119968	12.08	0.000509655975403886
8070239	3141	HLCS	rs2835541	21	0.0477623456790123	11.97	0.000540639413892149
7976263	123041	SLC24A4	rs6575251	14	0.0208429118773946	13.57	0.000229829379874383
8137414	51667	NUB1	rs386956	7	0.0208429118773946	13.57	0.000229829379874383
8137414	51667	NUB1	rs365741	7	0.0210285714285714	13.54	0.000233532394669139
8137414	51667	NUB1	rs13234689	7	0.0352713178294574	12.55	0.000396206301852743
7916669	85440	DOCK7	rs1168045	1	0.0210285714285714	13.54	0.000233532394669139
7916669	85440	DOCK7	rs12042319	1	0.022905232345408	13.38	0.000254321729089974
7916669	85440	DOCK7	rs1184865	1	0.0275016567263088	13.03	0.000306540549745652
7916669	85440	DOCK7	rs1168013	1	0.0275016567263088	13.03	0.000306540549745652
7916669	85440	DOCK7	rs1748195	1	0.0275016567263088	13.03	0.000306540549745652
7916669	85440	DOCK7	rs6587980	1	0.0275016567263088	13.03	0.000306540549745652
7916669	85440	DOCK7	rs7539035	1	0.0275016567263088	13.03	0.000306540549745652
7916669	85440	DOCK7	rs1168114	1	0.0275016567263088	13.03	0.000306540549745652
7916669	85440	DOCK7	rs4409689	1	0.0275016567263088	13.03	0.000306540549745652
7916669	85440	DOCK7	rs7518497	1	0.0275016567263088	13.03	0.000306540549745652
7916669	85440	DOCK7	rs995000	1	0.0307930607187113	12.8	0.000346619351134667
7916669	85440	DOCK7	rs10889353	1	0.0351602276130578	12.56	0.000394091748583663
7916669	85440	DOCK7	rs11207995	1	0.0399562123700055	12.27	0.000460298270945067
7958346	90488	TMEM263	rs4964494	12	0.0218573046432616	13.49	0.00023983819554883
7958346	90488	TMEM263	rs10746070	12	0.048242237618681	11.95	0.00054647380609272
8015511	79132	DHX58	rs2074158	17	0.0220472440944882	13.47	0.000242408309714197
7947230	627	BDNF	rs1488831	11	0.022358630952381	13.45	0.000245006181879507
7976523	27004	TCL6	rs8022532	14	0.022358630952381	13.45	0.000245006181879507
7976523	27004	TCL6	rs8009183	14	0.0354277286135693	12.53	0.000400469809284976
7976523	27004	TCL6	rs7150720	14	0.0354277286135693	12.53	0.000400469809284976
7976523	27004	TCL6	rs4144401	14	0.0354277286135693	12.53	0.000400469809284976
7976523	27004	TCL6	rs1570264	14	0.0354277286135693	12.53	0.000400469809284976
7976523	27004	TCL6	rs11629059	14	0.0354277286135693	12.53	0.000400469809284976
7976523	27004	TCL6	rs8022523	14	0.0490817610062893	11.89	0.00056436121514676
8102065	56898	BDH2	rs10516495	4	0.0226785053644099	13.42	0.000248955699431865
8102065	56898	BDH2	rs10006474	4	0.0226785053644099	13.42	0.000248955699431865
8102065	56898	BDH2	rs2623070	4	0.049290780141844	11.9	0.000561339441359351
8102065	56898	BDH2	rs2711898	4	0.049290780141844	11.9	0.000561339441359351
8102065	56898	BDH2	rs2045746	4	0.049290780141844	11.9	0.000561339441359351
7963880	3679	ITGA7	rs3138139	12	0.0226032448377581	13.41	0.000250286414324604
8157679	158131	OR1Q1	rs960576	9	0.0226032448377581	13.41	0.000250286414324604
8157679	158131	OR1Q1	rs960577	9	0.0226032448377581	13.41	0.000250286414324604
7967933	8100	IFT88	rs12873775	13	0.0229074889867841	13.39	0.000252969390050478
7967933	8100	IFT88	rs9509311	13	0.0229074889867841	13.39	0.000252969390050478
7967933	8100	IFT88	rs9506534	13	0.0229074889867841	13.39	0.000252969390050478
7967933	8100	IFT88	rs9509330	13	0.0229074889867841	13.39	0.000252969390050478
7963471	319101	KRT73	rs1707761	12	0.0232312180889861	13.36	0.000257048306655275
7963471	319101	KRT73	rs1717231	12	0.0232312180889861	13.36	0.000257048306655275
8103005	10393	ANAPC10	rs12331496	4	0.0233515482695811	13.35	0.000258422624686341
8037775	5739	PTGIR	rs11083840	19	0.0233478576615832	13.33	0.00026119351965302
8037775	5739	PTGIR	rs12459883	19	0.0319304666056725	12.72	0.000361765769382553
7936871	4942	OAT	rs2807075	10	0.0233225690706853	13.32	0.0002625901774147
7936871	4942	OAT	rs9422807	10	0.0316758747697974	12.74	0.000357917693658315
8086372	54986	ULK4	rs9825741	3	0.0233225690706853	13.32	0.0002625901774147
8086372	54986	ULK4	rs6599176	3	0.0233225690706853	13.32	0.0002625901774147
8086372	54986	ULK4	rs9867627	3	0.0233225690706853	13.32	0.0002625901774147
8086372	54986	ULK4	rs7648578	3	0.0233225690706853	13.32	0.0002625901774147
8086372	54986	ULK4	rs2128834	3	0.0233225690706853	13.32	0.0002625901774147
8086372	54986	ULK4	rs3774372	3	0.0233225690706853	13.32	0.0002625901774147
8086372	54986	ULK4	rs13325965	3	0.0233225690706853	13.32	0.0002625901774147
8086372	54986	ULK4	rs1716685	3	0.0233225690706853	13.32	0.0002625901774147
8086372	54986	ULK4	rs1717006	3	0.0233225690706853	13.32	0.0002625901774147
8086372	54986	ULK4	rs1717020	3	0.0233225690706853	13.32	0.0002625901774147
8086372	54986	ULK4	rs1717024	3	0.0233225690706853	13.32	0.0002625901774147
8086372	54986	ULK4	rs2272007	3	0.0233225690706853	13.32	0.0002625901774147
8086372	54986	ULK4	rs13087502	3	0.0233225690706853	13.32	0.0002625901774147
8086372	54986	ULK4	rs7652506	3	0.0233225690706853	13.32	0.0002625901774147
8086372	54986	ULK4	rs6599175	3	0.0296958294136093	12.87	0.000333891609336585
8086372	54986	ULK4	rs17062109	3	0.0302034428794992	12.84	0.000339287613504916
8086372	54986	ULK4	rs17214945	3	0.0490817610062893	11.89	0.00056436121514676
8086372	54986	ULK4	rs17283929	3	0.0490817610062893	11.89	0.00056436121514676
8086372	54986	ULK4	rs17218264	3	0.0490817610062893	11.89	0.00056436121514676
8086372	54986	ULK4	rs17284313	3	0.0490817610062893	11.89	0.00056436121514676
8086372	54986	ULK4	rs17284472	3	0.0490817610062893	11.89	0.00056436121514676
8103932	79682	CENPU	rs1405939	4	0.0232022670917464	13.31	0.000263994362950525
8103932	79682	CENPU	rs1405940	4	0.0232022670917464	13.31	0.000263994362950525
8103932	79682	CENPU	rs1405941	4	0.0232022670917464	13.31	0.000263994362950525
8103932	79682	CENPU	rs2310102	4	0.0232022670917464	13.31	0.000263994362950525
8103932	79682	CENPU	rs11132253	4	0.0232022670917464	13.31	0.000263994362950525
8103932	79682	CENPU	rs2696044	4	0.0232022670917464	13.31	0.000263994362950525
8103932	79682	CENPU	rs2705899	4	0.0232022670917464	13.31	0.000263994362950525
8103932	79682	CENPU	rs2141257	4	0.0292575039494471	12.89	0.000330342431263391
8103932	79682	CENPU	rs2141258	4	0.0292575039494471	12.89	0.000330342431263391
8103932	79682	CENPU	rs4610378	4	0.0292575039494471	12.89	0.000330342431263391
8103932	79682	CENPU	rs4519834	4	0.0292575039494471	12.89	0.000330342431263391
8103932	79682	CENPU	rs4616798	4	0.0292575039494471	12.89	0.000330342431263391
8103932	79682	CENPU	rs12498890	4	0.0292575039494471	12.89	0.000330342431263391
8103932	79682	CENPU	rs6833858	4	0.0292575039494471	12.89	0.000330342431263391
8103932	79682	CENPU	rs1401358	4	0.0292575039494471	12.89	0.000330342431263391
8103932	79682	CENPU	rs7668009	4	0.0292575039494471	12.89	0.000330342431263391
8103932	79682	CENPU	rs6817521	4	0.0292575039494471	12.89	0.000330342431263391
8103932	79682	CENPU	rs6843185	4	0.0292575039494471	12.89	0.000330342431263391
8103932	79682	CENPU	rs7667409	4	0.0292575039494471	12.89	0.000330342431263391
7924773	8476	CDC42BPA	rs6701743	1	0.0234632946961714	13.29	0.000266825481457198
7924773	8476	CDC42BPA	rs7535010	1	0.048792270531401	11.92	0.000555344807081293
7924773	8476	CDC42BPA	rs4518864	1	0.048792270531401	11.92	0.000555344807081293
7924773	8476	CDC42BPA	rs7551556	1	0.0490589400693413	11.86	0.000573525442794884
8052233	130162	CLHC1	rs7349405	2	0.0237394957983193	13.27	0.00026968720566305
8017186	63897	HEATR6	rs10515177	17	0.0238294898672257	13.26	0.000271129649178824
8017186	63897	HEATR6	rs8078068	17	0.0238294898672257	13.26	0.000271129649178824
7939087	120534	ARL14EP	rs7947001	11	0.0242677824267782	13.25	0.00027257986971028
7939087	120534	ARL14EP	rs6484482	11	0.0246527777777778	13.22	0.00027697761801865
7939087	120534	ARL14EP	rs7950221	11	0.0334847108689071	12.65	0.000375565677465615
7939087	120534	ARL14EP	rs3858431	11	0.0493343195266272	11.84	0.00057971825962413
7952384	219873	OR10S1	rs4936863	11	0.0243120863810519	13.24	0.000274037909602573
7952384	219873	OR10S1	rs7114486	11	0.024365658672228	13.23	0.000275503811434269
7952384	219873	OR10S1	rs4936874	11	0.0355224751897256	12.51	0.000404779603894183
7952384	219873	OR10S1	rs10790610	11	0.0450766432839699	12.06	0.000515152920191081
7962058	83857	TMTC1	rs7956560	12	0.025017325017325	13.19	0.00028144689796916
7952927	283358	B4GALNT3	rs11063539	12	0.025	13.18	0.000282952756437626
7952927	283358	B4GALNT3	rs7298766	12	0.0407679738562092	12.24	0.00046775829181048
7982712	90417	KNSTRN	rs17672041	15	0.0253016201309893	13.16	0.000285988884782385
7982712	90417	KNSTRN	rs17671250	15	0.0419101731601732	12.2	0.000477895158568766
8131205	221935	SDK1	rs2002671	7	0.0253016201309893	13.16	0.000285988884782385
7895033	4735	SEPT2	rs11695244	2	0.025807560137457	13.14	0.000289057857888992
7895033	4735	SEPT2	rs11680983	2	0.0354715875805507	12.52	0.000402618889069256
7895033	4735	SEPT2	rs11684105	2	0.0354715875805507	12.52	0.000402618889069256
7895033	4735	SEPT2	rs6761444	2	0.0354715875805507	12.52	0.000402618889069256
7895033	4735	SEPT2	rs10192057	2	0.0354715875805507	12.52	0.000402618889069256
7896026	4735	SEPT2	rs3771555	2	0.0259069130732375	13.13	0.000290604773230187
8081838	57514	ARHGAP31	rs2873688	3	0.0259069130732375	13.13	0.000290604773230187
7963459	140807	KRT72	rs1707761	12	0.0262512768130746	13.12	0.000292160034659228
7963459	140807	KRT72	rs1717231	12	0.0262512768130746	13.12	0.000292160034659228
8123080	94120	SYTL3	rs9457403	6	0.0262512768130746	13.12	0.000292160034659228
8155898	5125	PCSK5	rs7021909	9	0.0262512768130746	13.12	0.000292160034659228
8154012	23189	KANK1	rs2031946	9	0.0263282571912014	13.11	0.000293723687659695
8147766	8323	FZD6	rs16870364	8	0.0263565891472868	13.1	0.000295295777966161
8147766	8323	FZD6	rs1464551	8	0.0292784163473819	12.91	0.000326831293087956
7953211	57103	C12orf5	rs10849045	12	0.0265456989247312	13.09	0.000296876351565599
8069269	1291	COL6A1	rs2839070	21	0.0270686767169179	13.06	0.000301669435807222
8144949	100874051	LZTS1-AS1	rs11997874	8	0.0273393273393273	13.04	0.0003049080963483
8144949	100874051	LZTS1-AS1	rs11988036	8	0.0273393273393273	13.04	0.0003049080963483
8098150	55319	TMA16	rs13130399	4	0.0278272337619519	13.01	0.000309831941764685
8148580	286122	C8orf31	rs7846671	8	0.0279973649538867	13	0.000311490976767384
7995539	64127	NOD2	rs1109863	16	0.0283986928104575	12.98	0.000314835967711377
8065124	631	BFSP1	rs11537702	20	0.0284457478005865	12.97	0.000316522021639725
8065124	631	BFSP1	rs17779107	20	0.0318042813455657	12.73	0.00035983654358314
8093456	92070	CTBP1-AS2	rs2878539	4	0.0284457478005865	12.97	0.000316522021639725
8093456	92070	CTBP1-AS2	rs1250126	4	0.0489519427402863	11.93	0.0005523717683883
8093456	92070	CTBP1-AS2	rs1732103	4	0.0498279252704031	11.83	0.000582839943179275
7965343	282809	POC1B	rs10858883	12	0.0287849252761533	12.95	0.000319921493410303
7965343	282809	POC1B	rs10858891	12	0.0287849252761533	12.95	0.000319921493410303
7965343	282809	POC1B	rs11105308	12	0.038186889818689	12.35	0.00044098647251007
8044236	9648	GCC2	rs2577599	2	0.0288953676708779	12.94	0.000321635010872824
8044236	9648	GCC2	rs2118450	2	0.0288953676708779	12.94	0.000321635010872824
8044236	9648	GCC2	rs2718755	2	0.029021879021879	12.93	0.000323357782926065
8044236	9648	GCC2	rs1915487	2	0.0293855460044572	12.9	0.000328582133037674
8044236	9648	GCC2	rs893403	2	0.0318042813455657	12.73	0.00035983654358314
8044236	9648	GCC2	rs2438238	2	0.0326331811263318	12.69	0.00036761627064854
7995797	4493	MT1E	rs11642055	16	0.029021879021879	12.93	0.000323357782926065
8099841	10333	TLR6	rs6824769	4	0.029021879021879	12.93	0.000323357782926065
8099841	10333	TLR6	rs974734	4	0.0394939493949395	12.29	0.000455391735964188
8099841	10333	TLR6	rs721653	4	0.0475012879958784	11.98	0.000537745839636684
8038989	162966	ZNF600	rs8108824	19	0.0293855460044572	12.9	0.000328582133037674
8038989	162966	ZNF600	rs10404486	19	0.0443118536197295	12.11	0.000501521354224128
8021453	90701	SEC11C	rs922048	18	0.0304307116104869	12.83	0.00034110575560318
8021453	90701	SEC11C	rs4940851	18	0.0304307116104869	12.83	0.00034110575560318
8021453	90701	SEC11C	rs13381824	18	0.0304307116104869	12.83	0.00034110575560318
7911155	51097	SCCPDH	rs6671442	1	0.031236509404872	12.77	0.000352222836757016
7963491	3848	KRT1	rs1567759	12	0.0318042813455657	12.73	0.00035983654358314
7963491	3848	KRT1	rs591357	12	0.049290780141844	11.9	0.000561339441359351
7963491	3848	KRT1	rs2741158	12	0.0499755261869799	11.82	0.000585978600525646
7963491	3848	KRT1	rs1567757	12	0.0499755261869799	11.82	0.000585978600525646
8088919	6091	ROBO1	rs2872005	3	0.0319304666056725	12.72	0.000361765769382553
8004545	482	ATP1B2	rs1641528	17	0.0326331811263318	12.69	0.00036761627064854
7949650	8722	CTSF	rs2242663	11	0.0326654523375835	12.68	0.000369587570143847
8102006	4126	MANBA	rs4698861	4	0.0336055656382335	12.64	0.000377579978239458
8102006	4126	MANBA	rs4648068	4	0.036200405444541	12.47	0.00041354009261757
8102006	4126	MANBA	rs11733293	4	0.0419101731601732	12.2	0.000477895158568766
8102006	4126	MANBA	rs4648055	4	0.0481253210066769	11.96	0.000543548707239421
7893273	4735	SEPT2	rs7601738	2	0.033695652173913	12.63	0.000379605176686869
7893334	51191	HERC5	rs7699006	4	0.033695652173913	12.63	0.000379605176686869
8180378	439921	MXRA7	rs2159358	17	0.0351602276130578	12.56	0.000394091748583663
7976084	55812	SPATA7	rs11622270	14	0.0352713178294574	12.55	0.000396206301852743
8025478	84527	ZNF559	rs6512130	19	0.0352713178294574	12.55	0.000396206301852743
8096899	132720	C4orf32	rs12643407	4	0.0352713178294574	12.55	0.000396206301852743
8096899	132720	C4orf32	rs2117917	4	0.0352713178294574	12.55	0.000396206301852743
8056047	151525	WDSUB1	rs16843822	2	0.035322054021965	12.54	0.000398332301207575
8140356	3092	HIP1	rs7807085	7	0.035322054021965	12.54	0.000398332301207575
8037408	3783	KCNN4	rs10426528	19	0.0354715875805507	12.52	0.000402618889069256
7898084	23254	KAZN	rs10927616	1	0.0355224751897256	12.51	0.000404779603894183
8047243	92935	MARS2	rs6733834	2	0.0362394652717233	12.48	0.000411332197233919
8047243	92935	MARS2	rs7595819	2	0.0362394652717233	12.48	0.000411332197233919
8047243	92935	MARS2	rs7584475	2	0.0362394652717233	12.48	0.000411332197233919
7928471	132	ADK	rs10824073	10	0.0364556230124313	12.46	0.000415759945022032
8148059	64798	DEPTOR	rs7822384	8	0.0364556230124313	12.46	0.000415759945022032
8148059	64798	DEPTOR	rs10104973	8	0.0443118536197295	12.11	0.000501521354224128
8148059	64798	DEPTOR	rs11774123	8	0.0443118536197295	12.11	0.000501521354224128
8150988	444	ASPH	rs4322003	8	0.0364790764790765	12.45	0.000417991819919652
7917276	23566	LPAR3	rs4243774	1	0.0371905584340817	12.43	0.000422491900903359
7991735	79622	SNRNP25	rs10266	16	0.0374928284566839	12.42	0.000424760239759923
8047038	5378	PMS1	rs16831873	2	0.0374928284566839	12.42	0.000424760239759923
8047038	5378	PMS1	rs5743047	2	0.0374928284566839	12.42	0.000424760239759923
8144036	7516	XRCC2	rs17813864	7	0.0374928284566839	12.42	0.000424760239759923
7932160	83641	FAM107B	rs10906697	10	0.0375249500998004	12.41	0.00042704086665474
7932160	83641	FAM107B	rs1571035	10	0.0375249500998004	12.41	0.00042704086665474
7932160	83641	FAM107B	rs10508477	10	0.0464654282765738	12.01	0.000529158574455661
7900235	23499	MACF1	rs11206377	1	0.0376206700738217	12.4	0.000429333848898369
8123961	51256	TBC1D7	rs2458307	6	0.0378416455339532	12.38	0.000433957150545919
8123961	51256	TBC1D7	rs2439554	6	0.0378416455339532	12.38	0.000433957150545919
8126244	57497	LRFN2	rs1433723	6	0.0378416455339532	12.38	0.000433957150545919
8084215	100505687	LINC00888	rs6805188	3	0.038186889818689	12.35	0.00044098647251007
8027312	353088	ZNF429	rs1533675	19	0.0384722222222222	12.34	0.000443355021455444
8027312	353088	ZNF429	rs939301	19	0.0391977869986169	12.31	0.000450537972796575
8027312	353088	ZNF429	rs880896	19	0.0391977869986169	12.31	0.000450537972796575
8144503	286042	FAM86B3P	rs6985501	8	0.0389952817096864	12.32	0.000448130701041462
8144503	286042	FAM86B3P	rs6601689	8	0.0489271457085828	11.88	0.000567399412997703
8075462	140606	SELM	rs7284593	22	0.0391977869986169	12.31	0.000450537972796575
8075462	140606	SELM	rs9619167	22	0.0391977869986169	12.31	0.000450537972796575
7979437	112849	L3HYPDH	rs1253103	14	0.0393713813068652	12.3	0.000452958293923552
8051573	10602	CDC42EP3	rs7558951	2	0.0398079561042524	12.28	0.000457838370858115
8140478	54103	GSAP	rs2068031	7	0.0399562123700055	12.27	0.000460298270945067
8140478	54103	GSAP	rs17805805	7	0.0489271457085828	11.88	0.000567399412997703
7932227	9397	NMT2	rs10906857	10	0.0405073649754501	12.25	0.00046525815807105
7975607	122970	ACOT4	rs7156378	14	0.041551396799566	12.21	0.000475340342531001
8122807	9590	AKAP12	rs3798771	6	0.041551396799566	12.21	0.000475340342531001
8129254	4121	MAN1A1	rs6935104	6	0.0422402159244264	12.19	0.000480463833195527
8130176	79465	ULBP3	rs12202737	6	0.0422402159244264	12.19	0.000480463833195527
8004940	56985	ADPRM	rs435382	17	0.0426300188628402	12.18	0.000483046442455434
8033554	51293	CD320	rs250508	19	0.0426300188628402	12.18	0.000483046442455434
8033554	51293	CD320	rs638966	19	0.0426300188628402	12.18	0.000483046442455434
8100541	3490	IGFBP7	rs4315858	4	0.0432098765432099	12.16	0.000488253771170466
8096425	401145	CCSER1	rs1304349	4	0.0440266666666667	12.13	0.000496171199567146
8078046	84077	C3orf20	rs12498035	3	0.0442849548112706	12.12	0.000498839037429844
8078046	84077	C3orf20	rs7633011	3	0.0442849548112706	12.12	0.000498839037429844
8078046	84077	C3orf20	rs2975	3	0.0442849548112706	12.12	0.000498839037429844
7983469	79029	SPATA5L1	rs12439274	15	0.0449092344119968	12.08	0.000509655975403886
7983469	79029	SPATA5L1	rs11852800	15	0.0449092344119968	12.08	0.000509655975403886
7983469	79029	SPATA5L1	rs2467864	15	0.0449092344119968	12.08	0.000509655975403886
7983469	79029	SPATA5L1	rs9783731	15	0.0449092344119968	12.08	0.000509655975403886
7983469	79029	SPATA5L1	rs1145091	15	0.0449092344119968	12.08	0.000509655975403886
7983469	79029	SPATA5L1	rs1153858	15	0.0449092344119968	12.08	0.000509655975403886
7983469	79029	SPATA5L1	rs10519022	15	0.0449092344119968	12.08	0.000509655975403886
7983469	79029	SPATA5L1	rs1554521	15	0.0449092344119968	12.08	0.000509655975403886
7983469	79029	SPATA5L1	rs1974981	15	0.0449092344119968	12.08	0.000509655975403886
8080896	115286	SLC25A26	rs707009	3	0.0449092344119968	12.08	0.000509655975403886
7950669	283219	KCTD21	rs657161	11	0.0448878455920709	12.07	0.000512397007356768
8126095	154467	CCDC167	rs914349	6	0.0448878455920709	12.07	0.000512397007356768
8126095	154467	CCDC167	rs1757181	6	0.0448878455920709	12.07	0.000512397007356768
8126095	154467	CCDC167	rs1757178	6	0.0448878455920709	12.07	0.000512397007356768
8092418	10057	ABCC5	rs17817736	3	0.0457328145265888	12.04	0.000520709715916055
8039294	51206	GP6	rs9941465	19	0.0459046137895283	12.03	0.000523510763654532
7938669	10944	C11orf58	rs12577561	11	0.0489519427402863	11.93	0.0005523717683883
8014903	55876	GSDMB	rs9909593	17	0.0489519427402863	11.93	0.0005523717683883
8014903	55876	GSDMB	rs9303277	17	0.0489519427402863	11.93	0.0005523717683883
8014903	55876	GSDMB	rs12936231	17	0.0489519427402863	11.93	0.0005523717683883
8014903	55876	GSDMB	rs2305479	17	0.0489519427402863	11.93	0.0005523717683883
8014903	55876	GSDMB	rs1008723	17	0.0489519427402863	11.93	0.0005523717683883
7898623	127733	UBXN10	rs2142629	1	0.048792270531401	11.92	0.000555344807081293
8139840	2086	ERV3-1	rs3807068	7	0.048792270531401	11.92	0.000555344807081293
8139840	2086	ERV3-1	rs2091224	7	0.048792270531401	11.92	0.000555344807081293
7961275	50838	TAS2R13	rs10492099	12	0.0490817610062893	11.89	0.00056436121514676
7961275	50838	TAS2R13	rs10772381	12	0.0490817610062893	11.89	0.00056436121514676
7961275	50838	TAS2R13	rs11054078	12	0.0490817610062893	11.89	0.00056436121514676
7981283	123096	SLC25A29	rs11625658	14	0.0489271457085828	11.88	0.000567399412997703
7918913	3321	IGSF3	rs1981183	1	0.0489071038251366	11.87	0.00057045412526219
7918913	3321	IGSF3	rs12725472	1	0.0489071038251366	11.87	0.00057045412526219
8025421	51257	MARCH2	rs17160520	19	0.0489071038251366	11.87	0.00057045412526219
8064485	55423	SIRPG	rs3818168	20	0.0490589400693413	11.86	0.000573525442794884
7978331	643866	CBLN3	rs4982912	14	0.0491592482690406	11.85	0.000576613456957988
8037742	8993	PGLYRP1	rs749818	19	0.0491592482690406	11.85	0.000576613456957988
8044745	8886	DDX18	rs6542396	2	0.0491592482690406	11.85	0.000576613456957988
8073890	23151	GRAMD4	rs6008964	22	0.0493343195266272	11.84	0.00057971825962413
8074286	57553	MICAL3	rs424765	22	0.0498279252704031	11.83	0.000582839943179275
7946661	27122	DKK3	rs4306281	11	0.0499755261869799	11.82	0.000585978600525646
7946661	27122	DKK3	rs10831724	11	0.0499755261869799	11.82	0.000585978600525646
