# Supplementary material for: Insight into Genotype-Phenotype Associations through eQTL Mapping in Multiple Cell Types in Health and Immune-Mediated Disease
Source: PLoS Genet. 2016 Mar 25;12(3):e1005908. doi: 10.1371/journal.pgen.1005908 (PMC4807835; doi:10.1371/journal.pgen.1005908)
Supplement: S1 Data — Compressed tarball containing a folder of eQTL summary statistics from each analysis. (GZ) [file pgen.1005908.s027.gz › S1_data/AAV_all_cis_n33/AAV_CD8_Tcell_allcis_n33.txt]

PROBEID	ENTREZID	SYMBOL	snps	chr	fdr	scores	pval
8107044	64167	ERAP2	rs27290	5	0	29.72	4.99171590100568e-08
8107044	64167	ERAP2	rs2549794	5	0	28.35	1.01246804306558e-07
8107044	64167	ERAP2	rs27307	5	0	28.35	1.01246804306558e-07
8107044	64167	ERAP2	rs27711	5	0	28.35	1.01246804306558e-07
8107044	64167	ERAP2	rs2548533	5	0	27.02	2.01361191113556e-07
8107044	64167	ERAP2	rs2549797	5	0	27.02	2.01361191113556e-07
8107044	64167	ERAP2	rs2910787	5	0	27.02	2.01361191113556e-07
8107044	64167	ERAP2	rs27397	5	0	27.02	2.01361191113556e-07
8107044	64167	ERAP2	rs1230358	5	0	26.74	2.32753126940342e-07
8107044	64167	ERAP2	rs7736466	5	0	26	3.41417357729753e-07
8107044	64167	ERAP2	rs13167902	5	0	23.96	9.83580796893043e-07
8107044	64167	ERAP2	rs10434709	5	0	23.96	9.83580796893043e-07
8107044	64167	ERAP2	rs2549779	5	0	20.46	6.08905756736946e-06
8107044	64167	ERAP2	rs18059	5	0.00139470013947001	18.5	1.6990429947621e-05
8107044	64167	ERAP2	rs2549780	5	0.00436720142602496	16.46	4.96873950636198e-05
8107044	64167	ERAP2	rs34755	5	0.00842911877394636	15.62	7.74312620043824e-05
8107044	64167	ERAP2	rs27710	5	0.0221487603305785	14.17	0.000167012238813541
8107044	64167	ERAP2	rs27529	5	0.0221487603305785	14.17	0.000167012238813541
8107044	64167	ERAP2	rs2216752	5	0.0463691108749557	12.57	0.000391988579109066
7984227	348094	ANKDD1A	rs1719273	15	0	28.11	1.14612120555786e-07
7984227	348094	ANKDD1A	rs832891	15	0	25.19	5.19508733928307e-07
7984227	348094	ANKDD1A	rs871447	15	0	25.19	5.19508733928307e-07
7984227	348094	ANKDD1A	rs865576	15	0.000196078431372549	20.23	6.86675914658293e-06
7984227	348094	ANKDD1A	rs11633431	15	0.00156599552572707	17.65	2.65515274796257e-05
7984227	348094	ANKDD1A	rs2200490	15	0.00156599552572707	17.65	2.65515274796257e-05
7984227	348094	ANKDD1A	rs869043	15	0.0073887489504618	15.97	6.43542517660351e-05
7984227	348094	ANKDD1A	rs1352093	15	0.0350694444444444	13.22	0.00027697761801865
7950447	143570	XRRA1	rs4944950	11	0	27.3	1.74211410934633e-07
7950447	143570	XRRA1	rs2304683	11	0	27.3	1.74211410934633e-07
7950447	143570	XRRA1	rs7128739	11	0	27.3	1.74211410934633e-07
7950447	143570	XRRA1	rs7105085	11	0	24.81	6.32683877715364e-07
7950447	143570	XRRA1	rs12577127	11	0	23.36	1.34343270450463e-06
7950447	143570	XRRA1	rs10899060	11	0	21.92	2.84255922517952e-06
7950447	143570	XRRA1	rs9444	11	0.00139949109414758	18.32	1.86736416969912e-05
7950447	143570	XRRA1	rs543244	11	0.00139949109414758	18.32	1.86736416969912e-05
7950447	143570	XRRA1	rs614832	11	0.00139949109414758	18.32	1.86736416969912e-05
7950447	143570	XRRA1	rs688665	11	0.00392694063926941	16.7	4.37809984773183e-05
7950447	143570	XRRA1	rs537054	11	0.00436720142602496	16.46	4.96873950636198e-05
7950447	143570	XRRA1	rs505688	11	0.00805152979066022	15.73	7.30562589109567e-05
7950447	143570	XRRA1	rs512780	11	0.011566091954023	15.28	9.26927523464967e-05
8112376	64105	CENPK	rs154847	5	0	26.51	2.62177422676745e-07
8112376	64105	CENPK	rs462907	5	0	26.51	2.62177422676745e-07
8112376	64105	CENPK	rs13178551	5	0	25.82	3.74784758954664e-07
8112376	64105	CENPK	rs261253	5	0	25.82	3.74784758954664e-07
8112376	64105	CENPK	rs669571	5	0	25.82	3.74784758954664e-07
8112376	64105	CENPK	rs460262	5	0	25.82	3.74784758954664e-07
8112376	64105	CENPK	rs468821	5	0	25.82	3.74784758954664e-07
8112376	64105	CENPK	rs37339	5	0	25.82	3.74784758954664e-07
8112376	64105	CENPK	rs27139	5	0	25.82	3.74784758954664e-07
8112376	64105	CENPK	rs154858	5	0	25.82	3.74784758954664e-07
8112376	64105	CENPK	rs152060	5	0	25.82	3.74784758954664e-07
8112376	64105	CENPK	rs40198	5	0	25.82	3.74784758954664e-07
8112376	64105	CENPK	rs37332	5	0	25.82	3.74784758954664e-07
8112376	64105	CENPK	rs42468	5	0	25.82	3.74784758954664e-07
8112376	64105	CENPK	rs36133	5	0	25.63	4.13559592082227e-07
8112376	64105	CENPK	rs7722983	5	0	25.12	5.38712266804329e-07
8112376	64105	CENPK	rs154942	5	0	24.63	6.94619097448153e-07
8112376	64105	CENPK	rs6891955	5	0	22.59	2.00525634460991e-06
8112376	64105	CENPK	rs28126	5	0	22.3	2.33206607981599e-06
8112376	64105	CENPK	rs259743	5	0	22.3	2.33206607981599e-06
8112376	64105	CENPK	rs152068	5	0	22.27	2.36878612426395e-06
8112376	64105	CENPK	rs166329	5	0	22.27	2.36878612426395e-06
8112376	64105	CENPK	rs42961	5	0	21.55	3.44722685787025e-06
8112376	64105	CENPK	rs149514	5	0.000797448165869219	19.17	1.19577988616355e-05
7927915	219736	STOX1	rs11818897	10	0	26.33	2.8778357632251e-07
7927915	219736	STOX1	rs12771648	10	0	24.71	6.66375209083965e-07
7927915	219736	STOX1	rs1163191	10	0.00852359208523592	15.58	7.90867233879211e-05
7927915	219736	STOX1	rs1694503	10	0.0169408897014016	14.62	0.000131511420619718
7927915	219736	STOX1	rs2497099	10	0.0169408897014016	14.62	0.000131511420619718
7927915	219736	STOX1	rs10082399	10	0.0387254901960784	13.01	0.000309831941764685
8133770	57639	CCDC146	rs17230010	7	0	26.04	3.34416471370071e-07
8133770	57639	CCDC146	rs4463350	7	0	24.08	9.24151719586165e-07
8133770	57639	CCDC146	rs17230060	7	0	24.08	9.24151719586165e-07
8133770	57639	CCDC146	rs3091260	7	0.04337899543379	12.76	0.000354110896172844
7895739	7705	ZNF146	rs2438517	19	0	25.49	4.44681786225351e-07
7895739	7705	ZNF146	rs2070132	19	0	24.86	6.16484119433418e-07
7895739	7705	ZNF146	rs2112971	19	0.00134408602150538	18.46	1.73507978867073e-05
8073752	55007	FAM118A	rs104664	22	0	24.52	7.35424907697917e-07
8073752	55007	FAM118A	rs3827393	22	0	24.52	7.35424907697917e-07
8073752	55007	FAM118A	rs6006992	22	0	24.52	7.35424907697917e-07
8073752	55007	FAM118A	rs5765272	22	0	24.52	7.35424907697917e-07
8073752	55007	FAM118A	rs1569413	22	0	24.52	7.35424907697917e-07
8073752	55007	FAM118A	rs5765327	22	0	23.71	1.11999070852556e-06
8073752	55007	FAM118A	rs136610	22	0	22.99	1.62846274390609e-06
8102988	2996	GYPE	rs13130345	4	0	24.4	7.82686937204843e-07
8102988	2996	GYPE	rs1822841	4	0	24.4	7.82686937204843e-07
8102988	2996	GYPE	rs3856989	4	0	24.4	7.82686937204843e-07
8102988	2996	GYPE	rs7686794	4	0	24.4	7.82686937204843e-07
8102988	2996	GYPE	rs2323418	4	0	23.59	1.19205406581177e-06
8102988	2996	GYPE	rs4585249	4	0	23.59	1.19205406581177e-06
8102988	2996	GYPE	rs4305468	4	0	23.59	1.19205406581177e-06
8102988	2996	GYPE	rs4490412	4	0	23.59	1.19205406581177e-06
8102988	2996	GYPE	rs1877235	4	0	22.88	1.72436773972224e-06
8102988	2996	GYPE	rs7693772	4	0	22.77	1.82593913827907e-06
8102988	2996	GYPE	rs17018500	4	0	22.71	1.88384941491372e-06
8102988	2996	GYPE	rs17018238	4	0	22.01	2.71233612470474e-06
8102988	2996	GYPE	rs1450235	4	0	22.01	2.71233612470474e-06
8102988	2996	GYPE	rs4092718	4	0	21.99	2.74074744429594e-06
8035808	163227	ZNF100	rs6511286	19	0	24.12	9.05153149942121e-07
8035808	163227	ZNF100	rs12972593	19	0	21.54	3.46524873430287e-06
8035808	163227	ZNF100	rs2457798	19	0.00149425287356322	17.86	2.37766512756391e-05
8035808	163227	ZNF100	rs10412066	19	0.0460063897763578	12.58	0.000389896731481288
8074980	2952	GSTT1	rs5760176	22	0	23.98	9.73416235370324e-07
8141922	375611	SLC26A5	rs6942876	7	0	23.95	9.88702923555984e-07
8141922	375611	SLC26A5	rs1476678	7	0	23.95	9.88702923555984e-07
8141922	375611	SLC26A5	rs6943563	7	0	23.95	9.88702923555984e-07
8116439	92304	SCGB3A1	rs10052782	5	0	23.93	9.99027565759292e-07
8116439	92304	SCGB3A1	rs2453176	5	0	22.07	2.62886270711036e-06
8033754	10781	ZNF266	rs13535	19	0	23.81	1.06328618716075e-06
8033754	10781	ZNF266	rs8100020	19	0	23.81	1.06328618716075e-06
8033754	10781	ZNF266	rs8103099	19	0	23.81	1.06328618716075e-06
8033754	10781	ZNF266	rs10411115	19	0	23.81	1.06328618716075e-06
8033754	10781	ZNF266	rs2217652	19	0	23.81	1.06328618716075e-06
8033754	10781	ZNF266	rs11672602	19	0	23.81	1.06328618716075e-06
8033754	10781	ZNF266	rs7257650	19	0	23.81	1.06328618716075e-06
8033754	10781	ZNF266	rs4804436	19	0	23.81	1.06328618716075e-06
8033754	10781	ZNF266	rs6512110	19	0	23.81	1.06328618716075e-06
8033754	10781	ZNF266	rs1978435	19	0	23.81	1.06328618716075e-06
8033754	10781	ZNF266	rs6512121	19	0	23.81	1.06328618716075e-06
8033754	10781	ZNF266	rs7254750	19	0	23.81	1.06328618716075e-06
8033754	10781	ZNF266	rs7246415	19	0	23.81	1.06328618716075e-06
8033754	10781	ZNF266	rs8108483	19	0	23.81	1.06328618716075e-06
8033754	10781	ZNF266	rs6512109	19	0	23.11	1.52992942640367e-06
8033754	10781	ZNF266	rs7258744	19	0	22.38	2.23691344378129e-06
8033754	10781	ZNF266	rs10415281	19	0.000192678227360308	20.13	7.2352852177298e-06
8033754	10781	ZNF266	rs11669128	19	0.000192678227360308	20.13	7.2352852177298e-06
8033754	10781	ZNF266	rs6512130	19	0.00779967159277504	15.88	6.74881487824496e-05
8033754	10781	ZNF266	rs3760752	19	0.0142213642213642	14.89	0.000113965520208619
8033754	10781	ZNF266	rs1433062	19	0.0142213642213642	14.89	0.000113965520208619
8110755	10723	SLC12A7	rs4535497	5	0	22.76	1.83546534042477e-06
8015445	115024	NT5C3B	rs4796714	17	0	22.72	1.87407131181952e-06
8015445	115024	NT5C3B	rs9896766	17	0	21.76	3.08975163284152e-06
8015445	115024	NT5C3B	rs1529933	17	0	21	4.59283371175396e-06
8015445	115024	NT5C3B	rs9912300	17	0	21	4.59283371175396e-06
8015445	115024	NT5C3B	rs3744779	17	0	21	4.59283371175396e-06
8015445	115024	NT5C3B	rs8071753	17	0	21	4.59283371175396e-06
8015445	115024	NT5C3B	rs8071234	17	0	21	4.59283371175396e-06
8015445	115024	NT5C3B	rs6503675	17	0	21	4.59283371175396e-06
8015445	115024	NT5C3B	rs2304499	17	0.000189393939393939	20.09	7.38819702387491e-06
8015445	115024	NT5C3B	rs2304496	17	0.0332878581173261	13.35	0.000258422624686341
7975506	26094	DCAF4	rs17122581	14	0	22.37	2.24859120317995e-06
7975506	26094	DCAF4	rs7144193	14	0	21.87	2.91759721102905e-06
7975506	26094	DCAF4	rs9788482	14	0	21.57	3.41146474599894e-06
7975506	26094	DCAF4	rs7143683	14	0.000709219858156028	19.52	9.95519009505004e-06
7975506	26094	DCAF4	rs11623827	14	0.000863557858376511	19.37	1.0768549157279e-05
7975506	26094	DCAF4	rs17122159	14	0.00156599552572707	17.65	2.65515274796257e-05
7975506	26094	DCAF4	rs2110552	14	0.0190392501464558	14.43	0.000145466426645702
7975506	26094	DCAF4	rs6574106	14	0.0278505579815623	13.69	0.000215599466954777
8059680	3357	HTR2B	rs3806545	2	0	22.25	2.39358784887801e-06
8059680	3357	HTR2B	rs17586449	2	0	22.25	2.39358784887801e-06
8059680	3357	HTR2B	rs10498256	2	0	22.25	2.39358784887801e-06
8059680	3357	HTR2B	rs17586575	2	0	22.25	2.39358784887801e-06
8059680	3357	HTR2B	rs16827823	2	0.040221694378464	12.92	0.000325089860071051
8069399	23181	DIP2A	rs9306157	21	0	22.13	2.54796634086821e-06
8069399	23181	DIP2A	rs2070435	21	0	22.13	2.54796634086821e-06
8069399	23181	DIP2A	rs2839278	21	0	21.64	3.28920339482214e-06
8069399	23181	DIP2A	rs2839279	21	0	21.64	3.28920339482214e-06
8069399	23181	DIP2A	rs9647244	21	0	21.64	3.28920339482214e-06
8069399	23181	DIP2A	rs2839287	21	0	21.64	3.28920339482214e-06
8069399	23181	DIP2A	rs1892692	21	0	21.54	3.46524873430287e-06
8069399	23181	DIP2A	rs2839304	21	0	20.81	5.07174552786289e-06
8069399	23181	DIP2A	rs7279002	21	0	20.53	5.87039425151655e-06
8069399	23181	DIP2A	rs2839295	21	0	20.53	5.87039425151655e-06
8069399	23181	DIP2A	rs2839306	21	0.000192678227360308	20.13	7.2352852177298e-06
8069399	23181	DIP2A	rs8129460	21	0.0013681592039801	18.27	1.91702543006885e-05
8069399	23181	DIP2A	rs2839258	21	0.00333333333333333	16.93	3.87837735775578e-05
8069399	23181	DIP2A	rs2839241	21	0.00398550724637681	16.64	4.51879120691815e-05
8069399	23181	DIP2A	rs11702704	21	0.0125748502994012	15.02	0.000106377806753906
8069399	23181	DIP2A	rs2239575	21	0.0273352999016716	13.75	0.000208820819710062
8069399	23181	DIP2A	rs2839356	21	0.0273352999016716	13.75	0.000208820819710062
7972579	84899	TMTC4	rs1110066	13	0	21.96	2.78392526574774e-06
7972579	84899	TMTC4	rs1283211	13	0	20.7	5.37160017903929e-06
7972579	84899	TMTC4	rs1283196	13	0.00847189231987332	15.7	7.42241702513241e-05
7972579	84899	TMTC4	rs9518135	13	0.0144678138942001	14.82	0.000118274505048066
7972579	84899	TMTC4	rs2786953	13	0.0144678138942001	14.82	0.000118274505048066
7972579	84899	TMTC4	rs1283207	13	0.0145038167938931	14.81	0.000118903320757354
7972579	84899	TMTC4	rs2010914	13	0.0349269588313413	13.26	0.000271129649178824
7899394	9473	THEMIS2	rs10751725	1	0	21.7	3.18791281850512e-06
7899394	9473	THEMIS2	rs6564	1	0	20.81	5.07174552786289e-06
7899394	9473	THEMIS2	rs3766396	1	0	20.81	5.07174552786289e-06
7899394	9473	THEMIS2	rs2295367	1	0	20.81	5.07174552786289e-06
7899394	9473	THEMIS2	rs6598912	1	0	20.81	5.07174552786289e-06
7899394	9473	THEMIS2	rs7535816	1	0	20.81	5.07174552786289e-06
7899394	9473	THEMIS2	rs7536088	1	0.000884955752212389	18.86	1.40671689577931e-05
7894124	10921	RNPS1	rs12599229	16	0	21.64	3.28920339482214e-06
7926821	84930	MASTL	rs7068375	10	0	21.58	3.39372352779869e-06
7926821	84930	MASTL	rs11015590	10	0	21.58	3.39372352779869e-06
7926821	84930	MASTL	rs882474	10	0	21.58	3.39372352779869e-06
7926821	84930	MASTL	rs11015570	10	0	21.43	3.66983985864016e-06
7926821	84930	MASTL	rs7901653	10	0	20.78	5.15181730619066e-06
7926821	84930	MASTL	rs10764667	10	0.000793650793650794	19.12	1.22751799466665e-05
7926821	84930	MASTL	rs11015600	10	0.00302144249512671	17.02	3.69881528485527e-05
7926821	84930	MASTL	rs882475	10	0.00310981535471331	17.01	3.718346726238e-05
7926821	84930	MASTL	rs1148167	10	0.00316091954022989	16.98	3.77756530348276e-05
7926821	84930	MASTL	rs10829219	10	0.00457343887423043	16.4	5.12852296406065e-05
7926821	84930	MASTL	rs7918232	10	0.0146110056925996	14.78	0.000120810032686111
7926821	84930	MASTL	rs6482595	10	0.0146110056925996	14.78	0.000120810032686111
7926821	84930	MASTL	rs7087033	10	0.0146110056925996	14.78	0.000120810032686111
7926821	84930	MASTL	rs10764672	10	0.0146110056925996	14.78	0.000120810032686111
7926821	84930	MASTL	rs10829190	10	0.0146110056925996	14.78	0.000120810032686111
7926821	84930	MASTL	rs788209	10	0.0362134688691233	13.15	0.000287519243401653
7926821	84930	MASTL	rs4749230	10	0.0380304903172641	13.05	0.000303284407545946
8117435	11118	BTN3A2	rs9379851	6	0	21.58	3.39372352779869e-06
8117435	11118	BTN3A2	rs9393708	6	0	21.58	3.39372352779869e-06
8117435	11118	BTN3A2	rs9358932	6	0	21.58	3.39372352779869e-06
8117435	11118	BTN3A2	rs9393713	6	0	21.58	3.39372352779869e-06
8117435	11118	BTN3A2	rs2073529	6	0	21.58	3.39372352779869e-06
8117435	11118	BTN3A2	rs1977	6	0	21.58	3.39372352779869e-06
8117435	11118	BTN3A2	rs13195509	6	0	21.58	3.39372352779869e-06
8117435	11118	BTN3A2	rs1978	6	0	20.69	5.39972667938662e-06
8117435	11118	BTN3A2	rs9467704	6	0.000873362445414847	18.65	1.57047272956228e-05
8117435	11118	BTN3A2	rs9467714	6	0.00135802469135802	18.25	1.93725949219694e-05
7995242	100132341	CLUHP3	rs1534507	16	0	21.39	3.7472053443558e-06
7995242	100132341	CLUHP3	rs7206828	16	0	20.75	5.23315790896862e-06
7995242	100132341	CLUHP3	rs1104549	16	0	20.75	5.23315790896862e-06
7995242	100132341	CLUHP3	rs1528317	16	0	20.61	5.63012614079572e-06
7995242	100132341	CLUHP3	rs7359491	16	0	20.61	5.63012614079572e-06
7995242	100132341	CLUHP3	rs2214139	16	0	20.61	5.63012614079572e-06
7995242	100132341	CLUHP3	rs12921028	16	0	20.61	5.63012614079572e-06
7995242	100132341	CLUHP3	rs2359223	16	0	20.61	5.63012614079572e-06
7995242	100132341	CLUHP3	rs1406177	16	0	20.42	6.21765965089522e-06
7995242	100132341	CLUHP3	rs6565284	16	0.000564971751412429	19.74	8.87247248485641e-06
7995242	100132341	CLUHP3	rs8062902	16	0.00152046783625731	18.01	2.197475847541e-05
7995242	100132341	CLUHP3	rs8060086	16	0.00152046783625731	18.01	2.197475847541e-05
7995242	100132341	CLUHP3	rs9938037	16	0.00157657657657658	17.7	2.58626601740446e-05
7995242	100132341	CLUHP3	rs9928006	16	0.00246913580246914	17.28	3.22564145624377e-05
7995242	100132341	CLUHP3	rs9931752	16	0.030341280972417	13.49	0.00023983819554883
7916727	23421	ITGB3BP	rs217483	1	0	21.12	4.31402072226625e-06
7916727	23421	ITGB3BP	rs855325	1	0	21.12	4.31402072226625e-06
7916727	23421	ITGB3BP	rs10789138	1	0.000701754385964912	19.46	1.02728583053231e-05
8058147	53938	PPIL3	rs10167387	2	0	20.92	4.78868667925341e-06
8058147	53938	PPIL3	rs2307362	2	0.000775193798449612	18.99	1.31405330832853e-05
8058147	53938	PPIL3	rs13384245	2	0.000909090909090909	18.93	1.35603390442745e-05
8058147	53938	PPIL3	rs10204787	2	0.000909090909090909	18.93	1.35603390442745e-05
8058147	53938	PPIL3	rs10183261	2	0.000909090909090909	18.93	1.35603390442745e-05
8058147	53938	PPIL3	rs10205561	2	0.000909090909090909	18.93	1.35603390442745e-05
8058147	53938	PPIL3	rs6747253	2	0.00232067510548523	17.41	3.01236967290496e-05
7923837	148811	PM20D1	rs823121	1	0	20.89	4.8642737737025e-06
7923837	148811	PM20D1	rs823137	1	0	20.89	4.8642737737025e-06
7923837	148811	PM20D1	rs823154	1	0	20.89	4.8642737737025e-06
7923837	148811	PM20D1	rs823082	1	0.000198412698412698	20.25	6.79534624946012e-06
7923837	148811	PM20D1	rs1361754	1	0.000198412698412698	20.25	6.79534624946012e-06
7923837	148811	PM20D1	rs7522056	1	0.00283687943262411	17.23	3.31165358180971e-05
7923837	148811	PM20D1	rs960603	1	0.0118996415770609	15.26	9.36794503364313e-05
7923837	148811	PM20D1	rs1775151	1	0.0242857142857143	13.98	0.000184765617845791
7923837	148811	PM20D1	rs1772153	1	0.0242857142857143	13.98	0.000184765617845791
7923837	148811	PM20D1	rs947211	1	0.0242857142857143	13.98	0.000184765617845791
7923837	148811	PM20D1	rs708726	1	0.0272502472799209	13.76	0.000207712104528052
7967685	2054	STX2	rs10848205	12	0	20.52	5.90114260478801e-06
7967685	2054	STX2	rs1106369	12	0	20.52	5.90114260478801e-06
7967685	2054	STX2	rs4619189	12	0	20.52	5.90114260478801e-06
7967685	2054	STX2	rs2001483	12	0	20.52	5.90114260478801e-06
7967685	2054	STX2	rs10848212	12	0.00852359208523592	15.58	7.90867233879211e-05
7898736	29092	LINC00339	rs2056974	1	0.000198412698412698	20.25	6.79534624946012e-06
7898736	29092	LINC00339	rs10917139	1	0.00827309236947791	15.72	7.34434941662883e-05
7898736	29092	LINC00339	rs1474646	1	0.013671875	14.93	0.000111574549918584
7898736	29092	LINC00339	rs2473277	1	0.0137483787289235	14.92	0.000112167517354527
7898736	29092	LINC00339	rs10917145	1	0.0157116451016636	14.7	0.000126046450120814
7968872	29103	DNAJC15	rs17553846	13	0.000194931773879142	20.21	6.93892541937312e-06
7968872	29103	DNAJC15	rs11346	13	0.00144927536231884	18.13	2.06325049845191e-05
7968872	29103	DNAJC15	rs9525744	13	0.00144927536231884	18.13	2.06325049845191e-05
7968872	29103	DNAJC15	rs9533381	13	0.00153508771929825	17.62	2.69736675389982e-05
7968872	29103	DNAJC15	rs1359182	13	0.0023883696780893	17.36	3.09266692102128e-05
7968872	29103	DNAJC15	rs9315986	13	0.00303030303030303	17.2	3.3643635361214e-05
7918379	2947	GSTM3	rs4970774	1	0.00019047619047619	20.1	7.34966757877055e-06
7918379	2947	GSTM3	rs1887547	1	0.0180952380952381	14.49	0.000140905565634046
7970347	8881	CDC16	rs9590405	13	0.000555555555555556	19.65	9.30033113780356e-06
7970347	8881	CDC16	rs11617448	13	0.000555555555555556	19.65	9.30033113780356e-06
7970347	8881	CDC16	rs9805813	13	0.000555555555555556	19.65	9.30033113780356e-06
7970347	8881	CDC16	rs9285061	13	0.000555555555555556	19.65	9.30033113780356e-06
7970347	8881	CDC16	rs9525326	13	0.0329660238751148	13.4	0.000251624298198861
7895409	10944	C11orf58	rs4756858	11	0.000732600732600733	19.62	9.44750622763184e-06
7895409	10944	C11orf58	rs11024015	11	0.0013681592039801	18.27	1.91702543006885e-05
7956648	91419	XRCC6BP1	rs11172420	12	0.000720720720720721	19.56	9.74890933390823e-06
7956648	91419	XRCC6BP1	rs2221541	12	0.000720720720720721	19.56	9.74890933390823e-06
7956648	91419	XRCC6BP1	rs7135063	12	0.000720720720720721	19.56	9.74890933390823e-06
7956648	91419	XRCC6BP1	rs970249	12	0.000720720720720721	19.56	9.74890933390823e-06
7956648	91419	XRCC6BP1	rs10877035	12	0.000801282051282051	19.18	1.18953183557073e-05
7956648	91419	XRCC6BP1	rs7304755	12	0.000909090909090909	18.93	1.35603390442745e-05
7956648	91419	XRCC6BP1	rs1911260	12	0.000909090909090909	18.93	1.35603390442745e-05
7956648	91419	XRCC6BP1	rs1605329	12	0.000909090909090909	18.93	1.35603390442745e-05
7956648	91419	XRCC6BP1	rs7954592	12	0.000909090909090909	18.93	1.35603390442745e-05
7956648	91419	XRCC6BP1	rs7966544	12	0.000909090909090909	18.93	1.35603390442745e-05
7956648	91419	XRCC6BP1	rs2372309	12	0.00101010101010101	18.61	1.60377076480288e-05
7956648	91419	XRCC6BP1	rs11172427	12	0.00142118863049096	18.34	1.84786339227091e-05
7956648	91419	XRCC6BP1	rs4760186	12	0.00142118863049096	18.34	1.84786339227091e-05
7956648	91419	XRCC6BP1	rs10877036	12	0.00138364779874214	18.3	1.88707168765456e-05
7956648	91419	XRCC6BP1	rs11172387	12	0.00138364779874214	18.3	1.88707168765456e-05
7956648	91419	XRCC6BP1	rs4435045	12	0.00134310134310134	18.23	1.95770811169703e-05
7956648	91419	XRCC6BP1	rs11830524	12	0.00134310134310134	18.23	1.95770811169703e-05
7956648	91419	XRCC6BP1	rs10877029	12	0.00158730158730159	17.72	2.55921677070428e-05
7956648	91419	XRCC6BP1	rs10122	12	0.00158730158730159	17.72	2.55921677070428e-05
7956648	91419	XRCC6BP1	rs7980024	12	0.00148148148148148	17.54	2.81326440892637e-05
7956648	91419	XRCC6BP1	rs12366757	12	0.00338028169014085	16.86	4.02407462156986e-05
7956648	91419	XRCC6BP1	rs4237845	12	0.0123983739837398	15.07	0.000103596706164995
7956648	91419	XRCC6BP1	rs4630335	12	0.0124752475247525	15.01	0.000106942980648206
7956648	91419	XRCC6BP1	rs10747786	12	0.0202176403207331	14.33	0.000153400669401585
7956648	91419	XRCC6BP1	rs10747787	12	0.0202176403207331	14.33	0.000153400669401585
7956648	91419	XRCC6BP1	rs4237844	12	0.0202176403207331	14.33	0.000153400669401585
7956648	91419	XRCC6BP1	rs2002275	12	0.0239234449760766	14.01	0.000181840967527323
7956648	91419	XRCC6BP1	rs4760340	12	0.0359335038363171	13.16	0.000285988884782385
7933772	288	ANK3	rs10821833	10	0.000709219858156028	19.52	9.95519009505004e-06
7933772	288	ANK3	rs12217839	10	0.000709219858156028	19.52	9.95519009505004e-06
8010354	2548	GAA	rs12942941	17	0.000694444444444444	19.44	1.03809938400423e-05
8010354	2548	GAA	rs2361719	17	0.000694444444444444	19.44	1.03809938400423e-05
8010354	2548	GAA	rs4889814	17	0.000884955752212389	18.86	1.40671689577931e-05
8010354	2548	GAA	rs4889967	17	0.0144736842105263	14.77	0.000121452419112638
8010354	2548	GAA	rs4889970	17	0.0144736842105263	14.77	0.000121452419112638
8010354	2548	GAA	rs8064429	17	0.0144736842105263	14.77	0.000121452419112638
8010354	2548	GAA	rs8065486	17	0.0144736842105263	14.77	0.000121452419112638
8010354	2548	GAA	rs8068051	17	0.0144548286604361	14.76	0.000122098244104891
8010354	2548	GAA	rs1442314	17	0.014649286157666	14.75	0.000122747526217739
8010354	2548	GAA	rs9319623	17	0.0393902928198957	12.97	0.000316522021639725
8010354	2548	GAA	rs12452616	17	0.0435320584926884	12.73	0.00035983654358314
8010354	2548	GAA	rs11150846	17	0.0435320584926884	12.73	0.00035983654358314
8113250	51752	ERAP1	rs26492	5	0.000859106529209622	19.33	1.09964985840466e-05
8113250	51752	ERAP1	rs27038	5	0.00150537634408602	17.57	2.76922761795687e-05
8113250	51752	ERAP1	rs42398	5	0.00150537634408602	17.57	2.76922761795687e-05
8113250	51752	ERAP1	rs26493	5	0.00847189231987332	15.7	7.42241702513241e-05
8113250	51752	ERAP1	rs27710	5	0.0125506072874494	15.04	0.000105256460816211
8113250	51752	ERAP1	rs27529	5	0.0125506072874494	15.04	0.000105256460816211
8113250	51752	ERAP1	rs26498	5	0.0231060606060606	14.07	0.000176130793385225
8113250	51752	ERAP1	rs27045	5	0.0231060606060606	14.07	0.000176130793385225
8075142	23331	TTC28	rs134506	22	0.000846023688663283	19.25	1.14670378263636e-05
8075142	23331	TTC28	rs134547	22	0.000846023688663283	19.25	1.14670378263636e-05
8075142	23331	TTC28	rs16986398	22	0.000846023688663283	19.25	1.14670378263636e-05
8075142	23331	TTC28	rs9625524	22	0.000846023688663283	19.25	1.14670378263636e-05
8075142	23331	TTC28	rs2144922	22	0.00238095238095238	17.32	3.15845095442402e-05
8075142	23331	TTC28	rs138679	22	0.00246913580246914	17.28	3.22564145624377e-05
7957253	144321	GLIPR1L2	rs12369556	12	0.000821018062397373	19.2	1.1771339097615e-05
7957253	144321	GLIPR1L2	rs4882618	12	0.000821018062397373	19.2	1.1771339097615e-05
7957253	144321	GLIPR1L2	rs7135440	12	0.000821018062397373	19.2	1.1771339097615e-05
7957253	144321	GLIPR1L2	rs2202104	12	0.000821018062397373	19.2	1.1771339097615e-05
7957253	144321	GLIPR1L2	rs4019400	12	0.000821018062397373	19.2	1.1771339097615e-05
7957253	144321	GLIPR1L2	rs4394867	12	0.000821018062397373	19.2	1.1771339097615e-05
7957253	144321	GLIPR1L2	rs6582289	12	0.000821018062397373	19.2	1.1771339097615e-05
7957253	144321	GLIPR1L2	rs7969930	12	0.000821018062397373	19.2	1.1771339097615e-05
7957253	144321	GLIPR1L2	rs7974011	12	0.000782472613458529	19.05	1.27337773618243e-05
7957253	144321	GLIPR1L2	rs11180548	12	0.000782472613458529	19.05	1.27337773618243e-05
7957253	144321	GLIPR1L2	rs3741496	12	0.000782472613458529	19.05	1.27337773618243e-05
7957253	144321	GLIPR1L2	rs10879913	12	0.000869565217391304	18.64	1.57873156988025e-05
7957253	144321	GLIPR1L2	rs1051446	12	0.00143229166666667	18.38	1.80947336099303e-05
7957253	144321	GLIPR1L2	rs10879910	12	0.00142118863049096	18.34	1.84786339227091e-05
7957253	144321	GLIPR1L2	rs4565940	12	0.00142857142857143	18.11	2.08503536905099e-05
7957253	144321	GLIPR1L2	rs10879912	12	0.00148911798396334	17.81	2.44096971103203e-05
7957253	144321	GLIPR1L2	rs1909968	12	0.00436720142602496	16.46	4.96873950636198e-05
7957253	144321	GLIPR1L2	rs7975661	12	0.0178336325553561	14.53	0.00013794524860268
7957253	144321	GLIPR1L2	rs12581394	12	0.0178336325553561	14.53	0.00013794524860268
7957253	144321	GLIPR1L2	rs12581416	12	0.0341354723707665	13.29	0.000266825481457198
7957253	144321	GLIPR1L2	rs11180460	12	0.0341354723707665	13.29	0.000266825481457198
7957253	144321	GLIPR1L2	rs12305941	12	0.0378411910669975	13.06	0.000301669435807222
7915468	374969	CCDC23	rs2816600	1	0.000805152979066023	19.19	1.18331656771899e-05
7915468	374969	CCDC23	rs323720	1	0.00229885057471264	17.38	3.06029305143878e-05
7915468	374969	CCDC23	rs655741	1	0.00286298568507157	17.26	3.25977356170059e-05
7910591	84284	NTPCR	rs12021705	1	0.000782472613458529	19.05	1.27337773618243e-05
7910591	84284	NTPCR	rs1555394	1	0.00149094781682641	17.55	2.79850783474348e-05
7910591	84284	NTPCR	rs1555395	1	0.00149094781682641	17.55	2.79850783474348e-05
7910591	84284	NTPCR	rs9424515	1	0.00149094781682641	17.55	2.79850783474348e-05
7910591	84284	NTPCR	rs6673130	1	0.00149094781682641	17.55	2.79850783474348e-05
7910591	84284	NTPCR	rs41417151	1	0.00246913580246914	17.28	3.22564145624377e-05
7910591	84284	NTPCR	rs4649417	1	0.00324737344794651	16.96	3.81757014028371e-05
7910591	84284	NTPCR	rs9424507	1	0.00334261838440111	16.84	4.06670421025167e-05
7902913	8317	CDC7	rs17501512	1	0.000881057268722467	18.82	1.43652838394261e-05
7902913	8317	CDC7	rs17501381	1	0.0013530135301353	18.24	1.94745683987646e-05
7902913	8317	CDC7	rs6688261	1	0.00283687943262411	17.23	3.31165358180971e-05
7902913	8317	CDC7	rs17501937	1	0.00912435614422369	15.44	8.51663890789497e-05
8001507	583	BBS2	rs13337155	16	0.00087719298245614	18.68	1.54595565691762e-05
8001507	583	BBS2	rs9921942	16	0.00229885057471264	17.38	3.06029305143878e-05
8001507	583	BBS2	rs4556786	16	0.00229885057471264	17.38	3.06029305143878e-05
8097098	54532	USP53	rs17595790	4	0.0014367816091954	18.55	1.65505228665311e-05
8097098	54532	USP53	rs13113462	4	0.00142857142857143	18.11	2.08503536905099e-05
8097098	54532	USP53	rs13127517	4	0.00142857142857143	18.11	2.08503536905099e-05
8097098	54532	USP53	rs1397611	4	0.00142857142857143	18.11	2.08503536905099e-05
8097098	54532	USP53	rs11722940	4	0.00142857142857143	18.11	2.08503536905099e-05
8097098	54532	USP53	rs17050312	4	0.00142857142857143	18.11	2.08503536905099e-05
8097098	54532	USP53	rs2036859	4	0.00142857142857143	18.11	2.08503536905099e-05
8097098	54532	USP53	rs17517470	4	0.00440251572327044	16.48	4.9165983987176e-05
8097098	54532	USP53	rs17595713	4	0.00861678004535147	15.54	8.07777967551674e-05
8097098	54532	USP53	rs1511016	4	0.0125506072874494	15.04	0.000105256460816211
8130129	348995	NUP43	rs9767105	6	0.00139470013947001	18.5	1.6990429947621e-05
8130129	348995	NUP43	rs9322209	6	0.00139470013947001	18.5	1.6990429947621e-05
8130129	348995	NUP43	rs6913486	6	0.00139470013947001	18.5	1.6990429947621e-05
8130129	348995	NUP43	rs1934534	6	0.00139470013947001	18.5	1.6990429947621e-05
8130129	348995	NUP43	rs12526675	6	0.00139470013947001	18.5	1.6990429947621e-05
8130129	348995	NUP43	rs12660304	6	0.00139470013947001	18.5	1.6990429947621e-05
8130129	348995	NUP43	rs10782317	6	0.00139470013947001	18.5	1.6990429947621e-05
8130129	348995	NUP43	rs10782318	6	0.00139470013947001	18.5	1.6990429947621e-05
8130129	348995	NUP43	rs9766004	6	0.00139470013947001	18.5	1.6990429947621e-05
8130129	348995	NUP43	rs9688412	6	0.00139470013947001	18.5	1.6990429947621e-05
8130129	348995	NUP43	rs3763162	6	0.00139470013947001	18.5	1.6990429947621e-05
8130129	348995	NUP43	rs9478848	6	0.00139470013947001	18.5	1.6990429947621e-05
8130129	348995	NUP43	rs2064521	6	0.00846930846930847	15.65	7.62125813761949e-05
8105456	133383	SETD9	rs2662021	5	0.00134952766531714	18.49	1.70798109419836e-05
8105456	133383	SETD9	rs1573998	5	0.00134952766531714	18.49	1.70798109419836e-05
8105456	133383	SETD9	rs860580	5	0.00155555555555556	17.64	2.66914980318127e-05
8105456	133383	SETD9	rs2662016	5	0.00152505446623094	17.59	2.74025523859532e-05
8105456	133383	SETD9	rs2662015	5	0.00555555555555556	16.22	5.63955753341649e-05
8105456	133383	SETD9	rs7736675	5	0.00555555555555556	16.22	5.63955753341649e-05
8105456	133383	SETD9	rs7736842	5	0.00555555555555556	16.22	5.63955753341649e-05
8105456	133383	SETD9	rs252895	5	0.0126484975541579	15.11	0.000101424595918915
7987526	90416	C15orf57	rs11630273	15	0.00132802124833997	18.42	1.77188442771163e-05
7987526	90416	C15orf57	rs11070283	15	0.00132802124833997	18.42	1.77188442771163e-05
7987526	90416	C15orf57	rs10518697	15	0.00132802124833997	18.42	1.77188442771163e-05
7987526	90416	C15orf57	rs17674454	15	0.00150987224157956	17.95	2.26784419122277e-05
7987526	90416	C15orf57	rs17673703	15	0.00391621129326047	16.69	4.40123882598368e-05
8144322	9172	MYOM2	rs2294073	8	0.00132802124833997	18.42	1.77188442771163e-05
8073578	91689	SMDT1	rs4147641	22	0.00131233595800525	18.4	1.79057981573906e-05
8073578	91689	SMDT1	rs1801311	22	0.00131233595800525	18.4	1.79057981573906e-05
8073578	91689	SMDT1	rs4147638	22	0.00131233595800525	18.4	1.79057981573906e-05
8073578	91689	SMDT1	rs133367	22	0.00151515151515152	17.99	2.22068479787603e-05
7893235	4735	SEPT2	rs7601738	2	0.00139949109414758	18.32	1.86736416969912e-05
7893235	4735	SEPT2	rs757978	2	0.0091776798825257	15.43	8.56182342045027e-05
8153430	93100	NAPRT	rs10112966	8	0.00138364779874214	18.3	1.88707168765456e-05
8153430	93100	NAPRT	rs1563148	8	0.0260651629072682	13.83	0.000200115372719061
7932964	10438	C1D	rs10439494	2	0.00708860759493671	16.03	6.23467128068085e-05
7932964	10438	C1D	rs7575344	2	0.0352168199737188	13.23	0.000275503811434269
8107920	6584	SLC22A5	rs2631360	5	0.00145985401459854	18.19	1.99925819752223e-05
8107920	6584	SLC22A5	rs274567	5	0.0235262593783494	14.03	0.000179917150200662
8107920	6584	SLC22A5	rs274559	5	0.0235262593783494	14.03	0.000179917150200662
8107920	6584	SLC22A5	rs272889	5	0.0272502472799209	13.76	0.000207712104528052
8107920	6584	SLC22A5	rs273913	5	0.0283861671469741	13.64	0.000221417435262817
8107920	6584	SLC22A5	rs2522057	5	0.0376829778335424	13.09	0.000296876351565599
8107920	6584	SLC22A5	rs274561	5	0.0404346138921226	12.88	0.000332112239392178
8107920	6584	SLC22A5	rs11748193	5	0.0436885865457294	12.74	0.000357917693658315
8107920	6584	SLC22A5	rs12521868	5	0.0476290832455216	12.53	0.000400469809284976
8052698	10438	C1D	rs10439494	2	0.00783828382838284	15.89	6.7132490400422e-05
8052698	10438	C1D	rs7575344	2	0.0424242424242424	12.81	0.000344771570610167
7969544	54602	NDFIP2	rs9530927	13	0.00149942329873126	17.88	2.35280756057288e-05
8044236	9648	GCC2	rs2718755	2	0.00148401826484018	17.8	2.45383243527581e-05
8044236	9648	GCC2	rs2577599	2	0.00154525386313466	17.63	2.68322100680363e-05
8044236	9648	GCC2	rs2118450	2	0.00154525386313466	17.63	2.68322100680363e-05
8044236	9648	GCC2	rs2438238	2	0.003003003003003	17.18	3.39997116785293e-05
8044236	9648	GCC2	rs893403	2	0.00307539682539683	17.08	3.58377312396627e-05
8044236	9648	GCC2	rs1915487	2	0.00303030303030303	17.05	3.64083750330445e-05
8044236	9648	GCC2	rs10188434	2	0.0337381916329285	13.31	0.000263994362950525
8017704	201283	AMZ2P1	rs17685439	17	0.00157657657657658	17.7	2.58626601740446e-05
8017704	201283	AMZ2P1	rs11656396	17	0.00856269113149847	15.6	7.8254588785575e-05
8017704	201283	AMZ2P1	rs12944877	17	0.0175182481751825	14.6	0.000132914543950156
7930181	57412	AS3MT	rs4919690	10	0.00153508771929825	17.62	2.69736675389982e-05
8148059	64798	DEPTOR	rs11998247	8	0.00152505446623094	17.59	2.74025523859532e-05
8148059	64798	DEPTOR	rs10102995	8	0.00152505446623094	17.59	2.74025523859532e-05
8148059	64798	DEPTOR	rs4871010	8	0.00338028169014085	16.86	4.02407462156986e-05
8148059	64798	DEPTOR	rs4871011	8	0.00338028169014085	16.86	4.02407462156986e-05
8148059	64798	DEPTOR	rs6469866	8	0.00338028169014085	16.86	4.02407462156986e-05
8148059	64798	DEPTOR	rs9649948	8	0.00338028169014085	16.86	4.02407462156986e-05
8148059	64798	DEPTOR	rs13265513	8	0.00338028169014085	16.86	4.02407462156986e-05
8148059	64798	DEPTOR	rs2326432	8	0.00338028169014085	16.86	4.02407462156986e-05
8148059	64798	DEPTOR	rs6996081	8	0.00338028169014085	16.86	4.02407462156986e-05
8148059	64798	DEPTOR	rs10099088	8	0.00454943132108486	16.38	5.18292427384967e-05
8148059	64798	DEPTOR	rs4871793	8	0.00565552699228792	16.17	5.79039278864948e-05
7991546	204219	CERS3	rs7183379	15	0.00151515151515152	17.58	2.75470315285199e-05
7939507	84680	ACCS	rs7127924	11	0.00231335436382755	17.4	3.02825974369918e-05
7939507	84680	ACCS	rs2074040	11	0.003003003003003	17.18	3.39997116785293e-05
7939507	84680	ACCS	rs178505	11	0.0286944045911047	13.62	0.000223788685261759
8049534	9208	LRRFIP1	rs10929238	2	0.00285423037716616	17.24	3.29426868034101e-05
8049534	9208	LRRFIP1	rs1316476	2	0.00302114803625378	17.19	3.38212025328724e-05
8049534	9208	LRRFIP1	rs13000086	2	0.0039747064137308	16.62	4.56669141132053e-05
7940565	9415	FADS2	rs174549	11	0.003003003003003	17.18	3.39997116785293e-05
7940565	9415	FADS2	rs174548	11	0.00779436152570481	15.9	6.67787172089726e-05
7940565	9415	FADS2	rs174534	11	0.0238933333333333	14.02	0.000180876482574056
7940565	9415	FADS2	rs4246215	11	0.0238933333333333	14.02	0.000180876482574056
7940565	9415	FADS2	rs174547	11	0.0238933333333333	14.02	0.000180876482574056
7940565	9415	FADS2	rs174577	11	0.0286944045911047	13.62	0.000223788685261759
7940565	9415	FADS2	rs174583	11	0.0358941527955612	13.17	0.000284466737292217
8155250	9380	GRHPR	rs10973329	9	0.00307539682539683	17.08	3.58377312396627e-05
8155250	9380	GRHPR	rs10973327	9	0.00606837606837607	16.13	5.91397730727361e-05
8155250	9380	GRHPR	rs7856656	9	0.00798696006519967	15.83	6.92950745575864e-05
7896021	6233	RPS27A	rs6545480	2	0.00305719921104536	17.07	3.60269399303486e-05
7896021	6233	RPS27A	rs6715130	2	0.0324537037037037	13.43	0.000247632114738288
7896021	6233	RPS27A	rs2589092	2	0.033104080696928	13.39	0.000252969390050478
7896021	6233	RPS27A	rs11125555	2	0.0489583333333333	12.48	0.000411332197233919
7917008	127255	LRRIQ3	rs577367	1	0.00305719921104536	17.07	3.60269399303486e-05
7917008	127255	LRRIQ3	rs520806	1	0.00305719921104536	17.07	3.60269399303486e-05
8003607	400566	C17orf97	rs12951902	17	0.00303030303030303	17.05	3.64083750330445e-05
8129728	54806	AHI1	rs6908428	6	0.00309178743961353	17	3.73798184017015e-05
8129728	54806	AHI1	rs7750586	6	0.00309178743961353	17	3.73798184017015e-05
8129728	54806	AHI1	rs9399148	6	0.0163302752293578	14.67	0.000128068499674024
8017186	63897	HEATR6	rs10515177	17	0.00307396733909702	16.99	3.7577211803569e-05
8017186	63897	HEATR6	rs8078068	17	0.00307396733909702	16.99	3.7577211803569e-05
7895153	10438	C1D	rs10439494	2	0.0174863387978142	14.59	0.0001336217477007
7895153	10438	C1D	rs7575344	2	0.0322640632264063	13.45	0.000245006181879507
8150165	84750	FUT10	rs938641	8	0.0039485766758494	16.76	4.24181159869127e-05
8150165	84750	FUT10	rs2676403	8	0.0039485766758494	16.76	4.24181159869127e-05
8150165	84750	FUT10	rs7841518	8	0.0039485766758494	16.76	4.24181159869127e-05
8150165	84750	FUT10	rs6989048	8	0.0039485766758494	16.76	4.24181159869127e-05
8150165	84750	FUT10	rs7826311	8	0.00443262411347518	16.42	5.07469578784931e-05
8150165	84750	FUT10	rs2732259	8	0.0376829778335424	13.09	0.000296876351565599
7938788	3948	LDHC	rs2403279	11	0.00398550724637681	16.64	4.51879120691815e-05
7938788	3948	LDHC	rs7112492	11	0.00858010630220197	15.57	7.95061232433368e-05
8041212	253558	LCLAT1	rs829689	2	0.00440251572327044	16.48	4.9165983987176e-05
8041212	253558	LCLAT1	rs829584	2	0.00440251572327044	16.48	4.9165983987176e-05
8041212	253558	LCLAT1	rs829573	2	0.0437360178970917	12.72	0.000361765769382553
7894355	10438	C1D	rs7575344	2	0.0415990730011587	12.85	0.000337479243759468
7910146	5664	PSEN2	rs7547071	1	0.00457343887423043	16.4	5.12852296406065e-05
7910146	5664	PSEN2	rs2236914	1	0.0242094349403836	13.95	0.00018773765577684
7910146	5664	PSEN2	rs2236915	1	0.0242094349403836	13.95	0.00018773765577684
7910146	5664	PSEN2	rs6674701	1	0.0357512953367876	13.19	0.00028144689796916
8023605	23556	PIGN	rs9959663	18	0.00457343887423043	16.4	5.12852296406065e-05
8023605	23556	PIGN	rs17644227	18	0.0428299008390542	12.78	0.000350344929501945
8023605	23556	PIGN	rs12150701	18	0.0428299008390542	12.78	0.000350344929501945
8023605	23556	PIGN	rs17642569	18	0.0498788508134303	12.45	0.000417991819919652
7901951	5236	PGM1	rs2658404	1	0.00523560209424084	16.3	5.40639514973283e-05
8065089	55614	KIF16B	rs4813225	20	0.00559862187769164	16.2	5.69941162333185e-05
8065089	55614	KIF16B	rs13044683	20	0.00559862187769164	16.2	5.69941162333185e-05
8065089	55614	KIF16B	rs926773	20	0.00559862187769164	16.2	5.69941162333185e-05
7924184	642946	FLVCR1-AS1	rs6679848	1	0.00610687022900763	16.11	5.97676088690851e-05
7924184	642946	FLVCR1-AS1	rs6679938	1	0.00610687022900763	16.11	5.97676088690851e-05
7924184	642946	FLVCR1-AS1	rs11120067	1	0.00610687022900763	16.11	5.97676088690851e-05
7924184	642946	FLVCR1-AS1	rs7523329	1	0.00610687022900763	16.11	5.97676088690851e-05
7924184	642946	FLVCR1-AS1	rs12404754	1	0.00779967159277504	15.88	6.74881487824496e-05
7924184	642946	FLVCR1-AS1	rs963328	1	0.0124752475247525	15.01	0.000106942980648206
7924184	642946	FLVCR1-AS1	rs3207090	1	0.0180679785330948	14.51	0.000139417496352588
7924184	642946	FLVCR1-AS1	rs870547	1	0.0208616780045351	14.28	0.000157529793295111
7924184	642946	FLVCR1-AS1	rs10779588	1	0.0267361111111111	13.78	0.000205512433754616
7924184	642946	FLVCR1-AS1	rs6656232	1	0.0300893276915844	13.52	0.000236034416529349
7924184	642946	FLVCR1-AS1	rs2291773	1	0.0332878581173261	13.35	0.000258422624686341
8015511	79132	DHX58	rs2074158	17	0.00740740740740741	15.98	6.40152023719794e-05
8026468	66002	CYP4F12	rs2040811	19	0.00735171261487051	15.96	6.46951073530494e-05
8026468	66002	CYP4F12	rs12984671	19	0.00735171261487051	15.96	6.46951073530494e-05
8026468	66002	CYP4F12	rs4808376	19	0.00735171261487051	15.96	6.46951073530494e-05
8026468	66002	CYP4F12	rs7248867	19	0.013671875	14.93	0.000111574549918584
8026468	66002	CYP4F12	rs4807984	19	0.013671875	14.93	0.000111574549918584
8026468	66002	CYP4F12	rs4808375	19	0.0136950904392765	14.91	0.000112763656797348
7965343	282809	POC1B	rs10858883	12	0.00779436152570481	15.9	6.67787172089726e-05
7965343	282809	POC1B	rs10858891	12	0.00779436152570481	15.9	6.67787172089726e-05
7965343	282809	POC1B	rs11105308	12	0.0124489795918367	15.08	0.000103049328255722
7965343	282809	POC1B	rs7295439	12	0.030341280972417	13.49	0.00023983819554883
7965343	282809	POC1B	rs10858888	12	0.0415799614643545	12.84	0.000339287613504916
7965343	282809	POC1B	rs11105315	12	0.0415799614643545	12.84	0.000339287613504916
7894827	10438	C1D	rs10439494	2	0.0452329749103943	12.62	0.000381641332403642
7896654	4869	NPM1	rs7711765	5	0.00809061488673139	15.74	7.26710774543231e-05
7896654	4869	NPM1	rs6555954	5	0.00809061488673139	15.74	7.26710774543231e-05
7896654	4869	NPM1	rs6888688	5	0.00809061488673139	15.74	7.26710774543231e-05
7896654	4869	NPM1	rs8180381	5	0.00809061488673139	15.74	7.26710774543231e-05
8155747	138255	C9orf135	rs17517599	9	0.00829346092503987	15.71	7.38327942499497e-05
8155747	138255	C9orf135	rs17439752	9	0.00829346092503987	15.71	7.38327942499497e-05
8155747	138255	C9orf135	rs4366141	9	0.00829346092503987	15.71	7.38327942499497e-05
8155747	138255	C9orf135	rs10521434	9	0.00829346092503987	15.71	7.38327942499497e-05
8152962	23639	LRRC6	rs11988034	8	0.00853080568720379	15.69	7.46176333198714e-05
8152962	23639	LRRC6	rs7827081	8	0.0203071672354949	14.31	0.000155039077744762
8152962	23639	LRRC6	rs10956677	8	0.0203071672354949	14.31	0.000155039077744762
8152962	23639	LRRC6	rs10110735	8	0.0216471897607123	14.21	0.000163499321912546
8152962	23639	LRRC6	rs2739023	8	0.0380304903172641	13.05	0.000303284407545946
8152962	23639	LRRC6	rs2553614	8	0.0380304903172641	13.05	0.000303284407545946
8152962	23639	LRRC6	rs2247049	8	0.0380304903172641	13.05	0.000303284407545946
8147661	6674	SPAG1	rs2453643	8	0.00847058823529412	15.66	7.58106573312438e-05
8147661	6674	SPAG1	rs2008612	8	0.00847058823529412	15.66	7.58106573312438e-05
8147661	6674	SPAG1	rs2514680	8	0.00847058823529412	15.66	7.58106573312438e-05
8147661	6674	SPAG1	rs1866788	8	0.00847058823529412	15.66	7.58106573312438e-05
8147661	6674	SPAG1	rs2453648	8	0.0127824858757062	15.13	0.000100355787280153
8016438	3212	HOXB2	rs2325948	17	0.00846930846930847	15.65	7.62125813761949e-05
8016438	3212	HOXB2	rs925284	17	0.00846930846930847	15.65	7.62125813761949e-05
8016438	3212	HOXB2	rs11079826	17	0.00846930846930847	15.65	7.62125813761949e-05
8016438	3212	HOXB2	rs11651168	17	0.00846930846930847	15.65	7.62125813761949e-05
8016438	3212	HOXB2	rs17703636	17	0.0160220994475138	14.68	0.000127390880369128
8016438	3212	HOXB2	rs8072250	17	0.0160220994475138	14.68	0.000127390880369128
8016438	3212	HOXB2	rs12939811	17	0.0160220994475138	14.68	0.000127390880369128
8016438	3212	HOXB2	rs11079830	17	0.0272502472799209	13.76	0.000207712104528052
8148385	7038	TG	rs180194	8	0.00839107005388761	15.64	7.66166491483655e-05
8148385	7038	TG	rs180208	8	0.00839107005388761	15.64	7.66166491483655e-05
8148385	7038	TG	rs864898	8	0.00839107005388761	15.64	7.66166491483655e-05
8148385	7038	TG	rs180193	8	0.0122769450392577	15.24	9.46767181104376e-05
8148385	7038	TG	rs2162141	8	0.0215686274509804	14.22	0.000162632780891693
8148385	7038	TG	rs235427	8	0.0215686274509804	14.22	0.000162632780891693
8148385	7038	TG	rs235428	8	0.0215686274509804	14.22	0.000162632780891693
8148385	7038	TG	rs235436	8	0.0215686274509804	14.22	0.000162632780891693
8148385	7038	TG	rs16904746	8	0.0215686274509804	14.22	0.000162632780891693
8148385	7038	TG	rs7000440	8	0.0215686274509804	14.22	0.000162632780891693
8148385	7038	TG	rs4736612	8	0.0215686274509804	14.22	0.000162632780891693
8148385	7038	TG	rs10092556	8	0.0260869565217391	13.82	0.000201183240330766
8148385	7038	TG	rs2739045	8	0.0299620132953466	13.55	0.000232291423450961
8023871	284273	ZADH2	rs1132845	18	0.00856060606060606	15.56	7.99277607281911e-05
8023871	284273	ZADH2	rs629126	18	0.0112554112554113	15.33	9.02715124980124e-05
8023871	284273	ZADH2	rs1047521	18	0.0112554112554113	15.33	9.02715124980124e-05
8023871	284273	ZADH2	rs615360	18	0.0112554112554113	15.33	9.02715124980124e-05
8023871	284273	ZADH2	rs9646585	18	0.0258472432979262	13.86	0.00019694590733498
7917503	2635	GBP3	rs17433780	1	0.00857787810383747	15.53	8.1206219545145e-05
7917503	2635	GBP3	rs10493821	1	0.00857787810383747	15.53	8.1206219545145e-05
7917503	2635	GBP3	rs17434342	1	0.0458199928850943	12.59	0.000387816144094344
7920687	2630	GBAP1	rs11264345	1	0.00863363363363363	15.51	8.20699357916233e-05
7920687	2630	GBAP1	rs11264359	1	0.0087248322147651	15.5	8.25052538926224e-05
7920687	2630	GBAP1	rs3768566	1	0.0128356254092993	14.98	0.000108656700691986
7920687	2630	GBAP1	rs12032720	1	0.0157699443413729	14.71	0.000125379600523274
7920687	2630	GBAP1	rs1046188	1	0.0190812720848057	14.44	0.00014469608785024
7920687	2630	GBAP1	rs1076556	1	0.0190812720848057	14.44	0.00014469608785024
7920687	2630	GBAP1	rs7520184	1	0.0190812720848057	14.44	0.00014469608785024
7920687	2630	GBAP1	rs11264355	1	0.0190812720848057	14.44	0.00014469608785024
7920687	2630	GBAP1	rs4620533	1	0.0190812720848057	14.44	0.00014469608785024
8125436	3127	HLA-DRB5	rs3135377	6	0.0087248322147651	15.5	8.25052538926224e-05
8125436	3127	HLA-DRB5	rs2213581	6	0.0087248322147651	15.5	8.25052538926224e-05
8125436	3127	HLA-DRB5	rs3135365	6	0.0087248322147651	15.5	8.25052538926224e-05
8125436	3127	HLA-DRB5	rs3129768	6	0.0144548286604361	14.76	0.000122098244104891
8125436	3127	HLA-DRB5	rs3129868	6	0.0206132879045997	14.3	0.000155864878689169
7975607	122970	ACOT4	rs7156378	14	0.00898292501855976	15.46	8.42698834650494e-05
7975607	122970	ACOT4	rs4903128	14	0.04337899543379	12.76	0.000354110896172844
8003722	63826	SRR	rs16952025	17	0.00909090909090909	15.45	8.47169431099576e-05
8003722	63826	SRR	rs17761864	17	0.00909090909090909	15.45	8.47169431099576e-05
8070160	539	ATP5O	rs4591	21	0.00909090909090909	15.45	8.47169431099576e-05
8017262	83990	BRIP1	rs2278812	17	0.0093040293040293	15.42	8.60724913887249e-05
8031748	388567	ZNF749	rs12978934	19	0.0105762217359592	15.37	8.83804146862439e-05
8031748	388567	ZNF749	rs7250521	19	0.0123219373219373	15.22	9.56846697618158e-05
8031748	388567	ZNF749	rs10423532	19	0.0322640632264063	13.45	0.000245006181879507
8075550	25775	C22orf24	rs9621371	22	0.0105762217359592	15.37	8.83804146862439e-05
8075550	25775	C22orf24	rs4821014	22	0.0176576576576577	14.55	0.000136488652783994
8075550	25775	C22orf24	rs9609389	22	0.0201159420289855	14.36	0.000150975687111143
8075550	25775	C22orf24	rs3761432	22	0.0201159420289855	14.36	0.000150975687111143
8075550	25775	C22orf24	rs9609396	22	0.0235262593783494	14.03	0.000179917150200662
8075550	25775	C22orf24	rs3827334	22	0.0261086198305929	13.81	0.000202256849006767
8075550	25775	C22orf24	rs6518758	22	0.0277777777777778	13.71	0.000213315632190136
7916262	54987	C1orf123	rs1056425	1	0.0106753812636166	15.35	8.93209278983788e-05
7916262	54987	C1orf123	rs2297656	1	0.0106753812636166	15.35	8.93209278983788e-05
7916262	54987	C1orf123	rs17785382	1	0.0125748502994012	15.02	0.000106377806753906
7916262	54987	C1orf123	rs10788949	1	0.0210169491525424	14.26	0.000159212618609452
7916262	54987	C1orf123	rs5177	1	0.0451426507764536	12.63	0.000379605176686869
7916262	54987	C1orf123	rs11206127	1	0.0451426507764536	12.63	0.000379605176686869
7916262	54987	C1orf123	rs869987	1	0.0451426507764536	12.63	0.000379605176686869
7916262	54987	C1orf123	rs2297660	1	0.0451426507764536	12.63	0.000379605176686869
7982712	90417	KNSTRN	rs17671250	15	0.0106753812636166	15.35	8.93209278983788e-05
7982712	90417	KNSTRN	rs7166991	15	0.0218888888888889	14.2	0.000164370512976082
7982712	90417	KNSTRN	rs17672041	15	0.0227495908346972	14.1	0.000173343782164112
8121144	79694	MANEA	rs9489578	6	0.0120171673819742	15.25	9.41767558985692e-05
8121144	79694	MANEA	rs9372382	6	0.0126484975541579	15.11	0.000101424595918915
8121144	79694	MANEA	rs6932267	6	0.0126484975541579	15.11	0.000101424595918915
8121144	79694	MANEA	rs9488308	6	0.0126484975541579	15.11	0.000101424595918915
8121144	79694	MANEA	rs7762239	6	0.0126484975541579	15.11	0.000101424595918915
8121144	79694	MANEA	rs9387352	6	0.0126484975541579	15.11	0.000101424595918915
8121144	79694	MANEA	rs7774322	6	0.0126484975541579	15.11	0.000101424595918915
8121144	79694	MANEA	rs9387522	6	0.0176576576576577	14.55	0.000136488652783994
8121144	79694	MANEA	rs9481950	6	0.0230727470141151	14.08	0.000175196810385767
8106271	10412	NSA2	rs16872235	5	0.0124822695035461	15.18	9.7733087298965e-05
8106271	10412	NSA2	rs16872345	5	0.0124822695035461	15.18	9.7733087298965e-05
8106271	10412	NSA2	rs10515194	5	0.0143866409762364	14.86	0.00011579253598834
7915147	2275	FHL3	rs10890238	1	0.0126680820948337	15.16	9.87737876416666e-05
8041061	151056	PLB1	rs4666088	2	0.0126484975541579	15.11	0.000101424595918915
8041061	151056	PLB1	rs7565930	2	0.0193567251461988	14.42	0.000146240895087646
8041061	151056	PLB1	rs6725577	2	0.0203767123287671	14.32	0.000154217682550425
8041061	151056	PLB1	rs4666092	2	0.0386568386568387	13.02	0.000308181815531849
8041061	151056	PLB1	rs6547858	2	0.0386568386568387	13.02	0.000308181815531849
8090866	25847	ANAPC13	rs9876658	3	0.0125773195876289	15.1	0.000101963288686342
8090866	25847	ANAPC13	rs6806417	3	0.0125773195876289	15.1	0.000101963288686342
8090866	25847	ANAPC13	rs6785027	3	0.0125773195876289	15.1	0.000101963288686342
8090866	25847	ANAPC13	rs9814567	3	0.0125773195876289	15.1	0.000101963288686342
8090866	25847	ANAPC13	rs9289471	3	0.0125773195876289	15.1	0.000101963288686342
8090866	25847	ANAPC13	rs9968172	3	0.0125773195876289	15.1	0.000101963288686342
8090866	25847	ANAPC13	rs9985356	3	0.0125773195876289	15.1	0.000101963288686342
8090866	25847	ANAPC13	rs10935120	3	0.0125773195876289	15.1	0.000101963288686342
8090866	25847	ANAPC13	rs9990351	3	0.0125773195876289	15.1	0.000101963288686342
8090866	25847	ANAPC13	rs7619451	3	0.0212633953750705	14.24	0.000160913548981421
8098423	55247	NEIL3	rs10866214	4	0.0123983739837398	15.07	0.000103596706164995
7958000	56994	CHPT1	rs2695290	12	0.012516733601071	15.03	0.000105815638847168
7958000	56994	CHPT1	rs2695284	12	0.012516733601071	15.03	0.000105815638847168
7958000	56994	CHPT1	rs2695282	12	0.012516733601071	15.03	0.000105815638847168
7958000	56994	CHPT1	rs2559855	12	0.0157116451016636	14.7	0.000126046450120814
8161839	54981	NMRK1	rs6560421	9	0.012516733601071	15.03	0.000105815638847168
8161839	54981	NMRK1	rs3780178	9	0.0128356254092993	14.98	0.000108656700691986
8161839	54981	NMRK1	rs10123421	9	0.025920245398773	13.87	0.000195900695887098
7992293	79652	TMEM204	rs11865609	16	0.0124752475247525	15.01	0.000106942980648206
7992293	79652	TMEM204	rs9940288	16	0.0124752475247525	15.01	0.000106942980648206
7992293	79652	TMEM204	rs12926146	16	0.0124752475247525	15.01	0.000106942980648206
7992293	79652	TMEM204	rs17135416	16	0.0243186582809224	13.97	0.000185750993866242
7992293	79652	TMEM204	rs6600157	16	0.0243186582809224	13.97	0.000185750993866242
7992293	79652	TMEM204	rs7196996	16	0.0240970072239422	13.94	0.000188738999213808
7992293	79652	TMEM204	rs2294623	16	0.0362134688691233	13.15	0.000287519243401653
7992293	79652	TMEM204	rs8182161	16	0.0394673123486683	12.98	0.000314835967711377
7992293	79652	TMEM204	rs9927202	16	0.0437360178970917	12.72	0.000361765769382553
8034843	4713	NDUFB7	rs11671501	19	0.0124752475247525	15.01	0.000106942980648206
8034843	4713	NDUFB7	rs10415354	19	0.0443713450292398	12.67	0.000371569532196062
7991386	10519	CIB1	rs1059495	15	0.013671875	14.93	0.000111574549918584
8092067	200916	RPL22L1	rs3821747	3	0.0136950904392765	14.91	0.000112763656797348
7991503	145748	LYSMD4	rs1808723	15	0.0143589743589744	14.85	0.000116408069911784
7941444	1521	CTSW	rs694994	11	0.0145233525271913	14.83	0.000117649036627626
7932326	8029	CUBN	rs6602178	10	0.0144548286604361	14.76	0.000122098244104891
7932326	8029	CUBN	rs3824632	10	0.0299620132953466	13.55	0.000232291423450961
7932326	8029	CUBN	rs10795460	10	0.0299620132953466	13.55	0.000232291423450961
7932326	8029	CUBN	rs10490959	10	0.0356499356499356	13.18	0.000282952756437626
7932326	8029	CUBN	rs10795452	10	0.0404346138921226	12.88	0.000332112239392178
7932326	8029	CUBN	rs10490958	10	0.0404346138921226	12.88	0.000332112239392178
7932326	8029	CUBN	rs7095324	10	0.0404346138921226	12.88	0.000332112239392178
7932326	8029	CUBN	rs7099222	10	0.0404346138921226	12.88	0.000332112239392178
7932326	8029	CUBN	rs17381591	10	0.0451426507764536	12.63	0.000379605176686869
7934731	10438	C1D	rs10439494	2	0.0221487603305785	14.17	0.000167012238813541
8136217	93979	CPA5	rs968404	7	0.0175438596491228	14.58	0.000134332739940524
8136217	93979	CPA5	rs17133172	7	0.0175438596491228	14.58	0.000134332739940524
7959002	113675	SDSL	rs11831414	12	0.0176009644364075	14.56	0.000135766171851441
7959002	113675	SDSL	rs12817952	12	0.0176009644364075	14.56	0.000135766171851441
7930380	120	ADD3	rs12570612	10	0.0180679785330948	14.51	0.000139417496352588
7930380	120	ADD3	rs17126883	10	0.0200921128382268	14.35	0.000151779695065757
7930380	120	ADD3	rs734165	10	0.0200921128382268	14.35	0.000151779695065757
7930380	120	ADD3	rs12571674	10	0.0200921128382268	14.35	0.000151779695065757
7930380	120	ADD3	rs6584970	10	0.022094298245614	14.16	0.00016790228313015
7930380	120	ADD3	rs4275548	10	0.0231017770597738	14.06	0.000177069791622873
7930380	120	ADD3	rs734163	10	0.0276960784313725	13.73	0.000211056170604097
7930380	120	ADD3	rs7069128	10	0.0324537037037037	13.43	0.000247632114738288
7930380	120	ADD3	rs11194981	10	0.0324537037037037	13.43	0.000247632114738288
7930380	120	ADD3	rs12263484	10	0.0352168199737188	13.23	0.000275503811434269
7930380	120	ADD3	rs11194926	10	0.0352168199737188	13.23	0.000275503811434269
7930380	120	ADD3	rs921351	10	0.0352168199737188	13.23	0.000275503811434269
7930380	120	ADD3	rs7080576	10	0.0352168199737188	13.23	0.000275503811434269
7930380	120	ADD3	rs731793	10	0.0352168199737188	13.23	0.000275503811434269
7930380	120	ADD3	rs17095355	10	0.0352168199737188	13.23	0.000275503811434269
7930380	120	ADD3	rs2501575	10	0.0352168199737188	13.23	0.000275503811434269
7930380	120	ADD3	rs12243027	10	0.0352168199737188	13.23	0.000275503811434269
7930380	120	ADD3	rs2122517	10	0.0357512953367876	13.19	0.00028144689796916
7930380	120	ADD3	rs1009532	10	0.0394673123486683	12.98	0.000314835967711377
8046461	51776	ZAK	rs3754747	2	0.0181224004753417	14.48	0.000141655586856346
8012581	9482	STX8	rs4791824	17	0.0182680901542112	14.47	0.00014240962790411
7946380	9866	TRIM66	rs11042032	11	0.0189461219656602	14.45	0.000143929856497157
7946380	9866	TRIM66	rs10840106	11	0.0362134688691233	13.15	0.000287519243401653
7935780	25956	SEC31B	rs3793771	10	0.0195563339171045	14.4	0.000147802310334454
7893913	10438	C1D	rs10439494	2	0.0201048951048951	14.38	0.000149380513661162
7893090	6133	RPL9	rs2608828	4	0.0201159420289855	14.36	0.000150975687111143
7915846	8569	MKNK1	rs1933934	1	0.0201159420289855	14.36	0.000150975687111143
7915846	8569	MKNK1	rs3766231	1	0.0201159420289855	14.36	0.000150975687111143
7915846	8569	MKNK1	rs2181414	1	0.0225136612021858	14.11	0.000172424683340341
7969488	1203	CLN5	rs7991760	13	0.0208828522920204	14.27	0.000158368955016585
7941936	2950	GSTP1	rs7952081	11	0.0218161683277962	14.19	0.000165246379252446
7941936	2950	GSTP1	rs6591256	11	0.0230727470141151	14.08	0.000175196810385767
7941936	2950	GSTP1	rs4930430	11	0.0258472432979262	13.86	0.00019694590733498
7941936	2950	GSTP1	rs4930431	11	0.0258472432979262	13.86	0.00019694590733498
8138277	221806	VWDE	rs17444203	7	0.0218161683277962	14.19	0.000165246379252446
8138277	221806	VWDE	rs17444259	7	0.0218161683277962	14.19	0.000165246379252446
8138277	221806	VWDE	rs7808979	7	0.0403921568627451	12.9	0.000328582133037674
8138277	221806	VWDE	rs6948515	7	0.0440397350993377	12.69	0.00036761627064854
8069340	54059	YBEY	rs2839160	21	0.022094298245614	14.16	0.00016790228313015
8069340	54059	YBEY	rs2839155	21	0.0356499356499356	13.18	0.000282952756437626
8069340	54059	YBEY	rs2280957	21	0.0356499356499356	13.18	0.000282952756437626
8069340	54059	YBEY	rs2280956	21	0.0356499356499356	13.18	0.000282952756437626
8069340	54059	YBEY	rs2839171	21	0.0356499356499356	13.18	0.000282952756437626
7899160	1043	CD52	rs17163713	1	0.0221674876847291	14.15	0.000168797104724886
7899160	1043	CD52	rs17163749	1	0.0300755429650614	13.53	0.000234780046924878
7899160	1043	CD52	rs11247893	1	0.0300755429650614	13.53	0.000234780046924878
7899160	1043	CD52	rs12145403	1	0.0300755429650614	13.53	0.000234780046924878
7899160	1043	CD52	rs17163868	1	0.0300755429650614	13.53	0.000234780046924878
7899160	1043	CD52	rs17257169	1	0.0393685051958433	12.96	0.000318217180315067
8044605	654433	PAX8-AS1	rs7560701	2	0.0229847494553377	14.09	0.000174267815603382
8044605	654433	PAX8-AS1	rs11123172	2	0.0234408602150538	14.04	0.000178962942637896
8044605	654433	PAX8-AS1	rs13002606	2	0.0335600907029478	13.33	0.00026119351965302
8044605	654433	PAX8-AS1	rs6760462	2	0.0335600907029478	13.33	0.00026119351965302
8101086	27163	NAAA	rs2869461	4	0.0231060606060606	14.07	0.000176130793385225
8101086	27163	NAAA	rs7670156	4	0.0278505579815623	13.69	0.000215599466954777
8141762	5439	POLR2J	rs6947435	7	0.0231017770597738	14.06	0.000177069791622873
8141762	5439	POLR2J	rs10237343	7	0.0345301418439716	13.27	0.00026968720566305
8141762	5439	POLR2J	rs6958795	7	0.0345301418439716	13.27	0.00026968720566305
7956261	5939	RBMS2	rs7299115	12	0.0240445859872611	14	0.000182810632981835
8117572	346157	ZNF391	rs9357037	6	0.0243186582809224	13.97	0.000185750993866242
8117572	346157	ZNF391	rs1883404	6	0.0243186582809224	13.97	0.000185750993866242
8117572	346157	ZNF391	rs2206251	6	0.0243186582809224	13.97	0.000185750993866242
8117572	346157	ZNF391	rs2206252	6	0.0243186582809224	13.97	0.000185750993866242
8117572	346157	ZNF391	rs6936539	6	0.0243186582809224	13.97	0.000185750993866242
8117572	346157	ZNF391	rs7754411	6	0.0243186582809224	13.97	0.000185750993866242
8117572	346157	ZNF391	rs4455661	6	0.0243186582809224	13.97	0.000185750993866242
8117572	346157	ZNF391	rs2015648	6	0.0264778936910084	13.79	0.000204421414313996
7929438	3070	HELLS	rs11187960	10	0.0242094349403836	13.95	0.00018773765577684
7929438	3070	HELLS	rs1334595	10	0.0242094349403836	13.95	0.00018773765577684
7929438	3070	HELLS	rs1977291	10	0.0242094349403836	13.95	0.00018773765577684
7947490	51074	APIP	rs2915202	11	0.0257201646090535	13.89	0.000193827006416491
7947490	51074	APIP	rs2915201	11	0.0257201646090535	13.89	0.000193827006416491
7947490	51074	APIP	rs1409716	11	0.0257201646090535	13.89	0.000193827006416491
7947490	51074	APIP	rs2915187	11	0.0350529100529101	13.24	0.000274037909602573
7947490	51074	APIP	rs2915217	11	0.0426605504587156	12.79	0.000348477119246869
7947490	51074	APIP	rs1553760	11	0.0436885865457294	12.74	0.000357917693658315
7947490	51074	APIP	rs2941042	11	0.0436885865457294	12.74	0.000357917693658315
7947490	51074	APIP	rs2941061	11	0.0436885865457294	12.74	0.000357917693658315
7947490	51074	APIP	rs2956079	11	0.0436885865457294	12.74	0.000357917693658315
7947490	51074	APIP	rs1509662	11	0.0436885865457294	12.74	0.000357917693658315
7947490	51074	APIP	rs2941052	11	0.0436885865457294	12.74	0.000357917693658315
7947490	51074	APIP	rs919554	11	0.0436885865457294	12.74	0.000357917693658315
7947490	51074	APIP	rs2915232	11	0.0436885865457294	12.74	0.000357917693658315
7949650	8722	CTSF	rs2242663	11	0.0257435897435897	13.88	0.00019486107229496
7902660	126820	WDR63	rs536609	1	0.025920245398773	13.87	0.000195900695887098
7902660	126820	WDR63	rs4123223	1	0.025920245398773	13.87	0.000195900695887098
8060286	1841	DTYMK	rs6709768	2	0.0258472432979262	13.86	0.00019694590733498
8077262	1841	DTYMK	rs6709768	2	0.0258472432979262	13.86	0.00019694590733498
8099259	60312	AFAP1	rs11733177	4	0.0258472432979262	13.86	0.00019694590733498
8099259	60312	AFAP1	rs11930623	4	0.0258472432979262	13.86	0.00019694590733498
8101366	79966	SCD5	rs3797037	4	0.0258472432979262	13.86	0.00019694590733498
8101366	79966	SCD5	rs6820324	4	0.0258472432979262	13.86	0.00019694590733498
8101366	79966	SCD5	rs1563647	4	0.0258472432979262	13.86	0.00019694590733498
8101366	79966	SCD5	rs4572871	4	0.0452329749103943	12.62	0.000381641332403642
8101366	79966	SCD5	rs4314275	4	0.0452329749103943	12.62	0.000381641332403642
8101366	79966	SCD5	rs7683826	4	0.0452329749103943	12.62	0.000381641332403642
7893453	4735	SEPT2	rs7601738	2	0.0260869565217391	13.82	0.000201183240330766
8069450	3275	PRMT2	rs9306157	21	0.0261086198305929	13.81	0.000202256849006767
8069450	3275	PRMT2	rs2070435	21	0.0261086198305929	13.81	0.000202256849006767
7907439	9588	PRDX6	rs912768	1	0.0273352999016716	13.75	0.000208820819710062
7907439	9588	PRDX6	rs1359460	1	0.0448577680525164	12.65	0.000375565677465615
8053406	54884	RETSAT	rs7584666	2	0.0273352999016716	13.75	0.000208820819710062
8053406	54884	RETSAT	rs6547607	2	0.0395783611774065	12.94	0.000321635010872824
7895681	1982	EIF4G2	rs3736327	11	0.0276148582600196	13.72	0.000212182871222579
7895681	1982	EIF4G2	rs7117587	11	0.0487796373779637	12.49	0.000409136193760195
8131374	7965	AIMP2	rs2009115	7	0.0276148582600196	13.72	0.000212182871222579
8131374	7965	AIMP2	rs3779107	7	0.0276148582600196	13.72	0.000212182871222579
7975926	85457	CIPC	rs2655976	14	0.0278505579815623	13.69	0.000215599466954777
8112961	6228	RPS23	rs6894520	5	0.0278505579815623	13.69	0.000215599466954777
8112961	6228	RPS23	rs862242	5	0.0391869918699187	12.99	0.000313158969130093
8112961	6228	RPS23	rs4703879	5	0.040221694378464	12.92	0.000325089860071051
8112961	6228	RPS23	rs862245	5	0.0437360178970917	12.72	0.000361765769382553
7950990	120103	SLC36A4	rs10501801	11	0.0281567489114659	13.67	0.000217907940275337
7895619	4735	SEPT2	rs11680983	2	0.0283236994219653	13.66	0.000219071500122872
7895619	4735	SEPT2	rs11684105	2	0.0283236994219653	13.66	0.000219071500122872
7895619	4735	SEPT2	rs6761444	2	0.0283236994219653	13.66	0.000219071500122872
7895619	4735	SEPT2	rs10192057	2	0.0283236994219653	13.66	0.000219071500122872
7895619	4735	SEPT2	rs11695244	2	0.048109243697479	12.52	0.000402618889069256
7897263	388591	RNF207	rs10864433	1	0.0286944045911047	13.62	0.000223788685261759
8141150	440	ASNS	rs7809785	7	0.0286944045911047	13.62	0.000223788685261759
8141150	440	ASNS	rs11982005	7	0.0350574712643678	13.25	0.00027257986971028
7965918	51559	NT5DC3	rs11111790	12	0.0300906056270863	13.56	0.000231057097157748
8146957	51050	PI15	rs1346096	8	0.0299620132953466	13.55	0.000232291423450961
7896091	8665	EIF3F	rs11600137	11	0.0300755429650614	13.53	0.000234780046924878
8067055	10079	ATP9A	rs7261003	20	0.030093896713615	13.51	0.000237295539993408
7942679	55331	ACER3	rs4945129	11	0.030239099859353	13.5	0.00023856345402871
7942679	55331	ACER3	rs2119457	11	0.0470049330514447	12.54	0.000398332301207575
8047243	92935	MARS2	rs10497807	2	0.0314192343604108	13.47	0.000242408309714197
8047243	92935	MARS2	rs13396312	2	0.0372425388818831	13.12	0.000292160034659228
8047243	92935	MARS2	rs970552	2	0.0372425388818831	13.12	0.000292160034659228
8047243	92935	MARS2	rs6748788	2	0.0372425388818831	13.12	0.000292160034659228
8047243	92935	MARS2	rs7603839	2	0.0372425388818831	13.12	0.000292160034659228
7961281	259296	TAS2R50	rs4763223	12	0.0317482517482518	13.46	0.000243703757206372
7961281	259296	TAS2R50	rs11054075	12	0.0404346138921226	12.88	0.000332112239392178
7961281	259296	TAS2R50	rs10492099	12	0.0435320584926884	12.73	0.00035983654358314
7961281	259296	TAS2R50	rs10772381	12	0.0435320584926884	12.73	0.00035983654358314
7961281	259296	TAS2R50	rs11054078	12	0.0435320584926884	12.73	0.00035983654358314
7907702	6646	SOAT1	rs2250477	1	0.0323119777158774	13.44	0.000246315621673815
7907702	6646	SOAT1	rs2152318	1	0.0337381916329285	13.31	0.000263994362950525
7965436	8411	EEA1	rs4760490	12	0.0326427255985267	13.41	0.000250286414324604
7965436	8411	EEA1	rs10777442	12	0.0331050228310502	13.37	0.000255681354743746
7965436	8411	EEA1	rs7299579	12	0.0331050228310502	13.37	0.000255681354743746
7965436	8411	EEA1	rs10777446	12	0.0331050228310502	13.37	0.000255681354743746
7965436	8411	EEA1	rs7972216	12	0.0331050228310502	13.37	0.000255681354743746
7965436	8411	EEA1	rs10859366	12	0.0394673123486683	12.98	0.000314835967711377
8068612	7485	WRB	rs2837017	21	0.0326427255985267	13.41	0.000250286414324604
8068612	7485	WRB	rs2837018	21	0.0326427255985267	13.41	0.000250286414324604
8068612	7485	WRB	rs2065313	21	0.0326427255985267	13.41	0.000250286414324604
8068612	7485	WRB	rs2837008	21	0.043720073664825	12.7	0.000365655575738477
8068612	7485	WRB	rs2836999	21	0.0453604568165596	12.61	0.000383688505315911
8068612	7485	WRB	rs2837003	21	0.0498788508134303	12.45	0.000417991819919652
8068612	7485	WRB	rs2837004	21	0.0498788508134303	12.45	0.000417991819919652
7988414	2628	GATM	rs12439274	15	0.0337381916329285	13.31	0.000263994362950525
7988414	2628	GATM	rs11852800	15	0.0337381916329285	13.31	0.000263994362950525
7988414	2628	GATM	rs2467864	15	0.0337381916329285	13.31	0.000263994362950525
7988414	2628	GATM	rs9783731	15	0.0337381916329285	13.31	0.000263994362950525
7988414	2628	GATM	rs1145091	15	0.0337381916329285	13.31	0.000263994362950525
7988414	2628	GATM	rs1153858	15	0.0337381916329285	13.31	0.000263994362950525
7988414	2628	GATM	rs10519022	15	0.0337381916329285	13.31	0.000263994362950525
7988414	2628	GATM	rs1554521	15	0.0337381916329285	13.31	0.000263994362950525
7988414	2628	GATM	rs1974981	15	0.0337381916329285	13.31	0.000263994362950525
7988414	2628	GATM	rs11858495	15	0.0419454056132257	12.83	0.00034110575560318
7970569	26278	SACS	rs17070695	13	0.0343111111111111	13.28	0.000268252497049916
8099982	323	APBB2	rs10011030	4	0.0343111111111111	13.28	0.000268252497049916
7960544	6843	VAMP1	rs2534717	12	0.0350529100529101	13.24	0.000274037909602573
7960544	6843	VAMP1	rs2243977	12	0.040221694378464	12.92	0.000325089860071051
7960544	6843	VAMP1	rs2244083	12	0.040221694378464	12.92	0.000325089860071051
7921882	25903	OLFML2B	rs6427642	1	0.0350694444444444	13.22	0.00027697761801865
7971602	55213	RCBTB1	rs7332029	13	0.0350694444444444	13.22	0.00027697761801865
8052233	130162	CLHC1	rs7349405	2	0.0350694444444444	13.22	0.00027697761801865
7894694	4735	SEPT2	rs3771555	2	0.0357512953367876	13.19	0.00028144689796916
8117243	55604	LRRC16A	rs12529915	6	0.0357512953367876	13.19	0.00028144689796916
8117243	55604	LRRC16A	rs4588684	6	0.0391869918699187	12.99	0.000313158969130093
8117243	55604	LRRC16A	rs9393648	6	0.0437360178970917	12.72	0.000361765769382553
8117243	55604	LRRC16A	rs9393647	6	0.0438518518518519	12.71	0.000363705427761376
8117243	55604	LRRC16A	rs3827505	6	0.0438518518518519	12.71	0.000363705427761376
8117243	55604	LRRC16A	rs7738571	6	0.0438518518518519	12.71	0.000363705427761376
8117243	55604	LRRC16A	rs3804124	6	0.0438518518518519	12.71	0.000363705427761376
8117243	55604	LRRC16A	rs9379772	6	0.0438518518518519	12.71	0.000363705427761376
8117243	55604	LRRC16A	rs7767930	6	0.0438518518518519	12.71	0.000363705427761376
8117243	55604	LRRC16A	rs3804120	6	0.0438518518518519	12.71	0.000363705427761376
7971335	160857	CCDC122	rs12874590	13	0.0356499356499356	13.18	0.000282952756437626
7971335	160857	CCDC122	rs6561150	13	0.0356499356499356	13.18	0.000282952756437626
7892679	4735	SEPT2	rs6704615	2	0.0362134688691233	13.15	0.000287519243401653
7892679	4735	SEPT2	rs4234100	2	0.0362134688691233	13.15	0.000287519243401653
7892679	4735	SEPT2	rs10933547	2	0.039160554197229	13	0.000311490976767384
7892679	4735	SEPT2	rs7599888	2	0.039160554197229	13	0.000311490976767384
7892679	4735	SEPT2	rs11675957	2	0.0393685051958433	12.96	0.000318217180315067
7892679	4735	SEPT2	rs1106523	2	0.0393685051958433	12.96	0.000318217180315067
7896026	4735	SEPT2	rs3771555	2	0.0362134688691233	13.15	0.000287519243401653
7896026	4735	SEPT2	rs11695244	2	0.0424242424242424	12.81	0.000344771570610167
7961243	50836	TAS2R8	rs7315801	12	0.0362134688691233	13.15	0.000287519243401653
8163618	9966	TNFSF15	rs3181195	9	0.0362134688691233	13.15	0.000287519243401653
7912496	4524	MTHFR	rs1801131	1	0.0377358490566038	13.1	0.000295295777966161
7912496	4524	MTHFR	rs11121828	1	0.0394673123486683	12.98	0.000314835967711377
7894341	23326	USP22	rs1044420	17	0.0376196421140241	13.08	0.000298465454698795
7894341	23326	USP22	rs1044414	17	0.0376196421140241	13.08	0.000298465454698795
7894341	23326	USP22	rs3612	17	0.0376196421140241	13.08	0.000298465454698795
7894341	23326	USP22	rs8064435	17	0.0376196421140241	13.08	0.000298465454698795
7894341	23326	USP22	rs9896301	17	0.0376196421140241	13.08	0.000298465454698795
7894341	23326	USP22	rs7216449	17	0.0376196421140241	13.08	0.000298465454698795
7894341	23326	USP22	rs7211094	17	0.0458199928850943	12.59	0.000387816144094344
7969995	23026	MYO16	rs7986985	13	0.0376196421140241	13.08	0.000298465454698795
7969995	23026	MYO16	rs9520922	13	0.0393685051958433	12.96	0.000318217180315067
8101304	153020	RASGEF1B	rs17005141	4	0.0375569358178054	13.07	0.000300063133861772
8107307	814	CAMK4	rs4530809	5	0.038183312782573	13.04	0.0003049080963483
8008388	64847	SPATA20	rs8068726	17	0.0382594417077176	13.03	0.000306540549745652
7903920	1117	CHI3L2	rs4838892	1	0.0386568386568387	13.02	0.000308181815531849
8120215	85315	PAQR8	rs2073032	6	0.0391869918699187	12.99	0.000313158969130093
7956009	196410	METTL7B	rs3138139	12	0.0394673123486683	12.98	0.000314835967711377
8119427	285852	TREML4	rs4714439	6	0.0394673123486683	12.98	0.000314835967711377
8119427	285852	TREML4	rs4714441	6	0.0394673123486683	12.98	0.000314835967711377
8119427	285852	TREML4	rs1982756	6	0.0394673123486683	12.98	0.000314835967711377
7975412	23508	TTC9	rs1205233	14	0.0393902928198957	12.97	0.000316522021639725
8035435	80726	KIAA1683	rs17683539	19	0.0393685051958433	12.96	0.000318217180315067
8102619	308	ANXA5	rs17450274	4	0.0393468737554759	12.95	0.000319921493410303
8106633	4437	MSH3	rs836817	5	0.0400874056416369	12.93	0.000323357782926065
7896351	4735	SEPT2	rs7601738	2	0.040221694378464	12.92	0.000325089860071051
7956257	283377	SPRYD4	rs1043011	12	0.0403921568627451	12.9	0.000328582133037674
7956257	283377	SPRYD4	rs2638315	12	0.0403921568627451	12.9	0.000328582133037674
8004940	56985	ADPRM	rs2106400	17	0.0403921568627451	12.9	0.000328582133037674
8004940	56985	ADPRM	rs483734	17	0.0403921568627451	12.9	0.000328582133037674
8004940	56985	ADPRM	rs397278	17	0.0403921568627451	12.9	0.000328582133037674
8004940	56985	ADPRM	rs411511	17	0.0403921568627451	12.9	0.000328582133037674
8004940	56985	ADPRM	rs375437	17	0.0403921568627451	12.9	0.000328582133037674
8004940	56985	ADPRM	rs387142	17	0.0403921568627451	12.9	0.000328582133037674
8004940	56985	ADPRM	rs421541	17	0.0403921568627451	12.9	0.000328582133037674
8004940	56985	ADPRM	rs435382	17	0.0419454056132257	12.83	0.00034110575560318
8004940	56985	ADPRM	rs374034	17	0.0452329749103943	12.62	0.000381641332403642
8004940	56985	ADPRM	rs401009	17	0.0482336481287163	12.51	0.000404779603894183
8094876	60558	GUF1	rs10026088	4	0.0403921568627451	12.9	0.000328582133037674
8068202	59271	EVA1C	rs1720137	21	0.0404346138921226	12.88	0.000332112239392178
7939928	81300	OR4P4	rs499446	11	0.0424242424242424	12.81	0.000344771570610167
7939928	81300	OR4P4	rs654189	11	0.0452329749103943	12.62	0.000381641332403642
7939928	81300	OR4P4	rs7930637	11	0.0452329749103943	12.62	0.000381641332403642
7939928	81300	OR4P4	rs2127230	11	0.0489583333333333	12.48	0.000411332197233919
8060344	57761	TRIB3	rs6051524	20	0.0424799081515499	12.8	0.000346619351134667
8060344	57761	TRIB3	rs4813620	20	0.0489583333333333	12.48	0.000411332197233919
7895019	4735	SEPT2	rs7601738	2	0.0435195743063474	12.75	0.000356009163215547
7924058	3664	IRF6	rs646596	1	0.0438518518518519	12.71	0.000363705427761376
8097435	132321	C4orf33	rs1030831	4	0.0441510817748441	12.68	0.000369587570143847
8097435	132321	C4orf33	rs426521	4	0.0441510817748441	12.68	0.000369587570143847
8097435	132321	C4orf33	rs390260	4	0.0441510817748441	12.68	0.000369587570143847
8097435	132321	C4orf33	rs474794	4	0.0441510817748441	12.68	0.000369587570143847
8097435	132321	C4orf33	rs1709419	4	0.0441510817748441	12.68	0.000369587570143847
8086028	2720	GLB1	rs9917681	3	0.0445783132530121	12.66	0.000373562215098037
7934729	10438	C1D	rs10439494	2	0.0449291166848419	12.64	0.000377579978239458
7961291	259290	TAS2R31	rs10772391	12	0.0449291166848419	12.64	0.000377579978239458
7961291	259290	TAS2R31	rs10772392	12	0.0449291166848419	12.64	0.000377579978239458
7961291	259290	TAS2R31	rs10772414	12	0.0449291166848419	12.64	0.000377579978239458
7961291	259290	TAS2R31	rs7315843	12	0.0449291166848419	12.64	0.000377579978239458
8078386	23171	GPD1L	rs12637969	3	0.0451426507764536	12.63	0.000379605176686869
8093839	27065	NSG1	rs4689316	4	0.0451426507764536	12.63	0.000379605176686869
8040541	653140	FAM228A	rs2288073	2	0.0458199928850943	12.59	0.000387816144094344
8128316	81491	GPR63	rs9374164	6	0.0458199928850943	12.59	0.000387816144094344
7995976	221184	CPNE2	rs16965037	16	0.0463691108749557	12.57	0.000391988579109066
8066619	5360	PLTP	rs1967656	20	0.0465182043124779	12.56	0.000394091748583663
8066619	5360	PLTP	rs6514065	20	0.0465182043124779	12.56	0.000394091748583663
8066619	5360	PLTP	rs6130959	20	0.0465182043124779	12.56	0.000394091748583663
8038885	100049587	SIGLEC14	rs7250849	19	0.0470049330514447	12.54	0.000398332301207575
7892662	27013	CNPPD1	rs1127101	2	0.0476290832455216	12.53	0.000400469809284976
8130768	8635	RNASET2	rs1819333	6	0.0476290832455216	12.53	0.000400469809284976
8130768	8635	RNASET2	rs386548	6	0.0476290832455216	12.53	0.000400469809284976
8056943	80856	KIAA1715	rs17394318	2	0.048109243697479	12.52	0.000402618889069256
7989132	64864	RFX7	rs16976734	15	0.0486373165618449	12.5	0.000406952017444959
8026182	84245	MRI1	rs6511890	19	0.0487796373779637	12.49	0.000409136193760195
8054166	80705	TSGA10	rs1133977	2	0.0487796373779637	12.49	0.000409136193760195
7892710	4677	NARS	rs17685810	18	0.0489583333333333	12.48	0.000411332197233919
