# Supplementary material for: Insight into Genotype-Phenotype Associations through eQTL Mapping in Multiple Cell Types in Health and Immune-Mediated Disease
Source: PLoS Genet. 2016 Mar 25;12(3):e1005908. doi: 10.1371/journal.pgen.1005908 (PMC4807835; doi:10.1371/journal.pgen.1005908)
Supplement: S1 Data — Compressed tarball containing a folder of eQTL summary statistics from each analysis. (GZ) [file pgen.1005908.s027.gz › S1_data/AAV_all_cis_n33/AAV_monocyte_allcis_n33.txt]

PROBEID	ENTREZID	SYMBOL	snps	chr	fdr	scores	pval
7916584	4070	TACSTD2	rs17117873	1	0	29.25	6.36162264112939e-08
7916584	4070	TACSTD2	rs17117877	1	0	29.25	6.36162264112939e-08
7916584	4070	TACSTD2	rs11590757	1	0	28.59	8.94429066582435e-08
7916584	4070	TACSTD2	rs12139475	1	0	21.24	4.05218945987632e-06
7916584	4070	TACSTD2	rs596043	1	0.000538876058506543	18.14	2.05244396063452e-05
7916584	4070	TACSTD2	rs596534	1	0.000538876058506543	18.14	2.05244396063452e-05
7916584	4070	TACSTD2	rs486463	1	0.000538876058506543	18.14	2.05244396063452e-05
7916584	4070	TACSTD2	rs602579	1	0.000538876058506543	18.14	2.05244396063452e-05
7916584	4070	TACSTD2	rs338228	1	0.00542114695340502	15.29	9.22033317029663e-05
7916584	4070	TACSTD2	rs11581395	1	0.00555555555555556	15.12	0.000100888767231574
7916584	4070	TACSTD2	rs6687324	1	0.00665137614678899	14.78	0.000120810032686111
7916584	4070	TACSTD2	rs6667614	1	0.0115942028985507	14.04	0.000178962942637896
7916584	4070	TACSTD2	rs338225	1	0.0184732824427481	13.22	0.00027697761801865
7916584	4070	TACSTD2	rs12030713	1	0.0427337398373984	11.61	0.000655981525612037
7916584	4070	TACSTD2	rs6587830	1	0.0492427790788447	11.32	0.000766767133043464
8119427	285852	TREML4	rs9369264	6	0	29.12	6.80310494632461e-08
8119427	285852	TREML4	rs6921835	6	0	29.12	6.80310494632461e-08
8119427	285852	TREML4	rs1825406	6	0	29.12	6.80310494632461e-08
8119427	285852	TREML4	rs4236073	6	0	29.12	6.80310494632461e-08
8119427	285852	TREML4	rs4714439	6	0	22.48	2.12343003933357e-06
8119427	285852	TREML4	rs4714441	6	0	22.48	2.12343003933357e-06
8119427	285852	TREML4	rs1982756	6	0	22.48	2.12343003933357e-06
8119427	285852	TREML4	rs9367096	6	0	20.54	5.83980670668104e-06
8119427	285852	TREML4	rs2627569	6	0	20.54	5.83980670668104e-06
7950447	143570	XRRA1	rs4944950	11	0	28.63	8.76142324679189e-08
7950447	143570	XRRA1	rs2304683	11	0	28.63	8.76142324679189e-08
7950447	143570	XRRA1	rs7128739	11	0	28.63	8.76142324679189e-08
7950447	143570	XRRA1	rs12577127	11	0	26.91	2.13153156885244e-07
7950447	143570	XRRA1	rs7105085	11	0	25.87	3.65201050465029e-07
7950447	143570	XRRA1	rs10899060	11	0	24.08	9.24151719586165e-07
7950447	143570	XRRA1	rs9444	11	0	19.82	8.50876973456357e-06
7950447	143570	XRRA1	rs543244	11	0	19.82	8.50876973456357e-06
7950447	143570	XRRA1	rs614832	11	0	19.82	8.50876973456357e-06
7950447	143570	XRRA1	rs505688	11	0	19.67	9.2034954246451e-06
7950447	143570	XRRA1	rs512780	11	0	19.67	9.2034954246451e-06
7950447	143570	XRRA1	rs688665	11	0.000431778929188256	18.66	1.56225728321066e-05
7950447	143570	XRRA1	rs537054	11	0.000543900543900544	18.18	2.00978342140874e-05
8015445	115024	NT5C3B	rs4796714	17	0	27.93	1.25784364228195e-07
8015445	115024	NT5C3B	rs9896766	17	0	27.03	2.00322172050943e-07
8015445	115024	NT5C3B	rs1529933	17	0	24.98	5.79281053384705e-07
8015445	115024	NT5C3B	rs9912300	17	0	24.98	5.79281053384705e-07
8015445	115024	NT5C3B	rs3744779	17	0	24.98	5.79281053384705e-07
8015445	115024	NT5C3B	rs8071753	17	0	24.98	5.79281053384705e-07
8015445	115024	NT5C3B	rs8071234	17	0	24.98	5.79281053384705e-07
8015445	115024	NT5C3B	rs6503675	17	0	24.98	5.79281053384705e-07
8015445	115024	NT5C3B	rs2304499	17	0	23.97	9.78485280392765e-07
8015445	115024	NT5C3B	rs2304496	17	0.0331611174894757	12.06	0.000515152920191081
8161865	158471	PRUNE2	rs505034	9	0	27.45	1.6120887189917e-07
8161865	158471	PRUNE2	rs561970	9	0	27.45	1.6120887189917e-07
8161865	158471	PRUNE2	rs615187	9	0	26.43	2.73263218569392e-07
8161865	158471	PRUNE2	rs506086	9	0	23.19	1.46758501300012e-06
8161865	158471	PRUNE2	rs10217638	9	0.0369047619047619	11.89	0.00056436121514676
8107044	64167	ERAP2	rs27290	5	0	27.06	1.97237243674176e-07
8107044	64167	ERAP2	rs2549794	5	0	25.52	4.37820861007161e-07
8107044	64167	ERAP2	rs27307	5	0	25.52	4.37820861007161e-07
8107044	64167	ERAP2	rs27711	5	0	25.52	4.37820861007161e-07
8107044	64167	ERAP2	rs2548533	5	0	25.11	5.4151312427192e-07
8107044	64167	ERAP2	rs2549797	5	0	25.11	5.4151312427192e-07
8107044	64167	ERAP2	rs2910787	5	0	25.11	5.4151312427192e-07
8107044	64167	ERAP2	rs27397	5	0	25.11	5.4151312427192e-07
8107044	64167	ERAP2	rs7736466	5	0	24.08	9.24151719586165e-07
8107044	64167	ERAP2	rs1230358	5	0	23.47	1.26876844956282e-06
8107044	64167	ERAP2	rs13167902	5	0	22.85	1.75149328669829e-06
8107044	64167	ERAP2	rs10434709	5	0	22.85	1.75149328669829e-06
8107044	64167	ERAP2	rs2549779	5	0.000823045267489712	17.48	2.90346063356028e-05
8107044	64167	ERAP2	rs18059	5	0.00312837108953614	15.97	6.43542517660351e-05
8107044	64167	ERAP2	rs34755	5	0.00856044723969252	14.43	0.000145466426645702
8107044	64167	ERAP2	rs27710	5	0.0136096413874192	13.7	0.000214454486407177
8107044	64167	ERAP2	rs27529	5	0.0136096413874192	13.7	0.000214454486407177
8107044	64167	ERAP2	rs2216752	5	0.0159967186218212	13.45	0.000245006181879507
8107044	64167	ERAP2	rs2549780	5	0.0203990610328639	12.96	0.000318217180315067
7956648	91419	XRCC6BP1	rs2372309	12	0	26.94	2.09870175708155e-07
7956648	91419	XRCC6BP1	rs10877036	12	0	25.44	4.5635703086286e-07
7956648	91419	XRCC6BP1	rs11172387	12	0	25.44	4.5635703086286e-07
7956648	91419	XRCC6BP1	rs10122	12	0	24.69	6.73326359692299e-07
7956648	91419	XRCC6BP1	rs11172420	12	0	24.23	8.54902173305355e-07
7956648	91419	XRCC6BP1	rs2221541	12	0	24.23	8.54902173305355e-07
7956648	91419	XRCC6BP1	rs7135063	12	0	24.23	8.54902173305355e-07
7956648	91419	XRCC6BP1	rs970249	12	0	24.23	8.54902173305355e-07
7956648	91419	XRCC6BP1	rs10877035	12	0	21.79	3.04181411552169e-06
7956648	91419	XRCC6BP1	rs12366757	12	0	21.36	3.80630166776036e-06
7956648	91419	XRCC6BP1	rs7304755	12	8.98472596585804e-05	18.77	1.47468669295388e-05
7956648	91419	XRCC6BP1	rs1911260	12	8.98472596585804e-05	18.77	1.47468669295388e-05
7956648	91419	XRCC6BP1	rs1605329	12	8.98472596585804e-05	18.77	1.47468669295388e-05
7956648	91419	XRCC6BP1	rs7954592	12	8.98472596585804e-05	18.77	1.47468669295388e-05
7956648	91419	XRCC6BP1	rs7966544	12	8.98472596585804e-05	18.77	1.47468669295388e-05
7956648	91419	XRCC6BP1	rs4435045	12	0.00048661800486618	18.39	1.80000168726494e-05
7956648	91419	XRCC6BP1	rs11830524	12	0.00048661800486618	18.39	1.80000168726494e-05
7956648	91419	XRCC6BP1	rs4630335	12	0.000484261501210654	18.32	1.86736416969912e-05
7956648	91419	XRCC6BP1	rs4760186	12	0.000558213716108453	18.26	1.92711578348098e-05
7956648	91419	XRCC6BP1	rs11172427	12	0.000555555555555556	18.23	1.95770811169703e-05
7956648	91419	XRCC6BP1	rs7980024	12	0.00065359477124183	17.92	2.30387296049618e-05
7956648	91419	XRCC6BP1	rs4237845	12	0.000700280112044818	17.56	2.7838290418707e-05
7956648	91419	XRCC6BP1	rs10877029	12	0.00384815392615705	15.8	7.04025082747358e-05
7956648	91419	XRCC6BP1	rs10747786	12	0.0422210849539406	11.63	0.000648965547607567
7956648	91419	XRCC6BP1	rs10747787	12	0.0422210849539406	11.63	0.000648965547607567
7956648	91419	XRCC6BP1	rs4237844	12	0.0422210849539406	11.63	0.000648965547607567
8126296	340206	TREML3P	rs9369264	6	0	26.92	2.12053150081363e-07
8126296	340206	TREML3P	rs6921835	6	0	26.92	2.12053150081363e-07
8126296	340206	TREML3P	rs1825406	6	0	26.92	2.12053150081363e-07
8126296	340206	TREML3P	rs4236073	6	0	26.92	2.12053150081363e-07
8126296	340206	TREML3P	rs4714439	6	0.0056282722513089	15.22	9.56846697618158e-05
8126296	340206	TREML3P	rs4714441	6	0.0056282722513089	15.22	9.56846697618158e-05
8126296	340206	TREML3P	rs1982756	6	0.0056282722513089	15.22	9.56846697618158e-05
8126296	340206	TREML3P	rs9367096	6	0.0226004084411164	12.78	0.000350344929501945
8126296	340206	TREML3P	rs2627569	6	0.0226004084411164	12.78	0.000350344929501945
7934920	3988	LIPA	rs1412444	10	0	26.78	2.27984705365914e-07
7934920	3988	LIPA	rs2246833	10	0	26.78	2.27984705365914e-07
7934920	3988	LIPA	rs1041389	10	0	19.11	1.23396642344189e-05
7934920	3988	LIPA	rs885561	10	9.28505106778087e-05	18.92	1.36316048321319e-05
7934920	3988	LIPA	rs11203041	10	0.00125412541254125	17.17	3.41791678256345e-05
8099259	60312	AFAP1	rs11733177	4	0	25.83	3.72848056546333e-07
8099259	60312	AFAP1	rs11930623	4	0	25.83	3.72848056546333e-07
8099259	60312	AFAP1	rs17770213	4	0	22.7	1.89367869480221e-06
8099259	60312	AFAP1	rs6829680	4	0	22.7	1.89367869480221e-06
8099259	60312	AFAP1	rs7437940	4	0	20.27	6.72467882868178e-06
8099259	60312	AFAP1	rs4696778	4	0	19.05	1.27337773618243e-05
8099259	60312	AFAP1	rs1106248	4	0.0010183299389002	17.43	2.98084046328019e-05
8099259	60312	AFAP1	rs7356321	4	0.0150715071507151	13.49	0.00023983819554883
8099259	60312	AFAP1	rs1344223	4	0.0151290499725426	13.48	0.000241119801670391
8099259	60312	AFAP1	rs7698368	4	0.0237903225806452	12.71	0.000363705427761376
8099259	60312	AFAP1	rs6840305	4	0.0246832678025339	12.62	0.000381641332403642
8099259	60312	AFAP1	rs7654949	4	0.0497048772910842	11.3	0.000775070909245685
7902861	23507	LRRC8B	rs12119009	1	0	25.59	4.22221872998799e-07
7902861	23507	LRRC8B	rs12733491	1	0	25.59	4.22221872998799e-07
7902861	23507	LRRC8B	rs922105	1	0	23.93	9.99027565759292e-07
7902861	23507	LRRC8B	rs2045583	1	0	23.24	1.42992028161972e-06
7902861	23507	LRRC8B	rs2390762	1	0	23.17	1.48292808334527e-06
7902861	23507	LRRC8B	rs10801744	1	0	20.98	4.64103018375826e-06
7902861	23507	LRRC8B	rs1563786	1	0	19.17	1.19577988616355e-05
8020630	125488	TTC39C	rs9955869	18	0	25.32	4.85647012975873e-07
8020630	125488	TTC39C	rs6508121	18	0	25.32	4.85647012975873e-07
8020630	125488	TTC39C	rs6508123	18	0	25.32	4.85647012975873e-07
8020630	125488	TTC39C	rs41400947	18	0	25.32	4.85647012975873e-07
8020630	125488	TTC39C	rs9950178	18	0	20.81	5.07174552786289e-06
8020630	125488	TTC39C	rs1864286	18	0.00124671916010499	17.12	3.50908314438158e-05
8020630	125488	TTC39C	rs1487433	18	0.00160565189466924	16.95	3.83773198237051e-05
8020630	125488	TTC39C	rs9964798	18	0.00559895833333333	15.21	9.61926880352054e-05
8020630	125488	TTC39C	rs1864285	18	0.00562040639861652	15.2	9.67034206269413e-05
8020630	125488	TTC39C	rs2011365	18	0.00562040639861652	15.2	9.67034206269413e-05
8150165	84750	FUT10	rs2732259	8	0	25.23	5.08844994202453e-07
8150165	84750	FUT10	rs12155581	8	0	25.05	5.58627553086764e-07
8150165	84750	FUT10	rs6993806	8	0	24.14	8.95801237216376e-07
8150165	84750	FUT10	rs938641	8	0	24.07	9.28963519769088e-07
8150165	84750	FUT10	rs2676403	8	0	24.07	9.28963519769088e-07
8150165	84750	FUT10	rs7841518	8	0	24.07	9.28963519769088e-07
8150165	84750	FUT10	rs6989048	8	0	24.07	9.28963519769088e-07
8150165	84750	FUT10	rs6982159	8	0	23.62	1.17361354706748e-06
8150165	84750	FUT10	rs7836942	8	0	23.42	1.30217643007956e-06
8150165	84750	FUT10	rs7826311	8	0	23.39	1.32264324512997e-06
8150165	84750	FUT10	rs6468171	8	0	23.38	1.32953696517403e-06
8150165	84750	FUT10	rs7006163	8	0	23.2	1.45997328751045e-06
8150165	84750	FUT10	rs10464811	8	0	22.74	1.85466756782493e-06
8150165	84750	FUT10	rs9297208	8	0.00242424242424242	16.58	4.66402886979392e-05
8150165	84750	FUT10	rs9297209	8	0.00242424242424242	16.58	4.66402886979392e-05
8150165	84750	FUT10	rs7841080	8	0.00416666666666667	15.75	7.22879388261805e-05
8150165	84750	FUT10	rs1440530	8	0.02614590058102	12.5	0.000406952017444959
7920944	23381	SMG5	rs2274226	1	0	25.09	5.47158715312637e-07
7920944	23381	SMG5	rs7542798	1	0	20.44	6.15302137778187e-06
7920944	23381	SMG5	rs10908500	1	0.00260047281323877	16.43	5.04799559140982e-05
7920944	23381	SMG5	rs12045339	1	0.00260047281323877	16.43	5.04799559140982e-05
7920944	23381	SMG5	rs11264467	1	0.00324295587453482	15.87	6.78457024717306e-05
7920944	23381	SMG5	rs12132794	1	0.00355834641548927	15.83	6.92950745575864e-05
7932453	10529	NEBL	rs9988744	10	0	24.91	6.00700215463908e-07
7932453	10529	NEBL	rs10828225	10	0.0283789386401327	12.37	0.000436287606448933
7895739	7705	ZNF146	rs2438517	19	0	24.78	6.42607902600314e-07
7895739	7705	ZNF146	rs2070132	19	0	24.38	7.90854922017955e-07
7895739	7705	ZNF146	rs2112971	19	0	18.99	1.31405330832853e-05
7895739	7705	ZNF146	rs2972549	19	0.00355834641548927	15.83	6.92950745575864e-05
7895739	7705	ZNF146	rs2972544	19	0.0281106949646276	12.39	0.00043163925417527
8074980	2952	GSTT1	rs5760176	22	0	24.78	6.42607902600314e-07
7985213	1138	CHRNA5	rs1979906	15	0	24.67	6.80350214769725e-07
7985213	1138	CHRNA5	rs12907966	15	0	24.67	6.80350214769725e-07
7985213	1138	CHRNA5	rs1979905	15	0	23.95	9.88702923555984e-07
7985213	1138	CHRNA5	rs4887063	15	0	23.7	1.12582536420626e-06
7985213	1138	CHRNA5	rs1504545	15	0	20.78	5.15181730619066e-06
7985213	1138	CHRNA5	rs952215	15	0	20.78	5.15181730619066e-06
7985213	1138	CHRNA5	rs12902493	15	0	20.78	5.15181730619066e-06
7985213	1138	CHRNA5	rs3813571	15	0	20.78	5.15181730619066e-06
7985213	1138	CHRNA5	rs2292117	15	0	20.78	5.15181730619066e-06
7985213	1138	CHRNA5	rs6495306	15	0.000690131124913734	17.54	2.81326440892637e-05
7985213	1138	CHRNA5	rs481134	15	0.000690131124913734	17.54	2.81326440892637e-05
7985213	1138	CHRNA5	rs514743	15	0.0409965635738832	11.66	0.000638583409205457
7953901	160364	CLEC12A	rs12229020	12	0	24.63	6.94619097448153e-07
7953901	160364	CLEC12A	rs7313235	12	0	24.63	6.94619097448153e-07
7953901	160364	CLEC12A	rs7957464	12	0	20.9	4.83894595567862e-06
7953901	160364	CLEC12A	rs1447877	12	0	20.9	4.83894595567862e-06
7901513	6342	SCP2	rs481440	1	0	24.58	7.12877921636892e-07
7901513	6342	SCP2	rs480299	1	0	24.02	9.53402021673141e-07
7901513	6342	SCP2	rs554301	1	0.000424088210347752	18.56	1.64639238348911e-05
7901513	6342	SCP2	rs512723	1	0.0204148986327204	12.97	0.000316522021639725
7901513	6342	SCP2	rs499195	1	0.0204148986327204	12.97	0.000316522021639725
7920971	112770	C1orf85	rs2274226	1	0	24.46	7.58686995472756e-07
7920971	112770	C1orf85	rs7542798	1	0	23.71	1.11999070852556e-06
7920971	112770	C1orf85	rs11264467	1	0.0114276358873608	14.08	0.000175196810385767
7920971	112770	C1orf85	rs10908500	1	0.0136096413874192	13.7	0.000214454486407177
7920971	112770	C1orf85	rs12045339	1	0.0136096413874192	13.7	0.000214454486407177
7920971	112770	C1orf85	rs12132794	1	0.0187421383647799	13.19	0.00028144689796916
8058147	53938	PPIL3	rs10167387	2	0	24.43	7.7059328446762e-07
8058147	53938	PPIL3	rs13384245	2	0	23.92	1.00423036233106e-06
8058147	53938	PPIL3	rs10204787	2	0	23.92	1.00423036233106e-06
8058147	53938	PPIL3	rs10183261	2	0	23.92	1.00423036233106e-06
8058147	53938	PPIL3	rs10205561	2	0	23.92	1.00423036233106e-06
8058147	53938	PPIL3	rs2307362	2	0	23.9	1.01471761454418e-06
8058147	53938	PPIL3	rs6747253	2	0	22	2.7265046561555e-06
8155250	9380	GRHPR	rs7856656	9	0	24.32	8.15875320506502e-07
8155250	9380	GRHPR	rs10973327	9	0	23.51	1.24266200359457e-06
8155250	9380	GRHPR	rs10973329	9	0	23.27	1.40778839154217e-06
8017106	4591	TRIM37	rs4372750	17	0	24.03	9.48463279025069e-07
8017106	4591	TRIM37	rs3826353	17	0	24.03	9.48463279025069e-07
8017106	4591	TRIM37	rs11656413	17	0	24.03	9.48463279025069e-07
8017106	4591	TRIM37	rs8082544	17	0	24.03	9.48463279025069e-07
8017106	4591	TRIM37	rs7208505	17	0	22.11	2.57465043810707e-06
8017106	4591	TRIM37	rs8077332	17	0.00451237263464338	15.52	8.16369284609891e-05
8017106	4591	TRIM37	rs9898048	17	0.00451237263464338	15.52	8.16369284609891e-05
8017106	4591	TRIM37	rs7503179	17	0.00598393574297189	14.95	0.000110398063117963
8017106	4591	TRIM37	rs11652713	17	0.0141252457174951	13.59	0.000227393629657518
8014115	4642	MYO1D	rs17183295	17	0	24.02	9.53402021673141e-07
8014115	4642	MYO1D	rs17183628	17	0	24.02	9.53402021673141e-07
8014115	4642	MYO1D	rs10512441	17	0	20.72	5.3157875283363e-06
8014115	4642	MYO1D	rs2188946	17	0.00565198041833556	15.27	9.31847872011001e-05
8014115	4642	MYO1D	rs321156	17	0.00659762178749521	14.79	0.000120171066371006
8014115	4642	MYO1D	rs2640840	17	0.0105298457411133	14.2	0.000164370512976082
8014115	4642	MYO1D	rs321153	17	0.0194444444444444	13.07	0.000300063133861772
8014115	4642	MYO1D	rs35262048	17	0.0203413940256046	12.98	0.000314835967711377
8014115	4642	MYO1D	rs321183	17	0.0203413940256046	12.98	0.000314835967711377
8014115	4642	MYO1D	rs17780520	17	0.0263022508038585	12.49	0.000409136193760195
8014115	4642	MYO1D	rs11869264	17	0.036016396497112	11.95	0.00054647380609272
8014115	4642	MYO1D	rs2430984	17	0.036016396497112	11.95	0.00054647380609272
8014115	4642	MYO1D	rs1362936	17	0.036016396497112	11.95	0.00054647380609272
8014115	4642	MYO1D	rs11656181	17	0.036016396497112	11.95	0.00054647380609272
8014115	4642	MYO1D	rs2470218	17	0.036016396497112	11.95	0.00054647380609272
8014115	4642	MYO1D	rs2430988	17	0.0386752136752137	11.79	0.000595497352140174
8014115	4642	MYO1D	rs4447477	17	0.0430112965773057	11.59	0.000663074121790696
8073752	55007	FAM118A	rs104664	22	0	23.66	1.14947042476584e-06
8073752	55007	FAM118A	rs3827393	22	0	23.66	1.14947042476584e-06
8073752	55007	FAM118A	rs6006992	22	0	23.66	1.14947042476584e-06
8073752	55007	FAM118A	rs5765272	22	0	23.66	1.14947042476584e-06
8073752	55007	FAM118A	rs1569413	22	0	23.66	1.14947042476584e-06
8073752	55007	FAM118A	rs5765327	22	0	22.97	1.64549308826292e-06
8073752	55007	FAM118A	rs136610	22	0	22.96	1.65407513641327e-06
8011499	5023	P2RX1	rs2325788	17	0	23.45	1.28202723548682e-06
8034304	54	ACP5	rs2071484	19	0	23.37	1.33646672195939e-06
8118833	54887	UHRF1BP1	rs6457792	6	0	23.25	1.42250447889016e-06
8118833	54887	UHRF1BP1	rs2764208	6	0	23.24	1.42992028161972e-06
8118833	54887	UHRF1BP1	rs10947531	6	0	23.24	1.42992028161972e-06
8118833	54887	UHRF1BP1	rs9296129	6	0	23.24	1.42992028161972e-06
8118833	54887	UHRF1BP1	rs7774697	6	0	23.24	1.42992028161972e-06
8118833	54887	UHRF1BP1	rs2764211	6	0	22.49	2.11240428269702e-06
8118833	54887	UHRF1BP1	rs2814971	6	0	22.49	2.11240428269702e-06
8118833	54887	UHRF1BP1	rs6906129	6	0	22.49	2.11240428269702e-06
8118833	54887	UHRF1BP1	rs9469914	6	0	22.45	2.15685491490966e-06
8118833	54887	UHRF1BP1	rs1998702	6	0	22.27	2.36878612426395e-06
8118833	54887	UHRF1BP1	rs6457796	6	0	21.55	3.44722685787025e-06
8118833	54887	UHRF1BP1	rs2764199	6	0.000655021834061135	17.93	2.29179991890723e-05
8118833	54887	UHRF1BP1	rs4646949	6	0.0311904761904762	12.2	0.000477895158568766
8118833	54887	UHRF1BP1	rs7753949	6	0.0331611174894757	12.06	0.000515152920191081
8118833	54887	UHRF1BP1	rs2473615	6	0.0331611174894757	12.06	0.000515152920191081
8118833	54887	UHRF1BP1	rs847851	6	0.0331611174894757	12.06	0.000515152920191081
8118833	54887	UHRF1BP1	rs847846	6	0.0331611174894757	12.06	0.000515152920191081
8107133	5066	PAM	rs2431321	5	0	23.11	1.52992942640367e-06
8107133	5066	PAM	rs258151	5	0	22.01	2.71233612470474e-06
8107133	5066	PAM	rs37013	5	0	20.95	4.71427830136944e-06
8107133	5066	PAM	rs258247	5	0	20.95	4.71427830136944e-06
8107133	5066	PAM	rs258242	5	0	20.54	5.83980670668104e-06
8107133	5066	PAM	rs469326	5	0	20.41	6.25023394023279e-06
8107133	5066	PAM	rs685708	5	0	19.9	8.16003250439109e-06
8107133	5066	PAM	rs32684	5	0	19.2	1.1771339097615e-05
8107133	5066	PAM	rs258235	5	0.000429553264604811	18.64	1.57873156988025e-05
8107133	5066	PAM	rs258142	5	0.000643776824034335	17.73	2.54579893079939e-05
8107133	5066	PAM	rs2431322	5	0.00100401606425703	17.27	3.24266237346818e-05
8107133	5066	PAM	rs154635	5	0.00160875160875161	16.96	3.81757014028371e-05
8107133	5066	PAM	rs258144	5	0.00157828282828283	16.81	4.13150138250935e-05
8107133	5066	PAM	rs17154859	5	0.0102068497795863	14.24	0.000160913548981421
8107133	5066	PAM	rs17154860	5	0.0102068497795863	14.24	0.000160913548981421
8107133	5066	PAM	rs456036	5	0.0114920013059092	14.07	0.000176130793385225
8107133	5066	PAM	rs2112886	5	0.0139078498293515	13.65	0.000220241320452157
8107133	5066	PAM	rs6860588	5	0.0139078498293515	13.65	0.000220241320452157
8107133	5066	PAM	rs1898672	5	0.0139078498293515	13.65	0.000220241320452157
8107133	5066	PAM	rs17154821	5	0.016107931316435	13.43	0.000247632114738288
8107133	5066	PAM	rs459202	5	0.0269972451790634	12.46	0.000415759945022032
7915468	374969	CCDC23	rs2816600	1	0	23.09	1.54592628780192e-06
7915468	374969	CCDC23	rs655741	1	0	21.38	3.76680110781505e-06
7915468	374969	CCDC23	rs323720	1	0	20.07	7.46586529038847e-06
7915468	374969	CCDC23	rs17381767	1	0.00419191919191919	15.67	7.54108655586916e-05
8008754	5889	RAD51C	rs8074016	17	0	22.99	1.62846274390609e-06
8008754	5889	RAD51C	rs9303399	17	0	21.86	2.93284164832157e-06
8008754	5889	RAD51C	rs1864754	17	0	21.86	2.93284164832157e-06
8008754	5889	RAD51C	rs17822837	17	0	19.05	1.27337773618243e-05
8137264	55365	TMEM176A	rs6464101	7	0	22.77	1.82593913827907e-06
8137264	55365	TMEM176A	rs6464104	7	0	22.77	1.82593913827907e-06
8137264	55365	TMEM176A	rs9691673	7	0	19.9	8.16003250439109e-06
8137264	55365	TMEM176A	rs12669824	7	0.000551615445232467	18.21	1.97837357610947e-05
8137264	55365	TMEM176A	rs10281675	7	0.00158730158730159	16.89	3.96097099256202e-05
8137264	55365	TMEM176A	rs10952287	7	0.00158730158730159	16.89	3.96097099256202e-05
8137264	55365	TMEM176A	rs10266177	7	0.0303048657379366	12.24	0.00046775829181048
7969626	160897	GPR180	rs9524559	13	0	22.72	1.87407131181952e-06
7969626	160897	GPR180	rs9524545	13	0	20.66	5.48499620536185e-06
7969626	160897	GPR180	rs7998025	13	0	20.66	5.48499620536185e-06
7969626	160897	GPR180	rs9524549	13	0	20.66	5.48499620536185e-06
7969626	160897	GPR180	rs1112370	13	0	20.04	7.58390729550041e-06
7969626	160897	GPR180	rs9524548	13	0.000425170068027211	18.59	1.62068478821902e-05
7969626	160897	GPR180	rs9561641	13	0.000411522633744856	18.45	1.74420832639594e-05
7969626	160897	GPR180	rs9556402	13	0.000597907324364724	18.03	2.17451058507119e-05
7969626	160897	GPR180	rs1408999	13	0.00255041518386714	16.45	4.99501820079773e-05
7969626	160897	GPR180	rs6492721	13	0.0115942028985507	14.04	0.000178962942637896
7969626	160897	GPR180	rs4489873	13	0.0284502379474447	12.36	0.000438630690703207
7969626	160897	GPR180	rs7997628	13	0.0366923641703377	11.9	0.000561339441359351
8143790	28959	TMEM176B	rs6464101	7	0	22.52	2.07967039321912e-06
8143790	28959	TMEM176B	rs6464104	7	0	22.52	2.07967039321912e-06
8143790	28959	TMEM176B	rs9691673	7	9.25925925925926e-05	18.91	1.37032467716007e-05
8143790	28959	TMEM176B	rs12669824	7	0.00125412541254125	17.17	3.41791678256345e-05
8143790	28959	TMEM176B	rs10281675	7	0.00174129353233831	16.7	4.37809984773183e-05
8143790	28959	TMEM176B	rs10952287	7	0.00174129353233831	16.7	4.37809984773183e-05
8143790	28959	TMEM176B	rs7785283	7	0.0244122170951439	12.65	0.000375565677465615
8143790	28959	TMEM176B	rs10266177	7	0.027307206068268	12.44	0.000420235783146286
8143790	28959	TMEM176B	rs741061	7	0.0366923641703377	11.9	0.000561339441359351
8143790	28959	TMEM176B	rs741062	7	0.0397602918186555	11.72	0.00061831954606457
7920928	79957	PAQR6	rs2274226	1	0	22.48	2.12343003933357e-06
7920928	79957	PAQR6	rs7542798	1	0	21.65	3.27210010175672e-06
7920928	79957	PAQR6	rs11264467	1	0.010391363022942	14.23	0.000161770864880322
7920928	79957	PAQR6	rs10908500	1	0.0135342789598109	13.72	0.000212182871222579
7920928	79957	PAQR6	rs12045339	1	0.0135342789598109	13.72	0.000212182871222579
7920928	79957	PAQR6	rs12132794	1	0.0184732824427481	13.22	0.00027697761801865
7939507	84680	ACCS	rs2074040	11	0	22.45	2.15685491490966e-06
7939507	84680	ACCS	rs7127924	11	0	19.62	9.44750622763184e-06
7939507	84680	ACCS	rs178505	11	0.0392526628252139	11.74	0.000611710236759771
8027312	353088	ZNF429	rs3817397	19	0	22.42	2.190807620809e-06
8027312	353088	ZNF429	rs8111313	19	0	22.42	2.190807620809e-06
8027312	353088	ZNF429	rs1520068	19	0	21.71	3.17133796102315e-06
8027312	353088	ZNF429	rs7259888	19	0.00070323488045007	17.6	2.72588346940366e-05
8027312	353088	ZNF429	rs2102922	19	0.0056140350877193	15.23	9.51793512722262e-05
8027312	353088	ZNF429	rs7255395	19	0.0056140350877193	15.23	9.51793512722262e-05
8027312	353088	ZNF429	rs7255865	19	0.0298501417577967	12.26	0.000462771508967134
8027312	353088	ZNF429	rs8103151	19	0.0391258557135334	11.75	0.000608432381673357
8027312	353088	ZNF429	rs2102920	19	0.0477413219210651	11.38	0.000742391172649204
7957715	121441	NEDD1	rs39657	12	0	22.36	2.26033012110679e-06
7957715	121441	NEDD1	rs252185	12	0	21.09	4.38208991604188e-06
7957715	121441	NEDD1	rs252180	12	0	21.09	4.38208991604188e-06
7957715	121441	NEDD1	rs249569	12	0	21.09	4.38208991604188e-06
7957715	121441	NEDD1	rs10860107	12	0	21.09	4.38208991604188e-06
7957715	121441	NEDD1	rs1548947	12	9.1324200913242e-05	18.83	1.42901654501947e-05
7957715	121441	NEDD1	rs12299073	12	0.0140677966101695	13.6	0.000226185525871323
7957715	121441	NEDD1	rs252166	12	0.0494005916238518	11.31	0.000770907723704568
8125436	3127	HLA-DRB5	rs3129768	6	0	22.34	2.28399272015327e-06
8125436	3127	HLA-DRB5	rs3129868	6	0	21.8	3.02600134350871e-06
8125436	3127	HLA-DRB5	rs3135377	6	0.0189913899138991	13.14	0.000289057857888992
8125436	3127	HLA-DRB5	rs2213581	6	0.0189913899138991	13.14	0.000289057857888992
8125436	3127	HLA-DRB5	rs3135365	6	0.0189913899138991	13.14	0.000289057857888992
7940762	85329	LGALS12	rs10897430	11	0	22.18	2.48246360050345e-06
7957032	8089	YEATS4	rs11177644	12	0	22.14	2.53472851633503e-06
7957032	8089	YEATS4	rs11177577	12	0	20.1	7.34966757877055e-06
7957032	8089	YEATS4	rs4761154	12	0	19.88	8.24584806671479e-06
7957032	8089	YEATS4	rs2603089	12	0	19.26	1.14071320524866e-05
7957032	8089	YEATS4	rs315113	12	0.00530814215024741	15.31	9.12322771501236e-05
7957032	8089	YEATS4	rs962292	12	0.00555555555555556	15.17	9.82520508449788e-05
7978351	1511	CTSG	rs6573880	14	0	21.94	2.81308898078379e-06
7978351	1511	CTSG	rs1957528	14	0.026084142394822	12.51	0.000404779603894183
8037408	3783	KCNN4	rs10426528	19	0	21.7	3.18791281850512e-06
8037408	3783	KCNN4	rs3760983	19	0.000542635658914729	18.17	2.0203643128364e-05
8037408	3783	KCNN4	rs10421887	19	0.000599250936329588	18.04	2.1631185317599e-05
8037408	3783	KCNN4	rs1978723	19	0.0386752136752137	11.79	0.000595497352140174
8121685	285761	DCBLD1	rs13205986	6	0	21.66	3.2550860415202e-06
8121685	285761	DCBLD1	rs7763979	6	0	21.66	3.2550860415202e-06
7962058	83857	TMTC1	rs4931219	12	0	21.56	3.42929902599466e-06
7962058	83857	TMTC1	rs2882467	12	0	21.56	3.42929902599466e-06
7962058	83857	TMTC1	rs11050428	12	0	19.8	8.59826766372359e-06
7962058	83857	TMTC1	rs302335	12	0.00718171926006529	14.6	0.000132914543950156
7962058	83857	TMTC1	rs302338	12	0.00718171926006529	14.6	0.000132914543950156
8069340	54059	YBEY	rs2839160	21	0	21.54	3.46524873430287e-06
8069340	54059	YBEY	rs2839191	21	0	20.84	4.99292269968594e-06
8069340	54059	YBEY	rs4819221	21	0	20.84	4.99292269968594e-06
8069340	54059	YBEY	rs2839155	21	0	20.17	7.08555011087138e-06
8069340	54059	YBEY	rs2280957	21	0	20.17	7.08555011087138e-06
8069340	54059	YBEY	rs2280956	21	0	20.17	7.08555011087138e-06
8069340	54059	YBEY	rs2839171	21	0	20.17	7.08555011087138e-06
8069340	54059	YBEY	rs12482209	21	0	19.26	1.14071320524866e-05
8069340	54059	YBEY	rs2187118	21	0.00559085133418043	15.14	9.98256408034632e-05
8069340	54059	YBEY	rs2968	21	0.00689402273560689	14.66	0.000128749747711223
8069340	54059	YBEY	rs9980536	21	0.0196642685851319	13.04	0.0003049080963483
8069340	54059	YBEY	rs2839189	21	0.0203413940256046	12.98	0.000314835967711377
8069340	54059	YBEY	rs914247	21	0.0466988727858293	11.44	0.000718797910643904
8069340	54059	YBEY	rs2254524	21	0.0466988727858293	11.44	0.000718797910643904
7957654	144193	AMDHD1	rs7485085	12	0	21.38	3.76680110781505e-06
7957654	144193	AMDHD1	rs4762652	12	0.00309162450815065	16.12	5.94528574935696e-05
7957654	144193	AMDHD1	rs2043608	12	0.00309162450815065	16.12	5.94528574935696e-05
7957654	144193	AMDHD1	rs7487781	12	0.00309162450815065	16.12	5.94528574935696e-05
7957654	144193	AMDHD1	rs7961807	12	0.00309162450815065	16.12	5.94528574935696e-05
7957654	144193	AMDHD1	rs4762254	12	0.0133155397390273	13.74	0.000209935497613947
7964810	56890	MDM1	rs4913289	12	0	21.29	3.94785596717495e-06
7964810	56890	MDM1	rs7138823	12	0	21.29	3.94785596717495e-06
7964810	56890	MDM1	rs2870812	12	0	21.29	3.94785596717495e-06
7964810	56890	MDM1	rs7966516	12	0	21.29	3.94785596717495e-06
7964810	56890	MDM1	rs3741808	12	0	21.29	3.94785596717495e-06
7964810	56890	MDM1	rs4913437	12	0	21.29	3.94785596717495e-06
7964810	56890	MDM1	rs1383118	12	0	21.29	3.94785596717495e-06
7964810	56890	MDM1	rs11177167	12	0.00508072174738841	15.43	8.56182342045027e-05
7964810	56890	MDM1	rs2127536	12	0.0161070161070161	13.44	0.000246315621673815
7964810	56890	MDM1	rs4522252	12	0.0335239184295788	12.05	0.000517923795645918
7934906	59	ACTA2	rs7097572	10	0	21.28	3.96850476218244e-06
7934906	59	ACTA2	rs10509561	10	0.0268837803320562	12.47	0.00041354009261757
7991335	290	ANPEP	rs12914541	15	0	21.28	3.96850476218244e-06
7991335	290	ANPEP	rs11635652	15	0	21.28	3.96850476218244e-06
7991335	290	ANPEP	rs12197	15	0.000526711813393529	18.09	2.10705133469847e-05
8035808	163227	ZNF100	rs12972593	19	0	21.28	3.96850476218244e-06
8035808	163227	ZNF100	rs2457798	19	0	20.48	6.02576115176209e-06
8035808	163227	ZNF100	rs6511286	19	0.000426257459505541	18.6	1.61220549733777e-05
8035808	163227	ZNF100	rs1397579	19	0.0141252457174951	13.59	0.000227393629657518
8035808	163227	ZNF100	rs1912579	19	0.0248092435142795	12.61	0.000383688505315911
7894341	23326	USP22	rs1044420	17	0	21.27	3.98926193628944e-06
7894341	23326	USP22	rs1044414	17	0	21.27	3.98926193628944e-06
7894341	23326	USP22	rs3612	17	0	21.27	3.98926193628944e-06
7894341	23326	USP22	rs8064435	17	0	21.27	3.98926193628944e-06
7894341	23326	USP22	rs9896301	17	0	21.27	3.98926193628944e-06
7894341	23326	USP22	rs7216449	17	0	21.27	3.98926193628944e-06
7894341	23326	USP22	rs7211094	17	0	20.56	5.77911066834641e-06
7894341	23326	USP22	rs4985955	17	0	20.22	6.90274761403555e-06
7894341	23326	USP22	rs899342	17	0	19.98	7.82564228501068e-06
7894341	23326	USP22	rs8071311	17	0.0113201320132013	14.12	0.000171510492549989
7894341	23326	USP22	rs1871276	17	0.0327499027615714	12.11	0.000501521354224128
7894341	23326	USP22	rs7209129	17	0.0372580936878278	11.86	0.000573525442794884
8008016	9755	TBKBP1	rs4794047	17	0	21.24	4.05218945987632e-06
8008016	9755	TBKBP1	rs8070463	17	0	19.95	7.94939550495297e-06
8008016	9755	TBKBP1	rs4267364	17	0	19.88	8.24584806671479e-06
8008016	9755	TBKBP1	rs4794048	17	0.000480769230769231	18.3	1.88707168765456e-05
8008016	9755	TBKBP1	rs11079783	17	0.00069589422407794	17.55	2.79850783474348e-05
8008016	9755	TBKBP1	rs7214799	17	0.00069589422407794	17.55	2.79850783474348e-05
8008016	9755	TBKBP1	rs1962307	17	0.00069589422407794	17.55	2.79850783474348e-05
8008016	9755	TBKBP1	rs11871606	17	0.00191004313000616	16.66	4.47139610874147e-05
8008016	9755	TBKBP1	rs11079784	17	0.00767335445265752	14.49	0.000140905565634046
8010354	2548	GAA	rs12452616	17	0	21.24	4.05218945987632e-06
8010354	2548	GAA	rs11150846	17	0	21.24	4.05218945987632e-06
8010354	2548	GAA	rs3816257	17	0.00040950040950041	18.42	1.77188442771163e-05
8010354	2548	GAA	rs4889814	17	0.0010645375914837	17.23	3.31165358180971e-05
8010354	2548	GAA	rs12450199	17	0.00537931034482759	15.35	8.93209278983788e-05
8010354	2548	GAA	rs12942941	17	0.0379440258342304	11.83	0.000582839943179275
8010354	2548	GAA	rs2361719	17	0.0379440258342304	11.83	0.000582839943179275
8061129	92667	MGME1	rs3736771	20	0	21.2	4.13764512977492e-06
8061129	92667	MGME1	rs17802375	20	0	21.2	4.13764512977492e-06
8061129	92667	MGME1	rs8121408	20	0.0456339417858905	11.49	0.000699716368809163
7965918	51559	NT5DC3	rs4964197	12	0	21.18	4.18104880846428e-06
7965918	51559	NT5DC3	rs10778288	12	0	19.48	1.01658537382724e-05
7965918	51559	NT5DC3	rs11111803	12	0	19.48	1.01658537382724e-05
7965918	51559	NT5DC3	rs10861110	12	0	19.48	1.01658537382724e-05
7965918	51559	NT5DC3	rs12313259	12	0	19.48	1.01658537382724e-05
7965918	51559	NT5DC3	rs7315948	12	0	19.48	1.01658537382724e-05
7965918	51559	NT5DC3	rs17034657	12	0.00106241699867198	17.19	3.38212025328724e-05
7965918	51559	NT5DC3	rs4964787	12	0.0053072625698324	15.39	8.74498653670147e-05
7965918	51559	NT5DC3	rs11111790	12	0.0180319422977846	13.26	0.000271129649178824
8043244	84913	ATOH8	rs1437743	2	0	20.96	4.68973424737054e-06
8043244	84913	ATOH8	rs10180445	2	0	20.96	4.68973424737054e-06
8043244	84913	ATOH8	rs10210321	2	0	20.96	4.68973424737054e-06
8043244	84913	ATOH8	rs12151742	2	0.000638297872340425	17.68	2.61360255358085e-05
8043244	84913	ATOH8	rs12151621	2	0.00101626016260163	17.42	2.99656339424799e-05
8006736	11072	DUSP14	rs878520	17	0	20.95	4.71427830136944e-06
8006736	11072	DUSP14	rs2522966	17	0	20.95	4.71427830136944e-06
8006736	11072	DUSP14	rs853192	17	0	20.95	4.71427830136944e-06
8006736	11072	DUSP14	rs853234	17	0	20.95	4.71427830136944e-06
8006736	11072	DUSP14	rs853195	17	0	20.95	4.71427830136944e-06
8006736	11072	DUSP14	rs9906140	17	0	20.95	4.71427830136944e-06
8006736	11072	DUSP14	rs853191	17	0	20.3	6.62005839055237e-06
8006736	11072	DUSP14	rs853219	17	0.00504479019330505	15.42	8.60724913887249e-05
8006736	11072	DUSP14	rs2680720	17	0.00676492819349962	14.75	0.000122747526217739
8006736	11072	DUSP14	rs17660494	17	0.0268837803320562	12.47	0.00041354009261757
8023871	284273	ZADH2	rs1132845	18	0	20.95	4.71427830136944e-06
8023871	284273	ZADH2	rs629126	18	0.000416666666666667	18.51	1.69015187761284e-05
8023871	284273	ZADH2	rs1047521	18	0.000416666666666667	18.51	1.69015187761284e-05
8023871	284273	ZADH2	rs615360	18	0.000416666666666667	18.51	1.69015187761284e-05
8023871	284273	ZADH2	rs11661290	18	0.0140677966101695	13.6	0.000226185525871323
8023871	284273	ZADH2	rs9950997	18	0.0140677966101695	13.6	0.000226185525871323
8023871	284273	ZADH2	rs9962947	18	0.0140677966101695	13.6	0.000226185525871323
8008454	8714	ABCC3	rs2189595	17	0	20.82	5.04533345195297e-06
8008454	8714	ABCC3	rs2214566	17	0.0042722305017387	15.61	7.78418303096273e-05
8008454	8714	ABCC3	rs739922	17	0.0492427790788447	11.32	0.000766767133043464
8089568	131450	CD200R1	rs7432373	3	0	20.81	5.07174552786289e-06
8089568	131450	CD200R1	rs4682120	3	0.0325726545738248	12.12	0.000498839037429844
8089568	131450	CD200R1	rs12494693	3	0.0389770723104056	11.76	0.00060517226253804
8089568	131450	CD200R1	rs1392785	3	0.0389770723104056	11.76	0.00060517226253804
8089568	131450	CD200R1	rs3872615	3	0.0456339417858905	11.49	0.000699716368809163
7992293	79652	TMEM204	rs2294623	16	0	20.71	5.34362071933925e-06
7992293	79652	TMEM204	rs2294624	16	0	19.6	9.54691984523814e-06
7992293	79652	TMEM204	rs17135416	16	0	19.23	1.15877988050563e-05
7992293	79652	TMEM204	rs6600157	16	0	19.23	1.15877988050563e-05
7992293	79652	TMEM204	rs8182161	16	0	19.1	1.24044887096726e-05
7992293	79652	TMEM204	rs9927202	16	0.000559552358113509	18.28	1.90698814981049e-05
7992293	79652	TMEM204	rs11865609	16	0.000706214689265537	17.63	2.68322100680363e-05
7992293	79652	TMEM204	rs9940288	16	0.000706214689265537	17.63	2.68322100680363e-05
7992293	79652	TMEM204	rs12926146	16	0.000706214689265537	17.63	2.68322100680363e-05
7992293	79652	TMEM204	rs7196996	16	0.00174129353233831	16.7	4.37809984773183e-05
7992293	79652	TMEM204	rs2072986	16	0.00447688564476886	15.54	8.07777967551674e-05
8097098	54532	USP53	rs17595713	4	0	20.66	5.48499620536185e-06
8097098	54532	USP53	rs13113462	4	0	20.53	5.87039425151655e-06
8097098	54532	USP53	rs13127517	4	0	20.53	5.87039425151655e-06
8097098	54532	USP53	rs1397611	4	0	20.53	5.87039425151655e-06
8097098	54532	USP53	rs11722940	4	0	20.53	5.87039425151655e-06
8097098	54532	USP53	rs17050312	4	0	20.53	5.87039425151655e-06
8097098	54532	USP53	rs2036859	4	0	20.53	5.87039425151655e-06
8097098	54532	USP53	rs17595790	4	0	19.8	8.59826766372359e-06
8097098	54532	USP53	rs17517470	4	9.28505106778087e-05	18.92	1.36316048321319e-05
8100179	152518	NFXL1	rs1866689	4	0	20.56	5.77911066834641e-06
8100179	152518	NFXL1	rs8180146	4	0	20.56	5.77911066834641e-06
8100179	152518	NFXL1	rs1822030	4	0	20.56	5.77911066834641e-06
8100179	152518	NFXL1	rs9995122	4	0	20.56	5.77911066834641e-06
8100179	152518	NFXL1	rs1371729	4	0	20.56	5.77911066834641e-06
8100179	152518	NFXL1	rs1984713	4	0	20.56	5.77911066834641e-06
8100179	152518	NFXL1	rs17654757	4	0.00264550264550265	16.4	5.12852296406065e-05
7987526	90416	C15orf57	rs17673703	15	0	20.52	5.90114260478801e-06
7987526	90416	C15orf57	rs11630273	15	0	19.87	8.28909502671446e-06
7987526	90416	C15orf57	rs11070283	15	0	19.87	8.28909502671446e-06
7987526	90416	C15orf57	rs10518697	15	0	19.87	8.28909502671446e-06
7987526	90416	C15orf57	rs17674454	15	0	19.36	1.08250878154077e-05
7987526	90416	C15orf57	rs11070286	15	0.00445103857566766	15.59	7.86695492008614e-05
7987526	90416	C15orf57	rs11070285	15	0.00508072174738841	15.43	8.56182342045027e-05
7987526	90416	C15orf57	rs4923876	15	0.0065955766192733	14.84	0.000117026897536333
7987526	90416	C15orf57	rs4924481	15	0.0065955766192733	14.84	0.000117026897536333
7987526	90416	C15orf57	rs2412531	15	0.0133034379671151	13.76	0.000207712104528052
7987526	90416	C15orf57	rs6582	15	0.0140643274853801	13.68	0.000216750607095685
8070160	539	ATP5O	rs4591	21	0	20.5	5.96312513750342e-06
8070160	539	ATP5O	rs2834301	21	0.000412541254125413	18.49	1.70798109419836e-05
8070160	539	ATP5O	rs2834295	21	0.00665137614678899	14.78	0.000120810032686111
8070160	539	ATP5O	rs2834319	21	0.035447063224841	11.96	0.000543548707239421
8044236	9648	GCC2	rs2577599	2	0	20.42	6.21765965089522e-06
8044236	9648	GCC2	rs2118450	2	0	20.42	6.21765965089522e-06
8044236	9648	GCC2	rs2718755	2	0	20.03	7.62366954269404e-06
8044236	9648	GCC2	rs893403	2	0	19.98	7.82564228501068e-06
8044236	9648	GCC2	rs1915487	2	0	19.89	8.20282762322263e-06
8044236	9648	GCC2	rs2438238	2	0	19.82	8.50876973456357e-06
8044236	9648	GCC2	rs10188434	2	0.00324813631522897	15.89	6.7132490400422e-05
8044236	9648	GCC2	rs1025695	2	0.00688244047619048	14.7	0.000126046450120814
8044236	9648	GCC2	rs7559347	2	0.0189913899138991	13.14	0.000289057857888992
8044236	9648	GCC2	rs13413437	2	0.0244795090948937	12.64	0.000377579978239458
8044236	9648	GCC2	rs12613736	2	0.025901922661482	12.52	0.000402618889069256
8044236	9648	GCC2	rs13021399	2	0.0281537176274018	12.4	0.000429333848898369
8022941	25941	TPGS2	rs2303508	18	0	20.34	6.48310137854325e-06
8022941	25941	TPGS2	rs4799431	18	0.00101419878296146	17.41	3.01236967290496e-05
8022941	25941	TPGS2	rs4799432	18	0.0117832388153749	13.98	0.000184765617845791
8022941	25941	TPGS2	rs9959091	18	0.0117832388153749	13.98	0.000184765617845791
8022941	25941	TPGS2	rs2303509	18	0.0117832388153749	13.98	0.000184765617845791
8022941	25941	TPGS2	rs4799878	18	0.0133213321332133	13.77	0.000206609319880227
8022941	25941	TPGS2	rs948635	18	0.0133213321332133	13.77	0.000206609319880227
8022941	25941	TPGS2	rs11081961	18	0.0196007696007696	13.05	0.000303284407545946
8022941	25941	TPGS2	rs9962453	18	0.0196007696007696	13.05	0.000303284407545946
8022941	25941	TPGS2	rs3744903	18	0.0196007696007696	13.05	0.000303284407545946
8022941	25941	TPGS2	rs879567	18	0.0196007696007696	13.05	0.000303284407545946
8098041	55314	TMEM144	rs2881373	4	0	20.23	6.86675914658293e-06
8098041	55314	TMEM144	rs2881374	4	0.0386752136752137	11.79	0.000595497352140174
8098041	55314	TMEM144	rs10517686	4	0.0386752136752137	11.79	0.000595497352140174
8098041	55314	TMEM144	rs17036992	4	0.0392526628252139	11.74	0.000611710236759771
8098041	55314	TMEM144	rs11100152	4	0.0392526628252139	11.74	0.000611710236759771
8098041	55314	TMEM144	rs17037201	4	0.0392526628252139	11.74	0.000611710236759771
8098041	55314	TMEM144	rs4391084	4	0.0498993652268153	11.29	0.000779256814602957
7975889	22846	VASH1	rs11623512	14	0	20.17	7.08555011087138e-06
7975889	22846	VASH1	rs6574324	14	0	20.17	7.08555011087138e-06
7975889	22846	VASH1	rs7147396	14	0.00212895377128954	16.6	4.61510214005292e-05
7975889	22846	VASH1	rs11159227	14	0.00919540229885057	14.39	0.000148589302156604
7917503	2635	GBP3	rs17433780	1	0	20	7.74421643104408e-06
7917503	2635	GBP3	rs10493821	1	0	20	7.74421643104408e-06
7917503	2635	GBP3	rs6428494	1	0.0145192574120255	13.54	0.000233532394669139
7917503	2635	GBP3	rs1409150	1	0.0145192574120255	13.54	0.000233532394669139
7916986	257194	NEGR1	rs11209948	1	0	19.91	8.11746152467788e-06
7916986	257194	NEGR1	rs2815752	1	0	19.46	1.02728583053231e-05
7916986	257194	NEGR1	rs12755450	1	0.00324813631522897	15.89	6.7132490400422e-05
7916986	257194	NEGR1	rs1905978	1	0.00323779193205945	15.86	6.82051616396931e-05
7916986	257194	NEGR1	rs1776012	1	0.00659722222222222	14.81	0.000118903320757354
7916986	257194	NEGR1	rs9424977	1	0.00659722222222222	14.81	0.000118903320757354
7916986	257194	NEGR1	rs1599339	1	0.0114276358873608	14.08	0.000175196810385767
7916986	257194	NEGR1	rs2422137	1	0.0150715071507151	13.49	0.00023983819554883
7916986	257194	NEGR1	rs2821295	1	0.0150715071507151	13.49	0.00023983819554883
7916986	257194	NEGR1	rs6699731	1	0.0150715071507151	13.49	0.00023983819554883
7916986	257194	NEGR1	rs1599337	1	0.0164123159303882	13.39	0.000252969390050478
7916986	257194	NEGR1	rs1385912	1	0.019373634377276	13.09	0.000296876351565599
7916986	257194	NEGR1	rs2422136	1	0.0196007696007696	13.05	0.000303284407545946
7916986	257194	NEGR1	rs7556006	1	0.0230960451977401	12.76	0.000354110896172844
7916986	257194	NEGR1	rs1486091	1	0.027307206068268	12.44	0.000420235783146286
7916986	257194	NEGR1	rs12132044	1	0.0284186716018918	12.35	0.00044098647251007
7916986	257194	NEGR1	rs1486096	1	0.0432291666666667	11.58	0.000666649416127071
8113250	51752	ERAP1	rs27710	5	0	19.91	8.11746152467788e-06
8113250	51752	ERAP1	rs27529	5	0	19.91	8.11746152467788e-06
8113250	51752	ERAP1	rs34755	5	0.000484261501210654	18.32	1.86736416969912e-05
8113250	51752	ERAP1	rs27038	5	0.00201465201465201	16.63	4.542677833575e-05
8113250	51752	ERAP1	rs42398	5	0.00201465201465201	16.63	4.542677833575e-05
8113250	51752	ERAP1	rs26492	5	0.00263157894736842	16.38	5.18292427384967e-05
8113250	51752	ERAP1	rs10050860	5	0.00359937402190923	15.81	7.00313995304612e-05
8113250	51752	ERAP1	rs13170045	5	0.00359937402190923	15.81	7.00313995304612e-05
8113250	51752	ERAP1	rs10062964	5	0.00359937402190923	15.81	7.00313995304612e-05
8113250	51752	ERAP1	rs26498	5	0.00429141716566866	15.62	7.74312620043824e-05
8113250	51752	ERAP1	rs27045	5	0.00429141716566866	15.62	7.74312620043824e-05
8113250	51752	ERAP1	rs2216752	5	0.00528455284552846	15.32	9.07506154798774e-05
8113250	51752	ERAP1	rs41135	5	0.0105105105105105	14.17	0.000167012238813541
8113250	51752	ERAP1	rs26493	5	0.0106893106893107	14.16	0.00016790228313015
8113250	51752	ERAP1	rs7705827	5	0.0140243902439024	13.67	0.000217907940275337
8113250	51752	ERAP1	rs10037212	5	0.0140243902439024	13.67	0.000217907940275337
8113250	51752	ERAP1	rs1862609	5	0.0140243902439024	13.67	0.000217907940275337
8113250	51752	ERAP1	rs17401719	5	0.0140243902439024	13.67	0.000217907940275337
8097435	132321	C4orf33	rs1030831	4	0	19.79	8.6433704300554e-06
8097435	132321	C4orf33	rs426521	4	0	19.79	8.6433704300554e-06
8097435	132321	C4orf33	rs390260	4	0	19.79	8.6433704300554e-06
8097435	132321	C4orf33	rs474794	4	0	19.79	8.6433704300554e-06
8097435	132321	C4orf33	rs1709419	4	0	19.79	8.6433704300554e-06
8097435	132321	C4orf33	rs1699387	4	0	19.38	1.07123070066118e-05
8097435	132321	C4orf33	rs1757925	4	0.000420875420875421	18.52	1.68130749450116e-05
8097435	132321	C4orf33	rs389376	4	0.000420875420875421	18.52	1.68130749450116e-05
8097435	132321	C4orf33	rs10518544	4	0.00932085932085932	14.37	0.00015017596766537
8089372	57650	KIAA1524	rs7648034	3	0	19.68	9.15545783239679e-06
8089372	57650	KIAA1524	rs7635180	3	0	19.68	9.15545783239679e-06
7961083	9976	CLEC2B	rs253150	12	0	19.61	9.4970824327908e-06
7961083	9976	CLEC2B	rs10772219	12	0.0191697191697192	13.11	0.000293723687659695
8003607	400566	C17orf97	rs12951902	17	0	19.58	9.64738383042826e-06
7956261	5939	RBMS2	rs7299115	12	0	19.54	9.85150762542585e-06
8033754	10781	ZNF266	rs10415281	19	0	19.4	1.06007059862011e-05
8033754	10781	ZNF266	rs11669128	19	0	19.4	1.06007059862011e-05
8033754	10781	ZNF266	rs13535	19	0	19.06	1.26672247020768e-05
8033754	10781	ZNF266	rs8100020	19	0	19.06	1.26672247020768e-05
8033754	10781	ZNF266	rs8103099	19	0	19.06	1.26672247020768e-05
8033754	10781	ZNF266	rs10411115	19	0	19.06	1.26672247020768e-05
8033754	10781	ZNF266	rs2217652	19	0	19.06	1.26672247020768e-05
8033754	10781	ZNF266	rs11672602	19	0	19.06	1.26672247020768e-05
8033754	10781	ZNF266	rs7257650	19	0	19.06	1.26672247020768e-05
8033754	10781	ZNF266	rs4804436	19	0	19.06	1.26672247020768e-05
8033754	10781	ZNF266	rs6512110	19	0	19.06	1.26672247020768e-05
8033754	10781	ZNF266	rs1978435	19	0	19.06	1.26672247020768e-05
8033754	10781	ZNF266	rs6512121	19	0	19.06	1.26672247020768e-05
8033754	10781	ZNF266	rs7254750	19	0	19.06	1.26672247020768e-05
8033754	10781	ZNF266	rs7246415	19	0	19.06	1.26672247020768e-05
8033754	10781	ZNF266	rs8108483	19	0	19.06	1.26672247020768e-05
8033754	10781	ZNF266	rs6512109	19	0.000420875420875421	18.52	1.68130749450116e-05
8033754	10781	ZNF266	rs7258744	19	0.00101214574898785	17.31	3.17511555274374e-05
8033754	10781	ZNF266	rs3760752	19	0.00158127767235927	16.88	3.98189422986146e-05
8033754	10781	ZNF266	rs1433062	19	0.00158127767235927	16.88	3.98189422986146e-05
8033754	10781	ZNF266	rs6512130	19	0.00457610789980732	15.5	8.25052538926224e-05
8033754	10781	ZNF266	rs11673302	19	0.00550724637681159	15.07	0.000103596706164995
8033754	10781	ZNF266	rs11669550	19	0.0114920013059092	14.07	0.000176130793385225
8033754	10781	ZNF266	rs4804446	19	0.0119962511715089	13.94	0.000188738999213808
8033754	10781	ZNF266	rs11670509	19	0.0121629901960784	13.86	0.00019694590733498
8041867	4436	MSH2	rs13408008	2	0	19.38	1.07123070066118e-05
8041867	4436	MSH2	rs13000537	2	0.0284502379474447	12.36	0.000438630690703207
8047565	150864	FAM117B	rs35202091	2	0	19.29	1.12292936351695e-05
8047565	150864	FAM117B	rs6748088	2	0	19.29	1.12292936351695e-05
8047565	150864	FAM117B	rs7581601	2	0.00558397271952259	15.15	9.92983126228346e-05
8047565	150864	FAM117B	rs7569317	2	0.00627498001598721	14.93	0.000111574549918584
8047565	150864	FAM117B	rs6435162	2	0.00627498001598721	14.93	0.000111574549918584
8079693	11180	WDR6	rs1134591	3	0	19.17	1.19577988616355e-05
8079693	11180	WDR6	rs6446205	3	0	19.17	1.19577988616355e-05
8079693	11180	WDR6	rs9846123	3	0	19.17	1.19577988616355e-05
8079693	11180	WDR6	rs4974078	3	0.0389479277364506	11.77	0.000601929782214133
7958666	29902	FAM216A	rs7976889	12	0	19.1	1.24044887096726e-05
7958666	29902	FAM216A	rs4766492	12	0	19.1	1.24044887096726e-05
8112615	8507	ENC1	rs6895845	5	0	19.1	1.24044887096726e-05
8112615	8507	ENC1	rs6886768	5	0	19.1	1.24044887096726e-05
8112615	8507	ENC1	rs16872141	5	0	19.1	1.24044887096726e-05
8112615	8507	ENC1	rs10474421	5	0.00317982456140351	16.03	6.23467128068085e-05
8112615	8507	ENC1	rs6874600	5	0.00559085133418043	15.14	9.98256408034632e-05
8112615	8507	ENC1	rs298390	5	0.0147318960751797	13.52	0.000236034416529349
8112615	8507	ENC1	rs298389	5	0.0201810817250417	13	0.000311490976767384
8112615	8507	ENC1	rs376857	5	0.0220315717227179	12.83	0.00034110575560318
7944049	51092	SIDT2	rs1871757	11	0	19.06	1.26672247020768e-05
7944049	51092	SIDT2	rs9326248	11	0.00175438596491228	16.72	4.33218813590482e-05
7944049	51092	SIDT2	rs10790175	11	0.00175438596491228	16.72	4.33218813590482e-05
7944049	51092	SIDT2	rs7107152	11	0.028998778998779	12.3	0.000452958293923552
7944049	51092	SIDT2	rs474981	11	0.0325726545738248	12.12	0.000498839037429844
8161839	54981	NMRK1	rs3780178	9	0	19.01	1.30035182148566e-05
8161839	54981	NMRK1	rs6560421	9	0.000555555555555556	18.23	1.95770811169703e-05
8161839	54981	NMRK1	rs10869495	9	0.00314875135722041	15.98	6.40152023719794e-05
8161839	54981	NMRK1	rs10123421	9	0.0053133514986376	15.33	9.02715124980124e-05
8161839	54981	NMRK1	rs2273762	9	0.0139078498293515	13.65	0.000220241320452157
8161839	54981	NMRK1	rs2281662	9	0.0241371632153195	12.69	0.00036761627064854
8161839	54981	NMRK1	rs41390549	9	0.036016396497112	11.95	0.00054647380609272
8160213	158219	TTC39B	rs643531	9	0	18.97	1.32789978695e-05
8007462	10230	NBR2	rs9911630	17	9.41619585687382e-05	18.96	1.33487787944143e-05
8007462	10230	NBR2	rs4793197	17	9.41619585687382e-05	18.96	1.33487787944143e-05
8007462	10230	NBR2	rs8176126	17	9.41619585687382e-05	18.96	1.33487787944143e-05
8007462	10230	NBR2	rs2037075	17	9.41619585687382e-05	18.96	1.33487787944143e-05
8007462	10230	NBR2	rs6503727	17	9.41619585687382e-05	18.96	1.33487787944143e-05
8007462	10230	NBR2	rs8070085	17	9.41619585687382e-05	18.96	1.33487787944143e-05
8007462	10230	NBR2	rs8176198	17	9.23361034164358e-05	18.86	1.40671689577931e-05
8007462	10230	NBR2	rs8067269	17	0.000538876058506543	18.14	2.05244396063452e-05
8007462	10230	NBR2	rs4793213	17	0.0124809741248097	13.83	0.000200115372719061
8165156	10807	SDCCAG3	rs1130635	9	9.41619585687382e-05	18.96	1.33487787944143e-05
8165156	10807	SDCCAG3	rs563	9	0.000652173913043478	17.9	2.32821109078489e-05
8165156	10807	SDCCAG3	rs10870166	9	0.00318257956448911	16.07	6.10434633698428e-05
8165156	10807	SDCCAG3	rs10747044	9	0.00318257956448911	16.07	6.10434633698428e-05
8165156	10807	SDCCAG3	rs11145974	9	0.00553520553520553	15.01	0.000106942980648206
8165156	10807	SDCCAG3	rs10448340	9	0.00720142602495544	14.57	0.000135047541132573
8082289	166012	CHST13	rs3845960	3	9.18273645546373e-05	18.85	1.41411100861142e-05
8082289	166012	CHST13	rs3856650	3	9.18273645546373e-05	18.85	1.41411100861142e-05
8082289	166012	CHST13	rs10934779	3	9.18273645546373e-05	18.85	1.41411100861142e-05
8082289	166012	CHST13	rs11718493	3	0.000526711813393529	18.09	2.10705133469847e-05
8082289	166012	CHST13	rs1168593	3	0.00565121412803532	15.25	9.41767558985692e-05
8082289	166012	CHST13	rs7617257	3	0.00960743801652893	14.34	0.000152588014722543
8082289	166012	CHST13	rs16837587	3	0.00982599795291709	14.28	0.000157529793295111
8082289	166012	CHST13	rs2363947	3	0.0158586688578472	13.46	0.000243703757206372
8000603	7284	TUFM	rs2008514	16	9.08265213442325e-05	18.82	1.43652838394261e-05
8000603	7284	TUFM	rs8049439	16	9.08265213442325e-05	18.82	1.43652838394261e-05
8000603	7284	TUFM	rs8062405	16	9.08265213442325e-05	18.82	1.43652838394261e-05
8020930	55250	ELP2	rs1785929	18	8.84173297966401e-05	18.74	1.49806864807792e-05
8020930	55250	ELP2	rs1789547	18	8.84173297966401e-05	18.74	1.49806864807792e-05
8020930	55250	ELP2	rs1785928	18	8.84173297966401e-05	18.74	1.49806864807792e-05
8020930	55250	ELP2	rs12185396	18	8.84173297966401e-05	18.74	1.49806864807792e-05
8020930	55250	ELP2	rs681757	18	8.84173297966401e-05	18.74	1.49806864807792e-05
8020930	55250	ELP2	rs559289	18	8.84173297966401e-05	18.74	1.49806864807792e-05
8020930	55250	ELP2	rs1789546	18	0.000649350649350649	17.81	2.44096971103203e-05
8020930	55250	ELP2	rs4267398	18	0.0248092435142795	12.61	0.000383688505315911
8121144	79694	MANEA	rs9372382	6	8.70322019147084e-05	18.73	1.50594509158505e-05
8121144	79694	MANEA	rs6932267	6	8.70322019147084e-05	18.73	1.50594509158505e-05
8121144	79694	MANEA	rs9488308	6	8.70322019147084e-05	18.73	1.50594509158505e-05
8121144	79694	MANEA	rs7762239	6	8.70322019147084e-05	18.73	1.50594509158505e-05
8121144	79694	MANEA	rs9387352	6	8.70322019147084e-05	18.73	1.50594509158505e-05
8121144	79694	MANEA	rs7774322	6	8.70322019147084e-05	18.73	1.50594509158505e-05
8121144	79694	MANEA	rs9489578	6	0.000430663221360896	18.65	1.57047272956228e-05
8121144	79694	MANEA	rs9387522	6	0.000535168195718654	18.13	2.06325049845191e-05
8121144	79694	MANEA	rs9481950	6	0.00082135523613963	17.47	2.91877341016032e-05
8121144	79694	MANEA	rs9400893	6	0.0147318960751797	13.52	0.000236034416529349
7924184	642946	FLVCR1-AS1	rs10779588	1	0.000428449014567267	18.62	1.59538035524997e-05
7924184	642946	FLVCR1-AS1	rs963328	1	0.000484261501210654	18.32	1.86736416969912e-05
7924184	642946	FLVCR1-AS1	rs6679848	1	0.00504479019330505	15.42	8.60724913887249e-05
7924184	642946	FLVCR1-AS1	rs6679938	1	0.00504479019330505	15.42	8.60724913887249e-05
7924184	642946	FLVCR1-AS1	rs11120067	1	0.00504479019330505	15.42	8.60724913887249e-05
7924184	642946	FLVCR1-AS1	rs7523329	1	0.00504479019330505	15.42	8.60724913887249e-05
7924184	642946	FLVCR1-AS1	rs6656232	1	0.00688244047619048	14.7	0.000126046450120814
7924184	642946	FLVCR1-AS1	rs870547	1	0.0132738095238095	13.75	0.000208820819710062
8092067	200916	RPL22L1	rs3821747	3	0.000427350427350427	18.61	1.60377076480288e-05
7997332	283927	NUDT7	rs12596600	16	0.000420875420875421	18.52	1.68130749450116e-05
7997332	283927	NUDT7	rs160199	16	0.00102040816326531	17.44	2.96520043792747e-05
7997332	283927	NUDT7	rs308938	16	0.00102040816326531	17.44	2.96520043792747e-05
7997332	283927	NUDT7	rs11150011	16	0.00535714285714286	15.34	8.97949545107783e-05
7997332	283927	NUDT7	rs11150012	16	0.00535714285714286	15.34	8.97949545107783e-05
7997332	283927	NUDT7	rs280877	16	0.00689655172413793	14.68	0.000127390880369128
7997332	283927	NUDT7	rs446663	16	0.00960743801652893	14.34	0.000152588014722543
7966321	51184	GPN3	rs7976889	12	0.000416666666666667	18.51	1.69015187761284e-05
7966321	51184	GPN3	rs4766492	12	0.000416666666666667	18.51	1.69015187761284e-05
8105456	133383	SETD9	rs2662016	5	0.000413564929693962	18.5	1.6990429947621e-05
8105456	133383	SETD9	rs2662021	5	0.00562040639861652	15.2	9.67034206269413e-05
8105456	133383	SETD9	rs1573998	5	0.00562040639861652	15.2	9.67034206269413e-05
8105456	133383	SETD9	rs860580	5	0.00931525895029545	14.38	0.000149380513661162
8105456	133383	SETD9	rs252895	5	0.00960743801652893	14.34	0.000152588014722543
8105456	133383	SETD9	rs2662015	5	0.0140243902439024	13.67	0.000217907940275337
8105456	133383	SETD9	rs7736675	5	0.0140243902439024	13.67	0.000217907940275337
8105456	133383	SETD9	rs7736842	5	0.0140243902439024	13.67	0.000217907940275337
8105456	133383	SETD9	rs2257505	5	0.0166797590992406	13.34	0.000259804348918242
8105456	133383	SETD9	rs832554	5	0.0194040697674419	13.08	0.000298465454698795
8105456	133383	SETD9	rs252902	5	0.0194040697674419	13.08	0.000298465454698795
8105456	133383	SETD9	rs252904	5	0.0194040697674419	13.08	0.000298465454698795
8105456	133383	SETD9	rs252915	5	0.0194040697674419	13.08	0.000298465454698795
8105456	133383	SETD9	rs2113079	5	0.0194040697674419	13.08	0.000298465454698795
8105456	133383	SETD9	rs832584	5	0.0264699593756682	12.48	0.000411332197233919
8105456	133383	SETD9	rs33320	5	0.0477403846153846	11.4	0.000734441059785543
8105456	133383	SETD9	rs702681	5	0.0477403846153846	11.4	0.000734441059785543
7903457	55170	PRMT6	rs9435441	1	0.00040950040950041	18.42	1.77188442771163e-05
7903457	55170	PRMT6	rs1730859	1	0.00040950040950041	18.42	1.77188442771163e-05
7903457	55170	PRMT6	rs1335055	1	0.000647948164146868	17.8	2.45383243527581e-05
7903457	55170	PRMT6	rs2335077	1	0.00202578268876611	16.64	4.51879120691815e-05
8039226	11026	LILRA3	rs11667529	19	0.000407497962510187	18.41	1.78120748316976e-05
8039226	11026	LILRA3	rs103294	19	0.00264550264550265	16.4	5.12852296406065e-05
7925229	148789	B3GALNT2	rs291356	1	0.000480769230769231	18.3	1.88707168765456e-05
7925229	148789	B3GALNT2	rs1305556	1	0.00174129353233831	16.7	4.37809984773183e-05
7925229	148789	B3GALNT2	rs696244	1	0.00174129353233831	16.7	4.37809984773183e-05
7925229	148789	B3GALNT2	rs291395	1	0.0388592750533049	11.78	0.000598704844102237
7925229	148789	B3GALNT2	rs291371	1	0.0395474325500435	11.73	0.000615005925480334
7925229	148789	B3GALNT2	rs291377	1	0.0463732681336593	11.46	0.000711103000083523
8135172	80228	ORAI2	rs10237343	7	0.000552922590837283	18.22	1.96801359436214e-05
8135172	80228	ORAI2	rs6958795	7	0.000552922590837283	18.22	1.96801359436214e-05
8135172	80228	ORAI2	rs6947435	7	0.018293620292083	13.24	0.000274037909602573
8135172	80228	ORAI2	rs4481505	7	0.0306273802365203	12.22	0.000472799309459049
7912937	11240	PADI2	rs2076608	1	0.00054773082942097	18.19	1.99925819752223e-05
7912937	11240	PADI2	rs2235918	1	0.00054773082942097	18.19	1.99925819752223e-05
7912937	11240	PADI2	rs2076607	1	0.00054773082942097	18.19	1.99925819752223e-05
7912937	11240	PADI2	rs2235914	1	0.00054773082942097	18.19	1.99925819752223e-05
7912937	11240	PADI2	rs733785	1	0.0398441558441558	11.71	0.000621651197291592
7912937	11240	PADI2	rs2076616	1	0.0466988727858293	11.44	0.000718797910643904
7917037	1429	CRYZ	rs1969111	1	0.000543900543900544	18.18	2.00978342140874e-05
7917037	1429	CRYZ	rs1475396	1	0.00069589422407794	17.55	2.79850783474348e-05
7917037	1429	CRYZ	rs10874274	1	0.00069589422407794	17.55	2.79850783474348e-05
7917037	1429	CRYZ	rs277375	1	0.0056282722513089	15.22	9.56846697618158e-05
7917037	1429	CRYZ	rs405445	1	0.0056282722513089	15.22	9.56846697618158e-05
8052233	130162	CLHC1	rs7349405	2	0.000531511009870919	18.12	2.07411419990997e-05
8052233	130162	CLHC1	rs6545480	2	0.0041858090862685	15.69	7.46176333198714e-05
8052233	130162	CLHC1	rs1444261	2	0.0147902869757174	13.51	0.000237295539993408
8132515	644	BLVRA	rs10262602	7	0.000531511009870919	18.12	2.07411419990997e-05
8132515	644	BLVRA	rs1100404	7	0.000531511009870919	18.12	2.07411419990997e-05
8132515	644	BLVRA	rs849162	7	0.000531511009870919	18.12	2.07411419990997e-05
8132515	644	BLVRA	rs1317916	7	0.000531511009870919	18.12	2.07411419990997e-05
8132515	644	BLVRA	rs600380	7	0.00856044723969252	14.43	0.000145466426645702
8141762	5439	POLR2J	rs4481505	7	0.000525525525525526	18.08	2.11814674746334e-05
8023080	125336	LOXHD1	rs328166	18	0.000596569724086503	18	2.20904969985855e-05
8023080	125336	LOXHD1	rs16939675	18	0.00389408099688474	15.78	7.11506710952253e-05
7975113	91612	CHURC1	rs10498518	14	0.000663716814159292	17.96	2.25596083388366e-05
7975113	91612	CHURC1	rs12590986	14	0.000663716814159292	17.96	2.25596083388366e-05
7975113	91612	CHURC1	rs10151701	14	0.000663716814159292	17.96	2.25596083388366e-05
7975113	91612	CHURC1	rs2412065	14	0.000663716814159292	17.96	2.25596083388366e-05
7975113	91612	CHURC1	rs1957425	14	0.00447394296951819	15.57	7.95061232433368e-05
7975113	91612	CHURC1	rs2737844	14	0.0281106949646276	12.39	0.00043163925417527
7975113	91612	CHURC1	rs11623886	14	0.0311904761904762	12.2	0.000477895158568766
7975113	91612	CHURC1	rs2412106	14	0.0311904761904762	12.2	0.000477895158568766
7975113	91612	CHURC1	rs4899155	14	0.0311904761904762	12.2	0.000477895158568766
7975113	91612	CHURC1	rs8007405	14	0.0311904761904762	12.2	0.000477895158568766
7975113	91612	CHURC1	rs34852276	14	0.0372580936878278	11.86	0.000573525442794884
7975113	91612	CHURC1	rs4899158	14	0.0391258557135334	11.75	0.000608432381673357
7975113	91612	CHURC1	rs4902348	14	0.0498993652268153	11.29	0.000779256814602957
8146159	10947	AP3M2	rs13270574	8	0.000663716814159292	17.96	2.25596083388366e-05
8146159	10947	AP3M2	rs4641052	8	0.000663716814159292	17.96	2.25596083388366e-05
8146159	10947	AP3M2	rs4615558	8	0.000663716814159292	17.96	2.25596083388366e-05
8146159	10947	AP3M2	rs7009632	8	0.000663716814159292	17.96	2.25596083388366e-05
8146159	10947	AP3M2	rs11998613	8	0.00336487907465825	15.84	6.89298373729534e-05
8146159	10947	AP3M2	rs4581040	8	0.0284223449969306	12.34	0.000443355021455444
8146159	10947	AP3M2	rs2020922	8	0.0284223449969306	12.34	0.000443355021455444
8129728	54806	AHI1	rs6908428	6	0.000656455142231947	17.95	2.26784419122277e-05
8129728	54806	AHI1	rs7750586	6	0.000656455142231947	17.95	2.26784419122277e-05
8129728	54806	AHI1	rs6931735	6	0.00294784580498866	16.15	5.85185695899184e-05
8129728	54806	AHI1	rs7772681	6	0.00322760155815248	16.06	6.13666845331156e-05
8129728	54806	AHI1	rs6935146	6	0.00321543408360129	15.94	6.5382275915256e-05
8129728	54806	AHI1	rs2746419	6	0.00425425425425425	15.63	7.70228721646551e-05
8129728	54806	AHI1	rs11154798	6	0.00565121412803532	15.25	9.41767558985692e-05
8129728	54806	AHI1	rs9399148	6	0.00592051905920519	14.97	0.000109234061414674
8129728	54806	AHI1	rs2614286	6	0.00641178813221824	14.9	0.000113362985350017
8129728	54806	AHI1	rs2757649	6	0.00932085932085932	14.37	0.00015017596766537
8129728	54806	AHI1	rs2757643	6	0.0135342789598109	13.72	0.000212182871222579
8129728	54806	AHI1	rs2614287	6	0.0184732824427481	13.22	0.00027697761801865
8038852	89858	SIGLEC12	rs6509544	19	0.000650759219088937	17.84	2.40278657909857e-05
8038852	89858	SIGLEC12	rs2864104	19	0.0013671875	17.06	3.62171527409293e-05
8038852	89858	SIGLEC12	rs7253637	19	0.00185185185185185	16.68	4.42450075662803e-05
8038852	89858	SIGLEC12	rs4802807	19	0.00598393574297189	14.95	0.000110398063117963
8038852	89858	SIGLEC12	rs10221457	19	0.00600961538461538	14.94	0.000110984737479153
8038852	89858	SIGLEC12	rs10405214	19	0.00714025500910747	14.63	0.000130815460666693
8038852	89858	SIGLEC12	rs10410468	19	0.0109006314390163	14.15	0.000168797104724886
8038852	89858	SIGLEC12	rs10422359	19	0.0409965635738832	11.66	0.000638583409205457
8038852	89858	SIGLEC12	rs11084083	19	0.0450620347394541	11.51	0.000692227779118755
8054166	80705	TSGA10	rs1133977	2	0.000646551724137931	17.77	2.49283069914181e-05
8054166	80705	TSGA10	rs12613624	2	0.000757575757575758	17.5	2.87307684349105e-05
8054166	80705	TSGA10	rs4851187	2	0.00677966101694915	14.74	0.000123400284107166
8054166	80705	TSGA10	rs11689265	2	0.00677966101694915	14.74	0.000123400284107166
8054166	80705	TSGA10	rs1453564	2	0.0117982873453853	13.99	0.000183785507011936
8054166	80705	TSGA10	rs2309520	2	0.0117982873453853	13.99	0.000183785507011936
8054166	80705	TSGA10	rs6740054	2	0.0117982873453853	13.99	0.000183785507011936
8054166	80705	TSGA10	rs12612688	2	0.0117982873453853	13.99	0.000183785507011936
8054166	80705	TSGA10	rs7571390	2	0.0117982873453853	13.99	0.000183785507011936
8054166	80705	TSGA10	rs1563108	2	0.0117982873453853	13.99	0.000183785507011936
8054166	80705	TSGA10	rs1563107	2	0.0117982873453853	13.99	0.000183785507011936
8054166	80705	TSGA10	rs12470471	2	0.0166929963138494	13.35	0.000258422624686341
8054166	80705	TSGA10	rs12999417	2	0.0305555555555556	12.23	0.000470271984148325
8038547	256236	NAPSB	rs1405655	19	0.000645161290322581	17.76	2.50596803285706e-05
8038547	256236	NAPSB	rs3219337	19	0.00294784580498866	16.15	5.85185695899184e-05
8038547	256236	NAPSB	rs4802703	19	0.00659762178749521	14.79	0.000120171066371006
7915101	3633	INPP5B	rs12563037	1	0.000641025641025641	17.7	2.58626601740446e-05
7915101	3633	INPP5B	rs3795494	1	0.0187719298245614	13.18	0.000282952756437626
7915101	3633	INPP5B	rs473279	1	0.0422210849539406	11.63	0.000648965547607567
8003068	10200	MPHOSPH6	rs4889476	16	0.000641025641025641	17.7	2.58626601740446e-05
8003068	10200	MPHOSPH6	rs2967370	16	0.000641025641025641	17.7	2.58626601740446e-05
8003068	10200	MPHOSPH6	rs41534745	16	0.00552147239263804	15.02	0.000106377806753906
8003068	10200	MPHOSPH6	rs1862820	16	0.00552147239263804	15.02	0.000106377806753906
8003068	10200	MPHOSPH6	rs2911391	16	0.00552147239263804	15.02	0.000106377806753906
8003068	10200	MPHOSPH6	rs918761	16	0.0166929963138494	13.35	0.000258422624686341
8003068	10200	MPHOSPH6	rs918763	16	0.0166929963138494	13.35	0.000258422624686341
8003068	10200	MPHOSPH6	rs12597534	16	0.0185269552012149	13.21	0.000278459372405033
8003068	10200	MPHOSPH6	rs7205534	16	0.0185269552012149	13.21	0.000278459372405033
8003068	10200	MPHOSPH6	rs1134847	16	0.019585142305837	13.06	0.000301669435807222
8003068	10200	MPHOSPH6	rs12597171	16	0.0196642685851319	13.04	0.0003049080963483
8003068	10200	MPHOSPH6	rs7192444	16	0.026084142394822	12.51	0.000404779603894183
8003068	10200	MPHOSPH6	rs2967355	16	0.026084142394822	12.51	0.000404779603894183
8003068	10200	MPHOSPH6	rs2288050	16	0.0349905838041431	11.99	0.000534867898538342
8003068	10200	MPHOSPH6	rs4889467	16	0.0372580936878278	11.86	0.000573525442794884
7958860	22895	RPH3A	rs3803059	12	0.000701754385964912	17.57	2.76922761795687e-05
7958860	22895	RPH3A	rs2384069	12	0.00101010101010101	17.29	3.208710330961e-05
7958860	22895	RPH3A	rs4141252	12	0.00244047619047619	16.48	4.9165983987176e-05
7958860	22895	RPH3A	rs7306609	12	0.00321151716500554	16.05	6.16916269986505e-05
7958860	22895	RPH3A	rs4767019	12	0.00321151716500554	16.05	6.16916269986505e-05
7958860	22895	RPH3A	rs757399	12	0.00321151716500554	16.05	6.16916269986505e-05
7958860	22895	RPH3A	rs7958347	12	0.00321151716500554	16.05	6.16916269986505e-05
7958860	22895	RPH3A	rs7966149	12	0.00321151716500554	16.05	6.16916269986505e-05
7958860	22895	RPH3A	rs10850088	12	0.00404354587869362	15.77	7.15277464697272e-05
7958860	22895	RPH3A	rs3782871	12	0.0166797590992406	13.34	0.000259804348918242
7958860	22895	RPH3A	rs2269872	12	0.0483554712207464	11.36	0.000750428244841853
7904303	9398	CD101	rs4659051	1	0.000823045267489712	17.48	2.90346063356028e-05
7904303	9398	CD101	rs2806874	1	0.0397602918186555	11.72	0.00061831954606457
8180377	439921	MXRA7	rs11868472	17	0.000819672131147541	17.46	2.93416734756407e-05
8180377	439921	MXRA7	rs2286585	17	0.00447394296951819	15.57	7.95061232433368e-05
8123621	5269	SERPINB6	rs2165123	6	0.00100806451612903	17.28	3.22564145624377e-05
8018761	10610	ST6GALNAC2	rs11077835	17	0.00100401606425703	17.27	3.24266237346818e-05
8018761	10610	ST6GALNAC2	rs11077829	17	0.0121042830540037	13.89	0.000193827006416491
8180372	10610	ST6GALNAC2	rs11077835	17	0.00100401606425703	17.27	3.24266237346818e-05
8180372	10610	ST6GALNAC2	rs11077829	17	0.0121042830540037	13.89	0.000193827006416491
8097128	5393	EXOSC9	rs6815973	4	0.00106666666666667	17.26	3.25977356170059e-05
8097128	5393	EXOSC9	rs6839054	4	0.0117982873453853	13.99	0.000183785507011936
8097128	5393	EXOSC9	rs1507994	4	0.0188905547226387	13.17	0.000284466737292217
8097128	5393	EXOSC9	rs3217753	4	0.0219371243643088	12.86	0.000335680593296239
8097128	5393	EXOSC9	rs7686200	4	0.0219371243643088	12.86	0.000335680593296239
8097128	5393	EXOSC9	rs28532673	4	0.0284186716018918	12.35	0.00044098647251007
8097128	5393	EXOSC9	rs6823488	4	0.0284186716018918	12.35	0.00044098647251007
8097128	5393	EXOSC9	rs7659604	4	0.0284186716018918	12.35	0.00044098647251007
8097128	5393	EXOSC9	rs7659943	4	0.0347678369195923	12	0.00053200550513925
7938788	3948	LDHC	rs2403279	11	0.00125412541254125	17.17	3.41791678256345e-05
7938788	3948	LDHC	rs7112492	11	0.00264084507042254	16.39	5.15565146851461e-05
8147019	51101	ZC2HC1A	rs13280202	8	0.00125412541254125	17.17	3.41791678256345e-05
8147019	51101	ZC2HC1A	rs2369440	8	0.00555555555555556	15.12	0.000100888767231574
8147019	51101	ZC2HC1A	rs6993386	8	0.0201194743130227	13.01	0.000309831941764685
7897745	57085	AGTRAP	rs11121821	1	0.00124671916010499	17.12	3.50908314438158e-05
8111136	54463	FAM134B	rs256890	5	0.00137524557956778	17.09	3.56495213359172e-05
8111136	54463	FAM134B	rs382288	5	0.00135658914728682	16.99	3.7577211803569e-05
8111136	54463	FAM134B	rs377978	5	0.00135658914728682	16.99	3.7577211803569e-05
8111136	54463	FAM134B	rs419470	5	0.00260047281323877	16.43	5.04799559140982e-05
8113413	83594	NUDT12	rs7730302	5	0.00137254901960784	17.07	3.60269399303486e-05
7916727	23421	ITGB3BP	rs217483	1	0.0013671875	17.06	3.62171527409293e-05
7916727	23421	ITGB3BP	rs855325	1	0.0013671875	17.06	3.62171527409293e-05
7916727	23421	ITGB3BP	rs10789138	1	0.00305084745762712	16.14	5.88283467183401e-05
7916727	23421	ITGB3BP	rs17319708	1	0.0463732681336593	11.46	0.000711103000083523
8055702	9111	NMI	rs2271811	2	0.00136186770428016	17.04	3.66006121971753e-05
8055702	9111	NMI	rs4665150	2	0.00281124497991968	16.23	5.6098679405637e-05
8055702	9111	NMI	rs9287955	2	0.00416666666666667	15.75	7.22879388261805e-05
8055702	9111	NMI	rs6708382	2	0.00416666666666667	15.75	7.22879388261805e-05
8055702	9111	NMI	rs6726634	2	0.00416666666666667	15.75	7.22879388261805e-05
8055702	9111	NMI	rs12469634	2	0.0177448687970902	13.3	0.000265406117232211
8055702	9111	NMI	rs6705511	2	0.0184304703476483	13.23	0.000275503811434269
8055702	9111	NMI	rs9646784	2	0.0184304703476483	13.23	0.000275503811434269
8055702	9111	NMI	rs289825	2	0.0184304703476483	13.23	0.000275503811434269
8055702	9111	NMI	rs1533586	2	0.0184304703476483	13.23	0.000275503811434269
8055702	9111	NMI	rs17796622	2	0.0193187347931873	13.1	0.000295295777966161
7948987	11145	PLA2G16	rs7115616	11	0.00160875160875161	16.96	3.81757014028371e-05
7957338	6857	SYT1	rs10506806	12	0.0016025641025641	16.91	3.91945548233263e-05
7957338	6857	SYT1	rs17041558	12	0.0167197452229299	13.36	0.000257048306655275
7916669	85440	DOCK7	rs11207969	1	0.00159642401021711	16.9	3.94015827251318e-05
7916669	85440	DOCK7	rs4350231	1	0.00159642401021711	16.9	3.94015827251318e-05
7916669	85440	DOCK7	rs10889332	1	0.00159642401021711	16.9	3.94015827251318e-05
7916669	85440	DOCK7	rs1168045	1	0.0141252457174951	13.59	0.000227393629657518
7916669	85440	DOCK7	rs1184865	1	0.0142817294281729	13.58	0.000228608235882123
7916669	85440	DOCK7	rs1168013	1	0.0142817294281729	13.58	0.000228608235882123
7916669	85440	DOCK7	rs1748195	1	0.0142817294281729	13.58	0.000228608235882123
7916669	85440	DOCK7	rs6587980	1	0.0142817294281729	13.58	0.000228608235882123
7916669	85440	DOCK7	rs7539035	1	0.0142817294281729	13.58	0.000228608235882123
7916669	85440	DOCK7	rs1168114	1	0.0142817294281729	13.58	0.000228608235882123
7916669	85440	DOCK7	rs4409689	1	0.0142817294281729	13.58	0.000228608235882123
7916669	85440	DOCK7	rs7518497	1	0.0142817294281729	13.58	0.000228608235882123
7916669	85440	DOCK7	rs10889353	1	0.0184304703476483	13.23	0.000275503811434269
7916669	85440	DOCK7	rs995000	1	0.0191697191697192	13.11	0.000293723687659695
7916669	85440	DOCK7	rs11207995	1	0.019585142305837	13.06	0.000301669435807222
7916669	85440	DOCK7	rs12042319	1	0.0241371632153195	12.69	0.00036761627064854
8129618	8876	VNN1	rs990499	6	0.00170132325141777	16.76	4.24181159869127e-05
8129618	8876	VNN1	rs742516	6	0.00201465201465201	16.63	4.542677833575e-05
8129618	8876	VNN1	rs990500	6	0.00416666666666667	15.75	7.22879388261805e-05
8129618	8876	VNN1	rs2745441	6	0.00422391857506361	15.68	7.5013194665459e-05
8129618	8876	VNN1	rs2745443	6	0.00422391857506361	15.68	7.5013194665459e-05
8129618	8876	VNN1	rs2840826	6	0.00422391857506361	15.68	7.5013194665459e-05
8129618	8876	VNN1	rs2745442	6	0.00419191919191919	15.67	7.54108655586916e-05
8129618	8876	VNN1	rs2840827	6	0.0132738095238095	13.75	0.000208820819710062
8129618	8876	VNN1	rs909975	6	0.0165465705898052	13.38	0.000254321729089974
8129618	8876	VNN1	rs2745426	6	0.0244795090948937	12.64	0.000377579978239458
8152962	23639	LRRC6	rs11988034	8	0.00169811320754717	16.75	4.26422647459538e-05
8152962	23639	LRRC6	rs10110735	8	0.00554844216816048	15.16	9.87737876416666e-05
8152962	23639	LRRC6	rs2553600	8	0.00677966101694915	14.74	0.000123400284107166
8152962	23639	LRRC6	rs2553599	8	0.00677966101694915	14.74	0.000123400284107166
8152962	23639	LRRC6	rs2739023	8	0.0115857605177994	14.05	0.000178013832267802
8152962	23639	LRRC6	rs2553614	8	0.0115857605177994	14.05	0.000178013832267802
8152962	23639	LRRC6	rs2247049	8	0.0115857605177994	14.05	0.000178013832267802
8152962	23639	LRRC6	rs7827081	8	0.0284502379474447	12.36	0.000438630690703207
8152962	23639	LRRC6	rs10956677	8	0.0284502379474447	12.36	0.000438630690703207
7898736	29092	LINC00339	rs10917139	1	0.00175438596491228	16.72	4.33218813590482e-05
7898736	29092	LINC00339	rs10917145	1	0.00263157894736842	16.38	5.18292427384967e-05
7898736	29092	LINC00339	rs2056974	1	0.00535714285714286	15.34	8.97949545107783e-05
7996772	9057	SLC7A6	rs12927428	16	0.00185185185185185	16.68	4.42450075662803e-05
7996772	9057	SLC7A6	rs1465467	16	0.00284414106939704	16.19	5.72957781845593e-05
7996772	9057	SLC7A6	rs9935025	16	0.00431547619047619	15.6	7.8254588785575e-05
7996772	9057	SLC7A6	rs4783619	16	0.00919540229885057	14.39	0.000148589302156604
7996772	9057	SLC7A6	rs2290698	16	0.00919540229885057	14.39	0.000148589302156604
7996772	9057	SLC7A6	rs9933029	16	0.0112545514730222	14.13	0.000170601183355712
7996772	9057	SLC7A6	rs11075672	16	0.0166929963138494	13.35	0.000258422624686341
7996772	9057	SLC7A6	rs4783552	16	0.0184732824427481	13.22	0.00027697761801865
7996772	9057	SLC7A6	rs4783553	16	0.0198994252873563	13.03	0.000306540549745652
7996772	9057	SLC7A6	rs2863978	16	0.0209885219020848	12.93	0.000323357782926065
7996772	9057	SLC7A6	rs4783558	16	0.0370935513169846	11.87	0.00057045412526219
7996772	9057	SLC7A6	rs1868159	16	0.0477413219210651	11.38	0.000742391172649204
8107005	831	CAST	rs7733671	5	0.00202578268876611	16.64	4.51879120691815e-05
8107005	831	CAST	rs26485	5	0.00202578268876611	16.64	4.51879120691815e-05
8107005	831	CAST	rs26484	5	0.0130801687763713	13.79	0.000204421414313996
8107005	831	CAST	rs26483	5	0.0130801687763713	13.79	0.000204421414313996
8107005	831	CAST	rs149319	5	0.0203136136849608	12.99	0.000313158969130093
8107005	831	CAST	rs6556937	5	0.0497048772910842	11.3	0.000775070909245685
8180379	439921	MXRA7	rs11868472	17	0.00242424242424242	16.58	4.66402886979392e-05
8180379	439921	MXRA7	rs2286585	17	0.00720624778132765	14.54	0.000137215004729985
7982535	84529	C15orf41	rs11073182	15	0.00241109101868596	16.57	4.68868746267823e-05
7982535	84529	C15orf41	rs12101796	15	0.00241109101868596	16.57	4.68868746267823e-05
7982535	84529	C15orf41	rs7162621	15	0.0114182296808161	14.11	0.000172424683340341
7982535	84529	C15orf41	rs16963466	15	0.0114182296808161	14.11	0.000172424683340341
7982535	84529	C15orf41	rs12912029	15	0.0114182296808161	14.11	0.000172424683340341
7982535	84529	C15orf41	rs12916408	15	0.0114182296808161	14.11	0.000172424683340341
8026780	25796	PGLS	rs4450527	19	0.00246246246246246	16.52	4.81396072394149e-05
8068612	7485	WRB	rs2836999	21	0.00246246246246246	16.52	4.81396072394149e-05
8068612	7485	WRB	rs2837008	21	0.0053835800807537	15.3	9.17165112768606e-05
7901460	2882	GPX7	rs835341	1	0.00245362058647516	16.49	4.89073450926998e-05
7901460	2882	GPX7	rs835342	1	0.00245362058647516	16.49	4.89073450926998e-05
7901460	2882	GPX7	rs835344	1	0.00530814215024741	15.31	9.12322771501236e-05
7901460	2882	GPX7	rs494030	1	0.0299959546925566	12.25	0.00046525815807105
7901460	2882	GPX7	rs11583225	1	0.035447063224841	11.96	0.000543548707239421
7901460	2882	GPX7	rs835337	1	0.0463732681336593	11.46	0.000711103000083523
7946380	9866	TRIM66	rs10840106	11	0.00245362058647516	16.49	4.89073450926998e-05
7946380	9866	TRIM66	rs11042032	11	0.00584652862362972	14.98	0.000108656700691986
7946380	9866	TRIM66	rs7940366	11	0.00658198614318707	14.8	0.00011953550181303
7916229	55268	ECHDC2	rs481440	1	0.00244047619047619	16.48	4.9165983987176e-05
7916229	55268	ECHDC2	rs480299	1	0.00312837108953614	15.97	6.43542517660351e-05
7935116	5950	RBP4	rs11187527	10	0.00255041518386714	16.45	4.99501820079773e-05
7916568	1600	DAB1	rs1106875	1	0.00263157894736842	16.38	5.18292427384967e-05
7916568	1600	DAB1	rs17116840	1	0.00314875135722041	15.98	6.40152023719794e-05
7930304	9446	GSTO1	rs10491046	10	0.00273892773892774	16.35	5.26561624267658e-05
7930304	9446	GSTO1	rs156699	10	0.00283564814814815	16.27	5.49267298455813e-05
7930304	9446	GSTO1	rs157081	10	0.00283564814814815	16.27	5.49267298455813e-05
7930304	9446	GSTO1	rs7072534	10	0.00317982456140351	16.03	6.23467128068085e-05
7930304	9446	GSTO1	rs11192008	10	0.00317982456140351	16.03	6.23467128068085e-05
7930304	9446	GSTO1	rs276215	10	0.00311827956989247	15.96	6.46951073530494e-05
7930304	9446	GSTO1	rs276213	10	0.00311827956989247	15.96	6.46951073530494e-05
7930304	9446	GSTO1	rs2297235	10	0.00476190476190476	15.46	8.42698834650494e-05
7930304	9446	GSTO1	rs1865926	10	0.00476190476190476	15.46	8.42698834650494e-05
7930304	9446	GSTO1	rs276219	10	0.00559895833333333	15.21	9.61926880352054e-05
7930304	9446	GSTO1	rs4925	10	0.0076271186440678	14.5	0.000140159542629564
7930304	9446	GSTO1	rs156697	10	0.0121883656509695	13.87	0.000195900695887098
7930304	9446	GSTO1	rs276203	10	0.0121883656509695	13.87	0.000195900695887098
7930304	9446	GSTO1	rs12359649	10	0.0227807971014493	12.77	0.000352222836757016
7930304	9446	GSTO1	rs2282326	10	0.0264699593756682	12.48	0.000411332197233919
8107920	6584	SLC22A5	rs12521868	5	0.00273414776032577	16.33	5.32148000349737e-05
8107920	6584	SLC22A5	rs2522057	5	0.00416666666666667	15.75	7.22879388261805e-05
8107920	6584	SLC22A5	rs2631360	5	0.00932085932085932	14.37	0.00015017596766537
8107920	6584	SLC22A5	rs11739135	5	0.011609756097561	14.06	0.000177069791622873
8107920	6584	SLC22A5	rs11748193	5	0.0126666666666667	13.81	0.000202256849006767
8107920	6584	SLC22A5	rs2522051	5	0.044864775178364	11.52	0.000688513896645078
8138977	23333	DPY19L1	rs329277	7	0.00278745644599303	16.28	5.46376094470769e-05
8138977	23333	DPY19L1	rs328890	7	0.0244795090948937	12.64	0.000377579978239458
8138977	23333	DPY19L1	rs328928	7	0.0268837803320562	12.47	0.00041354009261757
8016932	4353	MPO	rs2240261	17	0.00283073367995378	16.24	5.58033552467249e-05
8016932	4353	MPO	rs2107545	17	0.00281124497991968	16.23	5.6098679405637e-05
8016932	4353	MPO	rs4401102	17	0.00281124497991968	16.23	5.6098679405637e-05
7902158	200132	TCTEX1D1	rs12029896	1	0.00281124497991968	16.23	5.6098679405637e-05
7902158	200132	TCTEX1D1	rs510771	1	0.00281124497991968	16.23	5.6098679405637e-05
7902158	200132	TCTEX1D1	rs566057	1	0.00311325818572195	15.95	6.50377788222436e-05
7902158	200132	TCTEX1D1	rs553729	1	0.00656506447831184	14.83	0.000117649036627626
7902158	200132	TCTEX1D1	rs473470	1	0.00656506447831184	14.83	0.000117649036627626
7902158	200132	TCTEX1D1	rs11208945	1	0.00717117117117117	14.59	0.0001336217477007
7937508	977	CD151	rs5030780	11	0.00281124497991968	16.23	5.6098679405637e-05
8127051	9697	TRAM2	rs9370134	6	0.00281124497991968	16.23	5.6098679405637e-05
8127051	9697	TRAM2	rs16882812	6	0.0330232558139535	12.09	0.000506929743046445
8127051	9697	TRAM2	rs17602312	6	0.0379440258342304	11.83	0.000582839943179275
8151890	94241	TP53INP1	rs713113	8	0.00279202279202279	16.22	5.63955753341649e-05
8151890	94241	TP53INP1	rs12548874	8	0.00443469785575049	15.55	8.03516478684197e-05
8151890	94241	TP53INP1	rs6991067	8	0.00557620817843866	15.05	0.000104700256636431
8151890	94241	TP53INP1	rs1453377	8	0.00715307582260372	14.58	0.000134332739940524
8151890	94241	TP53INP1	rs4735336	8	0.0112545514730222	14.13	0.000170601183355712
8151890	94241	TP53INP1	rs10098778	8	0.0112545514730222	14.13	0.000170601183355712
8151890	94241	TP53INP1	rs1713669	8	0.0120300751879699	13.95	0.00018773765577684
8151890	94241	TP53INP1	rs527234	8	0.0120300751879699	13.95	0.00018773765577684
8151890	94241	TP53INP1	rs16893776	8	0.0125265392781316	13.82	0.000201183240330766
7903920	1117	CHI3L2	rs4838892	1	0.00294784580498866	16.15	5.85185695899184e-05
8128850	85413	SLC22A16	rs9386904	6	0.00313725490196078	16.09	6.04021482776116e-05
8128850	85413	SLC22A16	rs7756222	6	0.0327499027615714	12.11	0.000501521354224128
8099982	323	APBB2	rs13109566	4	0.00318257956448911	16.07	6.10434633698428e-05
8099982	323	APBB2	rs17528008	4	0.0303048657379366	12.24	0.00046775829181048
8092358	23101	MCF2L2	rs10937134	3	0.00319031903190319	16.04	6.20182999965458e-05
8092358	23101	MCF2L2	rs6443886	3	0.00319031903190319	16.04	6.20182999965458e-05
8099132	54360	CYTL1	rs7668155	4	0.00316421167484997	16	6.33424836662398e-05
8099132	54360	CYTL1	rs6446313	4	0.00658149438637244	14.82	0.000118274505048066
8099132	54360	CYTL1	rs9998195	4	0.0216805942432683	12.88	0.000332112239392178
8151572	64089	SNX16	rs6983451	8	0.00316421167484997	16	6.33424836662398e-05
8151572	64089	SNX16	rs1597753	8	0.00657165479018211	14.85	0.000116408069911784
8151572	64089	SNX16	rs7004177	8	0.00716103235187205	14.61	0.000132211108336988
8151572	64089	SNX16	rs10504742	8	0.0109784411276949	14.14	0.000169696729464101
8151572	64089	SNX16	rs1021329	8	0.0133155397390273	13.74	0.000209935497613947
8151572	64089	SNX16	rs7826141	8	0.0140243902439024	13.67	0.000217907940275337
8151572	64089	SNX16	rs1463253	8	0.0165465705898052	13.38	0.000254321729089974
8151572	64089	SNX16	rs1966850	8	0.0165465705898052	13.38	0.000254321729089974
8151572	64089	SNX16	rs11779650	8	0.0165465705898052	13.38	0.000254321729089974
8151572	64089	SNX16	rs6983754	8	0.0201810817250417	13	0.000311490976767384
8151572	64089	SNX16	rs7461058	8	0.0210908239700375	12.92	0.000325089860071051
8151572	64089	SNX16	rs1817107	8	0.0241371632153195	12.69	0.00036761627064854
8151572	64089	SNX16	rs10106226	8	0.0255194805194805	12.55	0.000396206301852743
8151572	64089	SNX16	rs2955015	8	0.0349905838041431	11.99	0.000534867898538342
8151572	64089	SNX16	rs1451998	8	0.0461890742558063	11.47	0.0007072868059427
8151572	64089	SNX16	rs2895739	8	0.0461890742558063	11.47	0.0007072868059427
7910591	84284	NTPCR	rs12410594	1	0.00314875135722041	15.98	6.40152023719794e-05
7910591	84284	NTPCR	rs3766491	1	0.0222601959444065	12.81	0.000344771570610167
7942417	9828	ARHGEF17	rs3741149	11	0.00314875135722041	15.98	6.40152023719794e-05
7942417	9828	ARHGEF17	rs7930880	11	0.00314875135722041	15.98	6.40152023719794e-05
7942417	9828	ARHGEF17	rs11824050	11	0.00856044723969252	14.43	0.000145466426645702
7942417	9828	ARHGEF17	rs7342205	11	0.010391363022942	14.23	0.000161770864880322
7942417	9828	ARHGEF17	rs7114009	11	0.0204148986327204	12.97	0.000316522021639725
7942417	9828	ARHGEF17	rs7941359	11	0.0204148986327204	12.97	0.000316522021639725
7942417	9828	ARHGEF17	rs7125598	11	0.0204148986327204	12.97	0.000316522021639725
7993337	100126355	MIR365A	rs30238	16	0.00321027287319422	15.93	6.57286084264298e-05
7993337	100126355	MIR365A	rs30123	16	0.00338624338624339	15.85	6.85665365128213e-05
7993337	100126355	MIR365A	rs30237	16	0.00535714285714286	15.34	8.97949545107783e-05
8085556	9467	SH3BP5	rs1287468	3	0.00320512820512821	15.92	6.60767862031001e-05
8013094	8533	COPS3	rs4985761	17	0.00338624338624339	15.85	6.85665365128213e-05
8013094	8533	COPS3	rs8072402	17	0.00338624338624339	15.85	6.85665365128213e-05
8013094	8533	COPS3	rs7208065	17	0.00715307582260372	14.58	0.000134332739940524
8013094	8533	COPS3	rs4985752	17	0.0140643274853801	13.68	0.000216750607095685
7978586	1073	CFL2	rs7156331	14	0.00336487907465825	15.84	6.89298373729534e-05
7978586	1073	CFL2	rs9743965	14	0.00552784704904406	15.09	0.000102504860961449
8083090	253461	ZBTB38	rs6440003	3	0.00336487907465825	15.84	6.89298373729534e-05
8083090	253461	ZBTB38	rs724016	3	0.00336487907465825	15.84	6.89298373729534e-05
8083090	253461	ZBTB38	rs1344672	3	0.010391363022942	14.23	0.000161770864880322
8083090	253461	ZBTB38	rs9822195	3	0.0117948717948718	14.02	0.000180876482574056
8083090	253461	ZBTB38	rs7613516	3	0.0189845474613687	13.13	0.000290604773230187
8083090	253461	ZBTB38	rs6440001	3	0.0331611174894757	12.06	0.000515152920191081
8083090	253461	ZBTB38	rs9838625	3	0.0349905838041431	11.99	0.000534867898538342
8106633	4437	MSH3	rs836817	5	0.00408902691511387	15.76	7.19068321154237e-05
8106633	4437	MSH3	rs245013	5	0.0272074355724546	12.45	0.000417991819919652
8060675	994	CDC25B	rs4815610	20	0.00414110429447853	15.73	7.30562589109567e-05
7927814	23411	SIRT1	rs10997841	10	0.00419191919191919	15.67	7.54108655586916e-05
7927814	23411	SIRT1	rs17712705	10	0.00419191919191919	15.67	7.54108655586916e-05
7927814	23411	SIRT1	rs7894483	10	0.00419191919191919	15.67	7.54108655586916e-05
7927814	23411	SIRT1	rs7894163	10	0.00419191919191919	15.67	7.54108655586916e-05
7927814	23411	SIRT1	rs669794	10	0.00419191919191919	15.67	7.54108655586916e-05
7927814	23411	SIRT1	rs11596401	10	0.00457610789980732	15.5	8.25052538926224e-05
7927814	23411	SIRT1	rs717976	10	0.0377297297297297	11.84	0.00057971825962413
7997662	9764	KIAA0513	rs2132848	16	0.00426706827309237	15.65	7.62125813761949e-05
7997662	9764	KIAA0513	rs1982967	16	0.00827199439186821	14.46	0.000143167710502961
7997662	9764	KIAA0513	rs16975110	16	0.00827199439186821	14.46	0.000143167710502961
7997662	9764	KIAA0513	rs3794679	16	0.0158586688578472	13.46	0.000243703757206372
7997662	9764	KIAA0513	rs12444720	16	0.0389770723104056	11.76	0.00060517226253804
7997662	9764	KIAA0513	rs7499978	16	0.0444722778891116	11.54	0.00068114640106556
7951535	143888	KDELC2	rs4533001	11	0.00425425425425425	15.63	7.70228721646551e-05
7951535	143888	KDELC2	rs10890858	11	0.00563628357551739	15.24	9.46767181104376e-05
7951535	143888	KDELC2	rs4442514	11	0.00675675675675676	14.73	0.000124056536530832
8133413	3984	LIMK1	rs2269082	7	0.00429141716566866	15.62	7.74312620043824e-05
8133413	3984	LIMK1	rs810551	7	0.0165465705898052	13.38	0.000254321729089974
8133413	3984	LIMK1	rs810532	7	0.0273719563392107	12.43	0.000422491900903359
8109283	3340	NDST1	rs17799481	5	0.0042722305017387	15.61	7.78418303096273e-05
8109283	3340	NDST1	rs17726577	5	0.0132738095238095	13.75	0.000208820819710062
8033332	326342	EMR4P	rs2914567	19	0.00445103857566766	15.59	7.86695492008614e-05
7965606	3034	HAL	rs17025028	12	0.00447394296951819	15.57	7.95061232433368e-05
7965606	3034	HAL	rs6538697	12	0.00447394296951819	15.57	7.95061232433368e-05
7965606	3034	HAL	rs7296106	12	0.00447394296951819	15.57	7.95061232433368e-05
7965606	3034	HAL	rs17025122	12	0.0349905838041431	11.99	0.000534867898538342
7965606	3034	HAL	rs17024935	12	0.048715524034673	11.35	0.000754479691433103
7965606	3034	HAL	rs2268519	12	0.048715524034673	11.35	0.000754479691433103
8086372	54986	ULK4	rs6599175	3	0.00447394296951819	15.57	7.95061232433368e-05
8086372	54986	ULK4	rs17214945	3	0.00536292186777624	15.37	8.83804146862439e-05
8086372	54986	ULK4	rs17283929	3	0.00536292186777624	15.37	8.83804146862439e-05
8086372	54986	ULK4	rs17218264	3	0.00536292186777624	15.37	8.83804146862439e-05
8086372	54986	ULK4	rs17284313	3	0.00536292186777624	15.37	8.83804146862439e-05
8086372	54986	ULK4	rs17284472	3	0.00536292186777624	15.37	8.83804146862439e-05
8086372	54986	ULK4	rs9825741	3	0.00656506447831184	14.83	0.000117649036627626
8086372	54986	ULK4	rs6599176	3	0.00656506447831184	14.83	0.000117649036627626
8086372	54986	ULK4	rs9867627	3	0.00656506447831184	14.83	0.000117649036627626
8086372	54986	ULK4	rs7648578	3	0.00656506447831184	14.83	0.000117649036627626
8086372	54986	ULK4	rs2128834	3	0.00656506447831184	14.83	0.000117649036627626
8086372	54986	ULK4	rs3774372	3	0.00656506447831184	14.83	0.000117649036627626
8086372	54986	ULK4	rs13325965	3	0.00656506447831184	14.83	0.000117649036627626
8086372	54986	ULK4	rs1716685	3	0.00656506447831184	14.83	0.000117649036627626
8086372	54986	ULK4	rs1717006	3	0.00656506447831184	14.83	0.000117649036627626
8086372	54986	ULK4	rs1717020	3	0.00656506447831184	14.83	0.000117649036627626
8086372	54986	ULK4	rs1717024	3	0.00656506447831184	14.83	0.000117649036627626
8086372	54986	ULK4	rs2272007	3	0.00656506447831184	14.83	0.000117649036627626
8086372	54986	ULK4	rs13087502	3	0.00656506447831184	14.83	0.000117649036627626
8086372	54986	ULK4	rs7652506	3	0.00656506447831184	14.83	0.000117649036627626
8086372	54986	ULK4	rs17062109	3	0.00843837535014006	14.45	0.000143929856497157
8086372	54986	ULK4	rs9872216	3	0.0164123159303882	13.39	0.000252969390050478
8086372	54986	ULK4	rs9856633	3	0.0191697191697192	13.11	0.000293723687659695
8086372	54986	ULK4	rs809930	3	0.0422210849539406	11.63	0.000648965547607567
8086372	54986	ULK4	rs10510732	3	0.0422867821950391	11.62	0.000652464011929462
7993126	18	ABAT	rs7197351	16	0.00444770283479961	15.56	7.99277607281911e-05
7993126	18	ABAT	rs7188500	16	0.00444770283479961	15.56	7.99277607281911e-05
7993126	18	ABAT	rs7185211	16	0.00444770283479961	15.56	7.99277607281911e-05
7993126	18	ABAT	rs7499607	16	0.00659762178749521	14.79	0.000120171066371006
7993126	18	ABAT	rs9928229	16	0.00659762178749521	14.79	0.000120171066371006
7993126	18	ABAT	rs9923816	16	0.0180319422977846	13.26	0.000271129649178824
8148263	55039	TRMT12	rs3812471	8	0.00449927431059507	15.51	8.20699357916233e-05
8148263	55039	TRMT12	rs4269525	8	0.00449927431059507	15.51	8.20699357916233e-05
8148263	55039	TRMT12	rs6982197	8	0.00449927431059507	15.51	8.20699357916233e-05
7958211	121053	C12orf45	rs7304326	12	0.00460431654676259	15.49	8.29428951865765e-05
7958211	121053	C12orf45	rs11112290	12	0.00767335445265752	14.49	0.000140905565634046
7958211	121053	C12orf45	rs11112262	12	0.0117982873453853	13.99	0.000183785507011936
7958211	121053	C12orf45	rs10861290	12	0.0141252457174951	13.59	0.000227393629657518
8020647	125488	TTC39C	rs9955869	18	0.00460431654676259	15.49	8.29428951865765e-05
8020647	125488	TTC39C	rs6508121	18	0.00460431654676259	15.49	8.29428951865765e-05
8020647	125488	TTC39C	rs6508123	18	0.00460431654676259	15.49	8.29428951865765e-05
8020647	125488	TTC39C	rs41400947	18	0.00460431654676259	15.49	8.29428951865765e-05
8020647	125488	TTC39C	rs9950178	18	0.0114920013059092	14.07	0.000176130793385225
7940565	9415	FADS2	rs174548	11	0.00468003820439351	15.47	8.38251973810006e-05
7940565	9415	FADS2	rs174549	11	0.011609756097561	14.06	0.000177069791622873
7940565	9415	FADS2	rs174456	11	0.0432291666666667	11.58	0.000666649416127071
8066402	51526	OSER1	rs1971447	20	0.00504479019330505	15.42	8.60724913887249e-05
8066402	51526	OSER1	rs13044950	20	0.0196007696007696	13.05	0.000303284407545946
8073578	91689	SMDT1	rs4147641	22	0.00504479019330505	15.42	8.60724913887249e-05
8073578	91689	SMDT1	rs1801311	22	0.00504479019330505	15.42	8.60724913887249e-05
8073578	91689	SMDT1	rs4147638	22	0.00504479019330505	15.42	8.60724913887249e-05
7938880	10553	HTATIP2	rs10430896	11	0.0050958391771856	15.4	8.69882938920677e-05
7938880	10553	HTATIP2	rs10430897	11	0.0162476344958097	13.41	0.000250286414324604
8140386	51657	STYXL1	rs2058389	7	0.0050958391771856	15.4	8.69882938920677e-05
8140386	51657	STYXL1	rs963759	7	0.0050958391771856	15.4	8.69882938920677e-05
7932094	5264	PHYH	rs3802577	10	0.0053072625698324	15.39	8.74498653670147e-05
8068684	54097	FAM3B	rs2838011	21	0.0053072625698324	15.39	8.74498653670147e-05
8068684	54097	FAM3B	rs449043	21	0.00562195661797255	15.26	9.36794503364313e-05
8068684	54097	FAM3B	rs2838009	21	0.0114276358873608	14.08	0.000175196810385767
8068684	54097	FAM3B	rs369413	21	0.0180651783423146	13.25	0.00027257986971028
7959267	5025	P2RX4	rs11065478	12	0.00536292186777624	15.37	8.83804146862439e-05
7959267	5025	P2RX4	rs11065504	12	0.0220315717227179	12.83	0.00034110575560318
7945071	55572	FOXRED1	rs587891	11	0.00538674033149171	15.36	8.88494191145669e-05
7945071	55572	FOXRED1	rs659551	11	0.00555555555555556	15.1	0.000101963288686342
7945071	55572	FOXRED1	rs638766	11	0.00555555555555556	15.1	0.000101963288686342
7945071	55572	FOXRED1	rs591163	11	0.00555555555555556	15.1	0.000101963288686342
7945071	55572	FOXRED1	rs686305	11	0.00555555555555556	15.1	0.000101963288686342
7945071	55572	FOXRED1	rs629882	11	0.00554177005789909	15.06	0.000104147010369921
7935425	23223	RRP12	rs7092350	10	0.0053133514986376	15.33	9.02715124980124e-05
7935425	23223	RRP12	rs7092499	10	0.0053133514986376	15.33	9.02715124980124e-05
7935425	23223	RRP12	rs2297667	10	0.0053133514986376	15.33	9.02715124980124e-05
7935425	23223	RRP12	rs9888026	10	0.0053133514986376	15.33	9.02715124980124e-05
7935425	23223	RRP12	rs9888117	10	0.0053133514986376	15.33	9.02715124980124e-05
7935425	23223	RRP12	rs10882926	10	0.0053133514986376	15.33	9.02715124980124e-05
7935425	23223	RRP12	rs17112674	10	0.00530814215024741	15.31	9.12322771501236e-05
7935425	23223	RRP12	rs4635018	10	0.00552784704904406	15.09	0.000102504860961449
7935425	23223	RRP12	rs2297988	10	0.00639650377433452	14.89	0.000113965520208619
7935425	23223	RRP12	rs7895695	10	0.0109006314390163	14.15	0.000168797104724886
7935425	23223	RRP12	rs6584128	10	0.0161070161070161	13.44	0.000246315621673815
8080714	2317	FLNB	rs1675385	3	0.0053133514986376	15.33	9.02715124980124e-05
8080714	2317	FLNB	rs268772	3	0.0140243902439024	13.67	0.000217907940275337
7903203	51375	SNX7	rs4528139	1	0.00530814215024741	15.31	9.12322771501236e-05
7903203	51375	SNX7	rs4351664	1	0.00714025500910747	14.63	0.000130815460666693
7953351	9918	NCAPD2	rs1045548	12	0.00565198041833556	15.27	9.31847872011001e-05
7953351	9918	NCAPD2	rs2534724	12	0.00565198041833556	15.27	9.31847872011001e-05
7953351	9918	NCAPD2	rs2532484	12	0.00565198041833556	15.27	9.31847872011001e-05
7953351	9918	NCAPD2	rs12580729	12	0.00565198041833556	15.27	9.31847872011001e-05
7953351	9918	NCAPD2	rs7955645	12	0.00565198041833556	15.27	9.31847872011001e-05
7953351	9918	NCAPD2	rs7960757	12	0.00565198041833556	15.27	9.31847872011001e-05
7953351	9918	NCAPD2	rs11064237	12	0.00565198041833556	15.27	9.31847872011001e-05
7953351	9918	NCAPD2	rs1981669	12	0.0105087014725569	14.19	0.000165246379252446
7953351	9918	NCAPD2	rs917634	12	0.0429392863182818	11.6	0.000659518193691038
8037970	8605	PLA2G4C	rs2288881	19	0.00563628357551739	15.24	9.46767181104376e-05
8037970	8605	PLA2G4C	rs3730920	19	0.00563628357551739	15.24	9.46767181104376e-05
8037970	8605	PLA2G4C	rs436303	19	0.00671217292377702	14.76	0.000122098244104891
8116610	4835	NQO2	rs1028612	6	0.0056140350877193	15.23	9.51793512722262e-05
8116610	4835	NQO2	rs6937771	6	0.0145156813766306	13.55	0.000232291423450961
8117435	11118	BTN3A2	rs9379851	6	0.00558419243986254	15.18	9.7733087298965e-05
8117435	11118	BTN3A2	rs9393708	6	0.00558419243986254	15.18	9.7733087298965e-05
8117435	11118	BTN3A2	rs9358932	6	0.00558419243986254	15.18	9.7733087298965e-05
8117435	11118	BTN3A2	rs9393713	6	0.00558419243986254	15.18	9.7733087298965e-05
8117435	11118	BTN3A2	rs2073529	6	0.00558419243986254	15.18	9.7733087298965e-05
8117435	11118	BTN3A2	rs1977	6	0.00558419243986254	15.18	9.7733087298965e-05
8117435	11118	BTN3A2	rs13195509	6	0.00558419243986254	15.18	9.7733087298965e-05
8117435	11118	BTN3A2	rs9467714	6	0.00556930693069307	15.04	0.000105256460816211
8117435	11118	BTN3A2	rs1978	6	0.0105087014725569	14.19	0.000165246379252446
8117435	11118	BTN3A2	rs9467704	6	0.0185269552012149	13.21	0.000278459372405033
8118734	3710	ITPR3	rs4259245	6	0.00559085133418043	15.14	9.98256408034632e-05
8118734	3710	ITPR3	rs1570759	6	0.0169540229885057	13.33	0.00026119351965302
8126653	64928	MRPL14	rs6911630	6	0.00559085133418043	15.14	9.98256408034632e-05
8126653	64928	MRPL14	rs877112	6	0.00659722222222222	14.81	0.000118903320757354
8126653	64928	MRPL14	rs7756283	6	0.0237903225806452	12.71	0.000363705427761376
8126653	64928	MRPL14	rs1321097	6	0.0237903225806452	12.71	0.000363705427761376
8126653	64928	MRPL14	rs4711767	6	0.0237903225806452	12.71	0.000363705427761376
8126653	64928	MRPL14	rs1935611	6	0.0398441558441558	11.71	0.000621651197291592
8129363	51020	HDDC2	rs9482625	6	0.00559085133418043	15.14	9.98256408034632e-05
8129363	51020	HDDC2	rs9482637	6	0.00559085133418043	15.14	9.98256408034632e-05
8129363	51020	HDDC2	rs2243390	6	0.00559085133418043	15.14	9.98256408034632e-05
8129363	51020	HDDC2	rs2243389	6	0.00559085133418043	15.14	9.98256408034632e-05
8129363	51020	HDDC2	rs9491352	6	0.00573170731707317	14.99	0.000108082411285363
8129363	51020	HDDC2	rs9491346	6	0.0071860547847741	14.56	0.000135766171851441
8056363	151258	SLC38A11	rs355802	2	0.00555555555555556	15.12	0.000100888767231574
7971335	160857	CCDC122	rs12874590	13	0.00557651991614256	15.11	0.000101424595918915
7971335	160857	CCDC122	rs6561150	13	0.00557651991614256	15.11	0.000101424595918915
7971335	160857	CCDC122	rs4101376	13	0.0117702448210923	13.97	0.000185750993866242
7971335	160857	CCDC122	rs12869355	13	0.0219371243643088	12.86	0.000335680593296239
7971335	160857	CCDC122	rs2121030	13	0.0331611174894757	12.06	0.000515152920191081
7971335	160857	CCDC122	rs4942254	13	0.0331611174894757	12.06	0.000515152920191081
7971335	160857	CCDC122	rs9525850	13	0.0339615457833619	12.04	0.000520709715916055
7971335	160857	CCDC122	rs7994883	13	0.0362647492625369	11.92	0.000555344807081293
7971335	160857	CCDC122	rs12866387	13	0.0404724952578031	11.68	0.000631755330930331
8076455	27341	RRP7A	rs4822146	22	0.00555555555555556	15.1	0.000101963288686342
7917954	391059	FRRS1	rs11166324	1	0.00552784704904406	15.09	0.000102504860961449
7917954	391059	FRRS1	rs7518063	1	0.0190582403965304	13.15	0.000287519243401653
7917954	391059	FRRS1	rs2095785	1	0.0190582403965304	13.15	0.000287519243401653
7917954	391059	FRRS1	rs2105181	1	0.0190582403965304	13.15	0.000287519243401653
7917954	391059	FRRS1	rs4333869	1	0.0190582403965304	13.15	0.000287519243401653
7917954	391059	FRRS1	rs10875248	1	0.0190582403965304	13.15	0.000287519243401653
7917954	391059	FRRS1	rs7551255	1	0.0190582403965304	13.15	0.000287519243401653
7917954	391059	FRRS1	rs1416236	1	0.0190582403965304	13.15	0.000287519243401653
7917954	391059	FRRS1	rs1416234	1	0.0190582403965304	13.15	0.000287519243401653
7917954	391059	FRRS1	rs2640912	1	0.0190582403965304	13.15	0.000287519243401653
7917954	391059	FRRS1	rs2814046	1	0.0190582403965304	13.15	0.000287519243401653
7917954	391059	FRRS1	rs4907889	1	0.0190582403965304	13.15	0.000287519243401653
7917954	391059	FRRS1	rs12728909	1	0.0190582403965304	13.15	0.000287519243401653
7917954	391059	FRRS1	rs2392072	1	0.0201194743130227	13.01	0.000309831941764685
7917954	391059	FRRS1	rs7528759	1	0.0245844269466317	12.63	0.000379605176686869
7989759	54956	PARP16	rs11855577	15	0.00551409618573798	15.08	0.000103049328255722
7989759	54956	PARP16	rs2019185	15	0.0120335820895522	13.9	0.000192798468274016
7989759	54956	PARP16	rs2679120	15	0.0140243902439024	13.67	0.000217907940275337
7989759	54956	PARP16	rs8039796	15	0.0140243902439024	13.67	0.000217907940275337
8107909	6583	SLC22A4	rs274567	5	0.00555555555555556	15.03	0.000105815638847168
8107909	6583	SLC22A4	rs274559	5	0.00555555555555556	15.03	0.000105815638847168
8107909	6583	SLC22A4	rs273913	5	0.0139455782312925	13.64	0.000221417435262817
8107909	6583	SLC22A4	rs272889	5	0.024290780141844	12.68	0.000369587570143847
8107909	6583	SLC22A4	rs10076701	5	0.0307385229540918	12.21	0.000475340342531001
8107909	6583	SLC22A4	rs272842	5	0.0351914414414414	11.98	0.000537745839636684
8107909	6583	SLC22A4	rs274561	5	0.0377297297297297	11.84	0.00057971825962413
8051963	55133	SRBD1	rs2343468	2	0.00552147239263804	15.02	0.000106377806753906
8051963	55133	SRBD1	rs869584	2	0.00552147239263804	15.02	0.000106377806753906
8057599	7035	TFPI	rs6712217	2	0.00552147239263804	15.02	0.000106377806753906
8057599	7035	TFPI	rs13034939	2	0.00552147239263804	15.02	0.000106377806753906
8156341	401541	CENPP	rs10992312	9	0.00552147239263804	15.02	0.000106377806753906
8156341	401541	CENPP	rs3203916	9	0.00815752461322082	14.48	0.000141655586856346
8156341	401541	CENPP	rs4744138	9	0.0392526628252139	11.74	0.000611710236759771
8156341	401541	CENPP	rs2296669	9	0.0392526628252139	11.74	0.000611710236759771
8156341	401541	CENPP	rs7850528	9	0.0422867821950391	11.62	0.000652464011929462
7904211	81839	VANGL1	rs751581	1	0.00593220338983051	14.96	0.000109814510008333
7904211	81839	VANGL1	rs10923966	1	0.00593220338983051	14.96	0.000109814510008333
7904211	81839	VANGL1	rs10924064	1	0.00593220338983051	14.96	0.000109814510008333
7904211	81839	VANGL1	rs12039479	1	0.00593220338983051	14.96	0.000109814510008333
7904211	81839	VANGL1	rs41447448	1	0.00593220338983051	14.96	0.000109814510008333
7904211	81839	VANGL1	rs6658884	1	0.00593220338983051	14.96	0.000109814510008333
7904211	81839	VANGL1	rs7523839	1	0.00650793650793651	14.88	0.000114571278662861
7904211	81839	VANGL1	rs3010380	1	0.0117948717948718	14.02	0.000180876482574056
7936529	57698	KIAA1598	rs1905544	10	0.00598393574297189	14.95	0.000110398063117963
7936529	57698	KIAA1598	rs1419832	10	0.00689655172413793	14.68	0.000127390880369128
7936529	57698	KIAA1598	rs11598817	10	0.00689655172413793	14.68	0.000127390880369128
7936529	57698	KIAA1598	rs11197863	10	0.0123241590214067	13.85	0.000197996736945992
7936529	57698	KIAA1598	rs7087685	10	0.0180319422977846	13.26	0.000271129649178824
7936529	57698	KIAA1598	rs9420215	10	0.0180319422977846	13.26	0.000271129649178824
7936529	57698	KIAA1598	rs2170862	10	0.0180319422977846	13.26	0.000271129649178824
7936529	57698	KIAA1598	rs2257791	10	0.0193187347931873	13.1	0.000295295777966161
7936529	57698	KIAA1598	rs10886017	10	0.0193187347931873	13.1	0.000295295777966161
7936529	57698	KIAA1598	rs2627197	10	0.0220315717227179	12.83	0.00034110575560318
8149574	55790	CSGALNACT1	rs1967103	8	0.0063872255489022	14.91	0.000112763656797348
8151644	51115	RMDN1	rs7017716	8	0.00641178813221824	14.9	0.000113362985350017
8151644	51115	RMDN1	rs6471309	8	0.0305555555555556	12.23	0.000470271984148325
8151644	51115	RMDN1	rs41469550	8	0.0305555555555556	12.23	0.000470271984148325
8151644	51115	RMDN1	rs7460650	8	0.0305555555555556	12.23	0.000470271984148325
8151644	51115	RMDN1	rs4961193	8	0.0305555555555556	12.23	0.000470271984148325
8151644	51115	RMDN1	rs13249753	8	0.0305555555555556	12.23	0.000470271984148325
8151644	51115	RMDN1	rs6471360	8	0.0305555555555556	12.23	0.000470271984148325
7929344	338557	FFAR4	rs11187527	10	0.00639650377433452	14.89	0.000113965520208619
7929344	338557	FFAR4	rs7917033	10	0.010359905819038	14.22	0.000162632780891693
7929344	338557	FFAR4	rs11187519	10	0.0133034379671151	13.76	0.000207712104528052
7929344	338557	FFAR4	rs17483894	10	0.0179725885699509	13.27	0.00026968720566305
7929344	338557	FFAR4	rs17483970	10	0.0179725885699509	13.27	0.00026968720566305
7942328	2352	FOLR3	rs7925545	11	0.00657946888624653	14.87	0.000115180278096597
7942328	2352	FOLR3	rs555306	11	0.0066742944317315	14.77	0.000121452419112638
7942328	2352	FOLR3	rs575341	11	0.0066742944317315	14.77	0.000121452419112638
7942328	2352	FOLR3	rs590586	11	0.0066742944317315	14.77	0.000121452419112638
8018786	439921	MXRA7	rs2286585	17	0.00659722222222222	14.81	0.000118903320757354
8018786	439921	MXRA7	rs11868472	17	0.0132738095238095	13.75	0.000208820819710062
7909628	28982	FLVCR1	rs7544198	1	0.00671217292377702	14.76	0.000122098244104891
7909628	28982	FLVCR1	rs17019818	1	0.00671217292377702	14.76	0.000122098244104891
7909628	28982	FLVCR1	rs2291772	1	0.00671217292377702	14.76	0.000122098244104891
7909628	28982	FLVCR1	rs6680409	1	0.00671217292377702	14.76	0.000122098244104891
7909628	28982	FLVCR1	rs12567713	1	0.0173562321103305	13.31	0.000263994362950525
7909628	28982	FLVCR1	rs12042181	1	0.0488218661639962	11.34	0.000758553240105475
8010271	9489	PGS1	rs7350961	17	0.00671217292377702	14.76	0.000122098244104891
7928471	132	ADK	rs12416497	10	0.00677966101694915	14.74	0.000123400284107166
7971602	55213	RCBTB1	rs7332029	13	0.00678665166854143	14.72	0.000124716302348635
7971602	55213	RCBTB1	rs1325659	13	0.00715307582260372	14.58	0.000134332739940524
7971602	55213	RCBTB1	rs3751383	13	0.0124809741248097	13.83	0.000200115372719061
7971602	55213	RCBTB1	rs9568257	13	0.0124809741248097	13.83	0.000200115372719061
7971602	55213	RCBTB1	rs17069328	13	0.0124809741248097	13.83	0.000200115372719061
7971602	55213	RCBTB1	rs9596148	13	0.0124809741248097	13.83	0.000200115372719061
7971602	55213	RCBTB1	rs7327293	13	0.0124809741248097	13.83	0.000200115372719061
7971602	55213	RCBTB1	rs7331252	13	0.0124809741248097	13.83	0.000200115372719061
7971602	55213	RCBTB1	rs11148150	13	0.0306273802365203	12.22	0.000472799309459049
7971602	55213	RCBTB1	rs11148151	13	0.0306273802365203	12.22	0.000472799309459049
7971602	55213	RCBTB1	rs7981396	13	0.0306273802365203	12.22	0.000472799309459049
7971602	55213	RCBTB1	rs7332926	13	0.0331985364914308	12.07	0.000512397007356768
8155707	9414	TJP2	rs7864775	9	0.00680119581464873	14.71	0.000125379600523274
8155707	9414	TJP2	rs2993819	9	0.00680119581464873	14.71	0.000125379600523274
8155707	9414	TJP2	rs10735655	9	0.00680119581464873	14.71	0.000125379600523274
8155707	9414	TJP2	rs7850766	9	0.00680119581464873	14.71	0.000125379600523274
8155707	9414	TJP2	rs2309425	9	0.00680119581464873	14.71	0.000125379600523274
8155707	9414	TJP2	rs10122932	9	0.0140109101349411	13.66	0.000219071500122872
8155707	9414	TJP2	rs7048937	9	0.0140109101349411	13.66	0.000219071500122872
8155707	9414	TJP2	rs7034303	9	0.0140109101349411	13.66	0.000219071500122872
8155707	9414	TJP2	rs6560584	9	0.0140109101349411	13.66	0.000219071500122872
8155707	9414	TJP2	rs7850573	9	0.0140109101349411	13.66	0.000219071500122872
8155707	9414	TJP2	rs10781440	9	0.0140109101349411	13.66	0.000219071500122872
8155707	9414	TJP2	rs10217168	9	0.0140109101349411	13.66	0.000219071500122872
8155707	9414	TJP2	rs10869975	9	0.0140109101349411	13.66	0.000219071500122872
8155707	9414	TJP2	rs2309424	9	0.0140109101349411	13.66	0.000219071500122872
8155707	9414	TJP2	rs10869994	9	0.0273719563392107	12.43	0.000422491900903359
8155707	9414	TJP2	rs17062237	9	0.0273719563392107	12.43	0.000422491900903359
8155707	9414	TJP2	rs3750549	9	0.0273719563392107	12.43	0.000422491900903359
8155707	9414	TJP2	rs7041781	9	0.0273719563392107	12.43	0.000422491900903359
8155707	9414	TJP2	rs2309422	9	0.0327499027615714	12.11	0.000501521354224128
8155707	9414	TJP2	rs11790543	9	0.0331985364914308	12.07	0.000512397007356768
8047078	54842	MFSD6	rs6753226	2	0.00691192865105909	14.69	0.00012671687031126
8047078	54842	MFSD6	rs4597559	2	0.0391258557135334	11.75	0.000608432381673357
7963187	51474	LIMA1	rs12425705	12	0.0068952802359882	14.67	0.000128068499674024
7963187	51474	LIMA1	rs12425229	12	0.0068952802359882	14.67	0.000128068499674024
7963187	51474	LIMA1	rs7310541	12	0.0068952802359882	14.67	0.000128068499674024
7963187	51474	LIMA1	rs4421818	12	0.0068952802359882	14.67	0.000128068499674024
7963187	51474	LIMA1	rs11169390	12	0.0068952802359882	14.67	0.000128068499674024
7963187	51474	LIMA1	rs7972202	12	0.0068952802359882	14.67	0.000128068499674024
7963187	51474	LIMA1	rs12422417	12	0.0068952802359882	14.67	0.000128068499674024
7963187	51474	LIMA1	rs7132551	12	0.0118341307814992	14	0.000182810632981835
7963187	51474	LIMA1	rs4348979	12	0.0140243902439024	13.67	0.000217907940275337
7963187	51474	LIMA1	rs6580738	12	0.0339615457833619	12.04	0.000520709715916055
7945349	51272	BET1L	rs6598060	11	0.00689402273560689	14.66	0.000128749747711223
7945349	51272	BET1L	rs1128322	11	0.00689402273560689	14.66	0.000128749747711223
7945349	51272	BET1L	rs3825075	11	0.00714025500910747	14.63	0.000130815460666693
7945349	51272	BET1L	rs6598056	11	0.0368565169769989	11.88	0.000567399412997703
7945349	51272	BET1L	rs7930823	11	0.0498993652268153	11.29	0.000779256814602957
7939184	55346	TCP11L1	rs1033717	11	0.00698099415204678	14.65	0.000129434644072252
7939184	55346	TCP11L1	rs10767985	11	0.00698099415204678	14.65	0.000129434644072252
7939184	55346	TCP11L1	rs7111203	11	0.00698099415204678	14.65	0.000129434644072252
7939184	55346	TCP11L1	rs11032126	11	0.00967521367521368	14.3	0.000155864878689169
8090866	25847	ANAPC13	rs9876658	3	0.00717117117117117	14.59	0.0001336217477007
8090866	25847	ANAPC13	rs6806417	3	0.00717117117117117	14.59	0.0001336217477007
8090866	25847	ANAPC13	rs6785027	3	0.00717117117117117	14.59	0.0001336217477007
8090866	25847	ANAPC13	rs9814567	3	0.00717117117117117	14.59	0.0001336217477007
8090866	25847	ANAPC13	rs9289471	3	0.00717117117117117	14.59	0.0001336217477007
8090866	25847	ANAPC13	rs9968172	3	0.00717117117117117	14.59	0.0001336217477007
8090866	25847	ANAPC13	rs9985356	3	0.00717117117117117	14.59	0.0001336217477007
8090866	25847	ANAPC13	rs10935120	3	0.00717117117117117	14.59	0.0001336217477007
8090866	25847	ANAPC13	rs9990351	3	0.00717117117117117	14.59	0.0001336217477007
8090866	25847	ANAPC13	rs7619451	3	0.0105087014725569	14.19	0.000165246379252446
7911600	65220	NADK	rs1107910	1	0.00715307582260372	14.58	0.000134332739940524
7911600	65220	NADK	rs3737628	1	0.01704456606724	13.32	0.0002625901774147
7911600	65220	NADK	rs2272908	1	0.0443160890674703	11.55	0.000677492567665972
8059413	55619	DOCK10	rs10202066	2	0.00720142602495544	14.57	0.000135047541132573
8059413	55619	DOCK10	rs7596226	2	0.0187719298245614	13.18	0.000282952756437626
8059413	55619	DOCK10	rs7589474	2	0.0219843462246777	12.85	0.000337479243759468
8059413	55619	DOCK10	rs16866258	2	0.0219843462246777	12.85	0.000337479243759468
8059413	55619	DOCK10	rs7607230	2	0.0219843462246777	12.85	0.000337479243759468
8059413	55619	DOCK10	rs6713674	2	0.0219843462246777	12.85	0.000337479243759468
8059413	55619	DOCK10	rs10193574	2	0.0219843462246777	12.85	0.000337479243759468
8059413	55619	DOCK10	rs10174943	2	0.0219843462246777	12.85	0.000337479243759468
8059413	55619	DOCK10	rs13395823	2	0.0287082314588427	12.32	0.000448130701041462
8065353	7056	THBD	rs1320561	20	0.0071860547847741	14.56	0.000135766171851441
8065353	7056	THBD	rs1338945	20	0.0191697191697192	13.11	0.000293723687659695
8065353	7056	THBD	rs6076016	20	0.0204148986327204	12.97	0.000316522021639725
8065353	7056	THBD	rs2424503	20	0.0204148986327204	12.97	0.000316522021639725
8065353	7056	THBD	rs2007743	20	0.0204148986327204	12.97	0.000316522021639725
8065353	7056	THBD	rs2749817	20	0.0204148986327204	12.97	0.000316522021639725
8065353	7056	THBD	rs6048519	20	0.0244795090948937	12.64	0.000377579978239458
7968872	29103	DNAJC15	rs17553846	13	0.00720624778132765	14.54	0.000137215004729985
8026830	23149	FCHO1	rs7251815	19	0.00734042553191489	14.53	0.00013794524860268
8062557	26051	PPP1R16B	rs4381836	20	0.00743889479277365	14.52	0.000138679405429488
8062557	26051	PPP1R16B	rs6124088	20	0.0105298457411133	14.2	0.000164370512976082
7928999	643418	LIPN	rs10887850	10	0.00753715498938429	14.51	0.000139417496352588
7928999	643418	LIPN	rs12570840	10	0.0311904761904762	12.2	0.000477895158568766
8034565	1777	DNASE2	rs7251196	19	0.0076271186440678	14.5	0.000140159542629564
8034565	1777	DNASE2	rs10411443	19	0.0076271186440678	14.5	0.000140159542629564
8034565	1777	DNASE2	rs6511842	19	0.0121883656509695	13.87	0.000195900695887098
8034565	1777	DNASE2	rs10419408	19	0.040668044077135	11.67	0.00063516010362158
7894478	27013	CNPPD1	rs1127101	2	0.00818405338953284	14.47	0.00014240962790411
8008388	64847	SPATA20	rs8068726	17	0.00932085932085932	14.37	0.00015017596766537
7989975	54982	CLN6	rs1049493	15	0.00933609958506224	14.36	0.000150975687111143
7989975	54982	CLN6	rs7167918	15	0.0141252457174951	13.59	0.000227393629657518
7989975	54982	CLN6	rs11635988	15	0.0141252457174951	13.59	0.000227393629657518
7989975	54982	CLN6	rs8038170	15	0.0141252457174951	13.59	0.000227393629657518
7989975	54982	CLN6	rs12905763	15	0.0389479277364506	11.77	0.000601929782214133
8106354	10788	IQGAP2	rs11738470	5	0.00960743801652893	14.34	0.000152588014722543
8106354	10788	IQGAP2	rs3886043	5	0.00960743801652893	14.34	0.000152588014722543
8106354	10788	IQGAP2	rs7706926	5	0.00960743801652893	14.34	0.000152588014722543
8106354	10788	IQGAP2	rs6888419	5	0.0102276588515121	14.25	0.000160060808433423
8106354	10788	IQGAP2	rs11743541	5	0.0463732681336593	11.46	0.000711103000083523
8133202	55253	TYW1	rs10271230	7	0.00960743801652893	14.34	0.000152588014722543
8133202	55253	TYW1	rs4383874	7	0.00967521367521368	14.3	0.000155864878689169
8133202	55253	TYW1	rs7801032	7	0.00967521367521368	14.3	0.000155864878689169
8133202	55253	TYW1	rs4101640	7	0.0119738072965388	13.93	0.00018974572293276
8133202	55253	TYW1	rs4501481	7	0.0119738072965388	13.93	0.00018974572293276
8133202	55253	TYW1	rs17137288	7	0.012152133580705	13.88	0.00019486107229496
8133202	55253	TYW1	rs9690145	7	0.012152133580705	13.88	0.00019486107229496
8133202	55253	TYW1	rs6974485	7	0.0124656278643446	13.84	0.000199053215193759
8133202	55253	TYW1	rs9886263	7	0.0131167268351384	13.78	0.000205512433754616
8133202	55253	TYW1	rs6966142	7	0.0163303739574926	13.4	0.000251624298198861
8133202	55253	TYW1	rs3845174	7	0.0269972451790634	12.46	0.000415759945022032
8133202	55253	TYW1	rs6945287	7	0.0463732681336593	11.46	0.000711103000083523
8133202	55253	TYW1	rs17144722	7	0.0498993652268153	11.29	0.000779256814602957
8059680	3357	HTR2B	rs4429463	2	0.00960219478737997	14.32	0.000154217682550425
8055130	9394	HS6ST1	rs6431009	2	0.00967521367521368	14.3	0.000155864878689169
8055130	9394	HS6ST1	rs840870	2	0.0263022508038585	12.49	0.000409136193760195
8055130	9394	HS6ST1	rs840875	2	0.0263022508038585	12.49	0.000409136193760195
8055130	9394	HS6ST1	rs840879	2	0.0263022508038585	12.49	0.000409136193760195
8089954	9657	IQCB1	rs10934559	3	0.00995228357191547	14.27	0.000158368955016585
8089954	9657	IQCB1	rs1135750	3	0.027307206068268	12.44	0.000420235783146286
8089954	9657	IQCB1	rs2331964	3	0.027307206068268	12.44	0.000420235783146286
8089954	9657	IQCB1	rs4311252	3	0.0429392863182818	11.6	0.000659518193691038
7975506	26094	DCAF4	rs17122159	14	0.0100340136054422	14.26	0.000159212618609452
7975506	26094	DCAF4	rs7144193	14	0.0106893106893107	14.16	0.00016790228313015
7975506	26094	DCAF4	rs17122581	14	0.0225938566552901	12.79	0.000348477119246869
7975506	26094	DCAF4	rs6574106	14	0.0311904761904762	12.2	0.000477895158568766
7975506	26094	DCAF4	rs9788482	14	0.0339615457833619	12.04	0.000520709715916055
7975506	26094	DCAF4	rs7143683	14	0.0422210849539406	11.63	0.000648965547607567
8127346	51715	RAB23	rs16888392	6	0.0100340136054422	14.26	0.000159212618609452
7965681	121457	IKBIP	rs934930	12	0.0102068497795863	14.24	0.000160913548981421
7965681	121457	IKBIP	rs10860347	12	0.0212523277467412	12.9	0.000328582133037674
7965681	121457	IKBIP	rs2004206	12	0.0212523277467412	12.9	0.000328582133037674
7898115	55092	TMEM51	rs9660093	1	0.010391363022942	14.23	0.000161770864880322
8018038	23461	ABCA5	rs7223895	17	0.010391363022942	14.23	0.000161770864880322
8018038	23461	ABCA5	rs817126	17	0.0133155397390273	13.74	0.000209935497613947
8018038	23461	ABCA5	rs12450167	17	0.0237903225806452	12.71	0.000363705427761376
8018038	23461	ABCA5	rs12938064	17	0.0237903225806452	12.71	0.000363705427761376
8078784	9942	XYLB	rs2070486	3	0.010391363022942	14.23	0.000161770864880322
8031207	11027	LILRA2	rs2781760	19	0.010383064516129	14.21	0.000163499321912546
8031207	11027	LILRA2	rs7245551	19	0.0255194805194805	12.55	0.000396206301852743
8031207	11027	LILRA2	rs8106636	19	0.0450620347394541	11.51	0.000692227779118755
8031207	11027	LILRA2	rs12980993	19	0.0450620347394541	11.51	0.000692227779118755
8017150	51174	TUBD1	rs2531899	17	0.0105105105105105	14.17	0.000167012238813541
8017150	51174	TUBD1	rs2645492	17	0.0177448687970902	13.3	0.000265406117232211
8035842	7644	ZNF91	rs1600361	19	0.0109784411276949	14.14	0.000169696729464101
8035842	7644	ZNF91	rs12980317	19	0.0217592592592593	12.87	0.000333891609336585
8035842	7644	ZNF91	rs7245954	19	0.0241371632153195	12.69	0.00036761627064854
8035842	7644	ZNF91	rs7249539	19	0.0241371632153195	12.69	0.00036761627064854
8137639	55112	WDR60	rs2730237	7	0.0113201320132013	14.12	0.000171510492549989
8137639	55112	WDR60	rs1188974	7	0.024290780141844	12.68	0.000369587570143847
7961279	50840	TAS2R14	rs4763223	12	0.0114182296808161	14.11	0.000172424683340341
7961279	50840	TAS2R14	rs11054075	12	0.0121883656509695	13.87	0.000195900695887098
7961279	50840	TAS2R14	rs10492099	12	0.0140109101349411	13.66	0.000219071500122872
7961279	50840	TAS2R14	rs10772381	12	0.0140109101349411	13.66	0.000219071500122872
7961279	50840	TAS2R14	rs11054078	12	0.0140109101349411	13.66	0.000219071500122872
8050766	109	ADCY3	rs2384058	2	0.0113845144356955	14.09	0.000174267815603382
8050766	109	ADCY3	rs7567997	2	0.0130801687763713	13.79	0.000204421414313996
8050766	109	ADCY3	rs7586879	2	0.0147902869757174	13.51	0.000237295539993408
8050766	109	ADCY3	rs2033653	2	0.0379440258342304	11.83	0.000582839943179275
8050766	109	ADCY3	rs6545800	2	0.0379440258342304	11.83	0.000582839943179275
8050766	109	ADCY3	rs6733224	2	0.0379440258342304	11.83	0.000582839943179275
8050766	109	ADCY3	rs6545814	2	0.0379440258342304	11.83	0.000582839943179275
8050766	109	ADCY3	rs11900505	2	0.0379440258342304	11.83	0.000582839943179275
8044605	654433	PAX8-AS1	rs4848320	2	0.011609756097561	14.06	0.000177069791622873
8044605	654433	PAX8-AS1	rs7560701	2	0.0283789386401327	12.37	0.000436287606448933
8044605	654433	PAX8-AS1	rs6542127	2	0.0398441558441558	11.71	0.000621651197291592
8163618	9966	TNFSF15	rs4263839	9	0.011609756097561	14.06	0.000177069791622873
8016438	3212	HOXB2	rs17703636	17	0.0115857605177994	14.05	0.000178013832267802
8016438	3212	HOXB2	rs8072250	17	0.0115857605177994	14.05	0.000178013832267802
8016438	3212	HOXB2	rs12939811	17	0.0115857605177994	14.05	0.000178013832267802
8016438	3212	HOXB2	rs11079830	17	0.0242244224422442	12.66	0.000373562215098037
7898998	6007	RHD	rs9689	1	0.0115942028985507	14.04	0.000178962942637896
7898998	6007	RHD	rs926438	1	0.0115942028985507	14.04	0.000178962942637896
7899160	1043	CD52	rs7541333	1	0.0117948717948718	14.02	0.000180876482574056
7899160	1043	CD52	rs3795684	1	0.0117948717948718	14.02	0.000180876482574056
7899160	1043	CD52	rs12757113	1	0.0286764705882353	12.33	0.000445736407512023
7899160	1043	CD52	rs3795685	1	0.0477214786488209	11.39	0.00073840530611424
7993478	4363	ABCC1	rs1874001	16	0.0117948717948718	14.02	0.000180876482574056
7993478	4363	ABCC1	rs215074	16	0.0117948717948718	14.02	0.000180876482574056
8143367	84255	SLC37A3	rs6970119	7	0.0117948717948718	14.02	0.000180876482574056
7895340	10594	PRPF8	rs8071756	17	0.0118341307814992	14	0.000182810632981835
7895340	10594	PRPF8	rs11078563	17	0.0118341307814992	14	0.000182810632981835
8077958	79885	HDAC11	rs2655217	3	0.0117832388153749	13.98	0.000184765617845791
8077958	79885	HDAC11	rs2655218	3	0.0117832388153749	13.98	0.000184765617845791
8090295	54946	SLC41A3	rs6780449	3	0.0117702448210923	13.97	0.000185750993866242
8090295	54946	SLC41A3	rs7644324	3	0.0188905547226387	13.17	0.000284466737292217
8090295	54946	SLC41A3	rs10804573	3	0.0188905547226387	13.17	0.000284466737292217
8090295	54946	SLC41A3	rs4077563	3	0.0188905547226387	13.17	0.000284466737292217
8090295	54946	SLC41A3	rs2279819	3	0.0306273802365203	12.22	0.000472799309459049
8090295	54946	SLC41A3	rs11710518	3	0.0374142289635247	11.85	0.000576613456957988
8090295	54946	SLC41A3	rs6438966	3	0.0450620347394541	11.51	0.000692227779118755
8038824	89790	SIGLEC10	rs36489	19	0.0120300751879699	13.95	0.00018773765577684
7902282	11147	HHLA3	rs482291	1	0.0119962511715089	13.94	0.000188738999213808
7902282	11147	HHLA3	rs9804151	1	0.012152133580705	13.88	0.00019486107229496
7902282	11147	HHLA3	rs501939	1	0.027307206068268	12.44	0.000420235783146286
7902282	11147	HHLA3	rs3856027	1	0.0430112965773057	11.59	0.000663074121790696
8143749	168544	ZNF467	rs855676	7	0.0120249221183801	13.91	0.000191775428053352
7972579	84899	TMTC4	rs1110066	13	0.0120335820895522	13.9	0.000192798468274016
7972579	84899	TMTC4	rs1283211	13	0.0263022508038585	12.49	0.000409136193760195
7959039	26259	FBXW8	rs7294919	12	0.0121042830540037	13.89	0.000193827006416491
7959039	26259	FBXW8	rs4767469	12	0.0398441558441558	11.71	0.000621651197291592
7896026	4735	SEPT2	rs3771555	2	0.012152133580705	13.88	0.00019486107229496
7896026	4735	SEPT2	rs11680983	2	0.0211484593837535	12.91	0.000326831293087956
7896026	4735	SEPT2	rs11684105	2	0.0211484593837535	12.91	0.000326831293087956
7896026	4735	SEPT2	rs6761444	2	0.0211484593837535	12.91	0.000326831293087956
7896026	4735	SEPT2	rs10192057	2	0.0211484593837535	12.91	0.000326831293087956
7896026	4735	SEPT2	rs11695244	2	0.0244795090948937	12.64	0.000377579978239458
7894773	4735	SEPT2	rs3755326	2	0.0121883656509695	13.87	0.000195900695887098
7894773	4735	SEPT2	rs2305075	2	0.0121883656509695	13.87	0.000195900695887098
7929424	23232	TBC1D12	rs2281791	10	0.0121629901960784	13.86	0.00019694590733498
7929424	23232	TBC1D12	rs3740358	10	0.0121629901960784	13.86	0.00019694590733498
7929424	23232	TBC1D12	rs11638	10	0.0121629901960784	13.86	0.00019694590733498
7922029	10223	GPA33	rs10127714	1	0.0127530976125718	13.8	0.000203336229894922
7922029	10223	GPA33	rs11590638	1	0.0127530976125718	13.8	0.000203336229894922
7922029	10223	GPA33	rs12044569	1	0.0185269552012149	13.21	0.000278459372405033
7922029	10223	GPA33	rs12133491	1	0.0222601959444065	12.81	0.000344771570610167
7922029	10223	GPA33	rs2281962	1	0.0222601959444065	12.81	0.000344771570610167
8073842	55020	TTC38	rs6008552	22	0.0127530976125718	13.8	0.000203336229894922
8073842	55020	TTC38	rs7290732	22	0.0127530976125718	13.8	0.000203336229894922
8073842	55020	TTC38	rs6007794	22	0.0162476344958097	13.41	0.000250286414324604
8073842	55020	TTC38	rs16995069	22	0.0226004084411164	12.78	0.000350344929501945
8073842	55020	TTC38	rs6007729	22	0.0226004084411164	12.78	0.000350344929501945
8073842	55020	TTC38	rs6008434	22	0.0226004084411164	12.78	0.000350344929501945
7930181	57412	AS3MT	rs4919690	10	0.0133213321332133	13.77	0.000206609319880227
7930181	57412	AS3MT	rs10883802	10	0.0180319422977846	13.26	0.000271129649178824
7930181	57412	AS3MT	rs11191487	10	0.0180319422977846	13.26	0.000271129649178824
8025978	284390	ZNF763	rs7250239	19	0.0133213321332133	13.77	0.000206609319880227
8025978	284390	ZNF763	rs10424345	19	0.0133213321332133	13.77	0.000206609319880227
8025978	284390	ZNF763	rs10426455	19	0.0189845474613687	13.13	0.000290604773230187
7893453	4735	SEPT2	rs757978	2	0.0133034379671151	13.76	0.000207712104528052
7893453	4735	SEPT2	rs7601738	2	0.0264699593756682	12.48	0.000411332197233919
7928189	219699	UNC5B	rs12781902	10	0.0132738095238095	13.75	0.000208820819710062
8148978	157697	ERICH1	rs336441	8	0.0132738095238095	13.75	0.000208820819710062
8148978	157697	ERICH1	rs12716634	8	0.01704456606724	13.32	0.0002625901774147
8148978	157697	ERICH1	rs4735815	8	0.0187421383647799	13.19	0.00028144689796916
8148978	157697	ERICH1	rs11137016	8	0.0187421383647799	13.19	0.00028144689796916
8148978	157697	ERICH1	rs11136864	8	0.0201810817250417	13	0.000311490976767384
8148978	157697	ERICH1	rs7001254	8	0.0201810817250417	13	0.000311490976767384
8148978	157697	ERICH1	rs1018225	8	0.0429392863182818	11.6	0.000659518193691038
7893467	23326	USP22	rs16942330	17	0.0135342789598109	13.72	0.000212182871222579
7893467	23326	USP22	rs7209129	17	0.0162595005428882	13.42	0.000248955699431865
7893467	23326	USP22	rs2291035	17	0.0307385229540918	12.21	0.000475340342531001
7914141	6118	RPA2	rs7536088	1	0.0135342789598109	13.72	0.000212182871222579
7914141	6118	RPA2	rs6564	1	0.0162595005428882	13.42	0.000248955699431865
7914141	6118	RPA2	rs3766396	1	0.0162595005428882	13.42	0.000248955699431865
7914141	6118	RPA2	rs2295367	1	0.0162595005428882	13.42	0.000248955699431865
7914141	6118	RPA2	rs6598912	1	0.0162595005428882	13.42	0.000248955699431865
7914141	6118	RPA2	rs7535816	1	0.0162595005428882	13.42	0.000248955699431865
7914141	6118	RPA2	rs17257252	1	0.0177950713359274	13.29	0.000266825481457198
7914141	6118	RPA2	rs10751725	1	0.0205254515599343	12.95	0.000319921493410303
7967212	3242	HPD	rs11043218	12	0.0135573239021515	13.71	0.000213315632190136
7967212	3242	HPD	rs11043223	12	0.0188905547226387	13.17	0.000284466737292217
7967212	3242	HPD	rs2707070	12	0.0492427790788447	11.32	0.000766767133043464
8106516	133746	JMY	rs10462567	5	0.0136096413874192	13.7	0.000214454486407177
8121300	55278	QRSL1	rs11153019	6	0.0137961335676626	13.69	0.000215599466954777
8121300	55278	QRSL1	rs1026619	6	0.0137961335676626	13.69	0.000215599466954777
8038505	114132	SIGLEC11	rs9304690	19	0.0140643274853801	13.68	0.000216750607095685
7982712	90417	KNSTRN	rs17671250	15	0.0140109101349411	13.66	0.000219071500122872
7982712	90417	KNSTRN	rs17672041	15	0.0268837803320562	12.47	0.00041354009261757
8041995	6711	SPTBN1	rs12624153	2	0.0140109101349411	13.66	0.000219071500122872
7908779	6051	RNPEP	rs10800803	1	0.0139078498293515	13.65	0.000220241320452157
7928944	9060	PAPSS2	rs6586092	10	0.0139078498293515	13.65	0.000220241320452157
7928944	9060	PAPSS2	rs9633742	10	0.0139078498293515	13.65	0.000220241320452157
7928944	9060	PAPSS2	rs11202502	10	0.0272074355724546	12.45	0.000417991819919652
7928944	9060	PAPSS2	rs10509410	10	0.0370935513169846	11.87	0.00057045412526219
7928944	9060	PAPSS2	rs7078618	10	0.0370935513169846	11.87	0.00057045412526219
7928944	9060	PAPSS2	rs12781358	10	0.0370935513169846	11.87	0.00057045412526219
7928944	9060	PAPSS2	rs10887741	10	0.0392526628252139	11.74	0.000611710236759771
7928944	9060	PAPSS2	rs12412482	10	0.0392526628252139	11.74	0.000611710236759771
7928944	9060	PAPSS2	rs791885	10	0.0498993652268153	11.29	0.000779256814602957
7928944	9060	PAPSS2	rs791889	10	0.0498993652268153	11.29	0.000779256814602957
8084818	152137	CCDC50	rs17811727	3	0.0139078498293515	13.65	0.000220241320452157
8084818	152137	CCDC50	rs4687210	3	0.0253792804508019	12.56	0.000394091748583663
8148580	286122	C8orf31	rs12675829	8	0.0139620504106485	13.62	0.000223788685261759
8148580	286122	C8orf31	rs4246828	8	0.0180651783423146	13.25	0.00027257986971028
8148580	286122	C8orf31	rs7015223	8	0.024290780141844	12.68	0.000369587570143847
8148580	286122	C8orf31	rs4977127	8	0.024290780141844	12.68	0.000369587570143847
8148580	286122	C8orf31	rs12547949	8	0.0313364966389877	12.19	0.000480463833195527
8148580	286122	C8orf31	rs7846671	8	0.0344501230361537	12.01	0.000529158574455661
8148580	286122	C8orf31	rs7824044	8	0.0351914414414414	11.98	0.000537745839636684
8148580	286122	C8orf31	rs4977113	8	0.0351914414414414	11.98	0.000537745839636684
7958466	32	ACACB	rs2430683	12	0.0140677966101695	13.6	0.000226185525871323
8138789	221895	JAZF1	rs849326	7	0.0141252457174951	13.59	0.000227393629657518
7906146	84283	TMEM79	rs2274226	1	0.0142817294281729	13.58	0.000228608235882123
7906146	84283	TMEM79	rs7542798	1	0.0169540229885057	13.33	0.00026119351965302
8031821	54807	ZNF586	rs3745134	19	0.0144444444444444	13.56	0.000231057097157748
8031821	54807	ZNF586	rs8103933	19	0.0349905838041431	11.99	0.000534867898538342
8031821	54807	ZNF586	rs2285615	19	0.0457943925233645	11.48	0.000703491300047234
8112961	6228	RPS23	rs224823	5	0.0147009966777409	13.53	0.000234780046924878
8112961	6228	RPS23	rs891159	5	0.0384065737763487	11.81	0.000589134325084672
7895409	10944	C11orf58	rs11024015	11	0.0147902869757174	13.51	0.000237295539993408
7895409	10944	C11orf58	rs4756858	11	0.0226004084411164	12.78	0.000350344929501945
8154012	23189	KANK1	rs10975610	9	0.0156104252400549	13.47	0.000242408309714197
8154012	23189	KANK1	rs1323257	9	0.0221309605293178	12.82	0.000342933723418452
8154012	23189	KANK1	rs4742225	9	0.0299959546925566	12.25	0.00046525815807105
7949503	30008	EFEMP2	rs10896053	11	0.0158586688578472	13.46	0.000243703757206372
7949503	30008	EFEMP2	rs1204772	11	0.0190301249081558	13.12	0.000292160034659228
7949503	30008	EFEMP2	rs7114237	11	0.0190301249081558	13.12	0.000292160034659228
7991503	145748	LYSMD4	rs1808723	15	0.0161070161070161	13.44	0.000246315621673815
7973797	1690	COCH	rs179659	14	0.0162595005428882	13.42	0.000248955699431865
7973797	1690	COCH	rs179656	14	0.0463732681336593	11.46	0.000711103000083523
8113113	285600	KIAA0825	rs10052066	5	0.0162595005428882	13.42	0.000248955699431865
8113113	285600	KIAA0825	rs17083818	5	0.0281106949646276	12.39	0.00043163925417527
7983469	79029	SPATA5L1	rs12439274	15	0.0163303739574926	13.4	0.000251624298198861
7983469	79029	SPATA5L1	rs11852800	15	0.0163303739574926	13.4	0.000251624298198861
7983469	79029	SPATA5L1	rs2467864	15	0.0163303739574926	13.4	0.000251624298198861
7983469	79029	SPATA5L1	rs9783731	15	0.0163303739574926	13.4	0.000251624298198861
7983469	79029	SPATA5L1	rs1145091	15	0.0163303739574926	13.4	0.000251624298198861
7983469	79029	SPATA5L1	rs1153858	15	0.0163303739574926	13.4	0.000251624298198861
7983469	79029	SPATA5L1	rs10519022	15	0.0163303739574926	13.4	0.000251624298198861
7983469	79029	SPATA5L1	rs1554521	15	0.0163303739574926	13.4	0.000251624298198861
7983469	79029	SPATA5L1	rs1974981	15	0.0163303739574926	13.4	0.000251624298198861
7983469	79029	SPATA5L1	rs11858495	15	0.0204148986327204	12.97	0.000316522021639725
7983469	79029	SPATA5L1	rs1719247	15	0.0403144980127873	11.69	0.000628368989557224
7902883	55144	LRRC8D	rs10922726	1	0.0165465705898052	13.38	0.000254321729089974
7902883	55144	LRRC8D	rs4658318	1	0.0320330969267139	12.16	0.000488253771170466
7902883	55144	LRRC8D	rs483517	1	0.0320330969267139	12.16	0.000488253771170466
7902883	55144	LRRC8D	rs10801774	1	0.0320330969267139	12.16	0.000488253771170466
7975632	145482	PTGR2	rs11621523	14	0.0167197452229299	13.36	0.000257048306655275
7975632	145482	PTGR2	rs12431457	14	0.0167197452229299	13.36	0.000257048306655275
7975632	145482	PTGR2	rs2159179	14	0.0167197452229299	13.36	0.000257048306655275
7975632	145482	PTGR2	rs11626813	14	0.0167197452229299	13.36	0.000257048306655275
7975632	145482	PTGR2	rs11628074	14	0.0167197452229299	13.36	0.000257048306655275
7975632	145482	PTGR2	rs758241	14	0.0167197452229299	13.36	0.000257048306655275
7975632	145482	PTGR2	rs3764859	14	0.0167197452229299	13.36	0.000257048306655275
7975632	145482	PTGR2	rs11628813	14	0.0166929963138494	13.35	0.000258422624686341
7975632	145482	PTGR2	rs740507	14	0.0211484593837535	12.91	0.000326831293087956
7975632	145482	PTGR2	rs17782222	14	0.0256759679861562	12.54	0.000398332301207575
8003722	63826	SRR	rs16952025	17	0.0166929963138494	13.35	0.000258422624686341
8003722	63826	SRR	rs17761864	17	0.0166929963138494	13.35	0.000258422624686341
8123739	51299	NRN1	rs12193326	6	0.0166929963138494	13.35	0.000258422624686341
8123739	51299	NRN1	rs7744130	6	0.0166929963138494	13.35	0.000258422624686341
8123739	51299	NRN1	rs7769375	6	0.0166929963138494	13.35	0.000258422624686341
8123739	51299	NRN1	rs1001289	6	0.0166929963138494	13.35	0.000258422624686341
8123739	51299	NRN1	rs12213320	6	0.0166929963138494	13.35	0.000258422624686341
7935058	26509	MYOF	rs7075880	10	0.0169540229885057	13.33	0.00026119351965302
7935058	26509	MYOF	rs2140553	10	0.0169540229885057	13.33	0.00026119351965302
7935058	26509	MYOF	rs7091625	10	0.0179725885699509	13.27	0.00026968720566305
7935058	26509	MYOF	rs7909892	10	0.0203136136849608	12.99	0.000313158969130093
8018558	51	ACOX1	rs8065144	17	0.0173562321103305	13.31	0.000263994362950525
7995539	64127	NOD2	rs1981760	16	0.0177950713359274	13.29	0.000266825481457198
7995539	64127	NOD2	rs9933594	16	0.0177950713359274	13.29	0.000266825481457198
7995539	64127	NOD2	rs4785448	16	0.0392526628252139	11.74	0.000611710236759771
7995539	64127	NOD2	rs751271	16	0.0473346178548491	11.42	0.000726576953246649
7940237	51338	MS4A4A	rs10501383	11	0.0179725885699509	13.27	0.00026968720566305
7895054	9552	SPAG7	rs4790719	17	0.0180651783423146	13.25	0.00027257986971028
8029507	5819	PVRL2	rs8104483	19	0.0184732824427481	13.22	0.00027697761801865
8113097	285600	KIAA0825	rs10052066	5	0.0184732824427481	13.22	0.00027697761801865
8117243	55604	LRRC16A	rs6912426	6	0.0184732824427481	13.22	0.00027697761801865
8117243	55604	LRRC16A	rs4368803	6	0.0344501230361537	12.01	0.000529158574455661
8145317	27299	ADAMDEC1	rs1907754	8	0.0185269552012149	13.21	0.000278459372405033
8145317	27299	ADAMDEC1	rs17799264	8	0.0325726545738248	12.12	0.000498839037429844
8145317	27299	ADAMDEC1	rs11997686	8	0.032925645505727	12.1	0.000504218229449006
8145317	27299	ADAMDEC1	rs12542012	8	0.044583125312032	11.53	0.000684820140778964
8145317	27299	ADAMDEC1	rs1492414	8	0.044583125312032	11.53	0.000684820140778964
8145317	27299	ADAMDEC1	rs9650409	8	0.048715524034673	11.35	0.000754479691433103
8160151	340481	ZDHHC21	rs2890989	9	0.0185269552012149	13.21	0.000278459372405033
8160151	340481	ZDHHC21	rs1574768	9	0.0185269552012149	13.21	0.000278459372405033
7958000	56994	CHPT1	rs2695290	12	0.0187421383647799	13.19	0.00028144689796916
7958000	56994	CHPT1	rs2695284	12	0.0187421383647799	13.19	0.00028144689796916
7958000	56994	CHPT1	rs2695282	12	0.0187421383647799	13.19	0.00028144689796916
7958000	56994	CHPT1	rs2559855	12	0.0281106949646276	12.39	0.00043163925417527
8088813	60675	PROK2	rs1374913	3	0.0187421383647799	13.19	0.00028144689796916
8088813	60675	PROK2	rs7644362	3	0.0389770723104056	11.76	0.00060517226253804
8088813	60675	PROK2	rs7634474	3	0.0389770723104056	11.76	0.00060517226253804
8140129	83451	ABHD11	rs4355658	7	0.0187421383647799	13.19	0.00028144689796916
8140129	83451	ABHD11	rs1127155	7	0.0494005916238518	11.31	0.000770907723704568
7997542	54550	NECAB2	rs999781	16	0.0188905547226387	13.17	0.000284466737292217
7997542	54550	NECAB2	rs10445073	16	0.0298501417577967	12.26	0.000462771508967134
7997542	54550	NECAB2	rs4782886	16	0.0372580936878278	11.86	0.000573525442794884
7997542	54550	NECAB2	rs3826138	16	0.0397602918186555	11.72	0.00061831954606457
8007949	124989	EFCAB13	rs7216112	17	0.0188905547226387	13.17	0.000284466737292217
8007949	124989	EFCAB13	rs7218813	17	0.0311904761904762	12.2	0.000477895158568766
8007949	124989	EFCAB13	rs12600865	17	0.0463732681336593	11.46	0.000711103000083523
8007949	124989	EFCAB13	rs3892084	17	0.0488218661639962	11.34	0.000758553240105475
8010832	79672	FN3KRP	rs2451214	17	0.0190582403965304	13.15	0.000287519243401653
8010832	79672	FN3KRP	rs2264574	17	0.0191697191697192	13.11	0.000293723687659695
8010832	79672	FN3KRP	rs11650019	17	0.0349905838041431	11.99	0.000534867898538342
8150962	9760	TOX	rs16923952	8	0.0190582403965304	13.15	0.000287519243401653
8150962	9760	TOX	rs10808697	8	0.0190582403965304	13.15	0.000287519243401653
8002571	23035	PHLPP2	rs4788811	16	0.0189913899138991	13.14	0.000289057857888992
8145586	55140	ELP3	rs1377338	8	0.0191697191697192	13.11	0.000293723687659695
8145586	55140	ELP3	rs13250007	8	0.0191697191697192	13.11	0.000293723687659695
7991401	374659	HDDC3	rs2002739	15	0.019373634377276	13.09	0.000296876351565599
7991401	374659	HDDC3	rs2677744	15	0.0369047619047619	11.89	0.00056436121514676
7961285	259295	TAS2R20	rs11054078	12	0.0194444444444444	13.07	0.000300063133861772
7961285	259295	TAS2R20	rs11054075	12	0.0242444297374807	12.67	0.000371569532196062
7961285	259295	TAS2R20	rs4763223	12	0.02614590058102	12.5	0.000406952017444959
7950235	10809	STARD10	rs4944804	11	0.0196642685851319	13.04	0.0003049080963483
8039109	284415	VSTM1	rs612529	19	0.0200047858339316	13.02	0.000308181815531849
7988414	2628	GATM	rs1719247	15	0.0201810817250417	13	0.000311490976767384
7988414	2628	GATM	rs11858495	15	0.0297017650639075	12.27	0.000460298270945067
7988414	2628	GATM	rs12439274	15	0.0331985364914308	12.07	0.000512397007356768
7988414	2628	GATM	rs11852800	15	0.0331985364914308	12.07	0.000512397007356768
7988414	2628	GATM	rs2467864	15	0.0331985364914308	12.07	0.000512397007356768
7988414	2628	GATM	rs9783731	15	0.0331985364914308	12.07	0.000512397007356768
7988414	2628	GATM	rs1145091	15	0.0331985364914308	12.07	0.000512397007356768
7988414	2628	GATM	rs1153858	15	0.0331985364914308	12.07	0.000512397007356768
7988414	2628	GATM	rs10519022	15	0.0331985364914308	12.07	0.000512397007356768
7988414	2628	GATM	rs1554521	15	0.0331985364914308	12.07	0.000512397007356768
7988414	2628	GATM	rs1974981	15	0.0331985364914308	12.07	0.000512397007356768
8180378	439921	MXRA7	rs11868472	17	0.0201810817250417	13	0.000311490976767384
8180378	439921	MXRA7	rs2240769	17	0.0273719563392107	12.43	0.000422491900903359
8180378	439921	MXRA7	rs2286585	17	0.0422210849539406	11.63	0.000648965547607567
7966746	8739	HRK	rs7294919	12	0.0203136136849608	12.99	0.000313158969130093
7973770	23256	SCFD1	rs12882931	14	0.0204148986327204	12.97	0.000316522021639725
7973770	23256	SCFD1	rs35069045	14	0.0204148986327204	12.97	0.000316522021639725
7973770	23256	SCFD1	rs17096941	14	0.0299959546925566	12.25	0.00046525815807105
8075089	24144	TFIP11	rs1046453	22	0.0206985466479137	12.94	0.000321635010872824
7932326	8029	CUBN	rs17381591	10	0.0211484593837535	12.91	0.000326831293087956
7932326	8029	CUBN	rs10795452	10	0.0220315717227179	12.83	0.00034110575560318
7932326	8029	CUBN	rs10490958	10	0.0220315717227179	12.83	0.00034110575560318
7932326	8029	CUBN	rs7095324	10	0.0220315717227179	12.83	0.00034110575560318
7932326	8029	CUBN	rs7099222	10	0.0220315717227179	12.83	0.00034110575560318
8081067	3355	HTR1F	rs17025160	3	0.0215166317748314	12.89	0.000330342431263391
7922610	27	ABL2	rs3813639	1	0.0216805942432683	12.88	0.000332112239392178
7922610	27	ABL2	rs3813640	1	0.0216805942432683	12.88	0.000332112239392178
8024062	1675	CFD	rs1683565	19	0.0216805942432683	12.88	0.000332112239392178
8024062	1675	CFD	rs2930894	19	0.0216805942432683	12.88	0.000332112239392178
8024062	1675	CFD	rs2930902	19	0.0303048657379366	12.24	0.00046775829181048
8063389	284751	LINC01270	rs4811023	20	0.0217592592592593	12.87	0.000333891609336585
7927915	219736	STOX1	rs12771648	10	0.0219843462246777	12.85	0.000337479243759468
7927915	219736	STOX1	rs11818897	10	0.0386152748037116	11.8	0.000592307210799939
8024566	2767	GNA11	rs308056	19	0.0219843462246777	12.85	0.000337479243759468
8133049	51427	ZNF107	rs1104867	7	0.0219467401285583	12.84	0.000339287613504916
8133049	51427	ZNF107	rs6651043	7	0.0284502379474447	12.36	0.000438630690703207
7934133	5464	PPA1	rs10509321	10	0.0220315717227179	12.83	0.00034110575560318
7934133	5464	PPA1	rs1046747	10	0.0307385229540918	12.21	0.000475340342531001
7934133	5464	PPA1	rs6480442	10	0.035447063224841	11.96	0.000543548707239421
7934133	5464	PPA1	rs10740329	10	0.0374142289635247	11.85	0.000576613456957988
8090737	27031	NPHP3	rs747328	3	0.0230960451977401	12.76	0.000354110896172844
8090737	27031	NPHP3	rs2369832	3	0.0443160890674703	11.55	0.000677492567665972
8109344	2760	GM2A	rs9324684	5	0.0230960451977401	12.76	0.000354110896172844
8109344	2760	GM2A	rs12521757	5	0.0230960451977401	12.76	0.000354110896172844
8154670	80173	IFT74	rs681182	9	0.0231462700022538	12.75	0.000356009163215547
8154670	80173	IFT74	rs680739	9	0.0231462700022538	12.75	0.000356009163215547
8154670	80173	IFT74	rs677534	9	0.0231462700022538	12.75	0.000356009163215547
8154670	80173	IFT74	rs10738763	9	0.0231462700022538	12.75	0.000356009163215547
8154670	80173	IFT74	rs679026	9	0.0242444297374807	12.67	0.000371569532196062
8154670	80173	IFT74	rs617986	9	0.0481710213776722	11.37	0.000746398778848638
8082133	10954	PDIA5	rs6805611	3	0.0234076074724285	12.74	0.000357917693658315
7927647	100463289	MTRNR2L5	rs12254790	10	0.0237131939761744	12.72	0.000361765769382553
7942932	51501	C11orf73	rs11234626	11	0.0237131939761744	12.72	0.000361765769382553
7895308	1982	EIF4G2	rs3736326	11	0.0237903225806452	12.71	0.000363705427761376
7898677	9394	HS6ST1	rs6431009	2	0.0241371632153195	12.69	0.00036761627064854
7967685	2054	STX2	rs10848205	12	0.0241371632153195	12.69	0.00036761627064854
7967685	2054	STX2	rs1106369	12	0.0241371632153195	12.69	0.00036761627064854
7967685	2054	STX2	rs4619189	12	0.0241371632153195	12.69	0.00036761627064854
7967685	2054	STX2	rs2001483	12	0.0241371632153195	12.69	0.00036761627064854
7967685	2054	STX2	rs10848212	12	0.0330232558139535	12.09	0.000506929743046445
8009457	5573	PRKAR1A	rs11651450	17	0.024290780141844	12.68	0.000369587570143847
7966631	64211	LHX5	rs4578435	12	0.0242444297374807	12.67	0.000371569532196062
7989094	4734	NEDD4	rs10518824	15	0.0242444297374807	12.67	0.000371569532196062
7989094	4734	NEDD4	rs16976644	15	0.0242444297374807	12.67	0.000371569532196062
7989094	4734	NEDD4	rs10518831	15	0.0242444297374807	12.67	0.000371569532196062
7989094	4734	NEDD4	rs7497861	15	0.0242444297374807	12.67	0.000371569532196062
7989094	4734	NEDD4	rs10518830	15	0.0306273802365203	12.22	0.000472799309459049
7989094	4734	NEDD4	rs949551	15	0.0488218661639962	11.34	0.000758553240105475
8113157	9652	TTC37	rs2161258	5	0.0242444297374807	12.67	0.000371569532196062
8113157	9652	TTC37	rs3948561	5	0.028998778998779	12.3	0.000452958293923552
8110755	10723	SLC12A7	rs4535497	5	0.0244122170951439	12.65	0.000375565677465615
7969243	26586	CKAP2	rs9568732	13	0.0244795090948937	12.64	0.000377579978239458
7969243	26586	CKAP2	rs11618716	13	0.0477214786488209	11.39	0.00073840530611424
7925904	83592	AKR1E2	rs2961608	10	0.0246832678025339	12.62	0.000381641332403642
8138289	2115	ETV1	rs17167691	7	0.0246832678025339	12.62	0.000381641332403642
8138289	2115	ETV1	rs7794465	7	0.0466988727858293	11.44	0.000718797910643904
8138289	2115	ETV1	rs10226187	7	0.0466988727858293	11.44	0.000718797910643904
7996725	54920	DUS2	rs7193701	16	0.0248092435142795	12.61	0.000383688505315911
7926334	55301	OLAH	rs10906798	10	0.0248639233616373	12.6	0.000385746755682007
8117081	221656	KDM1B	rs6912910	6	0.0249836921069798	12.59	0.000387816144094344
8117081	221656	KDM1B	rs7754932	6	0.0249836921069798	12.59	0.000387816144094344
8117081	221656	KDM1B	rs1886330	6	0.0268837803320562	12.47	0.00041354009261757
8117081	221656	KDM1B	rs401841	6	0.0268837803320562	12.47	0.00041354009261757
8117081	221656	KDM1B	rs214614	6	0.0268837803320562	12.47	0.00041354009261757
8117081	221656	KDM1B	rs214610	6	0.0268837803320562	12.47	0.00041354009261757
8117081	221656	KDM1B	rs214599	6	0.0268837803320562	12.47	0.00041354009261757
8117081	221656	KDM1B	rs9383365	6	0.0420215495125705	11.64	0.000645486028195732
7957253	144321	GLIPR1L2	rs11180553	12	0.0250434027777778	12.58	0.000389896731481288
7957253	144321	GLIPR1L2	rs10879901	12	0.035447063224841	11.96	0.000543548707239421
8021645	5273	SERPINB10	rs9959513	18	0.0250434027777778	12.58	0.000389896731481288
8021645	5273	SERPINB10	rs2278180	18	0.0250434027777778	12.58	0.000389896731481288
8021645	5273	SERPINB10	rs6102	18	0.0250434027777778	12.58	0.000389896731481288
8021645	5273	SERPINB10	rs8089365	18	0.0269972451790634	12.46	0.000415759945022032
8021645	5273	SERPINB10	rs9320027	18	0.044583125312032	11.53	0.000684820140778964
8021645	5273	SERPINB10	rs1948914	18	0.044583125312032	11.53	0.000684820140778964
8021645	5273	SERPINB10	rs9320028	18	0.044583125312032	11.53	0.000684820140778964
8021645	5273	SERPINB10	rs9951512	18	0.044583125312032	11.53	0.000684820140778964
8021645	5273	SERPINB10	rs1863583	18	0.0488218661639962	11.34	0.000758553240105475
8021645	5273	SERPINB10	rs6103	18	0.0488218661639962	11.34	0.000758553240105475
7895449	821	CANX	rs1019443	5	0.025901922661482	12.52	0.000402618889069256
8091087	349565	NMNAT3	rs9289581	3	0.02614590058102	12.5	0.000406952017444959
8135734	79974	CPED1	rs10277935	7	0.02614590058102	12.5	0.000406952017444959
8135734	79974	CPED1	rs10953923	7	0.02614590058102	12.5	0.000406952017444959
8122336	58527	ABRACL	rs9495298	6	0.0263022508038585	12.49	0.000409136193760195
8122336	58527	ABRACL	rs6570297	6	0.036016396497112	11.95	0.00054647380609272
8122336	58527	ABRACL	rs6925604	6	0.0489035087719298	11.33	0.000762649013024779
7927681	80114	BICC1	rs7899985	10	0.0268837803320562	12.47	0.00041354009261757
8042576	55577	NAGK	rs17501218	2	0.0269972451790634	12.46	0.000415759945022032
8108679	29930	PCDHB1	rs13355454	5	0.0269972451790634	12.46	0.000415759945022032
7896351	4735	SEPT2	rs757978	2	0.0272074355724546	12.45	0.000417991819919652
7984079	7168	TPM1	rs12899931	15	0.0272074355724546	12.45	0.000417991819919652
7911096	84288	EFCAB2	rs12139861	1	0.0276172529313233	12.42	0.000424760239759923
7911096	84288	EFCAB2	rs632676	1	0.0450620347394541	11.51	0.000692227779118755
8154885	318	NUDT2	rs2890585	9	0.0276172529313233	12.42	0.000424760239759923
8154885	318	NUDT2	rs7852399	9	0.0297017650639075	12.27	0.000460298270945067
8154885	318	NUDT2	rs4878560	9	0.0320330969267139	12.16	0.000488253771170466
8154885	318	NUDT2	rs10972063	9	0.0320330969267139	12.16	0.000488253771170466
7965627	4048	LTA4H	rs17025122	12	0.0279171894604768	12.41	0.00042704086665474
7965627	4048	LTA4H	rs17025028	12	0.0494005916238518	11.31	0.000770907723704568
7965627	4048	LTA4H	rs6538697	12	0.0494005916238518	11.31	0.000770907723704568
7965627	4048	LTA4H	rs7296106	12	0.0494005916238518	11.31	0.000770907723704568
8069880	7074	TIAM1	rs7278455	21	0.0279171894604768	12.41	0.00042704086665474
8069880	7074	TIAM1	rs553833	21	0.0307385229540918	12.21	0.000475340342531001
8069880	7074	TIAM1	rs505803	21	0.0307385229540918	12.21	0.000475340342531001
8069880	7074	TIAM1	rs483287	21	0.0307385229540918	12.21	0.000475340342531001
8069880	7074	TIAM1	rs2833438	21	0.0307385229540918	12.21	0.000475340342531001
8069880	7074	TIAM1	rs9979653	21	0.0307385229540918	12.21	0.000475340342531001
8069880	7074	TIAM1	rs8133912	21	0.032925645505727	12.1	0.000504218229449006
7928695	84293	FAM213A	rs10881600	10	0.0281537176274018	12.4	0.000429333848898369
7928695	84293	FAM213A	rs9633739	10	0.035447063224841	11.96	0.000543548707239421
7930170	119032	C10orf32	rs4919690	10	0.0281537176274018	12.4	0.000429333848898369
7930170	119032	C10orf32	rs10883802	10	0.0331611174894757	12.06	0.000515152920191081
7913319	8672	EIF4G3	rs10737452	1	0.0281106949646276	12.39	0.00043163925417527
8005157	9487	PIGL	rs11870608	17	0.0281106949646276	12.39	0.00043163925417527
8005157	9487	PIGL	rs7216834	17	0.0281106949646276	12.39	0.00043163925417527
8005157	9487	PIGL	rs2324142	17	0.0281106949646276	12.39	0.00043163925417527
8005157	9487	PIGL	rs178816	17	0.0344501230361537	12.01	0.000529158574455661
8106141	115548	FCHO2	rs1200485	5	0.0281652137816521	12.38	0.000433957150545919
7927732	84159	ARID5B	rs10821936	10	0.0284186716018918	12.35	0.00044098647251007
7927732	84159	ARID5B	rs7896246	10	0.0284186716018918	12.35	0.00044098647251007
7927732	84159	ARID5B	rs7073837	10	0.0456339417858905	11.49	0.000699716368809163
7972369	55757	UGGT2	rs9302086	13	0.0284186716018918	12.35	0.00044098647251007
8113800	2201	FBN2	rs11949692	5	0.0284186716018918	12.35	0.00044098647251007
8113800	2201	FBN2	rs11953201	5	0.0284186716018918	12.35	0.00044098647251007
8113800	2201	FBN2	rs11957248	5	0.0284186716018918	12.35	0.00044098647251007
8113800	2201	FBN2	rs11957280	5	0.0284186716018918	12.35	0.00044098647251007
8113800	2201	FBN2	rs4318822	5	0.0284186716018918	12.35	0.00044098647251007
8113800	2201	FBN2	rs13165572	5	0.0284186716018918	12.35	0.00044098647251007
8113800	2201	FBN2	rs4339399	5	0.0497048772910842	11.3	0.000775070909245685
8137219	113763	ZBED6CL	rs10282458	7	0.0284186716018918	12.35	0.00044098647251007
7930498	51703	ACSL5	rs943262	10	0.0286764705882353	12.33	0.000445736407512023
7930498	51703	ACSL5	rs11195938	10	0.0368565169769989	11.88	0.000567399412997703
7930498	51703	ACSL5	rs12255316	10	0.0368565169769989	11.88	0.000567399412997703
7930498	51703	ACSL5	rs10885343	10	0.0368565169769989	11.88	0.000567399412997703
7930498	51703	ACSL5	rs4351741	10	0.0368565169769989	11.88	0.000567399412997703
7930498	51703	ACSL5	rs11195949	10	0.0368565169769989	11.88	0.000567399412997703
7989647	9768	KIAA0101	rs11071797	15	0.0286764705882353	12.33	0.000445736407512023
8068235	116448	OLIG1	rs8128907	21	0.0286764705882353	12.33	0.000445736407512023
8068235	116448	OLIG1	rs11088238	21	0.0286764705882353	12.33	0.000445736407512023
8159554	91373	UAP1L1	rs9411307	9	0.0287082314588427	12.32	0.000448130701041462
8152119	83988	NCALD	rs17500306	8	0.0293292682926829	12.29	0.000455391735964188
8152119	83988	NCALD	rs17415702	8	0.0293292682926829	12.29	0.000455391735964188
8152119	83988	NCALD	rs17507464	8	0.0293292682926829	12.29	0.000455391735964188
8152119	83988	NCALD	rs17507512	8	0.0400449749178343	11.7	0.000625000978493236
7897824	9927	MFN2	rs873458	1	0.0297017650639075	12.27	0.000460298270945067
8043197	8673	VAMP8	rs2028900	2	0.0307385229540918	12.21	0.000475340342531001
7951004	56935	SMCO4	rs12802772	11	0.0311904761904762	12.2	0.000477895158568766
7951004	56935	SMCO4	rs10765618	11	0.0461890742558063	11.47	0.0007072868059427
8151993	1345	COX6C	rs12548344	8	0.0311904761904762	12.2	0.000477895158568766
8151993	1345	COX6C	rs1130569	8	0.0453795379537954	11.5	0.000695961899274327
8038885	100049587	SIGLEC14	rs7250849	19	0.031752618059672	12.17	0.000485643062815993
8038885	100049587	SIGLEC14	rs16982907	19	0.0395474325500435	11.73	0.000615005925480334
8038885	100049587	SIGLEC14	rs7255319	19	0.0461890742558063	11.47	0.0007072868059427
7951046	4361	MRE11A	rs588701	11	0.0320330969267139	12.16	0.000488253771170466
7973067	4860	PNP	rs1049562	14	0.0320330969267139	12.16	0.000488253771170466
7973067	4860	PNP	rs1713459	14	0.044583125312032	11.53	0.000684820140778964
8078386	23171	GPD1L	rs17028885	3	0.0320330969267139	12.16	0.000488253771170466
8134117	8321	FZD1	rs2278303	7	0.0320330969267139	12.16	0.000488253771170466
7976571	51527	GSKIP	rs11624919	14	0.0322156862745098	12.14	0.000493517761577487
7976571	51527	GSKIP	rs1545280	14	0.0322156862745098	12.14	0.000493517761577487
8010924	55275	VPS53	rs12450330	17	0.0322156862745098	12.14	0.000493517761577487
8010924	55275	VPS53	rs16954271	17	0.0322156862745098	12.14	0.000493517761577487
8010924	55275	VPS53	rs7220509	17	0.0322156862745098	12.14	0.000493517761577487
8010924	55275	VPS53	rs394061	17	0.0322156862745098	12.14	0.000493517761577487
8010924	55275	VPS53	rs7207469	17	0.0456339417858905	11.49	0.000699716368809163
8010924	55275	VPS53	rs16954854	17	0.0456339417858905	11.49	0.000699716368809163
8059674	9290	GPR55	rs4973370	2	0.0322156862745098	12.14	0.000493517761577487
7908692	376693	RPS10P7	rs2038972	1	0.032355816226784	12.13	0.000496171199567146
8105908	100506658	OCLN	rs299099	5	0.032355816226784	12.13	0.000496171199567146
7929816	6319	SCD	rs3793768	10	0.0325726545738248	12.12	0.000498839037429844
7962794	121274	ZNF641	rs901964	12	0.0325726545738248	12.12	0.000498839037429844
7962794	121274	ZNF641	rs6580666	12	0.0422867821950391	11.62	0.000652464011929462
7962794	121274	ZNF641	rs17824989	12	0.0422867821950391	11.62	0.000652464011929462
8053775	84874	ZNF514	rs3112998	2	0.0325726545738248	12.12	0.000498839037429844
8106931	84250	ANKRD32	rs17083818	5	0.0327499027615714	12.11	0.000501521354224128
8106931	84250	ANKRD32	rs7725095	5	0.0362647492625369	11.92	0.000555344807081293
7910680	7107	GPR137B	rs2025017	1	0.0330232558139535	12.09	0.000506929743046445
7945058	79607	FAM118B	rs587891	11	0.0330232558139535	12.09	0.000506929743046445
7908041	3915	LAMC1	rs10911232	1	0.0331592184174889	12.08	0.000509655975403886
7908041	3915	LAMC1	rs3768617	1	0.0331592184174889	12.08	0.000509655975403886
7908041	3915	LAMC1	rs1360704	1	0.0331592184174889	12.08	0.000509655975403886
8163930	4702	NDUFA8	rs7037705	9	0.0331985364914308	12.07	0.000512397007356768
8163930	4702	NDUFA8	rs1411451	9	0.0432291666666667	11.58	0.000666649416127071
8163930	4702	NDUFA8	rs7875181	9	0.0432291666666667	11.58	0.000666649416127071
8020847	1837	DTNA	rs10502627	18	0.0331611174894757	12.06	0.000515152920191081
8020847	1837	DTNA	rs12971071	18	0.0465824425008098	11.45	0.000714939996695097
8020847	1837	DTNA	rs12953602	18	0.0465824425008098	11.45	0.000714939996695097
8020847	1837	DTNA	rs17636667	18	0.0465824425008098	11.45	0.000714939996695097
8020847	1837	DTNA	rs12326284	18	0.0465824425008098	11.45	0.000714939996695097
8020847	1837	DTNA	rs16965585	18	0.0465824425008098	11.45	0.000714939996695097
8020847	1837	DTNA	rs9807484	18	0.0465824425008098	11.45	0.000714939996695097
8020847	1837	DTNA	rs10438940	18	0.0465824425008098	11.45	0.000714939996695097
8020847	1837	DTNA	rs17637026	18	0.0465824425008098	11.45	0.000714939996695097
8020847	1837	DTNA	rs17556016	18	0.0465824425008098	11.45	0.000714939996695097
8020847	1837	DTNA	rs12970735	18	0.0465824425008098	11.45	0.000714939996695097
8020847	1837	DTNA	rs1530102	18	0.0465824425008098	11.45	0.000714939996695097
8020847	1837	DTNA	rs9961368	18	0.0465824425008098	11.45	0.000714939996695097
8144894	55174	INTS10	rs7825924	8	0.0331611174894757	12.06	0.000515152920191081
7980496	145508	CEP128	rs12323621	14	0.0335239184295788	12.05	0.000517923795645918
7980496	145508	CEP128	rs724169	14	0.0432291666666667	11.58	0.000666649416127071
8065089	55614	KIF16B	rs4813225	20	0.0343405549220829	12.02	0.000526327021975265
8065089	55614	KIF16B	rs13044683	20	0.0343405549220829	12.02	0.000526327021975265
8065089	55614	KIF16B	rs926773	20	0.0343405549220829	12.02	0.000526327021975265
7892679	4735	SEPT2	rs10933547	2	0.0344501230361537	12.01	0.000529158574455661
7892679	4735	SEPT2	rs7599888	2	0.0344501230361537	12.01	0.000529158574455661
7905929	1942	EFNA1	rs11264298	1	0.0344501230361537	12.01	0.000529158574455661
8147661	6674	SPAG1	rs2453643	8	0.0344501230361537	12.01	0.000529158574455661
8147661	6674	SPAG1	rs2008612	8	0.0344501230361537	12.01	0.000529158574455661
8147661	6674	SPAG1	rs2514680	8	0.0344501230361537	12.01	0.000529158574455661
8147661	6674	SPAG1	rs1866788	8	0.0344501230361537	12.01	0.000529158574455661
8147661	6674	SPAG1	rs2453648	8	0.0429392863182818	11.6	0.000659518193691038
8077270	10752	CHL1	rs381357	3	0.0349905838041431	11.99	0.000534867898538342
8019988	5797	PTPRM	rs632912	18	0.0351914414414414	11.98	0.000537745839636684
8019988	5797	PTPRM	rs624735	18	0.0351914414414414	11.98	0.000537745839636684
7975799	55640	FLVCR2	rs17103483	14	0.035447063224841	11.96	0.000543548707239421
8097586	2549	GAB1	rs300934	4	0.036016396497112	11.95	0.00054647380609272
8077786	3656	IRAK2	rs1629816	3	0.0361591373861313	11.94	0.000549414797348521
7934570	3778	KCNMA1	rs2176283	10	0.0361883574341861	11.93	0.0005523717683883
7934570	3778	KCNMA1	rs816828	10	0.0361883574341861	11.93	0.0005523717683883
7934570	3778	KCNMA1	rs816868	10	0.0361883574341861	11.93	0.0005523717683883
7934570	3778	KCNMA1	rs816867	10	0.0361883574341861	11.93	0.0005523717683883
7934570	3778	KCNMA1	rs2670115	10	0.0361883574341861	11.93	0.0005523717683883
8101013	25898	RCHY1	rs11731477	4	0.0361883574341861	11.93	0.0005523717683883
8101013	25898	RCHY1	rs10518140	4	0.0361883574341861	11.93	0.0005523717683883
8101013	25898	RCHY1	rs2126854	4	0.0361883574341861	11.93	0.0005523717683883
8101013	25898	RCHY1	rs11721925	4	0.0361883574341861	11.93	0.0005523717683883
7894739	8665	EIF3F	rs6578918	11	0.0362647492625369	11.92	0.000555344807081293
7894739	8665	EIF3F	rs11041699	11	0.0368565169769989	11.88	0.000567399412997703
7907439	9588	PRDX6	rs7540065	1	0.0362647492625369	11.92	0.000555344807081293
7907439	9588	PRDX6	rs4294450	1	0.0457943925233645	11.48	0.000703491300047234
7907439	9588	PRDX6	rs4244195	1	0.0457943925233645	11.48	0.000703491300047234
7918379	2947	GSTM3	rs12024479	1	0.0362647492625369	11.92	0.000555344807081293
7918379	2947	GSTM3	rs4970774	1	0.0439584380760851	11.56	0.000673858531353762
7941662	89	ACTN3	rs580910	11	0.0362647492625369	11.92	0.000555344807081293
7941662	89	ACTN3	rs509556	11	0.0477214786488209	11.39	0.00073840530611424
7941662	89	ACTN3	rs572846	11	0.0477214786488209	11.39	0.00073840530611424
8120102	23607	CD2AP	rs2105005	6	0.0362647492625369	11.92	0.000555344807081293
8163437	57864	SLC46A2	rs10759609	9	0.0362647492625369	11.92	0.000555344807081293
8163437	57864	SLC46A2	rs10117269	9	0.0362647492625369	11.92	0.000555344807081293
8026365	84449	ZNF333	rs2113126	19	0.0363853649567935	11.91	0.000558334001787275
8026365	84449	ZNF333	rs6511958	19	0.0456339417858905	11.49	0.000699716368809163
8029701	147699	PPM1N	rs6509214	19	0.0366923641703377	11.9	0.000561339441359351
8107578	153443	SRFBP1	rs12657394	5	0.0366923641703377	11.9	0.000561339441359351
8107578	153443	SRFBP1	rs11951243	5	0.0430112965773057	11.59	0.000663074121790696
7975095	26030	PLEKHG3	rs229660	14	0.0369047619047619	11.89	0.00056436121514676
[truncated: 149 more rows]
