# Supplementary material for: Insight into Genotype-Phenotype Associations through eQTL Mapping in Multiple Cell Types in Health and Immune-Mediated Disease
Source: PLoS Genet. 2016 Mar 25;12(3):e1005908. doi: 10.1371/journal.pgen.1005908 (PMC4807835; doi:10.1371/journal.pgen.1005908)
Supplement: S1 Data — Compressed tarball containing a folder of eQTL summary statistics from each analysis. (GZ) [file pgen.1005908.s027.gz › S1_data/AAV_all_cis_n33/AAV_neutrophil_allcis_n33.txt]

PROBEID	ENTREZID	SYMBOL	snps	chr	fdr	scores	pval
8119427	285852	TREML4	rs9369264	6	0	30.15	3.99887188157235e-08
8119427	285852	TREML4	rs6921835	6	0	30.15	3.99887188157235e-08
8119427	285852	TREML4	rs1825406	6	0	30.15	3.99887188157235e-08
8119427	285852	TREML4	rs4236073	6	0	30.15	3.99887188157235e-08
8119427	285852	TREML4	rs4714439	6	0	19.91	8.11746152467788e-06
8119427	285852	TREML4	rs4714441	6	0	19.91	8.11746152467788e-06
8119427	285852	TREML4	rs1982756	6	0	19.91	8.11746152467788e-06
8119427	285852	TREML4	rs9367096	6	0.000609384521633151	18.07	2.1293008604457e-05
8119427	285852	TREML4	rs2627569	6	0.000609384521633151	18.07	2.1293008604457e-05
7983564	6557	SLC12A1	rs964611	15	0	29.67	5.12214160668348e-08
7983564	6557	SLC12A1	rs1426721	15	0	25.51	4.40095963239337e-07
7983564	6557	SLC12A1	rs959324	15	0	25.07	5.52863318691563e-07
7983564	6557	SLC12A1	rs8032357	15	0	24.89	6.06964566003306e-07
7983564	6557	SLC12A1	rs4775747	15	0	24.89	6.06964566003306e-07
7983564	6557	SLC12A1	rs12592330	15	0	24.89	6.06964566003306e-07
7983564	6557	SLC12A1	rs16960809	15	0	24.89	6.06964566003306e-07
7983564	6557	SLC12A1	rs8027003	15	0	24.89	6.06964566003306e-07
7983564	6557	SLC12A1	rs12148465	15	0	24.89	6.06964566003306e-07
7983564	6557	SLC12A1	rs8025164	15	0	23.66	1.14947042476584e-06
7983564	6557	SLC12A1	rs9635332	15	0	20.46	6.08905756736946e-06
7983564	6557	SLC12A1	rs11070640	15	0	20.22	6.90274761403555e-06
7983564	6557	SLC12A1	rs2291340	15	0.000527009222661397	18.39	1.80000168726494e-05
7983564	6557	SLC12A1	rs8032420	15	0.0037542662116041	15.66	7.58106573312438e-05
7983564	6557	SLC12A1	rs1426722	15	0.0037542662116041	15.66	7.58106573312438e-05
7983564	6557	SLC12A1	rs1531916	15	0.00746177370030581	14.59	0.0001336217477007
7983564	6557	SLC12A1	rs3784618	15	0.0387421987518003	11.64	0.000645486028195732
8112615	8507	ENC1	rs6895845	5	0	29	7.23782987174001e-08
8112615	8507	ENC1	rs6886768	5	0	29	7.23782987174001e-08
8112615	8507	ENC1	rs16872141	5	0	29	7.23782987174001e-08
8112615	8507	ENC1	rs10474421	5	0	27.78	1.35924011117736e-07
8112615	8507	ENC1	rs6874600	5	0	27.02	2.01361191113556e-07
8112615	8507	ENC1	rs298390	5	0.0149581839904421	13.37	0.000255681354743746
8112615	8507	ENC1	rs376857	5	0.0255025847214245	12.39	0.00043163925417527
8112615	8507	ENC1	rs17645885	5	0.0277128547579299	12.24	0.00046775829181048
8112615	8507	ENC1	rs7704467	5	0.0313955555555556	12.03	0.000523510763654532
8112615	8507	ENC1	rs298389	5	0.0318262411347518	12.01	0.000529158574455661
7983594	1854	DUT	rs964611	15	0	28.73	8.32047646275024e-08
7983594	1854	DUT	rs8032357	15	0	25.56	4.28837746924832e-07
7983594	1854	DUT	rs4775747	15	0	25.56	4.28837746924832e-07
7983594	1854	DUT	rs12592330	15	0	25.56	4.28837746924832e-07
7983594	1854	DUT	rs16960809	15	0	25.56	4.28837746924832e-07
7983594	1854	DUT	rs8027003	15	0	25.56	4.28837746924832e-07
7983594	1854	DUT	rs12148465	15	0	25.56	4.28837746924832e-07
7983594	1854	DUT	rs1426721	15	0	25.37	4.73220497774665e-07
7983594	1854	DUT	rs8025164	15	0	24.4	7.82686937204843e-07
7983594	1854	DUT	rs959324	15	0	22.16	2.50845950105452e-06
7983594	1854	DUT	rs2291340	15	0	21.59	3.37607488388854e-06
7983594	1854	DUT	rs11070640	15	0	21.57	3.41146474599894e-06
7983594	1854	DUT	rs9635332	15	0	21.25	4.03110370943887e-06
7983594	1854	DUT	rs8032420	15	0.000538720538720539	18.44	1.75338510770328e-05
7983594	1854	DUT	rs1426722	15	0.000538720538720539	18.44	1.75338510770328e-05
7983594	1854	DUT	rs1531916	15	0.00855774985038899	14.42	0.000146240895087646
7983594	1854	DUT	rs3784618	15	0.0319385593220339	12	0.00053200550513925
8145586	55140	ELP3	rs1377338	8	0	28.64	8.71629476605817e-08
8145586	55140	ELP3	rs13250007	8	0	28.64	8.71629476605817e-08
8145586	55140	ELP3	rs2123472	8	0.00583894770612769	14.91	0.000112763656797348
8145586	55140	ELP3	rs7015259	8	0.00979410127991096	14.1	0.000173343782164112
8145586	55140	ELP3	rs4732838	8	0.0111897274633124	13.87	0.000195900695887098
8145586	55140	ELP3	rs17487691	8	0.013958028306491	13.5	0.00023856345402871
8145586	55140	ELP3	rs6558038	8	0.0184227965540093	13.03	0.000306540549745652
8145586	55140	ELP3	rs6558039	8	0.0184227965540093	13.03	0.000306540549745652
8145586	55140	ELP3	rs9314358	8	0.0184227965540093	13.03	0.000306540549745652
8145586	55140	ELP3	rs4732823	8	0.0184227965540093	13.03	0.000306540549745652
8145586	55140	ELP3	rs10110509	8	0.0216076237828879	12.71	0.000363705427761376
8145586	55140	ELP3	rs4295614	8	0.0325479930191972	11.96	0.000543548707239421
8145586	55140	ELP3	rs6558044	8	0.038092940987297	11.66	0.000638583409205457
8145586	55140	ELP3	rs3757895	8	0.0411599625818522	11.52	0.000688513896645078
7953914	387837	CLEC12B	rs12229020	12	0	28.49	9.41836822642468e-08
7953914	387837	CLEC12B	rs7313235	12	0	28.49	9.41836822642468e-08
7953914	387837	CLEC12B	rs7957464	12	0	26.5	2.63538112161344e-07
7953914	387837	CLEC12B	rs1447877	12	0	26.5	2.63538112161344e-07
7953914	387837	CLEC12B	rs608418	12	0.0253785700594211	12.4	0.000429333848898369
7976000	57143	ADCK1	rs17752707	14	0	28.43	9.71481783521103e-08
7976000	57143	ADCK1	rs17753249	14	0	27.05	1.9826022611778e-07
7976000	57143	ADCK1	rs724264	14	0	26.92	2.12053150081363e-07
7976000	57143	ADCK1	rs17106513	14	0	21.15	4.24701255479556e-06
7976000	57143	ADCK1	rs3825690	14	0	21.15	4.24701255479556e-06
7976000	57143	ADCK1	rs17752950	14	0.00413135593220339	15.43	8.56182342045027e-05
7950447	143570	XRRA1	rs4944950	11	0	28.35	1.01246804306558e-07
7950447	143570	XRRA1	rs2304683	11	0	28.35	1.01246804306558e-07
7950447	143570	XRRA1	rs7128739	11	0	28.35	1.01246804306558e-07
7950447	143570	XRRA1	rs7105085	11	0	25.99	3.43190416436843e-07
7950447	143570	XRRA1	rs12577127	11	0	25.3	4.90708746541166e-07
7950447	143570	XRRA1	rs10899060	11	0	23.18	1.47523654199262e-06
7950447	143570	XRRA1	rs9444	11	0	22.99	1.62846274390609e-06
7950447	143570	XRRA1	rs543244	11	0	22.99	1.62846274390609e-06
7950447	143570	XRRA1	rs614832	11	0	22.99	1.62846274390609e-06
7950447	143570	XRRA1	rs688665	11	0	21.52	3.50157660459455e-06
7950447	143570	XRRA1	rs537054	11	0	21.35	3.8262075506708e-06
7950447	143570	XRRA1	rs505688	11	0	21.2	4.13764512977492e-06
7950447	143570	XRRA1	rs512780	11	0	20.72	5.3157875283363e-06
7916584	4070	TACSTD2	rs17117873	1	0	27.8	1.34526111748666e-07
7916584	4070	TACSTD2	rs17117877	1	0	27.8	1.34526111748666e-07
7916584	4070	TACSTD2	rs11590757	1	0	27.51	1.5628434735249e-07
7916584	4070	TACSTD2	rs12139475	1	0	20.09	7.38819702387491e-06
7916584	4070	TACSTD2	rs596043	1	0.00917702782711664	14.36	0.000150975687111143
7916584	4070	TACSTD2	rs596534	1	0.00917702782711664	14.36	0.000150975687111143
7916584	4070	TACSTD2	rs486463	1	0.00917702782711664	14.36	0.000150975687111143
7916584	4070	TACSTD2	rs602579	1	0.00917702782711664	14.36	0.000150975687111143
7916584	4070	TACSTD2	rs6587830	1	0.0249951746767033	12.43	0.000422491900903359
7916584	4070	TACSTD2	rs338228	1	0.0270037453183521	12.3	0.000452958293923552
7916584	4070	TACSTD2	rs11581395	1	0.0292554159839796	12.14	0.000493517761577487
7916584	4070	TACSTD2	rs6687324	1	0.0369558154645874	11.72	0.00061831954606457
7916584	4070	TACSTD2	rs11207272	1	0.0385652383245065	11.65	0.000642025349825136
7916584	4070	TACSTD2	rs11579447	1	0.041394843118981	11.51	0.000692227779118755
7916584	4070	TACSTD2	rs338225	1	0.0443140794223827	11.38	0.000742391172649204
8107133	5066	PAM	rs2431321	5	0	27.77	1.36628410394371e-07
8107133	5066	PAM	rs258151	5	0	27.75	1.38048202865115e-07
8107133	5066	PAM	rs37013	5	0	26.03	3.36153085561796e-07
8107133	5066	PAM	rs258247	5	0	26.03	3.36153085561796e-07
8107133	5066	PAM	rs469326	5	0	25.44	4.5635703086286e-07
8107133	5066	PAM	rs258242	5	0	25.25	5.03595699128685e-07
8107133	5066	PAM	rs685708	5	0	24.7	6.69841743691314e-07
8107133	5066	PAM	rs258142	5	0	24.52	7.35424907697917e-07
8107133	5066	PAM	rs32684	5	0	23.98	9.73416235370324e-07
8107133	5066	PAM	rs154635	5	0	23.71	1.11999070852556e-06
8107133	5066	PAM	rs258144	5	0	23.35	1.35043510282363e-06
8107133	5066	PAM	rs459202	5	0	21.42	3.68902966139109e-06
8107133	5066	PAM	rs258235	5	0	20.18	7.04860489499956e-06
8107133	5066	PAM	rs2431322	5	8.31255195344971e-05	19.56	9.74890933390823e-06
8107133	5066	PAM	rs456036	5	0.00498633879781421	15.23	9.51793512722262e-05
8107133	5066	PAM	rs17154859	5	0.0213483146067416	12.73	0.00035983654358314
8107133	5066	PAM	rs17154860	5	0.0213483146067416	12.73	0.00035983654358314
8107133	5066	PAM	rs2112886	5	0.0223702806379972	12.63	0.000379605176686869
8107133	5066	PAM	rs6860588	5	0.0223702806379972	12.63	0.000379605176686869
8107133	5066	PAM	rs1898672	5	0.0223702806379972	12.63	0.000379605176686869
8107133	5066	PAM	rs249496	5	0.0252700617283951	12.42	0.000424760239759923
8107133	5066	PAM	rs17154821	5	0.0296778863554108	12.12	0.000498839037429844
8099259	60312	AFAP1	rs11733177	4	0	27.5	1.57094505615581e-07
8099259	60312	AFAP1	rs11930623	4	0	27.5	1.57094505615581e-07
8099259	60312	AFAP1	rs17770213	4	0	25.13	5.35925933331538e-07
8099259	60312	AFAP1	rs6829680	4	0	25.13	5.35925933331538e-07
8099259	60312	AFAP1	rs7437940	4	8.96057347670251e-05	19.76	8.78010895767119e-06
8099259	60312	AFAP1	rs4696778	4	0.00022883295194508	19.2	1.1771339097615e-05
8099259	60312	AFAP1	rs1106248	4	0.000752314814814815	17.73	2.54579893079939e-05
8099259	60312	AFAP1	rs7654949	4	0.0109785202863962	13.92	0.000190757856102902
8099259	60312	AFAP1	rs7356321	4	0.015149359886202	13.34	0.000259804348918242
8099259	60312	AFAP1	rs1344223	4	0.0195874049945711	12.93	0.000323357782926065
8099259	60312	AFAP1	rs7698368	4	0.0226810293237582	12.6	0.000385746755682007
8099259	60312	AFAP1	rs6840305	4	0.0231211580408487	12.57	0.000391988579109066
7904314	8458	TTF2	rs12029623	1	0	27.07	1.96219551437852e-07
7904314	8458	TTF2	rs3754109	1	0	27.07	1.96219551437852e-07
8137271	26	AOC1	rs6464101	7	0	26.22	3.04650923139723e-07
8137271	26	AOC1	rs6464104	7	0	26.22	3.04650923139723e-07
8137271	26	AOC1	rs9691673	7	0	24.03	9.48463279025069e-07
8137271	26	AOC1	rs12669824	7	0.00193236714975845	16.81	4.13150138250935e-05
8137271	26	AOC1	rs10281675	7	0.00565302144249513	14.97	0.000109234061414674
8137271	26	AOC1	rs10952287	7	0.00565302144249513	14.97	0.000109234061414674
8137271	26	AOC1	rs10266177	7	0.0324039978958443	11.98	0.000537745839636684
8137271	26	AOC1	rs10807988	7	0.0437613843351548	11.41	0.00073049831487217
7939184	55346	TCP11L1	rs1033717	11	0	26.1	3.24184016539299e-07
7939184	55346	TCP11L1	rs10767985	11	0	26.1	3.24184016539299e-07
7939184	55346	TCP11L1	rs7111203	11	0	26.1	3.24184016539299e-07
7939184	55346	TCP11L1	rs11032126	11	0	24.36	7.9910838109184e-07
7939184	55346	TCP11L1	rs7127229	11	8.56898029134533e-05	19.64	9.3491319446793e-06
7939184	55346	TCP11L1	rs10836020	11	0.000360750360750361	18.83	1.42901654501947e-05
7939184	55346	TCP11L1	rs11032136	11	0.0363292181069959	11.76	0.00060517226253804
8002762	55159	RFWD3	rs4888262	16	0	25.88	3.63313991302078e-07
8002762	55159	RFWD3	rs8062783	16	0	25.88	3.63313991302078e-07
8002762	55159	RFWD3	rs4072222	16	0	24.2	8.6832280854547e-07
8002762	55159	RFWD3	rs7193541	16	0.0142995872784656	13.46	0.000243703757206372
8002762	55159	RFWD3	rs4402594	16	0.0181959219858156	13.05	0.000303284407545946
8002762	55159	RFWD3	rs4887778	16	0.0315929675013319	12.02	0.000526327021975265
8002762	55159	RFWD3	rs8047350	16	0.0315929675013319	12.02	0.000526327021975265
8002762	55159	RFWD3	rs8050624	16	0.04584446423271	11.31	0.000770907723704568
8002762	55159	RFWD3	rs4888254	16	0.0475569088009279	11.23	0.0008048564483426
7959039	26259	FBXW8	rs7294919	12	0	25.67	4.05075458895044e-07
7959039	26259	FBXW8	rs4767469	12	0	21.96	2.78392526574774e-06
7959039	26259	FBXW8	rs7133290	12	0.000225225225225225	19.06	1.26672247020768e-05
7959039	26259	FBXW8	rs7132339	12	0.00258092738407699	16.35	5.26561624267658e-05
7959039	26259	FBXW8	rs3782193	12	0.0194607523374647	12.94	0.000321635010872824
7959039	26259	FBXW8	rs7972948	12	0.0398346844698776	11.6	0.000659518193691038
7960832	170482	CLEC4C	rs10845821	12	0	25.67	4.05075458895044e-07
7960832	170482	CLEC4C	rs9300243	12	0.00218112849691797	16.76	4.24181159869127e-05
8133114	154807	VKORC1L1	rs12698509	7	0	25.62	4.15708315758129e-07
8133114	154807	VKORC1L1	rs2462569	7	0	25.62	4.15708315758129e-07
8133114	154807	VKORC1L1	rs313813	7	0	24.96	5.85321459616545e-07
8133114	154807	VKORC1L1	rs12698511	7	0.00290226205719163	16.2	5.69941162333185e-05
7962794	121274	ZNF641	rs901964	12	0	25.54	4.33305967071969e-07
7962794	121274	ZNF641	rs6580666	12	0.00112179487179487	17.34	3.12538499481505e-05
7962794	121274	ZNF641	rs17824989	12	0.00112179487179487	17.34	3.12538499481505e-05
7962794	121274	ZNF641	rs10506279	12	0.0256160458452722	12.38	0.000433957150545919
7892820	6133	RPL9	rs10517522	4	0	25.48	4.46992631145794e-07
7892820	6133	RPL9	rs6854452	4	0	24.51	7.39251656867743e-07
7892820	6133	RPL9	rs2125314	4	0	20.72	5.3157875283363e-06
7892820	6133	RPL9	rs6531719	4	0.000529100529100529	18.41	1.78120748316976e-05
7892820	6133	RPL9	rs2687971	4	0.00566343042071197	14.96	0.000109814510008333
7892820	6133	RPL9	rs2687972	4	0.00566343042071197	14.96	0.000109814510008333
7892820	6133	RPL9	rs2608829	4	0.00566343042071197	14.96	0.000109814510008333
8126296	340206	TREML3P	rs9369264	6	0	25.47	4.49315515004904e-07
8126296	340206	TREML3P	rs6921835	6	0	25.47	4.49315515004904e-07
8126296	340206	TREML3P	rs1825406	6	0	25.47	4.49315515004904e-07
8126296	340206	TREML3P	rs4236073	6	0	25.47	4.49315515004904e-07
8126296	340206	TREML3P	rs1872243	6	0.0167013167013167	13.22	0.00027697761801865
8126296	340206	TREML3P	rs3807040	6	0.0282278949315575	12.22	0.000472799309459049
8089954	9657	IQCB1	rs1920321	3	0	25.22	5.11490177767832e-07
8089954	9657	IQCB1	rs1135750	3	0	25.19	5.19508733928307e-07
8089954	9657	IQCB1	rs2331964	3	0	25.19	5.19508733928307e-07
8089954	9657	IQCB1	rs6802715	3	0	23.39	1.32264324512997e-06
8089954	9657	IQCB1	rs1920322	3	0.00414433726330832	15.46	8.42698834650494e-05
8089954	9657	IQCB1	rs4048699	3	0.0145243282498184	13.44	0.000246315621673815
8089954	9657	IQCB1	rs7623901	3	0.0151082560076136	13.35	0.000258422624686341
8089954	9657	IQCB1	rs1127412	3	0.0198924731182796	12.88	0.000332112239392178
8089954	9657	IQCB1	rs12496318	3	0.0215686274509804	12.7	0.000365655575738477
8102214	9061	PAPSS1	rs4956126	4	0	25.17	5.24924334598189e-07
8102214	9061	PAPSS1	rs13144043	4	0.00314928425357873	16.03	6.23467128068085e-05
8102214	9061	PAPSS1	rs7658286	4	0.00314928425357873	16.03	6.23467128068085e-05
8102214	9061	PAPSS1	rs6824230	4	0.00395541172240201	15.51	8.20699357916233e-05
7995539	64127	NOD2	rs1981760	16	0	24.98	5.79281053384705e-07
7995539	64127	NOD2	rs9933594	16	0	24.98	5.79281053384705e-07
7995539	64127	NOD2	rs4785448	16	0	21.92	2.84255922517952e-06
7995539	64127	NOD2	rs751271	16	0.000552104899930987	18.55	1.65505228665311e-05
7995539	64127	NOD2	rs8057341	16	0.0010752688172043	17.41	3.01236967290496e-05
7995539	64127	NOD2	rs1077861	16	0.00195503421309873	16.87	4.00292857495608e-05
8072989	9463	PICK1	rs8142185	22	0	24.89	6.06964566003306e-07
7932453	10529	NEBL	rs9988744	10	0	24.81	6.32683877715364e-07
7932453	10529	NEBL	rs10828225	10	0.0426513409961686	11.46	0.000711103000083523
7990898	6133	RPL9	rs10517522	4	0	24.71	6.66375209083965e-07
7990898	6133	RPL9	rs6854452	4	0	23.79	1.0743919710848e-06
7990898	6133	RPL9	rs6531719	4	0.000607164541590771	18.06	2.1405139859148e-05
7990898	6133	RPL9	rs2125314	4	0.000840336134453782	17.65	2.65515274796257e-05
7990898	6133	RPL9	rs2687971	4	0.0241392801251956	12.49	0.000409136193760195
7990898	6133	RPL9	rs2687972	4	0.0241392801251956	12.49	0.000409136193760195
7990898	6133	RPL9	rs2608829	4	0.0241392801251956	12.49	0.000409136193760195
7953901	160364	CLEC12A	rs12229020	12	0	24.68	6.76829151686393e-07
7953901	160364	CLEC12A	rs7313235	12	0	24.68	6.76829151686393e-07
7953901	160364	CLEC12A	rs7957464	12	0	21.89	2.88734641850805e-06
7953901	160364	CLEC12A	rs1447877	12	0	21.89	2.88734641850805e-06
8171834	6133	RPL9	rs10517522	4	0	24.67	6.80350214769725e-07
8171834	6133	RPL9	rs6854452	4	0	23.76	1.09126914943059e-06
8171834	6133	RPL9	rs6531719	4	0.000569259962049336	18.2	1.98878834671918e-05
8171834	6133	RPL9	rs2125314	4	0.000756253635834788	17.77	2.49283069914181e-05
8171834	6133	RPL9	rs2687971	4	0.0227300060132291	12.61	0.000383688505315911
8171834	6133	RPL9	rs2687972	4	0.0227300060132291	12.61	0.000383688505315911
8171834	6133	RPL9	rs2608829	4	0.0227300060132291	12.61	0.000383688505315911
7990949	6133	RPL9	rs10517522	4	0	24.63	6.94619097448153e-07
7990949	6133	RPL9	rs6854452	4	0	23.72	1.11418637746677e-06
7990949	6133	RPL9	rs6531719	4	0.000756253635834788	17.77	2.49283069914181e-05
7990949	6133	RPL9	rs2125314	4	0.000752314814814815	17.73	2.54579893079939e-05
7990949	6133	RPL9	rs2687971	4	0.0246267209617995	12.45	0.000417991819919652
7990949	6133	RPL9	rs2687972	4	0.0246267209617995	12.45	0.000417991819919652
7990949	6133	RPL9	rs2608829	4	0.0246267209617995	12.45	0.000417991819919652
8135172	80228	ORAI2	rs10237343	7	0	24.41	7.7863471981336e-07
8135172	80228	ORAI2	rs6958795	7	0	24.41	7.7863471981336e-07
8135172	80228	ORAI2	rs6947435	7	0	21.24	4.05218945987632e-06
8135172	80228	ORAI2	rs4481505	7	0	20.59	5.68925170332861e-06
7983469	79029	SPATA5L1	rs12439274	15	0	24.39	7.86760301040883e-07
7983469	79029	SPATA5L1	rs11852800	15	0	24.39	7.86760301040883e-07
7983469	79029	SPATA5L1	rs2467864	15	0	24.39	7.86760301040883e-07
7983469	79029	SPATA5L1	rs9783731	15	0	24.39	7.86760301040883e-07
7983469	79029	SPATA5L1	rs1145091	15	0	24.39	7.86760301040883e-07
7983469	79029	SPATA5L1	rs1153858	15	0	24.39	7.86760301040883e-07
7983469	79029	SPATA5L1	rs10519022	15	0	24.39	7.86760301040883e-07
7983469	79029	SPATA5L1	rs1554521	15	0	24.39	7.86760301040883e-07
7983469	79029	SPATA5L1	rs1974981	15	0	24.39	7.86760301040883e-07
7983469	79029	SPATA5L1	rs11858495	15	0	23.59	1.19205406581177e-06
7983469	79029	SPATA5L1	rs1719247	15	0	22.63	1.9639393637454e-06
7983469	79029	SPATA5L1	rs1153860	15	0.00359628770301624	15.75	7.22879388261805e-05
7983469	79029	SPATA5L1	rs1145077	15	0.00359628770301624	15.75	7.22879388261805e-05
7983469	79029	SPATA5L1	rs1145076	15	0.00359628770301624	15.75	7.22879388261805e-05
7983469	79029	SPATA5L1	rs1346267	15	0.00359628770301624	15.75	7.22879388261805e-05
7983469	79029	SPATA5L1	rs1719250	15	0.0129154078549849	13.64	0.000221417435262817
7983469	79029	SPATA5L1	rs11636114	15	0.016046783625731	13.28	0.000268252497049916
7945283	27034	ACAD8	rs4362160	11	0	24.37	7.94970911414065e-07
7945283	27034	ACAD8	rs12226809	11	0	24.37	7.94970911414065e-07
7945283	27034	ACAD8	rs12278812	11	0.00290771175726928	16.15	5.85185695899184e-05
7945283	27034	ACAD8	rs2305378	11	0.01545518701482	13.31	0.000263994362950525
7945283	27034	ACAD8	rs12272129	11	0.0368103166829905	11.73	0.000615005925480334
8099887	6133	RPL9	rs10517522	4	0	24.21	8.6382595185655e-07
8099887	6133	RPL9	rs6854452	4	0	23.3	1.38600005184772e-06
8099887	6133	RPL9	rs6531719	4	0.00108225108225108	17.44	2.96520043792747e-05
8099887	6133	RPL9	rs2125314	4	0.00113871635610766	17.21	3.34670051629867e-05
8099887	6133	RPL9	rs2687971	4	0.0294662309368192	12.13	0.000496171199567146
8099887	6133	RPL9	rs2687972	4	0.0294662309368192	12.13	0.000496171199567146
8099887	6133	RPL9	rs2608829	4	0.0294662309368192	12.13	0.000496171199567146
8155250	9380	GRHPR	rs7856656	9	0	24.16	8.86546212270417e-07
8155250	9380	GRHPR	rs10973329	9	0	22.24	2.40608623626894e-06
8155250	9380	GRHPR	rs10973327	9	0	21.46	3.61286933768073e-06
8100179	152518	NFXL1	rs1866689	4	0	24.03	9.48463279025069e-07
8100179	152518	NFXL1	rs8180146	4	0	24.03	9.48463279025069e-07
8100179	152518	NFXL1	rs1822030	4	0	24.03	9.48463279025069e-07
8100179	152518	NFXL1	rs9995122	4	0	24.03	9.48463279025069e-07
8100179	152518	NFXL1	rs1371729	4	0	24.03	9.48463279025069e-07
8100179	152518	NFXL1	rs1984713	4	0	24.03	9.48463279025069e-07
8100179	152518	NFXL1	rs17654757	4	0.0119876256767208	13.79	0.000204421414313996
7894324	6133	RPL9	rs10517522	4	0	24.02	9.53402021673141e-07
7894324	6133	RPL9	rs6854452	4	0	23.07	1.56209091952713e-06
7894324	6133	RPL9	rs2125314	4	0.000844594594594595	17.67	2.62737951298483e-05
7894324	6133	RPL9	rs6531719	4	0.000890372843628269	17.6	2.72588346940366e-05
7894324	6133	RPL9	rs2687971	4	0.0240478994895956	12.5	0.000406952017444959
7894324	6133	RPL9	rs2687972	4	0.0240478994895956	12.5	0.000406952017444959
7894324	6133	RPL9	rs2608829	4	0.0240478994895956	12.5	0.000406952017444959
8054356	84804	MFSD9	rs4851635	2	0	23.94	9.93851799795664e-07
8054356	84804	MFSD9	rs2732824	2	0	23.94	9.93851799795664e-07
8054356	84804	MFSD9	rs2540317	2	0	23.94	9.93851799795664e-07
8054356	84804	MFSD9	rs2540316	2	0	23.94	9.93851799795664e-07
8054356	84804	MFSD9	rs2024414	2	0.00252659574468085	16.41	5.10153799196975e-05
8054356	84804	MFSD9	rs2540308	2	0.00330578512396694	15.85	6.85665365128213e-05
8054356	84804	MFSD9	rs2732830	2	0.00512820512820513	15.11	0.000101424595918915
8054356	84804	MFSD9	rs12467776	2	0.0109066666666667	13.95	0.00018773765577684
8054356	84804	MFSD9	rs2540314	2	0.0109066666666667	13.95	0.00018773765577684
8054356	84804	MFSD9	rs2540311	2	0.0123277182235835	13.72	0.000212182871222579
8054356	84804	MFSD9	rs2732809	2	0.0222762251923856	12.64	0.000377579978239458
8150126	5516	PPP2CB	rs929917	8	0	23.86	1.03602276789407e-06
8150126	5516	PPP2CB	rs323349	8	0.00721966205837174	14.62	0.000131511420619718
8150126	5516	PPP2CB	rs2111860	8	0.00801572897761645	14.5	0.000140159542629564
8150126	5516	PPP2CB	rs16877506	8	0.00801572897761645	14.5	0.000140159542629564
8150126	5516	PPP2CB	rs2343694	8	0.00903398926654741	14.38	0.000149380513661162
8150126	5516	PPP2CB	rs1592694	8	0.00928819444444444	14.28	0.000157529793295111
8150126	5516	PPP2CB	rs323376	8	0.00932986712882727	14.27	0.000158368955016585
8150126	5516	PPP2CB	rs323368	8	0.0335747542679772	11.91	0.000558334001787275
7912937	11240	PADI2	rs2076608	1	0	23.73	1.10841221290949e-06
7912937	11240	PADI2	rs2235918	1	0	23.73	1.10841221290949e-06
7912937	11240	PADI2	rs2076607	1	0	23.73	1.10841221290949e-06
7912937	11240	PADI2	rs2235914	1	0	23.73	1.10841221290949e-06
7912937	11240	PADI2	rs733785	1	0.00116402116402116	17.29	3.208710330961e-05
7912937	11240	PADI2	rs2076616	1	0.00113343637300361	17.2	3.3643635361214e-05
7912937	11240	PADI2	rs1980509	1	0.00735970561177553	14.6	0.000132914543950156
7912937	11240	PADI2	rs2235925	1	0.0129154078549849	13.64	0.000221417435262817
7912937	11240	PADI2	rs2295053	1	0.0209985315712188	12.77	0.000352222836757016
7912937	11240	PADI2	rs3818040	1	0.0209985315712188	12.77	0.000352222836757016
7912937	11240	PADI2	rs3818037	1	0.0209985315712188	12.77	0.000352222836757016
7912937	11240	PADI2	rs3818034	1	0.0209985315712188	12.77	0.000352222836757016
7996772	9057	SLC7A6	rs7199750	16	0	23.72	1.11418637746677e-06
7996772	9057	SLC7A6	rs6499165	16	0	20	7.74421643104408e-06
7996772	9057	SLC7A6	rs1111571	16	0	20	7.74421643104408e-06
7996772	9057	SLC7A6	rs3961282	16	0	20	7.74421643104408e-06
7996772	9057	SLC7A6	rs4783553	16	0.00056140350877193	18.65	1.57047272956228e-05
7996772	9057	SLC7A6	rs2863978	16	0.00053440213760855	18.43	1.76261038891196e-05
7996772	9057	SLC7A6	rs4783619	16	0.000660660660660661	17.99	2.22068479787603e-05
7996772	9057	SLC7A6	rs2290698	16	0.000660660660660661	17.99	2.22068479787603e-05
7996772	9057	SLC7A6	rs4783558	16	0.00108225108225108	17.44	2.96520043792747e-05
7996772	9057	SLC7A6	rs1868159	16	0.0011758691206544	17.18	3.39997116785293e-05
7996772	9057	SLC7A6	rs11075672	16	0.00512037978975924	15.15	9.92983126228346e-05
7996772	9057	SLC7A6	rs1465467	16	0.0095882684715172	14.18	0.000166126946049492
7996772	9057	SLC7A6	rs4783552	16	0.0148788096952244	13.39	0.000252969390050478
7996772	9057	SLC7A6	rs9933029	16	0.0198320413436693	12.89	0.000330342431263391
7996772	9057	SLC7A6	rs9935025	16	0.0209985315712188	12.77	0.000352222836757016
7996772	9057	SLC7A6	rs12927428	16	0.0241392801251956	12.49	0.000409136193760195
7958379	11137	PWP1	rs11113426	12	0	23.47	1.26876844956282e-06
7958379	11137	PWP1	rs1362653	12	0	23.47	1.26876844956282e-06
7958379	11137	PWP1	rs2374710	12	0	21.26	4.01012806064912e-06
7958379	11137	PWP1	rs11113470	12	0.0031160311603116	16.05	6.16916269986505e-05
7958379	11137	PWP1	rs12322163	12	0.00451101928374656	15.28	9.26927523464967e-05
7958379	11137	PWP1	rs4964607	12	0.00917702782711664	14.36	0.000150975687111143
7958379	11137	PWP1	rs1045741	12	0.00917702782711664	14.36	0.000150975687111143
7958379	11137	PWP1	rs10861779	12	0.00917702782711664	14.36	0.000150975687111143
8129363	51020	HDDC2	rs2275623	6	0	23.34	1.35747410793083e-06
8129363	51020	HDDC2	rs7752672	6	0	22.96	1.65407513641327e-06
8129363	51020	HDDC2	rs9491385	6	0.000361532899493854	18.87	1.39936161146718e-05
8129363	51020	HDDC2	rs6935961	6	0.000553250345781466	18.57	1.63777799277277e-05
8129363	51020	HDDC2	rs9482641	6	0.000512820512820513	18.3	1.88707168765456e-05
8129363	51020	HDDC2	rs474688	6	0.00400291120815138	15.54	8.07777967551674e-05
8129363	51020	HDDC2	rs476357	6	0.00400291120815138	15.54	8.07777967551674e-05
8129363	51020	HDDC2	rs1557052	6	0.00400291120815138	15.54	8.07777967551674e-05
8129363	51020	HDDC2	rs1741748	6	0.0123277182235835	13.72	0.000212182871222579
8129363	51020	HDDC2	rs3807003	6	0.0123277182235835	13.72	0.000212182871222579
8129363	51020	HDDC2	rs1934992	6	0.0129113288118563	13.63	0.000222599878741268
8129363	51020	HDDC2	rs3799757	6	0.0129379379379379	13.62	0.000223788685261759
8129363	51020	HDDC2	rs3778458	6	0.0129379379379379	13.62	0.000223788685261759
8129363	51020	HDDC2	rs6917198	6	0.0129379379379379	13.62	0.000223788685261759
8129363	51020	HDDC2	rs9491343	6	0.0253510290440469	12.41	0.00042704086665474
8129363	51020	HDDC2	rs9491384	6	0.0253510290440469	12.41	0.00042704086665474
8129363	51020	HDDC2	rs9388421	6	0.0271230826786382	12.29	0.000455391735964188
8129363	51020	HDDC2	rs6904289	6	0.0339474582053906	11.88	0.000567399412997703
8129363	51020	HDDC2	rs3799732	6	0.0408054113575586	11.55	0.000677492567665972
8129363	51020	HDDC2	rs3823218	6	0.0408054113575586	11.55	0.000677492567665972
8148263	55039	TRMT12	rs3812471	8	0	23.34	1.35747410793083e-06
8148263	55039	TRMT12	rs4269525	8	0	23.34	1.35747410793083e-06
8148263	55039	TRMT12	rs6982197	8	0	23.34	1.35747410793083e-06
7920944	23381	SMG5	rs2274226	1	0	23.29	1.39322499150462e-06
7920944	23381	SMG5	rs7542798	1	0	21.05	4.47452852398132e-06
7920944	23381	SMG5	rs11264467	1	7.99360511590727e-05	19.39	1.06563598009711e-05
7920944	23381	SMG5	rs12132794	1	0.000838926174496644	17.63	2.68322100680363e-05
7920944	23381	SMG5	rs10908500	1	0.00109649122807018	17.49	2.88822858736932e-05
7920944	23381	SMG5	rs12045339	1	0.00109649122807018	17.49	2.88822858736932e-05
7920944	23381	SMG5	rs2246476	1	0.0335747542679772	11.91	0.000558334001787275
7920944	23381	SMG5	rs2253358	1	0.049685804055984	11.16	0.000835799229945754
7920971	112770	C1orf85	rs2274226	1	0	23.19	1.46758501300012e-06
7920971	112770	C1orf85	rs7542798	1	0	22.48	2.12343003933357e-06
7920971	112770	C1orf85	rs11264467	1	0.00301902398676592	16.11	5.97676088690851e-05
7920971	112770	C1orf85	rs12132794	1	0.0103168155970755	14.01	0.000181840967527323
7920971	112770	C1orf85	rs10908500	1	0.0129379379379379	13.62	0.000223788685261759
7920971	112770	C1orf85	rs12045339	1	0.0129379379379379	13.62	0.000223788685261759
7897824	9927	MFN2	rs2878677	1	0	23.1	1.53790699544214e-06
7897824	9927	MFN2	rs873458	1	0	22.02	2.69824146134104e-06
7957032	8089	YEATS4	rs11177644	12	0	23.07	1.56209091952713e-06
7957032	8089	YEATS4	rs2603089	12	8.86524822695036e-05	19.74	8.87247248485641e-06
7957032	8089	YEATS4	rs4761154	12	8.59106529209622e-05	19.65	9.30033113780356e-06
7957032	8089	YEATS4	rs11177577	12	0.00109289617486339	17.48	2.90346063356028e-05
7957032	8089	YEATS4	rs315113	12	0.00372907153729072	15.68	7.5013194665459e-05
7957032	8089	YEATS4	rs962292	12	0.0112075769534333	13.88	0.00019486107229496
7970347	8881	CDC16	rs9590405	13	0	22.88	1.72436773972224e-06
7970347	8881	CDC16	rs11617448	13	0	22.88	1.72436773972224e-06
7970347	8881	CDC16	rs9805813	13	0	22.88	1.72436773972224e-06
7970347	8881	CDC16	rs9285061	13	0	22.88	1.72436773972224e-06
8008754	5889	RAD51C	rs9303399	17	0	22.88	1.72436773972224e-06
8008754	5889	RAD51C	rs1864754	17	0	22.88	1.72436773972224e-06
8008754	5889	RAD51C	rs8074016	17	0	21.36	3.80630166776036e-06
8008754	5889	RAD51C	rs17822837	17	0	21.13	4.29156760005715e-06
8044236	9648	GCC2	rs893403	2	0	22.72	1.87407131181952e-06
8044236	9648	GCC2	rs2577599	2	0	22.43	2.17943089065679e-06
8044236	9648	GCC2	rs2118450	2	0	22.43	2.17943089065679e-06
8044236	9648	GCC2	rs2438238	2	0	22.05	2.65639682431917e-06
8044236	9648	GCC2	rs1915487	2	0	21.72	3.15484956884473e-06
8044236	9648	GCC2	rs2718755	2	0	20.54	5.83980670668104e-06
8044236	9648	GCC2	rs2577594	2	0.0275232774674115	12.26	0.000462771508967134
8044236	9648	GCC2	rs10188434	2	0.0417015341701534	11.5	0.000695961899274327
8010924	55275	VPS53	rs366151	17	0	22.71	1.88384941491372e-06
8010924	55275	VPS53	rs2543781	17	0	22.71	1.88384941491372e-06
8010924	55275	VPS53	rs448465	17	0	21.09	4.38208991604188e-06
8010924	55275	VPS53	rs394747	17	0	21.09	4.38208991604188e-06
8010924	55275	VPS53	rs10521105	17	0.000837520938023451	17.61	2.71158744165959e-05
8010924	55275	VPS53	rs461521	17	0.00251322751322751	16.39	5.15565146851461e-05
8010924	55275	VPS53	rs4968162	17	0.0217418159357628	12.69	0.00036761627064854
8151572	64089	SNX16	rs6983754	8	0	22.71	1.88384941491372e-06
8151572	64089	SNX16	rs1817107	8	0	22.23	2.41865009637937e-06
8151572	64089	SNX16	rs1021329	8	0	22.01	2.71233612470474e-06
8151572	64089	SNX16	rs1597753	8	0	21	4.59283371175396e-06
8151572	64089	SNX16	rs7004177	8	0	20.75	5.23315790896862e-06
8151572	64089	SNX16	rs1463253	8	0	20.18	7.04860489499956e-06
8151572	64089	SNX16	rs1966850	8	0	20.18	7.04860489499956e-06
8151572	64089	SNX16	rs11779650	8	0	20.18	7.04860489499956e-06
8151572	64089	SNX16	rs10106226	8	0	19.99	7.78482248429237e-06
8151572	64089	SNX16	rs6983451	8	8.54700854700855e-05	19.62	9.44750622763184e-06
8151572	64089	SNX16	rs10504742	8	0.00314928425357873	16.03	6.23467128068085e-05
8151572	64089	SNX16	rs1565310	8	0.0406373244991324	11.56	0.000673858531353762
8151572	64089	SNX16	rs6473306	8	0.0406373244991324	11.56	0.000673858531353762
8130768	8635	RNASET2	rs1819333	6	0	22.68	1.91349186161285e-06
8130768	8635	RNASET2	rs386548	6	0	22.68	1.91349186161285e-06
8130768	8635	RNASET2	rs422562	6	0	22.02	2.69824146134104e-06
8130768	8635	RNASET2	rs415890	6	0	21.97	2.76945735533417e-06
8130768	8635	RNASET2	rs408918	6	0	21.9	2.87233923313971e-06
8130768	8635	RNASET2	rs416131	6	0	21.13	4.29156760005715e-06
8130768	8635	RNASET2	rs9457252	6	0.00643219264892269	14.79	0.000120171066371006
8130768	8635	RNASET2	rs6904946	6	0.00643219264892269	14.79	0.000120171066371006
8130768	8635	RNASET2	rs1894603	6	0.00643219264892269	14.79	0.000120171066371006
8130768	8635	RNASET2	rs7749278	6	0.00643219264892269	14.79	0.000120171066371006
8130768	8635	RNASET2	rs9295385	6	0.00917702782711664	14.36	0.000150975687111143
8130768	8635	RNASET2	rs1130033	6	0.00968013468013468	14.14	0.000169696729464101
8130768	8635	RNASET2	rs12209395	6	0.0109878499735869	13.91	0.000191775428053352
8130768	8635	RNASET2	rs720325	6	0.0109878499735869	13.91	0.000191775428053352
8130768	8635	RNASET2	rs4710175	6	0.0109878499735869	13.91	0.000191775428053352
8130768	8635	RNASET2	rs1358883	6	0.0122213681783244	13.74	0.000209935497613947
7976084	55812	SPATA7	rs12050316	14	0	22.64	1.95374423974195e-06
7976084	55812	SPATA7	rs2274736	14	0	22.17	2.4954275902664e-06
7976084	55812	SPATA7	rs1864744	14	0	22.17	2.4954275902664e-06
7976084	55812	SPATA7	rs816069	14	0	22.17	2.4954275902664e-06
7976084	55812	SPATA7	rs2401751	14	0	21.36	3.80630166776036e-06
7976084	55812	SPATA7	rs8017811	14	0	20.89	4.8642737737025e-06
7976084	55812	SPATA7	rs12586714	14	0	20.67	5.45642391031791e-06
7976084	55812	SPATA7	rs7160647	14	0.000844594594594595	17.67	2.62737951298483e-05
7976084	55812	SPATA7	rs10138002	14	0.000844594594594595	17.67	2.62737951298483e-05
7976084	55812	SPATA7	rs10150311	14	0.000844594594594595	17.67	2.62737951298483e-05
7976084	55812	SPATA7	rs11847417	14	0.000844594594594595	17.67	2.62737951298483e-05
7976084	55812	SPATA7	rs17771758	14	0.00126839167935058	17.1	3.54623049146883e-05
7976084	55812	SPATA7	rs11628680	14	0.00126839167935058	17.1	3.54623049146883e-05
7976084	55812	SPATA7	rs4904448	14	0.00244233378561737	16.52	4.81396072394149e-05
7976084	55812	SPATA7	rs1950279	14	0.00359327217125382	15.71	7.38327942499497e-05
7976084	55812	SPATA7	rs11844638	14	0.00359327217125382	15.71	7.38327942499497e-05
7976084	55812	SPATA7	rs2223933	14	0.00489390828199863	15.24	9.46767181104376e-05
7976084	55812	SPATA7	rs10444745	14	0.039984126984127	11.59	0.000663074121790696
7976084	55812	SPATA7	rs17772064	14	0.0441881501582994	11.39	0.00073840530611424
7920928	79957	PAQR6	rs2274226	1	0	22.51	2.09052475906584e-06
7920928	79957	PAQR6	rs7542798	1	8.93655049151028e-05	19.75	8.82616942133937e-06
7920928	79957	PAQR6	rs11264467	1	8.29187396351575e-05	19.55	9.80007367211813e-06
7920928	79957	PAQR6	rs10908500	1	0.000628930817610063	18.15	2.04169428403451e-05
7920928	79957	PAQR6	rs12045339	1	0.000628930817610063	18.15	2.04169428403451e-05
7920928	79957	PAQR6	rs12132794	1	0.000666666666666667	18.01	2.197475847541e-05
7902861	23507	LRRC8B	rs922105	1	0	22.47	2.13451352772039e-06
7902861	23507	LRRC8B	rs2045583	1	0	22.36	2.26033012110679e-06
7902861	23507	LRRC8B	rs12119009	1	0	21.44	3.65075021990254e-06
7902861	23507	LRRC8B	rs12733491	1	0	21.44	3.65075021990254e-06
7902861	23507	LRRC8B	rs2390762	1	8.86524822695036e-05	19.74	8.87247248485641e-06
7902861	23507	LRRC8B	rs10801744	1	0.00134730538922156	17.02	3.69881528485527e-05
7902861	23507	LRRC8B	rs1563786	1	0.00397255326832792	15.52	8.16369284609891e-05
7966321	51184	GPN3	rs7976889	12	0	22.39	2.2252965231211e-06
7966321	51184	GPN3	rs4766492	12	0	22.39	2.2252965231211e-06
7966321	51184	GPN3	rs6606684	12	0.00131114473020676	17.09	3.56495213359172e-05
8139758	51142	CHCHD2	rs4948108	7	0	22.31	2.31995339997315e-06
8139758	51142	CHCHD2	rs10499761	7	0	22.31	2.31995339997315e-06
8139758	51142	CHCHD2	rs816229	7	0	22.19	2.46956717645669e-06
8139758	51142	CHCHD2	rs698622	7	0	21.92	2.84255922517952e-06
8139758	51142	CHCHD2	rs698637	7	0	19.97	7.86667696348799e-06
8139758	51142	CHCHD2	rs2215775	7	0	19.97	7.86667696348799e-06
8139758	51142	CHCHD2	rs816400	7	0.0385652383245065	11.65	0.000642025349825136
8082289	166012	CHST13	rs16837587	3	0	22.21	2.44397561359942e-06
8082289	166012	CHST13	rs3845960	3	8.86524822695036e-05	19.74	8.87247248485641e-06
8082289	166012	CHST13	rs3856650	3	8.86524822695036e-05	19.74	8.87247248485641e-06
8082289	166012	CHST13	rs10934779	3	8.86524822695036e-05	19.74	8.87247248485641e-06
8082289	166012	CHST13	rs11718493	3	0.000366300366300366	18.98	1.32095832767035e-05
8082289	166012	CHST13	rs7629573	3	0.000740740740740741	17.7	2.58626601740446e-05
8082289	166012	CHST13	rs7617257	3	0.00256410256410256	16.49	4.89073450926998e-05
8082289	166012	CHST13	rs1168593	3	0.00313390313390313	16.01	6.30087952356456e-05
8082289	166012	CHST13	rs2363947	3	0.0049812350733538	15.22	9.56846697618158e-05
8082289	166012	CHST13	rs1873400	3	0.00970464135021097	14.15	0.000168797104724886
8082289	166012	CHST13	rs17743103	3	0.0284162062615101	12.2	0.000477895158568766
7939507	84680	ACCS	rs2074040	11	0	22.2	2.45673796468384e-06
7939507	84680	ACCS	rs7127924	11	7.89889415481832e-05	19.36	1.08250878154077e-05
8110620	10917	BTNL3	rs17704291	5	0	22.17	2.4954275902664e-06
8110620	10917	BTNL3	rs2387715	5	0	21.36	3.80630166776036e-06
8110620	10917	BTNL3	rs11249756	5	0	21.27	3.98926193628944e-06
8110620	10917	BTNL3	rs17080709	5	0	21.1	4.35928125709091e-06
8110620	10917	BTNL3	rs7735361	5	0	21.1	4.35928125709091e-06
8110620	10917	BTNL3	rs2276995	5	0	20.07	7.46586529038847e-06
8110620	10917	BTNL3	rs2121119	5	0	20.07	7.46586529038847e-06
8110620	10917	BTNL3	rs6873621	5	0.00138271604938272	16.95	3.83773198237051e-05
8110620	10917	BTNL3	rs3733755	5	0.00237442922374429	16.58	4.66402886979392e-05
8110620	10917	BTNL3	rs1904435	5	0.00422291450328833	15.35	8.93209278983788e-05
8110620	10917	BTNL3	rs4701016	5	0.00979410127991096	14.1	0.000173343782164112
8110620	10917	BTNL3	rs6861321	5	0.0127525252525253	13.66	0.000219071500122872
8103415	51313	FAM198B	rs2881373	4	0	22.14	2.53472851633503e-06
8103415	51313	FAM198B	rs7664129	4	0.00292096219931271	16.22	5.63955753341649e-05
8103415	51313	FAM198B	rs17036992	4	0.00291666666666667	16.13	5.91397730727361e-05
8103415	51313	FAM198B	rs11100152	4	0.00291666666666667	16.13	5.91397730727361e-05
8103415	51313	FAM198B	rs17037201	4	0.00291666666666667	16.13	5.91397730727361e-05
8103415	51313	FAM198B	rs2881374	4	0.00539021164021164	15.04	0.000105256460816211
8103415	51313	FAM198B	rs10517686	4	0.00539021164021164	15.04	0.000105256460816211
8108378	1495	CTNNA1	rs288028	5	0	22.05	2.65639682431917e-06
8108378	1495	CTNNA1	rs160400	5	0	21.39	3.7472053443558e-06
8108378	1495	CTNNA1	rs160399	5	0	21.39	3.7472053443558e-06
8108378	1495	CTNNA1	rs825669	5	0	21.39	3.7472053443558e-06
8108378	1495	CTNNA1	rs311596	5	0	21.39	3.7472053443558e-06
8108378	1495	CTNNA1	rs825672	5	0	21.39	3.7472053443558e-06
8108378	1495	CTNNA1	rs1828187	5	0	21.39	3.7472053443558e-06
8108378	1495	CTNNA1	rs10043478	5	0	21.39	3.7472053443558e-06
8108378	1495	CTNNA1	rs288016	5	0	21.39	3.7472053443558e-06
8108378	1495	CTNNA1	rs10515504	5	0	21.39	3.7472053443558e-06
8108378	1495	CTNNA1	rs176382	5	0	21.39	3.7472053443558e-06
8108378	1495	CTNNA1	rs10038162	5	0	21.39	3.7472053443558e-06
8108378	1495	CTNNA1	rs13177415	5	0	21.39	3.7472053443558e-06
8108378	1495	CTNNA1	rs9327829	5	0	21.39	3.7472053443558e-06
8108378	1495	CTNNA1	rs17031	5	0	21.39	3.7472053443558e-06
8108378	1495	CTNNA1	rs3763016	5	0	21.39	3.7472053443558e-06
8108378	1495	CTNNA1	rs9942422	5	0	21.39	3.7472053443558e-06
8108378	1495	CTNNA1	rs13181830	5	0	20.81	5.07174552786289e-06
8108378	1495	CTNNA1	rs160405	5	0	20.64	5.54259209692547e-06
8108378	1495	CTNNA1	rs13171173	5	0	20.61	5.63012614079572e-06
8108378	1495	CTNNA1	rs9327827	5	0	20.6	5.65961142756942e-06
8108378	1495	CTNNA1	rs160404	5	0	20.59	5.68925170332861e-06
8108378	1495	CTNNA1	rs825747	5	0	20.56	5.77911066834641e-06
8108378	1495	CTNNA1	rs288029	5	0	20.56	5.77911066834641e-06
8108378	1495	CTNNA1	rs11958050	5	0	20.37	6.38225317213909e-06
8108378	1495	CTNNA1	rs12719517	5	0	20.37	6.38225317213909e-06
8108378	1495	CTNNA1	rs11739351	5	0	20.37	6.38225317213909e-06
8108378	1495	CTNNA1	rs1651358	5	8.79507475813544e-05	19.71	9.01285014608748e-06
8108378	1495	CTNNA1	rs288033	5	0.00023094688221709	19.26	1.14071320524866e-05
8108378	1495	CTNNA1	rs10044736	5	0.000514800514800515	18.33	1.85758807523215e-05
8108378	1495	CTNNA1	rs10515505	5	0.000655933214072749	17.97	2.24414003636356e-05
8108378	1495	CTNNA1	rs10074461	5	0.000655933214072749	17.97	2.24414003636356e-05
8108378	1495	CTNNA1	rs11955952	5	0.000655933214072749	17.97	2.24414003636356e-05
8108378	1495	CTNNA1	rs10075893	5	0.00216138328530259	16.77	4.21951517012075e-05
8108378	1495	CTNNA1	rs10077796	5	0.00216138328530259	16.77	4.21951517012075e-05
8108378	1495	CTNNA1	rs3749665	5	0.00292096219931271	16.22	5.63955753341649e-05
8108378	1495	CTNNA1	rs10078499	5	0.00939445387662705	14.21	0.000163499321912546
8108378	1495	CTNNA1	rs7724633	5	0.0140107212475634	13.49	0.00023983819554883
8108378	1495	CTNNA1	rs882740	5	0.0256160458452722	12.38	0.000433957150545919
8108378	1495	CTNNA1	rs744674	5	0.0389846743295019	11.63	0.000648965547607567
8108378	1495	CTNNA1	rs10065171	5	0.0499928744477697	11.15	0.000840316731910356
8108378	1495	CTNNA1	rs11742397	5	0.0499928744477697	11.15	0.000840316731910356
7975113	91612	CHURC1	rs10498518	14	0	21.99	2.74074744429594e-06
7975113	91612	CHURC1	rs12590986	14	0	21.99	2.74074744429594e-06
7975113	91612	CHURC1	rs10151701	14	0	21.99	2.74074744429594e-06
7975113	91612	CHURC1	rs2412065	14	0	21.99	2.74074744429594e-06
7975113	91612	CHURC1	rs1957425	14	8.13008130081301e-05	19.45	1.03267839540053e-05
7975113	91612	CHURC1	rs2737844	14	0.00983153824910246	14.09	0.000174267815603382
7975113	91612	CHURC1	rs4899158	14	0.0240478994895956	12.5	0.000406952017444959
7975113	91612	CHURC1	rs11623886	14	0.0411599625818522	11.52	0.000688513896645078
7975113	91612	CHURC1	rs2412106	14	0.0411599625818522	11.52	0.000688513896645078
7975113	91612	CHURC1	rs4899155	14	0.0411599625818522	11.52	0.000688513896645078
7975113	91612	CHURC1	rs8007405	14	0.0411599625818522	11.52	0.000688513896645078
7975113	91612	CHURC1	rs4902348	14	0.0423195084485407	11.47	0.0007072868059427
8128638	256380	SCML4	rs9373984	6	0	21.84	2.96357069680132e-06
8128638	256380	SCML4	rs6904815	6	8.13008130081301e-05	19.45	1.03267839540053e-05
8128638	256380	SCML4	rs17589264	6	0.000224719101123596	19.04	1.28006811759239e-05
8128638	256380	SCML4	rs1401171	6	0.000542005420054201	18.46	1.73507978867073e-05
8128638	256380	SCML4	rs7741285	6	0.000531208499335989	18.42	1.77188442771163e-05
8128638	256380	SCML4	rs6904598	6	0.000531208499335989	18.42	1.77188442771163e-05
8128638	256380	SCML4	rs12211874	6	0.0231651829871414	12.56	0.000394091748583663
8128638	256380	SCML4	rs6568503	6	0.0285321605277625	12.18	0.000483046442455434
8128638	256380	SCML4	rs12214852	6	0.0285321605277625	12.18	0.000483046442455434
8128638	256380	SCML4	rs9486729	6	0.0285321605277625	12.18	0.000483046442455434
8128638	256380	SCML4	rs9486730	6	0.0285321605277625	12.18	0.000483046442455434
7895739	7705	ZNF146	rs2438517	19	0	21.82	2.99462279210377e-06
7895739	7705	ZNF146	rs2070132	19	0	21.73	3.13844718917099e-06
7895739	7705	ZNF146	rs2112971	19	0.00936329588014981	14.26	0.000159212618609452
7895739	7705	ZNF146	rs12460237	19	0.0217418159357628	12.69	0.00036761627064854
7895739	7705	ZNF146	rs2432055	19	0.0235955056179775	12.53	0.000400469809284976
8074980	2952	GSTT1	rs5760176	22	0	21.82	2.99462279210377e-06
7952677	4798	NFRKB	rs11221846	11	0	21.73	3.13844718917099e-06
7952677	4798	NFRKB	rs10894147	11	0	20.92	4.78868667925341e-06
7952677	4798	NFRKB	rs1940108	11	0.00258771929824561	16.36	5.23790588199753e-05
7952677	4798	NFRKB	rs10791048	11	0.00359628770301624	15.75	7.22879388261805e-05
7952677	4798	NFRKB	rs536393	11	0.0129154078549849	13.64	0.000221417435262817
7952677	4798	NFRKB	rs1622182	11	0.015149359886202	13.34	0.000259804348918242
8153175	83696	TRAPPC9	rs12386958	8	0	21.72	3.15484956884473e-06
8153175	83696	TRAPPC9	rs3735803	8	0	21.72	3.15484956884473e-06
8132376	83930	STARD3NL	rs1014136	7	0	21.69	3.20457459648394e-06
8132376	83930	STARD3NL	rs17410426	7	0.00037202380952381	19.02	1.29355497254339e-05
8132376	83930	STARD3NL	rs2392540	7	0.00411436541143654	15.41	8.65291736037396e-05
8027312	353088	ZNF429	rs3817397	19	0	21.62	3.32367956124486e-06
8027312	353088	ZNF429	rs8111313	19	0	21.62	3.32367956124486e-06
8027312	353088	ZNF429	rs1520068	19	0	20.9	4.83894595567862e-06
8027312	353088	ZNF429	rs7259888	19	0.00562643114164213	14.99	0.000108082411285363
8027312	353088	ZNF429	rs2102922	19	0.00970464135021097	14.15	0.000168797104724886
8027312	353088	ZNF429	rs7255395	19	0.00970464135021097	14.15	0.000168797104724886
8027312	353088	ZNF429	rs9973270	19	0.010019267822736	14.08	0.000175196810385767
8027312	353088	ZNF429	rs2102920	19	0.0196154677036077	12.91	0.000326831293087956
8071649	96610	BMS1P20	rs737765	22	0	21.61	3.34105338173058e-06
8071649	96610	BMS1P20	rs2073457	22	0.00238095238095238	16.6	4.61510214005292e-05
8071649	96610	BMS1P20	rs2329979	22	0.0325152306353351	11.95	0.00054647380609272
7970999	23111	SPG20	rs9547190	13	0	21.43	3.66983985864016e-06
7970999	23111	SPG20	rs2274293	13	0	21.43	3.66983985864016e-06
7970999	23111	SPG20	rs9575933	13	0	21.43	3.66983985864016e-06
7970999	23111	SPG20	rs9547038	13	0	20.6	5.65961142756942e-06
7970999	23111	SPG20	rs1998799	13	0.00053440213760855	18.43	1.76261038891196e-05
7970999	23111	SPG20	rs3818459	13	0.00053440213760855	18.43	1.76261038891196e-05
7970999	23111	SPG20	rs9566048	13	0.00053440213760855	18.43	1.76261038891196e-05
7970999	23111	SPG20	rs9547387	13	0.00194647201946472	16.85	4.04533296662347e-05
7970999	23111	SPG20	rs9576006	13	0.00194647201946472	16.85	4.04533296662347e-05
7970999	23111	SPG20	rs4397985	13	0.0166666666666667	13.23	0.000275503811434269
7970999	23111	SPG20	rs4272901	13	0.0166666666666667	13.23	0.000275503811434269
7970999	23111	SPG20	rs9546862	13	0.0166666666666667	13.23	0.000275503811434269
7970999	23111	SPG20	rs748985	13	0.0166666666666667	13.23	0.000275503811434269
7970999	23111	SPG20	rs7321473	13	0.0166666666666667	13.23	0.000275503811434269
7970999	23111	SPG20	rs9546762	13	0.0204081632653061	12.83	0.00034110575560318
8017106	4591	TRIM37	rs4372750	17	0	21.29	3.94785596717495e-06
8017106	4591	TRIM37	rs3826353	17	0	21.29	3.94785596717495e-06
8017106	4591	TRIM37	rs11656413	17	0	21.29	3.94785596717495e-06
8017106	4591	TRIM37	rs8082544	17	0	21.29	3.94785596717495e-06
8017106	4591	TRIM37	rs7208505	17	0	21.05	4.47452852398132e-06
8017106	4591	TRIM37	rs8077332	17	0.0195798137318605	12.92	0.000325089860071051
8017106	4591	TRIM37	rs9898048	17	0.0195798137318605	12.92	0.000325089860071051
8017106	4591	TRIM37	rs7503179	17	0.0256160458452722	12.38	0.000433957150545919
8098041	55314	TMEM144	rs2881373	4	0	21.28	3.96850476218244e-06
8098041	55314	TMEM144	rs17036992	4	0.0216076237828879	12.71	0.000363705427761376
8098041	55314	TMEM144	rs11100152	4	0.0216076237828879	12.71	0.000363705427761376
8098041	55314	TMEM144	rs17037201	4	0.0216076237828879	12.71	0.000363705427761376
8098041	55314	TMEM144	rs2881374	4	0.0237448316597755	12.52	0.000402618889069256
8098041	55314	TMEM144	rs10517686	4	0.0237448316597755	12.52	0.000402618889069256
7894341	23326	USP22	rs1044420	17	0	21.17	4.20292169133499e-06
7894341	23326	USP22	rs1044414	17	0	21.17	4.20292169133499e-06
7894341	23326	USP22	rs3612	17	0	21.17	4.20292169133499e-06
7894341	23326	USP22	rs8064435	17	0	21.17	4.20292169133499e-06
7894341	23326	USP22	rs9896301	17	0	21.17	4.20292169133499e-06
7894341	23326	USP22	rs7216449	17	0	21.17	4.20292169133499e-06
7894341	23326	USP22	rs7211094	17	0	20.4	6.28297952984214e-06
7894341	23326	USP22	rs4985955	17	0	20.13	7.2352852177298e-06
7894341	23326	USP22	rs899342	17	0.00130718954248366	17.05	3.64083750330445e-05
7894341	23326	USP22	rs8071311	17	0.0134850709740578	13.54	0.000233532394669139
7894341	23326	USP22	rs1871276	17	0.013958028306491	13.5	0.00023856345402871
7894341	23326	USP22	rs7209129	17	0.0377239709443099	11.68	0.000631755330930331
7894341	23326	USP22	rs4985969	17	0.0485541648683643	11.2	0.000817973319994396
7894341	23326	USP22	rs4985975	17	0.0485541648683643	11.2	0.000817973319994396
7966072	11108	PRDM4	rs2374710	12	0	21.1	4.35928125709091e-06
7966072	11108	PRDM4	rs11113426	12	0	20.01	7.70382300095381e-06
7966072	11108	PRDM4	rs1362653	12	0	20.01	7.70382300095381e-06
7966072	11108	PRDM4	rs11113470	12	0.00114226375908619	17.22	3.32913069643602e-05
7966072	11108	PRDM4	rs4964607	12	0.00135338345864662	17.04	3.66006121971753e-05
7966072	11108	PRDM4	rs1045741	12	0.00135338345864662	17.04	3.66006121971753e-05
7966072	11108	PRDM4	rs10861779	12	0.00135338345864662	17.04	3.66006121971753e-05
7966072	11108	PRDM4	rs12322163	12	0.0219849501728696	12.66	0.000373562215098037
7957023	4069	LYZ	rs4761154	12	0	21.09	4.38208991604188e-06
7957023	4069	LYZ	rs11177644	12	0	20.1	7.34966757877055e-06
7957023	4069	LYZ	rs11177577	12	8.27129859387924e-05	19.52	9.95519009505004e-06
7957023	4069	LYZ	rs2305641	12	0.000226757369614512	19.11	1.23396642344189e-05
7957023	4069	LYZ	rs2603089	12	0.0145243282498184	13.44	0.000246315621673815
7957023	4069	LYZ	rs962292	12	0.0253510290440469	12.41	0.00042704086665474
7915286	5538	PPT1	rs4660383	1	0	21.04	4.49794235142784e-06
7915286	5538	PPT1	rs6656984	1	0	20.73	5.28809983815292e-06
7915286	5538	PPT1	rs12127899	1	0.000707964601769912	17.86	2.37766512756391e-05
7945169	120224	TMEM45B	rs11221846	11	0	20.67	5.45642391031791e-06
7945169	120224	TMEM45B	rs10894147	11	8.39630562552477e-05	19.6	9.54691984523814e-06
7945169	120224	TMEM45B	rs1622182	11	0.0229837107667859	12.58	0.000389896731481288
7945169	120224	TMEM45B	rs1940108	11	0.0493843069873998	11.17	0.000831306272542032
8104449	22948	CCT5	rs2548554	5	0	20.53	5.87039425151655e-06
8104449	22948	CCT5	rs2548553	5	0	20.53	5.87039425151655e-06
8104449	22948	CCT5	rs2548552	5	0	20.53	5.87039425151655e-06
8104449	22948	CCT5	rs2578619	5	0	20.53	5.87039425151655e-06
8104449	22948	CCT5	rs2244960	5	0	20.53	5.87039425151655e-06
8104449	22948	CCT5	rs2244964	5	0	20.53	5.87039425151655e-06
8104449	22948	CCT5	rs2662532	5	0	20.53	5.87039425151655e-06
8104449	22948	CCT5	rs699113	5	8.09061488673139e-05	19.44	1.03809938400423e-05
8010918	55275	VPS53	rs366151	17	0	20.52	5.90114260478801e-06
8010918	55275	VPS53	rs2543781	17	0	20.52	5.90114260478801e-06
8010918	55275	VPS53	rs448465	17	0	19.87	8.28909502671446e-06
8010918	55275	VPS53	rs394747	17	0	19.87	8.28909502671446e-06
8010918	55275	VPS53	rs10521105	17	0.00313773431132844	16.02	6.2676874759627e-05
8010918	55275	VPS53	rs461521	17	0.0113636363636364	13.86	0.00019694590733498
7932964	10438	C1D	rs10439494	2	0.00228438228438228	16.68	4.42450075662803e-05
7932964	10438	C1D	rs7575344	2	0.0294662309368192	12.13	0.000496171199567146
8079693	11180	WDR6	rs1134591	3	0	20.49	5.99436102866902e-06
8079693	11180	WDR6	rs6446205	3	0	20.49	5.99436102866902e-06
8079693	11180	WDR6	rs9846123	3	0	20.49	5.99436102866902e-06
7939298	847	CAT	rs11032654	11	0	20.42	6.21765965089522e-06
7939298	847	CAT	rs12804506	11	0	20.42	6.21765965089522e-06
7939298	847	CAT	rs12790378	11	0	20.42	6.21765965089522e-06
7939298	847	CAT	rs494024	11	0	20.42	6.21765965089522e-06
7939298	847	CAT	rs12808450	11	8.7719298245614e-05	19.7	9.06013651488528e-06
7939298	847	CAT	rs11032695	11	0.000568181818181818	18.18	2.00978342140874e-05
7978628	55012	PPP2R3C	rs17103104	14	0	20.39	6.31589732450277e-06
7978628	55012	PPP2R3C	rs7159324	14	0.000234192037470726	19.29	1.12292936351695e-05
7978628	55012	PPP2R3C	rs2273158	14	0.0363292181069959	11.76	0.00060517226253804
7927669	7019	TFAM	rs10826178	10	0	20.38	6.34898823379772e-06
7927669	7019	TFAM	rs4397793	10	0.000492264416315049	18.69	1.53786902226958e-05
7927669	7019	TFAM	rs3900887	10	0.013096120583148	13.58	0.000228608235882123
7927669	7019	TFAM	rs11006130	10	0.013096120583148	13.58	0.000228608235882123
7927669	7019	TFAM	rs2162464	10	0.0184227965540093	13.03	0.000306540549745652
7927669	7019	TFAM	rs12355138	10	0.0454069419509276	11.34	0.000758553240105475
8164665	2889	RAPGEF1	rs12375830	9	0	20.37	6.38225317213909e-06
8164665	2889	RAPGEF1	rs11243463	9	0	20.37	6.38225317213909e-06
8164665	2889	RAPGEF1	rs11243469	9	0	20.37	6.38225317213909e-06
8086352	54986	ULK4	rs6599175	3	0	20.25	6.79534624946012e-06
8086352	54986	ULK4	rs9825741	3	0.00413135593220339	15.43	8.56182342045027e-05
8086352	54986	ULK4	rs6599176	3	0.00413135593220339	15.43	8.56182342045027e-05
8086352	54986	ULK4	rs9867627	3	0.00413135593220339	15.43	8.56182342045027e-05
8086352	54986	ULK4	rs7648578	3	0.00413135593220339	15.43	8.56182342045027e-05
8086352	54986	ULK4	rs2128834	3	0.00413135593220339	15.43	8.56182342045027e-05
8086352	54986	ULK4	rs3774372	3	0.00413135593220339	15.43	8.56182342045027e-05
8086352	54986	ULK4	rs13325965	3	0.00413135593220339	15.43	8.56182342045027e-05
8086352	54986	ULK4	rs1716685	3	0.00413135593220339	15.43	8.56182342045027e-05
8086352	54986	ULK4	rs1717006	3	0.00413135593220339	15.43	8.56182342045027e-05
8086352	54986	ULK4	rs1717020	3	0.00413135593220339	15.43	8.56182342045027e-05
8086352	54986	ULK4	rs1717024	3	0.00413135593220339	15.43	8.56182342045027e-05
8086352	54986	ULK4	rs2272007	3	0.00413135593220339	15.43	8.56182342045027e-05
8086352	54986	ULK4	rs13087502	3	0.00413135593220339	15.43	8.56182342045027e-05
8086352	54986	ULK4	rs7652506	3	0.00413135593220339	15.43	8.56182342045027e-05
8086352	54986	ULK4	rs809930	3	0.00509683995922528	15.18	9.7733087298965e-05
8086352	54986	ULK4	rs17062109	3	0.00592379122638489	14.9	0.000113362985350017
8086352	54986	ULK4	rs9856633	3	0.0149581839904421	13.37	0.000255681354743746
7915468	374969	CCDC23	rs2816600	1	0	20.24	6.83095902173243e-06
7915468	374969	CCDC23	rs655741	1	0.000226244343891403	19.09	1.24696551760172e-05
7915468	374969	CCDC23	rs323720	1	0.00498633879781421	15.23	9.51793512722262e-05
7915468	374969	CCDC23	rs17381767	1	0.0446648632401563	11.37	0.000746398778848638
7935123	118924	FRA10AC1	rs10882299	10	0	20.23	6.86675914658293e-06
7935123	118924	FRA10AC1	rs11187570	10	0.000706713780918728	17.84	2.40278657909857e-05
7935123	118924	FRA10AC1	rs7094280	10	0.00196947316592811	16.93	3.87837735775578e-05
7935123	118924	FRA10AC1	rs11187629	10	0.00412731724379154	15.42	8.60724913887249e-05
7935123	118924	FRA10AC1	rs2095891	10	0.00557742782152231	15	0.000107511176729501
7935123	118924	FRA10AC1	rs7913442	10	0.0102732240437158	14.03	0.000179917150200662
7935123	118924	FRA10AC1	rs10882326	10	0.0422098936662043	11.48	0.000703491300047234
7973924	9692	KIAA0391	rs17103104	14	0	20.14	7.19755623870984e-06
7973924	9692	KIAA0391	rs17103120	14	0	20.14	7.19755623870984e-06
7973924	9692	KIAA0391	rs17103226	14	0.000363108206245461	18.88	1.39204495074785e-05
7973924	9692	KIAA0391	rs7159324	14	0.00238751147842057	16.62	4.56669141132053e-05
7973924	9692	KIAA0391	rs4494460	14	0.0125858123569794	13.69	0.000215599466954777
7973924	9692	KIAA0391	rs11621391	14	0.0168624740843124	13.2	0.000279949117880086
7973924	9692	KIAA0391	rs12879140	14	0.0253510290440469	12.41	0.00042704086665474
7973924	9692	KIAA0391	rs8003074	14	0.0372100567721006	11.71	0.000621651197291592
7973924	9692	KIAA0391	rs10135277	14	0.0372100567721006	11.71	0.000621651197291592
8011499	5023	P2RX1	rs2325788	17	0	20.1	7.34966757877055e-06
7944913	80071	CCDC15	rs11219869	11	0	20.03	7.62366954269404e-06
7944913	80071	CCDC15	rs7103312	11	0	20.03	7.62366954269404e-06
7944913	80071	CCDC15	rs3802806	11	0	20.03	7.62366954269404e-06
7944913	80071	CCDC15	rs11219854	11	7.99360511590727e-05	19.39	1.06563598009711e-05
7944913	80071	CCDC15	rs11219878	11	7.99360511590727e-05	19.39	1.06563598009711e-05
7944913	80071	CCDC15	rs6590115	11	0.000230414746543779	19.22	1.16486573671996e-05
7944913	80071	CCDC15	rs4935903	11	0.000793650793650794	17.69	2.59989818326815e-05
7944913	80071	CCDC15	rs12276686	11	0.00255057167985928	16.37	5.21034215273181e-05
7944913	80071	CCDC15	rs12791271	11	0.01545518701482	13.31	0.000263994362950525
7944913	80071	CCDC15	rs7130442	11	0.036602595695745	11.75	0.000608432381673357
7944913	80071	CCDC15	rs10893305	11	0.0441881501582994	11.39	0.00073840530611424
8039144	147798	TMC4	rs36659	19	0	20.03	7.62366954269404e-06
7931764	105	ADARB2	rs12359356	10	0	20.02	7.66364107565485e-06
7931764	105	ADARB2	rs3793735	10	8.16993464052288e-05	19.46	1.02728583053231e-05
7931764	105	ADARB2	rs11250378	10	7.88022064617809e-05	19.35	1.08819245517575e-05
7931764	105	ADARB2	rs7392620	10	0.00122324159021407	17.16	3.43595760286656e-05
7893208	6133	RPL9	rs10517522	4	0	19.97	7.86667696348799e-06
7893208	6133	RPL9	rs6854452	4	0.000227790432801822	19.18	1.18953183557073e-05
7893208	6133	RPL9	rs6531719	4	0.0176391683433937	13.1	0.000295295777966161
7893208	6133	RPL9	rs2125314	4	0.0339157245632066	11.89	0.00056436121514676
8000603	7284	TUFM	rs2008514	16	0	19.97	7.86667696348799e-06
8000603	7284	TUFM	rs8049439	16	0	19.97	7.86667696348799e-06
8000603	7284	TUFM	rs8062405	16	0	19.97	7.86667696348799e-06
8042576	55577	NAGK	rs4605395	2	0	19.97	7.86667696348799e-06
8042576	55577	NAGK	rs9636397	2	0.000227272727272727	19.15	1.20837503157228e-05
8042576	55577	NAGK	rs2287329	2	0.000664251207729469	18	2.20904969985855e-05
8042576	55577	NAGK	rs12996507	2	0.000664251207729469	18	2.20904969985855e-05
8042576	55577	NAGK	rs7580273	2	0.00526666666666667	15.07	0.000103596706164995
8042576	55577	NAGK	rs9636399	2	0.00526666666666667	15.07	0.000103596706164995
8042576	55577	NAGK	rs11126315	2	0.00526666666666667	15.07	0.000103596706164995
8042576	55577	NAGK	rs13010446	2	0.00564253098499674	14.98	0.000108656700691986
8042576	55577	NAGK	rs11675048	2	0.0104784816893879	13.98	0.000184765617845791
8101086	27163	NAAA	rs13125558	4	0	19.96	7.90792765602236e-06
8101086	27163	NAAA	rs2273	4	0.00284974093264249	16.24	5.58033552467249e-05
8101086	27163	NAAA	rs4859413	4	0.00284974093264249	16.24	5.58033552467249e-05
8101086	27163	NAAA	rs4859581	4	0.00284974093264249	16.24	5.58033552467249e-05
8101086	27163	NAAA	rs17221100	4	0.0102732240437158	14.03	0.000179917150200662
8101086	27163	NAAA	rs11097212	4	0.0187142228093351	13.02	0.000308181815531849
8101086	27163	NAAA	rs6845396	4	0.0243926141885326	12.46	0.000415759945022032
8101086	27163	NAAA	rs8878	4	0.0247099767981439	12.44	0.000420235783146286
8101086	27163	NAAA	rs4859584	4	0.0247099767981439	12.44	0.000420235783146286
8101086	27163	NAAA	rs4859588	4	0.0247099767981439	12.44	0.000420235783146286
8101086	27163	NAAA	rs6850760	4	0.0247099767981439	12.44	0.000420235783146286
8101086	27163	NAAA	rs4302486	4	0.0247099767981439	12.44	0.000420235783146286
8101086	27163	NAAA	rs7674409	4	0.0275232774674115	12.26	0.000462771508967134
7942417	9828	ARHGEF17	rs3741149	11	0	19.88	8.24584806671479e-06
7942417	9828	ARHGEF17	rs7930880	11	0	19.88	8.24584806671479e-06
7942417	9828	ARHGEF17	rs7114009	11	0.00457044673539519	15.27	9.31847872011001e-05
7942417	9828	ARHGEF17	rs7941359	11	0.00457044673539519	15.27	9.31847872011001e-05
7942417	9828	ARHGEF17	rs7125598	11	0.00457044673539519	15.27	9.31847872011001e-05
7942417	9828	ARHGEF17	rs7129990	11	0.0162345246437748	13.27	0.00026968720566305
7927814	23411	SIRT1	rs10997841	10	0	19.83	8.46437209128595e-06
7927814	23411	SIRT1	rs17712705	10	0	19.83	8.46437209128595e-06
7927814	23411	SIRT1	rs7894483	10	0	19.83	8.46437209128595e-06
7927814	23411	SIRT1	rs7894163	10	0	19.83	8.46437209128595e-06
7927814	23411	SIRT1	rs669794	10	0	19.83	8.46437209128595e-06
7927814	23411	SIRT1	rs11596401	10	8.13008130081301e-05	19.45	1.03267839540053e-05
8052947	56603	CYP26B1	rs194237	2	9.00900900900901e-05	19.8	8.59826766372359e-06
8052947	56603	CYP26B1	rs41417	2	9.00900900900901e-05	19.8	8.59826766372359e-06
8052947	56603	CYP26B1	rs41416	2	9.00900900900901e-05	19.8	8.59826766372359e-06
8052947	56603	CYP26B1	rs41415	2	0.000231481481481481	19.28	1.12882616089956e-05
8052947	56603	CYP26B1	rs1159766	2	0.00116772823779193	17.3	3.19186852111402e-05
8052947	56603	CYP26B1	rs1159764	2	0.00116772823779193	17.3	3.19186852111402e-05
8052947	56603	CYP26B1	rs41419	2	0.00277416558300824	16.28	5.46376094470769e-05
8052947	56603	CYP26B1	rs41412	2	0.00277416558300824	16.28	5.46376094470769e-05
8052947	56603	CYP26B1	rs41394	2	0.00277416558300824	16.28	5.46376094470769e-05
8052947	56603	CYP26B1	rs41398	2	0.0226810293237582	12.6	0.000385746755682007
8052947	56603	CYP26B1	rs41407	2	0.0325109361329834	11.97	0.000540639413892149
7901219	387338	NSUN4	rs12385696	1	8.68055555555556e-05	19.68	9.15545783239679e-06
7901219	387338	NSUN4	rs41534051	1	8.68055555555556e-05	19.68	9.15545783239679e-06
7901219	387338	NSUN4	rs12062	1	8.68055555555556e-05	19.68	9.15545783239679e-06
7901219	387338	NSUN4	rs17357759	1	8.68055555555556e-05	19.68	9.15545783239679e-06
7901219	387338	NSUN4	rs17361887	1	8.68055555555556e-05	19.68	9.15545783239679e-06
7901219	387338	NSUN4	rs6695043	1	8.68055555555556e-05	19.68	9.15545783239679e-06
7901219	387338	NSUN4	rs1984490	1	8.68055555555556e-05	19.68	9.15545783239679e-06
7901219	387338	NSUN4	rs6659228	1	0.00037202380952381	19.02	1.29355497254339e-05
7901219	387338	NSUN4	rs17361805	1	0.000363108206245461	18.88	1.39204495074785e-05
7901219	387338	NSUN4	rs6684274	1	0.000652431791221827	17.96	2.25596083388366e-05
7901219	387338	NSUN4	rs10252	1	0.0121913580246914	13.76	0.000207712104528052
7976451	57718	PPP4R4	rs4905166	14	8.46023688663283e-05	19.61	9.4970824327908e-06
7976451	57718	PPP4R4	rs11621291	14	8.46023688663283e-05	19.61	9.4970824327908e-06
7976451	57718	PPP4R4	rs10131174	14	8.46023688663283e-05	19.61	9.4970824327908e-06
7976451	57718	PPP4R4	rs8011253	14	8.46023688663283e-05	19.61	9.4970824327908e-06
7976451	57718	PPP4R4	rs10149497	14	8.46023688663283e-05	19.61	9.4970824327908e-06
7976451	57718	PPP4R4	rs8007371	14	8.07102502017756e-05	19.42	1.04902723537853e-05
7976451	57718	PPP4R4	rs10139084	14	0.000540906017579446	18.45	1.74420832639594e-05
7976451	57718	PPP4R4	rs10134615	14	0.0140530026744469	13.48	0.000241119801670391
7976451	57718	PPP4R4	rs8020410	14	0.0282278949315575	12.22	0.000472799309459049
8052698	10438	C1D	rs10439494	2	0.00279232111692845	16.3	5.40639514973283e-05
8052698	10438	C1D	rs7575344	2	0.03969769291965	11.61	0.000655981525612037
8163908	2681	GGTA1P	rs7863842	9	8.37520938023451e-05	19.59	9.59701984774124e-06
8163908	2681	GGTA1P	rs10818564	9	0.000225733634311512	19.08	1.25351654466604e-05
8163908	2681	GGTA1P	rs216783	9	0.000429184549356223	18.78	1.4669744420775e-05
8163908	2681	GGTA1P	rs306775	9	0.000429184549356223	18.78	1.4669744420775e-05
8163908	2681	GGTA1P	rs306773	9	0.000429184549356223	18.78	1.4669744420775e-05
8163908	2681	GGTA1P	rs10117389	9	0.000429184549356223	18.78	1.4669744420775e-05
8163908	2681	GGTA1P	rs10985285	9	0.000429184549356223	18.78	1.4669744420775e-05
8163908	2681	GGTA1P	rs10985287	9	0.000429184549356223	18.78	1.4669744420775e-05
8163908	2681	GGTA1P	rs10985284	9	0.000624219725343321	18.13	2.06325049845191e-05
8163908	2681	GGTA1P	rs7873990	9	0.000623052959501558	18.12	2.07411419990997e-05
8163908	2681	GGTA1P	rs4837866	9	0.000621890547263682	18.11	2.08503536905099e-05
8163908	2681	GGTA1P	rs7029360	9	0.00358381502890173	15.74	7.26710774543231e-05
8163908	2681	GGTA1P	rs2793265	9	0.00451568424681144	15.29	9.22033317029663e-05
8163908	2681	GGTA1P	rs10985274	9	0.0050972501676727	15.09	0.000102504860961449
8163908	2681	GGTA1P	rs177698	9	0.005456936226167	15.01	0.000106942980648206
8163908	2681	GGTA1P	rs10985299	9	0.00573823339780787	14.93	0.000111574549918584
8163908	2681	GGTA1P	rs475972	9	0.00672955974842767	14.72	0.000124716302348635
8163908	2681	GGTA1P	rs3816094	9	0.00750915750915751	14.58	0.000134332739940524
8163908	2681	GGTA1P	rs4837862	9	0.00750915750915751	14.58	0.000134332739940524
8163908	2681	GGTA1P	rs7026783	9	0.00805429864253394	14.49	0.000140905565634046
8163908	2681	GGTA1P	rs7045245	9	0.00917702782711664	14.36	0.000150975687111143
8163908	2681	GGTA1P	rs10818555	9	0.00917702782711664	14.36	0.000150975687111143
8163908	2681	GGTA1P	rs10985277	9	0.00917702782711664	14.36	0.000150975687111143
8163908	2681	GGTA1P	rs17417696	9	0.00917702782711664	14.36	0.000150975687111143
8163908	2681	GGTA1P	rs623439	9	0.0129113288118563	13.63	0.000222599878741268
8163908	2681	GGTA1P	rs1757321	9	0.0285005512679162	12.19	0.000480463833195527
8163908	2681	GGTA1P	rs641039	9	0.037463556851312	11.7	0.000625000978493236
7903592	57535	KIAA1324	rs10158326	1	8.33333333333333e-05	19.58	9.64738383042826e-06
7903592	57535	KIAA1324	rs12035702	1	8.33333333333333e-05	19.58	9.64738383042826e-06
7903592	57535	KIAA1324	rs17641881	1	0.000887409872434831	17.58	2.75470315285199e-05
7903592	57535	KIAA1324	rs10858081	1	0.0275232774674115	12.26	0.000462771508967134
7903592	57535	KIAA1324	rs10745351	1	0.0275232774674115	12.26	0.000462771508967134
7903592	57535	KIAA1324	rs11102957	1	0.0275232774674115	12.26	0.000462771508967134
7903592	57535	KIAA1324	rs17033878	1	0.0417015341701534	11.5	0.000695961899274327
7908388	5996	RGS1	rs1323296	1	8.23045267489712e-05	19.51	1.00074414892669e-05
7908388	5996	RGS1	rs1359062	1	8.23045267489712e-05	19.51	1.00074414892669e-05
7908388	5996	RGS1	rs2760520	1	0.00451568424681144	15.29	9.22033317029663e-05
7908388	5996	RGS1	rs1323295	1	0.00541254125412541	15.03	0.000105815638847168
7908388	5996	RGS1	rs2760524	1	0.00831074977416441	14.47	0.00014240962790411
7908388	5996	RGS1	rs6684404	1	0.0241392801251956	12.49	0.000409136193760195
8116247	6940	ZNF354A	rs10516147	5	8.21018062397373e-05	19.47	1.02192153965749e-05
8116247	6940	ZNF354A	rs11743893	5	0.00398117987694535	15.53	8.1206219545145e-05
8116247	6940	ZNF354A	rs1071882	5	0.0050972501676727	15.09	0.000102504860961449
8116247	6940	ZNF354A	rs4266420	5	0.0050972501676727	15.09	0.000102504860961449
8149330	1508	CTSB	rs6980952	8	8.16993464052288e-05	19.46	1.02728583053231e-05
8149330	1508	CTSB	rs17154027	8	0.00320665083135392	15.93	6.57286084264298e-05
8149330	1508	CTSB	rs1619003	8	0.00687830687830688	14.69	0.00012671687031126
8149330	1508	CTSB	rs1692808	8	0.00687830687830688	14.69	0.00012671687031126
8149330	1508	CTSB	rs1296023	8	0.00979410127991096	14.1	0.000173343782164112
8149330	1508	CTSB	rs2250903	8	0.0168166089965398	13.21	0.000278459372405033
8149330	1508	CTSB	rs1293288	8	0.0443140794223827	11.38	0.000742391172649204
8137709	90637	ZFAND2A	rs2960839	7	7.99360511590727e-05	19.39	1.06563598009711e-05
8137709	90637	ZFAND2A	rs2960840	7	7.99360511590727e-05	19.39	1.06563598009711e-05
8137709	90637	ZFAND2A	rs2960841	7	7.99360511590727e-05	19.39	1.06563598009711e-05
8137709	90637	ZFAND2A	rs4075937	7	0.00108754758020663	17.46	2.93416734756407e-05
8137709	90637	ZFAND2A	rs2949192	7	0.00113343637300361	17.2	3.3643635361214e-05
8137709	90637	ZFAND2A	rs6968988	7	0.00288013553578992	16.17	5.79039278864948e-05
8137709	90637	ZFAND2A	rs1880297	7	0.00304151253596383	16.07	6.10434633698428e-05
7967412	8099	CDK2AP1	rs10773003	12	7.91765637371338e-05	19.38	1.07123070066118e-05
7967412	8099	CDK2AP1	rs10773005	12	7.91765637371338e-05	19.38	1.07123070066118e-05
7999834	23204	ARL6IP1	rs2291662	16	0.000234192037470726	19.29	1.12292936351695e-05
7999834	23204	ARL6IP1	rs11640850	16	0.000234192037470726	19.29	1.12292936351695e-05
7999834	23204	ARL6IP1	rs12445870	16	0.000234192037470726	19.29	1.12292936351695e-05
7999834	23204	ARL6IP1	rs12448649	16	0.000234192037470726	19.29	1.12292936351695e-05
7999834	23204	ARL6IP1	rs11646765	16	0.000234192037470726	19.29	1.12292936351695e-05
7999834	23204	ARL6IP1	rs2270849	16	0.000234192037470726	19.29	1.12292936351695e-05
7999834	23204	ARL6IP1	rs2606558	16	0.00293132328308208	16.14	5.88283467183401e-05
7927658	7321	UBE2D1	rs10826178	10	0.000231481481481481	19.28	1.12882616089956e-05
7927658	7321	UBE2D1	rs4397793	10	0.0006265664160401	18.14	2.05244396063452e-05
7895878	6133	RPL9	rs10517522	4	0.00022883295194508	19.2	1.1771339097615e-05
7895878	6133	RPL9	rs6854452	4	0.000560224089635854	18.63	1.58703403456554e-05
7895878	6133	RPL9	rs2125314	4	0.0037542662116041	15.66	7.58106573312438e-05
7895878	6133	RPL9	rs6531719	4	0.0423195084485407	11.47	0.0007072868059427
8046997	54529	ASNSD1	rs1437891	2	0.00022883295194508	19.2	1.1771339097615e-05
8046997	54529	ASNSD1	rs2033870	2	0.00022883295194508	19.2	1.1771339097615e-05
8046997	54529	ASNSD1	rs2289226	2	0.000528052805280528	18.4	1.79057981573906e-05
8046997	54529	ASNSD1	rs893784	2	0.000628930817610063	18.15	2.04169428403451e-05
8046997	54529	ASNSD1	rs7557519	2	0.00234806629834254	16.63	4.542677833575e-05
8046997	54529	ASNSD1	rs1898560	2	0.00234806629834254	16.63	4.542677833575e-05
8046997	54529	ASNSD1	rs1550388	2	0.00414433726330832	15.46	8.42698834650494e-05
8046997	54529	ASNSD1	rs6756913	2	0.0204081632653061	12.83	0.00034110575560318
8074806	9647	PPM1F	rs2283797	22	0.000373692077727952	19.03	1.2867938006456e-05
8074806	9647	PPM1F	rs2266980	22	0.000509878903760357	18.26	1.92711578348098e-05
8074806	9647	PPM1F	rs9610487	22	0.000508905852417303	18.25	1.93725949219694e-05
8074806	9647	PPM1F	rs9610470	22	0.000616142945163278	18.08	2.11814674746334e-05
8139592	3364	HUS1	rs2708894	7	0.000369549150036955	19	1.3071845366763e-05
8139592	3364	HUS1	rs2708896	7	0.000369549150036955	19	1.3071845366763e-05
8139592	3364	HUS1	rs2708903	7	0.000369549150036955	19	1.3071845366763e-05
8139592	3364	HUS1	rs2708861	7	0.000369549150036955	19	1.3071845366763e-05
8139592	3364	HUS1	rs2708905	7	0.00195790504160548	16.88	3.98189422986146e-05
8139592	3364	HUS1	rs939904	7	0.00754946727549467	14.57	0.000135047541132573
8139592	3364	HUS1	rs2686821	7	0.00754946727549467	14.57	0.000135047541132573
8139592	3364	HUS1	rs2708883	7	0.0285005512679162	12.19	0.000480463833195527
8139592	3364	HUS1	rs2708906	7	0.0321742184755883	11.99	0.000534867898538342
8161865	158471	PRUNE2	rs505034	9	0.000367107195301028	18.99	1.31405330832853e-05
8161865	158471	PRUNE2	rs561970	9	0.000367107195301028	18.99	1.31405330832853e-05
8161865	158471	PRUNE2	rs615187	9	0.000531208499335989	18.42	1.77188442771163e-05
8161865	158471	PRUNE2	rs506086	9	0.00690409247110278	14.7	0.000126046450120814
8161865	158471	PRUNE2	rs12001088	9	0.0411599625818522	11.52	0.000688513896645078
8161865	158471	PRUNE2	rs4745576	9	0.0464646464646465	11.28	0.000783465565415074
7895153	10438	C1D	rs10439494	2	0.00920551158018177	14.34	0.000152588014722543
7895153	10438	C1D	rs7575344	2	0.0241392801251956	12.49	0.000409136193760195
7934731	10438	C1D	rs10439494	2	0.00379888268156425	15.59	7.86695492008614e-05
7934731	10438	C1D	rs7575344	2	0.0344140493076663	11.85	0.000576613456957988
8131539	54664	TMEM106B	rs6460895	7	0.000363108206245461	18.88	1.39204495074785e-05
8131539	54664	TMEM106B	rs3823612	7	0.000523903077930583	18.38	1.80947336099303e-05
8131539	54664	TMEM106B	rs7792410	7	0.000655933214072749	17.97	2.24414003636356e-05
8131539	54664	TMEM106B	rs4721059	7	0.000848896434634975	17.68	2.61360255358085e-05
8131539	54664	TMEM106B	rs1468804	7	0.00114942528735632	17.24	3.29426868034101e-05
8131539	54664	TMEM106B	rs17149894	7	0.0206903854299026	12.81	0.000344771570610167
8131539	54664	TMEM106B	rs3800845	7	0.0454069419509276	11.34	0.000758553240105475
8044049	8807	IL18RAP	rs1035127	2	0.000424628450106157	18.74	1.49806864807792e-05
8044049	8807	IL18RAP	rs2041756	2	0.000424628450106157	18.74	1.49806864807792e-05
8044049	8807	IL18RAP	rs6708413	2	0.000424628450106157	18.74	1.49806864807792e-05
8044049	8807	IL18RAP	rs7559479	2	0.000424628450106157	18.74	1.49806864807792e-05
8044049	8807	IL18RAP	rs1420106	2	0.00330578512396694	15.85	6.85665365128213e-05
8044049	8807	IL18RAP	rs759382	2	0.0151082560076136	13.35	0.000258422624686341
8044049	8807	IL18RAP	rs1420097	2	0.0499928744477697	11.15	0.000840316731910356
8111136	54463	FAM134B	rs419470	5	0.000422832980972516	18.72	1.51386312937944e-05
8111136	54463	FAM134B	rs382288	5	0.000520833333333333	18.36	1.82856717508468e-05
8111136	54463	FAM134B	rs377978	5	0.000520833333333333	18.36	1.82856717508468e-05
8111136	54463	FAM134B	rs256890	5	0.00138271604938272	16.95	3.83773198237051e-05
7943760	23235	SIK2	rs7128353	11	0.000556715379262352	18.61	1.60377076480288e-05
7943760	23235	SIK2	rs4630327	11	0.000556715379262352	18.61	1.60377076480288e-05
7943760	23235	SIK2	rs10891288	11	0.000556715379262352	18.61	1.60377076480288e-05
7943760	23235	SIK2	rs11213980	11	0.000556715379262352	18.61	1.60377076480288e-05
7943760	23235	SIK2	rs10789843	11	0.000556715379262352	18.61	1.60377076480288e-05
7943760	23235	SIK2	rs7937682	11	0.00114226375908619	17.22	3.32913069643602e-05
7943760	23235	SIK2	rs568038	11	0.00139095876800795	17	3.73798184017015e-05
7943760	23235	SIK2	rs4534611	11	0.00139095876800795	17	3.73798184017015e-05
7943760	23235	SIK2	rs510388	11	0.00139095876800795	17	3.73798184017015e-05
7943760	23235	SIK2	rs1784784	11	0.00139095876800795	17	3.73798184017015e-05
7943760	23235	SIK2	rs1784786	11	0.00139095876800795	17	3.73798184017015e-05
7943760	23235	SIK2	rs17113227	11	0.0037542662116041	15.66	7.58106573312438e-05
7943760	23235	SIK2	rs11601674	11	0.00526666666666667	15.07	0.000103596706164995
7943760	23235	SIK2	rs4936678	11	0.0290869327501367	12.15	0.000490878644840285
7954382	79912	PYROXD1	rs2417981	12	0.00054757015742642	18.54	1.66375794398517e-05
7954382	79912	PYROXD1	rs738028	12	0.00054757015742642	18.54	1.66375794398517e-05
7954382	79912	PYROXD1	rs2159948	12	0.00054757015742642	18.54	1.66375794398517e-05
7954382	79912	PYROXD1	rs6487231	12	0.000607164541590771	18.06	2.1405139859148e-05
7954382	79912	PYROXD1	rs6487229	12	0.000890372843628269	17.6	2.72588346940366e-05
7954382	79912	PYROXD1	rs7136257	12	0.00104683195592286	17.5	2.87307684349105e-05
7954382	79912	PYROXD1	rs7135390	12	0.00921861281826163	14.33	0.000153400669401585
7954382	79912	PYROXD1	rs11610942	12	0.0144969696969697	13.45	0.000245006181879507
7954382	79912	PYROXD1	rs7314131	12	0.0206831119544592	12.8	0.000346619351134667
7954382	79912	PYROXD1	rs12423381	12	0.0242901594710229	12.47	0.00041354009261757
7954382	79912	PYROXD1	rs2110159	12	0.0441881501582994	11.39	0.00073840530611424
8138689	8935	SKAP2	rs213520	7	0.00054757015742642	18.54	1.66375794398517e-05
8138689	8935	SKAP2	rs2960784	7	0.00054757015742642	18.54	1.66375794398517e-05
8138689	8935	SKAP2	rs2936426	7	0.00054757015742642	18.54	1.66375794398517e-05
8138689	8935	SKAP2	rs513387	7	0.000740740740740741	17.7	2.58626601740446e-05
7925229	148789	B3GALNT2	rs1305556	1	0.000543109300746775	18.52	1.68130749450116e-05
7925229	148789	B3GALNT2	rs696244	1	0.000543109300746775	18.52	1.68130749450116e-05
7925229	148789	B3GALNT2	rs291356	1	0.00127226463104326	17.14	3.4723268956437e-05
7925229	148789	B3GALNT2	rs291371	1	0.0246267209617995	12.45	0.000417991819919652
7988444	50804	MYEF2	rs2291340	15	0.000538720538720539	18.44	1.75338510770328e-05
7988444	50804	MYEF2	rs8032420	15	0.0019351717464925	16.82	4.10978780994589e-05
7988444	50804	MYEF2	rs1426722	15	0.0019351717464925	16.82	4.10978780994589e-05
7988444	50804	MYEF2	rs1531916	15	0.00391288298265042	15.57	7.95061232433368e-05
8086372	54986	ULK4	rs6599175	3	0.000523903077930583	18.38	1.80947336099303e-05
8086372	54986	ULK4	rs9825741	3	0.00218112849691797	16.76	4.24181159869127e-05
8086372	54986	ULK4	rs6599176	3	0.00218112849691797	16.76	4.24181159869127e-05
8086372	54986	ULK4	rs9867627	3	0.00218112849691797	16.76	4.24181159869127e-05
8086372	54986	ULK4	rs7648578	3	0.00218112849691797	16.76	4.24181159869127e-05
8086372	54986	ULK4	rs2128834	3	0.00218112849691797	16.76	4.24181159869127e-05
8086372	54986	ULK4	rs3774372	3	0.00218112849691797	16.76	4.24181159869127e-05
8086372	54986	ULK4	rs13325965	3	0.00218112849691797	16.76	4.24181159869127e-05
8086372	54986	ULK4	rs1716685	3	0.00218112849691797	16.76	4.24181159869127e-05
8086372	54986	ULK4	rs1717006	3	0.00218112849691797	16.76	4.24181159869127e-05
8086372	54986	ULK4	rs1717020	3	0.00218112849691797	16.76	4.24181159869127e-05
8086372	54986	ULK4	rs1717024	3	0.00218112849691797	16.76	4.24181159869127e-05
8086372	54986	ULK4	rs2272007	3	0.00218112849691797	16.76	4.24181159869127e-05
8086372	54986	ULK4	rs13087502	3	0.00218112849691797	16.76	4.24181159869127e-05
8086372	54986	ULK4	rs7652506	3	0.00218112849691797	16.76	4.24181159869127e-05
8086372	54986	ULK4	rs17062109	3	0.00244233378561737	16.52	4.81396072394149e-05
8086372	54986	ULK4	rs9856633	3	0.00304151253596383	16.07	6.10434633698428e-05
8086372	54986	ULK4	rs17214945	3	0.00320128051220488	15.97	6.43542517660351e-05
8086372	54986	ULK4	rs17283929	3	0.00320128051220488	15.97	6.43542517660351e-05
8086372	54986	ULK4	rs17218264	3	0.00320128051220488	15.97	6.43542517660351e-05
8086372	54986	ULK4	rs17284313	3	0.00320128051220488	15.97	6.43542517660351e-05
8086372	54986	ULK4	rs17284472	3	0.00320128051220488	15.97	6.43542517660351e-05
8086372	54986	ULK4	rs10510732	3	0.0122239342578326	13.75	0.000208820819710062
8086372	54986	ULK4	rs809930	3	0.0134850709740578	13.54	0.000233532394669139
8086372	54986	ULK4	rs1798796	3	0.0369558154645874	11.72	0.00061831954606457
8086372	54986	ULK4	rs9872216	3	0.0493843069873998	11.17	0.000831306272542032
8129637	8875	VNN2	rs1883617	6	0.000523903077930583	18.38	1.80947336099303e-05
8129637	8875	VNN2	rs9493423	6	0.000523903077930583	18.38	1.80947336099303e-05
8129637	8875	VNN2	rs3756974	6	0.00330578512396694	15.85	6.85665365128213e-05
8129637	8875	VNN2	rs6569843	6	0.00480109739368999	15.26	9.36794503364313e-05
8129637	8875	VNN2	rs12205095	6	0.0375707585314572	11.69	0.000628368989557224
8105456	133383	SETD9	rs832554	5	0.000517799352750809	18.34	1.84786339227091e-05
8105456	133383	SETD9	rs252902	5	0.000517799352750809	18.34	1.84786339227091e-05
8105456	133383	SETD9	rs252904	5	0.000517799352750809	18.34	1.84786339227091e-05
8105456	133383	SETD9	rs252915	5	0.000517799352750809	18.34	1.84786339227091e-05
8105456	133383	SETD9	rs2113079	5	0.000517799352750809	18.34	1.84786339227091e-05
8105456	133383	SETD9	rs832539	5	0.000705467372134039	17.82	2.42817473247548e-05
8105456	133383	SETD9	rs832584	5	0.000762910798122066	17.79	2.46676326593996e-05
8105456	133383	SETD9	rs832531	5	0.00116033755274262	17.27	3.24266237346818e-05
8105456	133383	SETD9	rs2591968	5	0.00116033755274262	17.27	3.24266237346818e-05
8105456	133383	SETD9	rs2591961	5	0.00116033755274262	17.27	3.24266237346818e-05
8105456	133383	SETD9	rs860580	5	0.00195790504160548	16.88	3.98189422986146e-05
8105456	133383	SETD9	rs832575	5	0.00358095238095238	15.7	7.42241702513241e-05
8105456	133383	SETD9	rs11960484	5	0.00411436541143654	15.41	8.65291736037396e-05
8105456	133383	SETD9	rs252905	5	0.00411436541143654	15.41	8.65291736037396e-05
8105456	133383	SETD9	rs832566	5	0.00411436541143654	15.41	8.65291736037396e-05
8105456	133383	SETD9	rs2662021	5	0.00416233090530697	15.38	8.79139012130593e-05
8105456	133383	SETD9	rs1573998	5	0.00416233090530697	15.38	8.79139012130593e-05
8105456	133383	SETD9	rs2662016	5	0.00801572897761645	14.5	0.000140159542629564
8105456	133383	SETD9	rs1445996	5	0.00935722411831627	14.23	0.000161770864880322
8105456	133383	SETD9	rs2662015	5	0.00973971452560873	14.12	0.000171510492549989
8105456	133383	SETD9	rs7736675	5	0.00973971452560873	14.12	0.000171510492549989
8105456	133383	SETD9	rs7736842	5	0.00973971452560873	14.12	0.000171510492549989
8105456	133383	SETD9	rs33320	5	0.00983153824910246	14.09	0.000174267815603382
8105456	133383	SETD9	rs702681	5	0.00983153824910246	14.09	0.000174267815603382
8105456	133383	SETD9	rs252895	5	0.0440157361174156	11.4	0.000734441059785543
8105456	133383	SETD9	rs10039338	5	0.0454069419509276	11.34	0.000758553240105475
8074916	51233	DRICH1	rs6003823	22	0.000513808606294155	18.32	1.86736416969912e-05
8074916	51233	DRICH1	rs9306387	22	0.0379249234734977	11.67	0.00063516010362158
8029642	57787	MARK4	rs344807	19	0.000510855683269476	18.28	1.90698814981049e-05
8029642	57787	MARK4	rs2098088	19	0.000510855683269476	18.28	1.90698814981049e-05
8029642	57787	MARK4	rs344802	19	0.00378357926598562	15.65	7.62125813761949e-05
8029642	57787	MARK4	rs4884	19	0.00509683995922528	15.18	9.7733087298965e-05
8073752	55007	FAM118A	rs136610	22	0.000506970849176172	18.24	1.94745683987646e-05
8073752	55007	FAM118A	rs104664	22	0.00227167362076959	16.67	4.44788629719079e-05
8073752	55007	FAM118A	rs3827393	22	0.00227167362076959	16.67	4.44788629719079e-05
8073752	55007	FAM118A	rs6006992	22	0.00227167362076959	16.67	4.44788629719079e-05
8073752	55007	FAM118A	rs5765272	22	0.00227167362076959	16.67	4.44788629719079e-05
8073752	55007	FAM118A	rs1569413	22	0.00227167362076959	16.67	4.44788629719079e-05
8073752	55007	FAM118A	rs5765327	22	0.00301902398676592	16.11	5.97676088690851e-05
8075089	24144	TFIP11	rs1046453	22	0.000506970849176172	18.24	1.94745683987646e-05
8085999	54918	CMTM6	rs164215	3	0.000624219725343321	18.13	2.06325049845191e-05
8085999	54918	CMTM6	rs164213	3	0.00197495183044316	16.79	4.17527513891979e-05
8085999	54918	CMTM6	rs342722	3	0.048132121736622	11.21	0.000813577196899886
8085999	54918	CMTM6	rs342727	3	0.048132121736622	11.21	0.000813577196899886
8097801	729830	FAM160A1	rs4696259	4	0.000616142945163278	18.08	2.11814674746334e-05
8097801	729830	FAM160A1	rs2709812	4	0.000616142945163278	18.08	2.11814674746334e-05
8097801	729830	FAM160A1	rs2724567	4	0.000616142945163278	18.08	2.11814674746334e-05
8097801	729830	FAM160A1	rs2709842	4	0.000616142945163278	18.08	2.11814674746334e-05
8097801	729830	FAM160A1	rs2724574	4	0.000616142945163278	18.08	2.11814674746334e-05
8097801	729830	FAM160A1	rs2709819	4	0.000616142945163278	18.08	2.11814674746334e-05
8097801	729830	FAM160A1	rs10454251	4	0.000616142945163278	18.08	2.11814674746334e-05
8097801	729830	FAM160A1	rs1470280	4	0.000616142945163278	18.08	2.11814674746334e-05
8097801	729830	FAM160A1	rs4479686	4	0.00411436541143654	15.41	8.65291736037396e-05
8097801	729830	FAM160A1	rs7692939	4	0.0122213681783244	13.74	0.000209935497613947
8097801	729830	FAM160A1	rs6810430	4	0.0122213681783244	13.74	0.000209935497613947
8022941	25941	TPGS2	rs4799431	18	0.000664251207729469	18	2.20904969985855e-05
8022941	25941	TPGS2	rs2303508	18	0.00237768632830361	16.59	4.63950066019946e-05
7893913	10438	C1D	rs10439494	2	0.00375798571965427	15.62	7.74312620043824e-05
7893913	10438	C1D	rs7575344	2	0.0333852005532503	11.92	0.000555344807081293
8065359	22918	CD93	rs844824	20	0.000655933214072749	17.97	2.24414003636356e-05
8065359	22918	CD93	rs844867	20	0.000748416810592976	17.71	2.57270567339957e-05
8065359	22918	CD93	rs844885	20	0.000748416810592976	17.71	2.57270567339957e-05
8065359	22918	CD93	rs844886	20	0.000748416810592976	17.71	2.57270567339957e-05
8065359	22918	CD93	rs844887	20	0.000748416810592976	17.71	2.57270567339957e-05
8065359	22918	CD93	rs844888	20	0.000748416810592976	17.71	2.57270567339957e-05
8065359	22918	CD93	rs1884655	20	0.00196367206676485	16.91	3.91945548233263e-05
8003607	400566	C17orf97	rs12951902	17	0.000651272942569568	17.94	2.27979044132225e-05
8065089	55614	KIF16B	rs6044100	20	0.000650118203309693	17.93	2.29179991890723e-05
8065089	55614	KIF16B	rs6075070	20	0.00107181136120043	17.4	3.02825974369918e-05
8065089	55614	KIF16B	rs6080320	20	0.00277416558300824	16.28	5.46376094470769e-05
8065089	55614	KIF16B	rs1004895	20	0.00304903172641121	16.08	6.07219543283723e-05
8065089	55614	KIF16B	rs1105853	20	0.00318598168060534	15.95	6.50377788222436e-05
8065089	55614	KIF16B	rs6080317	20	0.0093767867352773	14.24	0.000160913548981421
7901804	10207	INADL	rs17378676	1	0.000760233918128655	17.78	2.47976256569151e-05
8013094	8533	COPS3	rs4985761	17	0.000760233918128655	17.78	2.47976256569151e-05
8013094	8533	COPS3	rs8072402	17	0.000760233918128655	17.78	2.47976256569151e-05
8013094	8533	COPS3	rs4985752	17	0.00687830687830688	14.69	0.00012671687031126
8013094	8533	COPS3	rs7208065	17	0.0101867105985722	14.05	0.000178013832267802
8013094	8533	COPS3	rs8080386	17	0.044889689329131	11.36	0.000750428244841853
8116245	57396	CLK4	rs10516147	5	0.000754936120789779	17.75	2.51917493536886e-05
8116245	57396	CLK4	rs1071882	5	0.00735970561177553	14.6	0.000132914543950156
8116245	57396	CLK4	rs4266420	5	0.00735970561177553	14.6	0.000132914543950156
8116245	57396	CLK4	rs11743893	5	0.00784848484848485	14.53	0.00013794524860268
7961102	51266	CLEC1B	rs12229020	12	0.000740740740740741	17.7	2.58626601740446e-05
7961102	51266	CLEC1B	rs7313235	12	0.000740740740740741	17.7	2.58626601740446e-05
7961102	51266	CLEC1B	rs7957464	12	0.00253671562082777	16.46	4.96873950636198e-05
7961102	51266	CLEC1B	rs1447877	12	0.00253671562082777	16.46	4.96873950636198e-05
8155665	5239	PGM5	rs424970	9	0.000740740740740741	17.7	2.58626601740446e-05
8155665	5239	PGM5	rs6560175	9	0.000740740740740741	17.7	2.58626601740446e-05
8155665	5239	PGM5	rs902949	9	0.00138271604938272	16.95	3.83773198237051e-05
8155665	5239	PGM5	rs4504701	9	0.0226810293237582	12.6	0.000385746755682007
7894355	10438	C1D	rs10439494	2	0.048132121736622	11.21	0.000813577196899886
8018558	51	ACOX1	rs8065144	17	0.0008859357696567	17.56	2.7838290418707e-05
8018558	51	ACOX1	rs7342883	17	0.0172655367231638	13.14	0.000289057857888992
8018558	51	ACOX1	rs7342882	17	0.0348408710217755	11.82	0.000585978600525646
8110629	10917	BTNL3	rs3733755	5	0.000884466556108347	17.55	2.79850783474348e-05
8110629	10917	BTNL3	rs4701016	5	0.00113871635610766	17.21	3.34670051629867e-05
8110629	10917	BTNL3	rs2387715	5	0.00224403927068724	16.7	4.37809984773183e-05
8110629	10917	BTNL3	rs1904435	5	0.00359628770301624	15.75	7.22879388261805e-05
8110629	10917	BTNL3	rs17704291	5	0.00395541172240201	15.51	8.20699357916233e-05
8110629	10917	BTNL3	rs11249756	5	0.00489390828199863	15.24	9.46767181104376e-05
8110629	10917	BTNL3	rs17080709	5	0.00968013468013468	14.14	0.000169696729464101
8110629	10917	BTNL3	rs7735361	5	0.00968013468013468	14.14	0.000169696729464101
8110629	10917	BTNL3	rs2276995	5	0.0189071038251366	12.98	0.000314835967711377
8110629	10917	BTNL3	rs2121119	5	0.0189071038251366	12.98	0.000314835967711377
8110629	10917	BTNL3	rs6873621	5	0.0321742184755883	11.99	0.000534867898538342
8110629	10917	BTNL3	rs1053110	5	0.040956862745098	11.54	0.00068114640106556
8055183	55627	SMPD4	rs4474835	2	0.00104683195592286	17.5	2.87307684349105e-05
8055183	55627	SMPD4	rs7576421	2	0.00104683195592286	17.5	2.87307684349105e-05
8055183	55627	SMPD4	rs6985	2	0.00118130457113508	17.19	3.38212025328724e-05
8055183	55627	SMPD4	rs11679332	2	0.0116497263487099	13.85	0.000197996736945992
7956648	91419	XRCC6BP1	rs4237845	12	0.00109649122807018	17.49	2.88822858736932e-05
7956648	91419	XRCC6BP1	rs4630335	12	0.00131114473020676	17.09	3.56495213359172e-05
7956648	91419	XRCC6BP1	rs10747786	12	0.0213483146067416	12.73	0.00035983654358314
7956648	91419	XRCC6BP1	rs10747787	12	0.0213483146067416	12.73	0.00035983654358314
7956648	91419	XRCC6BP1	rs4237844	12	0.0213483146067416	12.73	0.00035983654358314
7956648	91419	XRCC6BP1	rs10877029	12	0.0237448316597755	12.52	0.000402618889069256
7956648	91419	XRCC6BP1	rs4760340	12	0.03087945548988	12.06	0.000515152920191081
7956648	91419	XRCC6BP1	rs2002275	12	0.0342663273960984	11.86	0.000573525442794884
7956648	91419	XRCC6BP1	rs10877036	12	0.0387421987518003	11.64	0.000645486028195732
7956648	91419	XRCC6BP1	rs11172387	12	0.0387421987518003	11.64	0.000645486028195732
7956648	91419	XRCC6BP1	rs10122	12	0.0389846743295019	11.63	0.000648965547607567
7956648	91419	XRCC6BP1	rs2372309	12	0.0441881501582994	11.39	0.00073840530611424
8100154	10699	CORIN	rs1866689	4	0.00108754758020663	17.46	2.93416734756407e-05
8100154	10699	CORIN	rs8180146	4	0.00108754758020663	17.46	2.93416734756407e-05
8100154	10699	CORIN	rs1822030	4	0.00108754758020663	17.46	2.93416734756407e-05
7909455	80342	TRAF3IP3	rs2013196	1	0.00108049702863317	17.42	2.99656339424799e-05
7909455	80342	TRAF3IP3	rs3753513	1	0.00391288298265042	15.57	7.95061232433368e-05
7909455	80342	TRAF3IP3	rs10127937	1	0.00391288298265042	15.57	7.95061232433368e-05
7909455	80342	TRAF3IP3	rs3766615	1	0.00391288298265042	15.57	7.95061232433368e-05
7909455	80342	TRAF3IP3	rs11119354	1	0.018979057591623	12.97	0.000316522021639725
7986350	91947	ARRDC4	rs1552679	15	0.0010752688172043	17.41	3.01236967290496e-05
7986350	91947	ARRDC4	rs8028722	15	0.0010752688172043	17.41	3.01236967290496e-05
7986350	91947	ARRDC4	rs6496273	15	0.00627188793377905	14.81	0.000118903320757354
7986350	91947	ARRDC4	rs964672	15	0.00627188793377905	14.81	0.000118903320757354
7986350	91947	ARRDC4	rs1491184	15	0.00627188793377905	14.81	0.000118903320757354
8116227	57396	CLK4	rs10516147	5	0.0010752688172043	17.41	3.01236967290496e-05
8116227	57396	CLK4	rs11743893	5	0.00935722411831627	14.23	0.000161770864880322
8116227	57396	CLK4	rs1071882	5	0.0204081632653061	12.83	0.00034110575560318
8116227	57396	CLK4	rs4266420	5	0.0204081632653061	12.83	0.00034110575560318
8070632	875	CBS	rs2839619	21	0.00112	17.33	3.14187425724813e-05
8070632	875	CBS	rs2839631	21	0.0128593040847201	13.65	0.000220241320452157
8070632	875	CBS	rs719038	21	0.0434868521051832	11.42	0.000726576953246649
7980940	4287	ATXN3	rs17094810	14	0.00111821086261981	17.32	3.15845095442402e-05
7980940	4287	ATXN3	rs2402109	14	0.00319191919191919	15.98	6.40152023719794e-05
7980940	4287	ATXN3	rs7153027	14	0.0050819124038783	15.08	0.000103049328255722
7980940	4287	ATXN3	rs1040617	14	0.00592379122638489	14.9	0.000113362985350017
7980940	4287	ATXN3	rs17127798	14	0.0187142228093351	13.02	0.000308181815531849
7980940	4287	ATXN3	rs17127862	14	0.0187142228093351	13.02	0.000308181815531849
7980940	4287	ATXN3	rs10151135	14	0.0216076237828879	12.71	0.000363705427761376
7980940	4287	ATXN3	rs2295165	14	0.0256160458452722	12.38	0.000433957150545919
7980940	4287	ATXN3	rs11847171	14	0.0454993282579489	11.33	0.000762649013024779
8063389	284751	LINC01270	rs6063499	20	0.00116772823779193	17.3	3.19186852111402e-05
8063389	284751	LINC01270	rs4811023	20	0.00746177370030581	14.59	0.0001336217477007
7989975	54982	CLN6	rs1049493	15	0.00115667718191377	17.26	3.25977356170059e-05
7989975	54982	CLN6	rs7167918	15	0.00115303983228512	17.25	3.27697550258182e-05
7989975	54982	CLN6	rs11635988	15	0.00115303983228512	17.25	3.27697550258182e-05
7989975	54982	CLN6	rs8038170	15	0.00115303983228512	17.25	3.27697550258182e-05
7989975	54982	CLN6	rs12905763	15	0.00361305361305361	15.76	7.19068321154237e-05
7989975	54982	CLN6	rs12912276	15	0.00395541172240201	15.51	8.20699357916233e-05
7989975	54982	CLN6	rs11071987	15	0.00395541172240201	15.51	8.20699357916233e-05
7989975	54982	CLN6	rs10431808	15	0.00395541172240201	15.51	8.20699357916233e-05
7989975	54982	CLN6	rs12904794	15	0.00395541172240201	15.51	8.20699357916233e-05
7989975	54982	CLN6	rs10152713	15	0.0175888439046334	13.12	0.000292160034659228
8052233	130162	CLHC1	rs7349405	2	0.00114583333333333	17.23	3.31165358180971e-05
8052233	130162	CLHC1	rs1444261	2	0.0031160311603116	16.05	6.16916269986505e-05
8052233	130162	CLHC1	rs4268958	2	0.0145788076273232	13.43	0.000247632114738288
8075423	150290	DUSP18	rs7290980	22	0.00114583333333333	17.23	3.31165358180971e-05
7923812	8934	RAB29	rs951366	1	0.00113343637300361	17.2	3.3643635361214e-05
7923812	8934	RAB29	rs823121	1	0.0011758691206544	17.18	3.39997116785293e-05
7923812	8934	RAB29	rs823137	1	0.0011758691206544	17.18	3.39997116785293e-05
7923812	8934	RAB29	rs823154	1	0.0011758691206544	17.18	3.39997116785293e-05
7923812	8934	RAB29	rs823094	1	0.00218112849691797	16.76	4.24181159869127e-05
7923812	8934	RAB29	rs1172198	1	0.00257452574525745	16.51	4.83941639818351e-05
7923812	8934	RAB29	rs7522056	1	0.00507320394960844	15.19	9.72168821505483e-05
7923812	8934	RAB29	rs708726	1	0.0475569088009279	11.23	0.0008048564483426
8013135	6720	SREBF1	rs9899634	17	0.00113343637300361	17.2	3.3643635361214e-05
8013135	6720	SREBF1	rs12951376	17	0.00375798571965427	15.62	7.74312620043824e-05
8013135	6720	SREBF1	rs8065563	17	0.0103168155970755	14.01	0.000181840967527323
8013135	6720	SREBF1	rs4925123	17	0.0103168155970755	14.01	0.000181840967527323
8013135	6720	SREBF1	rs4925129	17	0.0103168155970755	14.01	0.000181840967527323
8013135	6720	SREBF1	rs9912895	17	0.0103168155970755	14.01	0.000181840967527323
8013135	6720	SREBF1	rs8073001	17	0.0103168155970755	14.01	0.000181840967527323
8013135	6720	SREBF1	rs5002487	17	0.0103168155970755	14.01	0.000181840967527323
8013135	6720	SREBF1	rs8079321	17	0.0104784816893879	13.98	0.000184765617845791
8013135	6720	SREBF1	rs4925126	17	0.0188567674113009	13	0.000311490976767384
8163599	25861	DFNB31	rs1535964	9	0.00126839167935058	17.1	3.54623049146883e-05
8163599	25861	DFNB31	rs998548	9	0.00238751147842057	16.62	4.56669141132053e-05
8163599	25861	DFNB31	rs10982244	9	0.00244897959183673	16.53	4.78863967532245e-05
8163599	25861	DFNB31	rs10982190	9	0.005456936226167	15.01	0.000106942980648206
8163599	25861	DFNB31	rs10982256	9	0.0148788096952244	13.39	0.000252969390050478
8163599	25861	DFNB31	rs10817625	9	0.0171085429413098	13.16	0.000285988884782385
8163599	25861	DFNB31	rs4979414	9	0.019268451992162	12.95	0.000319921493410303
8163599	25861	DFNB31	rs7034891	9	0.0296778863554108	12.12	0.000498839037429844
7910164	56997	ADCK3	rs3768419	1	0.00131114473020676	17.09	3.56495213359172e-05
7910164	56997	ADCK3	rs3795446	1	0.00131114473020676	17.09	3.56495213359172e-05
7910164	56997	ADCK3	rs1045287	1	0.003997066373304	15.56	7.99277607281911e-05
7910164	56997	ADCK3	rs1045286	1	0.003997066373304	15.56	7.99277607281911e-05
7910164	56997	ADCK3	rs12403236	1	0.003997066373304	15.56	7.99277607281911e-05
7910164	56997	ADCK3	rs6659424	1	0.003997066373304	15.56	7.99277607281911e-05
7910164	56997	ADCK3	rs6704144	1	0.00511268079381097	15.1	0.000101963288686342
7910164	56997	ADCK3	rs12593	1	0.018818620992534	13.01	0.000309831941764685
7910164	56997	ADCK3	rs3795453	1	0.018818620992534	13.01	0.000309831941764685
7910164	56997	ADCK3	rs7535826	1	0.018818620992534	13.01	0.000309831941764685
8029507	5819	PVRL2	rs8104483	19	0.00134932533733133	17.03	3.67938696528001e-05
8038967	55769	ZNF83	rs3745104	19	0.00196656833824975	16.92	3.89886203778317e-05
8038967	55769	ZNF83	rs16984006	19	0.040956862745098	11.54	0.00068114640106556
7939524	2132	EXT2	rs2074040	11	0.00194647201946472	16.85	4.04533296662347e-05
7939524	2132	EXT2	rs7127924	11	0.0152718676122931	13.33	0.00026119351965302
7961091	387836	CLEC2A	rs12229020	12	0.00194647201946472	16.85	4.04533296662347e-05
7961091	387836	CLEC2A	rs7313235	12	0.00194647201946472	16.85	4.04533296662347e-05
7961091	387836	CLEC2A	rs7957464	12	0.00245566166439291	16.55	4.73839859241042e-05
7961091	387836	CLEC2A	rs1447877	12	0.00245566166439291	16.55	4.73839859241042e-05
7961091	387836	CLEC2A	rs11053496	12	0.0035796766743649	15.73	7.30562589109567e-05
7990417	10066	SCAMP2	rs936227	15	0.00192957067052581	16.8	4.15333028667767e-05
7990417	10066	SCAMP2	rs2470890	15	0.00256410256410256	16.49	4.89073450926998e-05
7990417	10066	SCAMP2	rs7176022	15	0.00292850990525409	16.23	5.6098679405637e-05
7990417	10066	SCAMP2	rs7495739	15	0.00320665083135392	15.93	6.57286084264298e-05
7990417	10066	SCAMP2	rs1127796	15	0.00320665083135392	15.93	6.57286084264298e-05
7990417	10066	SCAMP2	rs1133322	15	0.00320665083135392	15.93	6.57286084264298e-05
7990417	10066	SCAMP2	rs1378942	15	0.00340775558166863	15.83	6.92950745575864e-05
7990417	10066	SCAMP2	rs6495126	15	0.00377006345651362	15.6	7.8254588785575e-05
7990417	10066	SCAMP2	rs1133323	15	0.0145788076273232	13.43	0.000247632114738288
7990417	10066	SCAMP2	rs12487	15	0.0485541648683643	11.2	0.000817973319994396
7925003	79573	TTC13	rs7545429	1	0.00220346929207689	16.74	4.286760431085e-05
7925003	79573	TTC13	rs11122179	1	0.0153338051427223	13.32	0.0002625901774147
7925003	79573	TTC13	rs10864648	1	0.0153338051427223	13.32	0.0002625901774147
7973770	23256	SCFD1	rs9806111	14	0.00224403927068724	16.7	4.37809984773183e-05
7973770	23256	SCFD1	rs229237	14	0.00579150579150579	14.92	0.000112167517354527
7973770	23256	SCFD1	rs229201	14	0.0104554028563729	14	0.000182810632981835
7973770	23256	SCFD1	rs9322864	14	0.0178650687971593	13.07	0.000300063133861772
7973770	23256	SCFD1	rs183467	14	0.0294662309368192	12.13	0.000496171199567146
7973770	23256	SCFD1	rs229244	14	0.0387421987518003	11.64	0.000645486028195732
8035803	7562	ZNF708	rs627522	19	0.00228758169934641	16.69	4.40123882598368e-05
8035803	7562	ZNF708	rs1142653	19	0.00565302144249513	14.97	0.000109234061414674
8035803	7562	ZNF708	rs2914638	19	0.00565302144249513	14.97	0.000109234061414674
8035803	7562	ZNF708	rs279807	19	0.00917702782711664	14.36	0.000150975687111143
8035803	7562	ZNF708	rs4321312	19	0.00979410127991096	14.1	0.000173343782164112
8035803	7562	ZNF708	rs2650844	19	0.00979410127991096	14.1	0.000173343782164112
8035803	7562	ZNF708	rs7247882	19	0.0129379379379379	13.62	0.000223788685261759
8035803	7562	ZNF708	rs1645791	19	0.0133382461311717	13.55	0.000232291423450961
8035803	7562	ZNF708	rs7254957	19	0.0133382461311717	13.55	0.000232291423450961
8035803	7562	ZNF708	rs1781860	19	0.0133382461311717	13.55	0.000232291423450961
8035803	7562	ZNF708	rs4482412	19	0.0133382461311717	13.55	0.000232291423450961
8035803	7562	ZNF708	rs4411627	19	0.0133382461311717	13.55	0.000232291423450961
8035803	7562	ZNF708	rs7250372	19	0.0133382461311717	13.55	0.000232291423450961
8035803	7562	ZNF708	rs4468754	19	0.0133382461311717	13.55	0.000232291423450961
8035803	7562	ZNF708	rs29710	19	0.0177451634422949	13.08	0.000298465454698795
8035803	7562	ZNF708	rs25760	19	0.0177451634422949	13.08	0.000298465454698795
8035803	7562	ZNF708	rs29709	19	0.0268581081081081	12.31	0.000450537972796575
8035803	7562	ZNF708	rs2061915	19	0.0312243074173369	12.05	0.000517923795645918
7966746	8739	HRK	rs7294919	12	0.00227167362076959	16.67	4.44788629719079e-05
7966746	8739	HRK	rs4767469	12	0.00690409247110278	14.7	0.000126046450120814
7893467	23326	USP22	rs7209129	17	0.0023084025854109	16.65	4.49503085591241e-05
7893467	23326	USP22	rs1871276	17	0.00509164969450102	15.16	9.87737876416666e-05
8033754	10781	ZNF266	rs11669550	19	0.00238095238095238	16.6	4.61510214005292e-05
8033754	10781	ZNF266	rs6512130	19	0.00246238030095759	16.57	4.68868746267823e-05
8033754	10781	ZNF266	rs3760752	19	0.00288379983036472	16.19	5.72957781845593e-05
8033754	10781	ZNF266	rs1433062	19	0.00288379983036472	16.19	5.72957781845593e-05
8033754	10781	ZNF266	rs13535	19	0.0168718650250798	13.18	0.000282952756437626
8033754	10781	ZNF266	rs8100020	19	0.0168718650250798	13.18	0.000282952756437626
8033754	10781	ZNF266	rs8103099	19	0.0168718650250798	13.18	0.000282952756437626
8033754	10781	ZNF266	rs10411115	19	0.0168718650250798	13.18	0.000282952756437626
8033754	10781	ZNF266	rs2217652	19	0.0168718650250798	13.18	0.000282952756437626
8033754	10781	ZNF266	rs11672602	19	0.0168718650250798	13.18	0.000282952756437626
8033754	10781	ZNF266	rs7257650	19	0.0168718650250798	13.18	0.000282952756437626
8033754	10781	ZNF266	rs4804436	19	0.0168718650250798	13.18	0.000282952756437626
8033754	10781	ZNF266	rs6512110	19	0.0168718650250798	13.18	0.000282952756437626
8033754	10781	ZNF266	rs1978435	19	0.0168718650250798	13.18	0.000282952756437626
8033754	10781	ZNF266	rs6512121	19	0.0168718650250798	13.18	0.000282952756437626
8033754	10781	ZNF266	rs7254750	19	0.0168718650250798	13.18	0.000282952756437626
8033754	10781	ZNF266	rs7246415	19	0.0168718650250798	13.18	0.000282952756437626
8033754	10781	ZNF266	rs8108483	19	0.0168718650250798	13.18	0.000282952756437626
8033754	10781	ZNF266	rs11673302	19	0.0206903854299026	12.81	0.000344771570610167
8033754	10781	ZNF266	rs6512109	19	0.0206831119544592	12.8	0.000346619351134667
8033754	10781	ZNF266	rs7258744	19	0.0227300060132291	12.61	0.000383688505315911
8033754	10781	ZNF266	rs10415281	19	0.0337972508591065	11.9	0.000561339441359351
8033754	10781	ZNF266	rs11669128	19	0.0337972508591065	11.9	0.000561339441359351
8033754	10781	ZNF266	rs4804446	19	0.0499928744477697	11.15	0.000840316731910356
7992737	114984	FLYWCH2	rs1063677	16	0.00245566166439291	16.55	4.73839859241042e-05
8054872	29842	TFCP2L1	rs2713245	2	0.00257104194857916	16.5	4.86500741851036e-05
8054872	29842	TFCP2L1	rs2713243	2	0.00319191919191919	15.98	6.40152023719794e-05
7940565	9415	FADS2	rs174549	11	0.0025503355704698	16.48	4.9165983987176e-05
7940565	9415	FADS2	rs174548	11	0.00511517615176152	15.14	9.98256408034632e-05
8009533	9382	COG1	rs1010442	17	0.0025503355704698	16.48	4.9165983987176e-05
8009533	9382	COG1	rs1026128	17	0.0025503355704698	16.48	4.9165983987176e-05
8009533	9382	COG1	rs8076745	17	0.0025503355704698	16.48	4.9165983987176e-05
8009533	9382	COG1	rs1123169	17	0.0025503355704698	16.48	4.9165983987176e-05
8009533	9382	COG1	rs745143	17	0.0025503355704698	16.48	4.9165983987176e-05
8009533	9382	COG1	rs1026129	17	0.00540184453227931	15.02	0.000106377806753906
8009533	9382	COG1	rs7211297	17	0.00983153824910246	14.09	0.000174267815603382
8009533	9382	COG1	rs11653048	17	0.00983153824910246	14.09	0.000174267815603382
8009533	9382	COG1	rs12941071	17	0.00983153824910246	14.09	0.000174267815603382
8009533	9382	COG1	rs11077671	17	0.0339474582053906	11.88	0.000567399412997703
8009533	9382	COG1	rs4969090	17	0.0368103166829905	11.73	0.000615005925480334
7957715	121441	NEDD1	rs252185	12	0.00252659574468085	16.41	5.10153799196975e-05
7957715	121441	NEDD1	rs252180	12	0.00252659574468085	16.41	5.10153799196975e-05
7957715	121441	NEDD1	rs249569	12	0.00252659574468085	16.41	5.10153799196975e-05
7957715	121441	NEDD1	rs10860107	12	0.00252659574468085	16.41	5.10153799196975e-05
7957715	121441	NEDD1	rs39657	12	0.00422291450328833	15.35	8.93209278983788e-05
7997662	9764	KIAA0513	rs8056742	16	0.00251322751322751	16.39	5.15565146851461e-05
7997662	9764	KIAA0513	rs11648527	16	0.00251322751322751	16.39	5.15565146851461e-05
7997662	9764	KIAA0513	rs16975170	16	0.00414433726330832	15.46	8.42698834650494e-05
8068684	54097	FAM3B	rs449043	21	0.00258771929824561	16.36	5.23790588199753e-05
8068684	54097	FAM3B	rs2838009	21	0.00357142857142857	15.72	7.34434941662883e-05
8068684	54097	FAM3B	rs369413	21	0.0061941251596424	14.82	0.000118274505048066
8068684	54097	FAM3B	rs2838011	21	0.0258271885044432	12.36	0.000438630690703207
7981309	57596	BEGAIN	rs10138720	14	0.00258092738407699	16.35	5.26561624267658e-05
7981309	57596	BEGAIN	rs7142209	14	0.0108984582668793	13.93	0.00018974572293276
8011713	58191	CXCL16	rs8071612	17	0.00270860637833115	16.34	5.29347402001487e-05
7972674	93081	TEX30	rs674929	13	0.00278503046127067	16.29	5.43500193823572e-05
7972674	93081	TEX30	rs655209	13	0.00278503046127067	16.29	5.43500193823572e-05
7972674	93081	TEX30	rs660236	13	0.00354775828460039	15.78	7.11506710952253e-05
8110966	134145	FAM173B	rs2548554	5	0.00290226205719163	16.2	5.69941162333185e-05
8110966	134145	FAM173B	rs2548553	5	0.00290226205719163	16.2	5.69941162333185e-05
8110966	134145	FAM173B	rs2548552	5	0.00290226205719163	16.2	5.69941162333185e-05
8110966	134145	FAM173B	rs2578619	5	0.00290226205719163	16.2	5.69941162333185e-05
8110966	134145	FAM173B	rs2244960	5	0.00290226205719163	16.2	5.69941162333185e-05
8110966	134145	FAM173B	rs2244964	5	0.00290226205719163	16.2	5.69941162333185e-05
8110966	134145	FAM173B	rs2662532	5	0.00290226205719163	16.2	5.69941162333185e-05
8110966	134145	FAM173B	rs699113	5	0.00397422126745435	15.49	8.29428951865765e-05
8110966	134145	FAM173B	rs7721337	5	0.0467718375693836	11.27	0.000787697288027331
8113157	9652	TTC37	rs9285017	5	0.00290771175726928	16.15	5.85185695899184e-05
8113157	9652	TTC37	rs3822616	5	0.00290771175726928	16.15	5.85185695899184e-05
8113157	9652	TTC37	rs11950190	5	0.00290771175726928	16.15	5.85185695899184e-05
8113157	9652	TTC37	rs6891486	5	0.00290771175726928	16.15	5.85185695899184e-05
8113157	9652	TTC37	rs17084852	5	0.00290771175726928	16.15	5.85185695899184e-05
8113157	9652	TTC37	rs6881618	5	0.00290771175726928	16.15	5.85185695899184e-05
8113157	9652	TTC37	rs3948561	5	0.00291666666666667	16.13	5.91397730727361e-05
8113157	9652	TTC37	rs2161258	5	0.00377500943752359	15.64	7.66166491483655e-05
8113157	9652	TTC37	rs17084873	5	0.0069211669770329	14.68	0.000127390880369128
8113157	9652	TTC37	rs10515227	5	0.0121913580246914	13.76	0.000207712104528052
8098769	84179	MFSD7	rs4690293	4	0.00293132328308208	16.14	5.88283467183401e-05
8140129	83451	ABHD11	rs4355658	7	0.00293132328308208	16.14	5.88283467183401e-05
8140129	83451	ABHD11	rs1127155	7	0.00674865972879218	14.73	0.000124056536530832
8140129	83451	ABHD11	rs11316	7	0.00834834834834835	14.46	0.000143167710502961
7950906	1075	CTSC	rs7128352	11	0.0029057700290577	16.12	5.94528574935696e-05
7950906	1075	CTSC	rs9804609	11	0.0213183145598665	12.74	0.000357917693658315
7950906	1075	CTSC	rs10501664	11	0.0213183145598665	12.74	0.000357917693658315
8003089	8720	MBTPS1	rs3826138	16	0.0029057700290577	16.12	5.94528574935696e-05
8003089	8720	MBTPS1	rs7184373	16	0.00417112299465241	15.45	8.47169431099576e-05
8003089	8720	MBTPS1	rs12923097	16	0.00413135593220339	15.43	8.56182342045027e-05
8003089	8720	MBTPS1	rs999781	16	0.0069211669770329	14.68	0.000127390880369128
8003089	8720	MBTPS1	rs907045	16	0.0111897274633124	13.87	0.000195900695887098
8003089	8720	MBTPS1	rs10445073	16	0.0133382461311717	13.55	0.000232291423450961
8003089	8720	MBTPS1	rs12923284	16	0.0393722115997451	11.62	0.000652464011929462
8003089	8720	MBTPS1	rs4782886	16	0.04584446423271	11.31	0.000770907723704568
8041867	4436	MSH2	rs13408008	2	0.00301902398676592	16.11	5.97676088690851e-05
8041867	4436	MSH2	rs4608577	2	0.0206831119544592	12.8	0.000346619351134667
8060344	57761	TRIB3	rs1074048	20	0.00301902398676592	16.11	5.97676088690851e-05
8060344	57761	TRIB3	rs1555318	20	0.00301902398676592	16.11	5.97676088690851e-05
8104369	6715	SRD5A1	rs494958	5	0.00313773431132844	16.02	6.2676874759627e-05
8104369	6715	SRD5A1	rs562461	5	0.0127525252525253	13.66	0.000219071500122872
8104369	6715	SRD5A1	rs248803	5	0.0127525252525253	13.66	0.000219071500122872
8104369	6715	SRD5A1	rs1691052	5	0.0149581839904421	13.37	0.000255681354743746
8104369	6715	SRD5A1	rs2677933	5	0.0202601834079761	12.84	0.000339287613504916
8104369	6715	SRD5A1	rs3776448	5	0.0290869327501367	12.15	0.000490878644840285
7962112	65981	CAPRIN2	rs6487923	12	0.00319191919191919	15.98	6.40152023719794e-05
7962112	65981	CAPRIN2	rs7327	12	0.00319191919191919	15.98	6.40152023719794e-05
7962112	65981	CAPRIN2	rs2289300	12	0.00319191919191919	15.98	6.40152023719794e-05
7962112	65981	CAPRIN2	rs4143105	12	0.00319191919191919	15.98	6.40152023719794e-05
7962112	65981	CAPRIN2	rs3910561	12	0.00319191919191919	15.98	6.40152023719794e-05
7962112	65981	CAPRIN2	rs6487925	12	0.00319191919191919	15.98	6.40152023719794e-05
7962112	65981	CAPRIN2	rs10771755	12	0.00319191919191919	15.98	6.40152023719794e-05
7962112	65981	CAPRIN2	rs10743728	12	0.00319191919191919	15.98	6.40152023719794e-05
7962112	65981	CAPRIN2	rs10771748	12	0.00320665083135392	15.93	6.57286084264298e-05
7962112	65981	CAPRIN2	rs6487939	12	0.0273389355742297	12.27	0.000460298270945067
7962112	65981	CAPRIN2	rs10771767	12	0.0273389355742297	12.27	0.000460298270945067
8109283	3340	NDST1	rs10074582	5	0.00319191919191919	15.98	6.40152023719794e-05
8149942	55246	CCDC25	rs4538825	8	0.00318598168060534	15.95	6.50377788222436e-05
8149942	55246	CCDC25	rs10102309	8	0.00318598168060534	15.95	6.50377788222436e-05
8149942	55246	CCDC25	rs725361	8	0.00397422126745435	15.49	8.29428951865765e-05
8149942	55246	CCDC25	rs10091671	8	0.00512820512820513	15.11	0.000101424595918915
8149942	55246	CCDC25	rs2010776	8	0.00672955974842767	14.72	0.000124716302348635
8102619	308	ANXA5	rs1480287	4	0.00320665083135392	15.93	6.57286084264298e-05
8102619	308	ANXA5	rs6534306	4	0.0153338051427223	13.32	0.0002625901774147
8102619	308	ANXA5	rs17051381	4	0.020197467267654	12.86	0.000335680593296239
8102619	308	ANXA5	rs725882	4	0.0231211580408487	12.57	0.000391988579109066
8102619	308	ANXA5	rs2306419	4	0.0389846743295019	11.63	0.000648965547607567
8140319	3092	HIP1	rs1018945	7	0.00320665083135392	15.93	6.57286084264298e-05
8140319	3092	HIP1	rs12534422	7	0.0125982256020279	13.68	0.000216750607095685
8140319	3092	HIP1	rs4731230	7	0.0169078796232483	13.19	0.00028144689796916
8010295	64772	ENGASE	rs4789912	17	0.00337652139772281	15.84	6.89298373729534e-05
8010295	64772	ENGASE	rs4789911	17	0.0125127420998981	13.7	0.000214454486407177
8010295	64772	ENGASE	rs4789982	17	0.0263653483992467	12.33	0.000445736407512023
8034304	54	ACP5	rs2071484	19	0.00340775558166863	15.83	6.92950745575864e-05
8126303	54210	TREM1	rs4714439	6	0.0034779210629152	15.81	7.00313995304612e-05
8126303	54210	TREM1	rs4714441	6	0.0034779210629152	15.81	7.00313995304612e-05
8126303	54210	TREM1	rs1982756	6	0.0034779210629152	15.81	7.00313995304612e-05
8126303	54210	TREM1	rs9367096	6	0.026085315213288	12.34	0.000443355021455444
8126303	54210	TREM1	rs2627569	6	0.026085315213288	12.34	0.000443355021455444
8126303	54210	TREM1	rs9369264	6	0.04584446423271	11.31	0.000770907723704568
8126303	54210	TREM1	rs6921835	6	0.04584446423271	11.31	0.000770907723704568
8126303	54210	TREM1	rs1825406	6	0.04584446423271	11.31	0.000770907723704568
8126303	54210	TREM1	rs4236073	6	0.04584446423271	11.31	0.000770907723704568
8045816	2820	GPD2	rs2568816	2	0.00354361370716511	15.77	7.15277464697272e-05
8045816	2820	GPD2	rs3820857	2	0.00607222754873762	14.86	0.00011579253598834
8045816	2820	GPD2	rs298233	2	0.0167249010016306	13.24	0.000274037909602573
8045816	2820	GPD2	rs548516	2	0.0167249010016306	13.24	0.000274037909602573
8045816	2820	GPD2	rs298224	2	0.0167249010016306	13.24	0.000274037909602573
8045816	2820	GPD2	rs297581	2	0.0167249010016306	13.24	0.000274037909602573
8045816	2820	GPD2	rs12104533	2	0.0437613843351548	11.41	0.00073049831487217
8045816	2820	GPD2	rs4635480	2	0.0437613843351548	11.41	0.00073049831487217
7934729	10438	C1D	rs10439494	2	0.00834834834834835	14.46	0.000143167710502961
8138718	3199	HOXA2	rs2462905	7	0.00357142857142857	15.72	7.34434941662883e-05
8138718	3199	HOXA2	rs2462907	7	0.00357142857142857	15.72	7.34434941662883e-05
8138718	3199	HOXA2	rs2252242	7	0.00716049382716049	14.64	0.000130123208455477
8138718	3199	HOXA2	rs2693658	7	0.00716049382716049	14.64	0.000130123208455477
7955425	466	ATF1	rs10783388	12	0.00359327217125382	15.71	7.38327942499497e-05
7955425	466	ATF1	rs10735827	12	0.00359327217125382	15.71	7.38327942499497e-05
7955425	466	ATF1	rs829112	12	0.00359327217125382	15.71	7.38327942499497e-05
8113800	2201	FBN2	rs17677244	5	0.00377500943752359	15.64	7.66166491483655e-05
8113800	2201	FBN2	rs10519994	5	0.015149359886202	13.34	0.000259804348918242
8113800	2201	FBN2	rs17164083	5	0.015149359886202	13.34	0.000259804348918242
8113800	2201	FBN2	rs4557470	5	0.015149359886202	13.34	0.000259804348918242
8113800	2201	FBN2	rs6863262	5	0.015149359886202	13.34	0.000259804348918242
8113800	2201	FBN2	rs6595840	5	0.015149359886202	13.34	0.000259804348918242
8113800	2201	FBN2	rs10055617	5	0.0197283311772316	12.9	0.000328582133037674
8113800	2201	FBN2	rs10063393	5	0.0202052597819115	12.85	0.000337479243759468
8113800	2201	FBN2	rs1561006	5	0.0282278949315575	12.22	0.000472799309459049
8113800	2201	FBN2	rs3909897	5	0.0379249234734977	11.67	0.00063516010362158
8113800	2201	FBN2	rs10057855	5	0.0379249234734977	11.67	0.00063516010362158
8035808	163227	ZNF100	rs12972593	19	0.00377073906485671	15.63	7.70228721646551e-05
8035808	163227	ZNF100	rs6511286	19	0.0093767867352773	14.24	0.000160913548981421
8035808	163227	ZNF100	rs2457798	19	0.0258271885044432	12.36	0.000438630690703207
8138708	3198	HOXA1	rs2462905	7	0.00375798571965427	15.62	7.74312620043824e-05
8138708	3198	HOXA1	rs2462907	7	0.00375798571965427	15.62	7.74312620043824e-05
8138708	3198	HOXA1	rs2252242	7	0.0387421987518003	11.64	0.000645486028195732
8138708	3198	HOXA1	rs2693658	7	0.0387421987518003	11.64	0.000645486028195732
7944418	9854	C2CD2L	rs10790282	11	0.00374531835205993	15.61	7.78418303096273e-05
7944418	9854	C2CD2L	rs617948	11	0.00374531835205993	15.61	7.78418303096273e-05
7944418	9854	C2CD2L	rs658922	11	0.00374531835205993	15.61	7.78418303096273e-05
7944418	9854	C2CD2L	rs639373	11	0.018979057591623	12.97	0.000316522021639725
7944418	9854	C2CD2L	rs4938638	11	0.0330031282586027	11.94	0.000549414797348521
7898084	23254	KAZN	rs4661548	1	0.00377006345651362	15.6	7.8254588785575e-05
7898084	23254	KAZN	rs6429696	1	0.00932986712882727	14.27	0.000158368955016585
7898084	23254	KAZN	rs10927602	1	0.00932986712882727	14.27	0.000158368955016585
7898084	23254	KAZN	rs2690028	1	0.0176391683433937	13.1	0.000295295777966161
7898084	23254	KAZN	rs6693394	1	0.0315929675013319	12.02	0.000526327021975265
7898084	23254	KAZN	rs10927613	1	0.0348408710217755	11.82	0.000585978600525646
7898084	23254	KAZN	rs2175773	1	0.0440157361174156	11.4	0.000734441059785543
7898084	23254	KAZN	rs1567798	1	0.0440157361174156	11.4	0.000734441059785543
7902874	84230	LRRC8C	rs519989	1	0.00377006345651362	15.6	7.8254588785575e-05
8005809	3965	LGALS9	rs2945387	17	0.00386473429951691	15.58	7.90867233879211e-05
8089372	57650	KIAA1524	rs7648034	3	0.00386473429951691	15.58	7.90867233879211e-05
8089372	57650	KIAA1524	rs7635180	3	0.00386473429951691	15.58	7.90867233879211e-05
7909628	28982	FLVCR1	rs7544198	1	0.00391288298265042	15.57	7.95061232433368e-05
7909628	28982	FLVCR1	rs17019818	1	0.00391288298265042	15.57	7.95061232433368e-05
7909628	28982	FLVCR1	rs2291772	1	0.00391288298265042	15.57	7.95061232433368e-05
7909628	28982	FLVCR1	rs6680409	1	0.00391288298265042	15.57	7.95061232433368e-05
7909628	28982	FLVCR1	rs12567713	1	0.00783242258652095	14.54	0.000137215004729985
8070160	539	ATP5O	rs4591	21	0.003997066373304	15.56	7.99277607281911e-05
8070160	539	ATP5O	rs2834301	21	0.00571705426356589	14.95	0.000110398063117963
8070160	539	ATP5O	rs2834295	21	0.00672955974842767	14.72	0.000124716302348635
7935403	84986	ARHGAP19	rs701820	10	0.00400291120815138	15.54	8.07777967551674e-05
7935403	84986	ARHGAP19	rs11189080	10	0.00400291120815138	15.54	8.07777967551674e-05
7935403	84986	ARHGAP19	rs11189092	10	0.00400291120815138	15.54	8.07777967551674e-05
7935403	84986	ARHGAP19	rs11189170	10	0.00400291120815138	15.54	8.07777967551674e-05
7938416	100129827	MRVI1-AS1	rs41464450	11	0.00400291120815138	15.54	8.07777967551674e-05
7938416	100129827	MRVI1-AS1	rs6484336	11	0.0130111524163569	13.6	0.000226185525871323
7938416	100129827	MRVI1-AS1	rs12278433	11	0.0130413264043554	13.59	0.000227393629657518
7932492	387638	C10orf113	rs9988744	10	0.00398117987694535	15.53	8.1206219545145e-05
8040386	1653	DDX1	rs807621	2	0.00398117987694535	15.53	8.1206219545145e-05
8040386	1653	DDX1	rs807616	2	0.00526838966202783	15.05	0.000104700256636431
8040386	1653	DDX1	rs4668940	2	0.00943502824858757	14.2	0.000164370512976082
8058695	580	BARD1	rs777307	2	0.00413135593220339	15.43	8.56182342045027e-05
8058695	580	BARD1	rs7560809	2	0.0168166089965398	13.21	0.000278459372405033
8058695	580	BARD1	rs13026390	2	0.0321742184755883	11.99	0.000534867898538342
8107164	23262	PPIP5K2	rs34831	5	0.00417101147028154	15.39	8.74498653670147e-05
8107164	23262	PPIP5K2	rs26429	5	0.00565302144249513	14.97	0.000109234061414674
8107164	23262	PPIP5K2	rs1011454	5	0.00565302144249513	14.97	0.000109234061414674
8107164	23262	PPIP5K2	rs34829	5	0.0103168155970755	14.01	0.000181840967527323
8107164	23262	PPIP5K2	rs257115	5	0.0103168155970755	14.01	0.000181840967527323
8107164	23262	PPIP5K2	rs26817	5	0.0270037453183521	12.3	0.000452958293923552
8107164	23262	PPIP5K2	rs34379	5	0.0300848222342537	12.1	0.000504218229449006
8107164	23262	PPIP5K2	rs34767	5	0.0300848222342537	12.1	0.000504218229449006
8107164	23262	PPIP5K2	rs152134	5	0.0300848222342537	12.1	0.000504218229449006
8107164	23262	PPIP5K2	rs26522	5	0.0411599625818522	11.52	0.000688513896645078
8107164	23262	PPIP5K2	rs27698	5	0.0420068027210884	11.49	0.000699716368809163
7958860	22895	RPH3A	rs2269872	12	0.00446058091286307	15.32	9.07506154798774e-05
7958860	22895	RPH3A	rs3782871	12	0.00527888446215139	15.06	0.000104147010369921
7958860	22895	RPH3A	rs3803059	12	0.00687830687830688	14.69	0.00012671687031126
7958860	22895	RPH3A	rs2384069	12	0.00943502824858757	14.2	0.000164370512976082
7958860	22895	RPH3A	rs7306609	12	0.0175863615971288	13.11	0.000293723687659695
7958860	22895	RPH3A	rs4767019	12	0.0175863615971288	13.11	0.000293723687659695
7958860	22895	RPH3A	rs757399	12	0.0175863615971288	13.11	0.000293723687659695
7958860	22895	RPH3A	rs10850088	12	0.0175863615971288	13.11	0.000293723687659695
7958860	22895	RPH3A	rs7958347	12	0.0175863615971288	13.11	0.000293723687659695
7958860	22895	RPH3A	rs7966149	12	0.0175863615971288	13.11	0.000293723687659695
7958860	22895	RPH3A	rs4141252	12	0.0176391683433937	13.1	0.000295295777966161
7958860	22895	RPH3A	rs7315734	12	0.0441881501582994	11.39	0.00073840530611424
8141762	5439	POLR2J	rs4481505	7	0.00449050086355786	15.31	9.12322771501236e-05
8064485	55423	SIRPG	rs2253427	20	0.00507839127471029	15.2	9.67034206269413e-05
8064485	55423	SIRPG	rs2243603	20	0.00908549299970212	14.37	0.00015017596766537
8064485	55423	SIRPG	rs2209313	20	0.0148788096952244	13.39	0.000252969390050478
8064485	55423	SIRPG	rs11696842	20	0.0148788096952244	13.39	0.000252969390050478
8064485	55423	SIRPG	rs2263664	20	0.0304339996398343	12.09	0.000506929743046445
7945349	51272	BET1L	rs6541	11	0.00514382402707276	15.12	0.000100888767231574
7976263	123041	SLC24A4	rs4347560	14	0.00512820512820513	15.11	0.000101424595918915
7976263	123041	SLC24A4	rs941637	14	0.00512820512820513	15.11	0.000101424595918915
7976263	123041	SLC24A4	rs1079363	14	0.00512820512820513	15.11	0.000101424595918915
8139859	2990	GUSB	rs12698509	7	0.0050972501676727	15.09	0.000102504860961449
8139859	2990	GUSB	rs2462569	7	0.0050972501676727	15.09	0.000102504860961449
8139859	2990	GUSB	rs313813	7	0.00690409247110278	14.7	0.000126046450120814
7994102	84516	DCTN5	rs35585	16	0.00527888446215139	15.06	0.000104147010369921
7994102	84516	DCTN5	rs26760	16	0.00527888446215139	15.06	0.000104147010369921
7994102	84516	DCTN5	rs35635	16	0.03447695930037	11.84	0.00057971825962413
7994102	84516	DCTN5	rs42873	16	0.0459790467758595	11.3	0.000775070909245685
8043244	84913	ATOH8	rs12151742	2	0.00527888446215139	15.06	0.000104147010369921
8043244	84913	ATOH8	rs12151621	2	0.00979410127991096	14.1	0.000173343782164112
8161839	54981	NMRK1	rs1045882	9	0.00539021164021164	15.04	0.000105256460816211
8161839	54981	NMRK1	rs10123421	9	0.0125858123569794	13.69	0.000215599466954777
8161839	54981	NMRK1	rs11144203	9	0.0169078796232483	13.19	0.00028144689796916
8161839	54981	NMRK1	rs12379856	9	0.0177480490523969	13.09	0.000296876351565599
7990987	8120	AP3B2	rs4779033	15	0.00540184453227931	15.02	0.000106377806753906
7993478	4363	ABCC1	rs215088	16	0.00557742782152231	15	0.000107511176729501
7993478	4363	ABCC1	rs215063	16	0.018818620992534	13.01	0.000309831941764685
8027304	284443	ZNF493	rs1142653	19	0.00562643114164213	14.99	0.000108082411285363
8027304	284443	ZNF493	rs2914638	19	0.00562643114164213	14.99	0.000108082411285363
8027304	284443	ZNF493	rs2968084	19	0.00928819444444444	14.28	0.000157529793295111
8027304	284443	ZNF493	rs4321312	19	0.0227300060132291	12.61	0.000383688505315911
8027304	284443	ZNF493	rs2650844	19	0.0227300060132291	12.61	0.000383688505315911
8027304	284443	ZNF493	rs2650776	19	0.0227300060132291	12.61	0.000383688505315911
8027304	284443	ZNF493	rs627522	19	0.0241768946035457	12.48	0.000411332197233919
8027304	284443	ZNF493	rs2562456	19	0.0267494356659142	12.32	0.000448130701041462
8027304	284443	ZNF493	rs2650793	19	0.0267494356659142	12.32	0.000448130701041462
8027304	284443	ZNF493	rs2650804	19	0.0267494356659142	12.32	0.000448130701041462
8027304	284443	ZNF493	rs2562487	19	0.0420068027210884	11.49	0.000699716368809163
8107259	91137	SLC25A46	rs17132268	5	0.00562643114164213	14.99	0.000108082411285363
8001507	583	BBS2	rs13337155	16	0.00564253098499674	14.98	0.000108656700691986
8001507	583	BBS2	rs9921942	16	0.00672985781990521	14.74	0.000123400284107166
8001507	583	BBS2	rs4556786	16	0.00672985781990521	14.74	0.000123400284107166
8090737	27031	NPHP3	rs11718115	3	0.00574378831881252	14.94	0.000110984737479153
8090737	27031	NPHP3	rs747328	3	0.0232227488151659	12.55	0.000396206301852743
7916986	257194	NEGR1	rs12755450	1	0.00579150579150579	14.92	0.000112167517354527
7916986	257194	NEGR1	rs1599339	1	0.0478172882335935	11.22	0.000809204950151468
7983679	23431	AP4E1	rs6493470	15	0.00579150579150579	14.92	0.000112167517354527
7909586	5525	PPP2R5A	rs12145484	1	0.00583894770612769	14.91	0.000112763656797348
7909586	5525	PPP2R5A	rs12403586	1	0.0351685018351685	11.81	0.000589134325084672
7909586	5525	PPP2R5A	rs3820513	1	0.0351685018351685	11.81	0.000589134325084672
7909586	5525	PPP2R5A	rs4951597	1	0.0351685018351685	11.81	0.000589134325084672
7909586	5525	PPP2R5A	rs1826214	1	0.0351685018351685	11.81	0.000589134325084672
7909586	5525	PPP2R5A	rs11119934	1	0.0351685018351685	11.81	0.000589134325084672
8061447	5834	PYGB	rs3746337	20	0.00607805502239283	14.87	0.000115180278096597
8061447	5834	PYGB	rs8184820	20	0.00850554058101228	14.43	0.000145466426645702
8061447	5834	PYGB	rs1044573	20	0.00884109916367981	14.39	0.000148589302156604
8059413	55619	DOCK10	rs10202066	2	0.00627188793377905	14.81	0.000118903320757354
8059413	55619	DOCK10	rs13395823	2	0.0304339996398343	12.09	0.000506929743046445
8059413	55619	DOCK10	rs7589474	2	0.0308010057471264	12.07	0.000512397007356768
8059413	55619	DOCK10	rs16866258	2	0.0308010057471264	12.07	0.000512397007356768
8059413	55619	DOCK10	rs7607230	2	0.0308010057471264	12.07	0.000512397007356768
8059413	55619	DOCK10	rs6713674	2	0.0308010057471264	12.07	0.000512397007356768
8059413	55619	DOCK10	rs10193574	2	0.0308010057471264	12.07	0.000512397007356768
8059413	55619	DOCK10	rs10174943	2	0.0308010057471264	12.07	0.000512397007356768
8059413	55619	DOCK10	rs7603622	2	0.0330031282586027	11.94	0.000549414797348521
8059413	55619	DOCK10	rs17199382	2	0.038092940987297	11.66	0.000638583409205457
8053406	54884	RETSAT	rs12714139	2	0.00641881156657134	14.8	0.00011953550181303
8053406	54884	RETSAT	rs1053561	2	0.00834834834834835	14.46	0.000143167710502961
8053406	54884	RETSAT	rs1061782	2	0.00834834834834835	14.46	0.000143167710502961
8053406	54884	RETSAT	rs6741339	2	0.00903398926654741	14.38	0.000149380513661162
8053406	54884	RETSAT	rs17734981	2	0.0103168155970755	14.01	0.000181840967527323
8053406	54884	RETSAT	rs6547611	2	0.018979057591623	12.97	0.000316522021639725
8053406	54884	RETSAT	rs6747513	2	0.0346089291708627	11.83	0.000582839943179275
8148978	157697	ERICH1	rs1869074	8	0.00674865972879218	14.73	0.000124056536530832
8024062	1675	CFD	rs2930902	19	0.00672955974842767	14.72	0.000124716302348635
8024062	1675	CFD	rs1683565	19	0.031319073083779	12.04	0.000520709715916055
8024062	1675	CFD	rs2930894	19	0.031319073083779	12.04	0.000520709715916055
7947462	25841	ABTB2	rs11032654	11	0.0068922305764411	14.71	0.000125379600523274
7947462	25841	ABTB2	rs12804506	11	0.0068922305764411	14.71	0.000125379600523274
7947462	25841	ABTB2	rs12790378	11	0.0068922305764411	14.71	0.000125379600523274
7947462	25841	ABTB2	rs494024	11	0.0068922305764411	14.71	0.000125379600523274
7947462	25841	ABTB2	rs12808450	11	0.0122239342578326	13.75	0.000208820819710062
7947462	25841	ABTB2	rs11032695	11	0.0217418159357628	12.69	0.00036761627064854
7930996	55717	WDR11	rs1316302	10	0.0069211669770329	14.68	0.000127390880369128
7930996	55717	WDR11	rs10788121	10	0.0168718650250798	13.18	0.000282952756437626
8069668	116159	CYYR1	rs222931	21	0.00716049382716049	14.64	0.000130123208455477
8117510	10473	HMGN4	rs9357010	6	0.00716049382716049	14.64	0.000130123208455477
8117510	10473	HMGN4	rs9295695	6	0.00716049382716049	14.64	0.000130123208455477
8117510	10473	HMGN4	rs9467779	6	0.00716049382716049	14.64	0.000130123208455477
8117510	10473	HMGN4	rs9467783	6	0.00716049382716049	14.64	0.000130123208455477
8117510	10473	HMGN4	rs6922824	6	0.00716049382716049	14.64	0.000130123208455477
8117510	10473	HMGN4	rs9467791	6	0.00716049382716049	14.64	0.000130123208455477
8117510	10473	HMGN4	rs4573	6	0.0204081632653061	12.83	0.00034110575560318
8117510	10473	HMGN4	rs1884947	6	0.0204081632653061	12.83	0.00034110575560318
8047565	150864	FAM117B	rs35202091	2	0.00754946727549467	14.57	0.000135047541132573
8047565	150864	FAM117B	rs6748088	2	0.00754946727549467	14.57	0.000135047541132573
8149733	8795	TNFRSF10B	rs4268128	8	0.00771801883925858	14.56	0.000135766171851441
8116760	83732	RIOK1	rs2104358	6	0.00784848484848485	14.53	0.00013794524860268
8116760	83732	RIOK1	rs11243180	6	0.0102732240437158	14.03	0.000179917150200662
8116760	83732	RIOK1	rs13198760	6	0.0102732240437158	14.03	0.000179917150200662
8116760	83732	RIOK1	rs12191700	6	0.0102732240437158	14.03	0.000179917150200662
8116760	83732	RIOK1	rs4960327	6	0.0177480490523969	13.09	0.000296876351565599
8116760	83732	RIOK1	rs11243166	6	0.0256980056980057	12.37	0.000436287606448933
8116760	83732	RIOK1	rs9791270	6	0.0256980056980057	12.37	0.000436287606448933
8116760	83732	RIOK1	rs9328422	6	0.0292554159839796	12.14	0.000493517761577487
7967212	3242	HPD	rs2707070	12	0.00805429864253394	14.49	0.000140905565634046
7967212	3242	HPD	rs11043218	12	0.0209043112513144	12.79	0.000348477119246869
7993148	5373	PMM2	rs1865806	16	0.00805429864253394	14.49	0.000140905565634046
7993148	5373	PMM2	rs7204765	16	0.0102880658436214	14.04	0.000178962942637896
8131205	221935	SDK1	rs7797294	7	0.00839328537170264	14.45	0.000143929856497157
8131205	221935	SDK1	rs7788172	7	0.0398346844698776	11.6	0.000659518193691038
8082153	26984	SEC22A	rs7643790	3	0.00866965620328849	14.41	0.000147019515501453
7961279	50840	TAS2R14	rs11054134	12	0.00916299559471366	14.35	0.000151779695065757
7961279	50840	TAS2R14	rs11054146	12	0.00916299559471366	14.35	0.000151779695065757
7961279	50840	TAS2R14	rs7304447	12	0.00916299559471366	14.35	0.000151779695065757
7961279	50840	TAS2R14	rs4553441	12	0.00916299559471366	14.35	0.000151779695065757
7961279	50840	TAS2R14	rs10492099	12	0.00919439579684764	14.32	0.000154217682550425
7961279	50840	TAS2R14	rs10772381	12	0.00919439579684764	14.32	0.000154217682550425
7961279	50840	TAS2R14	rs11054078	12	0.00919439579684764	14.32	0.000154217682550425
7961279	50840	TAS2R14	rs11054075	12	0.0109878499735869	13.91	0.000191775428053352
7961279	50840	TAS2R14	rs4763235	12	0.0111897274633124	13.87	0.000195900695887098
7961279	50840	TAS2R14	rs11054145	12	0.0117004680187207	13.83	0.000200115372719061
7961279	50840	TAS2R14	rs10845271	12	0.0126803340926348	13.67	0.000217907940275337
7961279	50840	TAS2R14	rs10772407	12	0.013126079447323	13.57	0.000229829379874383
7961279	50840	TAS2R14	rs4763223	12	0.0146300313328513	13.42	0.000248955699431865
7961279	50840	TAS2R14	rs11054144	12	0.0166666666666667	13.23	0.000275503811434269
8149534	427	ASAH1	rs6981333	8	0.00921861281826163	14.33	0.000153400669401585
8149534	427	ASAH1	rs13255037	8	0.00943502824858757	14.2	0.000164370512976082
8149534	427	ASAH1	rs3753116	8	0.0331426590396949	11.93	0.0005523717683883
8149534	427	ASAH1	rs3753117	8	0.0331426590396949	11.93	0.0005523717683883
7916727	23421	ITGB3BP	rs217483	1	0.00919439579684764	14.32	0.000154217682550425
7916727	23421	ITGB3BP	rs855325	1	0.00919439579684764	14.32	0.000154217682550425
7916727	23421	ITGB3BP	rs10789138	1	0.0177451634422949	13.08	0.000298465454698795
7894608	23326	USP22	rs1044420	17	0.00923344947735192	14.31	0.000155039077744762
7894608	23326	USP22	rs1044414	17	0.00923344947735192	14.31	0.000155039077744762
7894608	23326	USP22	rs3612	17	0.00923344947735192	14.31	0.000155039077744762
7894608	23326	USP22	rs8064435	17	0.00923344947735192	14.31	0.000155039077744762
7894608	23326	USP22	rs9896301	17	0.00923344947735192	14.31	0.000155039077744762
7894608	23326	USP22	rs7216449	17	0.00923344947735192	14.31	0.000155039077744762
7894608	23326	USP22	rs4985955	17	0.0112075769534333	13.88	0.00019486107229496
7894608	23326	USP22	rs7211094	17	0.0125858123569794	13.69	0.000215599466954777
7894608	23326	USP22	rs899342	17	0.0284162062615101	12.2	0.000477895158568766
8049969	26751	SH3YL1	rs7605824	2	0.00936329588014981	14.26	0.000159212618609452
8049969	26751	SH3YL1	rs3791220	2	0.0325479930191972	11.96	0.000543548707239421
8049969	26751	SH3YL1	rs17713396	2	0.0325479930191972	11.96	0.000543548707239421
8049969	26751	SH3YL1	rs17713729	2	0.0325479930191972	11.96	0.000543548707239421
8049969	26751	SH3YL1	rs4447635	2	0.0423195084485407	11.47	0.0007072868059427
8049969	26751	SH3YL1	rs366330	2	0.0434868521051832	11.42	0.000726576953246649
8049969	26751	SH3YL1	rs6721594	2	0.0446648632401563	11.37	0.000746398778848638
8049969	26751	SH3YL1	rs10188763	2	0.0450989208633094	11.35	0.000754479691433103
8049969	26751	SH3YL1	rs11127466	2	0.0450989208633094	11.35	0.000754479691433103
7912412	2475	MTOR	rs7549109	1	0.00933103646281941	14.25	0.000160060808433423
7912412	2475	MTOR	rs12124983	1	0.00933103646281941	14.25	0.000160060808433423
7912412	2475	MTOR	rs2076655	1	0.00933103646281941	14.25	0.000160060808433423
7912412	2475	MTOR	rs7544489	1	0.00933103646281941	14.25	0.000160060808433423
7912412	2475	MTOR	rs4845858	1	0.00933103646281941	14.25	0.000160060808433423
7912412	2475	MTOR	rs1057079	1	0.0198924731182796	12.88	0.000332112239392178
7912412	2475	MTOR	rs7526649	1	0.0222762251923856	12.64	0.000377579978239458
7912412	2475	MTOR	rs1064261	1	0.0222762251923856	12.64	0.000377579978239458
7912412	2475	MTOR	rs11121703	1	0.0222762251923856	12.64	0.000377579978239458
7912412	2475	MTOR	rs11121706	1	0.0222762251923856	12.64	0.000377579978239458
7912412	2475	MTOR	rs1010447	1	0.0294662309368192	12.13	0.000496171199567146
7912412	2475	MTOR	rs910660	1	0.0337972508591065	11.9	0.000561339441359351
7912412	2475	MTOR	rs11121704	1	0.03447695930037	11.84	0.00057971825962413
7912412	2475	MTOR	rs2744815	1	0.044889689329131	11.36	0.000750428244841853
8058147	53938	PPIL3	rs10167387	2	0.00933103646281941	14.25	0.000160060808433423
8058147	53938	PPIL3	rs6747253	2	0.0148788096952244	13.39	0.000252969390050478
8058147	53938	PPIL3	rs13384245	2	0.0159868729488983	13.29	0.000266825481457198
8058147	53938	PPIL3	rs10204787	2	0.0159868729488983	13.29	0.000266825481457198
8058147	53938	PPIL3	rs10183261	2	0.0159868729488983	13.29	0.000266825481457198
8058147	53938	PPIL3	rs10205561	2	0.0159868729488983	13.29	0.000266825481457198
8058147	53938	PPIL3	rs2307362	2	0.022208688591149	12.65	0.000375565677465615
7897849	60672	MIIP	rs873458	1	0.0093767867352773	14.24	0.000160913548981421
7897849	60672	MIIP	rs2878677	1	0.0454069419509276	11.34	0.000758553240105475
7993638	79838	TMC5	rs13338936	16	0.0093767867352773	14.24	0.000160913548981421
7934513	26985	AP3M1	rs4745730	10	0.00935722411831627	14.23	0.000161770864880322
7934513	26985	AP3M1	rs12413620	10	0.00931747380345511	14.22	0.000162632780891693
7934513	26985	AP3M1	rs7914469	10	0.0129353233830846	13.61	0.000224983889387423
7990620	10099	TSPAN3	rs4886847	15	0.00935722411831627	14.23	0.000161770864880322
7990620	10099	TSPAN3	rs2404234	15	0.00935722411831627	14.23	0.000161770864880322
7990620	10099	TSPAN3	rs12372961	15	0.00935722411831627	14.23	0.000161770864880322
7990620	10099	TSPAN3	rs16968665	15	0.00935722411831627	14.23	0.000161770864880322
7990620	10099	TSPAN3	rs2404233	15	0.0104784816893879	13.98	0.000184765617845791
7990620	10099	TSPAN3	rs3743479	15	0.0411599625818522	11.52	0.000688513896645078
8081431	214	ALCAM	rs2033802	3	0.00935722411831627	14.23	0.000161770864880322
8180377	439921	MXRA7	rs11868472	17	0.00931747380345511	14.22	0.000162632780891693
8180377	439921	MXRA7	rs2286585	17	0.0218525364551243	12.68	0.000369587570143847
8180377	439921	MXRA7	rs7221855	17	0.026085315213288	12.34	0.000443355021455444
8180377	439921	MXRA7	rs2240769	17	0.036602595695745	11.75	0.000608432381673357
7894124	10921	RNPS1	rs12599229	16	0.0096646942800789	14.17	0.000167012238813541
7894694	4735	SEPT2	rs3771553	2	0.00979410127991096	14.1	0.000173343782164112
7894694	4735	SEPT2	rs6724088	2	0.00979410127991096	14.1	0.000173343782164112
7894694	4735	SEPT2	rs1006309	2	0.00979410127991096	14.1	0.000173343782164112
7894694	4735	SEPT2	rs4675814	2	0.00979410127991096	14.1	0.000173343782164112
7894694	4735	SEPT2	rs987559	2	0.0171085429413098	13.16	0.000285988884782385
7894694	4735	SEPT2	rs10200890	2	0.0219849501728696	12.66	0.000373562215098037
8123739	51299	NRN1	rs2208870	6	0.00979410127991096	14.1	0.000173343782164112
8123739	51299	NRN1	rs882529	6	0.0108984582668793	13.93	0.00018974572293276
8123739	51299	NRN1	rs7750821	6	0.0130111524163569	13.6	0.000226185525871323
8123739	51299	NRN1	rs7748529	6	0.0130111524163569	13.6	0.000226185525871323
8123739	51299	NRN1	rs1009219	6	0.0140530026744469	13.48	0.000241119801670391
8123739	51299	NRN1	rs6935425	6	0.0140530026744469	13.48	0.000241119801670391
8123739	51299	NRN1	rs6597175	6	0.0140530026744469	13.48	0.000241119801670391
8123739	51299	NRN1	rs6930257	6	0.0206903854299026	12.81	0.000344771570610167
8123739	51299	NRN1	rs2876005	6	0.0206903854299026	12.81	0.000344771570610167
8123739	51299	NRN1	rs11243043	6	0.0215784008307373	12.72	0.000361765769382553
8123739	51299	NRN1	rs6597173	6	0.0285005512679162	12.19	0.000480463833195527
8123739	51299	NRN1	rs912019	6	0.0285005512679162	12.19	0.000480463833195527
8123739	51299	NRN1	rs2326685	6	0.0464646464646465	11.28	0.000783465565415074
8123739	51299	NRN1	rs10900980	6	0.0490601234036447	11.18	0.000826837724550976
8091260	285195	SLC9A9	rs986376	3	0.010019267822736	14.08	0.000175196810385767
8096301	6696	SPP1	rs12510860	4	0.0100935093509351	14.07	0.000176130793385225
8018823	11322	TMC6	rs429216	17	0.0101867105985722	14.05	0.000178013832267802
8018823	11322	TMC6	rs412611	17	0.0117647058823529	13.81	0.000202256849006767
7898655	978	CDA	rs35731336	1	0.0102732240437158	14.03	0.000179917150200662
7898655	978	CDA	rs2298298	1	0.0102732240437158	14.03	0.000179917150200662
7898655	978	CDA	rs3102071	1	0.0102732240437158	14.03	0.000179917150200662
7898655	978	CDA	rs622525	1	0.0478172882335935	11.22	0.000809204950151468
7991581	22856	CHSY1	rs11247274	15	0.0102941176470588	14.02	0.000180876482574056
7934026	1763	DNA2	rs12217591	10	0.0103168155970755	14.01	0.000181840967527323
8038998	90333	ZNF468	rs7258677	19	0.0103168155970755	14.01	0.000181840967527323
7906746	6391	SDHC	rs16832813	1	0.0104401502952228	13.99	0.000183785507011936
7906746	6391	SDHC	rs7412460	1	0.0104401502952228	13.99	0.000183785507011936
7906746	6391	SDHC	rs16832871	1	0.0104401502952228	13.99	0.000183785507011936
7906746	6391	SDHC	rs16832883	1	0.0104401502952228	13.99	0.000183785507011936
7906746	6391	SDHC	rs16832900	1	0.0104401502952228	13.99	0.000183785507011936
7906746	6391	SDHC	rs10494355	1	0.0104401502952228	13.99	0.000183785507011936
7984227	348094	ANKDD1A	rs1719273	15	0.0104401502952228	13.99	0.000183785507011936
7984227	348094	ANKDD1A	rs832891	15	0.0219836400817996	12.67	0.000371569532196062
7984227	348094	ANKDD1A	rs871447	15	0.0219836400817996	12.67	0.000371569532196062
7984227	348094	ANKDD1A	rs11633431	15	0.0432267884322679	11.43	0.000722676857441187
7984227	348094	ANKDD1A	rs2200490	15	0.0432267884322679	11.43	0.000722676857441187
8143790	28959	TMEM176B	rs17197782	7	0.0104401502952228	13.99	0.000183785507011936
8143790	28959	TMEM176B	rs7781814	7	0.0145788076273232	13.43	0.000247632114738288
8143790	28959	TMEM176B	rs6464101	7	0.0403666824719456	11.57	0.000670244183511452
8143790	28959	TMEM176B	rs6464104	7	0.0403666824719456	11.57	0.000670244183511452
7997247	84937	ZNRF1	rs11149788	16	0.0109066666666667	13.95	0.00018773765577684
7997247	84937	ZNRF1	rs11641256	16	0.0273322116283417	12.28	0.000457838370858115
7997247	84937	ZNRF1	rs7201827	16	0.0348408710217755	11.82	0.000585978600525646
8106252	3074	HEXB	rs10474421	5	0.0108892438764643	13.94	0.000188738999213808
8106252	3074	HEXB	rs6895845	5	0.0125982256020279	13.68	0.000216750607095685
8106252	3074	HEXB	rs6886768	5	0.0125982256020279	13.68	0.000216750607095685
8106252	3074	HEXB	rs16872141	5	0.0125982256020279	13.68	0.000216750607095685
8106252	3074	HEXB	rs6874600	5	0.0169078796232483	13.19	0.00028144689796916
7896654	4869	NPM1	rs7711765	5	0.0109785202863962	13.92	0.000190757856102902
7896654	4869	NPM1	rs6555954	5	0.0109785202863962	13.92	0.000190757856102902
7896654	4869	NPM1	rs6888688	5	0.0109785202863962	13.92	0.000190757856102902
7896654	4869	NPM1	rs8180381	5	0.0109785202863962	13.92	0.000190757856102902
8112409	54557	SGTB	rs2262994	5	0.0110759493670886	13.9	0.000192798468274016
7972369	55757	UGGT2	rs2170812	13	0.0112075769534333	13.88	0.00019486107229496
7972369	55757	UGGT2	rs764714	13	0.0112075769534333	13.88	0.00019486107229496
7972369	55757	UGGT2	rs9561967	13	0.0129353233830846	13.61	0.000224983889387423
7972369	55757	UGGT2	rs11841021	13	0.020197467267654	12.86	0.000335680593296239
7972369	55757	UGGT2	rs6492827	13	0.020197467267654	12.86	0.000335680593296239
7972369	55757	UGGT2	rs17268589	13	0.04584446423271	11.31	0.000770907723704568
8084891	131583	FAM43A	rs13090351	3	0.0111897274633124	13.87	0.000195900695887098
8084891	131583	FAM43A	rs12695042	3	0.0111897274633124	13.87	0.000195900695887098
8084891	131583	FAM43A	rs12695041	3	0.0149185823754789	13.38	0.000254321729089974
8084891	131583	FAM43A	rs789862	3	0.0411267605633803	11.53	0.000684820140778964
8084891	131583	FAM43A	rs789859	3	0.0411267605633803	11.53	0.000684820140778964
7957570	10154	PLXNC1	rs10777572	12	0.0113636363636364	13.86	0.00019694590733498
7977820	10419	PRMT5	rs2295680	14	0.0116497263487099	13.85	0.000197996736945992
7977820	10419	PRMT5	rs12589539	14	0.0116497263487099	13.85	0.000197996736945992
7977820	10419	PRMT5	rs712486	14	0.0116497263487099	13.85	0.000197996736945992
7977820	10419	PRMT5	rs1043209	14	0.0346089291708627	11.83	0.000582839943179275
7977820	10419	PRMT5	rs1956880	14	0.0346089291708627	11.83	0.000582839943179275
7977820	10419	PRMT5	rs4982709	14	0.0346089291708627	11.83	0.000582839943179275
8142981	5420	PODXL	rs11974385	7	0.0116497263487099	13.85	0.000197996736945992
7979455	6252	RTN1	rs10131474	14	0.0117327117327117	13.82	0.000201183240330766
7979455	6252	RTN1	rs1952036	14	0.0117327117327117	13.82	0.000201183240330766
7979455	6252	RTN1	rs7159057	14	0.0117327117327117	13.82	0.000201183240330766
7979455	6252	RTN1	rs11847592	14	0.0117327117327117	13.82	0.000201183240330766
7979455	6252	RTN1	rs17096614	14	0.0117327117327117	13.82	0.000201183240330766
7979455	6252	RTN1	rs17096617	14	0.0117327117327117	13.82	0.000201183240330766
7979455	6252	RTN1	rs7140886	14	0.0117327117327117	13.82	0.000201183240330766
7979455	6252	RTN1	rs8015726	14	0.0117327117327117	13.82	0.000201183240330766
7979455	6252	RTN1	rs2350137	14	0.0151082560076136	13.35	0.000258422624686341
7979455	6252	RTN1	rs10138254	14	0.0151082560076136	13.35	0.000258422624686341
7979455	6252	RTN1	rs17096618	14	0.0175888439046334	13.12	0.000292160034659228
7979455	6252	RTN1	rs1952035	14	0.0420068027210884	11.49	0.000699716368809163
7979455	6252	RTN1	rs9323353	14	0.0441881501582994	11.39	0.00073840530611424
7911017	10806	SDCCAG8	rs10158537	1	0.0117647058823529	13.81	0.000202256849006767
7911017	10806	SDCCAG8	rs2275154	1	0.012321063394683	13.73	0.000211056170604097
7911017	10806	SDCCAG8	rs12091558	1	0.012321063394683	13.73	0.000211056170604097
7911017	10806	SDCCAG8	rs7518350	1	0.0147292418772563	13.41	0.000250286414324604
7911017	10806	SDCCAG8	rs10926971	1	0.0147292418772563	13.41	0.000250286414324604
7911017	10806	SDCCAG8	rs2171972	1	0.019268451992162	12.95	0.000319921493410303
7911017	10806	SDCCAG8	rs10926958	1	0.0278673337039096	12.23	0.000470271984148325
8068833	5152	PDE9A	rs2839581	21	0.0120556414219474	13.78	0.000205512433754616
8068583	3772	KCNJ15	rs2836200	21	0.0122239342578326	13.75	0.000208820819710062
8068583	3772	KCNJ15	rs2836233	21	0.0168624740843124	13.2	0.000279949117880086
8068583	3772	KCNJ15	rs715079	21	0.0168624740843124	13.2	0.000279949117880086
8068583	3772	KCNJ15	rs1892569	21	0.0358668653750621	11.78	0.000598704844102237
8068583	3772	KCNJ15	rs1158552	21	0.0377239709443099	11.68	0.000631755330930331
8068583	3772	KCNJ15	rs2211860	21	0.0377239709443099	11.68	0.000631755330930331
8068583	3772	KCNJ15	rs4817922	21	0.0450989208633094	11.35	0.000754479691433103
8103630	57630	SH3RF1	rs4263354	4	0.0125858123569794	13.69	0.000215599466954777
8152962	23639	LRRC6	rs11988034	8	0.0127525252525253	13.66	0.000219071500122872
8152962	23639	LRRC6	rs10110735	8	0.0182724252491694	13.04	0.0003049080963483
8152962	23639	LRRC6	rs2280871	8	0.0411599625818522	11.52	0.000688513896645078
8152962	23639	LRRC6	rs7827081	8	0.0454993282579489	11.33	0.000762649013024779
8152962	23639	LRRC6	rs10956677	8	0.0454993282579489	11.33	0.000762649013024779
7985213	1138	CHRNA5	rs1979906	15	0.0129379379379379	13.62	0.000223788685261759
7985213	1138	CHRNA5	rs12907966	15	0.0129379379379379	13.62	0.000223788685261759
7985213	1138	CHRNA5	rs1979905	15	0.0171085429413098	13.16	0.000285988884782385
7985213	1138	CHRNA5	rs4887063	15	0.0219849501728696	12.66	0.000373562215098037
7985213	1138	CHRNA5	rs1504545	15	0.0226810293237582	12.6	0.000385746755682007
7985213	1138	CHRNA5	rs952215	15	0.0226810293237582	12.6	0.000385746755682007
7985213	1138	CHRNA5	rs12902493	15	0.0226810293237582	12.6	0.000385746755682007
7985213	1138	CHRNA5	rs3813571	15	0.0226810293237582	12.6	0.000385746755682007
7985213	1138	CHRNA5	rs2292117	15	0.0226810293237582	12.6	0.000385746755682007
8133413	3984	LIMK1	rs2269082	7	0.0129379379379379	13.62	0.000223788685261759
8133413	3984	LIMK1	rs810532	7	0.0223702806379972	12.63	0.000379605176686869
7981290	7453	WARS	rs10438234	14	0.0129353233830846	13.61	0.000224983889387423
7981290	7453	WARS	rs11160582	14	0.0215686274509804	12.7	0.000365655575738477
7981290	7453	WARS	rs2400899	14	0.0215686274509804	12.7	0.000365655575738477
7981290	7453	WARS	rs8022027	14	0.0215686274509804	12.7	0.000365655575738477
7981290	7453	WARS	rs12882934	14	0.0333852005532503	11.92	0.000555344807081293
8064859	128674	PROKR2	rs7273837	20	0.0129353233830846	13.61	0.000224983889387423
8064859	128674	PROKR2	rs17777716	20	0.0129353233830846	13.61	0.000224983889387423
8064859	128674	PROKR2	rs6516020	20	0.0129353233830846	13.61	0.000224983889387423
8064859	128674	PROKR2	rs8116897	20	0.0129353233830846	13.61	0.000224983889387423
8064859	128674	PROKR2	rs6116726	20	0.0440157361174156	11.4	0.000734441059785543
7928999	643418	LIPN	rs10509554	10	0.013126079447323	13.57	0.000229829379874383
7928999	643418	LIPN	rs303467	10	0.0246267209617995	12.45	0.000417991819919652
7928999	643418	LIPN	rs814641	10	0.0325109361329834	11.97	0.000540639413892149
7928999	643418	LIPN	rs451949	10	0.0325109361329834	11.97	0.000540639413892149
7928999	643418	LIPN	rs303489	10	0.03609047383193	11.77	0.000601929782214133
7928999	643418	LIPN	rs1769697	10	0.0475569088009279	11.23	0.0008048564483426
8032509	2788	GNG7	rs2317323	19	0.0132889546351085	13.56	0.000231057097157748
8032509	2788	GNG7	rs8105469	19	0.0153338051427223	13.32	0.0002625901774147
8032509	2788	GNG7	rs2110119	19	0.0459790467758595	11.3	0.000775070909245685
8109438	23367	LARP1	rs9324792	5	0.0136119257086999	13.52	0.000236034416529349
8109438	23367	LARP1	rs11740589	5	0.0393722115997451	11.62	0.000652464011929462
8112121	153129	SLC38A9	rs1983189	5	0.0136119257086999	13.52	0.000236034416529349
8112121	153129	SLC38A9	rs10940473	5	0.0428527841342487	11.44	0.000718797910643904
8112121	153129	SLC38A9	rs10940474	5	0.0428527841342487	11.44	0.000718797910643904
7919787	84072	HORMAD1	rs12063547	1	0.0140107212475634	13.49	0.00023983819554883
7919787	84072	HORMAD1	rs7529194	1	0.0184227965540093	13.03	0.000306540549745652
7919787	84072	HORMAD1	rs2280078	1	0.0294662309368192	12.13	0.000496171199567146
7919787	84072	HORMAD1	rs7524620	1	0.0312243074173369	12.05	0.000517923795645918
7919787	84072	HORMAD1	rs12403255	1	0.0312243074173369	12.05	0.000517923795645918
7919787	84072	HORMAD1	rs2867300	1	0.0312243074173369	12.05	0.000517923795645918
7919787	84072	HORMAD1	rs10888395	1	0.0333852005532503	11.92	0.000555344807081293
7919787	84072	HORMAD1	rs2275236	1	0.0358668653750621	11.78	0.000598704844102237
7919787	84072	HORMAD1	rs17658705	1	0.0377239709443099	11.68	0.000631755330930331
7919787	84072	HORMAD1	rs12085336	1	0.040956862745098	11.54	0.00068114640106556
8133049	51427	ZNF107	rs10245342	7	0.0144969696969697	13.45	0.000245006181879507
8061129	92667	MGME1	rs8121408	20	0.0145243282498184	13.44	0.000246315621673815
8061129	92667	MGME1	rs6105852	20	0.049685804055984	11.16	0.000835799229945754
7938128	144132	DNHD1	rs17244263	11	0.0145788076273232	13.43	0.000247632114738288
7938128	144132	DNHD1	rs2344827	11	0.0204081632653061	12.83	0.00034110575560318
7938128	144132	DNHD1	rs11603869	11	0.0475569088009279	11.23	0.0008048564483426
7938128	144132	DNHD1	rs17244697	11	0.0475569088009279	11.23	0.0008048564483426
8149811	4824	NKX3-1	rs907590	8	0.0149581839904421	13.37	0.000255681354743746
8149811	4824	NKX3-1	rs7832150	8	0.0149581839904421	13.37	0.000255681354743746
8149811	4824	NKX3-1	rs11994906	8	0.01545518701482	13.31	0.000263994362950525
8149811	4824	NKX3-1	rs3942244	8	0.01545518701482	13.31	0.000263994362950525
8149811	4824	NKX3-1	rs1512274	8	0.01545518701482	13.31	0.000263994362950525
8149811	4824	NKX3-1	rs10866831	8	0.031319073083779	12.04	0.000520709715916055
8107234	4124	MAN2A1	rs845742	5	0.0151168335717692	13.36	0.000257048306655275
8107234	4124	MAN2A1	rs253242	5	0.0202052597819115	12.85	0.000337479243759468
8107234	4124	MAN2A1	rs845741	5	0.0213183145598665	12.74	0.000357917693658315
8107234	4124	MAN2A1	rs25915	5	0.03609047383193	11.77	0.000601929782214133
8081316	10342	TFG	rs6775789	3	0.016046783625731	13.28	0.000268252497049916
8081316	10342	TFG	rs41373752	3	0.016046783625731	13.28	0.000268252497049916
8081316	10342	TFG	rs1144107	3	0.0197283311772316	12.9	0.000328582133037674
8081316	10342	TFG	rs2126540	3	0.0197283311772316	12.9	0.000328582133037674
8081316	10342	TFG	rs7627660	3	0.0210085792006696	12.76	0.000354110896172844
8081316	10342	TFG	rs1165536	3	0.0218525364551243	12.68	0.000369587570143847
8081316	10342	TFG	rs1144106	3	0.0241392801251956	12.49	0.000409136193760195
8081316	10342	TFG	rs7642643	3	0.0294662309368192	12.13	0.000496171199567146
8081316	10342	TFG	rs7642041	3	0.0387421987518003	11.64	0.000645486028195732
7975932	57156	TMEM63C	rs1911728	14	0.0164565826330532	13.25	0.00027257986971028
7975932	57156	TMEM63C	rs2655976	14	0.0488936781609195	11.19	0.000822393451581314
8129379	55862	ECHDC1	rs4523101	6	0.0166666666666667	13.23	0.000275503811434269
8129379	55862	ECHDC1	rs11154409	6	0.0166666666666667	13.23	0.000275503811434269
8129379	55862	ECHDC1	rs3938	6	0.0166666666666667	13.23	0.000275503811434269
8129379	55862	ECHDC1	rs10456971	6	0.0166666666666667	13.23	0.000275503811434269
8129379	55862	ECHDC1	rs11961994	6	0.0213183145598665	12.74	0.000357917693658315
8129379	55862	ECHDC1	rs12199451	6	0.0432267884322679	11.43	0.000722676857441187
7897803	5351	PLOD1	rs2878677	1	0.0169078796232483	13.19	0.00028144689796916
7915101	3633	INPP5B	rs10890238	1	0.0169078796232483	13.19	0.00028144689796916
7915101	3633	INPP5B	rs7528185	1	0.0246267209617995	12.45	0.000417991819919652
7915101	3633	INPP5B	rs12120737	1	0.0363292181069959	11.76	0.00060517226253804
8107005	831	CAST	rs26506	5	0.0168718650250798	13.18	0.000282952756437626
8107005	831	CAST	rs26484	5	0.0174216813162046	13.13	0.000290604773230187
8107005	831	CAST	rs26483	5	0.0174216813162046	13.13	0.000290604773230187
8107005	831	CAST	rs6556937	5	0.018818620992534	13.01	0.000309831941764685
8061211	92675	DTD1	rs7262824	20	0.0172655367231638	13.14	0.000289057857888992
8061211	92675	DTD1	rs1022681	20	0.0172655367231638	13.14	0.000289057857888992
8061211	92675	DTD1	rs1555354	20	0.0172655367231638	13.14	0.000289057857888992
8061211	92675	DTD1	rs6075348	20	0.0196154677036077	12.91	0.000326831293087956
7915130	10946	SF3A3	rs10890238	1	0.0174216813162046	13.13	0.000290604773230187
8120165	55166	CENPQ	rs2501966	6	0.0174216813162046	13.13	0.000290604773230187
7979437	112849	L3HYPDH	rs6573260	14	0.0175863615971288	13.11	0.000293723687659695
7979437	112849	L3HYPDH	rs1253103	14	0.0225644122383253	12.62	0.000381641332403642
7979437	112849	L3HYPDH	rs1269946	14	0.0256980056980057	12.37	0.000436287606448933
7979437	112849	L3HYPDH	rs4898989	14	0.0256980056980057	12.37	0.000436287606448933
7979437	112849	L3HYPDH	rs1253113	14	0.0256980056980057	12.37	0.000436287606448933
7979437	112849	L3HYPDH	rs1253114	14	0.0256980056980057	12.37	0.000436287606448933
7979437	112849	L3HYPDH	rs7151295	14	0.0256980056980057	12.37	0.000436287606448933
7979437	112849	L3HYPDH	rs971714	14	0.0256980056980057	12.37	0.000436287606448933
7979437	112849	L3HYPDH	rs6573270	14	0.0256980056980057	12.37	0.000436287606448933
7979437	112849	L3HYPDH	rs4901941	14	0.0366945400885391	11.74	0.000611710236759771
8008598	58488	PCTP	rs2912553	17	0.0177480490523969	13.09	0.000296876351565599
8150165	84750	FUT10	rs7826311	8	0.0177480490523969	13.09	0.000296876351565599
8150165	84750	FUT10	rs938641	8	0.0225644122383253	12.62	0.000381641332403642
8150165	84750	FUT10	rs2676403	8	0.0225644122383253	12.62	0.000381641332403642
8150165	84750	FUT10	rs7841518	8	0.0225644122383253	12.62	0.000381641332403642
8150165	84750	FUT10	rs6989048	8	0.0225644122383253	12.62	0.000381641332403642
8022674	1000	CDH2	rs6508526	18	0.0177451634422949	13.08	0.000298465454698795
7972487	23348	DOCK9	rs9513497	13	0.0178650687971593	13.07	0.000300063133861772
7972487	23348	DOCK9	rs7320305	13	0.031319073083779	12.04	0.000520709715916055
7972487	23348	DOCK9	rs4772154	13	0.031319073083779	12.04	0.000520709715916055
7972487	23348	DOCK9	rs4772169	13	0.041394843118981	11.51	0.000692227779118755
7972487	23348	DOCK9	rs9517558	13	0.041394843118981	11.51	0.000692227779118755
7972487	23348	DOCK9	rs9517559	13	0.041394843118981	11.51	0.000692227779118755
7972487	23348	DOCK9	rs17724332	13	0.041394843118981	11.51	0.000692227779118755
8046408	5163	PDK1	rs4075604	2	0.0178650687971593	13.07	0.000300063133861772
7934906	59	ACTA2	rs7097572	10	0.0184227965540093	13.03	0.000306540549745652
7938485	9645	MICAL2	rs12294434	11	0.0188567674113009	13	0.000311490976767384
8127380	51557	LGSN	rs3857522	6	0.0189071038251366	12.98	0.000314835967711377
8127380	51557	LGSN	rs1504378	6	0.0189071038251366	12.98	0.000314835967711377
8127380	51557	LGSN	rs4235963	6	0.0319385593220339	12	0.00053200550513925
8127380	51557	LGSN	rs4235964	6	0.0319385593220339	12	0.00053200550513925
8127380	51557	LGSN	rs4235966	6	0.0319385593220339	12	0.00053200550513925
8127380	51557	LGSN	rs9343821	6	0.0319385593220339	12	0.00053200550513925
7983734	29767	TMOD2	rs6493525	15	0.0194607523374647	12.94	0.000321635010872824
7898736	29092	LINC00339	rs7529773	1	0.0195798137318605	12.92	0.000325089860071051
7913682	3155	HMGCL	rs2256179	1	0.0195798137318605	12.92	0.000325089860071051
7913682	3155	HMGCL	rs7514394	1	0.03087945548988	12.06	0.000515152920191081
7913682	3155	HMGCL	rs4237	1	0.03087945548988	12.06	0.000515152920191081
7913682	3155	HMGCL	rs3123554	1	0.0330031282586027	11.94	0.000549414797348521
7913682	3155	HMGCL	rs2503002	1	0.0330031282586027	11.94	0.000549414797348521
8137219	113763	ZBED6CL	rs11769348	7	0.0195798137318605	12.92	0.000325089860071051
8137219	113763	ZBED6CL	rs3735172	7	0.0195798137318605	12.92	0.000325089860071051
8137219	113763	ZBED6CL	rs7806429	7	0.0198924731182796	12.88	0.000332112239392178
8137219	113763	ZBED6CL	rs2108854	7	0.0284162062615101	12.2	0.000477895158568766
8137219	113763	ZBED6CL	rs11767726	7	0.0284162062615101	12.2	0.000477895158568766
8121161	23376	UFL1	rs2092096	6	0.0196154677036077	12.91	0.000326831293087956
8121161	23376	UFL1	rs11153067	6	0.0256980056980057	12.37	0.000436287606448933
8121161	23376	UFL1	rs2472897	6	0.0344140493076663	11.85	0.000576613456957988
8121161	23376	UFL1	rs11757063	6	0.0344140493076663	11.85	0.000576613456957988
8121161	23376	UFL1	rs12208449	6	0.0344140493076663	11.85	0.000576613456957988
8121161	23376	UFL1	rs12208556	6	0.0344140493076663	11.85	0.000576613456957988
8121161	23376	UFL1	rs12210146	6	0.0344140493076663	11.85	0.000576613456957988
8121161	23376	UFL1	rs4078038	6	0.0344140493076663	11.85	0.000576613456957988
8121161	23376	UFL1	rs9400016	6	0.0344140493076663	11.85	0.000576613456957988
8121161	23376	UFL1	rs11153023	6	0.0344140493076663	11.85	0.000576613456957988
8121161	23376	UFL1	rs6916232	6	0.0344140493076663	11.85	0.000576613456957988
8121161	23376	UFL1	rs12207570	6	0.0344140493076663	11.85	0.000576613456957988
8121161	23376	UFL1	rs11756315	6	0.0344140493076663	11.85	0.000576613456957988
8121161	23376	UFL1	rs6923212	6	0.0344140493076663	11.85	0.000576613456957988
8121161	23376	UFL1	rs11152968	6	0.0464646464646465	11.28	0.000783465565415074
8121161	23376	UFL1	rs12213375	6	0.0475569088009279	11.23	0.0008048564483426
8021312	23335	WDR7	rs582183	18	0.0202052597819115	12.85	0.000337479243759468
8021312	23335	WDR7	rs621618	18	0.0202052597819115	12.85	0.000337479243759468
8021312	23335	WDR7	rs12953387	18	0.0202052597819115	12.85	0.000337479243759468
8021312	23335	WDR7	rs3937477	18	0.0202052597819115	12.85	0.000337479243759468
8021312	23335	WDR7	rs2080681	18	0.0202052597819115	12.85	0.000337479243759468
8021312	23335	WDR7	rs477415	18	0.0273389355742297	12.27	0.000460298270945067
8041212	253558	LCLAT1	rs829573	2	0.0202052597819115	12.85	0.000337479243759468
7894990	6230	RPS25	rs4938621	11	0.0204081632653061	12.83	0.00034110575560318
8047248	5334	PLCL1	rs3732231	2	0.0206903854299026	12.81	0.000344771570610167
8047248	5334	PLCL1	rs2880366	2	0.0253510290440469	12.41	0.00042704086665474
7949995	219927	MRPL21	rs619727	11	0.0206831119544592	12.8	0.000346619351134667
7949995	219927	MRPL21	rs596874	11	0.0206831119544592	12.8	0.000346619351134667
7949995	219927	MRPL21	rs501799	11	0.0206831119544592	12.8	0.000346619351134667
7949995	219927	MRPL21	rs1249474	11	0.0206831119544592	12.8	0.000346619351134667
7949995	219927	MRPL21	rs636049	11	0.0206831119544592	12.8	0.000346619351134667
7949995	219927	MRPL21	rs513359	11	0.0283499446290144	12.21	0.000475340342531001
7949995	219927	MRPL21	rs478647	11	0.0283499446290144	12.21	0.000475340342531001
7949995	219927	MRPL21	rs559032	11	0.0283499446290144	12.21	0.000475340342531001
7949995	219927	MRPL21	rs10896384	11	0.0283499446290144	12.21	0.000475340342531001
7949995	219927	MRPL21	rs673821	11	0.041394843118981	11.51	0.000692227779118755
7949995	219927	MRPL21	rs584108	11	0.0437613843351548	11.41	0.00073049831487217
8044391	10461	MERTK	rs13419523	2	0.0209985315712188	12.77	0.000352222836757016
[truncated: 329 more rows]
