# Supplementary material for: Insight into Genotype-Phenotype Associations through eQTL Mapping in Multiple Cell Types in Health and Immune-Mediated Disease
Source: PLoS Genet. 2016 Mar 25;12(3):e1005908. doi: 10.1371/journal.pgen.1005908 (PMC4807835; doi:10.1371/journal.pgen.1005908)
Supplement: S1 Data — Compressed tarball containing a folder of eQTL summary statistics from each analysis. (GZ) [file pgen.1005908.s027.gz › S1_data/eQTLBMA-celltype/eQTLBMA-cellspecificity-analysis-README.txt]

This folder contains results from joint analysis across cell-types with eQTLBMA. For the IBD-HV data 5 subgroups (cell-types) were jointly analysed: CD4 T cells, CD8 T cells, monocytes, neutrophils and B cells. For the IBD-HV analysis disease status was included as as a covariate. For the AAV analysis, 4 cell types were analysed (B cell expression data not available). For details of the output format see the eQTLBMA manual. Briefly, column 'gene' indicates Affymetrix probeset ID, and column 'snp' gives rsids. 'gene.post' gives the posterior probability that the gene has at least one an eQTL in at least one subgroup (cell-type). 

'snp.post.the' corresponds to the posterior probability (PP) that the SNP is 'the' eQTL for the probeset, in at least one subgroup, given that the gene has exactly one eQTL and assuming all cis SNPs are equally likely. 'snp.post.an' corresponds to the posterior that the SNP is 'an' eQTL for the probeset, in at least one subgroup, given that the gene contains at least one eQTL and that the SNPs are independent. The columns beginning 'snp.post.s' corresponds to the posterior that the SNP is an eQTL in subgroup s, given that it is 'the' eQTL for the gene (i.e. the PPs are marginalized). Simarly posterior probabilities for the configurations are denoted by columns beginning 'post.config.'.

Here we include those probesets with a significant eQTL in at least one subgroup (5% Bayes FDR). We report the best SNP per probeset i.e. the SNP with the highest PP of being the eQTL, and the PPs for the possible configurations for eQTL presence/absence across cell-types.

The files 'Joint-IBD-HV-PEER-maxn.txt' and 'Joint-AAV-PEER-maxn.txt' are results from analysis using all available samples in the IBD-HV data and AAV data respectively. 'Joint-IBD-HV-PEER-n65.txt' contains results from analysis restricted to the 65 individuals with full expression data available for all 5 cell-types.
