# Supplementary material for: Insight into Genotype-Phenotype Associations through eQTL Mapping in Multiple Cell Types in Health and Immune-Mediated Disease
Source: PLoS Genet. 2016 Mar 25;12(3):e1005908. doi: 10.1371/journal.pgen.1005908 (PMC4807835; doi:10.1371/journal.pgen.1005908)
Supplement: S1 Data — Compressed tarball containing a folder of eQTL summary statistics from each analysis. (GZ) [file pgen.1005908.s027.gz › S1_data/eQTLBMA-celltype/Joint-AAV-PEER-maxn.txt]

PROBEID	SYMBOL	CHR	gene	snp	gene.post	snp.post.the	snp.post.an	snp.post.s1	snp.post.s2	snp.post.s3	snp.post.s4	post.config.1	post.config.2	post.config.3	post.config.4	post.config.1.2	post.config.1.3	post.config.1.4	post.config.2.3	post.config.2.4	post.config.3.4	post.config.1.2.3	post.config.1.2.4	post.config.1.3.4	post.config.2.3.4	post.config.1.2.3.4	best.config	post.best.config	numb
8180414	ST6GALNAC1	17	8180414	rs11868472	0.94707	0.73501	0.97938	0.99983	0.99923	0.71982	0.36021	6.9706e-05	2.7366e-08	2.5799e-05	4.2127e-05	0.27641	0.00048594	6.7559e-06	3.292e-07	4.861e-10	9.6754e-05	0.3628	0.0036566	4.6315e-05	6.7461e-09	0.35636	1-2-3	0.3628	3
8180379	MXRA7	17	8180379	rs11868472	0.99636	0.37201	0.9973	0.94562	0.94559	0.99998	0.9999	7.3687e-09	5.8698e-09	1.7129e-05	7.4102e-06	7.4157e-06	1.9774e-07	3.2693e-09	3.7981e-07	1.6881e-10	0.054352	7.8131e-05	1.4125e-06	3.1269e-05	6.0223e-06	0.9455	1-2-3-4	0.9455	4
8180378	MXRA7	17	8180378	rs7221855	0.99613	0.17058	0.99375	0.99982	0.9998	0.99927	0.99884	2.3096e-07	2.4391e-08	4.3683e-06	1.6163e-05	0.00064501	6.7501e-07	9.0028e-08	1.5308e-07	4.9517e-10	0.00016335	0.000513	6.662e-05	1.7856e-05	6.6948e-08	0.99857	1-2-3-4	0.99857	4
8180377	MXRA7	17	8180377	rs11868472	0.9977	0.64462	0.99902	0.94647	0.94643	0.99999	0.99999	1.8307e-09	2.193e-09	1.8869e-06	6.2555e-06	1.4e-06	1.8048e-08	2.0817e-09	5.5612e-08	1.2329e-10	0.05352	7.1648e-06	6.8268e-07	3.7178e-05	3.1885e-06	0.94642	1-2-3-4	0.94642	4
8180372	ST6GALNAC2	17	8180372	rs11077835	0.95578	0.95446	0.98676	0.16954	0.16904	0.99995	0.99141	3.4065e-08	1.9167e-08	0.003205	3.5159e-05	1.2085e-05	6.3746e-05	8.0542e-09	2.0536e-05	3.6112e-10	0.82719	0.0052905	5.3484e-07	0.00046038	8.379e-06	0.16371	3-4	0.82719	2
8171834	RPL9	4	8171834	rs10517522	0.99999	0.98499	1	0.018746	0.018703	0.54566	1	9.1487e-12	4.911e-12	3.2537e-09	0.45423	3.6053e-09	4.1269e-11	4.9246e-06	2.8109e-11	1.9407e-07	0.52702	5.6575e-09	0.00010494	4.1103e-05	3.1418e-06	0.018595	3-4	0.52702	2
8165156	SDCCAG3	9	8165156	rs10870166	0.97158	0.44947	0.98321	0.55585	0.55574	0.99974	0.96935	9.9619e-08	4.9842e-08	0.017003	0.0002188	3.5166e-05	0.00010609	3.16e-08	6.9334e-05	1.9592e-09	0.42683	0.01344	2.4978e-06	9.3694e-05	2.3584e-05	0.54217	1-2-3-4	0.54217	4
8165107	CARD9	9	8165107	rs10781500	0.90551	0.4531	0.94436	0.32382	0.32386	0.99799	0.9854	6.1516e-07	4.103e-07	0.0038126	0.0017626	0.00022979	2.3395e-05	2.0188e-07	9.7591e-05	2.4936e-08	0.67047	0.010432	2.1242e-05	6.676e-05	3.7378e-05	0.31304	3-4	0.67047	2
8164665	RAPGEF1	9	8164665	rs11243469	0.989	0.32708	0.99057	0.04475	0.044582	0.31165	0.99998	1.2609e-08	1.0014e-08	2.3585e-06	0.68745	5.962e-06	3.5981e-08	7.0809e-05	5.4071e-08	4.7043e-07	0.2678	9.0412e-06	0.0008215	0.00010101	2.674e-06	0.043742	4	0.68745	1
8163908	GGTA1P	9	8163908	rs7863842	1	0.33201	1	0.1092	0.10923	0.98877	1	4.0817e-11	4.2949e-12	7.8692e-08	0.011214	1.1236e-08	5.4386e-10	1.1299e-07	4.6392e-10	1.0645e-07	0.87954	6.9006e-08	1.8029e-05	2.0153e-05	4.9496e-05	0.10916	3-4	0.87954	2
8163618	TNFSF15	9	8163618	rs4263839	0.84765	0.48571	0.90699	0.1132	0.11268	0.99972	0.91221	2.2933e-07	9.7817e-08	0.064277	0.00021054	7.0952e-05	0.00050341	4.0677e-08	0.00012289	2.182e-09	0.82218	0.022813	2.9905e-06	0.00014852	9.8306e-06	0.089659	3-4	0.82218	2
8163599	DFNB31	9	8163599	rs1535964	0.91915	0.77318	0.96924	0.066321	0.066274	0.61089	0.99953	4.8126e-08	6.501e-08	2.2747e-05	0.38816	0.00029723	2.3493e-07	8.2416e-06	3.1004e-07	5.5737e-07	0.54548	0.0001454	0.00064004	4.6526e-05	7.7336e-06	0.065183	3-4	0.54548	2
8161865	PRUNE2	9	8161865	rs561970	0.99999	0.49996	1	0.0076803	0.0076458	1	1	2.9273e-12	1.929e-12	5.8912e-07	7.8145e-08	2.1614e-09	4.0791e-09	5.7087e-12	9.7184e-10	3.3035e-13	0.99232	1.8682e-07	3.393e-10	3.5008e-05	4.9734e-07	0.0076451	3-4	0.99232	2
8161839	NMRK1	9	8161839	rs3780178	0.99313	0.77208	0.99754	0.99993	0.99993	0.99995	0.98686	2.4893e-08	4.9971e-09	1.1649e-05	5.5126e-06	3.8704e-05	1.0199e-06	2.9481e-09	1.5739e-06	7.6377e-11	5.4938e-05	0.013086	9.1064e-07	2.1165e-07	9.0161e-08	0.9868	1-2-3-4	0.9868	4
8160452	CDKN2B	9	8160452	rs17694493	0.90473	0.90071	0.96914	0.85302	0.85296	0.72799	0.97116	2.598e-07	5.2576e-07	0.018754	0.061889	0.0031056	4.7135e-05	3.172e-05	3.2721e-05	1.0239e-05	0.066283	0.006905	0.20697	3.4005e-05	1.4272e-05	0.63592	1-2-3-4	0.63592	4
8160151	ZDHHC21	9	8160151	rs10511594	0.84364	0.43741	0.89379	0.10151	0.10146	0.19616	0.99546	1.3825e-07	1.6174e-06	2.1244e-05	0.79978	0.0018572	4.293e-07	3.8492e-05	4.2967e-06	2.1902e-06	0.098674	0.0026504	0.0021599	2.6607e-05	8.6858e-06	0.094777	4	0.79978	1
8159554	UAP1L1	9	8159554	rs9411307	0.92079	0.97381	0.9876	0.74754	0.74914	0.99826	0.78721	9.4021e-07	1.6009e-06	0.041057	0.00086482	0.00084821	0.00020171	1.6691e-07	0.0017594	2.1693e-08	0.2087	0.16892	2.6449e-05	3.2367e-05	7.2298e-05	0.57752	1-2-3-4	0.57752	4
8157058	FSD1L	9	8157058	rs2518129	0.93864	0.25413	0.93406	0.73414	0.734	0.99633	0.99305	3.5182e-07	1.2918e-07	0.0012193	0.0034285	0.00013962	4.5822e-05	8.0706e-07	6.7815e-06	3.4215e-08	0.26119	0.0055425	9.8534e-05	0.00011794	1.4759e-05	0.72819	1-2-3-4	0.72819	4
8156601	ERCC6L2	9	8156601	rs1556025	0.9691	0.4516	0.98091	0.11838	0.11831	0.23858	0.9905	8.0245e-08	3.9408e-08	0.0019443	0.75902	2.6641e-05	9.0884e-06	0.00012028	0.0001111	8.857e-07	0.12054	0.0074133	0.0022551	6.6581e-05	7.771e-06	0.10849	4	0.75902	1
8156341	CENPP	9	8156341	rs10992312	0.94849	0.7912	0.98138	0.99963	0.99964	0.99753	0.36636	1.2064e-07	1.4905e-07	4.3389e-05	5.8774e-05	0.002345	5.155e-06	3.1405e-08	1.0051e-05	3.0771e-09	0.00025667	0.63124	6.7198e-05	8.4356e-07	2.0045e-07	0.36598	1-2-3	0.63124	3
8155747	C9orf135	9	8155747	rs4366141	0.84809	0.24185	0.82871	0.99844	0.99839	0.1698	0.066395	2.0444e-05	5.2987e-07	0.00011717	0.00056819	0.82402	2.1323e-05	1.4797e-06	1.7988e-06	8.8701e-09	0.00087595	0.10943	0.0055903	1.785e-06	5.4458e-08	0.059357	1-2	0.82402	2
8155707	TJP2	9	8155707	rs2309425	0.99911	0.12689	0.99802	0.10704	0.107	0.99989	0.9999	1.6056e-09	9.2491e-10	4.3954e-05	0.00010832	5.6289e-07	2.8661e-07	1.0661e-08	5.1537e-07	7.533e-10	0.89279	5.6975e-05	7.4401e-07	5.977e-05	2.0901e-05	0.10692	3-4	0.89279	2
8155250	GRHPR	9	8155250	rs7856656	1	0.9955	1	1	1	1	1	6.9721e-13	1.4071e-13	1.1349e-09	1.4645e-09	1.6835e-10	6.6557e-11	3.9624e-12	1.9469e-11	8.4522e-15	8.3767e-07	3.9793e-08	1.0461e-10	2.0732e-07	1.3268e-10	1	1-2-3-4	1	4
8154733	ACO1	9	8154733	rs13293491	0.91444	0.48689	0.94944	0.99638	0.99638	0.99743	0.98772	2.3121e-07	1.174e-07	6.4953e-05	0.0007899	0.00062125	3.1368e-06	8.4657e-07	3.3812e-06	2.3673e-08	0.0027579	0.011591	0.0011595	7.9262e-06	9.5967e-07	0.983	1-2-3-4	0.983	4
8153920	ZNF250	8	8153920	rs1209857	0.81591	0.28355	0.82354	0.99168	0.99319	0.98783	0.1958	9.5471e-07	5.5688e-06	0.00096354	0.0022644	0.0097224	1.3886e-05	2.8196e-07	0.0015077	7.8454e-08	0.0035687	0.79198	0.00018074	1.3893e-06	6.5382e-06	0.18978	1-2-3	0.79198	3
8153430	NAPRT	8	8153430	rs10112966	0.99988	0.99812	0.99997	1	1	0.99995	0.9998	1.6621e-09	3.9086e-10	1.4538e-07	1.5564e-07	3.7584e-05	1.3944e-08	5.5563e-10	1.753e-08	5.6945e-12	1.0607e-06	0.00016209	1.2601e-05	2.0835e-08	1.2889e-09	0.99979	1-2-3-4	0.99979	4
8153262	SLC45A4	8	8153262	rs6985508	0.92782	0.4129	0.95063	0.17585	0.17569	0.71019	0.99975	1.1125e-07	5.9253e-08	6.9222e-05	0.28947	3.4761e-05	1.1779e-06	8.8162e-06	7.6283e-07	5.2799e-07	0.53459	0.00014791	0.00029573	0.00017532	1.9925e-05	0.17519	3-4	0.53459	2
8153175	TRAPPC9	8	8153175	rs3735803	0.99956	0.49992	0.99975	0.018633	0.018609	0.27345	1	2.8095e-10	6.1462e-11	3.0885e-08	0.72617	9.2061e-08	7.1318e-10	1.1657e-05	3.2112e-10	4.7488e-07	0.2552	1.0763e-07	0.00036853	1.7728e-05	4.64e-06	0.018235	4	0.72617	1
8152962	LRRC6	8	8152962	rs10956677	0.99997	0.38027	0.99998	1	1	0.99998	0.99993	2.1868e-09	5.2841e-11	4.0473e-09	3.1559e-08	1.7015e-05	3.9149e-09	7.509e-10	1.4471e-10	1.6006e-12	2.2028e-08	5.137e-05	3.9664e-06	3.9523e-09	1.0945e-11	0.99993	1-2-3-4	0.99993	4
8151993	COX6C	8	8151993	rs1130569	0.83699	0.28673	0.85352	0.93494	0.93535	0.99477	0.89135	1.8403e-06	2.5546e-06	0.0041446	0.0035142	0.0015353	5.2845e-05	5.2424e-07	0.00041457	1.9814e-07	0.056918	0.1025	0.00017445	1.5426e-05	6.8948e-05	0.83066	1-2-3-4	0.83066	4
8151890	TP53INP1	8	8151890	rs6991067	0.99764	0.31661	0.99795	0.047251	0.047214	0.99996	0.97579	1.0259e-08	8.321e-09	0.019949	2.6485e-05	1.5118e-05	3.2463e-05	4.4402e-09	2.961e-05	2.2796e-10	0.93274	0.0041824	6.1405e-07	3.9439e-05	6.1821e-06	0.04298	3-4	0.93274	2
8151644	RMDN1	8	8151644	rs6471309	0.99666	0.16544	0.99454	0.26723	0.26699	0.99451	0.99981	2.1422e-08	1.6584e-08	8.5099e-05	0.0054634	1.1779e-05	1.179e-06	3.8801e-07	3.9472e-07	1.6398e-08	0.72721	8.9983e-05	1.6273e-05	0.00024248	1.0595e-05	0.26686	3-4	0.72721	2
8151572	SNX16	8	8151572	rs6983754	0.99972	0.75519	0.9999	0.98132	0.9813	0.99595	1	2.4033e-10	1.1833e-10	7.4018e-08	0.0040227	7.1741e-08	1.0331e-09	5.122e-07	5.9311e-10	7.1331e-09	0.014652	1.4697e-07	2.7342e-05	2.7442e-05	3.3939e-07	0.98127	1-2-3-4	0.98127	4
8151512	PAG1	8	8151512	rs4481546	0.94176	0.2224	0.92813	0.81815	0.81584	0.99796	0.5468	3.6985e-06	6.4118e-08	0.052881	0.00024765	0.0017622	0.0023945	2.7564e-07	0.00025156	2.1589e-09	0.12847	0.3959	2.7565e-05	0.0001679	4.9424e-06	0.41789	1-2-3-4	0.41789	4
8151475	TPD52	8	8151475	rs1549461	0.93116	0.12011	0.85453	0.98531	0.98528	0.89998	0.94802	1.7162e-06	2.582e-06	7.465e-05	0.010448	0.036685	3.3947e-06	1.7394e-05	5.3497e-06	1.4226e-06	0.0041589	0.015212	0.052862	1.393e-05	2.736e-06	0.88051	1-2-3-4	0.88051	4
8150165	FUT10	8	8150165	rs938641	1	0.24861	1	1	1	1	0.99992	2.2156e-14	9.1718e-16	6.6353e-12	1.9882e-12	7.5918e-11	4.258e-10	1.678e-14	7.8378e-13	1.0226e-16	2.4477e-10	7.8327e-05	4.4303e-11	1.0607e-09	8.4784e-13	0.99992	1-2-3-4	0.99992	4
8149942	CCDC25	8	8149942	rs4538825	0.99856	0.45524	0.99912	0.53392	0.53461	0.99727	0.99999	2.5067e-09	1.8461e-09	1.1062e-06	0.0026635	1.0425e-06	1.2686e-08	7.8511e-08	4.6279e-08	4.5358e-07	0.46272	5.119e-06	6.0805e-05	9.1472e-06	0.00069399	0.53385	1-2-3-4	0.53385	4
8149811	NKX3-1	8	8149811	rs11994906	0.97612	0.3282	0.97964	0.024486	0.02446	0.12974	0.9999	9.845e-08	1.5963e-08	8.1994e-06	0.8693	3.2692e-05	4.1951e-07	1.6692e-05	8.6509e-08	2.7139e-06	0.1062	5.4406e-05	0.00090685	1.4876e-05	3.9843e-06	0.02346	4	0.8693	1
8149534	ASAH1	8	8149534	rs13255037	0.98643	0.22289	0.98309	0.057769	0.057652	0.99264	0.99962	2.4151e-08	2.0472e-07	1.1152e-05	0.0069694	0.00023925	1.3688e-07	6.5214e-07	4.4059e-07	1.2891e-07	0.93524	0.00013291	0.00015352	0.0001231	6.6191e-06	0.057119	3-4	0.93524	2
8149330	CTSB	8	8149330	rs6980952	0.99931	0.99236	0.99981	0.042313	0.04217	0.20115	1	3.696e-10	2.2327e-10	5.9719e-08	0.79802	1.8428e-07	1.0187e-09	7.413e-05	9.7325e-10	4.6726e-07	0.15966	2.4033e-07	0.00075063	7.1767e-05	2.4236e-06	0.041416	4	0.79802	1
8148985	ERICH1	8	8148985	rs1669681	0.98641	0.28269	0.98662	0.99973	0.99963	0.99967	0.93913	2.3464e-07	1.1973e-08	3.0706e-05	2.5106e-05	0.00028725	7.8542e-05	4.7355e-08	3.3191e-07	3.1962e-10	0.00021801	0.060472	1.9455e-05	1.8551e-05	1.748e-08	0.93885	1-2-3-4	0.93885	4
8148978	ERICH1	8	8148978	rs12386927	0.92854	0.098345	0.82116	0.039758	0.039709	0.22157	0.99831	2.794e-07	2.9326e-07	6.1709e-05	0.77743	0.00022726	8.7808e-07	2.1904e-05	2.1276e-06	9.1569e-07	0.18274	0.0014011	0.00074469	3.2715e-05	3.568e-06	0.037329	4	0.77743	1
8148580	C8orf31	8	8148580	rs7015223	0.9359	0.26263	0.93746	0.99362	0.99363	0.99774	0.66855	5.3716e-07	8.5141e-07	0.00041949	0.00064026	0.0015827	1.2742e-05	1.0339e-07	2.5122e-05	1.6876e-08	0.0052914	0.32941	4.0068e-05	3.1407e-06	1.694e-06	0.66257	1-2-3-4	0.66257	4
8148385	TG	8	8148385	rs864898	0.99684	0.14394	0.99384	0.99996	0.99996	0.99864	0.95569	1.2647e-08	5.3305e-08	1.1185e-06	1.2535e-05	0.0011713	1.1304e-07	7.8468e-09	7.1713e-07	5.7643e-09	2.6092e-05	0.043136	0.00017274	8.1592e-08	2.3082e-07	0.95548	1-2-3-4	0.95548	4
8148263	TRMT12	8	8148263	rs3812471	1	0.5	1	0.71277	0.71169	0.99993	1	3.4484e-11	8.2775e-12	3.3619e-08	7.2818e-05	8.9932e-09	2.905e-09	3.1315e-08	2.0889e-10	1.0739e-10	0.28716	2.7335e-07	6.0243e-07	0.0010789	1.0513e-06	0.71169	1-2-3-4	0.71169	4
8148059	DEPTOR	8	8148059	rs6469866	0.99361	0.15405	0.98845	0.99991	0.99995	0.50827	0.083163	1.03e-07	1.788e-05	3.0122e-06	2.4868e-05	0.49041	3.6174e-07	1.0735e-08	2.4425e-05	4.0842e-08	2.0357e-05	0.42638	0.0012696	2.5049e-08	1.8804e-07	0.081848	1-2	0.49041	2
8147661	SPAG1	8	8147661	rs1866788	0.90541	0.2037	0.87784	0.73884	0.73883	0.78307	0.68648	5.6436e-06	3.2015e-06	0.0019021	0.0010492	0.2149	3.1897e-05	5.2829e-07	3.0616e-05	3.4065e-08	0.25816	0.096646	0.00097835	1.7807e-05	5.9499e-06	0.42627	1-2-3-4	0.42627	4
8147206	RIPK2	8	8147206	rs416324	0.9813	0.60731	0.99162	0.86872	0.86869	0.99898	0.82246	9.1119e-08	3.2112e-08	0.001313	5.2255e-05	0.00094701	3.9064e-05	1.8531e-08	2.2113e-05	1.1102e-09	0.12988	0.17522	1.739e-05	2.3869e-05	9.2744e-06	0.69248	1-2-3-4	0.69248	4
8147019	ZC2HC1A	8	8147019	rs13280202	0.99581	0.95627	0.99885	0.98509	0.98534	0.99996	0.6947	8.3841e-09	4.3171e-08	0.001477	8.7963e-06	2.5653e-05	4.5278e-05	1.5457e-09	0.0002598	7.8166e-10	0.013126	0.30349	8.0013e-07	4.4932e-06	4.0845e-05	0.68152	1-2-3-4	0.68152	4
8146703	C8orf46	8	8146703	rs2719008	0.99725	0.33061	0.99775	0.99996	0.99996	0.90223	0.16112	6.0619e-08	4.749e-07	5.8986e-06	8.9899e-06	0.097403	2.5874e-06	6.3458e-09	4.3888e-06	3.2434e-09	1.9364e-05	0.74147	0.00035965	1.1065e-07	4.9405e-08	0.16073	1-2-3	0.74147	3
8146159	AP3M2	8	8146159	rs4615558	0.99889	0.32935	0.99909	0.22709	0.22704	0.99999	0.99695	3.42e-09	1.6951e-09	0.0010468	7.7442e-06	1.0603e-06	1.1023e-05	1.0743e-09	9.4413e-06	5.8752e-11	0.77182	0.0019801	6.7257e-08	8.1562e-05	3.163e-05	0.22501	3-4	0.77182	2
8145586	ELP3	8	8145586	rs1377338	1	0.49999	1	0.011711	0.011713	0.99994	1	7.6284e-14	3.8348e-14	4.7013e-10	5.7814e-05	2.6215e-11	3.6173e-12	7.7302e-10	2.5656e-12	2.307e-10	0.98822	4.2975e-10	7.2813e-08	6.9915e-06	8.2572e-06	0.011704	3-4	0.98822	2
8145570	ESCO2	8	8145570	rs10102309	0.99843	0.4781	0.99909	0.99816	0.99923	0.99992	0.094552	1.3663e-09	3.2823e-08	0.0004001	2.9558e-06	7.363e-05	2.3425e-06	4.2105e-10	0.0010637	2.6685e-10	0.00036685	0.90391	7.009e-07	1.0838e-07	2.1005e-06	0.094179	1-2-3	0.90391	3
8145317	ADAMDEC1	8	8145317	rs1492414	0.99495	0.63879	0.99786	0.99148	0.99456	0.99978	0.26588	1.0595e-08	3.5601e-07	0.0027522	9.2485e-06	0.00020164	6.9026e-05	1.8029e-09	0.0031305	2.6575e-09	0.0026104	0.72796	4.0865e-06	2.1325e-06	1.2692e-05	0.26324	1-2-3	0.72796	3
8144812	PCM1	8	8144812	rs439374	0.92733	0.20294	0.90229	0.99959	0.9996	0.8665	0.65493	1.3622e-06	5.0367e-06	2.4837e-05	0.00022183	0.12582	2.1009e-06	4.313e-07	1.0283e-05	2.6143e-07	0.00014871	0.21921	0.0074516	4.4406e-07	7.9261e-07	0.6471	1-2-3-4	0.6471	4
8144516	ERI1	8	8144516	rs9329175	0.96799	0.8176	0.98879	0.99989	0.99988	0.36987	0.44784	3.1704e-06	3.4933e-08	2.6672e-05	1.6475e-05	0.51077	5.8022e-06	7.8495e-07	2.5409e-07	1.8346e-09	6.382e-05	0.041359	0.11934	9.3068e-07	8.8776e-09	0.32842	1-2	0.51077	2
8144036	XRCC2	7	8144036	rs17813864	0.99105	0.99068	0.99752	0.99985	0.9998	0.99487	0.41083	2.909e-07	1.2714e-08	1.5324e-05	1.4759e-05	0.0049425	4.6086e-05	8.2465e-08	7.4919e-07	5.1052e-10	0.00011614	0.58417	0.00017512	4.5977e-06	3.1253e-08	0.41052	1-2-3	0.58417	3
8143790	TMEM176B	7	8143790	rs6464104	1	0.49955	1	0.99995	0.99995	1	0.9993	1.4765e-12	6.1491e-13	2.4496e-06	1.3345e-09	3.8319e-10	1.0626e-07	2.2923e-13	2.7407e-07	1.0236e-14	4.3701e-05	0.00069273	1.349e-11	2.2429e-07	1.0475e-07	0.99926	1-2-3-4	0.99926	4
8143733	ZNF767P	7	8143733	rs2190129	0.98907	0.24216	0.98768	0.085648	0.085493	0.99958	0.9986	3.6395e-08	1.7257e-07	0.00062554	0.00029534	0.00011208	7.1383e-06	5.4079e-08	3.0112e-06	7.0277e-09	0.91342	0.00065442	8.652e-06	0.0001546	4.4199e-06	0.084711	3-4	0.91342	2
8143054	AKR1B1	7	8143054	rs1553976	0.8268	0.44358	0.88374	0.17322	0.17214	0.99949	0.43818	2.5431e-07	2.5495e-07	0.47188	0.00022561	0.000274	0.0016943	4.8692e-08	0.00068585	4.3138e-09	0.35398	0.087284	9.3001e-06	8.3824e-05	8.5261e-06	0.083874	3	0.47188	1
8142102	ATXN7L1	7	8142102	rs7799245	0.79252	0.93792	0.92723	0.36879	0.36862	0.40065	0.99957	9.4643e-08	5.9949e-08	0.00016525	0.55779	7.6112e-05	1.4514e-06	0.00014682	9.6468e-07	1.0512e-05	0.073235	0.00018364	0.04133	5.0673e-05	9.5594e-06	0.327	4	0.55779	1
8141922	SLC26A5	7	8141922	rs6943563	0.99038	0.33098	0.99196	0.99987	0.99987	0.71136	0.73639	3.9842e-07	3.3235e-07	5.7988e-06	6.5283e-05	0.24213	6.1544e-07	4.3204e-07	5.9498e-07	5.4715e-08	5.4462e-05	0.021474	0.046442	4.5739e-07	1.2125e-07	0.68982	1-2-3-4	0.68982	4
8141625	EPHB4	7	8141625	rs13232524	0.98095	0.75954	0.99398	0.77855	0.77532	0.9986	0.99801	1.0174e-06	5.3478e-08	0.00010401	0.0011383	0.00016754	3.6398e-05	3.4178e-06	6.8039e-07	5.933e-09	0.2202	0.0016848	9.3311e-05	0.0031966	1.8154e-06	0.77337	1-2-3-4	0.77337	4
8141361	OR2AE1	7	8141361	rs2247761	0.98738	0.29368	0.98879	0.99974	0.99972	0.85461	0.29488	3.4543e-06	9.7911e-08	2.1139e-05	0.0001104	0.14315	1.4382e-05	5.9401e-07	9.1424e-07	2.9676e-09	0.00013139	0.56193	0.0021253	1.5715e-06	3.0706e-08	0.29251	1-2-3	0.56193	3
8140386	STYXL1	7	8140386	rs2058389	0.989	0.9566	0.997	0.99652	0.99652	0.99991	0.99214	3.2821e-08	1.5974e-08	9.3181e-05	7.3096e-05	1.7432e-05	4.172e-06	1.8671e-08	4.5032e-06	1.2059e-09	0.0033074	0.0077442	2.9936e-06	4.8088e-06	2.3227e-06	0.98875	1-2-3-4	0.98875	4
8140319	HIP1	7	8140319	rs1018945	0.99953	0.9806	0.99987	0.018859	0.018829	0.4188	1	4.5648e-10	2.6352e-10	8.783e-08	0.581	1.8948e-07	1.4633e-09	6.8366e-06	1.1036e-09	4.2243e-07	0.40014	2.8238e-07	0.00019354	2.6785e-05	3.7433e-06	0.018631	4	0.581	1
8140144	WBSCR27	7	8140144	rs4717112	0.99994	0.49998	0.99997	0.99999	0.99992	0.99996	0.070148	1.5914e-08	3.9504e-10	4.235e-06	5.0036e-07	4.3432e-05	6.4257e-05	1.3991e-09	1.8476e-07	8.2761e-12	9.5003e-06	0.92974	6.7028e-07	7.0551e-07	2.4614e-09	0.070136	1-2-3	0.92974	3
8140020	NSUN5	7	8140020	rs757941	0.80386	0.80813	0.95885	0.36033	0.35799	0.98609	0.48406	3.5383e-06	3.6636e-06	0.3374	0.011181	0.0021826	0.003018	1.9458e-06	0.00079409	3.7516e-07	0.29027	0.17254	0.00054159	0.00012922	1.2834e-05	0.18192	3	0.3374	1
8139859	GUSB	7	8139859	rs12698509	0.82714	0.32069	0.86053	0.27689	0.27539	0.79232	0.99253	4.1926e-06	7.9416e-06	0.00046477	0.20256	0.003001	1.6149e-05	0.000184	2.3385e-05	5.4389e-07	0.52004	0.003957	0.0019185	0.0013366	5.8036e-06	0.26648	3-4	0.52004	2
8139840	ERV3-1	7	8139840	rs3807068	0.97704	0.47416	0.98807	0.99926	0.99926	0.99905	0.98963	5.3777e-07	7.32e-08	3.5142e-05	0.00014969	0.00077469	3.7339e-06	7.8091e-08	5.5243e-07	1.8453e-09	0.00055341	0.0095522	2.3713e-05	1.4936e-06	1.1549e-07	0.9889	1-2-3-4	0.9889	4
8139758	CHCHD2	7	8139758	rs4948108	0.9989	0.40751	0.99928	0.10768	0.10769	0.18364	0.99999	4.2617e-09	2.5146e-09	9.6017e-07	0.81341	1.7896e-06	1.7899e-08	9.0214e-06	1.1043e-08	7.3178e-06	0.078884	2.6613e-06	0.0029273	8.2725e-06	1.7384e-05	0.10473	4	0.81341	1
8139592	HUS1	7	8139592	rs2708861	0.99996	0.23626	0.99996	0.0097193	0.0097072	0.11019	1	8.333e-11	3.5881e-11	1.712e-08	0.88955	2.6296e-08	2.4283e-10	7.1037e-06	1.6654e-10	8.4132e-07	0.10073	3.3221e-08	0.00025557	7.989e-06	2.1928e-06	0.0094485	4	0.88955	1
8139244	COA1	7	8139244	rs12702053	0.81678	0.09593	0.60727	0.98046	0.98041	0.9816	0.98081	2.3836e-06	1.0731e-06	0.00032941	0.0068237	0.00609	8.8367e-06	1.1902e-05	8.4706e-06	7.8844e-08	0.012379	0.012749	0.0054744	3.557e-05	1.2013e-06	0.95609	1-2-3-4	0.95609	4
8139033	AOAH	7	8139033	rs4440536	0.89613	0.33724	0.91198	0.25274	0.25256	0.99946	0.97538	1.0978e-07	4.8228e-08	0.01371	0.00050033	3.3979e-05	9.4911e-05	1.4605e-07	6.6191e-05	2.815e-09	0.73297	0.010713	5.9529e-06	0.00016743	1.9162e-05	0.24172	3-4	0.73297	2
8138977	DPY19L1	7	8138977	rs329277	0.98925	0.98821	0.99706	0.11258	0.11245	0.9999	0.99963	1.2413e-08	6.3081e-09	0.00012234	9.5969e-05	3.9037e-06	2.6212e-06	1.0688e-08	8.9942e-07	7.1119e-10	0.88718	0.00023884	6.7351e-07	0.00014367	1.4066e-05	0.11219	3-4	0.88718	2
8138857	GGCT	7	8138857	rs2391870	0.99797	0.77511	0.99929	0.99971	0.9997	0.99912	0.97321	7.2902e-08	1.1933e-08	4.8946e-06	1.5226e-05	0.00060615	3.8039e-06	1.5053e-07	1.0716e-06	1.6743e-09	0.00026924	0.026171	0.00025618	1.038e-05	3.552e-07	0.97266	1-2-3-4	0.97266	4
8138824	SCRN1	7	8138824	rs11975645	0.83801	0.16813	0.75972	0.6662	0.66638	0.9987	0.7261	7.7584e-07	6.9485e-07	0.037376	0.00086556	0.00041658	0.00058775	1.3732e-07	0.00080892	1.1819e-08	0.29471	0.23471	1.404e-05	7.5055e-05	4.0503e-05	0.43039	1-2-3-4	0.43039	4
8138718	HOXA2	7	8138718	rs2462905	0.91193	0.31651	0.92547	0.41551	0.41547	0.46962	0.9988	4.8612e-07	6.2952e-07	0.00022759	0.49401	0.00044362	2.6032e-06	5.8441e-05	2.5564e-06	3.4977e-05	0.090191	0.00052175	0.035829	3.822e-05	2.6723e-05	0.37861	4	0.49401	1
8138708	HOXA1	7	8138708	rs2462905	0.99399	0.45366	0.9965	0.88035	0.8804	0.95588	0.99996	1.877e-08	3.2338e-08	3.6303e-06	0.03964	1.5013e-05	5.0105e-08	7.7559e-06	1.2691e-07	2.484e-06	0.079922	1.8244e-05	0.0044595	2.6363e-05	8.3725e-05	0.87582	1-2-3-4	0.87582	4
8138689	SKAP2	7	8138689	rs2936426	0.99994	0.33247	0.99995	0.0258	0.025682	0.067631	1	5.4489e-11	3.1459e-11	1.3991e-07	0.93034	1.8432e-08	1.7778e-09	9.6847e-05	1.8048e-09	7.56e-07	0.043859	3.6526e-07	0.0019335	2.3337e-05	1.3e-06	0.023746	4	0.93034	1
8138547	TOMM7	7	8138547	rs2286498	0.99485	0.49666	0.99711	0.9994	0.99939	0.99981	0.99778	1.4176e-08	8.3123e-09	9.0139e-06	6.8567e-06	0.00015895	5.1943e-07	5.7625e-09	3.9109e-07	3.4594e-10	0.0005874	0.0020479	2.9036e-05	1.8141e-06	2.3926e-07	0.99716	1-2-3-4	0.99716	4
8138277	VWDE	7	8138277	rs17444203	0.99956	0.49974	0.99975	1	1	0.03075	0.013178	2.8599e-07	6.0959e-09	3.6337e-07	4.9731e-07	0.96733	1.7377e-07	1.9934e-08	1.1663e-08	5.2453e-11	1.9849e-06	0.019488	0.0019163	1.7197e-08	2.8711e-10	0.01126	1-2	0.96733	2
8138258	VWDE	7	8138258	rs17444259	0.99305	0.49738	0.99611	0.99997	0.99994	0.93898	0.091994	5.8728e-07	1.5026e-08	6.1907e-06	8.2855e-06	0.060813	2.6583e-05	5.0263e-08	3.7819e-07	1.9686e-10	1.8413e-05	0.84716	0.00020113	8.014e-07	4.0934e-09	0.091766	1-2-3	0.84716	3
8137798	PSMG3	7	8137798	rs4725235	0.86392	0.96709	0.96	0.12061	0.12032	0.74613	0.99951	3.5932e-07	3.4063e-07	7.1882e-05	0.25301	0.00018936	1.3471e-06	2.274e-05	1.0729e-06	5.1571e-07	0.62631	0.00022359	0.00065247	0.00026511	7.0431e-06	0.11925	3-4	0.62631	2
8137709	ZFAND2A	7	8137709	rs2960841	0.99885	0.27334	0.99887	0.92893	0.92859	0.95967	0.99999	2.0374e-08	2.2503e-09	7.1741e-07	0.038761	4.2004e-06	4.5713e-08	3.246e-05	8.393e-09	8.9293e-08	0.032306	4.725e-06	0.0015316	0.00031022	7.8756e-07	0.92705	1-2-3-4	0.92705	4
8137414	NUB1	7	8137414	rs13234689	0.95314	0.58401	0.97723	0.99972	0.9997	0.35962	0.073422	7.0154e-06	2.2093e-07	9.2045e-06	0.00012865	0.63871	6.9739e-06	3.4595e-07	6.4495e-07	2.8693e-09	0.00014551	0.28784	0.0015295	5.2514e-07	1.5301e-08	0.071618	1-2	0.63871	2
8137271	AOC1	7	8137271	rs6464101	1	0.49995	1	0.84726	0.84699	0.97803	1	1.2688e-12	6.3353e-13	3.0892e-10	0.021744	4.4398e-10	6.1458e-12	3.8755e-06	4.0609e-12	1.1455e-07	0.13098	1.037e-09	0.00022664	0.00028206	1.3925e-05	0.84675	1-2-3-4	0.84675	4
8137264	TMEM176A	7	8137264	rs6464104	0.99999	0.49716	1	0.99996	0.99996	1	0.99933	5.321e-12	1.7011e-12	6.6736e-07	6.0675e-09	1.6127e-09	5.5069e-08	2.0458e-12	1.4493e-07	4.9947e-14	3.6387e-05	0.00066576	1.3003e-10	5.0134e-07	9.3028e-08	0.9993	1-2-3-4	0.9993	4
8137219	ZBED6CL	7	8137219	rs11769348	0.99995	0.47293	0.99997	0.99679	0.99657	0.99834	0.99999	1.5729e-08	7.8505e-11	3.3855e-08	0.00087414	2.1823e-06	9.5727e-08	7.7437e-06	3.4788e-10	3.1012e-09	0.0023401	6.6874e-06	0.00078006	0.00020405	7.3196e-08	0.99578	1-2-3-4	0.99578	4
8136067	TSPAN33	7	8136067	rs7779637	0.94299	0.9739	0.98351	0.99686	0.99643	0.99962	0.33453	3.259e-07	3.9026e-08	0.0010293	6.8802e-05	0.00030232	0.00042233	6.2611e-08	1.6197e-05	8.1297e-10	0.0020276	0.6637	1.3099e-05	1.8696e-05	2.0891e-07	0.3324	1-2-3	0.6637	3
8135172	ORAI2	7	8135172	rs10237343	0.99942	0.49141	0.99971	0.87733	0.87728	0.99965	0.99996	3.8e-09	3.4294e-09	6.7681e-06	0.00033749	2.3156e-06	6.7301e-08	2.7249e-08	1.1222e-07	6.4415e-09	0.12233	2.9331e-05	1.4961e-05	5.0119e-05	2.8294e-06	0.87723	1-2-3-4	0.87723	4
8134880	MOSPD3	7	8134880	rs10487157	0.98079	0.99442	0.99582	0.032021	0.032001	0.99936	0.99825	2.0417e-07	9.2196e-08	0.00079735	0.00040633	0.00022375	5.4364e-06	5.7022e-08	4.1791e-06	2.937e-09	0.96676	0.00071402	5.9656e-06	2.8281e-05	9.4117e-06	0.031044	3-4	0.96676	2
8134454	BRI3	7	8134454	rs13232181	0.90727	0.2332	0.89542	0.25905	0.25863	0.99915	0.68008	6.8029e-07	3.0762e-07	0.23435	0.00060643	0.00022972	0.0010574	1.2261e-07	0.00074948	6.2302e-09	0.50522	0.083525	9.4233e-06	0.0001349	1.928e-05	0.1741	3-4	0.50522	2
8133770	CCDC146	7	8133770	rs17230010	0.96331	0.41296	0.97511	0.99987	0.99987	0.95147	0.95258	6.0596e-07	3.4348e-07	1.1534e-05	6.2246e-05	0.036797	9.3257e-07	2.9448e-07	6.6813e-07	9.7303e-09	5.4679e-05	0.010608	0.011668	3.5341e-07	3.3442e-08	0.94079	1-2-3-4	0.94079	4
8133728	ZP3	7	8133728	rs1046304	0.83748	0.35986	0.8777	0.22049	0.21978	0.99733	0.64012	1.2297e-06	1.4272e-06	0.26503	0.0012827	0.0013216	0.0012828	2.7393e-07	0.00067919	3.3004e-08	0.51251	0.091566	6.4791e-05	0.00011313	1.293e-05	0.12614	3-4	0.51251	2
8133413	LIMK1	7	8133413	rs2269082	0.98192	0.9629	0.99493	0.72989	0.7297	0.9998	0.9992	2.8077e-08	1.4325e-08	0.00033592	0.00018464	1.0804e-05	2.9654e-06	6.4425e-08	2.4825e-06	2.2298e-09	0.26957	0.00044532	7.4871e-06	0.00020237	1.1582e-05	0.72922	1-2-3-4	0.72922	4
8133202	TYW1	7	8133202	rs7801032	0.99696	0.42262	0.99805	0.49222	0.49252	0.99983	0.98123	7.007e-09	6.8587e-09	0.0049246	0.00016763	3.506e-06	1.4856e-05	1.5065e-08	0.00026051	2.7472e-09	0.50233	0.013568	2.2783e-06	4.5522e-05	0.00010264	0.47858	3-4	0.50233	2
8133145	CRCP	7	8133145	rs10256544	0.95465	0.47504	0.9746	0.044916	0.044852	0.17921	0.99905	1.5224e-07	1.1496e-07	0.00010666	0.81942	6.6803e-05	1.3437e-06	3.8612e-05	3.1662e-06	1.5251e-06	0.13555	0.00077265	0.0012628	3.2786e-05	4.251e-06	0.042741	4	0.81942	1
8133114	VKORC1L1	7	8133114	rs12698509	0.99937	0.33312	0.99952	0.015958	0.01587	0.99722	0.99997	6.257e-09	7.6335e-09	8.4399e-06	0.0027731	5.7539e-06	1.2229e-07	3.0708e-07	5.1913e-08	3.355e-09	0.98126	1.2791e-05	5.3645e-06	8.9239e-05	1.3358e-06	0.015844	3-4	0.98126	2
8133018	ZNF716	7	8133018	rs11509954	0.83258	0.61593	0.91847	0.99905	0.9992	0.45694	0.2576	4.0774e-06	6.7395e-05	6.2826e-05	0.00037795	0.53394	8.3773e-06	5.9263e-07	8.4393e-05	7.2353e-07	0.00034955	0.20824	0.0086719	1.0171e-06	2.308e-06	0.24819	1-2	0.53394	2
8132515	BLVRA	7	8132515	rs10262602	0.97995	0.24792	0.97805	0.6502	0.64904	0.99974	0.84034	1.2943e-07	3.8292e-08	0.035252	0.00021969	3.6479e-05	0.0011278	5.3306e-08	0.00010909	1.7004e-09	0.31421	0.12313	3.5118e-06	0.00015206	1.5916e-05	0.52574	1-2-3-4	0.52574	4
8132376	STARD3NL	7	8132376	rs1014136	0.99998	0.99969	0.99999	0.0032285	0.0032198	0.030233	1	2.4224e-11	1.0982e-11	4.5634e-09	0.96963	1.8334e-08	1.5866e-10	6.2464e-06	8.0058e-11	3.6549e-07	0.027143	4.8101e-08	0.00013301	3.326e-06	5.2897e-07	0.0030859	4	0.96963	1
8132349	NME8	7	8132349	rs2722245	0.99451	0.98814	0.99845	0.28094	0.281	0.9999	0.99952	3.1158e-09	5.0507e-09	0.00011482	9.5256e-05	2.1042e-06	4.5116e-07	7.2275e-09	7.8325e-06	3.1745e-09	0.71877	0.00035558	2.5644e-06	2.3696e-05	7.4284e-05	0.28055	3-4	0.71877	2
8131539	TMEM106B	7	8131539	rs6460895	0.94897	0.95816	0.98474	0.60432	0.60374	0.93092	0.99964	1.0171e-06	1.737e-08	7.7936e-06	0.065542	0.00020344	1.2297e-06	6.5349e-05	9.3987e-08	3.1859e-07	0.33011	0.00014987	0.0032652	0.00052866	1.2166e-05	0.60011	1-2-3-4	0.60011	4
8130768	RNASET2	6	8130768	rs1819333	0.99997	0.49891	0.99998	0.99999	0.99999	0.99977	1	5.1019e-11	5.4121e-11	6.3596e-09	3.278e-06	7.5089e-08	1.5655e-10	2.3901e-08	2.3841e-10	7.2169e-10	9.8529e-06	1.0409e-07	0.00023116	4.2349e-07	3.4669e-08	0.99976	1-2-3-4	0.99976	4
8130720	SFT2D1	6	8130720	rs911200	0.92326	0.37599	0.94217	0.052953	0.052894	0.48733	0.99942	3.751e-07	7.5246e-08	2.7485e-05	0.5118	0.00030945	8.1438e-07	1.4072e-05	3.0166e-07	8.3399e-07	0.43521	0.00023753	0.00054973	5.258e-05	7.7621e-06	0.051788	4	0.5118	1
8130374	FBXO5	6	8130374	rs633399	0.9657	0.40149	0.97596	0.64943	0.64689	0.97151	0.99896	2.7609e-07	3.3666e-08	4.5527e-05	0.027964	5.9849e-05	1.8067e-05	2.7773e-05	2.9848e-07	3.9565e-08	0.32256	0.00091946	0.00043879	0.0024992	1.88e-06	0.64547	1-2-3-4	0.64547	4
8130129	NUP43	6	8130129	rs9767105	1	0.099316	0.99999	0.99984	0.99994	0.99999	0.99989	1.2821e-10	5.062e-09	4.0429e-08	2.6089e-06	1.5129e-06	5.2206e-10	1.7383e-10	7.0812e-07	6.8358e-09	5.283e-05	0.00011056	2.5137e-06	3.9156e-09	0.000108	0.99972	1-2-3-4	0.99972	4
8129728	AHI1	6	8129728	rs7750586	1	0.49999	1	1	1	1	0.99315	4.7355e-13	2.3414e-12	7.3072e-10	2.4253e-08	2.3605e-08	6.5118e-11	1.3869e-11	6.4488e-09	1.596e-12	1.9229e-06	0.0068467	4.9117e-08	1.3996e-08	1.2495e-08	0.99315	1-2-3-4	0.99315	4
8129649	SLC18B1	6	8129649	rs6934161	0.98388	0.25984	0.98272	0.99979	0.99979	0.99531	0.89593	9.0287e-08	1.8038e-07	4.8562e-06	0.00011702	0.0037336	1.3702e-06	1.053e-07	4.8149e-07	1.8107e-08	8.4849e-05	0.10033	0.00084393	1.4794e-06	5.5815e-08	0.89488	1-2-3-4	0.89488	4
8129637	VNN2	6	8129637	rs1883617	0.8456	0.44924	0.89813	0.10036	0.10029	0.24925	0.99983	1.623e-07	7.6138e-08	3.1735e-05	0.74899	5.3695e-05	5.0616e-07	3.9464e-05	3.6264e-07	1.6821e-06	0.15061	7.8775e-05	0.0016707	4.363e-05	7.3975e-06	0.098475	4	0.74899	1
8129618	VNN1	6	8129618	rs742516	0.91122	0.20389	0.88227	0.99566	0.99499	0.99973	0.96843	4.452e-07	9.0218e-08	0.00036508	0.000169	9.9171e-05	0.00054134	6.4467e-08	2.3358e-06	1.7665e-09	0.0038008	0.030564	3.7889e-06	0.00013639	1.901e-07	0.96432	1-2-3-4	0.96432	4
8129379	ECHDC1	6	8129379	rs9375492	0.94802	0.21217	0.93377	0.027521	0.02748	0.12087	0.9985	2.5084e-07	2.1231e-07	5.4832e-05	0.87808	0.0003608	1.1545e-06	2.5052e-05	1.6295e-06	7.1204e-07	0.094335	0.0010826	0.00065758	1.9363e-05	2.3774e-06	0.025374	4	0.87808	1
8129363	HDDC2	6	8129363	rs2275623	0.99997	0.98129	0.99999	0.17128	0.17128	0.99852	1	2.2165e-11	5.0075e-12	4.8695e-09	0.001476	8.7932e-09	6.9365e-11	2.8556e-08	3.6747e-11	4.8364e-09	0.82722	9.6724e-09	1.9054e-06	2.4295e-05	2.1617e-05	0.17126	3-4	0.82722	2
8129193	CEP85L	6	8129193	rs9320656	0.99617	0.49838	0.99785	0.3687	0.36891	0.99285	0.99995	4.94e-09	3.2145e-09	8.0612e-06	0.0071129	1.9683e-06	6.4995e-08	1.4975e-07	4.0974e-07	1.8953e-07	0.62395	4.1034e-05	3.8444e-05	1.6953e-05	0.00022578	0.36861	3-4	0.62395	2
8129108	ZUFSP	6	8129108	rs9320579	0.87021	0.9131	0.95799	0.41488	0.41481	0.4787	0.99687	8.1305e-07	2.7313e-07	0.00014096	0.50395	0.0019686	2.2835e-06	4.8017e-05	1.3953e-06	9.5106e-06	0.081003	0.0010172	0.015323	4.053e-05	1.3451e-05	0.39648	4	0.50395	1
8128850	SLC22A16	6	8128850	rs9386904	0.98918	0.88609	0.99657	0.10273	0.10288	0.99999	0.89545	1.0004e-08	2.9227e-09	0.080247	5.3965e-06	3.8964e-06	0.00021583	1.7356e-09	0.00039064	6.1202e-11	0.8166	0.023696	1.4536e-07	5.6497e-05	2.4352e-05	0.078761	3-4	0.8166	2
8128638	SCML4	6	8128638	rs9373984	0.99986	0.74831	0.99995	0.03822	0.03808	0.14737	1	5.3084e-11	2.6716e-11	1.2383e-08	0.85096	1.7699e-08	1.6748e-10	8.5327e-05	1.2677e-10	5.3874e-07	0.11082	2.412e-08	0.0015884	5.6797e-05	1.3772e-06	0.03649	4	0.85096	1
8128316	GPR63	6	8128316	rs1359932	0.79746	0.25126	0.7814	0.99869	0.99693	0.38215	0.18326	0.0010757	2.6993e-07	0.00013568	0.00058961	0.60779	0.00058516	5.8493e-05	1.2876e-06	5.4378e-09	0.00058134	0.20715	0.0083325	4.4e-05	3.1702e-08	0.17366	1-2	0.60779	2
8126452	PEX6	6	8126452	rs9986447	0.99998	0.87511	0.99999	1	1	0.99999	1	1.0248e-09	2.7116e-11	3.7991e-09	5.915e-07	4.0336e-07	2.9473e-09	2.3058e-08	1.8805e-10	5.1533e-11	3.5202e-07	4.0582e-06	5.2281e-06	1.2826e-07	5.5305e-09	0.99999	1-2-3-4	0.99999	4
8126303	TREM1	6	8126303	rs2627569	0.98349	0.27138	0.98308	0.64321	0.63701	0.61562	0.99947	1.5903e-06	1.6883e-08	2.9013e-05	0.33436	0.00029256	1.3473e-06	0.0056831	2.8073e-07	7.1184e-07	0.022405	0.0002055	0.044046	0.00051024	1.166e-06	0.59247	1-2-3-4	0.59247	4
8126296	TREML3P	6	8126296	rs4236073	1	0.25	1	0.45919	0.45902	1	1	4.7828e-14	3.2345e-14	7.1251e-09	1.2304e-08	4.2307e-11	1.5319e-10	1.1413e-11	9.6962e-10	2.0125e-13	0.54079	1.8123e-07	9.8229e-10	0.00018907	2.1357e-05	0.459	3-4	0.54079	2
8126095	CCDC167	6	8126095	rs2776906	0.88937	0.42067	0.9244	0.99959	0.99188	0.62067	0.2848	0.0026632	1.503e-07	3.9899e-05	0.00018589	0.37085	0.0047295	0.00010071	5.3093e-07	3.1493e-09	0.00018247	0.33691	0.0055269	0.00021592	1.4489e-08	0.27859	1-2	0.37085	2
8125436	HLA-DRB5	6	8125436	rs3129768	0.9975	0.6905	0.999	0.99989	0.99989	0.99999	0.26289	2.9185e-09	3.0683e-09	2.6348e-05	2.642e-06	3.9174e-06	8.1626e-06	4.8731e-10	7.4402e-06	4.9116e-11	7.4756e-05	0.73707	9.83e-08	2.472e-07	1.6516e-07	0.26281	1-2-3	0.73707	3
8124510	HIST1H2BL	6	8124510	rs10484401	0.87887	0.21566	0.85504	0.98008	0.98005	0.9882	0.98538	2.7741e-06	5.6398e-07	0.00023462	0.0070557	0.0029438	9.3973e-06	9.1742e-06	5.7069e-06	6.5128e-08	0.012618	0.011426	0.0017863	2.3341e-05	1.9977e-06	0.96388	1-2-3-4	0.96388	4
8124351	SLC17A3	6	8124351	rs599444	0.99831	0.91066	0.99949	0.99999	0.99999	0.21947	0.22286	2.4506e-06	6.1814e-09	9.3014e-07	3.2537e-06	0.73366	3.0463e-06	4.876e-07	1.8971e-08	9.4445e-10	3.669e-06	0.04347	0.04686	4.3433e-07	1.7667e-09	0.17599	1-2	0.73366	2
8123739	NRN1	6	8123739	rs2208870	0.84874	0.15017	0.75127	0.33557	0.33509	0.9619	0.99942	3.8135e-07	2.1168e-07	0.00012657	0.037808	0.00013545	2.8045e-06	2.7016e-06	1.0586e-06	1.3727e-07	0.62649	0.00031245	0.00015418	0.00047712	6.2157e-06	0.33448	3-4	0.62649	2
8122336	ABRACL	6	8122336	rs9376396	0.85391	0.45583	0.90642	0.078369	0.078257	0.22558	0.99873	3.0005e-07	2.7376e-07	0.00012309	0.77187	0.00016116	1.4717e-06	6.5611e-05	4.7847e-06	1.5006e-06	0.14962	0.00097809	0.0023191	5.6102e-05	4.4586e-06	0.074787	4	0.77187	1
8121757	HSF2	6	8121757	rs561470	0.92889	0.51764	0.96104	0.26899	0.26884	0.99794	0.99893	1.4812e-07	6.1988e-08	0.00022133	0.0019934	4.8959e-05	6.0399e-06	3.3481e-07	1.6049e-06	9.661e-09	0.72878	0.00078788	1.6955e-05	0.00015769	1.0632e-05	0.26798	3-4	0.72878	2
8121685	DCBLD1	6	8121685	rs7763979	0.99871	0.49895	0.99928	0.98323	0.98714	0.99999	0.11948	1.7635e-09	3.588e-09	0.0085644	1.9772e-06	3.5011e-06	3.632e-05	3.6496e-10	0.0039378	4.874e-11	0.0042559	0.86798	8.4629e-08	1.2011e-06	6.3958e-06	0.11522	1-2-3	0.86798	3
8121596	FAM26F	6	8121596	rs9320562	0.87444	0.39026	0.90963	0.99732	0.9952	0.98386	0.34866	3.2539e-05	2.8391e-07	0.0002645	0.0012454	0.014655	0.0020226	1.8773e-06	6.0216e-06	9.4638e-09	0.0011674	0.63436	0.00020894	6.5856e-05	1.0013e-07	0.34597	1-2-3	0.63436	3
8121588	DSE	6	8121588	rs9384981	0.91391	0.71133	0.96482	0.30879	0.30876	0.87719	0.99976	8.0376e-08	1.0015e-07	2.4109e-05	0.12219	5.2056e-05	3.2173e-07	6.244e-06	1.0313e-06	8.4241e-07	0.56894	0.00015731	0.00056096	7.9782e-05	4.77e-05	0.30794	3-4	0.56894	2
8121300	QRSL1	6	8121300	rs3121433	0.87292	0.54886	0.93112	0.99534	0.99503	0.99736	0.14933	1.9746e-06	4.6347e-08	0.0011227	0.00041074	0.0021937	0.00031268	2.8193e-07	1.638e-05	2.4575e-09	0.0031106	0.84703	3.6264e-05	1.2457e-05	2.3099e-07	0.14576	1-2-3	0.84703	3
8121161	UFL1	6	8121161	rs2472897	0.88632	0.07721	0.68615	0.21776	0.21773	0.33758	0.99847	1.2363e-06	9.0659e-07	0.00025198	0.65526	0.00053417	4.9097e-06	3.4402e-05	3.3805e-06	1.2584e-05	0.12668	0.00072877	0.0065717	3.3056e-05	2.6272e-05	0.20985	4	0.65526	1
8121144	MANEA	6	8121144	rs7774322	1	0.2498	1	0.99945	0.99942	1	0.84704	5.5657e-12	1.4387e-12	9.4394e-05	9.1249e-10	1.3078e-09	2.7015e-05	5.9529e-13	4.3212e-07	3.3105e-14	0.00045806	0.15284	5.0678e-11	3.1335e-06	2.2801e-08	0.84658	1-2-3-4	0.84658	4
8121095	ANKRD6	6	8121095	rs1328016	0.9266	0.33214	0.93751	0.99435	0.994	0.99957	0.93746	3.3846e-07	5.0706e-08	0.00049737	0.00013492	0.00025848	0.0002237	1.4286e-07	4.1323e-06	1.7576e-09	0.0050172	0.061554	3.2738e-05	0.00012627	2.8514e-07	0.93215	1-2-3-4	0.93215	4
8120826	IRAK1BP1	6	8120826	rs906319	0.82626	0.23839	0.80968	0.98451	0.98345	0.98812	0.41131	1.5266e-05	8.7459e-07	0.002083	0.0018489	0.009714	0.0009965	2.6934e-06	3.7132e-05	2.2473e-08	0.011516	0.57584	0.00030263	8.8927e-05	9.6178e-07	0.39755	1-2-3	0.57584	3
8120758	SENP6	6	8120758	rs6936085	0.99878	0.40363	0.99918	0.054255	0.054135	0.92824	1	2.9902e-09	1.4924e-09	6.4974e-07	0.071698	1.1493e-06	9.5025e-09	1.9655e-06	6.9841e-09	8.5087e-08	0.87404	1.4863e-06	5.9857e-05	0.00012444	6.688e-06	0.054066	3-4	0.87404	2
8120215	PAQR8	6	8120215	rs2073032	0.98631	0.99312	0.99614	0.99989	0.99989	0.078193	0.034952	1.3736e-07	7.8529e-07	1.7601e-05	8.0734e-06	0.91835	4.3567e-07	1.2404e-08	1.6551e-06	4.9215e-09	7.9868e-05	0.046682	0.0034521	4.8652e-08	3.6461e-08	0.031412	1-2	0.91835	2
8120061	ENPP4	6	8120061	rs5011271	0.99982	0.63531	0.99992	1	0.92586	0.9791	0.23242	0.00056891	5.4958e-10	3.6677e-08	6.5542e-07	0.020091	0.073046	7.3016e-06	1.2781e-09	6.2959e-11	3.748e-07	0.67387	0.0002349	0.00051262	1.2813e-10	0.23166	1-2-3	0.67387	3
8119427	TREML4	6	8119427	rs4236073	1	0.24889	1	0.95787	0.95785	1	1	2.3974e-12	5.1103e-13	7.6649e-09	1.3307e-07	5.7562e-10	6.7193e-10	5.542e-11	5.4129e-11	5.9546e-13	0.042122	6.48e-08	2.1201e-09	2.3345e-05	1.2444e-05	0.95784	1-2-3-4	0.95784	4
8118833	UHRF1BP1	6	8118833	rs6457792	1	0.16179	1	1	0.99997	1	0.97825	4.8516e-11	2.4868e-12	3.9098e-07	8.6408e-09	9.6665e-09	9.2695e-06	4.7487e-11	1.6595e-09	6.5464e-14	4.3715e-06	0.021745	1.5658e-09	1.3359e-05	1.1047e-10	0.97823	1-2-3-4	0.97823	4
8118734	ITPR3	6	8118734	rs4259245	0.95591	0.9382	0.98647	0.48449	0.48415	0.99998	0.43019	1.5769e-08	8.0667e-09	0.28132	1.8628e-05	5.0745e-06	0.0013204	2.8145e-09	0.0010301	1.5741e-10	0.23313	0.28613	1.9667e-07	6.3079e-05	1.0403e-05	0.19697	1-2-3	0.28613	3
8117572	ZNF391	6	8117572	rs9357037	0.99986	0.14214	0.99973	0.99999	0.99999	0.98954	0.11025	1.1036e-07	7.4948e-09	8.7609e-07	1.0045e-06	0.010402	4.1075e-06	1.0713e-08	4.3912e-07	7.812e-11	3.1186e-06	0.87934	5.5114e-05	2.21e-07	3.6956e-09	0.11019	1-2-3	0.87934	3
8117510	HMGN4	6	8117510	rs9467791	0.96954	0.14515	0.94386	0.89241	0.89293	0.97433	0.9993	3.99e-07	3.9892e-07	4.2467e-05	0.024019	0.0002083	9.1197e-07	1.3367e-06	4.0352e-06	7.0872e-06	0.083002	0.0004411	0.0014372	8.0978e-06	0.00051931	0.89031	1-2-3-4	0.89031	4
8117435	BTN3A2	6	8117435	rs1977	0.98912	0.18934	0.98407	0.99992	0.99992	0.9983	0.98584	1.4157e-07	1.3333e-07	5.4885e-06	2.7936e-05	0.0016269	4.9692e-07	2.1493e-08	1.5287e-06	2.4527e-09	4.311e-05	0.01252	4.0609e-05	1.5247e-07	2.4783e-07	0.98573	1-2-3-4	0.98573	4
8117243	LRRC16A	6	8117243	rs4368803	0.99645	0.60427	0.99834	0.99998	0.99997	0.99963	0.402	3.9574e-08	1.3821e-09	4.1051e-06	1.5737e-06	0.00035955	8.9685e-06	3.9038e-09	2.2385e-07	2.2877e-11	1.0109e-05	0.59762	5.6921e-06	4.2923e-07	2.6662e-09	0.40199	1-2-3	0.59762	3
8116780	DSP	6	8116780	rs13198760	0.9333	0.46408	0.95865	0.99979	0.99984	0.6841	0.265	3.1969e-07	6.1261e-06	1.5463e-05	5.7006e-05	0.31295	1.5495e-06	6.6208e-08	4.762e-05	4.6365e-08	8.2185e-05	0.42197	0.0028817	2.1864e-07	5.8031e-07	0.26198	1-2-3	0.42197	3
8116760	RIOK1	6	8116760	rs13198760	0.89347	0.23043	0.87519	0.05772	0.057618	0.25976	0.99965	3.3889e-07	1.6318e-07	6.5453e-05	0.73893	0.00011922	1.0417e-06	4.4911e-05	7.0697e-07	1.0449e-06	0.20328	0.00016085	0.0011472	6.1837e-05	4.4103e-06	0.056185	4	0.73893	1
8116610	NQO2	6	8116610	rs1028612	0.94693	0.52626	0.97146	0.99142	0.99103	0.99991	0.86279	7.7923e-08	3.3733e-08	0.0017265	6.9248e-05	2.2914e-05	0.00034509	1.3673e-08	7.6426e-06	7.3338e-10	0.0067759	0.13511	9.422e-07	5.1173e-05	2.1413e-07	0.8559	1-2-3-4	0.8559	4
8116439	SCGB3A1	5	8116439	rs10052782	0.99561	0.9991	0.99884	0.99995	0.99995	0.31034	0.32959	6.1478e-07	4.3477e-08	2.2287e-06	2.6024e-05	0.64902	5.3619e-07	4.7677e-07	1.0686e-07	5.8388e-09	1.9661e-05	0.021389	0.040615	2.9715e-07	1.6093e-08	0.28893	1-2	0.64902	2
8116247	ZNF354A	5	8116247	rs12514827	0.89961	0.83146	0.96395	0.01566	0.015638	0.99908	0.99929	1.2813e-07	6.3806e-08	0.00028487	0.00078065	0.00012786	2.0085e-06	7.6602e-08	1.3705e-06	4.2841e-09	0.98327	0.00029838	7.9629e-06	2.437e-05	3.1977e-06	0.015199	3-4	0.98327	2
8116245	CLK4	5	8116245	rs10516147	0.88324	0.80195	0.95647	0.2261	0.22588	0.58083	0.99985	1.3677e-07	4.7375e-08	2.0881e-05	0.41774	5.0883e-05	4.6699e-07	3.9682e-05	2.1289e-07	4.5101e-07	0.35614	7.8464e-05	0.0013423	0.00018106	4.133e-06	0.22441	4	0.41774	1
8116227	CLK4	5	8116227	rs10516147	0.98961	0.89576	0.99677	0.028502	0.028447	0.16958	0.99998	1.3802e-08	1.1579e-08	1.3483e-06	0.82994	6.5207e-06	3.4956e-08	2.4713e-05	7.0667e-08	3.5888e-07	0.14156	1.1405e-05	0.00044875	3.1882e-05	1.5131e-06	0.027979	4	0.82994	1
8116051	DBN1	5	8116051	rs335420	0.9884	0.43403	0.9949	0.81545	0.81527	0.9982	0.95005	1.7572e-07	9.8909e-08	0.0046641	0.0016917	7.5372e-05	8.6714e-05	3.7642e-07	8.1612e-05	1.3102e-08	0.1781	0.045041	2.9239e-05	0.00018573	1.0953e-05	0.77003	1-2-3-4	0.77003	4
8113800	FBN2	5	8113800	rs10519994	0.99079	0.15372	0.98339	0.15593	0.15572	0.99354	0.99988	3.1892e-08	1.7725e-08	3.6202e-05	0.0064341	1.6387e-05	4.8304e-07	2.1461e-07	3.3618e-07	2.1367e-08	0.83759	6.5604e-05	1.1935e-05	0.00022117	1.2884e-05	0.15561	3-4	0.83759	2
8113483	TMEM232	5	8113483	rs244412	0.97741	0.29067	0.97898	0.99823	0.99824	0.9915	0.93151	3.0436e-07	4.4711e-07	5.5201e-05	0.00028747	0.0067221	4.0041e-06	2.5845e-07	1.2095e-05	4.377e-08	0.0014129	0.061692	0.0014915	3.1537e-06	2.2574e-06	0.92832	1-2-3-4	0.92832	4
8113250	ERAP1	5	8113250	rs27529	0.99985	0.41948	0.9999	0.99996	0.99996	1	0.62247	3.9951e-10	5.5997e-11	8.1549e-06	1.425e-07	2.0839e-07	4.4624e-07	4.9572e-11	6.7111e-06	1.0684e-12	2.7825e-05	0.37751	4.8797e-09	5.0982e-08	9.9091e-08	0.62245	1-2-3-4	0.62245	4
8113220	ELL2	5	8113220	rs3777200	0.79929	0.14203	0.6716	0.9215	0.92146	0.98136	0.99509	9.4175e-07	7.0534e-07	0.00046243	0.017898	0.00043205	8.6538e-06	2.2469e-06	1.1913e-05	2.459e-07	0.060111	0.003992	0.00030113	5.6471e-05	1.1441e-05	0.91671	1-2-3-4	0.91671	4
8113157	TTC37	5	8113157	rs2161258	0.99267	0.71872	0.9972	0.1238	0.12376	0.99931	0.9997	1.1869e-08	5.9415e-09	8.8742e-05	0.00068012	4.8228e-06	9.8028e-07	4.6629e-08	1.015e-06	5.0166e-09	0.87541	0.00020725	4.1577e-06	6.0443e-05	1.5614e-05	0.12352	3-4	0.87541	2
8112902	DHFR	5	8112902	rs1650653	0.99329	0.25863	0.99298	0.11291	0.11277	0.99927	0.99957	2.7707e-08	3.5705e-08	0.00015264	0.00069938	2.8321e-05	3.3633e-06	6.631e-08	6.3621e-07	2.4861e-09	0.88623	0.00024191	3.3928e-06	0.00014471	1.8362e-06	0.11249	3-4	0.88623	2
8112896	ANKRD34B	5	8112896	rs1650653	0.98027	0.24588	0.9785	0.84125	0.84123	0.99381	0.99944	1.1258e-07	7.0147e-08	5.2937e-05	0.0060769	5.2048e-05	1.1185e-06	4.6468e-07	1.224e-06	7.4837e-08	0.15259	0.00044961	6.1376e-05	4.8959e-05	2.9764e-05	0.84064	1-2-3-4	0.84064	4
8112615	ENC1	5	8112615	rs6886768	0.99998	0.37093	0.99998	0.42644	0.42649	1	1	5.5209e-11	1.5141e-10	9.4673e-08	1.4655e-06	6.2486e-08	8.8757e-10	1.0511e-10	4.3696e-09	1.4419e-09	0.5735	6.664e-07	3.6534e-07	5.7944e-06	5.7797e-05	0.42643	3-4	0.5735	2
8112376	CENPK	5	8112376	rs40198	1	0.081202	1	1	1	0.017905	0.0039424	7.6329e-12	3.7402e-10	9.7377e-11	1.0451e-09	0.98167	1.1175e-11	3.7874e-12	3.0036e-10	6.0035e-12	7.1033e-10	0.014389	0.00042625	3.2575e-12	1.1044e-11	0.0035162	1-2	0.98167	2
8111136	FAM134B	5	8111136	rs377978	0.99982	0.36944	0.99987	0.0055767	0.0055724	1	0.99998	4.3475e-10	7.5691e-11	1.6017e-05	1.8377e-06	1.0674e-07	5.155e-08	2.5242e-10	8.3451e-08	2.2266e-11	0.9944	7.302e-06	2.1066e-08	7.2153e-06	2.929e-06	0.005562	3-4	0.9944	2
8110966	FAM173B	5	8110966	rs2662532	0.90492	0.13811	0.82554	0.56363	0.56345	0.75417	0.99937	4.7611e-07	2.0235e-07	7.3036e-05	0.24392	0.00020683	1.9142e-06	1.6325e-05	8.2471e-07	1.1012e-06	0.19237	0.00034887	0.001691	0.00016925	7.0014e-06	0.5612	1-2-3-4	0.5612	4
8110882	FLJ33360	5	8110882	rs271397	0.99658	0.3949	0.99757	0.99999	0.99998	0.35347	0.20503	4.8022e-06	1.8438e-08	6.0792e-07	4.3565e-06	0.64253	6.4759e-06	3.237e-07	6.2069e-08	5.7676e-10	5.5686e-06	0.15243	0.0039962	7.8598e-07	4.7031e-09	0.20102	1-2	0.64253	2
8110755	SLC12A7	5	8110755	rs4535497	1	1	1	1	1	1	0.042262	1.106e-11	1.457e-12	4.7846e-10	7.4018e-10	1.6074e-07	3.1461e-09	1.4965e-12	1.6234e-10	3.6383e-14	2.0044e-09	0.95774	4.9172e-09	1.1965e-10	3.9294e-12	0.042262	1-2-3	0.95774	3
8110620	BTNL3	5	8110620	rs17704291	0.99994	0.31325	0.99995	0.0072259	0.0072131	0.11076	1	6.2569e-10	6.6016e-10	3.9836e-08	0.88905	1.2318e-06	1.5441e-09	6.4725e-06	2.0249e-09	3.3956e-07	0.10372	1.0463e-06	0.00018515	7.7312e-06	1.0667e-06	0.0070243	4	0.88905	1
8109438	LARP1	5	8109438	rs11740589	0.82754	0.53194	0.90457	0.13039	0.13024	0.95786	0.99827	4.5835e-07	2.9948e-07	0.00064641	0.041724	0.00026116	7.1305e-06	3.7261e-06	3.7856e-06	1.1466e-07	0.82722	0.00080755	0.00014573	0.00015588	9.0305e-06	0.12901	3-4	0.82722	2
8108378	CTNNA1	5	8108378	rs288028	0.99979	0.15634	0.99964	0.85494	0.85442	0.92122	1	1.9337e-09	4.8673e-10	2.0937e-07	0.077402	5.2408e-07	9.9655e-09	4.2978e-05	2.1912e-09	1.5538e-07	0.06766	1.1089e-06	0.0013291	0.00047244	2.2562e-06	0.85309	1-2-3-4	0.85309	4
8107920	SLC22A5	5	8107920	rs2631360	1	0.96243	1	0.99998	0.99999	1	0.89879	2.6526e-12	5.8456e-09	1.6525e-07	1.1313e-08	9.006e-07	9.4407e-10	1.0518e-12	1.3128e-05	2.3782e-10	4.8442e-06	0.10119	1.9544e-07	1.7762e-09	3.6285e-07	0.89879	1-2-3-4	0.89879	4
8107909	SLC22A4	5	8107909	rs273912	0.94355	0.19345	0.92055	0.96648	0.96574	0.99958	0.96471	9.1903e-07	5.5662e-08	0.0021261	0.000193	0.00019685	0.00050308	3.2014e-07	1.254e-05	2.1748e-09	0.031184	0.032455	2.6436e-05	0.00024853	3.0133e-06	0.93305	1-2-3-4	0.93305	4
8107234	MAN2A1	5	8107234	rs845742	0.97823	0.87639	0.99297	0.047443	0.047377	0.1606	0.99983	1.0553e-08	6.3765e-09	2.5578e-05	0.83778	5.4013e-06	5.0745e-07	3.9659e-05	2.9997e-07	1.3718e-06	0.11475	0.00014118	0.0015716	3.1312e-05	4.3516e-06	0.045653	4	0.83778	1
8107164	PPIP5K2	5	8107164	rs26429	0.99995	0.45115	0.99997	0.93887	0.93882	0.92561	1	5.0413e-10	3.1223e-10	6.0364e-08	0.057455	7.7408e-07	1.1876e-09	4.1904e-05	1.0972e-09	9.2642e-07	0.0036737	6.0343e-07	0.016895	7.7868e-06	3.6045e-06	0.92192	1-2-3-4	0.92192	4
8107133	PAM	5	8107133	rs2431321	1	0.80117	1	0.88181	0.87728	1	1	2.883e-13	2.5735e-14	9.0322e-11	9.447e-09	8.2968e-11	1.114e-11	6.292e-11	5.35e-13	3.2073e-14	0.11819	1.0335e-09	2.7702e-09	0.0045316	4.9995e-08	0.87728	1-2-3-4	0.87728	4
8107044	ERAP2	5	8107044	rs27290	1	0.87181	1	1	1	1	0.3468	1.6347e-15	1.2297e-15	9.4435e-12	1.2364e-12	8.7822e-11	2.6781e-12	2.7007e-16	1.5544e-11	3.0812e-17	2.6658e-11	0.6532	8.4471e-13	3.053e-13	9.8716e-14	0.3468	1-2-3	0.6532	3
8107005	CAST	5	8107005	rs26483	1	0.49973	1	0.99683	0.99684	1	0.99999	4.1438e-13	1.2563e-12	1.1242e-08	1.3617e-07	7.7905e-09	2.1235e-10	7.953e-11	9.8045e-09	1.9773e-11	0.0031618	1.2755e-05	8.9035e-07	6.123e-07	4.0191e-06	0.99682	1-2-3-4	0.99682	4
8106709	ATG10	5	8106709	rs1485587	0.98171	0.67291	0.99237	0.94376	0.94369	0.99978	0.99712	1.7781e-08	6.4873e-09	9.9816e-05	0.00020886	7.1728e-06	4.0097e-06	5.477e-08	1.7212e-06	1.4089e-09	0.055924	0.0027687	4.2754e-06	7.3027e-05	4.0644e-06	0.9409	1-2-3-4	0.9409	4
8106633	MSH3	5	8106633	rs12513549	0.99832	0.36927	0.99873	0.99914	0.99912	0.99998	0.99974	3.403e-09	1.5543e-09	2.0861e-06	1.5475e-05	2.5906e-06	1.7934e-07	8.0477e-09	6.2799e-08	2.075e-10	0.00083822	0.00025144	1.2675e-06	2.289e-05	1.0828e-07	0.99887	1-2-3-4	0.99887	4
8106516	JMY	5	8106516	rs13177425	0.99888	0.17641	0.99829	0.18118	0.18052	0.9995	0.98895	7.4053e-09	3.2485e-08	0.0075378	0.00048197	1.2481e-05	8.709e-05	1.3089e-07	1.3726e-05	2.6881e-09	0.81078	0.0033984	4.6311e-06	0.00058954	6.6757e-06	0.17709	3-4	0.81078	2
8106403	F2RL1	5	8106403	rs2243057	0.98004	0.9757	0.99443	0.81454	0.81451	0.99982	0.99836	3.7819e-08	1.2064e-08	0.00012004	0.00015889	1.5752e-05	6.5815e-06	2.9996e-08	1.0388e-06	2.0583e-09	0.18516	0.0015	4.1802e-06	5.0524e-05	1.9973e-05	0.81297	1-2-3-4	0.81297	4
8106354	IQGAP2	5	8106354	rs7706926	0.87122	0.28055	0.87079	0.087091	0.08712	0.99964	0.99443	2.7308e-07	8.081e-08	0.0021552	0.0002793	7.9924e-05	1.0402e-05	5.0808e-08	4.5089e-05	3.584e-09	0.9104	0.003279	4.282e-06	3.0864e-05	2.4805e-05	0.083687	3-4	0.9104	2
8106271	NSA2	5	8106271	rs10515194	0.99985	0.6637	0.99994	0.99997	0.99997	0.99998	0.99906	6.5086e-10	5.9771e-10	4.7749e-07	1.3025e-06	8.4579e-06	3.1307e-08	1.0247e-09	3.5158e-08	7.192e-11	3.1653e-05	0.00092899	9.9984e-06	1.8163e-07	1.5386e-08	0.99902	1-2-3-4	0.99902	4
8106141	FCHO2	5	8106141	rs7709974	0.99373	0.18886	0.99087	0.98907	0.9888	0.99923	0.99922	2.287e-07	1.2703e-08	8.7075e-06	0.00057417	8.2174e-05	2.4237e-06	2.1217e-06	1.3709e-07	4.3549e-09	0.010349	0.00068503	0.00011259	0.00026378	7.2555e-07	0.98792	1-2-3-4	0.98792	4
8105663	NLN	5	8105663	rs2561212	0.87491	0.6953	0.94578	0.17336	0.17383	0.99978	0.43036	8.7206e-08	4.5418e-08	0.47451	0.000189	2.9992e-05	0.00090309	3.6223e-08	0.0014083	1.487e-09	0.35052	0.092786	2.1539e-06	5.1856e-05	1.2277e-05	0.079589	3	0.47451	1
8105456	SETD9	5	8105456	rs2662021	0.99998	0.79597	0.99999	1	1	0.99997	0.99994	3.3736e-11	1.4825e-10	1.4549e-08	2.4467e-07	1.5937e-06	5.4475e-10	2.0121e-10	1.3384e-08	1.524e-10	4.1103e-06	6.1346e-05	3.0119e-05	7.3888e-09	1.3023e-07	0.9999	1-2-3-4	0.9999	4
8104680	C5orf22	5	8104680	rs250828	0.84082	0.47314	0.90095	0.99878	0.99877	0.99661	0.89419	8.1537e-07	5.3573e-07	0.00014642	0.00031958	0.0028022	1.6514e-05	2.113e-07	1.2523e-05	1.2981e-08	0.0007445	0.10283	0.00026385	3.3366e-06	4.1185e-07	0.89286	1-2-3-4	0.89286	4
8104449	CCT5	5	8104449	rs2548553	0.99888	0.14278	0.99784	0.046646	0.046553	0.1585	0.99999	5.0617e-09	3.0758e-09	1.0752e-06	0.84083	2.2354e-06	1.821e-08	3.6379e-05	1.6911e-08	4.7029e-07	0.11252	4.2927e-06	0.00063628	5.9507e-05	1.6981e-06	0.045908	4	0.84083	1
8104369	SRD5A1	5	8104369	rs494958	0.90807	0.52015	0.94828	0.68829	0.68817	0.87281	0.99981	9.5166e-08	3.2835e-08	1.745e-05	0.12636	3.877e-05	5.8559e-07	1.095e-05	2.286e-07	3.379e-07	0.18532	0.00013623	0.00077863	0.00012317	1.0085e-05	0.6872	1-2-3-4	0.6872	4
8103998	UFSP2	4	8103998	rs3733645	0.87781	0.89197	0.95947	0.98544	0.98478	0.9957	0.16068	6.9425e-07	1.5279e-07	0.0028866	0.0030342	0.0012248	0.00070449	3.0292e-07	6.2912e-05	1.2172e-08	0.0085749	0.83444	3.6983e-05	1.9796e-05	8.381e-07	0.14901	1-2-3	0.83444	3
8103932	CENPU	4	8103932	rs1401358	0.9265	0.059414	0.72978	0.99793	0.99647	0.93116	0.2613	5.1964e-05	3.2247e-07	0.00019005	0.00098229	0.066875	0.0013636	4.6301e-06	1.5667e-06	9.51e-09	0.00089525	0.67022	0.00092205	4.3531e-05	4.8749e-08	0.25845	1-2-3	0.67022	3
8103630	SH3RF1	4	8103630	rs10866336	0.87997	0.69905	0.94859	0.2634	0.26344	0.98539	0.99853	2.2187e-07	7.1939e-08	0.00059681	0.014431	6.135e-05	3.8604e-06	6.5373e-07	8.7863e-06	3.921e-07	0.72147	0.00079503	0.00011435	5.9968e-05	9.1863e-05	0.26237	3-4	0.72147	2
8103415	FAM198B	4	8103415	rs2881373	0.99911	0.98576	0.99976	0.02916	0.02915	0.29568	1	1.3697e-09	5.6502e-10	2.2125e-07	0.70409	4.8863e-07	4.1197e-09	5.7682e-06	2.5572e-09	7.8376e-07	0.26674	6.7044e-07	0.0002267	1.6219e-05	1.0941e-05	0.02891	4	0.70409	1
8102988	GYPE	4	8102988	rs13130345	1	0.15976	1	1	1	0.88634	0.51431	2.4571e-10	1.6363e-11	1.9676e-09	6.2821e-09	0.11231	1.1623e-09	3.7981e-11	3.8692e-10	5.095e-13	1.0017e-08	0.37339	0.0013483	1.1842e-10	1.4157e-11	0.51296	1-2-3-4	0.51296	4
8102619	ANXA5	4	8102619	rs1480287	0.98316	0.65905	0.99286	0.18561	0.18565	0.80187	0.99998	2.1272e-08	7.6109e-09	2.9196e-06	0.19754	6.8967e-06	5.4572e-08	5.3618e-06	3.4873e-08	1.142e-06	0.61677	8.3121e-06	0.00057397	3.0984e-05	7.3745e-05	0.18499	3-4	0.61677	2
8102362	TIFA	4	8102362	rs4834244	0.90039	0.29451	0.9084	0.9948	0.99481	0.38316	0.33495	4.5645e-06	8.968e-06	0.0010647	0.00073499	0.58747	1.6295e-05	1.179e-06	2.9287e-05	4.3223e-07	0.003363	0.076457	0.028618	2.0832e-06	1.0854e-06	0.30223	1-2	0.58747	2
8102247	RPL34-AS1	4	8102247	rs17039162	0.981	0.84775	0.99379	0.99915	0.99937	0.99539	0.56723	4.485e-08	1.3156e-06	0.0001001	2.1744e-05	0.0044632	7.5882e-06	1.0229e-08	0.00022433	1.4623e-08	0.00050108	0.42798	0.00012131	1.2262e-06	3.5088e-06	0.56658	1-2-3-4	0.56658	4
8102214	PAPSS1	4	8102214	rs4956126	0.99997	0.99877	0.99999	0.16661	0.16652	0.49608	1	2.3202e-11	1.2867e-11	5.6526e-09	0.50365	8.375e-09	8.1737e-11	8.4451e-06	5.6221e-11	3.6822e-07	0.32973	1.179e-08	0.00025997	8.7868e-05	6.2604e-06	0.16626	4	0.50365	1
8102171	TBCK	4	8102171	rs12645490	0.99241	0.10974	0.98106	0.027584	0.027545	0.2638	0.99991	4.8153e-08	1.866e-08	9.4541e-06	0.73571	1.8677e-05	2.3829e-07	1.5049e-05	1.2149e-07	6.741e-07	0.23669	6.2191e-05	0.00045109	2.7966e-05	3.5389e-06	0.027009	4	0.73571	1
8102065	BDH2	4	8102065	rs2623070	0.99984	0.32425	0.99987	0.99989	0.99989	0.99497	0.80024	2.1323e-08	2.1979e-09	3.1138e-06	4.0114e-06	0.0044375	2.3882e-06	4.4872e-08	3.5877e-07	2.4505e-10	0.00010216	0.19532	0.00059097	2.4394e-06	3.9499e-08	0.79954	1-2-3-4	0.79954	4
8101844	ADH5	4	8101844	rs6852848	0.9759	0.154	0.9577	0.9871	0.9948	0.99839	0.49332	1.2739e-07	4.4629e-06	0.0007319	0.00015038	0.0014058	6.1707e-06	2.8166e-08	0.0076578	4.5861e-08	0.0043091	0.49687	5.0178e-05	1.203e-06	4.6935e-05	0.48876	1-2-3	0.49687	3
8101637	HSD17B13	4	8101637	rs6832102	0.89218	0.86933	0.96392	0.9903	0.99029	0.99593	0.9997	2.0294e-07	1.1297e-07	2.5293e-05	0.003344	0.00014365	4.942e-07	9.8649e-07	3.6344e-07	1.2167e-07	0.0063297	0.00013437	0.00058367	7.6206e-06	3.0471e-06	0.98943	1-2-3-4	0.98943	4
8101366	SCD5	4	8101366	rs6820324	0.99725	0.18486	0.99583	0.99999	0.99999	0.039414	0.015837	8.9516e-07	9.1763e-09	1.4507e-06	4.5888e-06	0.95858	7.7265e-07	5.2194e-08	2.9518e-08	1.8225e-10	6.2467e-06	0.025581	0.0020017	5.8617e-08	8.1704e-10	0.013825	1-2	0.95858	2
8101086	NAAA	4	8101086	rs13125558	0.99985	0.50456	0.99992	0.99505	0.99507	0.98794	1	2.6177e-10	6.1723e-10	3.23e-08	0.003858	1.1423e-06	6.6203e-10	5.8607e-07	1.7003e-09	3.2649e-06	0.0010657	9.4259e-07	0.0081999	7.4243e-07	1.8272e-05	0.98685	1-2-3-4	0.98685	4
8100179	NFXL1	4	8100179	rs1984713	1	0.16667	1	0.0012315	0.0012276	1	1	4.2186e-12	1.7032e-12	2.9723e-08	7.483e-08	2.3086e-09	2.1516e-10	6.5493e-12	1.4433e-10	3.4271e-13	0.99877	2.2883e-08	4.5606e-10	4.4775e-06	5.9189e-07	0.0012269	3-4	0.99877	2
8100154	CORIN	4	8100154	rs1822030	0.99716	0.33307	0.99761	0.011843	0.011815	0.073016	1	2.9118e-09	1.392e-09	6.5129e-07	0.92643	9.6418e-07	1.0308e-08	1.9351e-05	6.5835e-09	9.2056e-07	0.061723	1.4017e-06	0.00053234	1.1673e-05	1.3684e-06	0.011278	4	0.92643	1
8099887	RPL9	4	8099887	rs10517522	0.99998	0.97988	0.99999	0.016192	0.016158	0.42126	1	1.4057e-11	7.1649e-12	4.6762e-09	0.57861	5.4032e-09	5.9431e-11	5.4532e-06	4.1267e-11	2.3847e-07	0.40519	8.3327e-09	0.0001229	3.1531e-05	2.734e-06	0.016032	4	0.57861	1
8099541	QDPR	4	8099541	rs7661303	0.99996	0.99997	0.99999	1	0.99992	0.99999	0.012879	1.0103e-09	3.636e-11	2.2526e-06	1.7768e-07	6.6655e-06	7.0454e-05	7.8444e-11	1.4059e-07	1.1912e-12	2.1348e-06	0.98704	2.9464e-08	1.9629e-07	4.7023e-10	0.012876	1-2-3	0.98704	3
8099259	AFAP1	4	8099259	rs11733177	0.99999	0.62309	1	0.99999	0.99997	1	1	7.2924e-11	2.3783e-12	9.7375e-09	4.6461e-09	1.0719e-08	1.6606e-08	1.1602e-11	6.0606e-11	4.2115e-14	5.3838e-06	5.9343e-07	6.6041e-10	2.1228e-05	2.1684e-10	0.99997	1-2-3-4	0.99997	4
8098769	MFSD7	4	8098769	rs4690293	0.95945	0.99505	0.99103	0.067991	0.067932	0.37604	0.99961	3.8853e-07	1.3262e-07	6.1989e-05	0.62242	0.00011961	1.6429e-06	2.6742e-05	6.5626e-07	2.2216e-06	0.30951	0.00020701	0.0013889	4.3449e-05	1.0406e-05	0.066203	4	0.62242	1
8098041	TMEM144	4	8098041	rs2881373	0.99863	0.99919	0.99963	0.26967	0.26944	0.99652	0.99981	1.3944e-09	1.3481e-09	6.4859e-05	0.0034481	7.674e-07	2.3921e-06	1.9689e-07	2.377e-07	4.9855e-08	0.7268	0.00011718	3.3812e-05	0.00024636	2.1662e-05	0.26927	3-4	0.7268	2
8097801	FAM160A1	4	8097801	rs2709812	0.98711	0.12645	0.97216	0.12704	0.12674	0.915	0.99994	5.0004e-08	2.7961e-08	1.5299e-05	0.084566	1.7612e-05	2.0214e-07	1.6373e-05	1.3777e-07	1.9709e-07	0.78837	2.6309e-05	0.00040415	0.00028967	7.053e-06	0.12629	3-4	0.78837	2
8097435	C4orf33	4	8097435	rs1030831	0.9998	0.16633	0.99968	0.99652	0.99653	1	0.98831	1.2395e-09	1.5579e-09	2.8945e-05	2.2568e-06	1.0463e-06	1.4547e-06	3.2963e-10	2.5853e-06	9.0562e-11	0.0034394	0.01166	8.3443e-08	1.6923e-06	7.6171e-06	0.98486	1-2-3-4	0.98486	4
8097128	EXOSC9	4	8097128	rs6815973	0.91714	0.48144	0.95096	0.20415	0.20408	0.99939	0.99027	1.2132e-07	6.3358e-08	0.0049428	0.00054896	5.461e-05	3.0506e-05	6.1541e-08	2.4081e-05	3.0002e-09	0.79032	0.0046759	3.7454e-06	8.0146e-05	1.4386e-05	0.19931	3-4	0.79032	2
8097098	USP53	4	8097098	rs2036859	0.99979	0.19996	0.99971	0.99998	0.99998	0.99985	0.12979	7.4391e-09	2.3939e-09	2.9405e-06	1.4417e-06	0.00015033	1.7838e-06	1.053e-09	7.3842e-07	4.0924e-11	1.0626e-05	0.87005	1.5578e-06	1.0744e-07	9.3535e-09	0.12978	1-2-3	0.87005	3
8096301	SPP1	4	8096301	rs12510860	0.80108	0.60002	0.89717	0.030833	0.030784	0.15046	0.99953	2.4028e-07	2.8357e-07	4.325e-05	0.8486	0.00018923	7.5226e-07	2.4917e-05	9.1859e-07	9.6815e-07	0.12052	0.00023596	0.00072488	2.8342e-05	3.0688e-06	0.029628	4	0.8486	1
8095009	DCUN1D4	4	8095009	rs6554321	0.96481	0.19168	0.95276	0.090848	0.090775	0.91416	0.99923	4.3484e-07	1.6934e-07	0.00022473	0.085462	0.00019235	2.3689e-06	4.3472e-06	1.9402e-06	2.0371e-07	0.82345	0.000353	0.00018148	8.1467e-05	1.2802e-05	0.090033	3-4	0.82345	2
8094876	GUF1	4	8094876	rs1547525	0.9991	0.40124	0.99939	0.99999	0.99998	0.99954	0.081768	3.7108e-07	8.9665e-10	1.5151e-06	1.6755e-06	0.00045094	1.442e-05	3.1273e-08	7.2617e-08	1.7138e-11	5.7455e-06	0.91777	6.6062e-06	6.6461e-07	9.9752e-10	0.081753	1-2-3	0.91777	3
8093839	NSG1	4	8093839	rs16835627	0.95252	0.43901	0.96945	0.9998	0.99916	0.26325	0.0945	0.0003145	2.4419e-08	1.6997e-05	6.9166e-05	0.7323	0.00030081	1.146e-05	1.3606e-07	5.8142e-10	0.00011385	0.17257	0.0040511	1.4537e-05	4.8454e-09	0.090239	1-2	0.7323	2
8093829	ZBTB49	4	8093829	rs2916458	0.81714	0.31643	0.83531	0.99774	0.99785	0.99212	0.57093	6.1404e-07	2.2192e-06	0.00030059	0.00038579	0.0071423	2.0447e-05	1.327e-07	0.00013402	5.602e-08	0.0014385	0.42147	0.00034799	2.1043e-06	3.3937e-06	0.56875	1-2-3-4	0.56875	4
8093398	PCGF3	4	8093398	rs4690293	0.97115	0.99279	0.99296	0.082039	0.082022	0.14913	0.9998	1.1386e-07	6.692e-08	3.0358e-05	0.84905	4.0778e-05	9.9289e-07	1.5019e-05	3.0012e-07	3.6918e-06	0.068869	0.00012877	0.0017621	1.2511e-05	6.7588e-06	0.080079	4	0.84905	1
8092418	ABCC5	3	8092418	rs939334	0.92329	0.57341	0.96147	0.99946	0.99936	0.9962	0.91386	4.2594e-06	7.2245e-08	1.7936e-05	0.00014335	0.0035298	6.093e-05	6.1809e-07	5.111e-07	2.8438e-09	0.00037969	0.082524	0.00011784	3.0712e-05	1.0985e-07	0.91319	1-2-3-4	0.91319	4
8092067	RPL22L1	3	8092067	rs3821747	0.99999	0.99987	1	1	1	1	0.99973	1.151e-11	2.3578e-11	2.5113e-08	6.5418e-08	3.5685e-08	1.085e-09	1.3267e-11	3.6282e-08	9.0736e-12	4.0877e-06	0.00027442	2.5479e-08	4.3236e-09	7.3297e-07	0.99972	1-2-3-4	0.99972	4
8090866	ANAPC13	3	8090866	rs9990351	0.99995	0.12497	0.99989	0.99518	0.99909	0.99999	0.22677	6.3827e-10	2.1418e-08	0.0003135	5.3079e-07	5.0428e-06	1.5088e-06	1.2387e-10	0.0038898	1.4473e-10	0.00059484	0.76902	1.2246e-07	1.0894e-07	1.6901e-05	0.22616	1-2-3	0.76902	3
8090737	NPHP3	3	8090737	rs11718115	0.82304	0.64626	0.91721	0.84295	0.84296	0.91424	0.99966	3.343e-07	1.6381e-07	6.1274e-05	0.082781	0.00011692	9.474e-07	9.6996e-06	7.5087e-07	1.5207e-06	0.074168	0.00015685	0.0028464	2.2172e-05	3.73e-05	0.8398	1-2-3-4	0.8398	4
8090295	SLC41A3	3	8090295	rs4077563	0.96959	0.29382	0.97101	0.32242	0.32286	0.99991	0.81539	4.6315e-08	1.8154e-08	0.09017	7.5684e-05	1.5481e-05	0.00035852	1.1307e-08	0.00089005	5.6334e-10	0.58642	0.093177	7.4778e-07	0.00011631	2.3054e-05	0.22875	3-4	0.58642	2
8089954	IQCB1	3	8089954	rs1135750	0.99998	0.38368	0.99998	0.90941	0.90936	0.99744	1	4.4663e-11	2.0269e-11	8.7415e-09	0.0025603	1.2954e-08	1.2943e-10	1.3491e-07	1.1093e-10	3.3117e-09	0.088019	2.2331e-08	3.0999e-06	5.6685e-05	7.6023e-06	0.90935	1-2-3-4	0.90935	4
8089568	CD200R1	3	8089568	rs1387024	0.9841	0.55962	0.99223	0.14709	0.14687	0.99993	0.74316	3.4581e-08	1.4075e-08	0.19916	6.2427e-05	9.8799e-06	0.00071577	8.6019e-09	0.00058193	4.9953e-10	0.65309	0.056374	5.6837e-07	9.7851e-05	1.2953e-05	0.089896	3-4	0.65309	2
8089372	KIAA1524	3	8089372	rs7648034	0.99883	0.49978	0.99937	0.05674	0.056567	0.99998	0.99963	3.7588e-09	2.2744e-09	9.7944e-05	1.5702e-05	1.5401e-06	6.5617e-06	2.7675e-09	3.0468e-07	1.0268e-10	0.94314	0.00026505	1.5758e-07	0.00016823	1.8539e-06	0.056298	3-4	0.94314	2
8089314	IFT57	3	8089314	rs1289744	0.89643	0.096656	0.75169	0.054892	0.054823	0.97967	0.99219	2.0705e-06	1.0911e-06	0.0022366	0.017636	0.0025828	1.6655e-05	1.2528e-06	1.2062e-05	7.0494e-08	0.92521	0.0029544	0.00010873	7.1042e-05	8.7851e-06	0.049155	3-4	0.92521	2
8089203	SENP7	3	8089203	rs1918405	0.84284	0.27174	0.8417	0.9884	0.98837	0.9925	0.99915	7.5261e-07	2.1322e-07	9.4694e-05	0.006509	0.00020385	3.9113e-06	3.8532e-06	1.0124e-06	1.6427e-07	0.0049979	0.00054774	0.00078613	2.1386e-05	1.4218e-06	0.98683	1-2-3-4	0.98683	4
8088001	NEK4	3	8088001	rs2289250	0.90604	0.17434	0.8623	0.94455	0.94468	0.92768	0.99313	7.7764e-07	6.0448e-06	0.00014324	0.042274	0.002644	2.5381e-06	2.9769e-06	2.1742e-05	4.6195e-05	0.01289	0.0040515	0.027345	3.7198e-06	6.8965e-05	0.9105	1-2-3-4	0.9105	4
8087935	NT5DC2	3	8087935	rs7614981	0.81276	0.67145	0.91696	0.99844	0.99883	0.79398	0.2302	6.8546e-07	0.00010649	0.00010098	0.00056962	0.20265	1.7508e-06	1.1874e-07	0.00028392	5.6655e-07	0.00049892	0.56666	0.0026924	2.0657e-07	2.6802e-06	0.22644	1-2-3	0.56666	3
8086372	ULK4	3	8086372	rs7652506	0.99598	0.074423	0.98495	0.99861	0.9986	0.99996	0.99923	3.4837e-08	5.8487e-09	4.32e-05	2.0663e-05	1.2159e-05	2.2393e-06	3.0197e-08	6.9391e-07	2.4264e-10	0.0013291	0.00070704	3.6842e-06	9.7349e-06	4.0878e-07	0.99787	1-2-3-4	0.99787	4
8086352	ULK4	3	8086352	rs13087502	0.89024	0.067704	0.66111	0.96781	0.96777	0.99643	0.99845	6.5929e-07	1.7804e-07	0.00016369	0.0032343	0.00021837	6.0152e-06	1.1741e-06	1.5309e-06	2.2643e-08	0.028793	0.0011613	0.00012022	3.3275e-05	1.9332e-06	0.96626	1-2-3-4	0.96626	4
8085999	CMTM6	3	8085999	rs347152	0.95357	0.45028	0.97114	0.88528	0.88492	0.99179	0.99	6.1647e-07	3.8269e-08	0.0002914	0.0075885	0.00015019	4.7869e-05	1.2315e-05	3.4876e-06	3.3721e-08	0.10683	0.0095014	0.0004561	0.00030739	6.6896e-06	0.8748	1-2-3-4	0.8748	4
8085732	EFHB	3	8085732	rs4103004	0.86748	0.92809	0.95656	0.93392	0.93395	0.99915	0.991	9.3302e-08	1.5994e-07	0.00043809	0.00064322	0.00013893	5.4931e-06	9.1806e-08	2.3136e-05	3.6189e-08	0.064941	0.00839	6.6032e-05	1.675e-05	3.1639e-05	0.92531	1-2-3-4	0.92531	4
8085293	GHRL	3	8085293	rs10490815	0.81677	0.4717	0.88361	0.0904	0.090198	0.9742	0.99894	3.8383e-07	3.3811e-07	0.00021011	0.02551	0.00017499	8.0587e-06	2.8074e-06	2.0307e-06	8.9843e-08	0.88387	0.00066675	0.00011534	0.00020074	6.8879e-06	0.089231	3-4	0.88387	2
8084891	FAM43A	3	8084891	rs13090351	0.9602	0.44108	0.97478	0.96397	0.96427	0.99208	0.99889	2.364e-07	1.5152e-06	2.2663e-05	0.0054868	0.00034063	5.429e-07	3.009e-07	8.726e-06	1.5571e-05	0.030212	0.00073942	0.0020725	2.596e-06	0.00028308	0.96081	1-2-3-4	0.96081	4
8083901	FNDC3B	3	8083901	rs2041692	0.85447	0.94604	0.95188	0.94104	0.94127	0.86409	0.86371	1.5411e-07	1.8863e-06	0.025159	0.004439	0.035881	0.00011127	1.021e-06	0.00028658	3.0305e-05	0.02901	0.074854	0.095556	8.7494e-06	3.1031e-05	0.73463	1-2-3-4	0.73463	4
8083090	ZBTB38	3	8083090	rs6440003	0.97254	0.30096	0.9746	0.067388	0.067312	0.99993	0.9892	4.0318e-08	2.0663e-08	0.0076838	5.4285e-05	1.3016e-05	3.425e-05	8.5672e-09	2.7505e-05	4.5526e-10	0.92483	0.0030456	5.6294e-07	8.0313e-05	1.1141e-05	0.064215	3-4	0.92483	2
8083075	PXYLP1	3	8083075	rs1877219	0.81298	0.21803	0.77326	0.98665	0.98526	0.98503	0.22859	2.3984e-06	2.1239e-07	0.00055845	0.0083152	0.0065009	0.0013597	1.2811e-06	3.4853e-06	3.8682e-08	0.0044721	0.76299	0.00014784	3.0933e-05	2.0444e-07	0.21562	1-2-3	0.76299	3
8082289	CHST13	3	8082289	rs10934779	0.99987	0.30294	0.99988	0.67234	0.66737	0.99997	0.99999	3.2602e-10	1.3287e-10	1.7042e-06	3.2947e-05	9.879e-08	6.1539e-08	1.1254e-08	1.3091e-08	1.4374e-10	0.32762	5.7822e-06	3.6672e-07	0.0049675	2.2148e-06	0.66736	1-2-3-4	0.66736	4
8082133	PDIA5	3	8082133	rs6805611	0.95707	0.94199	0.98688	0.99179	0.98978	0.99922	0.26259	4.1558e-07	2.8869e-08	0.0041779	1.9258e-05	0.00075289	0.00205	3.7615e-08	9.1859e-05	3.8288e-10	0.0039185	0.73034	1.1654e-05	4.888e-05	5.9323e-07	0.25859	1-2-3	0.73034	3
8081676	GTPBP8	3	8081676	rs2399433	0.87611	0.89901	0.95977	0.9935	0.9935	0.99852	0.64328	4.3884e-07	4.9526e-07	0.0016512	0.00023181	0.001211	0.0001419	7.0471e-08	0.00015516	6.6287e-09	0.0044612	0.35356	3.1899e-05	1.5507e-05	2.1447e-06	0.63853	1-2-3-4	0.63853	4
8081612	ABHD10	3	8081612	rs812149	0.82667	0.46119	0.88804	0.99393	0.99399	0.99192	0.98782	2.6996e-07	8.3371e-06	5.3183e-05	0.00214	0.0039908	8.9445e-07	2.0621e-07	2.6666e-05	1.9343e-06	0.0038161	0.0080987	0.0019416	9.338e-07	2.4896e-05	0.9799	1-2-3-4	0.9799	4
8081316	TFG	3	8081316	rs6775789	0.97718	0.17618	0.96554	0.088319	0.088162	0.29174	0.99981	1.9556e-07	1.0275e-07	2.4604e-05	0.70679	6.2913e-05	4.5606e-07	6.3221e-05	6.0834e-07	8.8167e-07	0.20486	0.00010071	0.0013445	9.9055e-05	3.7907e-06	0.086648	4	0.70679	1
8080918	FAM19A1	3	8080918	rs6548984	0.99497	0.35203	0.99598	0.99997	0.9992	0.52518	0.4596	0.000401	1.3005e-09	5.9097e-07	1.2512e-05	0.45121	0.00016054	0.00012532	5.6362e-09	7.9638e-11	1.5352e-05	0.088627	0.02307	8.0268e-05	6.1506e-10	0.4363	1-2	0.45121	2
8080896	SLC25A26	3	8080896	rs2279290	0.83534	0.5815	0.91423	0.99804	0.99822	0.99866	0.87321	2.2892e-07	9.9275e-07	0.00023094	0.00025822	0.00097506	5.3917e-06	6.0242e-08	0.00017848	3.5138e-08	0.0012826	0.1254	0.00010703	9.9217e-07	6.7484e-06	0.87155	1-2-3-4	0.87155	4
8080714	FLNB	3	8080714	rs268772	0.9855	0.99777	0.9959	0.83455	0.83496	0.99999	0.86204	6.2426e-09	4.8118e-09	0.012455	5.65e-06	7.1092e-06	5.8268e-05	1.2792e-09	0.0004716	9.3516e-11	0.15249	0.12496	2.6831e-07	2.8488e-05	2.6913e-05	0.70949	1-2-3-4	0.70949	4
8079842	RBM6	3	8079842	rs2240327	0.99816	0.1912	0.99742	0.88827	0.88541	0.99948	0.9988	3.8037e-08	1.2874e-08	0.00012072	0.0004916	1.0454e-05	3.4092e-05	6.1056e-07	4.8582e-07	1.8228e-09	0.11111	0.0010375	1.2625e-05	0.0028326	8.8468e-07	0.88434	1-2-3-4	0.88434	4
8079693	WDR6	3	8079693	rs1134591	1	0.33333	1	0.97092	0.97096	1	1	1.7596e-13	1.7046e-13	6.2258e-09	1.3761e-07	1.3571e-10	1.1242e-10	9.6959e-12	3.2104e-10	5.4626e-12	0.02904	1.7785e-07	4.7677e-09	2.6138e-06	3.5577e-05	0.97092	1-2-3-4	0.97092	4
8079598	ZNF589	3	8079598	rs936426	0.91202	0.17669	0.87878	0.99606	0.99604	0.97182	0.33527	6.6337e-06	6.8103e-07	0.00044289	0.0013225	0.026525	2.8692e-05	8.721e-07	1.6837e-05	1.2633e-08	0.0021548	0.63771	0.00032009	3.319e-06	3.2984e-07	0.33147	1-2-3	0.63771	3
8079224	ZNF502	3	8079224	rs6778410	0.99695	0.98448	0.99921	0.99978	0.99973	0.99965	0.13524	1.0035e-07	5.8327e-09	4.0316e-05	9.1664e-06	0.0003347	4.5304e-05	1.6668e-08	1.6764e-06	1.5278e-10	0.00016796	0.86434	7.3662e-06	2.1674e-06	3.3623e-08	0.13505	1-2-3	0.86434	3
8079189	ZKSCAN7	3	8079189	rs1078816	0.95109	0.15987	0.92105	0.9928	0.99277	0.99706	0.65662	6.7205e-07	6.1683e-07	0.0012027	0.00045301	0.0023961	7.7788e-05	1.0963e-07	4.6603e-05	1.8488e-08	0.00549	0.33965	9.1373e-05	5.6914e-06	2.8679e-06	0.65058	1-2-3-4	0.65058	4
8078805	ACVR2B	3	8078805	rs1381798	0.99491	0.87575	0.99838	0.99999	0.99997	0.12887	0.038416	1.2015e-05	2.1375e-08	6.7672e-07	3.2911e-06	0.86842	6.6448e-06	5.0412e-07	1.1106e-07	3.1454e-10	3.1484e-06	0.093149	0.0027017	4.0168e-07	1.8372e-09	0.035707	1-2	0.86842	2
8078784	XYLB	3	8078784	rs1381798	0.98858	0.55401	0.99429	0.99988	0.99986	0.18189	0.03827	3.9703e-06	1.9375e-08	3.503e-06	7.8326e-05	0.81681	9.4849e-06	2.6466e-07	9.7546e-08	5.6127e-10	4.0746e-05	0.1449	0.0012106	5.9826e-07	3.1202e-09	0.036939	1-2	0.81681	2
8078196	KCNH8	3	8078196	rs1348232	0.91446	0.80814	0.96962	0.99913	0.99913	0.42873	0.3053	7.7037e-06	7.7789e-06	7.5197e-05	0.00039126	0.55343	9.3213e-06	2.6003e-06	1.0576e-05	3.2737e-07	0.00038007	0.14116	0.017431	2.0997e-06	6.2021e-07	0.28709	1-2	0.55343	2
8078046	C3orf20	3	8078046	rs3773491	0.99989	0.49445	0.99994	1	0.99999	0.99821	0.99959	1.0725e-09	3.6328e-09	5.1331e-08	6.3614e-07	7.312e-05	2.8819e-08	4.7629e-09	2.6941e-08	7.6499e-09	3.9489e-06	0.00033856	0.0017164	3.3579e-07	1.0696e-07	0.99787	1-2-3-4	0.99787	4
8077958	HDAC11	3	8077958	rs2655218	0.88178	0.48762	0.92984	0.15039	0.14944	0.99974	0.66682	2.0266e-07	9.2487e-08	0.27069	0.00018972	6.4995e-05	0.0012816	3.3158e-08	0.00043156	1.7478e-09	0.57829	0.060721	2.3531e-06	0.00011264	9.9272e-06	0.088211	3-4	0.57829	2
8077688	IL17RC	3	8077688	rs279543	0.93477	0.36167	0.95016	0.99947	0.99673	0.84334	0.61938	0.00046829	1.4302e-07	3.2619e-05	0.00029597	0.14138	0.0017135	0.00023547	4.7022e-07	4.6955e-09	0.00019702	0.23703	0.014283	0.0003276	1.7271e-08	0.60404	1-2-3-4	0.60404	4
8077262	DTYMK	2	8077262	rs6709768	0.95987	0.92223	0.98885	0.99711	0.99746	0.99889	0.30131	1.5059e-07	3.5985e-07	0.00040001	0.00012426	0.00096358	7.9426e-06	3.5516e-08	0.00036464	4.7115e-09	0.002001	0.69695	2.207e-05	1.7054e-06	2.3003e-06	0.29916	1-2-3	0.69695	3
8076690	KIAA0930	22	8076690	rs5766573	0.95731	0.56947	0.9787	0.28986	0.28984	0.96918	0.97081	2.3848e-07	3.6068e-07	1.813e-05	0.0041446	0.02416	4.9009e-07	5.1746e-07	7.7324e-07	1.0265e-07	0.70597	0.0050076	0.0025168	2.6384e-05	1.0432e-05	0.25815	3-4	0.70597	2
8076449	RRP7B	22	8076449	rs137074	0.96756	0.74739	0.98845	0.99914	0.99908	0.99579	0.78603	1.788e-06	1.1532e-07	6.2688e-05	0.00013213	0.0038937	4.8894e-05	4.772e-07	5.2922e-06	3.6001e-09	0.00066218	0.20995	0.00018621	1.6446e-05	3.013e-07	0.78504	1-2-3-4	0.78504	4
8075956	LGALS2	22	8075956	rs5756736	0.95557	0.96517	0.98752	0.98551	0.99028	0.99985	0.5454	9.516e-08	1.5806e-07	0.0028245	8.0418e-05	6.7334e-05	3.6524e-05	1.6004e-08	0.0047378	3.0208e-09	0.0067768	0.44694	2.7313e-06	2.4794e-06	6.9931e-05	0.53846	1-2-3-4	0.53846	4
8075550	C22orf24	22	8075550	rs9621371	0.99994	0.98641	0.99998	1	1	0.34193	0.043795	3.7899e-07	9.0706e-11	5.3828e-08	1.3412e-07	0.65736	9.5758e-07	1.1605e-08	5.4151e-09	1.6535e-12	1.9669e-07	0.29884	0.00070237	3.3971e-08	5.0093e-11	0.043093	1-2	0.65736	2
8075529	PISD	22	8075529	rs6518754	0.96728	0.34674	0.97448	0.062455	0.062373	0.89523	0.99978	1.0233e-07	2.0141e-07	2.3776e-05	0.10441	9.9115e-05	3.3137e-07	6.899e-06	5.2912e-07	2.679e-07	0.8331	9.3381e-05	0.00025319	8.5572e-05	9.3386e-06	0.061917	3-4	0.8331	2
8075423	DUSP18	22	8075423	rs7290980	0.99995	0.99986	0.99999	0.18448	0.18448	0.9951	1	5.5018e-11	2.4583e-11	6.059e-08	0.0048895	1.6622e-08	5.6992e-10	8.6436e-08	1.053e-09	1.8244e-08	0.81058	1.2603e-07	6.0015e-06	4.67e-05	4.6035e-05	0.18443	3-4	0.81058	2
8075089	TFIP11	22	8075089	rs1046453	0.9137	0.7962	0.96804	0.75427	0.75394	0.99071	0.99985	7.3431e-08	3.4052e-08	2.9398e-05	0.0091096	2.6856e-05	8.893e-07	1.849e-06	2.4605e-07	5.2227e-08	0.23658	8.8955e-05	0.0001525	0.00033799	5.06e-06	0.75366	1-2-3-4	0.75366	4
8074980	GSTT1	22	8074980	rs5760176	1	1	1	1	1	1	1	5.3851e-14	6.994e-15	9.5689e-12	1.1333e-10	1.7334e-11	1.3293e-12	3.0724e-13	1.3633e-13	7.2227e-16	2.3332e-09	1.6979e-09	2.3552e-11	8.1947e-10	3.8342e-13	1	1-2-3-4	1	4
8074969	DDT	22	8074969	rs2186366	0.99133	0.2027	0.98852	0.17687	0.17631	0.99955	0.99975	5.2558e-08	5.0117e-08	8.3274e-05	0.00040775	3.9198e-05	8.2295e-07	4.6395e-08	6.9328e-07	2.7847e-09	0.82264	0.00012584	3.0754e-06	0.00055822	6.8327e-06	0.17614	3-4	0.82264	2
8074806	PPM1F	22	8074806	rs2266980	0.97645	0.4617	0.98613	0.072011	0.07186	0.99123	0.99985	1.216e-07	3.9515e-08	2.1572e-05	0.0086753	3.6823e-05	7.765e-07	1.8643e-06	2.2109e-07	2.615e-08	0.91929	8.8251e-05	5.7434e-05	0.00015349	4.655e-06	0.071672	3-4	0.91929	2
8074388	SLC25A1	22	8074388	rs807667	0.92724	0.70413	0.97065	0.99833	0.99812	0.99859	0.097392	1.3229e-06	6.6642e-08	0.00022561	0.00051738	0.0008762	0.00021803	1.9023e-07	1.064e-05	3.1848e-09	0.00091212	0.90128	1.9309e-05	5.1504e-06	1.1009e-07	0.095937	1-2-3	0.90128	3
8073766	RIBC2	22	8073766	rs136575	0.93956	0.24495	0.93216	0.99911	0.99909	0.9826	0.40828	1.4401e-06	7.3099e-07	8.4073e-05	0.00022588	0.016509	3.6409e-05	6.0952e-07	2.3455e-05	1.6137e-08	0.00055446	0.57506	0.00066428	6.2947e-06	4.1905e-07	0.40683	1-2-3	0.57506	3
8073752	FAM118A	22	8073752	rs1569413	0.99998	0.19999	0.99997	1	1	1	0.99986	1.1755e-10	3.4155e-11	1.616e-08	5.5036e-07	6.2523e-08	9.7402e-10	1.9942e-10	7.4778e-10	3.8299e-12	5.8531e-07	0.00014408	2.155e-08	2.0001e-09	3.0987e-10	0.99985	1-2-3-4	0.99985	4
8073578	SMDT1	22	8073578	rs4147638	0.99999	0.33332	0.99999	1	1	0.99999	0.89431	2.1332e-10	6.8722e-11	2.6138e-08	3.6612e-08	8.9066e-06	5.6185e-09	3.4749e-11	1.0746e-08	1.1956e-12	1.423e-07	0.10568	1.746e-07	1.0239e-09	3.1702e-10	0.89431	1-2-3-4	0.89431	4
8072989	PICK1	22	8072989	rs8142185	0.99827	0.99766	0.99953	0.086448	0.086408	0.18479	1	1.9339e-09	8.9695e-10	3.9236e-07	0.81481	5.7891e-07	6.2594e-09	1.0741e-05	4.8154e-09	1.0778e-06	0.098733	9.7003e-07	0.00038279	3.506e-05	4.8661e-06	0.086018	4	0.81481	1
8072757	CSF2RB	22	8072757	rs909486	0.88055	0.89413	0.95963	0.98346	0.9846	0.99958	0.33623	8.2729e-08	5.0456e-07	0.0042226	8.8566e-05	0.00032173	0.00015782	1.3961e-08	0.0012968	4.7923e-09	0.010924	0.65777	6.9118e-06	1.0034e-05	1.0336e-05	0.32519	1-2-3	0.65777	3
8072659	TOM1	22	8072659	rs138733	0.83602	0.13387	0.71252	0.18506	0.18503	0.94646	0.99846	1.4678e-06	4.0041e-07	0.00038389	0.052865	0.000442	5.1716e-06	3.538e-06	3.5536e-06	2.8711e-07	0.76165	0.00070064	0.00022189	6.339e-05	4.2066e-05	0.18362	3-4	0.76165	2
8071649	BMS1P20	22	8071649	rs737765	0.99966	0.6344	0.99986	0.18452	0.18414	0.252	1	4.104e-10	2.2995e-10	1.4228e-07	0.74451	1.4418e-07	2.631e-09	0.00015708	1.2226e-09	6.0286e-07	0.070968	3.8375e-07	0.003335	0.00021933	1.2858e-06	0.18081	4	0.74451	1
8071036	S100B	21	8071036	rs2239574	0.98141	0.79299	0.99347	0.99996	0.99127	0.82046	0.21632	0.0017027	1.0431e-08	2.7991e-06	1.8483e-05	0.17588	0.0068367	3.426e-05	3.7439e-08	2.9531e-10	1.369e-05	0.59926	0.0018988	0.00012198	1.233e-09	0.21423	1-2-3	0.59926	3
8070632	CBS	21	8070632	rs2839619	0.95913	0.9675	0.98791	0.5262	0.52136	0.54525	0.99994	1.3407e-07	1.552e-08	3.8597e-06	0.41921	2.8389e-05	2.8107e-07	0.0039078	6.0202e-08	3.9895e-07	0.054586	3.0943e-05	0.03161	0.0009321	1.2335e-06	0.48969	1-2-3-4	0.48969	4
8070239	HLCS	21	8070239	rs762375	0.9968	0.47875	0.99813	0.99951	0.99912	0.99995	0.17506	2.3913e-08	2.2522e-09	0.00014637	2.3721e-06	4.3364e-05	0.00038873	2.6671e-09	4.3565e-06	4.7103e-11	0.00034039	0.82436	8.8651e-07	6.6393e-06	7.4467e-08	0.17471	1-2-3	0.82436	3
8070160	ATP5O	21	8070160	rs4591	0.99997	0.96722	0.99999	0.99995	0.99995	1	0.99998	2.3061e-11	9.712e-12	1.7065e-08	2.2514e-07	2.6254e-08	8.4414e-10	9.7179e-11	9.1394e-10	2.0042e-12	4.8396e-05	1.5689e-05	1.9224e-08	2.1332e-07	8.821e-09	0.99994	1-2-3-4	0.99994	4
8070083	TMEM50B	21	8070083	rs4816455	0.99967	0.24999	0.99965	0.99983	0.99995	0.99954	0.67278	2.4949e-09	2.3242e-07	1.372e-05	1.9529e-06	0.0004026	7.0373e-07	7.078e-10	0.00011908	3.8106e-09	3.464e-05	0.32669	5.6e-05	7.8577e-08	9.6515e-07	0.67268	1-2-3-4	0.67268	4
8069880	TIAM1	21	8069880	rs553833	0.98269	0.24648	0.9803	0.20412	0.20415	0.99977	0.99492	2.9507e-08	2.2282e-08	0.0018601	0.00021009	1.2171e-05	8.5172e-06	1.9494e-08	3.4361e-05	7.0179e-09	0.79373	0.0031603	3.6123e-06	4.5348e-05	5.382e-05	0.20089	3-4	0.79373	2
8069744	RWDD2B	21	8069744	rs2247809	0.82206	0.53079	0.90105	0.99738	0.99805	0.99713	0.54412	4.2052e-07	3.4364e-06	0.00024905	0.00049796	0.0022833	3.0436e-06	7.8302e-08	0.00065099	6.2011e-08	0.0012024	0.45269	8.465e-05	3.7697e-07	1.2515e-05	0.54232	1-2-3-4	0.54232	4
8069450	PRMT2	21	8069450	rs2239574	0.94782	0.62866	0.97663	0.98594	0.97461	0.99941	0.56007	2.8607e-06	4.209e-08	0.0021261	6.8805e-05	0.00050877	0.010882	2.2058e-07	6.5744e-06	8.1715e-10	0.011859	0.4264	1.2869e-05	0.00045148	2.5385e-07	0.54768	1-2-3-4	0.54768	4
8069399	DIP2A	21	8069399	rs1892692	0.99874	0.17514	0.99799	0.99993	0.99993	0.8737	0.9778	7.8083e-09	1.193e-07	1.6009e-06	4.3957e-05	0.020377	2.5198e-08	1.6623e-08	1.7902e-07	6.345e-07	2.0725e-05	0.0018239	0.10588	1.5697e-08	4.7053e-07	0.87185	1-2-3-4	0.87185	4
8069340	YBEY	21	8069340	rs4819221	0.99999	0.36669	1	0.99985	0.99985	1	0.99826	1.5429e-11	6.8937e-12	7.379e-07	6.465e-08	9.2714e-09	6.8654e-08	1.3528e-11	3.0518e-08	7.3071e-13	0.00015284	0.0017392	2.3212e-09	4.461e-07	6.1219e-08	0.99811	1-2-3-4	0.99811	4
8069252	PCBP3	21	8069252	rs2839060	0.87969	0.76796	0.95325	0.99194	0.976	0.99428	0.35866	3.5799e-05	5.5059e-08	0.0030401	0.00036445	0.0052211	0.015591	1.6011e-06	1.1158e-05	3.8905e-09	0.0046472	0.61744	9.7567e-05	0.00031936	1.9741e-07	0.35323	1-2-3	0.61744	3
8069208	COL18A1	21	8069208	rs2236472	0.99982	0.95712	0.99995	0.99125	0.98987	0.68109	0.99992	1.2935e-08	1.2167e-10	2.9544e-07	0.0081912	6.6987e-05	1.8387e-08	0.001282	1.7749e-09	3.015e-08	0.00055632	1.0492e-05	0.30937	9.6641e-05	3.2802e-08	0.68043	1-2-3-4	0.68043	4
8068866	PKNOX1	21	8068866	rs2839619	0.89802	0.83869	0.9637	0.031651	0.031616	0.99927	0.99968	5.4093e-08	3.013e-08	0.00013848	0.00070434	2.3587e-05	1.6266e-06	6.1573e-08	7.6599e-07	4.589e-09	0.9675	0.00015187	4.1358e-06	4.051e-05	5.8532e-06	0.03143	3-4	0.9675	2
8068857	NDUFV3	21	8068857	rs11203166	0.94809	0.49039	0.97073	0.99668	0.9967	0.99897	0.9438	3.1523e-07	2.6681e-07	0.00019451	0.00021392	0.00076239	1.2615e-05	9.628e-08	3.6185e-05	9.4992e-09	0.0028733	0.055198	5.2617e-05	5.9181e-06	5.4319e-06	0.94064	1-2-3-4	0.94064	4
8068612	WRB	21	8068612	rs2837008	0.99946	0.96363	0.99985	0.99997	0.99997	1	0.9967	4.7071e-10	1.0772e-09	1.0283e-06	8.4514e-07	7.8243e-07	7.3949e-08	1.5444e-10	5.1542e-07	7.0354e-11	2.5477e-05	0.0032964	9.4781e-08	7.1438e-08	4.2347e-07	0.99667	1-2-3-4	0.99667	4
8068583	KCNJ15	21	8068583	rs2211860	0.96329	0.25472	0.96019	0.15374	0.15362	0.31078	0.99982	7.0966e-08	3.7701e-08	6.2069e-05	0.68382	2.2438e-05	8.4987e-07	7.0235e-05	5.0303e-07	5.1294e-06	0.16236	9.6427e-05	0.0052979	6.3278e-05	1.1086e-05	0.14819	4	0.68382	1
8068083	MAP3K7CL	21	8068083	rs2255055	0.81628	0.40165	0.86513	0.15257	0.15215	0.99956	0.5963	2.545e-07	1.9726e-07	0.33402	0.00027216	0.00015789	0.00094799	4.5212e-08	0.00059455	3.6823e-09	0.51254	0.067979	5.2927e-06	7.2373e-05	1.1085e-05	0.083403	3-4	0.51254	2
8067055	ATP9A	20	8067055	rs7261003	0.87341	0.94694	0.95884	0.99833	0.99991	0.49816	0.38427	3.2698e-08	0.0011179	6.3495e-06	4.4014e-05	0.48654	8.6256e-08	6.4363e-09	0.00045467	3.9221e-06	3.4593e-05	0.12761	0.014138	1.2874e-08	7.6318e-06	0.37005	1-2	0.48654	2
8066402	OSER1	20	8066402	rs1971447	0.93231	0.74509	0.97362	0.97504	0.97484	0.99977	0.98825	1.2697e-07	2.1867e-08	0.00014828	0.00016082	6.0687e-05	3.7477e-05	8.3591e-08	1.2671e-06	1.4313e-09	0.024653	0.0115	9.3398e-06	0.00015974	8.0146e-07	0.96327	1-2-3-4	0.96327	4
8065359	CD93	20	8065359	rs844867	0.99468	0.19669	0.99249	0.013969	0.013944	0.092541	0.99998	1.7079e-08	7.0591e-09	2.864e-06	0.90708	6.5154e-06	7.5784e-08	1.2661e-05	3.5376e-08	7.5623e-07	0.078944	1.2538e-05	0.00035753	1.3984e-05	1.7647e-06	0.013565	4	0.90708	1
8065353	THBD	20	8065353	rs844888	0.8567	0.15417	0.76851	0.099132	0.099082	0.22151	0.97901	7.2904e-07	2.8348e-07	0.0023787	0.77749	0.00026721	4.4394e-05	1.9065e-05	4.2478e-05	1.0142e-06	0.12095	0.018255	0.00070576	3.5854e-05	6.4544e-06	0.079804	4	0.77749	1
8065089	KIF16B	20	8065089	rs4813225	0.87615	0.28796	0.87835	0.99947	0.99947	0.99762	0.96612	5.376e-07	1.4083e-07	2.2358e-05	0.00018779	0.002011	2.705e-06	2.6386e-07	1.5448e-06	7.4825e-09	0.00031927	0.031843	0.00017608	1.8672e-06	2.5396e-07	0.96543	1-2-3-4	0.96543	4
8064967	MKKS	20	8064967	rs225143	0.93152	0.2832	0.9325	0.60024	0.60013	0.90357	0.99975	1.4864e-07	3.9786e-08	8.8594e-05	0.096184	4.5907e-05	8.2731e-07	3.385e-06	7.5029e-07	3.4185e-07	0.30347	0.0001147	0.00019675	0.00011364	1.0833e-05	0.59977	1-2-3-4	0.59977	4
8064859	PROKR2	20	8064859	rs8116897	0.98752	0.24477	0.98587	0.14588	0.1453	0.66281	0.99995	4.6139e-08	2.9227e-08	6.0069e-06	0.33599	1.7505e-05	1.8177e-07	9.68e-05	9.5349e-08	3.7335e-07	0.51812	2.4905e-05	0.0010898	0.00048826	5.0239e-06	0.14416	3-4	0.51812	2
8064485	SIRPG	20	8064485	rs2209313	0.98228	0.49173	0.98989	0.92287	0.92159	0.99964	0.99903	1.6329e-07	1.0812e-08	3.3729e-05	0.00027972	3.8617e-05	1.5264e-05	8.2438e-07	1.8528e-07	1.346e-09	0.076814	0.00087758	4.4191e-05	0.0012644	4.7423e-07	0.92063	1-2-3-4	0.92063	4
8063389	LINC01270	20	8063389	rs4811023	0.99414	0.70114	0.99772	0.40457	0.40267	0.99925	0.99992	1.7453e-08	5.6603e-09	1.3553e-05	0.00073369	4.734e-06	1.0876e-06	3.7167e-07	8.211e-08	2.4659e-09	0.59468	5.6968e-05	9.8672e-06	0.0018975	2.5043e-06	0.4026	3-4	0.59468	2
8062927	PI3	20	8062927	rs13038342	0.86329	0.3051	0.87737	0.12316	0.12312	0.94682	0.99445	1.2688e-05	4.4391e-07	0.00045189	0.0506	0.0021539	2.038e-05	4.3279e-06	7.2777e-06	6.4018e-07	0.82574	0.0029048	0.00040727	4.813e-05	4.2522e-05	0.1176	3-4	0.82574	2
8062557	PPP1R16B	20	8062557	rs4381836	0.95417	0.45009	0.97108	0.39311	0.3889	0.99994	0.70624	4.699e-08	2.1431e-08	0.13215	4.5232e-05	1.4819e-05	0.0042019	7.7689e-09	0.00029994	4.6754e-10	0.47438	0.15709	5.7488e-07	0.0003171	9.5565e-06	0.23149	3-4	0.47438	2
8062444	BPI	20	8062444	rs4287822	0.85046	0.51731	0.91377	0.10025	0.10021	0.91225	0.99936	5.7355e-07	7.0579e-08	9.1228e-05	0.087283	0.0002721	1.7483e-06	3.4881e-06	8.3038e-07	2.5328e-07	0.81236	0.00027612	0.00019105	5.6753e-05	1.5431e-05	0.09945	3-4	0.81236	2
8061542	HM13	20	8061542	rs6120970	0.92355	0.1898	0.89676	0.71295	0.7115	0.99857	0.9432	9.9503e-07	4.3202e-07	0.0093741	0.0010916	0.0003225	0.00067896	3.1608e-07	4.8936e-05	1.0137e-08	0.27653	0.046379	1.8617e-05	0.00082885	6.3424e-06	0.66472	1-2-3-4	0.66472	4
8061416	CST7	20	8061416	rs6083714	0.81271	0.47902	0.88313	0.58413	0.58407	0.81928	0.99929	3.1702e-07	4.2986e-07	8.1277e-05	0.17721	0.0003366	1.1478e-06	1.9348e-05	1.2717e-06	1.6728e-06	0.23855	0.00028693	0.0031582	6.3903e-05	2.3302e-05	0.58027	1-2-3-4	0.58027	4
8061129	MGME1	20	8061129	rs3736771	0.99958	0.80386	0.99986	0.14543	0.14536	1	0.99979	3.8831e-10	1.9856e-10	0.00013472	3.8179e-06	2.044e-07	7.1636e-07	3.6157e-10	4.5269e-07	1.9201e-11	0.85443	7.3513e-05	2.2003e-08	7.7449e-05	7.5128e-06	0.14527	3-4	0.85443	2
8060758	PRNP	20	8060758	rs4813712	0.81795	0.31684	0.83596	0.9821	0.98176	0.96282	0.24924	4.1088e-06	9.1967e-07	0.00059828	0.009772	0.026907	0.00037237	1.2215e-06	4.9702e-05	8.7394e-08	0.0074823	0.72283	0.00049973	1.4574e-05	1.6841e-06	0.23147	1-2-3	0.72283	3
8060675	CDC25B	20	8060675	rs4815610	0.96882	0.99579	0.9914	0.96512	0.96781	0.99987	0.1955	3.4161e-08	9.0719e-08	0.014174	7.6878e-05	5.096e-05	6.8861e-05	1.3863e-08	0.0027539	1.3719e-09	0.017863	0.78746	1.7217e-06	4.8732e-06	1.0841e-05	0.17754	1-2-3	0.78746	3
8060286	DTYMK	2	8060286	rs6709768	0.95987	0.92223	0.98885	0.99711	0.99746	0.99889	0.30131	1.5059e-07	3.5985e-07	0.00040001	0.00012426	0.00096358	7.9426e-06	3.5516e-08	0.00036464	4.7115e-09	0.002001	0.69695	2.207e-05	1.7054e-06	2.3003e-06	0.29916	1-2-3	0.69695	3
8059680	HTR2B	2	8059680	rs17586575	0.88587	0.21353	0.85863	0.9976	0.99761	0.77113	0.1122	2.9646e-06	4.0712e-06	0.00017994	0.0011656	0.22689	2.5584e-05	3.5588e-07	2.8255e-05	4.0226e-08	0.0010177	0.66067	0.00081259	1.2962e-06	3.5671e-07	0.1092	1-2-3	0.66067	3
8059413	DOCK10	2	8059413	rs10202066	0.98873	0.80496	0.99605	0.048099	0.04807	0.99988	0.9999	4.4916e-09	2.6163e-09	4.8862e-05	0.00012042	2.0951e-06	3.6784e-07	1.1232e-08	3.6139e-07	4.3149e-10	0.95172	5.2421e-05	5.0934e-07	3.7946e-05	8.8626e-06	0.048006	3-4	0.95172	2
8058147	PPIL3	2	8058147	rs10167387	1	0.94311	1	1	1	1	0.99988	1.0169e-11	6.9648e-12	2.8226e-08	3.3585e-08	1.8481e-08	1.6965e-09	1.1801e-11	4.6325e-09	1.4501e-12	2.7224e-06	0.00012103	1.5105e-08	6.3193e-09	1.5715e-08	0.99988	1-2-3-4	0.99988	4
8057736	TMEM194B	2	8057736	rs4597559	0.98992	0.96218	0.9971	0.99956	0.99929	0.99829	0.60724	2.9103e-07	2.0542e-08	2.9462e-05	1.9687e-05	0.0015884	0.00023801	1.1371e-07	2.043e-06	1.195e-09	0.00039065	0.3909	0.00010418	3.123e-05	1.3691e-07	0.60669	1-2-3-4	0.60669	4
8057732	TMEM194B	2	8057732	rs4597559	0.91316	0.82918	0.96949	0.99798	0.99772	0.99815	0.12277	3.6435e-07	2.2552e-07	0.00061219	0.00011675	0.0017111	0.00030693	4.5671e-08	4.847e-05	2.9044e-09	0.0012414	0.87456	2.1169e-05	5.9362e-06	3.7589e-07	0.12138	1-2-3	0.87456	3
8057554	CACYBP	1	8057554	rs6425309	0.91348	0.95676	0.97366	0.16232	0.16218	0.77571	0.99983	8.8161e-08	5.273e-08	4.144e-05	0.22394	4.7875e-05	5.4512e-07	9.7041e-06	3.4684e-07	3.3354e-07	0.61369	7.6343e-05	0.00029394	0.00013579	1.1374e-05	0.16175	3-4	0.61369	2
8057394	SESTD1	2	8057394	rs11898291	0.8611	0.1733	0.79583	0.96292	0.96249	0.94903	0.99498	8.5324e-06	3.254e-07	0.00011795	0.022108	0.0026398	1.3205e-05	0.00022875	1.3631e-06	3.0793e-07	0.014847	0.0022381	0.025982	0.00019024	1.6723e-06	0.93162	1-2-3-4	0.93162	4
8056943	KIAA1715	2	8056943	rs4246623	0.96177	0.83484	0.98712	0.9979	0.99787	0.15172	0.071617	1.8567e-05	6.4943e-08	6.9446e-06	0.00028138	0.84537	1.3605e-05	1.13e-06	1.5962e-07	3.3802e-09	0.0018108	0.082969	0.0026007	2.2552e-06	5.6405e-08	0.066921	1-2	0.84537	2
8056491	SCN9A	2	8056491	rs3915302	0.8536	0.23877	0.83327	0.76463	0.76428	0.99946	0.99318	3.0562e-07	1.4033e-07	0.0011693	0.00043164	0.00010426	8.4253e-05	7.0866e-08	7.337e-06	6.6353e-09	0.23375	0.0054587	7.9816e-06	0.00028676	1.3362e-05	0.75869	1-2-3-4	0.75869	4
8056047	WDSUB1	2	8056047	rs10181248	0.87515	0.72925	0.94848	0.054386	0.054264	0.31508	0.99875	1.091e-07	8.0816e-08	4.6464e-05	0.68339	0.00022165	7.3145e-07	5.9389e-05	1.2686e-06	8.9866e-07	0.26217	0.00097618	0.0012484	6.7215e-05	4.0906e-06	0.051812	4	0.68339	1
8055702	NMI	2	8055702	rs4665150	0.99903	0.3768	0.99929	0.95528	0.95519	1	0.98912	2.2783e-09	8.1415e-10	0.00090656	1.7776e-06	6.7296e-07	2.4527e-05	4.2272e-10	1.0108e-05	1.4868e-11	0.043795	0.0099373	2.6822e-08	8.6495e-05	2.9554e-06	0.94523	1-2-3-4	0.94523	4
8055183	SMPD4	2	8055183	rs7576421	0.94214	0.87315	0.98523	0.87573	0.87568	0.95374	0.99928	5.4295e-07	1.6844e-07	8.6116e-05	0.045308	0.00015878	2.6503e-06	8.825e-06	1.1395e-06	5.2304e-07	0.07884	0.00047086	0.00078259	6.9478e-05	3.186e-05	0.87424	1-2-3-4	0.87424	4
8054872	TFCP2L1	2	8054872	rs2713245	0.82964	0.95147	0.94372	0.79609	0.79541	0.9817	0.99321	4.8528e-07	1.2211e-07	0.00018817	0.016971	0.00035214	3.2388e-05	1.1019e-05	3.4711e-06	1.9525e-07	0.18674	0.0062167	0.00096882	0.00064943	8.6511e-06	0.78786	1-2-3-4	0.78786	4
8054356	MFSD9	2	8054356	rs2540316	0.99954	0.32446	0.99961	0.012503	0.01249	0.12549	0.99999	2.6784e-09	9.0963e-10	2.9248e-07	0.87414	1.8075e-06	1.284e-08	7.5566e-06	4.8814e-09	1.4544e-06	0.11335	3.3444e-06	0.00036297	9.1962e-06	2.9292e-06	0.012118	4	0.87414	1
8054254	AFF3	2	8054254	rs13027012	0.91456	0.47986	0.94804	0.34447	0.34434	0.9822	0.9988	4.1287e-08	2.6845e-08	0.00050746	0.017562	1.7637e-05	3.5982e-06	1.571e-06	4.2841e-06	1.5827e-07	0.63744	0.00066782	0.00022172	0.00014832	2.1345e-05	0.3434	3-4	0.63744	2
8054166	TSGA10	2	8054166	rs1133977	0.99986	0.85217	0.99996	0.99928	0.99983	1	0.35543	1.414e-10	7.9805e-10	5.4178e-05	1.3231e-07	1.0005e-06	9.9083e-07	2.7807e-11	0.00054933	1.0578e-11	0.00011001	0.64396	2.9755e-08	9.7537e-08	1.9778e-06	0.35532	1-2-3	0.64396	3
8053775	ZNF514	2	8053775	rs3112998	0.90017	0.96976	0.9762	0.75208	0.75181	0.99928	0.96169	5.1733e-07	3.3592e-07	0.0049105	0.00050657	0.00020754	0.00014949	7.6096e-08	4.8728e-05	5.2246e-09	0.24244	0.032998	6.2558e-06	0.00017589	1.0372e-05	0.71854	1-2-3-4	0.71854	4
8053406	RETSAT	2	8053406	rs1061782	0.99759	0.49206	0.99865	0.03747	0.037446	0.25696	0.99999	4.8966e-09	1.9985e-09	5.9935e-07	0.74249	2.7945e-06	1.4075e-08	1.1648e-05	7.695e-09	1.4748e-06	0.22003	3.9045e-06	0.00053618	2.1321e-05	7.2767e-06	0.036895	4	0.74249	1
8053366	SUCLG1	2	8053366	rs4831973	0.87487	0.28522	0.88135	0.96278	0.99379	0.9924	0.38926	2.1362e-06	2.1484e-05	0.0012378	0.00151	0.0058721	1.2654e-05	1.9794e-06	0.030903	1.4534e-07	0.0034446	0.57269	0.00019397	2.3737e-06	0.00010722	0.384	1-2-3	0.57269	3
8052947	CYP26B1	2	8052947	rs1159766	0.96934	0.34323	0.97516	0.038438	0.038324	0.11115	0.99992	8.4105e-08	3.8462e-08	1.3183e-05	0.88719	2.6976e-05	2.3182e-07	7.9375e-05	2.4115e-07	9.0239e-07	0.074353	4.1999e-05	0.0015466	3.8234e-05	2.1121e-06	0.036705	4	0.88719	1
8052908	CLEC4F	2	8052908	rs6753437	0.95469	0.94837	0.9863	0.99993	0.99954	0.98811	0.1625	2.0699e-05	3.2855e-08	6.0228e-06	3.0461e-05	0.011647	0.00036224	9.8469e-07	3.3872e-07	7.8505e-10	3.1709e-05	0.82546	0.00019009	8.1868e-06	8.8215e-09	0.16224	1-2-3	0.82546	3
8052698	C1D	2	8052698	rs10439494	0.92342	0.91895	0.97563	0.99939	0.99939	0.99767	0.9983	2.0442e-07	6.8438e-08	1.0423e-05	0.00033643	0.00077442	5.6131e-07	6.3787e-07	2.2738e-07	1.3468e-08	0.00026205	0.00090985	0.0012144	2.9045e-06	6.9909e-08	0.99649	1-2-3-4	0.99649	4
8052438	LOC339803	2	8052438	rs777585	0.80824	0.53946	0.89599	0.9792	0.97924	0.99746	0.97837	8.0653e-07	1.0035e-06	0.00044047	0.0013261	0.0011075	9.348e-06	3.0368e-07	4.1442e-05	4.5589e-08	0.018974	0.020034	0.00010793	1.0591e-05	1.9473e-05	0.95793	1-2-3-4	0.95793	4
8052233	CLHC1	2	8052233	rs7349405	0.99781	0.99465	0.99939	0.99992	0.99992	0.99996	0.99987	2.2435e-09	3.18e-09	4.353e-07	1.6248e-05	9.41e-06	1.607e-08	7.2476e-09	3.4309e-08	8.7706e-10	6.6154e-05	0.00012051	1.1916e-05	2.7198e-07	4.8328e-08	0.99977	1-2-3-4	0.99977	4
8051589	ATL2	2	8051589	rs11894455	0.87183	0.22545	0.84687	0.9971	0.99723	0.81609	0.15405	1.4387e-06	2.6277e-05	7.3472e-05	0.0016405	0.18091	7.2432e-06	3.2609e-07	0.00010852	1.7534e-07	0.0010508	0.66482	0.0013357	7.2145e-07	1.1386e-06	0.15003	1-2-3	0.66482	3
8051547	PRKD3	2	8051547	rs2372888	0.88161	0.59731	0.94229	0.99501	0.99515	0.99739	0.91776	1.7424e-07	1.1634e-06	8.1478e-05	0.0010233	0.0013768	9.018e-07	1.083e-07	0.00012368	9.3975e-08	0.003743	0.080657	0.00021238	6.7613e-07	2.2201e-05	0.91276	1-2-3-4	0.91276	4
8050766	ADCY3	2	8050766	rs2384058	0.99768	0.96353	0.99933	0.019395	0.019361	1	0.98323	2.9957e-09	5.609e-10	0.014926	1.0428e-06	2.9545e-06	2.7284e-05	3.6513e-10	1.6386e-05	1.0447e-11	0.96566	0.0017963	5.8438e-08	2.7524e-05	4.5696e-06	0.017541	3-4	0.96566	2
8050702	TP53I3	2	8050702	rs1134516	0.92447	0.71327	0.97017	0.048556	0.048471	0.99122	0.99763	2.767e-07	3.3756e-07	0.00065906	0.0080175	0.00072031	5.0505e-06	5.5974e-07	3.7878e-06	3.0401e-08	0.94276	0.00097623	4.4179e-05	9.0143e-05	6.8379e-06	0.046719	3-4	0.94276	2
8050102	CMPK2	2	8050102	rs13008351	0.98547	0.99665	0.99592	0.49026	0.48868	0.89872	0.63063	6.6859e-09	5.4612e-09	0.12127	0.099671	4.3373e-06	0.0019618	8.8655e-06	0.00050045	8.6197e-07	0.28828	0.24563	0.0015914	0.00012669	1.2992e-05	0.24093	3-4	0.28828	2
8049969	SH3YL1	2	8049969	rs11127466	0.88843	0.2022	0.85252	0.9883	0.98827	0.98326	0.99276	6.3661e-07	2.0956e-07	0.00013936	0.0039326	0.0010406	5.5535e-06	5.8354e-06	3.4307e-06	9.1028e-08	0.0076271	0.0060532	0.011763	1.7888e-05	1.5126e-06	0.96941	1-2-3-4	0.96941	4
8049552	RBM44	2	8049552	rs2117363	0.98377	0.42353	0.98941	0.73983	0.73455	0.9994	0.9968	5.2897e-07	2.9588e-07	0.00012381	0.00041808	0.00015125	0.0001547	1.6983e-06	1.2206e-06	4.5739e-09	0.25962	0.0027685	3.0628e-05	0.0051321	7.63e-07	0.73159	1-2-3-4	0.73159	4
8048432	CYP27A1	2	8048432	rs4674343	0.89855	0.396	0.93001	0.12782	0.12774	0.99946	0.98943	4.0691e-07	2.0072e-07	0.0042513	0.00040475	0.00012946	4.1047e-05	6.5424e-08	4.2258e-05	3.5313e-09	0.86747	0.0061077	4.4051e-06	9.3541e-05	1.9807e-05	0.12144	3-4	0.86747	2
8047565	FAM117B	2	8047565	rs6748088	0.99748	0.52554	0.9987	0.50067	0.50065	0.99995	0.99947	6.3152e-09	2.3078e-09	0.00017162	4.4952e-05	2.2067e-06	1.3397e-06	1.607e-08	1.7201e-06	2.7811e-10	0.49908	0.0003512	1.1266e-06	4.8085e-05	2.5138e-05	0.50027	1-2-3-4	0.50027	4
8047248	PLCL1	2	8047248	rs1541953	0.83466	0.23918	0.81226	0.068981	0.06898	0.99868	0.99807	7.7295e-07	1.6215e-07	0.00067784	0.0010536	0.00024665	6.3852e-06	2.0125e-07	6.8402e-06	1.0446e-08	0.92925	0.0009958	1.5137e-05	2.8788e-05	2.8684e-05	0.067687	3-4	0.92925	2
8047243	MARS2	2	8047243	rs6733834	0.99377	0.3254	0.99494	0.99973	0.99942	0.92384	0.78297	2.0717e-05	1.9e-08	9.2143e-06	7.9406e-05	0.073129	0.00019939	4.9734e-06	1.1596e-07	1.0411e-09	0.00018101	0.14367	0.0029309	8.3011e-05	1.139e-08	0.77969	1-2-3-4	0.77969	4
8047078	MFSD6	2	8047078	rs6753226	0.99506	0.88616	0.99845	0.87021	0.86972	0.99997	0.99013	2.9441e-09	1.8546e-09	0.00085792	3.0071e-05	1.1292e-06	3.4263e-05	2.0028e-09	3.6874e-06	2.7728e-10	0.1289	0.0089751	2.0737e-07	0.00046074	1.466e-06	0.86073	1-2-3-4	0.86073	4
8046997	ASNSD1	2	8046997	rs2033870	0.99976	0.49501	0.99987	0.058146	0.058109	0.98182	1	5.8867e-10	2.626e-10	7.6065e-07	0.018172	2.2986e-07	7.5565e-09	1.6773e-07	5.8465e-09	2.0431e-08	0.92368	1.1816e-06	9.866e-06	4.2518e-05	5.6716e-06	0.058092	3-4	0.92368	2
8046824	FSIP2	2	8046824	rs13009116	0.99627	0.18558	0.99453	0.99654	0.99608	0.50814	0.40895	6.9016e-05	1.3676e-08	0.0014032	9.3979e-05	0.46328	0.00026398	6.4815e-05	4.345e-06	1.13e-09	0.0019553	0.12603	0.028349	6.5795e-05	8.1946e-08	0.37842	1-2	0.46328	2
8046695	ITGA4	2	8046695	rs155123	0.99298	0.8875	0.99783	0.96377	0.96273	0.99998	0.99393	6.1013e-08	5.2494e-09	6.1105e-05	8.5442e-06	1.2477e-05	6.0339e-05	1.2216e-08	2.8485e-07	9.318e-11	0.036156	0.0059309	5.5965e-07	0.00098102	1.9861e-07	0.95679	1-2-3-4	0.95679	4
8046685	UBE2E3	2	8046685	rs4667055	0.99914	0.43803	0.99948	0.96428	0.96381	0.99997	0.98818	4.7889e-09	1.4394e-09	0.00064484	2.7006e-05	2.5902e-06	8.7304e-05	2.0757e-08	3.6638e-06	3.6458e-10	0.035045	0.011083	3.3639e-06	0.0003893	1.4891e-06	0.95271	1-2-3-4	0.95271	4
8046646	OSBPL6	2	8046646	rs7583174	0.92546	0.38761	0.94538	0.99922	0.99899	0.2345	0.095741	0.00013377	1.9015e-07	1.6868e-05	0.00047888	0.76113	8.882e-05	4.9068e-06	5.8283e-07	7.4153e-09	0.00028021	0.14288	0.0037492	5.832e-06	3.4445e-08	0.091222	1-2	0.76113	2
8046408	PDK1	2	8046408	rs4075604	0.98212	0.36396	0.98633	0.62385	0.62334	0.99517	0.99987	4.4241e-08	1.7576e-08	1.7771e-05	0.0047845	1.3827e-05	1.2349e-06	7.4475e-07	1.3302e-07	1.3571e-08	0.37134	9.2132e-05	3.4689e-05	0.00051832	2.7936e-06	0.62319	1-2-3-4	0.62319	4
8045816	GPD2	2	8045816	rs2568816	0.99823	0.51399	0.99905	0.047474	0.047443	0.99866	0.99999	2.2933e-09	1.1288e-09	2.034e-06	0.0013381	8.0392e-07	2.0996e-08	7.5616e-08	1.726e-08	6.3839e-09	0.95118	2.9858e-06	5.5749e-06	3.8429e-05	7.4071e-06	0.047426	3-4	0.95118	2
8045688	TNFAIP6	2	8045688	rs4665150	0.86461	0.34415	0.88899	0.23784	0.23731	0.99071	0.9975	2.7722e-07	3.7587e-07	0.00078557	0.0090479	0.00019886	2.0697e-05	5.6375e-07	5.4986e-06	4.5346e-08	0.75231	0.0014908	4.2915e-05	0.0005226	1.0707e-05	0.23556	3-4	0.75231	2
8044793	STEAP3	2	8044793	rs6721852	0.91257	0.6664	0.9615	0.48459	0.48289	0.99892	0.98306	5.8202e-08	7.3283e-08	0.0063452	0.0010366	3.8118e-05	0.00023957	1.9721e-07	1.7004e-05	5.7904e-09	0.50801	0.010297	8.3732e-06	0.0014836	5.2592e-06	0.47252	3-4	0.50801	2
8044766	INSIG2	2	8044766	rs2012693	0.84961	0.80438	0.94249	0.98414	0.98416	0.99261	0.99517	1.2795e-07	2.0609e-06	3.4876e-05	0.0023891	0.0017379	6.0503e-07	7.6032e-07	1.0583e-05	6.9425e-07	0.013404	0.0030412	0.0032607	1.0823e-05	1.7406e-05	0.97609	1-2-3-4	0.97609	4
8044605	PAX8-AS1	2	8044605	rs11123172	0.99423	0.81426	0.99803	1	1	0.99966	0.99261	1.1915e-08	1.8576e-08	3.3157e-07	2.267e-06	0.00033536	2.2386e-08	1.0924e-09	6.1766e-08	1.4798e-10	1.8559e-06	0.0070577	2.5055e-06	6.6556e-09	2.1161e-09	0.9926	1-2-3-4	0.9926	4
8044584	PSD4	2	8044584	rs4849167	0.93221	0.47567	0.959	0.99978	0.99978	0.99466	0.85029	1.5176e-07	2.1831e-07	1.3543e-05	8.1667e-05	0.0049657	7.0866e-07	3.3948e-08	5.5156e-06	1.5533e-08	0.00012075	0.14472	0.00029705	1.2171e-07	1.4253e-06	0.84979	1-2-3-4	0.84979	4
8044236	GCC2	2	8044236	rs2577599	1	0.39798	1	0.99999	0.99999	1	1	1.6121e-12	1.5248e-12	4.383e-10	5.3047e-08	1.1895e-09	1.0939e-11	2.1757e-11	7.6344e-10	4.4484e-13	6.1151e-06	3.2897e-07	1.169e-09	8.306e-08	3.9582e-07	0.99999	1-2-3-4	0.99999	4
8044049	IL18RAP	2	8044049	rs2041756	0.95291	0.10085	0.87919	0.98828	0.98635	0.99876	0.99874	1.9722e-06	6.7892e-08	2.5064e-05	0.00041448	0.00061727	3.6207e-06	5.2893e-06	2.634e-07	3.0438e-09	0.011285	0.0006084	0.0001969	0.0019165	1.5746e-07	0.98493	1-2-3-4	0.98493	4
8044035	IL18R1	2	8044035	rs12712135	0.98256	0.18902	0.97447	0.99864	0.98347	0.92752	0.31183	0.00083094	4.9337e-08	1.8206e-05	0.00091961	0.069474	0.013949	2.3955e-05	2.227e-07	1.8711e-08	0.00042411	0.6039	0.0012348	0.00036663	4.7817e-08	0.30886	1-2-3	0.6039	3
8043840	LIPT1	2	8043840	rs1563108	0.97722	0.46209	0.98686	0.99224	0.99214	0.99927	0.92613	4.3759e-07	5.2185e-08	0.00032253	0.00013852	0.00054516	6.6688e-05	1.5643e-07	5.9689e-06	2.2009e-09	0.0072967	0.072928	4.8339e-05	3.8869e-05	9.0921e-07	0.91861	1-2-3-4	0.91861	4
8043244	ATOH8	2	8043244	rs12151742	0.99957	0.41971	0.99972	0.097839	0.097491	1	0.9999	8.6768e-10	2.7686e-10	3.1399e-05	2.2544e-06	2.5519e-07	1.8537e-06	6.2346e-10	8.8228e-08	1.8996e-11	0.90212	6.171e-05	4.3709e-08	0.00034882	2.0863e-06	0.097427	3-4	0.90212	2
8042576	NAGK	2	8042576	rs12996507	0.94581	0.4145	0.96308	0.35781	0.3579	0.89435	0.99985	1.8634e-07	6.5991e-08	1.5662e-05	0.1051	5.2722e-05	3.9916e-07	3.658e-06	4.5931e-07	1.0388e-06	0.53695	7.7979e-05	0.00049373	3.283e-05	0.00012428	0.35715	3-4	0.53695	2
8041867	MSH2	2	8041867	rs13408008	0.94238	0.95469	0.98288	0.89261	0.89241	0.99969	0.99216	7.8006e-08	4.4328e-08	0.00089482	0.00026315	3.5604e-05	3.0884e-05	4.9105e-08	1.1619e-05	4.279e-09	0.10621	0.0068704	6.3055e-06	0.00018754	8.7063e-06	0.88548	1-2-3-4	0.88548	4
8041644	PLEKHH2	2	8041644	rs7558302	0.93933	0.48016	0.96373	0.99211	0.99181	0.99514	0.96574	1.5079e-06	3.0054e-08	3.4855e-05	0.00082721	0.0027527	8.207e-05	3.6142e-06	4.0267e-07	9.7627e-09	0.0070241	0.031389	0.0012777	0.00021528	2.8681e-07	0.95639	1-2-3-4	0.95639	4
8041212	LCLAT1	2	8041212	rs829584	0.99819	0.5445	0.99906	0.99998	0.99998	0.9481	0.99066	1.7333e-07	2.0208e-09	2.1371e-07	1.0212e-05	0.0051338	2.9064e-07	1.726e-06	8.0124e-09	1.2216e-09	5.7639e-06	0.0042022	0.046751	1.0897e-06	3.5505e-09	0.94389	1-2-3-4	0.94389	4
8040802	KHK	2	8040802	rs1866654	0.86366	0.25816	0.86104	0.97049	0.97044	0.99619	0.35403	2.0039e-06	6.5624e-07	0.0089337	0.00099582	0.0027159	0.00028483	3.2202e-07	0.00025055	1.6683e-08	0.019329	0.63379	9.6681e-05	1.4887e-05	4.1365e-06	0.33359	1-2-3	0.63379	3
8040386	DDX1	2	8040386	rs807621	0.99944	0.72839	0.99979	0.015173	0.015147	0.31484	1	4.2078e-10	8.6453e-10	8.5083e-08	0.68493	1.5364e-06	1.2323e-09	6.7702e-06	2.2687e-09	3.5826e-07	0.2999	1.0768e-06	0.00022001	2.265e-05	2.5369e-06	0.014921	4	0.68493	1
8039771	ZNF132	19	8039771	rs4801583	0.87539	0.47093	0.92576	0.99719	0.99717	0.99317	0.97612	1.6357e-06	4.087e-07	0.00010228	0.0010909	0.0039778	9.3879e-06	1.8262e-06	3.018e-06	2.7872e-08	0.0016161	0.019783	0.0017616	1.1023e-05	3.7117e-07	0.97164	1-2-3-4	0.97164	4
8039642	VN1R1	19	8039642	rs2074058	0.84373	0.75344	0.93687	0.11818	0.11775	0.97983	0.99932	3.3265e-07	2.2091e-07	0.00010044	0.019934	0.00012953	6.1503e-06	2.7749e-06	1.0243e-06	6.3242e-08	0.86178	0.00044706	9.7986e-05	0.00042824	4.8098e-06	0.11707	3-4	0.86178	2
8039236	LILRA5	19	8039236	rs741584	0.81291	0.83377	0.93148	0.09905	0.099066	0.99839	0.99197	3.135e-06	1.9693e-07	0.0030672	0.00069858	0.00087811	2.6564e-05	3.6983e-07	3.1586e-05	6.0814e-09	0.8971	0.0040278	2.7508e-05	3.9201e-05	5.3426e-05	0.094047	3-4	0.8971	2
8039144	TMC4	19	8039144	rs36659	0.98523	0.9932	0.99595	0.025866	0.02581	0.13189	0.99997	1.8706e-08	1.4448e-08	3.4133e-06	0.86753	9.3436e-06	5.5016e-08	3.0585e-05	9.3432e-08	4.9901e-07	0.1066	1.8417e-05	0.00054246	2.7556e-05	1.8163e-06	0.025237	4	0.86753	1
8039070	ZNF677	19	8039070	rs10403807	0.97428	0.18899	0.96262	0.99971	0.99968	0.79982	0.3619	2.0056e-06	1.834e-07	3.1412e-05	8.7177e-05	0.19683	2.5286e-05	3.6802e-07	1.9443e-06	4.528e-09	0.00016958	0.44121	0.003258	2.4468e-06	5.476e-08	0.35838	1-2-3	0.44121	3
8038998	ZNF468	19	8038998	rs10420793	0.96839	0.66009	0.98671	0.98118	0.98113	0.99514	0.99889	1.1258e-07	5.2584e-08	8.637e-06	0.0039573	0.00028803	5.2597e-07	1.5711e-06	2.4498e-07	6.8792e-08	0.014854	0.00081478	0.00061665	4.5923e-05	1.7417e-06	0.97941	1-2-3-4	0.97941	4
8038967	ZNF83	19	8038967	rs3745104	0.94867	0.71327	0.97944	0.96199	0.96217	0.98429	0.99992	6.623e-08	6.5781e-08	7.0206e-06	0.015377	3.4226e-05	1.9157e-07	7.0704e-07	2.0882e-07	7.9591e-07	0.022446	4.0822e-05	0.00030115	2.5224e-06	0.00017649	0.96161	1-2-3-4	0.96161	4
8038852	SIGLEC12	19	8038852	rs7253637	0.99759	0.64603	0.99897	0.97399	0.97435	1	0.34308	2.2559e-09	1.3629e-09	0.010496	2.6362e-06	9.3466e-07	0.00039323	4.8022e-10	0.00076704	3.3577e-11	0.014738	0.64526	4.5248e-08	1.7785e-05	5.8657e-06	0.32832	1-2-3	0.64526	3
8038556	NAPSA	19	8038556	rs4802703	0.99365	0.98388	0.99829	0.9999	0.98609	0.99964	0.13393	1.0772e-06	5.1142e-09	2.5897e-05	1.4899e-05	0.00034152	0.013733	6.373e-08	1.9606e-07	1.361e-10	6.3438e-05	0.85197	5.3211e-06	7.2299e-05	3.4946e-09	0.13377	1-2-3	0.85197	3
8038505	SIGLEC11	19	8038505	rs9304690	0.93911	0.77859	0.97839	0.25939	0.25681	0.99976	0.43989	2.1437e-07	5.8002e-08	0.4091	0.00016319	7.5609e-05	0.0032743	4.9122e-08	0.00078308	1.6405e-09	0.33056	0.14688	4.1456e-06	9.73e-05	9.9682e-06	0.10906	3	0.4091	1
8037775	PTGIR	19	8037775	rs11083840	0.96653	0.98558	0.99087	0.99921	0.99903	0.21814	0.067469	0.00010711	6.0564e-08	6.4203e-05	9.696e-05	0.77874	6.4962e-05	3.7416e-06	4.8359e-07	1.114e-09	0.00062902	0.15356	0.0029183	4.917e-06	2.0598e-08	0.063816	1-2	0.77874	2
8037408	KCNN4	19	8037408	rs10426528	0.98667	0.88973	0.99591	0.99028	0.99027	0.99997	0.92687	1.2485e-08	8.391e-09	0.00053213	2.2599e-05	5.8381e-06	1.6344e-05	3.6016e-09	2.0176e-05	2.4334e-10	0.0091413	0.072555	3.736e-07	1.6243e-05	1.4158e-06	0.91769	1-2-3-4	0.91769	4
8036420	ZFP30	19	8036420	rs11666738	0.86905	0.18074	0.82052	0.096435	0.0963	0.98965	0.97635	2.9821e-06	1.4824e-06	0.010868	0.0068911	0.003344	8.0953e-05	8.5455e-07	5.1091e-05	5.0361e-08	0.88574	0.009306	0.00010558	0.00011305	1.0438e-05	0.083481	3-4	0.88574	2
8035880	UQCRFS1	19	8035880	rs7257235	0.91001	0.49107	0.94714	0.99835	0.9982	0.99645	0.65777	1.3124e-06	1.4147e-07	0.00016238	0.00020604	0.0030592	0.00012555	7.0212e-07	8.7009e-06	4.9379e-09	0.0012704	0.33887	0.00028222	3.31e-05	2.8807e-07	0.65598	1-2-3-4	0.65598	4
8035842	ZNF91	19	8035842	rs1600361	0.97647	0.44883	0.98575	0.68778	0.68739	0.99985	0.97832	7.9066e-08	3.2132e-08	0.0021055	0.00012499	2.5289e-05	5.2909e-05	3.2897e-08	4.2729e-05	9.6367e-10	0.30994	0.019456	1.7294e-06	0.00038885	1.0973e-05	0.66786	1-2-3-4	0.66786	4
8035808	ZNF100	19	8035808	rs12972593	0.99999	0.98327	1	1	1	1	0.99998	6.9829e-12	5.6836e-12	3.0336e-09	8.5942e-09	2.6956e-08	2.4765e-10	2.0894e-12	8.6052e-11	2.3006e-13	4.1429e-08	1.9015e-05	4.6477e-09	2.5428e-10	1.274e-11	0.99998	1-2-3-4	0.99998	4
8035803	ZNF708	19	8035803	rs627522	0.99957	0.32825	0.99965	0.02161	0.021595	0.9922	1	1.7859e-09	6.6546e-10	3.1049e-07	0.0077946	5.7089e-07	4.9067e-09	2.0996e-07	3.5459e-09	1.1334e-08	0.97058	7.4304e-07	7.5618e-06	2.5495e-05	1.0121e-05	0.021576	3-4	0.97058	2
8035789	ZNF826P	19	8035789	rs10423160	0.93312	0.88552	0.98304	0.99288	0.9926	0.99853	0.35634	1.369e-06	2.1566e-07	0.0018345	0.0004573	0.00097103	0.00029848	2.1405e-07	2.9259e-05	5.0544e-09	0.0047932	0.64053	3.8766e-05	1.3e-05	5.766e-07	0.35104	1-2-3	0.64053	3
8035435	KIAA1683	19	8035435	rs17683539	0.83228	0.76113	0.9341	0.99623	0.99623	0.99817	0.99438	2.9013e-07	4.305e-07	0.00013426	0.0011172	0.00040025	1.845e-06	1.5667e-07	6.9956e-06	6.8718e-08	0.0025111	0.0050723	0.00030769	1.0069e-06	2.1755e-06	0.99044	1-2-3-4	0.99044	4
8034565	DNASE2	19	8034565	rs7251196	0.99928	0.48924	0.99965	0.19489	0.19424	0.9931	0.99997	8.9028e-09	3.5861e-09	7.4762e-06	0.0068557	2.7736e-06	2.5722e-07	2.111e-06	5.115e-08	1.1257e-08	0.79824	2.1919e-05	3.4688e-05	0.0006506	4.3021e-06	0.19418	3-4	0.79824	2
8033754	ZNF266	19	8033754	rs13535	1	0.093211	1	1	1	1	0.99182	1.4543e-11	1.8947e-11	1.464e-09	1.7802e-08	2.0709e-07	4.2438e-11	1.1108e-11	1.4985e-08	6.101e-13	2.7337e-08	0.0081842	1.7349e-08	3.7242e-11	1.5036e-09	0.99182	1-2-3-4	0.99182	4
8031821	ZNF586	19	8031821	rs8103933	0.93998	0.83679	0.98007	0.99572	0.99589	0.99973	0.49279	1.2977e-07	9.687e-08	0.00098142	0.00011897	0.00014835	2.8351e-05	2.2436e-08	0.00020271	1.5665e-09	0.0029737	0.50585	3.6424e-06	3.2472e-06	1.8302e-06	0.48969	1-2-3	0.50585	3
8031748	ZNF749	19	8031748	rs12978934	0.99063	0.96974	0.99732	0.99999	0.99998	0.78532	0.20705	1.0948e-07	3.6787e-08	1.5823e-06	5.8188e-06	0.21369	1.2239e-06	1.2945e-08	1.8273e-07	5.1242e-10	6.8496e-06	0.57926	0.00098303	8.4568e-08	3.7243e-09	0.20605	1-2-3	0.57926	3
8031659	ZFP28	19	8031659	rs3813143	0.95499	0.14261	0.91567	0.99744	0.99655	0.99836	0.22687	1.7584e-06	8.4354e-08	0.00064769	0.00043466	0.0011868	0.00088235	1.8228e-07	1.1809e-05	3.1698e-09	0.0014676	0.7704	2.041e-05	1.9735e-05	1.3958e-07	0.22493	1-2-3	0.7704	3
8029701	PPM1N	19	8029701	rs6509214	0.99728	0.99801	0.9993	0.023027	0.023007	0.99995	0.99853	7.9001e-08	2.44e-09	0.00096041	2.976e-05	2.1812e-05	4.2772e-06	1.3625e-08	3.6062e-06	2.1566e-10	0.97597	0.00047493	9.5206e-07	2.6917e-05	7.3185e-06	0.022498	3-4	0.97597	2
8029642	MARK4	19	8029642	rs344807	0.9999	0.49981	0.99995	0.01225	0.012233	0.27287	1	3.8216e-10	1.9779e-10	7.2044e-08	0.72692	1.737e-07	1.3514e-09	6.1149e-06	8.9679e-10	5.872e-07	0.26083	2.428e-07	0.00020546	1.4811e-05	2.8531e-06	0.012023	4	0.72692	1
8029507	PVRL2	19	8029507	rs8104483	0.99909	0.99938	0.99976	0.02221	0.022153	0.99859	1	1.7813e-09	9.2794e-10	3.6987e-07	0.0014043	6.9826e-07	5.7787e-09	1.075e-07	4.0431e-09	3.5724e-09	0.97638	8.801e-07	3.7668e-06	5.9667e-05	3.0198e-06	0.022144	3-4	0.97638	2
8029340	ZNF155	19	8029340	rs453932	0.90717	0.54864	0.95102	0.99939	0.99938	0.99855	0.85252	3.1204e-07	1.434e-07	9.9787e-05	0.00011258	0.0012801	1.1715e-05	5.6249e-08	5.8371e-06	2.5012e-09	0.00039635	0.14608	5.4175e-05	1.7573e-06	1.2922e-07	0.85196	1-2-3-4	0.85196	4
8029065	BCKDHA	19	8029065	rs4803465	0.97479	0.33145	0.98008	0.99928	0.99928	0.99353	0.51583	3.7809e-07	3.1469e-07	8.0143e-05	0.00030887	0.0061069	6.8173e-06	6.1895e-08	1.1719e-05	5.278e-09	0.00032211	0.47797	5.8101e-05	4.6948e-07	1.2815e-07	0.51514	1-2-3-4	0.51514	4
8028963	CYP2B6	19	8028963	rs12151139	0.8244	0.46249	0.88836	0.99784	0.99867	0.86408	0.68609	9.2309e-07	0.0001936	8.3802e-05	0.00063354	0.12359	3.3408e-06	2.7791e-07	0.0005991	8.8114e-06	0.0006051	0.18944	0.011498	6.2466e-07	3.8337e-05	0.6733	1-2-3-4	0.6733	4
8028955	CYP2B7P	19	8028955	rs7255901	0.99391	0.49677	0.99664	0.99998	0.99998	0.99794	0.67999	8.9024e-08	2.7347e-08	1.8188e-06	1.1852e-05	0.001863	1.4235e-06	3.559e-08	1.1855e-07	5.3738e-10	9.0424e-06	0.31814	0.0001806	3.112e-07	2.8012e-09	0.67979	1-2-3-4	0.67979	4
8028254	ZNF793	19	8028254	rs4801803	0.90946	0.26486	0.90975	0.99393	0.99386	0.90868	0.68965	4.512e-06	2.0491e-06	0.00024361	0.0020156	0.082257	5.833e-05	3.8987e-06	1.6195e-05	1.3359e-07	0.0037919	0.22777	0.0070372	2.4518e-05	1.1492e-06	0.67677	1-2-3-4	0.67677	4
8027312	ZNF429	19	8027312	rs8111313	0.99998	0.48669	0.99999	0.84444	0.84423	0.99999	1	5.5149e-11	2.2745e-11	2.0711e-07	8.7491e-06	2.5213e-08	2.2982e-09	4.9684e-10	1.244e-09	3.2203e-11	0.15555	2.1736e-07	2.5752e-08	0.00021089	4.4051e-06	0.84422	1-2-3-4	0.84422	4
8027304	ZNF493	19	8027304	rs1142653	0.99976	0.62404	0.99989	0.99969	0.99969	0.99995	0.99999	4.9437e-10	3.2392e-10	1.0191e-07	4.6818e-05	3.5003e-07	2.2724e-09	1.0682e-08	9.1413e-09	7.0443e-10	0.00026211	6.5568e-06	2.1761e-06	2.3441e-07	2.6033e-06	0.99968	1-2-3-4	0.99968	4
8027241	ZNF253	19	8027241	rs7246569	0.96043	0.55377	0.98085	0.1438	0.14375	0.99862	0.97459	2.3949e-07	1.283e-07	0.018479	0.0011511	0.00021475	7.5036e-05	1.1482e-07	6.1907e-05	5.9396e-09	0.83647	0.0065782	9.3346e-06	7.9278e-05	3.5745e-05	0.13685	3-4	0.83647	2
8027032	C19orf60	19	8027032	rs8100824	0.90024	0.2648	0.90329	0.16608	0.16598	0.99866	0.93349	1.3188e-06	4.0976e-07	0.036479	0.0008569	0.0004671	0.00023735	1.8907e-07	0.00019549	7.9399e-09	0.79637	0.02913	1.4485e-05	8.1581e-05	2.1136e-05	0.13615	3-4	0.79637	2
8026780	PGLS	19	8026780	rs4450527	0.9911	0.97713	0.99772	0.88234	0.88146	0.99994	0.98905	5.8017e-08	1.1676e-08	0.0033038	4.1667e-05	1.343e-05	0.00017587	3.2979e-08	1.0481e-05	3.6671e-10	0.1143	0.0074492	1.6497e-06	0.00072355	4.7678e-06	0.87398	1-2-3-4	0.87398	4
8026365	ZNF333	19	8026365	rs11671118	0.98949	0.48998	0.99412	0.99881	0.9988	0.99924	0.99914	7.9526e-08	2.131e-08	4.3062e-06	0.00031932	0.00015733	4.0995e-07	2.8671e-07	1.4454e-07	1.6388e-08	0.00086881	0.0006941	0.00028793	3.8233e-06	8.1291e-07	0.99766	1-2-3-4	0.99766	4
8025978	ZNF763	19	8025978	rs7248526	0.9685	0.22714	0.96379	0.97185	0.97199	0.98984	0.99583	4.1694e-07	2.8723e-06	7.6609e-05	0.0065846	0.0012964	1.6261e-06	6.6248e-07	1.4392e-05	4.4819e-06	0.021338	0.0027751	0.0022751	4.2835e-06	0.00012565	0.9655	1-2-3-4	0.9655	4
8025672	SLC44A2	19	8025672	rs2010492	0.99162	0.25772	0.99125	0.99847	0.99846	0.99114	0.99579	3.094e-07	1.4061e-07	7.2921e-06	0.00069005	0.0022223	7.3722e-07	2.0668e-06	4.9018e-07	1.2372e-07	0.00083154	0.0019803	0.0059426	6.7042e-06	1.3389e-06	0.98831	1-2-3-4	0.98831	4
8025478	ZNF559	19	8025478	rs2033482	0.94682	0.059329	0.79292	0.99145	0.99136	0.99624	0.99323	5.9025e-06	2.333e-07	0.00016755	0.0021495	0.0011824	2.433e-05	7.6862e-06	1.391e-06	1.1368e-08	0.0062355	0.0053912	0.00041213	4.5232e-05	2.8585e-07	0.98438	1-2-3-4	0.98438	4
8025103	EMR1	19	8025103	rs330887	0.82761	0.48345	0.89376	0.37923	0.37828	0.99949	0.62254	3.0343e-07	2.4383e-07	0.22926	0.0003179	0.00018255	0.0017648	5.9077e-08	0.00096651	4.3424e-09	0.3902	0.14528	6.8072e-06	0.00017183	1.5641e-05	0.23182	3-4	0.3902	2
8024062	CFD	19	8024062	rs1683565	0.99103	0.49939	0.99615	0.51318	0.51366	0.99979	0.98687	1.05e-07	2.5641e-07	0.001756	9.423e-05	0.00011205	1.4489e-05	1.6487e-08	0.00012379	4.8297e-09	0.48445	0.011124	4.376e-06	2.4746e-05	0.00039848	0.5019	1-2-3-4	0.5019	4
8023871	ZADH2	18	8023871	rs1132845	1	0.97073	1	1	1	1	0.99996	4.4783e-13	3.357e-14	8.4441e-09	3.3651e-11	6.0895e-10	1.0036e-07	5.6548e-14	1.0778e-10	2.1739e-15	3.8458e-08	4.1361e-05	2.8805e-10	1.1822e-08	1.4447e-10	0.99996	1-2-3-4	0.99996	4
8023656	KDSR	18	8023656	rs1462129	0.84855	0.54761	0.91711	0.5233	0.52447	0.99929	0.42564	1.4346e-07	3.1028e-07	0.25236	0.00045084	0.00025352	0.00093223	5.9323e-08	0.0021298	6.1765e-09	0.22174	0.31868	8.3171e-06	4.8708e-05	1.8143e-05	0.20338	1-2-3	0.31868	3
8023605	PIGN	18	8023605	rs9959663	0.99212	0.45548	0.99516	0.99991	0.99991	0.99994	0.99122	7.6421e-09	1.5463e-08	4.7707e-06	1.3137e-05	3.891e-05	1.7826e-07	4.2581e-09	9.0428e-07	8.2491e-10	7.006e-05	0.0087306	1.0536e-05	1.6452e-07	1.0583e-07	0.99113	1-2-3-4	0.99113	4
8023561	LMAN1	18	8023561	rs9319948	1	0.35364	1	0.99483	0.99429	1	0.97253	3.8351e-11	8.5146e-12	2.3798e-05	7.8101e-08	1.7037e-07	4.3471e-05	2.1959e-10	2.1469e-07	1.8868e-12	0.0051499	0.0274	1.104e-07	0.00048821	1.0874e-07	0.96689	1-2-3-4	0.96689	4
8022941	TPGS2	18	8022941	rs2303508	0.99995	0.86415	0.99998	0.99992	0.99992	1	0.99982	4.8954e-11	1.792e-11	7.5319e-07	8.1806e-08	1.7113e-08	1.6895e-07	1.797e-11	8.201e-09	7.4219e-13	8.1672e-05	0.00017633	1.713e-09	1.4525e-06	1.05e-08	0.99974	1-2-3-4	0.99974	4
8022892	ZNF396	18	8022892	rs8096611	0.84875	0.58545	0.92563	0.9989	0.99827	0.80742	0.81483	0.00017778	5.1315e-07	0.00012014	0.00048776	0.12712	0.00015499	0.00021807	1.7587e-06	1.1339e-08	0.00049129	0.057591	0.064575	8.374e-05	4.8595e-08	0.74898	1-2-3-4	0.74898	4
8022817	KLHL14	18	8022817	rs1125317	0.96683	0.23836	0.96152	0.99848	0.99847	0.83554	0.89389	7.6479e-07	3.1505e-06	1.9244e-05	0.0010535	0.083996	1.1607e-06	7.1265e-06	4.4406e-06	9.0458e-07	0.00044162	0.022085	0.0794	2.9519e-06	1.4214e-06	0.81298	1-2-3-4	0.81298	4
8022640	DHFR	5	8022640	rs1650653	0.98799	0.2717	0.98804	0.084047	0.083964	0.99891	0.99949	4.3732e-08	4.0091e-08	0.00020396	0.0010394	4.3099e-05	2.9651e-06	6.9291e-08	8.6877e-07	3.5998e-09	0.91471	0.00026056	4.2887e-06	8.3168e-05	2.6592e-06	0.083653	3-4	0.91471	2
8022022	LPIN2	18	8022022	rs9963424	0.91932	0.96677	0.97524	0.93961	0.9396	0.75745	0.99933	4.9258e-08	1.8739e-07	6.5448e-06	0.051011	0.00046223	1.2365e-07	2.0633e-05	3.8666e-07	1.451e-05	0.0093503	0.00019781	0.19104	1.0975e-05	8.4944e-06	0.74788	1-2-3-4	0.74788	4
8021727	CNDP2	18	8021727	rs2346058	0.80034	0.57253	0.89172	0.9061	0.90227	0.99851	0.30927	1.7236e-06	1.1225e-07	0.042085	0.0011833	0.00028129	0.0039907	2.7375e-07	0.00027264	1.4746e-08	0.050353	0.64409	1.9907e-05	0.00011146	2.7008e-06	0.2576	1-2-3	0.64409	3
8021645	SERPINB10	18	8021645	rs9959513	0.98909	0.18437	0.98374	0.96559	0.96537	0.99994	0.81311	4.1557e-08	1.8104e-08	0.0032036	4.8682e-05	1.4071e-05	0.00022458	8.9843e-09	4.6829e-05	4.4754e-10	0.031106	0.1834	6.5393e-07	4.9999e-05	3.101e-06	0.7819	1-2-3-4	0.7819	4
8020930	ELP2	18	8020930	rs559289	0.99958	0.18746	0.99938	0.07411	0.073389	1	0.35886	1.2813e-09	1.0714e-09	0.60355	1.3401e-06	8.2449e-07	0.0010258	2.2867e-10	0.00034933	1.9952e-11	0.32198	0.03621	2.9768e-08	4.9393e-05	4.6569e-06	0.036824	3	0.60355	1
8020630	TTC39C	18	8020630	rs41400947	0.98609	0.26458	0.98538	0.15812	0.15827	0.99996	0.38401	2.4639e-08	1.485e-08	0.54577	2.8765e-05	1.1299e-05	0.00062563	5.6121e-09	0.00082126	3.0831e-10	0.29525	0.068761	4.9753e-07	5.1029e-05	8.1413e-06	0.088671	3	0.54577	1
8018902	DNAH17	17	8018902	rs8080186	0.98264	0.53998	0.99093	0.99651	0.99486	0.78658	0.82173	0.00059903	5.2135e-09	2.6657e-05	0.0023855	0.13793	0.00022733	0.00061254	1.9768e-07	2.0839e-08	0.0010766	0.039486	0.071899	0.00021427	6.7343e-08	0.74554	1-2-3-4	0.74554	4
8018786	MXRA7	17	8018786	rs11868472	0.98996	0.63317	0.9956	0.97756	0.97755	0.99978	0.99896	9.7689e-09	1.6284e-08	4.244e-05	0.0001781	1.4219e-05	5.8674e-07	3.4236e-08	2.3996e-06	8.0961e-09	0.022213	0.00098503	2.8538e-05	1.4161e-05	7.3477e-06	0.97651	1-2-3-4	0.97651	4
8018774	ST6GALNAC1	17	8018774	rs11868472	0.96699	0.82769	0.98871	0.99989	0.99924	0.69128	0.34698	7.7829e-05	1.7148e-08	2.0034e-05	2.3614e-05	0.30525	0.00052071	5.1446e-06	2.7764e-07	2.918e-10	6.9099e-05	0.34715	0.0033572	4.3213e-05	5.3297e-09	0.34348	1-2-3	0.34715	3
8018761	ST6GALNAC2	17	8018761	rs11077835	0.95578	0.95446	0.98676	0.16954	0.16904	0.99995	0.99141	3.4065e-08	1.9167e-08	0.003205	3.5159e-05	1.2085e-05	6.3746e-05	8.0542e-09	2.0536e-05	3.6112e-10	0.82719	0.0052905	5.3484e-07	0.00046038	8.379e-06	0.16371	3-4	0.82719	2
8018694	PRPSAP1	17	8018694	rs2279057	0.90804	0.61468	0.95691	0.9997	0.99974	0.44104	0.21211	8.6592e-07	1.751e-05	2.3928e-05	0.00013251	0.54672	2.386e-06	1.1204e-07	2.1034e-05	2.4929e-07	0.00010076	0.24111	0.012092	1.8743e-07	4.8373e-07	0.19978	1-2	0.54672	2
8018082	SLC39A11	17	8018082	rs9893253	0.99421	0.9983	0.99836	0.032615	0.03258	0.99923	0.99998	2.5876e-09	4.9309e-10	8.1587e-06	0.00076479	9.89e-07	5.5881e-08	2.8313e-08	3.436e-08	4.1036e-09	0.9666	5.8681e-06	1.881e-06	4.3867e-05	9.2288e-06	0.032562	3-4	0.9666	2
8017850	WIPI1	17	8017850	rs11870376	0.91804	0.91977	0.97372	0.98889	0.98882	0.99939	0.99837	1.4162e-07	3.7257e-08	2.7647e-05	0.00042271	0.00011202	1.8376e-06	6.2666e-07	9.6039e-07	6.0581e-09	0.010653	0.0014915	7.909e-05	7.3435e-05	1.8473e-06	0.98714	1-2-3-4	0.98714	4
8017704	AMZ2P1	17	8017704	rs11656396	0.97689	0.50322	0.98942	0.99942	0.99941	0.86592	0.71237	1.7289e-06	3.9854e-07	4.4746e-05	0.00028652	0.12242	6.0157e-06	5.9992e-07	1.3806e-06	1.214e-08	0.00024924	0.16516	0.011368	1.2576e-06	5.0818e-08	0.70046	1-2-3-4	0.70046	4
8017186	HEATR6	17	8017186	rs10515177	0.99886	0.49955	0.99942	0.99994	0.99994	0.99824	0.97156	1.1192e-08	3.1834e-08	3.0736e-06	1.3292e-05	0.0010191	1.8195e-07	8.3407e-09	7.0037e-07	2.6302e-09	4.5733e-05	0.027418	0.00072301	1.1887e-07	7.3762e-08	0.97078	1-2-3-4	0.97078	4
8017150	TUBD1	17	8017150	rs2531899	0.93019	0.509	0.9633	0.61175	0.61515	0.99915	0.8271	1.9719e-06	6.5328e-07	0.041725	0.00031175	0.00051554	0.00013586	2.7214e-07	0.0033413	1.0389e-08	0.34265	0.12718	1.9886e-05	2.6091e-05	0.00021783	0.48387	1-2-3-4	0.48387	4
8017106	TRIM37	17	8017106	rs4372750	1	0.24651	1	0.99731	0.99731	1	1	4.1809e-13	1.1204e-13	3.4031e-09	8.4544e-08	1.1424e-10	2.2241e-10	2.3227e-11	1.5004e-11	9.2473e-13	0.0026855	1.7712e-08	5.457e-09	7.3768e-06	2.3257e-07	0.99731	1-2-3-4	0.99731	4
8016932	MPO	17	8016932	rs2107545	0.97737	0.40841	0.98485	0.35151	0.34859	0.99981	0.78768	8.1397e-08	1.8892e-07	0.14756	0.00010024	8.3181e-05	0.0024174	3.9077e-08	0.00015853	2.4705e-09	0.50066	0.062099	3.3765e-06	0.00066808	5.9109e-06	0.28624	3-4	0.50066	2
8016452	HOXB4	17	8016452	rs2325948	0.85803	0.23691	0.84435	0.99749	0.99448	0.69538	0.35867	0.0010139	7.3217e-07	0.00020062	0.0012829	0.29411	0.0017861	9.1102e-05	3.0524e-06	1.802e-08	0.0010212	0.34422	0.0081255	0.00012578	8.8158e-08	0.34802	1-2-3-4	0.34802	4
8016438	HOXB2	17	8016438	rs11651168	0.99212	0.22361	0.99056	0.99973	0.99973	0.97786	0.066196	4.3056e-07	7.6357e-08	6.36e-06	0.00017419	0.021822	9.4192e-07	6.4086e-08	3.919e-07	2.1836e-09	8.7852e-05	0.91197	0.00014733	1.0289e-07	1.164e-08	0.065786	1-2-3	0.91197	3
8015511	DHX58	17	8015511	rs2074158	0.93779	0.89554	0.98163	0.99949	0.99951	0.92298	0.53034	4.0332e-07	3.3454e-06	3.176e-05	0.00024678	0.076208	1.3186e-06	6.059e-08	1.1205e-05	2.6678e-08	0.00021453	0.39341	0.00056036	1.4047e-07	1.8348e-07	0.52931	1-2-3-4	0.52931	4
8015445	NT5C3B	17	8015445	rs4796714	1	0.59257	1	1	1	1	0.45186	7.7181e-13	1.0176e-11	2.8083e-09	3.6901e-10	9.3121e-08	6.7747e-09	1.1729e-13	8.0104e-09	8.5855e-14	1.6347e-08	0.54814	9.6315e-10	8.0025e-10	2.4849e-10	0.45186	1-2-3	0.54814	3
8015133	KRT23	17	8015133	rs2315603	0.98695	0.95411	0.99613	0.11663	0.11657	0.16558	0.99997	4.5229e-09	3.5029e-09	1.4069e-05	0.82348	2.648e-06	1.2547e-07	5.7696e-05	7.8302e-08	7.139e-06	0.059859	1.3523e-05	0.010866	2.2264e-05	6.1595e-06	0.10567	4	0.82348	1
8014903	GSDMB	17	8014903	rs9303277	0.97632	0.396	0.98429	0.99961	0.99961	0.84191	0.8272	5.1076e-07	2.6721e-06	2.4734e-05	0.00021416	0.11815	9.889e-07	3.6815e-07	4.4328e-06	1.447e-07	0.00014792	0.054622	0.03973	3.3466e-07	2.9746e-07	0.78711	1-2-3-4	0.78711	4
8014233	SLFN11	17	8014233	rs1828836	0.81354	0.93336	0.93753	0.07124	0.071141	0.98602	0.99825	3.2768e-07	1.5297e-07	0.0007571	0.013781	0.00013126	7.5596e-06	1.2694e-06	4.3448e-06	5.8562e-08	0.91421	0.00085229	7.0007e-05	0.00010172	7.6109e-06	0.070075	3-4	0.91421	2
8014115	MYO1D	17	8014115	rs17183628	0.99995	0.49144	0.99997	0.033288	0.033161	1	0.97878	3.4602e-11	1.6084e-11	0.019115	9.0879e-08	1.1622e-08	4.1549e-05	1.2889e-11	1.4651e-05	6.4033e-13	0.94758	0.0020518	8.0658e-10	0.00010402	3.6293e-06	0.031091	3-4	0.94758	2
8013243	SHMT1	17	8013243	rs1682280	0.99999	0.89263	1	1	1	0.99678	0.8725	1.2261e-08	1.9275e-10	1.0412e-08	4.0268e-08	0.0031352	1.2699e-07	5.6498e-09	6.9687e-09	4.9683e-12	1.7044e-07	0.12436	8.7137e-05	1.5262e-07	4.6879e-10	0.87241	1-2-3-4	0.87241	4
8013135	SREBF1	17	8013135	rs12951376	0.99896	0.21537	0.99874	0.014724	0.014691	0.99689	0.99994	8.7996e-09	1.941e-08	1.006e-05	0.0030695	2.9292e-05	9.7917e-08	1.4072e-07	9.3566e-08	1.1336e-08	0.98219	2.4572e-05	1.4377e-05	3.5532e-05	2.4935e-06	0.01462	3-4	0.98219	2
8013094	COPS3	17	8013094	rs4985761	0.99845	0.44508	0.99905	0.79174	0.79169	0.99984	0.99998	2.6042e-09	1.5387e-09	2.7616e-06	0.00015364	1.0675e-06	4.773e-08	1.2964e-08	4.0108e-08	1.2944e-09	0.20809	1.6042e-05	1.3418e-06	5.8744e-05	7.4849e-06	0.79167	1-2-3-4	0.79167	4
8011713	CXCL16	17	8011713	rs8071612	0.99941	0.99957	0.99984	0.18177	0.18148	0.98376	1	1.1861e-09	4.9822e-10	5.6333e-07	0.016159	3.5832e-07	9.9933e-09	6.4183e-06	5.331e-09	1.9046e-08	0.80206	1.2621e-06	6.9464e-05	0.00030137	9.8479e-06	0.1814	3-4	0.80206	2
8010924	VPS53	17	8010924	rs2543781	0.99997	0.28023	0.99997	0.43188	0.43181	0.76482	1	7.019e-11	3.5879e-11	1.426e-08	0.23469	2.3902e-08	2.2144e-10	8.3338e-06	1.4538e-10	2.7903e-07	0.33342	3.1873e-08	0.00048515	6.8667e-05	9.8914e-06	0.43132	1-2-3-4	0.43132	4
8010918	VPS53	17	8010918	rs2543781	0.99966	0.29482	0.99968	0.22147	0.22147	0.24804	1	9.3299e-10	7.5161e-10	2.4619e-07	0.74646	9.4893e-07	3.3515e-09	1.4274e-05	2.8063e-09	1.0775e-05	0.032045	8.7237e-07	0.0054738	9.4889e-06	7.8796e-06	0.21597	4	0.74646	1
8010354	GAA	17	8010354	rs12450199	0.99841	0.66646	0.99934	0.99958	0.99963	0.99997	0.95327	2.7998e-09	5.7875e-09	5.7957e-06	1.0011e-05	1.1832e-05	2.3485e-07	5.2045e-09	4.9774e-05	7.5786e-10	0.00034886	0.046662	4.413e-06	5.4869e-07	7.1047e-06	0.9529	1-2-3-4	0.9529	4
8009913	MYO15B	17	8009913	rs2290454	0.7983	0.952	0.93532	0.99429	0.99344	0.99549	0.36633	4.9674e-06	4.2286e-07	0.00087086	0.00074943	0.0036263	0.00082438	7.8492e-07	2.2148e-05	1.1223e-08	0.0040688	0.62832	0.00012528	3.9425e-05	5.6887e-07	0.36134	1-2-3	0.62832	3
8009875	MYO15B	17	8009875	rs2290454	0.94333	0.98916	0.98442	0.99625	0.99614	0.99839	0.89734	9.281e-07	1.2223e-07	0.00015847	0.00026094	0.0012209	7.4287e-05	4.3998e-07	6.7255e-06	6.498e-09	0.0033237	0.1012	0.00013128	3.9275e-05	1.0036e-06	0.89358	1-2-3-4	0.89358	4
8009533	COG1	17	8009533	rs745143	0.9972	0.1775	0.99568	0.28223	0.28181	0.3709	0.99997	2.9057e-08	7.7106e-09	3.4825e-06	0.62439	6.7866e-06	6.778e-08	0.00025597	2.2815e-07	7.3181e-07	0.093367	2.3798e-05	0.0044411	0.0001693	2.2738e-06	0.27733	4	0.62439	1
8008754	RAD51C	17	8008754	rs8074016	0.99993	0.41324	0.99996	0.96541	0.96539	1	0.99999	4.0098e-10	2.1279e-10	1.9157e-06	1.5322e-06	1.4747e-07	2.4094e-08	2.4016e-10	1.6292e-08	1.8842e-11	0.034582	3.9233e-06	2.763e-08	2.3498e-05	1.5067e-06	0.96539	1-2-3-4	0.96539	4
8008566	STXBP4	17	8008566	rs8069447	0.99866	0.98951	0.99962	0.99999	0.99998	0.99894	0.91057	1.2804e-07	1.2979e-09	2.0097e-07	2.093e-06	0.00099873	1.5257e-06	9.361e-08	3.267e-08	7.6758e-11	8.5391e-06	0.088425	6.1452e-05	3.7876e-06	6.5515e-09	0.9105	1-2-3-4	0.9105	4
8008016	TBKBP1	17	8008016	rs8070463	0.99998	0.9216	0.99999	0.98411	0.98409	1	0.98844	3.7773e-11	1.4406e-11	0.00019783	5.472e-08	1.7388e-08	5.1024e-06	1.4082e-11	2.4169e-06	5.0409e-13	0.015693	0.011356	1.4471e-09	1.8947e-05	1.1221e-06	0.97273	1-2-3-4	0.97273	4
8007949	EFCAB13	17	8007949	rs7218813	0.98944	0.92545	0.99686	0.75523	0.75541	0.99998	0.99147	1.1212e-08	6.1232e-09	0.0014812	1.7096e-05	3.8631e-06	5.1076e-06	2.4436e-09	0.00011186	2.2439e-10	0.24307	0.0069264	2.375e-07	1.3892e-05	8.5489e-05	0.74828	1-2-3-4	0.74828	4
8007462	NBR2	17	8007462	rs9911630	0.99999	0.16667	0.99998	0.9999	0.9999	1	0.8376	2.201e-10	2.7443e-10	7.5477e-06	2.5062e-07	1.5665e-07	1.5637e-06	3.6728e-11	4.0741e-06	5.0032e-12	9.1166e-05	0.16238	5.4193e-09	2.9588e-07	6.0727e-07	0.83751	1-2-3-4	0.83751	4
8006968	GSDMA	17	8006968	rs11078927	0.80345	0.83638	0.92872	0.88908	0.88883	0.8296	0.97811	3.0432e-06	1.7406e-07	9.8669e-05	0.082566	0.017182	5.9098e-06	0.00013562	7.46e-07	2.1348e-07	0.028252	0.0046029	0.070511	0.00010561	7.5281e-07	0.79654	1-2-3-4	0.79654	4
8006736	DUSP14	17	8006736	rs878520	1	0.16663	1	0.98715	0.98809	1	0.39422	3.0577e-12	3.3419e-12	0.0034467	3.7695e-09	1.6816e-09	3.9828e-05	5.6914e-13	0.00097554	8.3834e-14	0.008417	0.60131	7.8263e-11	2.9421e-06	1.486e-05	0.38579	1-2-3	0.60131	3
8006715	TADA2A	17	8006715	rs9906140	0.82087	0.1559	0.72246	0.97426	0.97528	0.99341	0.79071	1.0578e-06	4.6969e-06	0.00097175	0.0023549	0.00396	1.389e-05	4.5224e-07	0.00099408	1.4624e-07	0.021366	0.20334	0.00027161	7.6218e-06	4.4642e-05	0.76667	1-2-3-4	0.76667	4
8006627	ZNHIT3	17	8006627	rs4796224	0.99919	0.49828	0.99959	0.04379	0.043722	0.12469	1	3.6429e-09	1.7561e-09	7.4385e-07	0.8728	1.1304e-06	1.0707e-08	4.944e-05	7.1962e-09	2.6487e-06	0.0834	1.4047e-06	0.0024589	2.4933e-05	3.6097e-06	0.041254	4	0.8728	1
8005839	TMEM97	17	8005839	rs2071379	0.98491	0.8796	0.99556	0.99833	0.99784	0.99976	0.10802	8.2197e-08	3.7828e-08	0.00057391	7.4801e-05	0.00016501	0.00049412	1.4222e-08	1.1244e-05	8.1892e-10	0.0010118	0.89073	2.9801e-06	9.4456e-06	1.1202e-07	0.10693	1-2-3	0.89073	3
8005809	LGALS9	17	8005809	rs12949932	0.97739	0.34779	0.98215	0.95581	0.95478	0.99573	0.99966	5.0269e-07	3.3286e-08	1.5967e-05	0.0036412	9.0205e-05	3.2893e-06	1.4339e-05	1.5452e-07	1.9178e-08	0.040536	0.0002322	0.00051954	0.0010052	1.0608e-06	0.95394	1-2-3-4	0.95394	4
8004940	ADPRM	17	8004940	rs387142	0.9613	0.12912	0.92186	0.99891	0.99906	0.89691	0.17943	4.4467e-07	7.6801e-06	0.0001006	0.000412	0.10197	2.6471e-06	7.68e-08	0.00014984	5.8024e-08	0.00041996	0.71834	0.0006978	2.3152e-07	1.0912e-06	0.1779	1-2-3	0.71834	3
8003926	ZMYND15	17	8003926	rs8071612	0.9817	0.99457	0.99508	0.27461	0.27344	0.64058	0.99991	1.7891e-07	2.7437e-08	5.4659e-06	0.35506	3.7337e-05	3.6786e-07	0.00042004	9.6655e-08	5.1026e-07	0.37032	4.3168e-05	0.0038979	0.00075435	4.291e-06	0.26946	3-4	0.37032	2
8003903	ARRB2	17	8003903	rs8071990	0.88317	0.96647	0.96513	0.9174	0.91728	0.99143	0.99788	2.4747e-07	3.1493e-07	0.00011125	0.0075078	0.00029345	3.0307e-06	2.0892e-06	3.8457e-06	2.8072e-07	0.074964	0.001705	0.00076973	0.00012905	1.2142e-05	0.9145	1-2-3-4	0.9145	4
8003722	SRR	17	8003722	rs16952025	0.99818	0.99624	0.9995	0.99998	0.99998	0.99999	0.47053	2.3596e-09	1.2843e-09	2.5373e-06	1.977e-06	5.0896e-06	7.3572e-07	6.061e-10	2.1078e-07	5.9046e-11	1.4952e-05	0.52946	4.7785e-07	6.486e-08	1.2033e-08	0.47051	1-2-3	0.52946	3
8003667	SERPINF1	17	8003667	rs12603825	0.90113	0.30151	0.90901	0.36307	0.36303	0.99956	0.56186	2.6509e-07	1.2469e-07	0.27406	0.0003505	8.4622e-05	0.0014055	6.351e-08	0.0014266	3.1318e-09	0.36107	0.16116	4.1972e-06	8.745e-05	2.4362e-05	0.20033	3-4	0.36107	2
8003607	C17orf97	17	8003607	rs12951902	0.99881	0.99295	0.99969	0.99993	0.99993	0.99998	0.99997	2.689e-09	8.3139e-10	1.0059e-06	1.4116e-05	1.2032e-06	3.3254e-08	8.5149e-09	1.2282e-08	1.3377e-10	5.2808e-05	2.305e-05	4.1577e-06	1.5911e-07	7.3551e-09	0.9999	1-2-3-4	0.9999	4
8003601	C16orf54	16	8003601	rs9923341	0.95034	0.54058	0.97699	0.14619	0.146	0.56677	0.99923	2.232e-07	5.1473e-07	4.2423e-05	0.43204	0.0002641	6.0635e-07	2.3388e-05	1.6774e-06	1.0129e-06	0.42172	0.00046485	0.00090236	0.00017755	7.3626e-06	0.14436	4	0.43204	1
8003348	RNF166	16	8003348	rs11641365	0.84411	0.73871	0.93989	0.070119	0.07003	0.28477	0.9941	5.7401e-07	1.3215e-06	0.00014368	0.71239	0.0013819	2.416e-06	4.9355e-05	1.2193e-05	1.2281e-06	0.21733	0.0043575	0.0014066	5.6792e-05	5.4056e-06	0.062864	4	0.71239	1
8003089	MBTPS1	16	8003089	rs7184373	0.97928	0.35735	0.98374	0.24439	0.24407	0.50215	0.99997	3.9755e-08	1.2119e-08	4.421e-06	0.4956	1.165e-05	1.0815e-07	8.1145e-05	5.2027e-08	7.1256e-07	0.26	1.4781e-05	0.0021527	0.00024592	4.9736e-06	0.24188	4	0.4956	1
8003068	MPHOSPH6	16	8003068	rs4889476	0.99774	0.31196	0.99797	0.99912	0.99912	0.99999	0.98144	2.9432e-09	1.9539e-09	2.882e-05	3.9999e-06	4.5587e-06	1.2743e-06	1.2918e-09	1.369e-06	6.6263e-11	0.00084304	0.018519	4.4902e-07	3.0947e-06	1.5872e-07	0.98059	1-2-3-4	0.98059	4
8002987	CMC2	16	8002987	rs2602411	0.84701	0.6358	0.92689	0.056074	0.055993	0.99955	0.98204	2.5591e-07	9.1567e-08	0.012356	0.00015522	0.00028417	5.9435e-05	3.5743e-08	3.3403e-05	1.643e-09	0.93137	0.005225	5.5018e-06	6.2675e-05	7.783e-06	0.050437	3-4	0.93137	2
8002904	ADAT1	16	8002904	rs2550911	0.99365	0.54621	0.99683	0.99993	0.99992	0.99906	0.96476	3.1618e-07	1.1603e-08	4.9785e-06	1.7249e-05	0.00077701	7.8659e-06	1.2392e-07	2.0915e-07	5.2612e-10	4.6668e-05	0.034453	0.00014384	3.2846e-06	1.8379e-08	0.96455	1-2-3-4	0.96455	4
8002762	RFWD3	16	8002762	rs4888262	1	0.5	1	0.0096705	0.0096419	0.9941	1	3.5785e-12	6.6827e-13	2.1133e-10	0.0059005	6.6503e-09	6.9299e-12	4.9982e-08	2.5126e-12	3.1464e-09	0.98443	3.4712e-09	2.1272e-06	3.1024e-05	2.4429e-06	0.0096373	3-4	0.98443	2
8002381	COG4	16	8002381	rs8057610	0.86581	0.18623	0.82447	0.12704	0.12696	0.28343	0.99534	2.6005e-06	8.1825e-07	0.00074743	0.71198	0.00072659	2.8151e-05	3.143e-05	6.0387e-06	9.5265e-06	0.1602	0.0031512	0.0038163	4.4662e-05	1.6536e-05	0.11923	4	0.71198	1
8001818	TK2	16	8001818	rs11867053	0.94884	0.89681	0.98402	0.45686	0.45661	0.99889	0.9965	1.0253e-07	4.1837e-08	0.00087193	0.0010387	4.2784e-05	1.5282e-05	3.5872e-07	6.5555e-06	8.0445e-09	0.54122	0.0025617	2.666e-05	0.00024903	1.1207e-05	0.45396	3-4	0.54122	2
8001564	DOK4	16	8001564	rs223874	0.89189	0.91836	0.96568	0.94145	0.93799	0.85727	0.96554	0.00024768	2.7092e-07	7.2599e-05	0.04769	0.020187	0.00014369	0.0023497	2.8262e-06	1.2372e-07	0.010786	0.013802	0.072256	0.00071603	5.0823e-07	0.83174	1-2-3-4	0.83174	4
8001507	BBS2	16	8001507	rs13337155	0.99999	0.85678	1	0.99999	0.99999	1	0.99998	7.2835e-12	5.0398e-11	2.6917e-08	4.1838e-08	1.3255e-07	1.1139e-09	1.2186e-11	6.3776e-09	8.3143e-11	1.0106e-05	1.9577e-05	1.205e-06	2.0409e-08	2.0559e-07	0.99997	1-2-3-4	0.99997	4
8001410	AKTIP	16	8001410	rs16952252	0.9271	0.2302	0.91487	0.4429	0.44291	0.82074	0.99967	3.0661e-07	1.6799e-07	5.6023e-05	0.17761	0.00011779	9.0204e-07	8.8226e-06	6.864e-07	2.6482e-06	0.37937	0.00015346	0.001529	5.1124e-05	6.2648e-05	0.44104	1-2-3-4	0.44104	4
8000702	C16orf54	16	8000702	rs9923341	0.95034	0.54058	0.97699	0.14619	0.146	0.56677	0.99923	2.232e-07	5.1473e-07	4.2423e-05	0.43204	0.0002641	6.0635e-07	2.3388e-05	1.6774e-06	1.0129e-06	0.42172	0.00046485	0.00090236	0.00017755	7.3626e-06	0.14436	4	0.43204	1
8000603	TUFM	16	8000603	rs8049439	1	0.5	1	0.98844	0.98837	1	1	3.9741e-13	1.1211e-13	1.4574e-09	2.5805e-07	1.5893e-10	1.091e-10	1.2189e-10	9.0368e-12	1.1794e-12	0.011561	1.8559e-08	1.613e-08	6.7179e-05	6.547e-08	0.98837	1-2-3-4	0.98837	4
7999903	KNOP1	16	7999903	rs3829539	0.98019	0.090623	0.94254	0.9927	0.99211	0.9985	0.097769	1.0814e-06	1.2571e-07	0.0029643	0.00041044	0.0010688	0.0006363	1.3828e-07	5.7585e-05	3.3819e-09	0.0038666	0.8975	1.8019e-05	1.0979e-05	4.1071e-07	0.093462	1-2-3	0.8975	3
7999834	ARL6IP1	16	7999834	rs2291662	0.99992	0.16661	0.99988	0.37348	0.37325	0.88169	1	7.153e-10	4.2922e-10	1.2386e-07	0.11803	2.5687e-07	1.9654e-09	6.9232e-06	1.4571e-09	3.4612e-07	0.50847	2.9237e-07	0.0002695	0.00025019	1.9664e-05	0.37296	3-4	0.50847	2
7999149	NMRAL1	16	7999149	rs4785969	0.86169	0.16724	0.7957	0.20046	0.20023	0.97234	0.9977	1.3783e-06	1.3443e-06	0.00035645	0.026678	0.00081129	7.633e-06	3.3137e-06	4.6768e-06	1.2296e-07	0.77248	0.0011202	0.00015974	0.00024407	1.1037e-05	0.19812	3-4	0.77248	2
7998233	TMEM8A	16	7998233	rs3842949	0.94751	0.48131	0.97052	0.99896	0.99895	0.999	0.59719	3.721e-07	9.1597e-08	0.00019477	0.00020413	0.00077399	9.0523e-06	5.5877e-08	7.3559e-06	1.8658e-09	0.00063682	0.40183	1.8997e-05	6.9991e-07	1.3553e-07	0.59632	1-2-3-4	0.59632	4
7997662	KIAA0513	16	7997662	rs2132848	0.8324	0.38194	0.87143	0.055161	0.054981	0.99954	0.99583	2.2756e-07	1.2355e-07	0.002372	0.0003629	8.7821e-05	2.2079e-05	1.1141e-07	8.0814e-06	3.2134e-09	0.94209	0.0016835	6.3236e-06	0.00016936	3.6175e-06	0.053191	3-4	0.94209	2
7997542	NECAB2	16	7997542	rs4782886	0.97584	0.53696	0.98735	0.1307	0.13001	0.99987	0.94922	3.3755e-08	4.0439e-07	0.031119	2.2466e-05	0.00010518	0.00037665	6.0075e-09	7.6879e-05	4.2479e-09	0.83808	0.019098	3.4573e-06	0.00039892	5.987e-06	0.11072	3-4	0.83808	2
7997381	CENPN	16	7997381	rs2549860	0.81422	0.72734	0.92011	0.21818	0.21781	0.9984	0.9919	2.5678e-07	1.5702e-07	0.0032163	0.0014768	0.00010921	0.00012814	2.6979e-07	9.1892e-06	8.5129e-09	0.77711	0.0046362	1.6012e-05	0.00025752	5.8106e-06	0.21303	3-4	0.77711	2
7997247	ZNRF1	16	7997247	rs11641256	0.90203	0.39122	0.92892	0.036643	0.03659	0.12624	0.99978	2.0699e-07	1.1509e-07	3.6592e-05	0.87191	8.1171e-05	5.6208e-07	3.4871e-05	5.9022e-07	1.2167e-06	0.09141	0.000104	0.0017402	2.223e-05	2.8552e-06	0.03466	4	0.87191	1
7997192	HPR	16	7997192	rs10492813	0.998	0.49726	0.9989	0.71978	0.72939	0.99974	0.84401	2.2325e-06	5.2666e-09	0.02949	4.1183e-06	0.00024417	0.00010156	2.1529e-07	0.0093254	1.3811e-10	0.241	0.11682	8.1947e-06	2.1343e-05	0.00040286	0.60258	1-2-3-4	0.60258	4
7997188	HP	16	7997188	rs6499560	0.86004	0.3574	0.88933	0.25577	0.25484	0.99914	0.74011	4.1007e-07	3.9923e-07	0.19157	0.00037862	0.00044434	0.0011144	9.0666e-08	0.00040874	8.9304e-09	0.55186	0.06635	3.1139e-05	0.00023032	1.1091e-05	0.1876	3-4	0.55186	2
7996772	SLC7A6	16	7996772	rs7199750	0.99995	0.6101	0.99998	0.22348	0.22322	0.99316	1	7.4857e-11	5.5867e-11	4.225e-08	0.0068369	3.267e-08	6.9418e-10	1.7279e-07	3.4663e-10	7.6749e-09	0.76967	7.4419e-08	4.5865e-06	0.00026619	8.3945e-06	0.22321	3-4	0.76967	2
7995539	NOD2	16	7995539	rs9933594	0.99964	0.4923	0.9998	0.48594	0.48583	0.76514	0.99995	9.8907e-10	3.4038e-10	1.2819e-05	0.23479	3.0232e-07	5.5506e-07	2.136e-06	5.3896e-08	1.3985e-07	0.27924	4.0027e-05	6.8227e-05	0.00012926	1.6791e-05	0.4857	1-2-3-4	0.4857	4
7995242	CLUHP3	16	7995242	rs1534507	0.99999	0.2087	0.99999	1	1	0.95657	0.73151	1.0948e-10	9.5046e-10	1.4038e-08	3.3608e-08	0.043202	1.639e-09	1.8477e-11	6.1541e-09	9.2368e-12	6.0695e-08	0.22529	0.00022995	2.9007e-10	1.059e-10	0.73128	1-2-3-4	0.73128	4
7995128	ITGAX	16	7995128	rs4075052	0.8838	0.48587	0.93371	0.086204	0.086166	0.97847	0.9985	1.1789e-06	2.2874e-07	0.00038698	0.021132	0.00030436	4.8628e-06	1.5007e-06	5.4176e-06	1.0278e-07	0.89225	0.00079609	9.1932e-05	5.6941e-05	2.0784e-05	0.084948	3-4	0.89225	2
7994280	IL4R	16	7994280	rs3024585	0.98738	0.75398	0.99532	0.57191	0.57172	0.78157	0.98394	1.3721e-07	4.4514e-09	0.012226	0.18348	0.00018014	3.4469e-05	7.7549e-05	2.3421e-05	1.0741e-06	0.23234	0.0035986	0.034695	0.0001237	1.4541e-05	0.5332	1-2-3-4	0.5332	4
7994102	DCTN5	16	7994102	rs35585	0.9997	0.65166	0.99987	0.99988	0.99988	0.99993	1	7.6446e-10	2.6953e-10	9.5189e-08	6.0899e-05	3.8832e-07	5.8734e-09	2.8407e-08	1.7684e-09	1.8932e-09	5.6839e-05	3.1058e-06	1.0835e-05	6.0241e-07	3.9383e-08	0.99987	1-2-3-4	0.99987	4
7993126	ABAT	16	7993126	rs7197351	0.91846	0.24232	0.907	0.83292	0.83237	0.99839	0.99608	3.1686e-07	8.9484e-08	0.00042	0.0014745	9.3253e-05	4.1884e-05	9.4706e-07	2.0207e-06	6.9118e-09	0.16518	0.0033647	3.846e-05	0.00051539	1.8309e-06	0.82886	1-2-3-4	0.82886	4
7992737	FLYWCH2	16	7992737	rs1063677	1	1	1	0.89432	0.89431	0.99929	1	3.871e-12	1.3085e-12	5.08e-08	0.00070173	1.5625e-09	1.4236e-09	4.6685e-08	1.4762e-09	1.719e-09	0.10496	1.6132e-06	3.3648e-06	2.7184e-05	1.9406e-05	0.89429	1-2-3-4	0.89429	4
7992293	TMEM204	16	7992293	rs2294623	0.99989	0.32347	0.9999	0.99983	0.99984	1	0.10564	1.2219e-09	3.9155e-10	6.2807e-05	3.9783e-07	3.2548e-06	6.9783e-06	1.9664e-10	2.1933e-05	7.8907e-12	8.5831e-05	0.89427	8.3286e-08	2.4073e-07	1.0943e-07	0.10555	1-2-3	0.89427	3
7991837	NME4	16	7991837	rs4984666	0.8706	0.96713	0.96038	0.88564	0.88571	0.99955	0.99408	2.2264e-07	8.3358e-08	0.00082764	0.00038416	6.1105e-05	7.7093e-06	5.4376e-08	2.3078e-05	4.1133e-09	0.11306	0.0049964	4.022e-06	1.3098e-05	6.3655e-05	0.88056	1-2-3-4	0.88056	4
7991546	CERS3	15	7991546	rs7183379	0.98514	0.97575	0.99569	0.99997	0.99998	0.87203	0.61076	1.3321e-08	2.9977e-06	1.7325e-06	6.4221e-06	0.12361	1.2473e-07	2.727e-09	1.1232e-05	6.9186e-08	9.9197e-06	0.26561	0.0043489	1.5312e-08	4.8079e-07	0.6064	1-2-3-4	0.6064	4
7991386	CIB1	15	7991386	rs1059495	0.85909	0.47619	0.91337	0.9979	0.99817	0.97048	0.92539	2.4775e-07	5.3527e-05	4.9105e-05	0.00094876	0.022901	8.0468e-07	1.3148e-07	0.00018973	3.4738e-06	0.00082903	0.051412	0.0056139	2.9972e-07	2.612e-05	0.91797	1-2-3-4	0.91797	4
7991335	ANPEP	15	7991335	rs11635652	0.99938	0.62956	0.99973	0.88946	0.88993	1	0.96659	6.3148e-10	2.7371e-09	0.00058555	7.7791e-07	1.1992e-06	3.4471e-06	1.2588e-10	0.00041764	4.0928e-11	0.10946	0.032405	4.4401e-08	2.1401e-05	8.2362e-05	0.85703	1-2-3-4	0.85703	4
7990987	AP3B2	15	7990987	rs4779033	0.7985	0.70862	0.91097	0.27727	0.27724	0.99402	0.99772	2.8709e-07	2.0694e-07	0.00047829	0.0057512	0.00014532	5.6044e-06	5.518e-07	8.328e-06	9.2389e-08	0.71645	0.0016392	8.5925e-05	6.8023e-05	3.7598e-05	0.27532	3-4	0.71645	2
7990949	RPL9	4	7990949	rs10517522	0.99999	0.98279	1	0.019313	0.01927	0.52182	1	1.07e-11	5.4546e-12	3.6415e-09	0.47806	4.1257e-09	4.6089e-11	5.1256e-06	3.1735e-11	2.2329e-07	0.50262	6.3797e-09	0.00011981	4.188e-05	3.2015e-06	0.019146	3-4	0.50262	2
7990898	RPL9	4	7990898	rs10517522	0.99999	0.98816	1	0.016752	0.016715	0.45152	1	5.847e-12	3.2721e-12	2.056e-09	0.54836	2.3732e-09	2.6588e-11	5.2209e-06	1.8019e-11	2.3321e-07	0.43489	3.6623e-09	0.00012094	3.5187e-05	2.8444e-06	0.016591	4	0.54836	1
7990620	TSPAN3	15	7990620	rs2404233	0.99901	0.28423	0.99907	0.96612	0.96555	0.973	0.99998	1.6181e-08	2.4471e-09	8.2488e-07	0.019029	9.3194e-06	4.4358e-08	0.00011887	9.8077e-09	6.8257e-08	0.014853	1.041e-05	0.0078466	0.00045084	4.696e-07	0.95768	1-2-3-4	0.95768	4
7990457	MAN2C1	15	7990457	rs4886699	0.99923	0.61521	0.99971	0.99986	0.99986	0.99951	0.99909	7.8116e-07	2.1943e-09	8.1432e-07	9.4071e-05	0.00019528	1.3548e-06	1.7047e-06	1.0116e-08	3.5094e-10	4.0398e-05	0.00070986	0.00019777	3.2178e-06	1.6336e-09	0.99875	1-2-3-4	0.99875	4
7990417	SCAMP2	15	7990417	rs7176022	0.94816	0.27666	0.95187	0.98876	0.98875	0.9039	0.99136	5.9847e-07	3.0378e-06	0.0010592	0.0042083	0.0038129	8.2783e-06	1.2436e-05	1.5276e-05	1.4622e-06	0.0059517	0.0037397	0.088057	7.4627e-06	2.57e-06	0.89312	1-2-3-4	0.89312	4
7989975	CLN6	15	7989975	rs11635988	0.99975	0.37636	0.99982	0.007015	0.0070033	0.99999	0.99999	1.0131e-09	9.7489e-10	3.8324e-06	1.2076e-05	5.9182e-07	3.4792e-08	1.6645e-09	2.3078e-08	8.4571e-11	0.99297	3.9147e-06	1.0389e-07	1.3922e-05	2.1762e-06	0.0069965	3-4	0.99297	2
7989759	PARP16	15	7989759	rs11855577	0.97874	0.33871	0.98303	0.33894	0.33767	0.99981	0.82465	6.0524e-08	3.0865e-08	0.088411	0.0001688	1.8996e-05	0.0013246	2.0806e-08	0.00023284	1.332e-09	0.57223	0.085364	1.4058e-06	0.00020024	1.4723e-05	0.25203	3-4	0.57223	2
7988644	ATP8B4	15	7988644	rs10519257	0.95315	0.35134	0.96227	0.052577	0.052449	0.99967	0.991	4.3881e-08	2.2221e-07	0.0057664	0.00010316	0.00021832	2.9844e-05	1.5459e-08	1.7349e-05	2.8159e-09	0.94153	0.0029632	4.6869e-06	0.00012148	5.412e-06	0.049239	3-4	0.94153	2
7988444	MYEF2	15	7988444	rs8032420	0.84991	0.4972	0.93694	0.12698	0.12693	0.5636	0.99367	7.3314e-06	1.7699e-06	0.00087287	0.43265	0.0023166	1.9599e-05	1.4114e-05	1.2387e-05	3.0516e-06	0.43947	0.0031004	0.0014064	4.665e-05	2.2666e-05	0.12006	3-4	0.43947	2
7988414	GATM	15	7988414	rs1974981	0.99994	0.10594	0.99985	0.99949	0.99994	0.99996	0.36795	4.79e-10	9.0446e-08	1.3803e-05	5.3792e-07	3.713e-05	5.1245e-07	9.0634e-11	0.00044132	1.0782e-09	4.8016e-05	0.63155	1.1454e-06	3.9664e-08	5.3861e-06	0.3679	1-2-3	0.63155	3
7987675	RPAP1	15	7987675	rs1200349	0.85624	0.68515	0.93794	0.95571	0.95784	0.9994	0.39193	2.4924e-07	2.8812e-07	0.0085088	0.00035391	0.00023407	8.2005e-05	5.3995e-08	0.0021834	8.3128e-09	0.033208	0.59706	1.0707e-05	8.1227e-06	3.0518e-05	0.35832	1-2-3	0.59706	3
7987526	C15orf57	15	7987526	rs10518697	1	0.33237	1	1	1	1	0.99979	1.394e-12	6.4614e-13	1.5019e-10	5.4145e-10	3.8815e-09	3.6657e-10	8.4188e-13	1.7003e-11	2.3202e-14	1.137e-09	0.00020688	1.0457e-09	8.3454e-10	9.6804e-13	0.99979	1-2-3-4	0.99979	4
7986350	ARRDC4	15	7986350	rs8028722	0.99835	0.49454	0.99908	0.025898	0.025837	0.99926	0.99999	2.6165e-09	1.2424e-09	3.7012e-06	0.00073561	8.6374e-07	4.5861e-08	7.9421e-08	3.2935e-08	2.527e-09	0.97336	6.0086e-06	3.0077e-06	6.4914e-05	3.9712e-06	0.025823	3-4	0.97336	2
7985959	GDPGP1	15	7985959	rs6496636	0.83283	0.21607	0.79647	0.72839	0.72772	0.99483	0.88795	6.7528e-07	3.4169e-07	0.024584	0.0048636	0.00024523	0.000536	1.1251e-06	0.00011653	2.7601e-08	0.24204	0.086565	6.1257e-05	0.00025746	8.1698e-06	0.64072	1-2-3-4	0.64072	4
7985213	CHRNA5	15	7985213	rs12907966	1	0.45534	1	0.23644	0.2363	1	0.99985	1.7357e-12	7.9391e-13	3.5707e-05	7.6476e-09	5.3754e-10	7.9034e-07	1.0378e-12	2.1166e-07	5.2694e-14	0.76352	0.00011787	6.2102e-11	0.0001488	1.0409e-05	0.23617	3-4	0.76352	2
7984227	ANKDD1A	15	7984227	rs1719273	0.99999	0.93758	1	1	1	0.85883	0.9975	9.0691e-11	2.9724e-11	1.7183e-09	4.6573e-09	0.0022809	1.892e-10	9.4785e-11	7.8101e-11	2.8088e-13	5.6485e-09	0.00021589	0.13889	7.4303e-11	1.3279e-12	0.85861	1-2-3-4	0.85861	4
7984103	LACTB	15	7984103	rs2588859	0.93923	0.87046	0.97991	0.07167	0.071562	0.99935	0.92741	2.0304e-07	7.6459e-08	0.055641	4.9198e-05	0.00059007	0.00016296	2.2681e-08	0.00010803	1.0155e-09	0.87252	0.016088	8.4459e-06	6.1691e-05	8.4796e-06	0.054759	3-4	0.87252	2
7984079	TPM1	15	7984079	rs4075583	0.83072	0.35099	0.86052	0.91674	0.91668	0.99943	0.98677	2.3428e-07	8.8576e-08	0.0019975	0.00048234	8.1778e-05	3.5069e-05	1.034e-07	1.4579e-05	3.931e-09	0.080763	0.011102	1.0225e-05	4.1915e-05	5.2683e-06	0.90547	1-2-3-4	0.90547	4
7983940	FAM63B	15	7983940	rs7161889	0.80052	0.50499	0.88242	0.99555	0.99551	0.80109	0.93611	2.7758e-06	1.0278e-06	0.00017045	0.0027102	0.050933	5.6657e-06	2.7821e-05	3.1639e-06	9.4629e-08	0.001566	0.012776	0.14524	1.1049e-05	2.5752e-07	0.78656	1-2-3-4	0.78656	4
7983679	AP4E1	15	7983679	rs6493470	0.99554	0.33249	0.99635	0.032342	0.032319	0.49975	0.99998	3.0702e-08	7.617e-09	2.7842e-06	0.4999	8.8316e-06	8.1222e-08	5.5195e-06	3.4714e-08	1.124e-06	0.46774	1.0745e-05	0.00033387	2.6453e-05	8.1569e-06	0.031956	4	0.4999	1
7983594	DUT	15	7983594	rs964611	0.99901	0.28435	0.99906	0.04011	0.04007	0.93541	0.99999	5.1586e-09	2.5098e-09	2.4568e-06	0.064561	2.1021e-06	3.6503e-08	9.0353e-07	2.4896e-08	5.9181e-08	0.89532	5.4518e-06	3.1232e-05	4.7805e-05	8.3558e-06	0.040022	3-4	0.89532	2
7983564	SLC12A1	15	7983564	rs964611	0.98976	0.66283	0.9959	0.021985	0.02191	0.14163	0.99996	3.4881e-08	2.0705e-08	6.1353e-06	0.85774	1.4237e-05	1.1327e-07	4.2007e-05	1.1523e-07	4.8867e-07	0.12027	2.2275e-05	0.00057422	3.5323e-05	1.7818e-06	0.021297	4	0.85774	1
7983469	SPATA5L1	15	7983469	rs1974981	0.99999	0.1091	0.99998	0.9239	0.92385	0.97494	1	9.4586e-11	4.9063e-11	1.8428e-08	0.024954	3.6962e-08	3.2151e-10	1.6949e-06	2.4134e-10	4.8156e-08	0.051139	7.5941e-08	0.00010268	5.0993e-05	2.9906e-06	0.92375	1-2-3-4	0.92375	4
7982723	IVD	15	7982723	rs10518693	0.92548	0.96807	0.97784	0.99737	0.97047	0.99829	0.31887	1.0526e-05	3.846e-08	0.00094211	9.0218e-05	0.0015748	0.026586	5.4665e-07	4.0554e-06	9.7311e-10	0.0015957	0.65202	3.3207e-05	0.00030437	6.9663e-08	0.31684	1-2-3	0.65202	3
7982712	KNSTRN	15	7982712	rs17671250	0.99999	0.91559	1	1	1	1	0.99205	6.7108e-11	6.9047e-11	4.4878e-08	1.7763e-08	1.2506e-06	1.2717e-08	1.51e-11	5.915e-08	1.6815e-12	4.2236e-07	0.007951	6.3895e-08	5.5839e-09	6.7274e-09	0.99205	1-2-3-4	0.99205	4
7982535	C15orf41	15	7982535	rs11073182	0.9905	0.3505	0.99239	0.095574	0.09551	0.99997	0.32538	1.2989e-08	4.5304e-09	0.6198	2.0955e-05	4.9481e-06	0.00084687	4.7748e-09	0.00080811	2.6025e-10	0.28379	0.053153	4.905e-07	3.3644e-05	7.5829e-06	0.041536	3	0.6198	1
7981309	BEGAIN	14	7981309	rs10138720	0.97043	0.62467	0.98712	0.97741	0.97708	0.96321	0.99903	1.1407e-06	2.7506e-08	1.2921e-05	0.015146	0.00034702	3.8685e-06	0.00014401	1.227e-07	6.5728e-08	0.0074335	0.00060213	0.021152	0.00017862	3.0712e-07	0.95498	1-2-3-4	0.95498	4
7981290	WARS	14	7981290	rs12882934	0.82571	0.30744	0.84327	0.22859	0.22821	0.52954	0.99835	1.1113e-06	7.6411e-07	0.00026027	0.46482	0.0004671	3.8623e-06	0.00014089	5.6013e-06	1.6275e-06	0.30631	0.00091549	0.0050252	0.00024693	7.3509e-06	0.22179	4	0.46482	1
7981283	SLC25A29	14	7981283	rs8022027	0.81615	0.21021	0.7766	0.086645	0.086604	0.95551	0.99772	1.2866e-06	6.7781e-07	0.00059505	0.043621	0.00064437	6.7261e-06	3.1297e-06	4.784e-06	1.8422e-07	0.86912	0.0010282	0.00021762	4.8262e-05	1.2273e-05	0.084695	3-4	0.86912	2
7981273	CCDC85C	14	7981273	rs10873508	0.93061	0.49314	0.95992	0.99077	0.99049	0.9975	0.54411	7.6141e-07	1.678e-07	0.00097303	0.00016631	0.0022414	0.00030187	1.9795e-07	5.8103e-05	6.0264e-09	0.0080321	0.45231	9.3694e-05	3.5469e-05	2.3434e-06	0.53578	1-2-3-4	0.53578	4
7981266	CCDC85C	14	7981266	rs8015109	0.94227	0.12372	0.87971	0.2218	0.22132	0.99236	0.98613	1.0259e-06	2.3589e-07	0.0039165	0.0073083	0.00024522	0.00020476	2.1476e-06	1.4614e-05	3.4059e-08	0.76695	0.0094874	8.5958e-05	0.00029051	1.0843e-05	0.21148	3-4	0.76695	2
7980496	CEP128	14	7980496	rs328213	0.96203	0.24346	0.95652	0.99935	0.99922	0.99769	0.21412	3.9885e-07	6.0251e-08	8.8194e-05	4.8784e-05	0.0022357	0.00012242	5.2957e-08	3.2695e-06	9.9028e-10	0.00050884	0.78343	2.657e-05	9.0408e-06	7.0293e-08	0.21352	1-2-3	0.78343	3
7979437	L3HYPDH	14	7979437	rs1262135	0.98248	0.35682	0.98638	0.99967	0.99966	0.9999	0.99811	4.3953e-08	1.2855e-08	2.4139e-05	6.1995e-05	2.1095e-05	1.5132e-06	3.5777e-08	3.1756e-07	6.6799e-10	0.0002461	0.0018448	1.1871e-05	1.1815e-06	2.932e-08	0.99779	1-2-3-4	0.99779	4
7978833	RPL36AL	14	7978833	rs7146248	0.97026	0.74073	0.98905	0.99961	0.99957	0.99945	0.12237	1.4524e-07	6.0724e-08	7.7766e-05	6.4102e-05	0.00048255	3.8483e-05	2.0868e-08	3.2372e-06	9.9253e-10	0.00024422	0.87703	7.5837e-06	1.3928e-06	4.5804e-08	0.12206	1-2-3	0.87703	3
7978628	PPP2R3C	14	7978628	rs2273158	0.97778	0.92652	0.99354	0.062409	0.062403	0.32607	0.99987	2.054e-07	1.9998e-08	1.1116e-05	0.67327	5.7235e-05	4.3835e-07	7.6632e-06	1.4833e-07	2.5579e-06	0.26429	6.4085e-05	0.0005945	1.9694e-05	1.8713e-05	0.061665	4	0.67327	1
7978586	CFL2	14	7978586	rs7156331	0.99814	0.73827	0.99932	0.99943	0.99937	0.99996	0.92283	2.7156e-08	1.9296e-09	1.3658e-05	1.474e-05	1.6768e-05	3.2868e-05	4.0262e-08	2.4992e-07	1.6353e-10	0.0005367	0.077111	5.527e-06	3.4084e-05	5.4042e-08	0.92223	1-2-3-4	0.92223	4
7978527	DTD2	14	7978527	rs11847017	0.88893	0.28436	0.89449	0.99558	0.99574	0.99626	0.23844	4.9117e-07	1.6277e-06	0.00067514	0.00051775	0.003159	1.3749e-05	9.1649e-08	0.00016683	2.1816e-08	0.0030537	0.75754	6.3549e-05	1.7297e-06	1.8866e-06	0.2348	1-2-3	0.75754	3
7978351	CTSG	14	7978351	rs6573880	0.96531	0.92396	0.98937	0.60514	0.6085	0.99992	0.81774	1.4391e-07	2.968e-08	0.042056	4.0493e-05	3.504e-05	4.7203e-05	2.063e-08	0.0033041	9.2779e-10	0.34935	0.13682	1.4898e-06	1.2463e-05	0.00011162	0.46823	1-2-3-4	0.46823	4
7978331	CBLN3	14	7978331	rs4982912	0.95189	0.99038	0.98601	0.99988	0.99935	0.93467	0.4107	1.8709e-05	3.3152e-08	1.2414e-05	5.1671e-05	0.064645	0.00050534	6.0513e-07	3.8949e-07	5.8966e-10	5.169e-05	0.52412	0.00061361	1.0986e-05	6.3039e-09	0.40997	1-2-3	0.52412	3
7978285	ADCY4	14	7978285	rs12433338	0.84909	0.39277	0.88893	0.26705	0.26659	0.99532	0.52058	2.4436e-06	1.2654e-07	0.38725	0.0030948	0.00075525	0.0011366	6.0322e-06	0.00076281	1.7916e-08	0.34183	0.089517	0.0008198	9.4956e-05	1.2218e-05	0.17472	3	0.38725	1
7977820	PRMT5	14	7977820	rs2295680	0.97698	0.27304	0.97786	0.031932	0.031892	0.20574	0.99985	1.4019e-07	6.4711e-08	3.0929e-05	0.79331	5.1039e-05	4.434e-07	2.0146e-05	2.937e-07	1.196e-06	0.17472	6.5137e-05	0.00087413	2.4471e-05	3.7411e-06	0.030897	4	0.79331	1
7976571	GSKIP	14	7976571	rs1545280	0.99781	0.4183	0.99859	0.99918	0.99917	0.99996	0.99572	6.2699e-09	4.0171e-09	9.703e-06	3.2395e-05	4.4203e-06	1.8435e-06	5.0821e-09	2.0015e-07	6.8619e-10	0.00077716	0.0042637	1.3995e-06	4.6024e-06	1.7288e-07	0.9949	1-2-3-4	0.9949	4
7976451	PPP4R4	14	7976451	rs10149497	0.99983	0.31933	0.99985	0.074674	0.074621	0.11472	1	2.1948e-10	1.8407e-10	5.212e-08	0.87914	1.1436e-07	7.1428e-10	4.712e-05	6.539e-10	5.1655e-06	0.046175	1.2751e-07	0.006085	1.5988e-05	4.6314e-06	0.068526	4	0.87914	1
7976084	SPATA7	14	7976084	rs2274736	0.99997	0.28464	0.99998	0.9917	0.99157	0.99095	1	2.533e-10	6.2432e-11	9.6896e-09	0.0064052	2.0075e-07	4.5374e-10	4.701e-05	1.9995e-10	6.893e-08	0.0018922	1.9139e-07	0.0025942	9.0448e-05	7.4475e-07	0.98897	1-2-3-4	0.98897	4
7976000	ADCK1	14	7976000	rs17752707	0.93106	0.95823	0.97885	0.99703	0.99701	0.99928	0.99918	1.3253e-07	1.7479e-08	1.5964e-05	0.00041956	6.8949e-05	1.5076e-06	1.662e-06	2.0843e-07	2.6454e-09	0.0025295	0.00073822	0.00022509	1.8178e-05	1.3563e-07	0.99598	1-2-3-4	0.99598	4
7975932	TMEM63C	14	7975932	rs1911728	0.79316	0.77091	0.91359	0.07158	0.07153	0.96463	0.99984	1.4462e-07	6.8351e-08	2.0633e-05	0.035207	7.1518e-05	3.6704e-07	1.7596e-06	2.3443e-07	1.1586e-07	0.89318	7.1175e-05	9.2794e-05	6.2606e-05	1.4318e-05	0.071279	3-4	0.89318	2
7975889	VASH1	14	7975889	rs6574324	0.99728	0.49262	0.99846	0.46252	0.4597	1	0.48723	2.2189e-09	1.1202e-09	0.22339	3.1064e-06	8.193e-07	0.0029095	4.6519e-10	0.0002529	2.5488e-11	0.31383	0.28621	3.3333e-08	0.00016978	4.2512e-06	0.17322	3-4	0.31383	2
7975632	PTGR2	14	7975632	rs3764859	0.98549	0.14169	0.9723	0.56328	0.54844	0.99967	0.35987	1.2417e-07	2.1966e-07	0.28531	0.00023237	9.1944e-05	0.014869	3.0664e-08	0.00034622	1.0908e-08	0.15083	0.33952	8.6055e-06	0.00032226	5.7311e-06	0.20847	1-2-3	0.33952	3
7975607	ACOT4	14	7975607	rs7156378	0.99313	0.88647	0.99796	0.99995	0.99995	0.15335	0.038645	3.4153e-07	8.4333e-07	2.6568e-06	2.5782e-05	0.84453	6.8982e-07	2.5315e-08	1.4041e-06	4.9417e-09	1.9311e-05	0.11682	0.0020924	4.6324e-08	1.9556e-08	0.036508	1-2	0.84453	2
7975506	DCAF4	14	7975506	rs7144193	0.99905	0.73009	0.99964	1	1	0.99945	0.041965	2.5681e-09	4.537e-09	5.7603e-07	7.0934e-07	0.00054537	6.161e-08	3.32e-10	9.6427e-07	1.1738e-10	2.0807e-06	0.95749	4.6417e-06	3.211e-09	1.6742e-08	0.041958	1-2-3	0.95749	3
7975453	SNORD56B	14	7975453	rs17109223	0.97122	0.96892	0.99245	0.9919	0.99115	0.99494	0.18434	1.4041e-06	7.0659e-08	0.0016639	0.0023846	0.0026241	0.00077155	4.2812e-07	3.6253e-05	1.1627e-08	0.0040147	0.81057	4.7642e-05	1.3881e-05	3.8492e-07	0.17788	1-2-3	0.81057	3
7975113	CHURC1	14	7975113	rs2412065	1	0.48477	1	0.0058764	0.0058771	1	1	1.182e-11	2.5686e-12	4.0439e-08	5.8911e-07	5.0307e-09	2.4371e-10	3.275e-11	4.8363e-10	2.0397e-12	0.99412	4.3322e-08	1.8088e-09	2.822e-06	3.5898e-06	0.0058735	3-4	0.99412	2
7974870	SNAPC1	14	7974870	rs10138437	0.9095	0.63465	0.95961	0.99855	0.99852	0.99779	0.82568	3.4794e-07	3.2606e-07	0.00014202	0.00022212	0.0018928	2.5832e-05	7.7898e-08	6.0036e-06	9.0913e-09	0.0010798	0.17225	9.6059e-05	5.3673e-06	3.183e-07	0.82428	1-2-3-4	0.82428	4
7974771	PCNXL4	14	7974771	rs3759692	0.88576	0.24226	0.88013	0.1508	0.15064	0.63745	0.9961	1.2747e-06	1.6929e-06	0.0006179	0.35993	0.0015305	9.1116e-06	3.0865e-05	6.98e-06	6.3773e-07	0.48864	0.0017357	0.0010586	0.00013345	7.912e-06	0.1463	3-4	0.48864	2
7973924	KIAA0391	14	7973924	rs17103120	0.99948	0.95056	0.99985	0.012264	0.012246	0.98809	0.99999	5.2724e-10	2.439e-09	7.7734e-07	0.011882	6.9995e-06	6.6169e-09	1.4506e-07	9.766e-09	1.1391e-08	0.97585	3.4339e-06	1.656e-05	2.0532e-05	2.3557e-06	0.012216	3-4	0.97585	2
7973770	SCFD1	14	7973770	rs9806111	0.99911	0.64444	0.99962	0.26155	0.26148	0.98382	1	1.6483e-09	4.7911e-10	1.059e-06	0.016092	4.647e-07	1.0148e-08	6.3898e-07	9.832e-09	1.9346e-07	0.72232	1.4579e-06	9.0354e-05	9.8772e-05	3.4231e-05	0.26136	3-4	0.72232	2
7972674	TEX30	13	7972674	rs674929	0.98056	0.49744	0.98911	0.089269	0.089263	0.89667	0.99996	2.5432e-08	1.039e-08	1.1704e-05	0.10316	8.1028e-06	1.2533e-07	2.3352e-06	1.2109e-07	3.8463e-07	0.80753	2.0369e-05	0.00016094	3.3956e-05	3.0183e-05	0.089043	3-4	0.80753	2
7972579	TMTC4	13	7972579	rs1110066	1	0.8334	1	1	1	1	0.99993	9.3741e-13	2.4542e-12	5.6474e-10	2.0839e-09	6.9056e-08	6.3963e-11	8.3553e-13	1.1516e-10	6.8836e-13	3.7786e-08	6.9377e-05	1.0407e-07	1.9571e-10	2.4074e-10	0.99993	1-2-3-4	0.99993	4
7972487	DOCK9	13	7972487	rs9517558	0.8262	0.20784	0.77858	0.30678	0.30663	0.36559	0.99913	1.1592e-06	1.2142e-07	7.475e-05	0.6082	0.00043574	2.2939e-06	0.00010418	6.441e-07	1.0742e-05	0.084927	0.00035676	0.025654	5.8848e-05	9.9024e-06	0.28016	4	0.6082	1
7972369	UGGT2	13	7972369	rs764714	0.98927	0.26698	0.98912	0.061605	0.061573	0.96462	0.99955	2.9817e-07	2.8453e-08	2.6914e-05	0.035054	0.00022863	9.9481e-07	1.7103e-06	2.0667e-07	8.2739e-08	0.90329	0.00019457	9.6826e-05	4.9052e-05	1.9281e-05	0.061033	3-4	0.90329	2
7972044	COMMD6	13	7972044	rs9543956	0.84922	0.75185	0.93907	0.94871	0.94869	0.99941	0.96622	2.4679e-07	1.254e-07	0.0016741	0.00032584	0.00023326	3.1393e-05	9.073e-08	3.0606e-05	5.9589e-09	0.049253	0.031814	2.7805e-05	2.2313e-05	7.979e-06	0.91658	1-2-3-4	0.91658	4
7971602	RCBTB1	13	7971602	rs7332029	0.99978	0.15521	0.99962	0.99997	0.99996	0.99997	0.99935	9.7579e-09	9.1139e-10	2.3722e-07	3.9555e-06	1.8515e-05	1.7948e-07	1.5588e-08	9.8241e-09	1.0304e-10	2.6373e-05	0.00063341	5.6322e-06	5.8307e-06	1.0504e-08	0.99931	1-2-3-4	0.99931	4
7971373	TPT1	13	7971373	rs7997155	0.85734	0.80502	0.94713	0.23046	0.23048	0.35029	0.99556	1.0626e-05	2.1328e-07	4.8561e-05	0.64349	0.0013997	3.8003e-05	1.8329e-05	9.305e-07	2.9048e-05	0.12589	0.0029393	0.0047658	2.9329e-05	7.8954e-05	0.22126	4	0.64349	1
7971335	CCDC122	13	7971335	rs6561150	0.99988	0.74151	0.99995	1	1	0.99999	0.41754	3.7351e-09	2.8383e-10	6.9322e-08	1.2634e-07	1.1527e-05	7.4698e-07	7.4101e-10	3.6954e-08	4.8812e-12	2.883e-07	0.58245	5.3998e-07	7.7649e-08	4.5179e-10	0.41754	1-2-3	0.58245	3
7970999	SPG20	13	7970999	rs2274293	1	0.24676	1	0.0042076	0.0041978	0.032532	1	6.8669e-12	3.3593e-12	3.0293e-09	0.96729	2.3602e-09	5.063e-11	6.7102e-06	2.4554e-11	3.9035e-07	0.028497	6.3364e-09	0.00016645	4.0961e-06	5.9124e-07	0.0040303	4	0.96729	1
7970347	CDC16	13	7970347	rs11617448	1	0.33333	1	1	1	0.99979	1	2.4398e-12	1.236e-13	1.6185e-10	4.7915e-09	8.0371e-09	6.0802e-11	1.3128e-10	3.9241e-12	8.4225e-13	7.0148e-08	1.3575e-07	0.00021265	5.9128e-09	1.8501e-10	0.99979	1-2-3-4	0.99979	4
7969626	GPR180	13	7969626	rs9524559	0.99995	0.81131	0.99998	0.99997	0.99998	1	0.40607	4.6876e-11	5.0375e-11	2.2255e-06	7.3599e-08	8.4238e-08	6.21e-07	1.9281e-11	1.9332e-06	3.0264e-12	2.1747e-05	0.59392	9.459e-09	9.9926e-08	9.7415e-08	0.40605	1-2-3	0.59392	3
7969243	CKAP2	13	7969243	rs11618716	0.99501	0.88086	0.99892	0.2034	0.20335	0.99988	0.99916	3.8087e-08	2.1091e-08	0.0001921	0.00010335	1.4321e-05	2.7421e-06	1.2296e-08	1.7281e-06	1.0721e-09	0.79629	0.00063272	1.072e-06	6.4846e-05	9.0574e-06	0.20269	3-4	0.79629	2
7969179	RNASEH2B	13	7969179	rs9563011	0.99143	0.49894	0.99528	0.31598	0.31598	0.99948	0.99956	1.5455e-08	6.5756e-09	0.00015592	0.00051122	5.272e-06	7.6436e-07	2.903e-08	2.061e-06	2.9801e-09	0.68333	0.00027608	2.6734e-06	2.4524e-05	1.9635e-05	0.31567	3-4	0.68333	2
7968915	GTF2F2	13	7968915	rs7993511	0.84566	0.7985	0.94068	0.2591	0.25855	0.96624	0.99923	2.0776e-07	1.1214e-07	0.00019101	0.033542	9.3678e-05	4.121e-06	5.1056e-06	1.4564e-06	5.6938e-08	0.70716	0.0004781	0.00012161	0.00054337	5.5889e-06	0.25785	3-4	0.70716	2
7968872	DNAJC15	13	7968872	rs17553846	0.99898	0.79446	0.99964	1	1	0.99941	0.55261	3.0222e-09	3.8773e-09	5.5597e-07	7.2668e-07	0.00057833	1.0043e-07	3.9069e-10	3.2392e-07	6.1448e-11	1.7397e-06	0.44681	1.4766e-05	5.4142e-09	5.0163e-09	0.55259	1-2-3-4	0.55259	4
7968711	COG6	13	7968711	rs9532406	0.91439	0.56623	0.95597	0.99156	0.99174	0.99977	0.86012	7.2463e-08	2.6126e-07	0.00056401	9.8688e-05	0.00012011	5.7002e-06	1.4638e-08	0.00016671	7.4997e-09	0.0075931	0.13902	6.5714e-06	1.7628e-06	1.4792e-05	0.85241	1-2-3-4	0.85241	4
7968658	EXOSC8	13	7968658	rs9576167	0.87418	0.61937	0.94095	0.61267	0.61262	0.99508	0.9952	2.7213e-07	2.2062e-07	0.00098109	0.0047002	0.00013148	8.3971e-06	4.9081e-07	2.3186e-05	7.5494e-08	0.38159	0.0036507	8.4833e-05	9.6264e-05	2.9514e-05	0.6087	1-2-3-4	0.6087	4
7967933	IFT88	13	7967933	rs9509330	0.92555	0.22381	0.90894	0.99948	0.99946	0.9791	0.9143	2.2988e-06	1.1191e-07	3.4392e-05	0.00022096	0.017675	7.5591e-06	1.3103e-06	9.0577e-07	3.682e-09	0.00026594	0.06798	0.0030023	3.155e-06	4.4154e-08	0.91081	1-2-3-4	0.91081	4
7967685	STX2	12	7967685	rs4619189	1	0.24986	1	1	1	0.99998	0.9953	9.5767e-12	8.2455e-11	1.6065e-09	1.2575e-08	1.2819e-05	1.191e-10	1.6391e-11	3.5168e-09	5.2077e-12	3.7406e-08	0.0046832	9.8332e-06	2.6897e-10	4.0044e-10	0.99529	1-2-3-4	0.99529	4
7967412	CDK2AP1	12	7967412	rs10773005	0.88423	0.42921	0.92455	0.14151	0.14152	0.60138	0.99925	6.9914e-07	2.9591e-07	0.00010283	0.39724	0.00026155	2.0973e-06	8.6003e-06	1.725e-06	2.4303e-06	0.46109	0.00038394	0.0011072	2.8103e-05	5.1635e-05	0.13971	3-4	0.46109	2
7967212	HPD	12	7967212	rs2707070	0.9986	0.64225	0.99941	0.50515	0.50609	0.99962	0.99999	2.5759e-09	3.3462e-09	7.2773e-07	0.00036179	1.5391e-06	9.5886e-09	2.5259e-08	2.9036e-08	4.2909e-08	0.49354	3.6989e-06	1.276e-05	1.1656e-05	0.00094634	0.50512	1-2-3-4	0.50512	4
7967127	CAMKK2	12	7967127	rs25643	0.9396	0.78013	0.97794	0.098701	0.098669	0.61338	0.99983	2.3116e-07	3.7352e-08	3.16e-05	0.38578	5.2353e-05	6.0615e-07	9.8797e-06	4.1173e-07	2.1045e-06	0.51547	8.6065e-05	0.00078348	4.7228e-05	2.3666e-05	0.097721	3-4	0.51547	2
7966746	HRK	12	7966746	rs7294919	0.99655	0.95178	0.99901	0.053225	0.05323	0.9999	0.99995	4.4331e-09	3.4601e-09	6.9079e-06	9.8686e-05	2.5016e-06	8.4497e-08	1.1679e-08	2.8256e-07	1.3613e-09	0.94665	4.0889e-05	1.4453e-06	1.5066e-05	2.0301e-05	0.053165	3-4	0.94665	2
7966321	GPN3	12	7966321	rs7976889	1	0.5	1	0.0033199	0.0033006	1	1	1.2974e-13	3.3843e-14	2.0382e-09	5.642e-08	9.0608e-11	1.0613e-11	2.8772e-12	9.8044e-12	1.4639e-13	0.99668	1.2899e-09	1.4686e-10	1.9761e-05	4.7034e-07	0.0033001	3-4	0.99668	2
7966072	PRDM4	12	7966072	rs1362653	0.99975	0.4012	0.99983	0.012894	0.012846	0.080328	1	3.6082e-10	2.2911e-10	8.4406e-08	0.91922	1.4212e-07	1.1806e-09	2.8161e-05	1.2925e-09	4.1318e-07	0.06788	2.5222e-07	0.00041894	2.0375e-05	9.521e-07	0.012426	4	0.91922	1
7965918	NT5DC3	12	7965918	rs7315948	0.99912	0.20956	0.99882	0.99973	0.99974	0.99999	0.30358	2.5303e-09	9.073e-10	6.2794e-05	1.1713e-06	8.2593e-06	2.5335e-06	4.5617e-10	1.4134e-05	2.024e-11	0.00019623	0.69633	2.2486e-07	2.2304e-07	2.4304e-07	0.30338	1-2-3	0.69633	3
7965436	EEA1	12	7965436	rs10777442	0.87162	0.14046	0.77612	0.99741	0.9974	0.46147	0.13752	8.6263e-06	3.6188e-06	0.00014428	0.00090801	0.53454	1.147e-05	7.7875e-07	9.8556e-06	4.4952e-08	0.0015237	0.32776	0.0030636	1.3539e-06	2.1716e-07	0.13203	1-2	0.53454	2
7965343	POC1B	12	7965343	rs10858891	0.99994	0.4885	0.99997	1	1	0.98572	0.99443	7.6981e-10	1.0771e-08	1.533e-08	6.0526e-07	0.0039543	1.8384e-09	2.5338e-09	2.2292e-08	3.8517e-09	5.6492e-07	0.0016152	0.010329	6.4422e-09	2.0241e-08	0.9841	1-2-3-4	0.9841	4
7964810	MDM1	12	7964810	rs4913437	0.99996	0.19332	0.99994	0.069462	0.069439	1	0.87363	1.5129e-10	2.7613e-10	0.1032	2.5586e-07	1.588e-06	7.492e-05	3.7329e-11	7.5038e-05	4.0163e-12	0.82726	0.023017	1.9673e-08	2.8574e-05	4.8883e-06	0.04634	3-4	0.82726	2
7964701	GNS	12	7964701	rs1147100	0.97294	0.16737	0.95677	0.29795	0.29794	0.81101	0.78172	1.6542e-06	8.2443e-06	0.00022044	0.0010482	0.18689	4.3967e-06	3.0822e-07	1.4151e-05	6.2353e-08	0.70076	0.031138	0.0010423	2.4217e-05	5.364e-06	0.078845	3-4	0.70076	2
7964665	DPY19L2	12	7964665	rs11175130	0.84565	0.7249	0.94019	0.99129	0.99153	0.91257	0.76444	8.887e-07	1.999e-05	0.00026235	0.0023939	0.077146	5.6862e-06	6.0797e-07	0.00021417	1.4798e-06	0.0058015	0.15791	0.007864	2.7081e-06	2.1514e-05	0.74836	1-2-3-4	0.74836	4
7964248	SNORD59A	12	7964248	rs2926743	0.89548	0.52009	0.94713	0.99809	0.99803	0.41356	0.1924	2.8544e-05	2.2355e-06	0.00022401	0.00067828	0.57999	2.8439e-05	2.8289e-06	5.5664e-06	3.8021e-08	0.0010028	0.22732	0.0057344	3.0672e-06	1.5108e-07	0.18498	1-2	0.57999	2
7963427	KRT5	12	7963427	rs597048	0.83823	0.90423	0.94357	0.99972	0.99918	0.93473	0.28004	6.1893e-05	1.1389e-07	3.0239e-05	0.00011667	0.064132	0.00046876	2.7204e-06	2.6892e-06	1.7898e-09	0.00012547	0.65526	0.00095375	1.4501e-05	2.9494e-08	0.27883	1-2-3	0.65526	3
7963212	SLC11A2	12	7963212	rs17125137	0.97502	0.25152	0.97277	0.98472	0.98445	0.99981	0.67959	3.057e-07	3.4084e-08	0.0019475	8.1894e-05	0.00010453	0.00023886	6.1234e-08	4.119e-05	7.1926e-10	0.013212	0.31808	4.1106e-06	6.9523e-05	1.1324e-06	0.66622	1-2-3-4	0.66622	4
7963187	LIMA1	12	7963187	rs12422417	0.99808	0.13952	0.99625	0.96391	0.96386	0.99998	0.72538	1.2645e-08	1.02e-08	0.0073787	1.1865e-05	7.7557e-06	0.00032437	2.3428e-09	0.00032643	1.9115e-10	0.028366	0.26658	3.0289e-07	5.7091e-05	7.8482e-06	0.69694	1-2-3-4	0.69694	4
7962794	ZNF641	12	7962794	rs901964	0.99976	0.99913	0.99993	0.056316	0.056243	0.96002	1	5.7845e-10	1.2445e-10	7.9784e-08	0.039967	1.915e-07	1.4989e-09	4.5436e-07	9.6762e-10	3.0306e-08	0.90371	2.3922e-07	1.4354e-05	7.7838e-05	5.7795e-06	0.056223	3-4	0.90371	2
7962112	CAPRIN2	12	7962112	rs10771767	0.99731	0.15154	0.99509	0.047622	0.047511	0.99574	0.99997	9.2635e-09	7.0078e-09	1.2222e-05	0.0042427	7.1956e-06	1.1792e-07	2.6918e-07	7.8428e-08	9.8302e-09	0.94812	1.5368e-05	1.0239e-05	0.00011472	3.7591e-06	0.047474	3-4	0.94812	2
7962058	TMTC1	12	7962058	rs4931219	0.99864	0.48548	0.99921	0.91514	0.91514	1	0.99494	7.3957e-10	3.4983e-10	0.00036203	6.1602e-07	2.2792e-07	5.7218e-06	1.1472e-10	2.8217e-05	5.7797e-12	0.08443	0.0046606	7.6976e-09	6.4076e-05	3.4333e-05	0.91041	1-2-3-4	0.91041	4
7961295	TAS2R43	12	7961295	rs7134036	0.99999	0.99991	1	1	1	1	0.99969	3.3439e-10	1.1286e-11	5.3946e-09	4.8263e-07	3.1531e-07	1.0198e-08	1.143e-09	8.0906e-11	5.5547e-12	5.6525e-07	0.0003054	6.1994e-07	4.8962e-08	1.1179e-10	0.99969	1-2-3-4	0.99969	4
7961291	TAS2R31	12	7961291	rs11054134	0.99966	0.24705	0.99963	0.99871	0.9987	0.99993	0.99211	3.0327e-09	1.3334e-09	8.549e-06	4.1758e-05	8.3416e-06	4.0776e-07	1.0999e-08	2.0009e-07	7.0396e-10	0.0012443	0.0078748	2.0179e-05	1.3329e-06	2.148e-07	0.9908	1-2-3-4	0.9908	4
7961287	TAS2R19	12	7961287	rs2708381	0.9429	0.29861	0.94873	0.65683	0.65581	0.98694	0.99018	7.6086e-07	7.2918e-07	0.0014485	0.012513	0.00037532	0.00017435	6.7702e-06	8.3452e-06	5.5843e-08	0.32919	0.0078157	0.00016797	0.00085124	4.5326e-06	0.64744	1-2-3-4	0.64744	4
7961285	TAS2R20	12	7961285	rs11054078	0.93122	0.46269	0.95904	0.99472	0.9947	0.99942	0.99623	2.2547e-07	6.6449e-08	0.00022835	0.00050458	6.205e-05	8.0635e-06	2.0426e-07	1.9908e-06	3.0865e-09	0.0045421	0.003466	1.565e-05	1.2537e-05	2.9445e-07	0.99116	1-2-3-4	0.99116	4
7961281	TAS2R50	12	7961281	rs10492099	0.98619	0.25605	0.98544	0.99811	0.99811	0.99922	0.9983	5.8992e-08	5.112e-08	3.008e-05	0.00042384	8.3287e-05	6.3734e-07	1.2004e-07	1.2401e-06	1.76e-08	0.0014309	0.0015884	0.00026946	1.3753e-06	9.7378e-07	0.99617	1-2-3-4	0.99617	4
7961279	TAS2R14	12	7961279	rs10492099	0.98098	0.19734	0.97423	0.99772	0.99769	0.99943	0.99873	2.4082e-07	3.9295e-08	4.8679e-05	0.00045447	6.8178e-05	4.3411e-06	4.848e-07	4.3047e-07	3.1587e-09	0.0017796	0.0011486	4.9119e-05	1.9424e-05	1.2458e-07	0.99643	1-2-3-4	0.99643	4
7961275	TAS2R13	12	7961275	rs10492099	0.90607	0.26545	0.90574	0.99795	0.99749	0.98958	0.48607	1.4739e-05	1.7545e-07	0.00025775	0.00055004	0.0095075	0.00042814	1.4299e-06	1.7285e-06	4.5988e-09	0.0012425	0.50372	0.0003447	1.7525e-05	7.0125e-08	0.48391	1-2-3	0.50372	3
7961102	CLEC1B	12	7961102	rs12229020	0.998	0.28709	0.99806	0.051316	0.051321	0.92952	0.99999	2.3989e-08	2.7356e-09	1.9627e-06	0.070357	5.2023e-06	5.1026e-08	1.2108e-06	3.3254e-08	4.4707e-07	0.8783	7.6518e-06	0.00011366	2.1419e-05	2.7273e-05	0.051167	3-4	0.8783	2
7961069	CLECL1	12	7961069	rs11052552	0.99505	0.98878	0.9986	0.99436	0.99437	0.99998	0.73909	5.8414e-09	1.9133e-09	0.00046235	9.1943e-06	5.0322e-06	4.9605e-05	4.9519e-09	6.621e-05	2.0644e-10	0.0050981	0.26033	1.1511e-06	1.1836e-05	4.2547e-06	0.73396	1-2-3-4	0.73396	4
7960933	M6PR	12	7960933	rs1805740	0.99735	0.99801	0.99927	0.99998	0.99994	0.99974	0.94493	2.8975e-07	2.6554e-09	2.5237e-06	2.2897e-06	0.00024483	3.3021e-05	3.1084e-08	2.3394e-07	5.7505e-11	1.5379e-05	0.054789	9.8799e-06	8.5748e-06	1.3951e-08	0.94489	1-2-3-4	0.94489	4
7960832	CLEC4C	12	7960832	rs10845821	0.99999	0.99998	1	0.64137	0.64152	0.99889	1	7.8899e-12	1.5204e-11	6.3065e-09	0.0010458	8.7119e-09	8.9721e-11	2.6788e-08	2.8673e-10	2.7005e-07	0.35741	5.4109e-08	6.0959e-05	1.9729e-05	0.00017011	0.64129	1-2-3-4	0.64129	4
7960575	NOP2	12	7960575	rs2072373	0.81896	0.28319	0.82591	0.9627	0.96264	0.18711	0.11123	2.0012e-05	1.9168e-06	0.0016639	0.0054854	0.8048	4.2908e-05	2.0686e-06	1.2368e-05	4.8088e-08	0.030138	0.082223	0.0025754	9.2824e-06	8.6558e-07	0.073023	1-2	0.8048	2
7960544	VAMP1	12	7960544	rs11064237	0.93362	0.12459	0.86445	0.9118	0.91178	0.88287	0.99683	8.4382e-07	3.0777e-07	0.00031912	0.071068	0.0017365	3.666e-06	1.8538e-05	2.3476e-06	2.028e-06	0.016801	0.0011105	0.044304	1.2221e-05	2.5678e-06	0.86462	1-2-3-4	0.86462	4
7959267	P2RX4	12	7959267	rs11065478	0.96585	0.75775	0.9873	0.96668	0.96639	0.99946	0.9954	8.2152e-08	1.3096e-08	4.5132e-05	0.00050439	2.4843e-05	6.5934e-06	3.5778e-07	9.2018e-07	2.3449e-09	0.032771	0.0045269	1.2412e-05	0.00028363	1.524e-06	0.96182	1-2-3-4	0.96182	4
7959205	MLEC	12	7959205	rs473121	0.93361	0.91905	0.97932	0.16234	0.16186	0.99965	0.70394	8.2706e-08	1.0379e-07	0.2273	0.00012065	0.00021603	0.00093498	3.4882e-08	0.00053946	3.2825e-09	0.60968	0.067065	1.4161e-05	9.7916e-05	1.1575e-05	0.094015	3-4	0.60968	2
7959039	FBXW8	12	7959039	rs7294919	0.99902	0.99231	0.99973	0.016793	0.016788	0.99975	1	6.894e-10	3.5462e-10	1.0396e-06	0.0002512	3.2861e-07	9.7729e-09	1.2464e-08	8.4236e-09	4.4963e-10	0.98295	1.5291e-06	4.9526e-07	9.7251e-06	5.199e-06	0.016781	3-4	0.98295	2
7958860	RPH3A	12	7958860	rs7966149	0.99797	0.45781	0.99876	0.31015	0.31014	0.99996	0.99981	1.6701e-09	8.1769e-10	7.5642e-05	3.8369e-05	5.3268e-07	4.8289e-07	2.9629e-09	1.0743e-06	4.4438e-10	0.68968	0.00011326	2.9149e-07	6.3099e-05	5.4016e-05	0.30997	3-4	0.68968	2
7958666	FAM216A	12	7958666	rs7976889	0.99976	0.49995	0.99988	0.21945	0.21889	1	0.99904	1.3758e-09	8.9123e-10	0.00069801	3.2575e-06	5.2352e-07	4.5021e-06	7.855e-10	1.4569e-06	2.5469e-11	0.77984	0.00025872	4.2844e-08	0.00056336	3.8711e-06	0.21863	3-4	0.77984	2
7958379	PWP1	12	7958379	rs1362653	0.99994	0.56772	0.99997	0.099548	0.09882	0.18873	1	3.4463e-10	7.1559e-11	1.3547e-08	0.80801	7.7923e-08	6.3419e-10	0.000408	3.5252e-10	3.3104e-07	0.09244	9.3361e-08	0.0028468	0.00032081	1.0653e-06	0.095972	4	0.80801	1
7958000	CHPT1	12	7958000	rs2695284	0.99908	0.48433	0.99947	1	1	0.99541	0.93406	1.0167e-07	5.6105e-09	1.3459e-07	1.4578e-06	0.0044541	8.8542e-08	3.5403e-08	4.477e-08	1.3784e-10	1.0009e-06	0.061485	0.00013226	4.028e-08	3.5006e-09	0.93393	1-2-3-4	0.93393	4
7957715	NEDD1	12	7957715	rs10860107	1	0.24436	0.99999	0.15342	0.15341	1	1	2.2969e-11	1.5204e-11	7.0422e-07	1.9231e-07	9.2096e-09	3.8692e-09	1.9623e-11	3.2849e-08	2.4483e-12	0.84657	3.189e-06	2.2137e-09	1.8829e-05	1.2885e-05	0.1534	3-4	0.84657	2
7957654	AMDHD1	12	7957654	rs7485085	0.99326	0.89589	0.99788	0.99272	0.99299	1	0.26579	1.9092e-09	1.4714e-09	0.0029591	2.2292e-06	7.7451e-07	0.00018743	3.4759e-10	0.00046084	2.7488e-11	0.0038523	0.73061	3.0212e-08	6.5275e-06	2.4854e-06	0.26192	1-2-3	0.73061	3
7957253	GLIPR1L2	12	7957253	rs12369556	1	0.12071	1	1	1	0.99618	0.99569	1.9446e-10	4.7402e-11	1.1582e-09	1.7042e-08	0.0015783	1.2698e-09	3.5987e-10	3.7037e-10	9.5165e-12	4.0775e-08	0.0027346	0.0022418	3.2253e-09	1.786e-10	0.99345	1-2-3-4	0.99345	4
7957032	YEATS4	12	7957032	rs11177644	1	0.93977	1	0.98217	0.98217	1	1	1.6731e-12	5.9598e-13	5.4025e-09	2.6672e-07	5.0818e-10	1.5918e-10	3.9417e-11	4.0036e-11	2.9954e-12	0.017822	2.1018e-08	5.5241e-09	5.2296e-06	6.3365e-06	0.98217	1-2-3-4	0.98217	4
7957023	LYZ	12	7957023	rs11177644	0.99968	0.38819	0.99977	0.13128	0.13106	0.43584	1	3.4892e-10	3.7598e-10	3.1884e-07	0.563	2.0921e-07	3.9649e-09	6.9297e-05	2.4537e-09	6.5712e-07	0.30571	4.7398e-07	0.0010884	0.0001586	7.4996e-06	0.12996	4	0.563	1
7956989	MDM2	12	7956989	rs11177368	0.9854	0.98729	0.99588	0.050927	0.050765	0.12952	0.99986	1.677e-08	1.0635e-08	2.22e-05	0.86855	6.396e-06	2.208e-07	0.00010018	9.8861e-07	9.383e-07	0.080493	0.00010877	0.0018224	6.5686e-05	1.9972e-06	0.048823	4	0.86855	1
7956894	HELB	12	7956894	rs1816562	0.99537	0.090815	0.98609	0.06273	0.062695	0.99992	0.97998	1.4403e-07	1.825e-08	0.013986	3.0214e-05	4.5826e-05	6.2746e-05	1.4949e-08	5.6974e-05	3.2212e-10	0.92318	0.0058695	1.1865e-06	4.9107e-05	1.9352e-05	0.056702	3-4	0.92318	2
7956648	XRCC6BP1	12	7956648	rs2372309	1	0.71917	1	1	1	1	0.99852	7.1713e-15	1.6277e-15	1.5187e-10	2.0531e-12	1.4796e-11	2.7516e-09	1.201e-15	1.0888e-11	6.5086e-17	1.5839e-09	0.0014752	1.0418e-12	2.981e-10	7.9139e-12	0.99852	1-2-3-4	0.99852	4
7956631	METTL21B	12	7956631	rs703842	0.99978	0.30216	0.99981	0.99999	0.99996	0.99932	0.37544	1.2282e-08	1.2663e-09	2.0331e-06	1.6451e-06	0.00063588	1.9302e-05	9.7337e-09	4.1342e-08	3.5419e-11	1.0181e-05	0.6239	4.4352e-05	2.9811e-06	1.0196e-09	0.37538	1-2-3	0.6239	3
7956261	RBMS2	12	7956261	rs7299115	0.99998	0.99991	0.99999	0.99791	0.99997	1	0.76433	3.3123e-11	7.459e-10	1.071e-05	2.0682e-08	4.6591e-07	4.5348e-07	5.2388e-12	0.0020208	1.105e-11	2.2305e-05	0.23363	1.8131e-08	3.5304e-08	3.6228e-05	0.76427	1-2-3-4	0.76427	4
7956257	SPRYD4	12	7956257	rs2638315	0.89126	0.4872	0.93682	0.9979	0.99793	0.99663	0.76623	3.3339e-07	7.8446e-07	0.00017343	0.00047248	0.0026274	4.6746e-06	9.6691e-08	3.0761e-05	4.5626e-08	0.0014183	0.23093	0.00027334	8.6469e-07	2.3749e-06	0.76407	1-2-3-4	0.76407	4
7955425	ATF1	12	7955425	rs829112	0.92799	0.46052	0.95604	0.17435	0.17443	0.87856	0.99965	6.219e-07	7.3243e-08	3.0843e-05	0.12086	0.00015672	1.1612e-06	4.7675e-06	3.8491e-07	1.0033e-06	0.70464	0.00016059	0.00041553	3.5375e-05	0.00012212	0.17358	3-4	0.70464	2
7954382	PYROXD1	12	7954382	rs2159948	0.99784	0.33212	0.99821	0.048618	0.048605	0.50366	0.99999	6.2393e-09	2.4647e-09	9.1214e-07	0.49607	1.9924e-06	1.8333e-08	5.2352e-06	1.101e-08	9.0662e-07	0.45529	2.7144e-06	0.00025861	2.6114e-05	1.7018e-05	0.048324	4	0.49607	1
7953914	CLEC12B	12	7953914	rs7313235	0.99999	0.45214	1	0.55021	0.55015	0.99995	1	1.2068e-11	4.3961e-12	6.0072e-08	4.6281e-05	5.0251e-09	1.7634e-09	7.8584e-09	3.9744e-10	2.6302e-09	0.44972	1.8074e-07	4.6696e-06	8.2424e-05	2.988e-05	0.55012	1-2-3-4	0.55012	4
7953901	CLEC12A	12	7953901	rs7313235	1	0.45623	1	0.72458	0.72443	1	1	1.7405e-12	7.0082e-13	9.6631e-08	2.9702e-07	4.9662e-10	9.9753e-10	1.7846e-10	1.9879e-10	6.2585e-12	0.2754	4.5214e-08	3.7418e-08	0.00016546	1.1078e-05	0.72442	1-2-3-4	0.72442	4
7953622	C1RL-AS1	12	7953622	rs10772367	0.89088	0.43379	0.92954	0.55217	0.55222	0.99769	0.99779	4.7226e-07	1.1381e-07	0.00099616	0.0021601	0.00013807	8.012e-06	2.3797e-07	7.9343e-06	1.4909e-08	0.44458	0.0010585	1.4726e-05	3.6322e-05	8.2067e-05	0.55092	1-2-3-4	0.55092	4
7953341	TAPBPL	12	7953341	rs2244083	0.99716	0.47645	0.99836	0.99995	0.99974	0.99991	0.30467	1.0787e-07	2.5831e-09	6.8019e-06	1.6818e-05	7.6688e-05	0.00020486	1.1067e-08	2.1203e-07	1.1066e-10	2.5709e-05	0.69504	1.3465e-06	3.5982e-06	2.7319e-09	0.30462	1-2-3	0.69504	3
7953291	CD9	12	7953291	rs12367163	0.99381	0.8567	0.99803	0.075448	0.075429	0.99981	0.99995	7.0953e-09	3.0016e-09	2.218e-05	0.00018446	2.1436e-06	1.7785e-07	1.5879e-08	1.5007e-07	1.3932e-09	0.92433	2.1335e-05	1.1614e-06	3.6927e-05	1.8014e-05	0.075386	3-4	0.92433	2
7952927	B4GALNT3	12	7952927	rs11063539	0.97812	0.88501	0.99302	0.9995	0.99949	0.83524	0.96024	5.8053e-07	3.1168e-08	3.1568e-06	0.00026824	0.030899	1.7401e-06	3.7707e-06	1.3568e-07	4.6136e-08	0.00022483	0.0088543	0.13358	5.0848e-06	1.2137e-07	0.82615	1-2-3-4	0.82615	4
7952677	NFRKB	11	7952677	rs10894147	0.9851	0.65489	0.9937	0.013533	0.013509	0.99602	0.99984	5.6156e-08	2.2574e-08	1.8441e-05	0.0038901	7.9462e-05	2.3764e-07	1.9009e-07	1.4422e-07	9.5343e-09	0.98255	5.9866e-05	1.0798e-05	2.7918e-05	3.8312e-06	0.013355	3-4	0.98255	2
7951545	EXPH5	11	7951545	rs900243	0.95121	0.33567	0.95963	0.72676	0.72628	0.99841	0.86899	1.2152e-07	1.0624e-07	0.01161	0.0013088	0.00020771	0.00032828	3.3254e-07	8.9202e-05	1.6527e-08	0.26022	0.11878	7.2897e-05	0.00025477	8.2883e-06	0.60712	1-2-3-4	0.60712	4
7951535	KDELC2	11	7951535	rs4533001	0.99677	0.92462	0.99905	0.99976	0.99961	0.99997	0.052473	1.4182e-08	5.3736e-09	9.0338e-05	6.3587e-06	2.3808e-05	0.00015787	1.997e-09	9.3434e-06	8.8956e-11	0.00013099	0.94725	4.1975e-07	1.7495e-06	4.0944e-08	0.052334	1-2-3	0.94725	3
7951046	MRE11A	11	7951046	rs607146	0.92998	0.41492	0.95204	0.99304	0.99309	0.99968	0.97507	9.4074e-08	9.7041e-08	0.00025009	0.00022835	7.9989e-05	4.1597e-06	3.9993e-08	4.894e-05	7.2687e-09	0.0064197	0.024549	1.2416e-05	2.8268e-06	1.7422e-05	0.96839	1-2-3-4	0.96839	4
7951004	SMCO4	11	7951004	rs10765618	0.85112	0.36128	0.88112	0.077569	0.077534	0.99833	0.9931	2.1349e-06	8.8774e-08	0.0027182	0.0012302	0.00041113	2.721e-05	3.6691e-07	2.267e-05	7.3816e-09	0.91844	0.0037176	2.2536e-05	4.9829e-05	2.0924e-05	0.073339	3-4	0.91844	2
7950447	XRRA1	11	7950447	rs4944950	1	0.32458	1	1	1	1	1	6.1815e-17	6.5428e-18	1.0668e-14	7.2544e-14	5.479e-14	7.5999e-15	1.0755e-16	3.575e-16	6.2977e-18	1.1679e-12	6.8128e-11	7.132e-13	6.4231e-14	4.6244e-14	1	1-2-3-4	1	4
7950409	KCNE3	11	7950409	rs675450	0.81407	0.052507	0.45225	0.3599	0.35992	0.89016	0.99569	5.9832e-06	1.507e-06	0.0004543	0.10749	0.0015095	1.1842e-05	8.3692e-06	1.3573e-05	1.3077e-06	0.53204	0.0023105	0.00082441	6.5967e-05	9.3465e-05	0.35517	3-4	0.53204	2
7950235	STARD10	11	7950235	rs4944804	0.96839	0.97341	0.99114	0.069486	0.069394	0.99556	0.99991	9.8484e-08	2.3301e-08	1.5715e-05	0.004387	3.5423e-05	2.6017e-07	2.9148e-07	1.4607e-07	2.0352e-08	0.9261	3.7845e-05	1.7171e-05	0.00010338	1.1318e-05	0.069292	3-4	0.9261	2
7949995	MRPL21	11	7949995	rs619727	0.99695	0.13859	0.99407	0.97134	0.97112	0.98194	0.99985	5.6955e-08	1.0409e-08	5.7828e-06	0.015253	2.8833e-05	3.4638e-07	3.8144e-05	6.3235e-08	4.0898e-08	0.013397	0.00011162	0.0027364	0.00018885	4.0394e-07	0.96824	1-2-3-4	0.96824	4
7949650	CTSF	11	7949650	rs509556	0.98665	0.34331	0.99049	0.99887	0.99943	0.98	0.37379	1.0539e-07	3.3684e-05	7.807e-05	0.00012124	0.019528	1.0118e-06	1.85e-08	0.00051435	2.2665e-07	0.00037194	0.60606	0.00031242	1.1972e-07	7.5259e-06	0.37297	1-2-3	0.60606	3
7949503	EFEMP2	11	7949503	rs10896053	0.86152	0.3882	0.90027	0.9675	0.96745	0.99895	0.95254	6.7494e-07	2.9941e-07	0.0030593	0.0006249	0.0003955	8.7688e-05	1.3844e-07	4.0462e-05	1.1539e-08	0.028764	0.043871	3.0796e-05	1.7107e-05	1.0085e-05	0.9231	1-2-3-4	0.9231	4
7948987	PLA2G16	11	7948987	rs7115616	0.99998	0.99999	0.99999	0.99957	0.99942	1	0.065147	7.7235e-11	2.2488e-10	0.00025698	1.1916e-07	8.7811e-07	0.00016395	1.7271e-11	8.451e-06	2.811e-12	0.00015985	0.93442	1.1522e-08	1.2424e-06	3.8759e-08	0.064986	1-2-3	0.93442	3
7948105	OR4C11	11	7948105	rs11230002	0.99308	0.29458	0.99367	0.9999	0.9999	0.98553	0.98787	1.1189e-07	2.2466e-07	7.0321e-06	4.013e-05	0.0028831	9.5205e-07	8.2499e-08	1.0195e-06	1.96e-08	4.8278e-05	0.0092412	0.011542	4.6504e-07	8.9122e-08	0.97623	1-2-3-4	0.97623	4
7947490	APIP	11	7947490	rs2915201	0.98691	0.37085	0.9901	0.99949	0.99948	0.99838	0.87623	9.2862e-08	5.5979e-08	4.1755e-05	2.6596e-05	0.0012984	1.4412e-05	5.3598e-08	8.5001e-06	3.7935e-09	0.00043054	0.12241	0.000291	4.6258e-06	6.4084e-07	0.87547	1-2-3-4	0.87547	4
7946815	PIK3C2A	11	7946815	rs214940	0.99135	0.22054	0.9893	0.98649	0.98649	0.99201	0.99959	3.2469e-08	2.0684e-08	6.2149e-06	0.0076666	2.9576e-05	1.1074e-07	1.4424e-06	2.8547e-07	4.6689e-08	0.0058318	0.00037545	0.00029168	3.6281e-06	1.8899e-06	0.98579	1-2-3-4	0.98579	4
7946781	PLEKHA7	11	7946781	rs7933984	0.89536	0.25467	0.88618	0.9986	0.99855	0.94684	0.74572	4.5531e-06	1.5352e-07	4.8745e-05	0.00063022	0.043402	3.3264e-05	2.4033e-06	1.505e-06	2.7974e-08	0.00072385	0.21079	0.0091212	7.0281e-06	2.1142e-07	0.73524	1-2-3-4	0.73524	4
7946504	TMEM41B	11	7946504	rs7929621	0.88564	0.61226	0.94832	0.96396	0.9636	0.98873	0.99441	2.2211e-06	2.4204e-07	0.00014544	0.0071581	0.0012561	2.4411e-05	1.2904e-05	1.6854e-06	1.103e-07	0.028736	0.0041557	0.0028451	0.0003177	1.7643e-06	0.95534	1-2-3-4	0.95534	4
7946380	TRIM66	11	7946380	rs10840106	0.99943	0.99887	0.99984	0.99996	0.99996	1	0.99687	4.9675e-10	1.5098e-10	6.2932e-06	5.2953e-07	1.5239e-07	9.4828e-07	2.3859e-10	2.5841e-07	5.1713e-12	3.4892e-05	0.0031217	2.2506e-08	5.389e-07	1.7128e-08	0.99683	1-2-3-4	0.99683	4
7945420	RNH1	11	7945420	rs7944548	0.88967	0.94479	0.98169	0.99372	0.99369	0.9835	0.46912	5.9728e-06	2.3146e-06	0.00083408	0.001937	0.014325	0.00010971	7.5863e-07	8.4975e-05	3.3213e-08	0.003417	0.51552	0.00022828	9.5332e-06	1.1791e-06	0.46352	1-2-3	0.51552	3
7945349	BET1L	11	7945349	rs6541	0.99732	0.93869	0.99925	0.10069	0.1007	0.23283	0.99999	8.3292e-09	2.2035e-09	1.0663e-06	0.76552	3.0852e-06	4.5835e-08	1.5063e-05	1.5377e-08	6.6518e-06	0.13375	1.0593e-05	0.0016265	1.7189e-05	2.7092e-05	0.099022	4	0.76552	1
7945283	ACAD8	11	7945283	rs12226809	1	0.73612	1	0.0033516	0.0033356	0.029967	1	1.7636e-12	4.4913e-13	6.9242e-10	0.96984	6.3998e-10	2.0024e-11	1.2455e-05	8.5158e-12	2.6171e-07	0.026804	5.7322e-09	0.00017616	4.2305e-06	4.2355e-07	0.0031587	4	0.96984	1
7945169	TMEM45B	11	7945169	rs11221846	0.79819	0.52991	0.88303	0.10374	0.10343	0.67759	0.99938	3.6818e-07	5.0102e-07	5.1346e-05	0.32111	0.00025461	1.1232e-06	5.6407e-05	1.7654e-06	5.1886e-07	0.57509	0.00031332	0.00098942	0.00025659	5.3103e-06	0.10187	3-4	0.57509	2
7945071	FOXRED1	11	7945071	rs638766	0.99384	0.46712	0.99634	0.99905	0.99901	0.99992	0.96757	4.451e-08	5.8484e-09	3.5481e-05	1.4293e-05	6.4171e-05	1.9468e-05	1.5831e-08	6.4906e-07	2.4835e-10	0.00090358	0.032314	6.114e-06	1.5638e-05	1.198e-07	0.96663	1-2-3-4	0.96663	4
7945058	FAM118B	11	7945058	rs670712	0.84334	0.78094	0.93779	0.21479	0.21463	0.99962	0.99591	8.9465e-08	5.4244e-08	0.0024687	0.00031711	6.4508e-05	1.7842e-05	3.3143e-08	9.4249e-06	2.0065e-09	0.78241	0.0015264	2.6598e-06	0.00016183	9.464e-06	0.21301	3-4	0.78241	2
7944913	CCDC15	11	7944913	rs3802806	0.99968	0.32407	0.99973	0.99263	0.99247	0.99912	0.99998	1.8855e-09	3.3711e-10	5.1878e-07	0.00068724	1.008e-06	1.4054e-07	5.367e-07	5.4735e-09	6.5835e-09	0.0066853	2.2748e-05	0.00019433	0.00015497	2.9986e-07	0.99225	1-2-3-4	0.99225	4
7944656	SC5D	11	7944656	rs727422	0.8375	0.76653	0.93424	0.059617	0.059535	0.98968	0.99707	1.8138e-07	2.6841e-07	0.0015817	0.0099758	0.00031727	1.1729e-05	4.9345e-07	5.3086e-06	2.6474e-08	0.92881	0.001012	2.853e-05	8.5694e-05	1.0279e-05	0.058161	3-4	0.92881	2
7944418	C2CD2L	11	7944418	rs658922	0.98517	0.29992	0.98656	0.062921	0.062892	0.21996	0.99996	3.6053e-08	1.7878e-08	7.8673e-06	0.77914	1.2822e-05	9.6785e-08	1.6232e-05	8.2351e-08	1.12e-06	0.15793	2.0558e-05	0.00087241	1.9088e-05	5.108e-06	0.06198	4	0.77914	1
7944049	SIDT2	11	7944049	rs1871757	0.95693	0.72827	0.98415	0.93637	0.93789	0.99967	0.52915	1.2064e-07	3.4526e-07	0.0091436	0.00016346	0.00015788	0.00012411	2.5233e-08	0.0015799	1.1201e-08	0.052664	0.45984	8.0005e-06	1.0664e-05	7.8163e-05	0.47623	1-2-3-4	0.47623	4
7943721	FDX1	11	7943721	rs17111255	0.9988	0.95086	0.99965	0.98569	0.98569	1	0.93154	1.1922e-09	5.965e-10	0.0010203	2.6585e-06	8.2388e-07	2.8492e-05	1.4216e-09	6.8808e-05	4.4028e-11	0.013217	0.067342	2.1784e-07	3.9787e-05	3.9585e-06	0.91828	1-2-3-4	0.91828	4
7943715	ZC3H12C	11	7943715	rs10789752	0.98115	0.1781	0.97098	0.19887	0.19809	0.99831	0.99849	1.0679e-07	3.2649e-08	0.00047454	0.0016379	2.9244e-05	2.1017e-05	6.2405e-07	1.9564e-06	7.4554e-09	0.79901	0.00097985	1.9824e-05	0.0007714	5.7647e-06	0.19705	3-4	0.79901	2
7942679	ACER3	11	7942679	rs1474087	0.98678	0.10075	0.96441	0.99936	0.99942	0.88662	0.9201	1.4886e-07	3.2321e-05	9.0064e-05	0.00016083	0.0584	9.1079e-07	1.6089e-07	2.7198e-05	2.9608e-06	0.00032451	0.021345	0.054781	1.9795e-07	2.8632e-06	0.86483	1-2-3-4	0.86483	4
7942596	SERPINH1	11	7942596	rs588955	0.8507	0.87852	0.94781	0.97374	0.97358	0.99764	0.97301	7.815e-07	6.3864e-08	0.00049255	0.0015018	0.00037912	8.1916e-05	1.955e-06	5.2252e-06	1.9744e-08	0.024256	0.026032	0.00047131	8.069e-05	2.6655e-06	0.94669	1-2-3-4	0.94669	4
7942417	ARHGEF17	11	7942417	rs3741149	0.99986	0.95698	0.99996	0.23128	0.23103	0.99999	0.99999	1.735e-10	9.0652e-11	2.7304e-06	6.5512e-06	6.6227e-08	4.1422e-08	8.8827e-10	1.503e-08	1.3619e-10	0.76871	3.7038e-06	1.4536e-07	0.00024988	7.3298e-06	0.23102	3-4	0.76871	2
7942328	FOLR3	11	7942328	rs555306	0.86082	0.317	0.88742	0.94724	0.94724	0.99668	0.99533	1.5954e-06	1.2852e-06	0.00044394	0.0024073	0.00085724	7.9473e-06	4.0598e-07	1.2242e-05	4.6418e-08	0.049876	0.0033408	5.6089e-05	2.1812e-05	1.5214e-05	0.94296	1-2-3-4	0.94296	4
7941936	GSTP1	11	7941936	rs6591256	0.99726	0.57976	0.99877	0.99892	0.99892	0.68647	0.99979	2.4272e-08	2.4284e-08	9.5142e-06	0.00076889	0.00012772	1.3137e-07	8.1446e-07	1.1957e-07	4.3436e-06	0.0002969	7.7006e-05	0.31263	4.1972e-07	2.2567e-06	0.68608	1-2-3-4	0.68608	4
7941662	ACTN3	11	7941662	rs580910	0.94424	0.47554	0.96958	0.99353	0.9902	0.99442	0.2561	8.6784e-06	1.8859e-07	0.0020534	0.0004637	0.0050346	0.0032877	6.1025e-07	2.5909e-05	4.2905e-09	0.0039291	0.73349	7.4451e-05	6.1316e-05	3.3715e-07	0.25157	1-2-3	0.73349	3
7941444	CTSW	11	7941444	rs694994	0.99995	0.99992	0.99999	1	1	0.95342	0.037371	8.4955e-09	1.3638e-09	1.1982e-08	2.4658e-06	0.046513	1.1026e-08	2.478e-09	7.6714e-09	3.0786e-11	1.2672e-06	0.91612	6.6211e-05	3.7664e-09	1.7674e-10	0.037301	1-2-3	0.91612	3
7940762	LGALS12	11	7940762	rs10897430	0.99999	1	1	0.76797	0.76788	1	0.99942	1.3383e-11	5.3617e-12	6.416e-05	7.945e-09	1.0733e-08	3.2705e-07	3.447e-12	2.5267e-06	8.936e-14	0.23196	0.00051602	4.4678e-10	9.2908e-05	6.9334e-06	0.76736	1-2-3-4	0.76736	4
7940643	ASRGL1	11	7940643	rs1406384	0.80302	0.29969	0.81427	0.063216	0.062967	0.98885	0.99804	4.9493e-07	6.1108e-07	0.00060012	0.010715	0.00035898	1.0133e-05	2.8331e-06	3.8792e-06	3.8806e-08	0.92546	0.00098176	7.6814e-05	0.00024271	3.4713e-06	0.061542	3-4	0.92546	2
7940565	FADS2	11	7940565	rs174549	0.95372	0.4075	0.96858	0.99963	0.99963	0.99973	0.99835	1.2371e-07	6.7659e-08	2.3567e-05	0.00015317	9.2446e-05	9.4524e-07	4.5249e-08	5.2865e-07	3.417e-09	0.00019014	0.0015368	2.1383e-05	3.8725e-07	5.3466e-08	0.99798	1-2-3-4	0.99798	4
7939928	OR4P4	11	7939928	rs654189	0.99998	0.47264	0.99999	0.99998	0.99998	0.99331	0.99978	7.1424e-10	8.111e-10	1.4043e-08	9.6622e-06	0.0001018	2.3908e-09	1.2678e-08	3.3057e-09	7.7371e-08	9.6424e-06	0.0001188	0.0065832	4.0865e-08	4.9379e-07	0.99318	1-2-3-4	0.99318	4
7939738	DDB2	11	7939738	rs10838681	0.81981	0.29422	0.83295	0.58496	0.58532	0.99751	0.40913	7.9333e-07	4.12e-07	0.20017	0.0021546	0.0003001	0.0011559	3.7753e-07	0.0015689	1.7237e-08	0.21113	0.38767	3.0559e-05	6.259e-05	1.2847e-05	0.19574	1-2-3	0.38767	3
7939524	EXT2	11	7939524	rs2074040	0.84585	0.6878	0.931	0.31873	0.31866	0.83948	0.99985	9.7317e-08	4.8874e-08	3.5651e-05	0.15931	3.4191e-05	4.6467e-07	9.6517e-06	4.1069e-07	1.2427e-06	0.52189	7.567e-05	0.0011612	8.8181e-05	3.1687e-05	0.31736	3-4	0.52189	2
7939507	ACCS	11	7939507	rs2074040	0.99995	0.90304	0.99998	0.99995	0.99995	1	0.99997	8.5345e-11	1.2055e-11	7.5454e-08	1.4455e-06	2.0287e-08	7.0459e-09	1.5295e-09	7.7071e-10	3.5537e-12	4.5342e-05	3.2784e-05	5.4803e-08	2.5045e-07	2.8295e-09	0.99992	1-2-3-4	0.99992	4
7939424	API5	11	7939424	rs11037420	0.90472	0.49114	0.94456	0.085031	0.084954	0.65786	0.99699	3.3544e-07	5.7857e-07	0.00029944	0.33982	0.0016097	2.8138e-06	1.0108e-05	3.2763e-06	6.4548e-07	0.57484	0.001096	0.00070247	7.7099e-05	9.5476e-06	0.081532	3-4	0.57484	2
7939298	CAT	11	7939298	rs12804506	0.99987	0.48329	0.99993	0.14258	0.14254	0.95285	1	3.1358e-10	5.1296e-11	2.2917e-07	0.047135	1.3791e-07	2.3495e-09	5.9762e-07	1.9638e-09	3.0804e-08	0.81026	3.2445e-07	1.4679e-05	6.5619e-05	2.519e-05	0.1425	3-4	0.81026	2
7939184	TCP11L1	11	7939184	rs7111203	1	0.49998	1	0.0031579	0.0031521	0.99995	1	1.3064e-13	3.6527e-14	3.1485e-10	4.8848e-05	4.4919e-11	2.1703e-12	4.614e-10	2.0412e-12	3.631e-11	0.99679	2.8286e-10	1.5718e-08	7.2791e-06	1.4971e-06	0.0031506	3-4	0.99679	2
7939173	DEPDC7	11	7939173	rs2474870	0.80878	0.083569	0.56477	0.42407	0.42359	0.99597	0.54384	3.0446e-06	1.2602e-06	0.22949	0.0029692	0.0010196	0.0016783	5.4515e-07	0.0012901	2.751e-08	0.34216	0.22268	3.9346e-05	0.00010799	1.5944e-05	0.19854	3-4	0.34216	2
7939087	ARL14EP	11	7939087	rs7947001	0.99308	0.95643	0.99804	0.99983	0.99983	0.99903	0.95673	3.5786e-08	4.7458e-08	1.201e-05	8.6116e-06	0.00093567	2.3676e-06	5.2945e-09	2.3012e-06	9.9988e-10	0.00014746	0.042315	2.3391e-05	7.8015e-07	4.1373e-07	0.95655	1-2-3-4	0.95655	4
7938788	LDHC	11	7938788	rs7112492	0.99986	0.99895	0.99996	1	1	0.9998	0.019337	3.0707e-09	2.3143e-09	2.5742e-07	1.7739e-07	0.00019613	2.6004e-06	2.2688e-10	4.9087e-07	1.5922e-11	7.0058e-07	0.98046	7.664e-07	2.5268e-08	2.2221e-09	0.019336	1-2-3	0.98046	3
7938563	ARNTL	11	7938563	rs4757144	0.87131	0.25468	0.86078	0.042505	0.042463	0.9746	0.99918	1.405e-06	1.0716e-07	0.00010273	0.024914	0.00035119	2.8464e-06	2.1686e-06	9.198e-07	8.4829e-08	0.93247	0.00036578	0.00013326	4.4383e-05	6.8866e-06	0.041604	3-4	0.93247	2
7938416	MRVI1-AS1	11	7938416	rs41464450	0.9763	0.87989	0.99234	0.016233	0.016212	0.42524	0.99992	3.9235e-08	1.15e-08	2.3836e-06	0.57453	3.5433e-05	1.14e-07	5.7197e-06	5.3265e-08	4.0372e-07	0.40923	4.4077e-05	0.00018432	1.9704e-05	4.3541e-06	0.015943	4	0.57453	1
7938128	DNHD1	11	7938128	rs2344827	0.97305	0.5048	0.98509	0.03191	0.03188	0.40966	0.99947	6.5733e-08	3.4349e-08	7.3762e-06	0.58975	0.00011409	3.1744e-07	1.0518e-05	1.848e-07	7.7435e-07	0.37833	0.0004035	0.00047116	2.603e-05	6.067e-06	0.030884	4	0.58975	1
7936949	DHX32	10	7936949	rs11244667	0.99908	0.14773	0.99831	0.9997	0.9997	0.94583	0.9456	1.5907e-07	1.8604e-08	1.1861e-06	0.00018464	0.030117	4.6914e-07	1.1138e-06	7.6242e-08	1.2352e-08	0.00011473	0.024283	0.023864	1.7617e-06	5.1662e-08	0.92143	1-2-3-4	0.92143	4
7936871	OAT	10	7936871	rs9422807	0.84506	0.96833	0.94994	0.84694	0.84682	0.85799	0.42562	1.2139e-06	1.4718e-07	2.6119e-05	0.1386	0.0027513	8.981e-05	7.0251e-06	1.535e-06	1.9018e-07	0.014427	0.57151	0.00065192	2.9585e-05	5.7424e-07	0.2719	1-2-3	0.57151	3
7936529	KIAA1598	10	7936529	rs11598817	0.99774	0.23004	0.99728	0.66643	0.69649	0.99999	0.41194	2.6869e-08	5.0346e-09	0.19292	6.3039e-06	5.8816e-06	0.00024895	2.9074e-09	0.030174	1.5509e-10	0.11031	0.36471	2.4199e-07	1.7075e-05	0.00015649	0.30145	1-2-3	0.36471	3
7935780	SEC31B	10	7935780	rs3750720	0.99334	0.11137	0.98378	0.99987	0.99988	0.62209	0.49278	2.3976e-07	4.2091e-06	1.0709e-05	5.7505e-05	0.35658	5.0583e-07	3.5716e-08	8.0464e-06	3.2937e-07	5.1275e-05	0.15062	0.021277	5.5474e-08	6.6162e-07	0.47139	1-2-3-4	0.47139	4
7935425	RRP12	10	7935425	rs17112674	0.99652	0.13848	0.99322	0.1605	0.15955	0.99994	0.89559	2.7994e-08	2.819e-08	0.063668	4.0627e-05	1.5842e-05	0.0008774	6.3032e-09	0.00013574	9.469e-10	0.77565	0.039717	9.4732e-07	0.00021381	7.9582e-06	0.11967	3-4	0.77565	2
7935123	FRA10AC1	10	7935123	rs11187589	0.94141	0.18341	0.91347	0.26239	0.26189	0.99955	0.98777	1.7804e-07	7.0973e-08	0.0047866	0.00038921	5.0061e-05	8.9011e-05	1.3424e-07	1.9966e-05	2.6796e-09	0.7324	0.0072823	5.5256e-06	0.0004378	8.1038e-06	0.25453	3-4	0.7324	2
7934920	LIPA	10	7934920	rs2246833	0.99999	0.49998	0.99999	0.046544	0.046267	1	0.13742	1.9266e-11	6.3746e-12	0.83201	1.8237e-08	5.141e-09	0.00076202	4.3784e-12	0.00049886	1.8142e-13	0.12095	0.029311	3.0798e-10	1.7046e-05	3.0839e-06	0.016454	3	0.83201	1
7934906	ACTA2	10	7934906	rs7097572	0.99999	0.99985	1	0.99999	0.99992	1	0.9998	5.7778e-11	1.8603e-12	1.4985e-07	4.1826e-09	1.4984e-08	1.5215e-06	1.1937e-11	1.0043e-09	3.7597e-14	8.2825e-06	0.00019537	8.6796e-10	6.8935e-05	4.1207e-10	0.99973	1-2-3-4	0.99973	4
7934731	C1D	2	7934731	rs10439494	0.98376	0.96299	0.99528	0.99972	0.99972	0.99355	0.99939	1.5545e-08	9.4358e-08	2.2152e-06	0.00017272	0.00034596	4.6095e-08	8.3994e-08	2.0869e-07	1.6253e-07	0.00010224	0.00025978	0.0059314	1.5695e-07	5.0982e-07	0.99318	1-2-3-4	0.99318	4
7934729	C1D	2	7934729	rs10439494	0.97958	0.97892	0.99414	0.99775	0.99777	0.99967	0.99891	1.3607e-08	1.1038e-07	7.7443e-06	0.00014202	7.357e-05	1.0618e-07	1.9846e-08	3.808e-06	5.0736e-08	0.002083	0.0010071	0.00011033	6.0221e-07	1.4852e-05	0.99656	1-2-3-4	0.99656	4
7934570	KCNMA1	10	7934570	rs2670115	0.98988	0.20113	0.98582	0.9926	0.99192	0.99998	0.9974	1.4683e-08	2.4537e-09	4.0854e-05	1.055e-05	5.0311e-06	9.8288e-06	1.0557e-08	5.8076e-07	9.2914e-11	0.0073458	0.0025419	6.2045e-07	0.00066889	3.2208e-07	0.98938	1-2-3-4	0.98938	4
7934513	AP3M1	10	7934513	rs12413620	0.9156	0.6302	0.9621	0.088505	0.088348	0.70423	0.99969	1.967e-07	9.3373e-08	7.3505e-05	0.2953	9.3808e-05	9.5489e-07	1.1205e-05	6.2621e-07	4.1944e-07	0.61612	0.0001411	0.0003684	0.0001516	6.5781e-06	0.087737	3-4	0.61612	2
7933772	ANK3	10	7933772	rs12217839	0.99368	0.49905	0.99642	0.99986	0.99999	0.27251	0.063476	5.4859e-09	9.8604e-05	5.2266e-07	2.2875e-06	0.72466	1.2848e-08	7.4178e-10	3.4723e-05	2.457e-07	2.7027e-06	0.21173	0.0027266	1.3994e-09	3.9262e-07	0.060744	1-2	0.72466	2
7932964	C1D	2	7932964	rs10439494	0.94561	0.95231	0.98356	0.99967	0.99967	0.99902	0.99907	9.9003e-08	5.4428e-08	6.7241e-06	0.00019088	0.00043658	2.239e-07	2.1049e-07	1.6616e-07	8.2854e-09	0.00013103	0.00048945	0.00034899	5.7624e-07	5.3688e-08	0.99839	1-2-3-4	0.99839	4
7932390	TRDMT1	10	7932390	rs7099222	0.83653	0.31425	0.85292	0.99866	0.99867	0.84123	0.69257	1.4383e-06	4.2748e-06	5.8409e-05	0.00076185	0.15279	2.8606e-06	5.0086e-07	8.4152e-06	2.1449e-07	0.00050397	0.15457	0.0052166	8.3047e-07	8.8019e-07	0.68609	1-2-3-4	0.68609	4
7932326	CUBN	10	7932326	rs7099222	0.97287	0.31895	0.97596	0.99918	0.99951	0.99969	0.70173	1.5294e-08	3.594e-07	6.9704e-05	1.5112e-05	0.00028584	1.1311e-06	2.4156e-09	0.00031501	3.3346e-09	0.00040274	0.2976	5.2228e-06	1.4575e-07	1.6152e-05	0.70129	1-2-3-4	0.70129	4
7932094	PHYH	10	7932094	rs3802577	0.87238	0.93537	0.95836	0.98726	0.98715	0.99983	0.18325	1.0263e-07	5.4066e-08	0.005297	8.842e-05	7.9458e-05	0.00025597	1.8469e-08	0.00015513	1.0095e-09	0.0071977	0.81096	2.3658e-06	1.0327e-05	1.0579e-06	0.17595	1-2-3	0.81096	3
7931764	ADARB2	10	7931764	rs7392620	0.99833	0.46	0.99898	0.99956	0.99925	0.83105	1	6.4166e-09	1.873e-10	7.9857e-08	0.00035315	2.2502e-06	1.1362e-08	0.0002749	7.6823e-10	2.1391e-09	8.6703e-05	1.9111e-06	0.16832	3.9395e-05	5.0577e-09	0.83093	1-2-3-4	0.83093	4
7931439	DPYSL4	10	7931439	rs2814165	0.90944	0.31246	0.91988	0.99906	0.98406	0.80351	0.32232	0.0027453	2.5529e-07	0.00010785	0.00035361	0.191	0.011872	5.2553e-05	1.1316e-06	7.8325e-09	0.00047722	0.47195	0.0023417	0.00033469	3.6938e-08	0.31876	1-2-3	0.47195	3
7930996	WDR11	10	7930996	rs1316302	0.84628	0.4466	0.8976	0.029717	0.029615	0.99093	0.99951	1.7332e-07	1.0273e-07	0.00015862	0.0089494	8.997e-05	2.0789e-06	9.9786e-07	1.1294e-06	2.264e-08	0.96117	0.00024281	3.0137e-05	0.00010355	3.2696e-06	0.029248	3-4	0.96117	2
7930882	FAM45A	10	7930882	rs7920891	0.99811	0.68123	0.99925	0.99982	0.99979	0.99995	0.71202	3.8985e-08	1.2792e-09	1.1118e-05	5.6685e-06	4.1416e-05	2.117e-05	1.3021e-08	1.2074e-07	4.8047e-11	0.00016325	0.2879	2.9759e-06	5.294e-06	1.0784e-08	0.71185	1-2-3-4	0.71185	4
7930498	ACSL5	10	7930498	rs11195938	0.99767	0.22994	0.99717	0.6445	0.64396	0.99999	0.99922	5.5964e-09	2.3383e-09	0.00027187	6.0237e-06	1.6362e-06	9.7018e-06	2.0022e-09	8.7868e-07	5.1095e-11	0.35522	0.00049223	1.0528e-07	0.0005327	3.3292e-06	0.64347	1-2-3-4	0.64347	4
7930380	ADD3	10	7930380	rs12571674	0.99418	0.23713	0.99335	0.99515	0.99966	0.9866	0.69606	3.662e-08	8.7523e-05	2.8229e-05	4.1829e-05	0.012653	2.6445e-07	7.6795e-09	0.004335	8.7671e-07	0.00027402	0.28684	0.00061665	5.716e-08	8.5829e-05	0.69504	1-2-3-4	0.69504	4
7930304	GSTO1	10	7930304	rs10491046	0.97613	0.15717	0.95877	0.60037	0.59911	0.99979	0.45752	1.04e-07	4.7047e-08	0.17514	0.00017777	3.1876e-05	0.002308	2.5179e-08	0.001146	1.711e-09	0.22316	0.36386	1.8637e-06	0.00010823	1.1518e-05	0.23406	1-2-3	0.36386	3
7930181	AS3MT	10	7930181	rs4919691	0.99993	0.43287	0.99996	1	1	0.99999	0.99964	5.3979e-10	2.7738e-10	2.4804e-08	6.2588e-07	4.5102e-06	4.0986e-09	1.4544e-09	3.6118e-09	3.2198e-11	1.411e-06	0.00035416	2.5485e-06	5.5954e-08	2.2178e-09	0.99964	1-2-3-4	0.99964	4
7930170	C10orf32	10	7930170	rs7096475	0.99926	0.41731	0.99952	0.99905	0.99905	0.99991	0.99833	3.9411e-09	3.7538e-09	2.592e-06	2.8387e-05	1.6462e-05	2.0806e-07	4.6256e-08	5.6657e-07	1.7227e-09	0.0009142	0.0016507	4.52e-05	7.1715e-06	1.0039e-06	0.99733	1-2-3-4	0.99733	4
7929438	HELLS	10	7929438	rs11187960	0.93159	0.32755	0.94413	0.99731	0.99767	0.92795	0.27338	3.3051e-07	1.5418e-05	0.00038333	0.00039641	0.070668	5.8677e-06	6.4954e-08	0.00034099	2.1379e-07	0.0015448	0.6552	0.00096906	5.7591e-07	4.8667e-06	0.27047	1-2-3	0.6552	3
7929424	TBC1D12	10	7929424	rs11638	0.92189	0.26791	0.92055	0.37655	0.37413	0.99935	0.45276	2.4232e-07	1.385e-07	0.32533	0.00055583	8.4286e-05	0.0033183	7.8372e-08	0.00102	4.2138e-09	0.29654	0.2175	4.8877e-06	0.00012972	1.071e-05	0.15551	3	0.32533	1
7929072	IFIT5	10	7929072	rs303212	0.81209	0.19891	0.75757	0.98928	0.98932	0.97218	0.19065	1.7025e-06	1.0139e-05	0.00012432	0.0071015	0.020289	1.1235e-05	7.554e-07	4.616e-05	1.5023e-07	0.0034393	0.78886	0.00042029	1.5124e-06	8.279e-07	0.17969	1-2-3	0.78886	3
7928999	LIPN	10	7928999	rs10509554	0.8983	0.24972	0.888	0.12236	0.12227	0.85239	0.99979	2.1318e-07	1.1036e-07	3.6082e-05	0.14704	7.8096e-05	6.1624e-07	7.7609e-06	3.953e-07	7.6451e-07	0.73055	9.0468e-05	0.00048768	0.00010061	1.6652e-05	0.1216	3-4	0.73055	2
7928944	PAPSS2	10	7928944	rs9633742	0.98567	0.18981	0.97917	0.98362	0.98634	0.99991	0.42635	3.1775e-08	9.7204e-08	0.005544	3.4948e-05	5.2059e-05	5.7503e-05	5.6488e-09	0.0027669	1.2215e-09	0.0080183	0.56523	1.5956e-06	3.9113e-06	1.459e-05	0.41827	1-2-3	0.56523	3
7928695	FAM213A	10	7928695	rs10466236	0.81568	0.43798	0.87642	0.28737	0.28775	0.9992	0.68959	3.6754e-07	1.7931e-07	0.19069	0.00067149	0.00012418	0.00061872	9.6682e-08	0.0010591	4.8758e-09	0.52019	0.11792	6.2621e-06	8.4101e-05	1.8938e-05	0.16862	3-4	0.52019	2
7928471	ADK	10	7928471	rs10824073	0.87246	0.4819	0.92208	0.99855	0.99809	0.97207	0.98279	2.6695e-05	6.2341e-08	4.9267e-05	0.00090941	0.012661	2.0757e-05	0.00012087	4.1715e-07	8.4247e-09	0.00049411	0.0044494	0.014214	0.0002901	2.878e-08	0.96676	1-2-3-4	0.96676	4
7927915	STOX1	10	7927915	rs11818897	0.99982	0.70211	0.99993	1	1	0.99892	0.064742	8.3508e-09	9.1926e-10	3.5042e-07	4.4481e-07	0.0010686	4.615e-07	1.1664e-09	9.9734e-08	2.1955e-11	1.9558e-06	0.93419	6.6081e-06	3.1356e-08	2.2765e-09	0.064733	1-2-3	0.93419	3
7927814	SIRT1	10	7927814	rs10997841	1	0.2	1	0.14591	0.14592	0.99997	1	9.7008e-13	3.2712e-13	3.4687e-08	3.3945e-05	3.013e-10	1.587e-10	5.7552e-10	2.5052e-10	9.3002e-11	0.85403	2.9239e-08	3.8001e-08	1.1676e-05	2.5745e-05	0.1459	3-4	0.85403	2
7927669	TFAM	10	7927669	rs4397793	0.99482	0.96448	0.99855	0.71135	0.71123	0.95168	0.99999	5.297e-09	3.1063e-09	1.0171e-06	0.047957	2.0339e-06	1.4694e-08	5.9994e-06	1.4197e-08	1.7816e-07	0.24067	2.9881e-06	0.00035501	0.00012955	1.4064e-05	0.71086	1-2-3-4	0.71086	4
7927658	UBE2D1	10	7927658	rs4397793	0.98409	0.98319	0.99555	0.045724	0.045691	0.40974	0.99999	1.7939e-08	6.6797e-09	2.6633e-06	0.5898	5.6079e-06	4.359e-08	1.2923e-05	2.8175e-08	8.721e-07	0.36446	6.4217e-06	0.00044002	3.2273e-05	1.1264e-05	0.045227	4	0.5898	1
7927649	CISD1	10	7927649	rs1867573	0.99873	0.090452	0.99621	0.7679	0.76761	0.99935	0.99899	1.3795e-08	7.1973e-09	0.00024406	0.00063826	4.8336e-06	3.9274e-06	1.18e-07	2.4582e-06	3.1419e-09	0.2312	0.00075332	5.5911e-06	0.00029807	9.3251e-06	0.76684	1-2-3-4	0.76684	4
7927536	NCOA4	10	7927536	rs2843560	0.97436	0.17129	0.96084	0.76335	0.76354	0.91147	0.99386	2.1639e-07	7.4043e-06	7.277e-05	0.078361	0.0021022	8.9371e-07	3.5807e-06	3.2594e-05	2.2854e-05	0.158	0.0039216	0.0080319	1.9775e-05	0.00015214	0.74927	1-2-3-4	0.74927	4
7927108	BMS1	10	7927108	rs624804	0.94978	0.34047	0.95928	0.99501	0.99474	0.97782	0.73939	4.4004e-06	5.1444e-07	9.37e-05	0.00090299	0.019564	0.0001697	4.956e-06	9.4144e-06	4.2521e-08	0.0039791	0.24077	0.0016997	0.00010873	9.9239e-07	0.73269	1-2-3-4	0.73269	4
7926821	MASTL	10	7926821	rs7068375	0.99999	0.318	0.99999	1	1	0.98363	0.81931	3.5943e-09	4.4718e-10	6.0754e-09	4.0098e-08	0.016226	3.8385e-09	2.296e-10	1.9011e-09	5.5849e-12	3.4967e-08	0.16447	0.00014278	2.8487e-10	3.8892e-11	0.81916	1-2-3-4	0.81916	4
7925229	B3GALNT2	1	7925229	rs696244	1	0.49999	1	0.97481	0.97478	1	1	3.0683e-12	1.5185e-12	2.6497e-07	9.0196e-07	9.9525e-10	6.1435e-09	1.4263e-10	9.7454e-10	2.8679e-12	0.025184	7.0541e-07	7.3269e-09	3.7206e-05	4.4279e-07	0.97478	1-2-3-4	0.97478	4
7925003	TTC13	1	7925003	rs7545429	0.9818	0.91265	0.99436	0.20343	0.20346	0.96253	0.99993	1.1351e-07	1.7237e-08	6.7327e-06	0.036481	2.3212e-05	2.2862e-07	6.7594e-06	2.1505e-07	3.3075e-06	0.75999	4.0805e-05	0.00095176	5.5314e-05	9.1072e-05	0.20235	3-4	0.75999	2
7924733	PARP1	1	7924733	rs12118824	0.87903	0.2012	0.84033	0.95769	0.95553	0.99474	0.8732	9.5054e-06	1.4885e-07	0.0018761	0.001009	0.0036467	0.0016857	4.2127e-06	7.0435e-06	7.2097e-09	0.039416	0.11957	0.00059244	0.00046635	7.7992e-07	0.83171	1-2-3-4	0.83171	4
7924508	SUSD4	1	7924508	rs17161994	0.89463	0.25005	0.88393	0.99837	0.98812	0.88296	0.40457	0.0013689	1.3121e-07	0.00030135	0.00020717	0.11357	0.0084335	4.7552e-05	1.8043e-06	2.6612e-09	0.0011162	0.47176	0.0018513	0.00040946	4.5113e-08	0.40094	1-2-3	0.47176	3
7924184	FLVCR1-AS1	1	7924184	rs7523329	0.99999	0.23413	0.99999	1	1	0.99999	0.12845	3.024e-10	1.3085e-10	1.7315e-08	3.9085e-08	1.3621e-05	1.4901e-07	2.8737e-11	2.1275e-08	1.4344e-12	6.1094e-08	0.87154	8.3977e-08	3.211e-09	1.2094e-10	0.12845	1-2-3	0.87154	3
7923837	PM20D1	1	7923837	rs823121	1	0.33285	1	1	1	0.031146	0.0075218	2.4653e-10	1.2706e-11	2.0548e-09	1.0715e-08	0.96832	8.061e-10	2.8476e-11	7.7687e-11	2.1009e-13	9.0953e-09	0.024162	0.00053798	6.1328e-11	1.5892e-12	0.0069838	1-2	0.96832	2
7923812	RAB29	1	7923812	rs823121	0.99884	0.32129	0.99902	0.23266	0.23188	0.98637	0.99999	5.2347e-09	3.9539e-09	9.8875e-07	0.013483	2.1245e-06	2.0735e-08	7.2601e-06	1.3348e-08	2.8386e-08	0.75385	2.9042e-06	0.00014183	0.00078111	4.0042e-06	0.23173	3-4	0.75385	2
7923534	MYBPH	1	7923534	rs946263	0.96286	0.38241	0.97281	0.016959	0.01693	0.086233	0.99979	7.4643e-08	4.1767e-08	3.4339e-05	0.9131	4.3825e-05	5.528e-07	1.9299e-05	5.5431e-07	1.1688e-06	0.069908	0.00012966	0.00060715	1.2341e-05	2.0322e-06	0.016146	4	0.9131	1
7922420	SERPINC1	1	7922420	rs9425775	0.99625	0.2647	0.99613	0.75137	0.75129	0.99828	0.99891	2.7127e-08	8.7973e-09	6.4469e-05	0.0016054	1.7281e-05	2.854e-06	4.8447e-07	9.6686e-07	2.0028e-08	0.24694	0.0010068	9.9241e-05	0.00010098	1.6259e-05	0.75014	1-2-3-4	0.75014	4
7921275	FCRL3	1	7921275	rs7534518	0.93424	0.23862	0.92434	0.99946	0.99947	0.22409	0.10326	2.5439e-06	4.9995e-06	4.4187e-05	0.00019747	0.76898	3.3336e-06	2.081e-07	8.4691e-06	4.4454e-08	0.00028055	0.12769	0.0067212	3.347e-07	1.5534e-07	0.096059	1-2	0.76898	2
7920971	C1orf85	1	7920971	rs2274226	1	0.99855	1	0.0036176	0.003607	1	1	7.2264e-15	6.5766e-15	6.7131e-09	1.984e-11	5.3777e-12	3.3818e-11	2.9386e-15	2.7566e-11	2.0884e-16	0.99638	3.2857e-09	2.8023e-13	1.1248e-05	6.0688e-07	0.0036064	3-4	0.99638	2
7920944	SMG5	1	7920944	rs2274226	1	0.99983	1	0.18815	0.18777	1	1	4.6293e-15	9.6777e-15	2.3199e-09	1.4613e-09	5.5163e-12	3.4611e-11	1.9011e-13	5.6297e-12	5.3084e-15	0.81185	1.6587e-09	6.9449e-12	0.00038922	3.7294e-07	0.18777	3-4	0.81185	2
7920928	PAQR6	1	7920928	rs2274226	1	0.99646	1	0.0020867	0.0020845	1	1	5.564e-15	2.8843e-15	8.2704e-11	1.9192e-10	1.8268e-12	1.6802e-12	1.8373e-14	8.7341e-13	1.5399e-15	0.99791	3.394e-10	1.3188e-12	3.0092e-06	8.3112e-07	0.0020837	3-4	0.99791	2
7920687	GBAP1	1	7920687	rs7520184	0.99597	0.21902	0.99535	0.99989	0.99988	0.72332	0.15398	1.6463e-06	5.6519e-07	9.849e-06	5.0352e-05	0.27548	3.2266e-06	1.6952e-07	8.6196e-07	6.0228e-09	5.0819e-05	0.57053	0.0011457	3.1668e-07	2.0573e-08	0.15273	1-2-3	0.57053	3
7920664	THBS3	1	7920664	rs4971079	0.81259	0.68363	0.92055	0.9253	0.92527	0.99443	0.99487	8.5709e-07	4.2167e-07	0.0003885	0.0050164	0.00039612	1.4587e-05	8.4354e-07	6.6092e-06	1.1839e-07	0.069263	0.0043249	0.00015763	4.8054e-05	2.483e-05	0.92036	1-2-3-4	0.92036	4
7920303	S100A13	1	7920303	rs7934	0.99985	0.43605	0.99991	0.99993	0.99991	0.99986	0.75159	1.8995e-08	1.3316e-09	1.5659e-05	6.1075e-07	0.0001311	1.8248e-05	1.8748e-09	2.6368e-06	2.6285e-11	5.3125e-05	0.24825	3.5144e-06	1.2422e-06	1.1105e-07	0.75153	1-2-3-4	0.75153	4
7919815	CTSK	1	7919815	rs12568757	0.95514	0.86887	0.98673	0.99388	0.99388	0.99595	0.99886	1.5197e-07	9.1889e-08	2.5016e-05	0.0036772	0.00013561	4.6714e-07	5.9441e-07	6.8379e-07	4.6542e-08	0.0024154	0.00097863	0.00024101	1.3397e-06	1.0619e-06	0.99252	1-2-3-4	0.99252	4
7919787	HORMAD1	1	7919787	rs7529194	0.94581	0.35726	0.95919	0.89302	0.89303	0.937	0.99957	2.1849e-07	2.5514e-07	4.0456e-05	0.059205	0.00020054	6.4132e-07	4.8861e-06	7.041e-07	3.9726e-06	0.047699	0.00018391	0.0035825	1.8782e-05	2.5585e-05	0.88903	1-2-3-4	0.88903	4
7919780	GOLPH3L	1	7919780	rs7524620	0.94789	0.19914	0.93147	0.079599	0.079516	0.43482	0.99851	3.7406e-07	1.3467e-06	7.4835e-05	0.56296	0.00064237	1.0717e-06	3.6419e-05	4.9254e-06	1.4298e-06	0.35735	0.00076918	0.0015371	6.0954e-05	7.9896e-06	0.076551	4	0.56296	1
7918474	DRAM2	1	7918474	rs2297703	0.85305	0.73303	0.93885	0.86341	0.86372	0.99937	0.9963	2.378e-07	8.004e-08	0.00078032	0.00055957	6.3513e-05	5.6899e-06	7.554e-08	3.4574e-05	1.367e-08	0.13492	0.0028106	9.1781e-06	1.2708e-05	0.00028677	0.86051	1-2-3-4	0.86051	4
7918379	GSTM3	1	7918379	rs1887547	0.94608	0.98321	0.98459	0.99989	0.99989	0.93173	0.27919	3.1865e-07	2.993e-07	9.5252e-06	5.913e-05	0.067363	7.0206e-07	4.6686e-08	1.3931e-06	3.8756e-09	4.2223e-05	0.65343	0.00084442	7.092e-08	2.2963e-08	0.27824	1-2-3	0.65343	3
7917954	FRRS1	1	7917954	rs2105181	0.9984	0.084333	0.99476	0.10006	0.099237	0.99985	0.27875	1.3569e-08	6.2679e-09	0.66945	0.00013519	6.0983e-06	0.0012546	2.0675e-08	0.00045972	6.4683e-09	0.22989	0.050077	8.0294e-06	3.7138e-05	5.8024e-06	0.04868	3	0.66945	1
7917503	GBP3	1	7917503	rs1409150	0.94827	0.33362	0.95683	0.99977	0.99973	0.99937	0.92051	1.4591e-06	3.7842e-08	1.6974e-05	8.8383e-05	0.000526	2.2585e-05	1.5441e-07	2.0546e-07	6.8806e-10	0.00012907	0.078925	1.2115e-05	7.4062e-06	9.5792e-09	0.92027	1-2-3-4	0.92027	4
7917037	CRYZ	1	7917037	rs1969111	0.96445	0.83593	0.98811	0.99329	0.9925	0.99992	0.19529	2.6326e-08	2.8823e-08	0.0022477	6.2075e-05	1.3309e-05	0.00076091	6.7172e-09	8.05e-06	7.565e-10	0.0043898	0.80168	7.6886e-07	4.1203e-05	1.5766e-07	0.1908	1-2-3	0.80168	3
7917008	LRRIQ3	1	7917008	rs577367	0.99996	0.49485	0.99998	1	1	0.35282	0.16524	2.2574e-08	5.6809e-09	1.4161e-08	8.1294e-08	0.64144	3.999e-08	2.1162e-09	1.2623e-08	1.019e-10	6.5737e-08	0.19332	0.0057371	3.2202e-09	3.5044e-10	0.1595	1-2	0.64144	2
7916986	NEGR1	1	7916986	rs11209948	0.99814	0.96901	0.99946	0.01765	0.017589	1	0.99757	6.4047e-10	4.416e-10	0.0021547	1.2382e-06	3.7812e-07	4.5486e-06	1.7687e-10	2.4297e-06	1.0787e-11	0.98019	0.00026976	1.4797e-08	6.2098e-05	3.5061e-06	0.017313	3-4	0.98019	2
7916727	ITGB3BP	1	7916727	rs217483	0.99304	0.4993	0.99615	0.99865	0.99866	0.99922	0.97807	8.4716e-09	3.8871e-09	4.015e-05	0.00077216	3.5241e-06	7.1463e-07	4.2733e-08	3.7969e-06	3.8304e-09	0.00053135	0.021884	6.5601e-06	2.1198e-07	2.5895e-07	0.97676	1-2-3-4	0.97676	4
7916669	DOCK7	1	7916669	rs10889332	0.99989	0.20362	0.99986	0.99988	0.99985	0.99999	0.062683	2.7384e-09	2.9729e-10	5.2804e-05	3.9234e-07	8.9806e-06	3.608e-05	2.6932e-10	2.563e-06	5.2263e-12	5.9644e-05	0.93722	9.6495e-08	4.9138e-07	2.0008e-08	0.062622	1-2-3	0.93722	3
7916584	TACSTD2	1	7916584	rs12139475	1	0.99972	1	0.079592	0.079295	1	1	7.3374e-13	6.6287e-13	4.9729e-08	1.5732e-07	3.7276e-10	1.7225e-09	2.131e-11	1.2677e-10	4.4498e-13	0.92041	5.3438e-08	6.5045e-10	0.00029805	1.4142e-06	0.079294	3-4	0.92041	2
7916262	C1orf123	1	7916262	rs2297656	0.99091	0.88522	0.99715	0.99983	0.99984	0.99993	0.99501	7.512e-09	2.843e-08	3.232e-06	2.6245e-05	3.2483e-05	1.0125e-07	6.0267e-09	1.9555e-06	3.6778e-09	0.00013307	0.0049501	1.0686e-05	1.7499e-07	1.3411e-06	0.99484	1-2-3-4	0.99484	4
7916229	ECHDC2	1	7916229	rs481440	0.91169	0.97045	0.9769	0.34472	0.34424	0.99953	0.39722	3.2583e-07	1.7534e-07	0.37766	0.00034913	0.00011269	0.0017179	5.3569e-08	0.0012911	3.3215e-09	0.27597	0.222	3.9751e-06	6.2238e-05	1.2041e-05	0.12082	3	0.37766	1
7915846	MKNK1	1	7915846	rs2181414	0.99563	0.68898	0.99825	0.99984	0.99984	0.99975	0.9995	2.9486e-09	1.0322e-07	1.5207e-06	3.2286e-05	5.8615e-05	2.1846e-08	4.4835e-09	6.7604e-07	3.1173e-08	0.00012228	0.00044098	0.00016175	1.5723e-07	5.0109e-07	0.99918	1-2-3-4	0.99918	4
7915468	CCDC23	1	7915468	rs2816600	1	1	1	1	1	1	1	2.6308e-14	6.3695e-14	1.5447e-11	2.0545e-10	7.8181e-11	8.0829e-13	2.5361e-14	1.9165e-12	1.2115e-14	9.141e-09	1.0053e-07	2.5013e-11	5.7299e-11	2.6046e-11	1	1-2-3-4	1	4
7915286	PPT1	1	7915286	rs6656984	0.87356	0.94319	0.95964	0.057572	0.05728	0.99466	0.99969	1.4844e-07	2.066e-07	4.109e-05	0.0051851	0.00012227	8.4273e-07	7.5317e-07	6.3543e-07	2.1872e-08	0.9372	0.000148	3.1534e-05	0.0002945	3.2135e-06	0.056974	3-4	0.9372	2
7915245	HPCAL4	1	7915245	rs784600	0.9541	0.81025	0.98401	0.99988	0.99961	0.68998	0.20014	6.4107e-05	2.3267e-08	1.4708e-05	5.0502e-05	0.30815	0.00018935	2.8684e-06	1.8457e-07	4.5959e-10	5.952e-05	0.49144	0.0017499	8.9451e-06	4.0236e-09	0.19827	1-2-3	0.49144	3
7915204	PPIEL	1	7915204	rs1180379	0.81973	0.49628	0.89402	0.99592	0.99448	0.98199	0.70463	7.8183e-05	2.8831e-07	0.00042375	0.00068875	0.016319	0.0010468	2.2701e-05	2.7583e-06	5.8582e-09	0.0029691	0.2775	0.00089952	0.00029439	9.5417e-08	0.69976	1-2-3-4	0.69976	4
7915101	INPP5B	1	7915101	rs12563037	0.99926	0.99681	0.99981	0.99478	0.99478	1	0.9951	1.347e-09	1.8968e-09	0.00013279	1.5443e-06	1.6457e-06	1.0225e-06	2.2776e-10	4.1384e-06	4.7455e-11	0.0050825	0.0047583	7.4537e-08	7.0146e-07	3.9764e-06	0.99001	1-2-3-4	0.99001	4
7914940	MRPS15	1	7914940	rs10752589	0.8578	0.44747	0.90805	0.98326	0.98308	0.9888	0.82742	3.4958e-06	1.6967e-07	0.00028292	0.0043329	0.0049239	0.00011029	7.5474e-06	4.3263e-06	4.0704e-08	0.012118	0.16726	0.0019337	6.7088e-05	9.3674e-07	0.80896	1-2-3-4	0.80896	4
7914194	DNAJC8	1	7914194	rs568095	0.86788	0.19498	0.82721	0.12249	0.1224	0.3619	0.99885	1.1467e-06	5.3014e-07	0.0001943	0.6362	0.00038677	3.613e-06	3.1396e-05	2.4034e-06	1.6676e-06	0.2411	0.00056586	0.0014754	6.6223e-05	9.2862e-06	0.11995	4	0.6362	1
7914153	EYA3	1	7914153	rs2871807	0.95687	0.99123	0.98769	0.038117	0.037994	0.99461	0.99979	5.037e-08	3.8689e-08	7.484e-05	0.0053322	4.1833e-05	7.0973e-07	4.0448e-07	4.2211e-07	1.3845e-08	0.95647	8.8411e-05	1.5048e-05	0.00012641	3.8617e-06	0.037844	3-4	0.95647	2
7913694	FUCA1	1	7913694	rs2256179	0.87009	0.28755	0.88083	0.089986	0.089923	0.90772	0.99841	9.0929e-07	7.1386e-07	0.00033445	0.09141	0.00055849	4.1478e-06	7.1226e-06	3.3149e-06	2.6204e-07	0.81825	0.00068642	0.00029759	7.0837e-05	1.512e-05	0.088361	3-4	0.81825	2
7912937	PADI2	1	7912937	rs2076608	0.99999	0.33332	0.99999	0.016997	0.01699	0.99994	1	1.8581e-11	4.7173e-12	3.4692e-09	5.6707e-05	5.0858e-09	5.5452e-11	1.7232e-09	5.5685e-11	1.7821e-10	0.98294	9.4343e-09	9.2837e-08	1.4652e-05	7.7992e-06	0.016982	3-4	0.98294	2
7912496	MTHFR	1	7912496	rs1801131	0.82884	0.37126	0.86771	0.99877	0.99887	0.89349	0.73353	4.0403e-07	3.0488e-05	8.0652e-05	0.00058286	0.09376	1.3823e-06	1.0469e-07	7.2155e-05	1.1578e-06	0.00046367	0.17253	0.012135	2.1514e-07	3.3048e-06	0.72034	1-2-3-4	0.72034	4
7912412	MTOR	1	7912412	rs4845858	1	0.22959	1	0.019678	0.019664	0.99988	1	8.9491e-12	4.8303e-12	1.5865e-07	0.00011774	4.4316e-09	9.9459e-10	2.5149e-09	8.2882e-10	1.3282e-10	0.9802	1.09e-07	7.9926e-08	2.1355e-05	7.1521e-06	0.019656	3-4	0.9802	2
7912224	SLC2A5	1	7912224	rs707452	0.95678	0.24232	0.95146	0.90051	0.90114	0.99942	0.61611	1.4531e-07	5.4676e-07	0.020688	0.00016737	0.00039871	0.0002927	3.0628e-08	0.00094581	9.6873e-09	0.077666	0.36157	1.5903e-05	4.4066e-05	1.797e-05	0.53819	1-2-3-4	0.53819	4
7911600	NADK	1	7911600	rs1107910	0.98923	0.73722	0.99686	0.64027	0.63665	0.99986	0.90725	2.7381e-07	5.8471e-08	0.016954	7.2905e-05	6.2402e-05	0.0028526	3.5557e-08	3.9618e-05	1.0018e-09	0.34266	0.072844	2.2271e-06	0.00081504	5.0395e-06	0.5637	1-2-3-4	0.5637	4
7911096	EFCAB2	1	7911096	rs648282	0.94472	0.14422	0.89876	0.98963	0.98973	0.99966	0.95945	1.8947e-07	1.4037e-07	0.0010792	0.00025842	7.6974e-05	1.0589e-05	3.7806e-08	9.8057e-05	4.5251e-09	0.0089229	0.039283	4.5986e-06	2.8764e-06	8.1346e-06	0.95026	1-2-3-4	0.95026	4
7910630	COA6	1	7910630	rs7524822	0.93358	0.60409	0.96831	0.04893	0.048886	0.9991	0.99975	6.1207e-08	2.4832e-08	9.8261e-05	0.00087522	2.2544e-05	1.0213e-06	7.3987e-08	7.0985e-07	4.0941e-09	0.95009	0.00013107	4.4663e-06	5.145e-05	7.8077e-06	0.048719	3-4	0.95009	2
7910600	KIAA1804	1	7910600	rs1294292	0.97594	0.11746	0.94482	0.046361	0.046325	0.99939	0.98695	1.9792e-07	9.9178e-08	0.0094784	0.00035033	0.00025375	3.1758e-05	4.9252e-08	2.576e-05	2.7193e-09	0.94377	0.0032562	6.3408e-06	4.2359e-05	1.2538e-05	0.04277	3-4	0.94377	2
7910591	NTPCR	1	7910591	rs12410594	0.99889	0.48619	0.99937	0.99858	0.99858	0.99999	0.99963	1.1215e-09	5.484e-10	3.4511e-05	1.3579e-05	3.8799e-07	4.3645e-07	1.3687e-09	3.4001e-07	3.3515e-10	0.0013701	0.0003343	5.2673e-07	4.9839e-07	8.4241e-07	0.99824	1-2-3-4	0.99824	4
7910164	ADCK3	1	7910164	rs3795446	0.98661	0.28314	0.9868	0.56152	0.56141	0.94301	0.99999	1.6546e-08	9.1612e-09	2.7636e-06	0.056515	5.7072e-06	3.8615e-08	8.4826e-06	3.3104e-08	2.2407e-07	0.38194	6.1985e-06	0.00046441	0.00012728	1.9726e-05	0.56091	1-2-3-4	0.56091	4
7910146	PSEN2	1	7910146	rs7547071	0.99855	0.75476	0.99947	0.99987	0.99996	0.99137	0.10372	1.6419e-09	1.2713e-06	7.5307e-06	9.069e-06	0.0085863	3.4151e-07	9.2189e-10	9.3067e-05	4.2688e-09	1.9558e-05	0.88759	3.1461e-05	1.4956e-08	4.378e-07	0.10366	1-2-3	0.88759	3
7909946	FAM177B	1	7909946	rs4846777	0.80552	0.54957	0.8935	0.66421	0.66414	0.84663	0.99893	3.7711e-07	3.0266e-07	0.00011091	0.15078	0.00023172	1.6769e-06	1.4342e-05	2.3897e-06	1.2213e-06	0.18488	0.0007205	0.0023381	7.0523e-05	1.809e-05	0.66083	1-2-3-4	0.66083	4
7909628	FLVCR1	1	7909628	rs2291772	0.99989	0.24993	0.99988	0.34923	0.34922	0.99996	0.99996	2.7951e-10	1.5231e-10	3.4497e-06	4.1887e-05	1.1671e-07	4.0148e-08	2.1324e-09	1.0749e-07	1.8591e-10	0.65071	4.0115e-05	1.657e-07	3.0246e-05	1.5251e-05	0.34916	3-4	0.65071	2
7909601	SNORA16B	1	7909601	rs351393	0.93537	0.76132	0.97602	0.029561	0.029534	0.13527	0.99988	9.5645e-08	4.4718e-08	2.5651e-05	0.86373	3.0853e-05	4.7138e-07	1.6881e-05	2.3898e-07	2.3546e-06	0.10667	6.0308e-05	0.00094478	1.6895e-05	4.5099e-06	0.028491	4	0.86373	1
7909586	PPP2R5A	1	7909586	rs12145484	0.96222	0.65924	0.98379	0.5046	0.50448	0.74859	0.99995	3.7856e-08	2.2893e-08	7.1433e-06	0.24837	1.934e-05	1.1652e-07	2.8307e-05	9.515e-08	9.773e-07	0.24701	2.3635e-05	0.0029965	0.0001004	1.081e-05	0.50143	1-2-3-4	0.50143	4
7908692	RPS10P7	1	7908692	rs2038972	0.90223	0.95387	0.96946	0.90211	0.90161	0.99893	0.9966	2.9241e-07	3.2002e-08	0.00015127	0.00085944	0.00010575	1.6793e-05	1.7737e-06	1.7657e-06	6.7197e-09	0.096871	0.0031258	0.00010219	0.00048726	3.7009e-06	0.89827	1-2-3-4	0.89827	4
7908388	RGS1	1	7908388	rs1323296	0.98785	0.47039	0.99292	0.059834	0.059722	0.98149	0.99995	1.9986e-08	1.067e-08	1.4029e-05	0.018479	1.4233e-05	1.5344e-07	4.3108e-07	9.193e-08	2.2154e-08	0.92167	2.3171e-05	1.8814e-05	0.0001138	2.6927e-06	0.059663	3-4	0.92167	2
7908041	LAMC1	1	7908041	rs10797829	0.98305	0.055288	0.91971	0.54426	0.536	0.99955	0.42103	1.0161e-07	5.1741e-08	0.23527	0.00040155	3.5715e-05	0.0088228	7.7181e-08	0.000727	1.3204e-08	0.21934	0.33412	1.4444e-05	0.00017016	9.4758e-06	0.2011	1-2-3	0.33412	3
7907702	SOAT1	1	7907702	rs6699698	0.84968	0.13715	0.73654	0.97974	0.97968	0.93351	0.20485	3.2882e-06	2.1349e-06	0.00016892	0.014646	0.050771	5.7361e-05	1.9094e-06	1.1853e-05	1.3165e-07	0.0054343	0.74414	0.0010624	5.4114e-06	6.5089e-07	0.18369	1-2-3	0.74414	3
7906720	FCER1G	1	7906720	rs4073054	0.85669	0.86585	0.95042	0.058685	0.05865	0.91766	0.99719	4.0911e-06	1.433e-07	0.0001014	0.080415	0.0016605	5.4754e-06	3.9779e-06	9.4723e-07	2.0675e-07	0.86078	0.0010407	0.00025454	4.054e-05	1.7508e-05	0.055676	3-4	0.86078	2
7906146	TMEM79	1	7906146	rs2274226	0.98891	0.89562	0.9966	0.2965	0.29574	0.99988	0.99966	1.0363e-08	7.5963e-09	0.0001442	0.00011342	4.5333e-06	2.5611e-06	2.1933e-08	5.9676e-07	6.0543e-10	0.70323	0.00018675	9.3074e-07	0.00076304	3.268e-06	0.29555	3-4	0.70323	2
7905929	EFNA1	1	7905929	rs11264298	0.92854	0.52007	0.96396	0.15428	0.15425	0.99519	0.97153	8.8849e-07	1.5837e-07	0.01695	0.0044355	0.00033437	8.7762e-05	5.0649e-07	9.9057e-05	2.7341e-08	0.8242	0.010997	3.4081e-05	7.6768e-05	3.9316e-05	0.14274	3-4	0.8242	2
7905474	OAZ3	1	7905474	rs12758387	0.87865	0.32157	0.8951	0.85805	0.85756	0.92848	0.99419	4.4356e-06	1.7031e-07	0.00012597	0.064659	0.0010708	3.78e-05	9.12e-05	1.3403e-06	5.0226e-07	0.077159	0.0045701	0.0056921	0.00036242	5.381e-06	0.84622	1-2-3-4	0.84622	4
7905163	MRPS21	1	7905163	rs10888578	0.83748	0.48011	0.90472	0.87362	0.87321	0.99279	0.98521	1.4661e-06	2.8199e-07	0.00041815	0.006654	0.00043649	3.0478e-05	3.0523e-06	4.4932e-06	3.0248e-08	0.1193	0.0139	0.00011438	0.0003821	2.6989e-06	0.85875	1-2-3-4	0.85875	4
7904314	TTF2	1	7904314	rs12029623	0.81729	0.47221	0.88431	0.078425	0.077933	0.98825	0.99825	5.5813e-07	4.2642e-07	0.00042961	0.011396	0.00027316	1.5737e-05	3.9747e-06	2.7519e-06	3.0981e-08	0.90974	0.0010304	7.9936e-05	0.00047793	2.4848e-06	0.076543	3-4	0.90974	2
7904303	CD101	1	7904303	rs4659051	0.98296	0.99397	0.99523	0.030658	0.030578	0.99994	0.998	1.1512e-08	2.0007e-08	0.001266	2.1045e-05	3.6496e-05	6.1714e-06	2.8011e-09	4.1132e-06	3.6416e-10	0.96805	0.00068344	7.4684e-07	8.2729e-05	4.2298e-06	0.029849	3-4	0.96805	2
7904211	VANGL1	1	7904211	rs6658884	0.99172	0.24617	0.99061	0.93106	0.89399	0.99996	0.34142	7.8644e-08	1.4952e-08	0.023919	1.92e-05	1.752e-05	0.03635	1.8803e-08	2.9654e-05	2.494e-10	0.044975	0.59826	8.8941e-07	0.00074928	6.6477e-07	0.29568	1-2-3	0.59826	3
7903592	KIAA1324	1	7903592	rs12035702	1	0.5	1	0.11712	0.11705	0.95527	1	9.0277e-13	4.5117e-13	1.7032e-10	0.044628	3.0656e-10	2.3104e-12	2.4326e-06	1.7069e-12	3.9571e-08	0.83824	3.3665e-10	0.00010264	7.9083e-05	6.7132e-06	0.11694	3-4	0.83824	2
7903457	PRMT6	1	7903457	rs1730859	0.99925	0.45934	0.99955	0.99306	0.95998	0.99999	0.17481	1.3507e-08	6.5757e-10	0.0044509	1.6505e-06	4.2865e-06	0.032935	1.2938e-09	6.7278e-06	1.6511e-11	0.0024757	0.78779	1.0419e-07	0.00016056	7.188e-08	0.17217	1-2-3	0.78779	3
7902913	CDC7	1	7902913	rs6688261	0.99978	0.69988	0.99991	1	1	0.99943	0.9985	1.2168e-09	2.9634e-10	6.7393e-08	9.7196e-07	7.8063e-05	1.6749e-08	3.8143e-09	4.5762e-09	8.2303e-11	2.8796e-06	0.0014249	0.00049345	5.1591e-08	2.3191e-09	0.998	1-2-3-4	0.998	4
7902883	LRRC8D	1	7902883	rs483517	0.87753	0.29132	0.88273	0.12854	0.12849	0.99966	0.87833	2.4158e-07	1.3174e-07	0.091271	0.00024407	9.293e-05	0.00028563	4.2012e-08	0.00027899	2.5189e-09	0.77965	0.029746	3.4601e-06	6.7811e-05	1.6602e-05	0.098347	3-4	0.77965	2
7902874	LRRC8C	1	7902874	rs519989	0.80854	0.74157	0.9182	0.045092	0.04504	0.7561	0.9998	1.2811e-07	1.1589e-07	2.2572e-05	0.24343	9.7081e-05	3.3117e-07	8.7206e-06	3.4818e-07	4.4281e-07	0.71145	8.2416e-05	0.00036576	5.0791e-05	6.9898e-06	0.044487	3-4	0.71145	2
7902861	LRRC8B	1	7902861	rs922105	1	0.42904	1	0.0044178	0.0044115	1	1	1.0997e-13	5.4416e-14	3.3169e-08	3.7457e-10	3.3659e-11	1.5949e-10	4.6647e-14	2.3963e-10	4.9413e-15	0.99558	2.0505e-08	4.1414e-12	9.7213e-06	3.4364e-06	0.0044081	3-4	0.99558	2
7902660	WDR63	1	7902660	rs536609	0.99453	0.44468	0.99658	0.9999	0.9999	0.39981	0.048851	3.7164e-07	3.7004e-08	1.4154e-06	6.5347e-05	0.59937	2.1211e-06	3.9221e-08	1.3829e-07	1.1888e-09	2.9659e-05	0.35177	0.00075496	1.2089e-07	6.6285e-09	0.048001	1-2	0.59937	2
7902367	ACADM	1	7902367	rs11161511	0.91169	0.44515	0.94365	0.9922	0.99214	0.99495	0.094905	2.877e-07	1.0384e-07	0.00013157	0.0048069	0.00022242	5.4156e-05	3.2118e-07	5.5675e-06	1.9716e-08	0.0028602	0.90468	2.1823e-05	2.8178e-06	2.5914e-07	0.087213	1-2-3	0.90468	3
7902282	HHLA3	1	7902282	rs3856027	0.8781	0.78255	0.95505	0.97804	0.97825	0.99908	0.29146	3.5487e-07	2.5559e-07	0.0044142	0.00037916	0.00051339	0.00010688	7.9338e-08	0.00031733	9.1473e-09	0.016839	0.70318	2.2247e-05	7.679e-06	7.0418e-06	0.27421	1-2-3	0.70318	3
7902158	TCTEX1D1	1	7902158	rs553729	0.95506	0.29055	0.95685	0.27447	0.2744	0.99987	0.66112	1.1926e-07	4.8998e-08	0.20849	9.1128e-05	4.0345e-05	0.0007065	2.2568e-08	0.00068603	1.0733e-09	0.51625	0.12896	1.6747e-06	6.526e-05	1.4983e-05	0.14469	3-4	0.51625	2
7901513	SCP2	1	7901513	rs481440	1	0.9997	1	0.99997	0.99998	1	0.99798	7.5365e-13	1.4053e-12	6.353e-06	4.7415e-10	1.7135e-09	1.9849e-07	1.087e-13	6.4222e-06	1.4299e-14	1.2873e-05	0.0020027	4.3355e-11	2.0603e-07	3.0526e-07	0.99797	1-2-3-4	0.99797	4
7901460	GPX7	1	7901460	rs835341	0.99998	0.49999	0.99999	0.96194	0.96339	1	0.29597	2.9928e-11	1.0537e-10	0.025351	3.3722e-08	1.0241e-07	5.8196e-05	5.2729e-12	0.0015012	1.4966e-12	0.011198	0.67712	2.519e-09	1.9084e-06	1.1768e-05	0.28476	1-2-3	0.67712	3
7901299	CMPK1	1	7901299	rs12123358	0.97044	0.35669	0.97726	0.96522	0.96317	0.99971	0.97414	4.1208e-07	4.1313e-08	0.0013826	0.00018651	8.4357e-05	0.00085276	3.2074e-07	4.5965e-06	1.4507e-09	0.033202	0.023537	1.52e-05	0.001207	6.9928e-07	0.93953	1-2-3-4	0.93953	4
7901229	FAAH	1	7901229	rs12385696	0.95712	0.13437	0.91648	0.90208	0.90197	0.7657	0.99309	5.0138e-07	7.6302e-07	0.0020689	0.06515	0.0015393	1.3141e-05	9.3812e-05	1.3269e-05	7.1342e-06	0.030672	0.0032731	0.1675	3.5712e-05	8.9031e-06	0.72962	1-2-3-4	0.72962	4
7901219	NSUN4	1	7901219	rs12385696	0.99986	0.13714	0.99973	0.030701	0.030688	0.076462	1	1.0655e-09	7.6776e-10	1.099e-06	0.92108	4.8828e-07	1.7844e-08	1.2022e-05	7.203e-09	4.6615e-06	0.048208	1.762e-06	0.0024386	8.8807e-06	3.6594e-06	0.028239	4	0.92108	1
7899829	S100PBP	1	7899829	rs9500	0.99143	0.80576	0.99734	0.16839	0.16789	0.97825	0.99991	4.8762e-08	1.4976e-08	2.1485e-05	0.021537	1.3881e-05	6.2381e-07	7.4401e-06	1.5057e-07	5.484e-08	0.81005	5.3783e-05	0.00019526	0.00049594	5.2596e-06	0.16762	3-4	0.81005	2
7899394	THEMIS2	1	7899394	rs6564	0.99982	0.18364	0.99974	0.99694	1	0.97792	0.1292	1.1752e-09	6.0341e-05	5.0934e-07	1.1632e-06	0.021862	8.081e-09	1.9876e-10	0.00299	1.1132e-07	1.9838e-06	0.84589	0.00015162	7.687e-10	6.7628e-06	0.12904	1-2-3	0.84589	3
7899160	CD52	1	7899160	rs7541333	0.98295	0.47903	0.99016	0.87788	0.87762	0.99487	0.4659	2.1831e-07	4.164e-08	0.084194	8.4427e-05	0.0046709	0.00031932	9.2736e-08	7.8623e-05	4.8496e-09	0.037761	0.44483	0.00037076	2.3183e-05	1.1969e-06	0.42766	1-2-3	0.44483	3
7898998	RHD	1	7898998	rs9689	0.99065	0.5	0.99732	0.98527	0.98525	0.99527	0.99783	3.4732e-07	1.1772e-07	5.9315e-05	0.0041867	0.00021003	2.487e-06	1.6771e-06	1.3482e-06	5.4193e-08	0.010483	0.0018949	0.00032791	1.8994e-05	2.8019e-06	0.98281	1-2-3-4	0.98281	4
7898988	CLIC4	1	7898988	rs3122037	0.79762	0.3281	0.82627	0.18245	0.18227	0.99773	0.96991	6.8174e-07	9.0367e-07	0.015721	0.0017292	0.00051649	0.00015095	2.3538e-07	8.7839e-05	1.9298e-08	0.79998	0.013614	2.3242e-05	0.00013871	2.4824e-05	0.16801	3-4	0.79998	2
7898736	LINC00339	1	7898736	rs2056974	0.99996	0.99996	0.99999	0.99997	0.99997	1	0.74788	2.7699e-11	6.0358e-10	2.5859e-07	1.3289e-07	3.7561e-06	1.5682e-09	1.227e-11	5.8566e-07	4.641e-11	2.857e-05	0.25212	2.9e-07	2.023e-09	1.8097e-07	0.74785	1-2-3-4	0.74785	4
7898594	HTR6	1	7898594	rs3748749	0.96937	0.31148	0.97271	0.99958	0.99813	0.78506	0.60094	0.00024336	3.1536e-08	3.3648e-05	8.7764e-05	0.2054	0.0010129	2.9494e-05	3.0454e-07	9.9515e-10	0.00030003	0.19237	0.0091844	0.0001674	1.5339e-08	0.59117	1-2-3-4	0.59117	4
7898084	KAZN	1	7898084	rs10927613	0.85475	0.39986	0.89283	0.03283	0.032786	0.29321	0.99979	8.7031e-08	1.1971e-07	9.7023e-06	0.70598	9.4268e-05	2.0928e-07	1.9701e-05	4.2124e-07	9.0898e-07	0.26117	0.00010105	0.00069422	2.9927e-05	4.3764e-06	0.03189	4	0.70598	1
7897849	MIIP	1	7897849	rs873458	0.83863	0.45397	0.89815	0.35884	0.3588	0.55469	0.99953	5.3638e-07	2.2212e-07	9.363e-05	0.44218	0.00015983	1.4808e-06	2.7607e-05	9.7976e-07	3.4468e-06	0.19885	0.00021567	0.0029386	4.59e-05	3.396e-05	0.35545	4	0.44218	1
7897824	MFN2	1	7897824	rs2878677	1	0.68201	1	0.0052507	0.005236	0.074231	1	5.3021e-13	2.367e-13	1.3752e-10	0.92565	2.2323e-10	5.8128e-12	5.9108e-06	1.8877e-12	2.9823e-07	0.069094	1.2206e-09	0.0001087	9.8602e-06	7.8869e-07	0.0051263	4	0.92565	1
7897803	PLOD1	1	7897803	rs2878677	0.96974	0.92573	0.99098	0.069787	0.069692	0.15321	0.99969	3.359e-08	1.7237e-08	0.00012572	0.84228	1.1995e-05	1.5318e-06	6.6788e-05	7.3491e-07	2.268e-06	0.087798	0.00017114	0.004431	3.2969e-05	3.9212e-06	0.065071	4	0.84228	1
7897441	H6PD	1	7897441	rs9435151	0.93908	0.97857	0.98204	0.9997	0.9997	0.99095	0.97125	1.465e-07	5.5071e-07	8.1047e-06	0.00020067	0.0065374	3.2813e-07	1.4946e-07	8.9651e-07	1.0985e-07	9.2513e-05	0.0222	0.0023089	2.1202e-07	2.012e-07	0.96865	1-2-3-4	0.96865	4
7897263	RNF207	1	7897263	rs10864433	0.81912	0.91632	0.94261	0.9973	0.99811	0.81403	0.31916	5.6909e-07	0.00012768	0.0002051	0.00077774	0.18263	2.7424e-06	1.3443e-07	0.0006834	7.9488e-07	0.0008989	0.49718	0.0024335	3.3154e-07	7.6595e-06	0.31505	1-2-3	0.49718	3
7897236	KCNAB2	1	7897236	rs481762	0.98794	0.9251	0.99636	0.99996	0.99993	0.98309	0.72078	2.7847e-07	2.4118e-08	4.6957e-06	7.9074e-06	0.016527	2.6793e-05	3.0414e-08	2.9178e-07	5.2513e-10	2.344e-05	0.26266	0.00037305	1.9829e-06	1.0695e-08	0.72038	1-2-3-4	0.72038	4
7896687	SELL	1	7896687	rs2223286	0.93274	0.42783	0.95546	0.11838	0.11844	0.99908	0.94756	2.8091e-06	6.0137e-08	0.036255	0.00035315	0.000548	0.00010636	2.6056e-07	0.00019935	4.4194e-09	0.84479	0.015328	1.7083e-05	5.2592e-05	2.8848e-05	0.10232	3-4	0.84479	2
7896654	NPM1	5	7896654	rs7711765	0.99997	0.25	0.99997	1	1	0.99994	0.99717	4.799e-10	4.9674e-10	8.3147e-08	2.2494e-07	2.6045e-05	1.2564e-08	3.9794e-10	2.3564e-08	3.6275e-11	1.1211e-06	0.0028042	2.9462e-05	1.249e-08	3.5527e-09	0.99714	1-2-3-4	0.99714	4
7896633	HNRNPC	14	7896633	rs17792599	0.85137	0.9532	0.95176	0.99954	0.99942	0.98931	0.97373	2.6107e-05	4.8777e-08	2.0756e-05	0.00020444	0.0078491	5.2265e-05	1.0753e-05	2.6928e-07	2.7959e-09	0.00023667	0.018326	0.0025986	2.7127e-05	3.4963e-08	0.97065	1-2-3-4	0.97065	4
7896430	CANX	5	7896430	rs12374446	0.80691	0.35688	0.8484	0.94721	0.94688	0.99246	0.22441	9.5035e-07	1.1359e-06	0.016806	0.0055757	0.0018951	0.00059977	5.577e-07	0.00028892	3.8435e-08	0.030112	0.756	6.7193e-05	2.3136e-05	3.1458e-06	0.18863	1-2-3	0.756	3
7896387	CANX	5	7896387	rs12518476	0.93321	0.97341	0.98079	0.99618	0.99618	0.99628	0.99763	3.0607e-07	2.064e-07	1.5511e-05	0.0020123	0.00066506	7.0993e-07	2.3453e-06	1.1627e-06	9.8485e-08	0.0017864	0.0016857	0.0010367	6.8138e-06	2.9511e-06	0.99278	1-2-3-4	0.99278	4
7896351	SEPT2	2	7896351	rs7601738	0.90827	0.87117	0.96917	0.99961	0.99961	0.99582	0.91122	7.3889e-07	1.0493e-07	3.6486e-05	0.0001173	0.0038824	7.7893e-06	1.6912e-07	1.8231e-06	2.4642e-09	0.00023034	0.084853	0.00018	1.8702e-06	6.5604e-08	0.91069	1-2-3-4	0.91069	4
7896026	SEPT2	2	7896026	rs11695244	0.99941	0.31258	0.99948	0.99989	0.99989	0.99999	0.99922	2.871e-09	6.7026e-10	1.7472e-06	3.997e-06	4.0097e-06	1.478e-07	1.5156e-09	2.7739e-08	7.0027e-11	9.9949e-05	0.00077128	1.4875e-06	1.8286e-07	3.301e-08	0.99912	1-2-3-4	0.99912	4
7896021	RPS27A	2	7896021	rs6545480	0.9999	0.97658	0.99997	1	1	0.97823	0.97266	4.2306e-09	1.2226e-09	1.7929e-08	7.695e-07	0.016763	1.1316e-08	1.3062e-08	3.0085e-09	3.2999e-10	5.7428e-07	0.010575	0.0050062	4.0515e-08	1.2594e-09	0.96765	1-2-3-4	0.96765	4
7895878	RPL9	4	7895878	rs10517522	0.99991	0.94017	0.99997	0.0097058	0.0096879	0.15804	1	9.3252e-11	9.9886e-11	1.5138e-08	0.84173	1.0447e-07	2.5181e-10	7.6744e-06	3.0077e-10	4.1453e-07	0.14856	9.3443e-08	0.00022173	1.2224e-05	1.6596e-06	0.0094639	4	0.84173	1
7895843	STARD7	2	7895843	rs3821051	0.79578	0.41755	0.86741	0.98679	0.98685	0.86081	0.83606	4.8107e-06	1.9359e-05	0.00032836	0.0079806	0.1096	9.5278e-06	3.7782e-06	4.5172e-05	3.4349e-06	0.0048188	0.053927	0.021573	4.2753e-06	1.6694e-05	0.80166	1-2-3-4	0.80166	4
7895774	CNPPD1	2	7895774	rs6735637	0.9347	0.15737	0.89272	0.12444	0.12432	0.40985	0.99954	3.9403e-07	2.6526e-07	8.8085e-05	0.58767	0.00017191	1.2153e-06	4.6547e-05	9.8087e-07	1.8478e-06	0.28779	0.0001968	0.0022556	8.4331e-05	8.8348e-06	0.12168	4	0.58767	1
7895761	SEPT2	2	7895761	rs1106523	0.94689	0.20608	0.9305	0.99489	0.99494	0.99585	0.26314	4.1006e-07	5.1737e-07	0.0016997	0.00025099	0.003839	8.247e-05	6.2374e-08	0.000136	6.5841e-09	0.003021	0.73111	5.4227e-05	4.1146e-06	1.0629e-06	0.2598	1-2-3	0.73111	3
7895739	ZNF146	19	7895739	rs2438517	1	1	1	1	1	1	1	4.0466e-17	1.0015e-17	4.5966e-14	4.8231e-13	4.5619e-14	1.0535e-15	3.235e-16	2.5238e-15	1.917e-18	1.4188e-11	4.3582e-09	1.8898e-13	2.5117e-14	4.9061e-15	1	1-2-3-4	1	4
7895676	PRPF8	17	7895676	rs1574525	0.89203	0.95241	0.96667	0.1396	0.13911	0.9987	0.98104	1.4032e-07	5.1855e-07	0.010539	0.0010867	0.00019275	0.00014982	2.2001e-07	3.2359e-05	1.1468e-08	0.84873	0.0080501	1.5739e-05	0.00038739	7.2021e-06	0.13081	3-4	0.84873	2
7895620	SART1	11	7895620	rs556643	0.97836	0.43735	0.9867	0.20935	0.20923	0.99947	0.99078	6.0554e-08	3.0918e-08	0.0060431	0.00049955	1.9597e-05	2.7705e-05	9.5732e-08	2.8244e-05	3.8666e-09	0.78406	0.003102	6.454e-06	0.00013731	2.0698e-05	0.20605	3-4	0.78406	2
7895619	SEPT2	2	7895619	rs7599888	0.81615	0.081982	0.57009	0.97365	0.97473	0.44231	0.23596	2.4699e-06	0.00053497	0.0015334	0.0046058	0.54605	1.5635e-05	6.1223e-07	0.00055474	2.7708e-06	0.019111	0.21535	0.0064914	4.0616e-06	1.1575e-05	0.20574	1-2	0.54605	2
7895499	SMNDC1	10	7895499	rs10787227	0.85329	0.52925	0.91775	0.99348	0.99348	0.98394	0.96321	5.2347e-07	1.4132e-06	4.3418e-05	0.0031167	0.0086956	2.4013e-06	2.3166e-06	7.223e-06	2.8651e-07	0.0033473	0.028037	0.0042405	1.0191e-05	2.4882e-06	0.95249	1-2-3-4	0.95249	4
7895409	C11orf58	11	7895409	rs4756858	0.99906	0.99729	0.99974	1	1	0.9987	0.84121	4.858e-09	1.3855e-08	1.7315e-07	1.1323e-06	0.0012284	3.6934e-08	1.1895e-09	8.2242e-08	4.5661e-10	1.11e-06	0.15756	7.1386e-05	6.7144e-09	4.6049e-09	0.84114	1-2-3-4	0.84114	4
7895340	PRPF8	17	7895340	rs8071756	0.99069	0.49426	0.99487	0.9997	0.99967	0.9999	0.95368	1.2766e-07	1.07e-08	1.5489e-05	3.8683e-05	5.4306e-05	1.5159e-05	6.0487e-08	4.8742e-07	4.611e-10	0.00024861	0.046231	6.1733e-06	9.6786e-06	6.2949e-08	0.95338	1-2-3-4	0.95338	4
7895203	RNPS1	16	7895203	rs150928	0.80356	0.74346	0.92774	0.86553	0.86518	0.99071	0.96879	2.6592e-06	8.6103e-07	0.0019746	0.0071461	0.0015432	0.00010916	4.7939e-06	3.31e-05	1.0692e-07	0.1253	0.027545	0.00059316	0.00027822	1.0045e-05	0.83546	1-2-3-4	0.83546	4
7895153	C1D	2	7895153	rs10439494	0.96439	0.93047	0.98914	0.99978	0.99978	0.99886	0.99798	6.587e-08	4.3011e-08	6.6024e-06	5.8676e-05	0.00055364	4.3193e-07	3.7056e-08	2.7819e-07	8.4292e-09	0.00015794	0.0014595	0.00053248	4.0961e-07	1.9743e-07	0.99723	1-2-3-4	0.99723	4
7895133	STARD7	2	7895133	rs1044594	0.94768	0.48632	0.97254	0.99569	0.99576	0.99366	0.84677	6.5076e-07	2.0546e-06	0.00016996	0.00073565	0.0051493	1.0588e-05	3.6226e-07	7.8514e-05	8.5019e-08	0.0033141	0.14782	0.00045578	6.8654e-06	6.2066e-06	0.84225	1-2-3-4	0.84225	4
7895091	CNPPD1	2	7895091	rs6735637	0.9536	0.14642	0.91747	0.52386	0.52378	0.60195	0.68905	6.6239e-07	2.3212e-07	0.00056064	0.39619	0.00089824	5.7061e-05	1.445e-05	1.7454e-05	7.888e-07	0.079364	0.30941	0.00094557	3.3312e-05	4.0534e-06	0.2125	4	0.39619	1
7895033	SEPT2	2	7895033	rs6761444	0.99418	0.19763	0.99194	0.99989	0.9999	0.99833	0.7727	1.1561e-07	1.9242e-07	1.9139e-05	2.2062e-05	0.0015464	7.2216e-06	1.2028e-08	1.2771e-05	3.7807e-09	5.1119e-05	0.22571	0.00010176	2.3609e-07	2.7162e-07	0.77253	1-2-3-4	0.77253	4
7895019	SEPT2	2	7895019	rs7601738	0.81714	0.95999	0.93987	0.99922	0.99922	0.98511	0.48925	4.8054e-07	6.0332e-07	7.4454e-05	0.00024371	0.014436	7.2973e-06	8.8899e-08	7.7375e-06	1.1488e-08	0.00045081	0.49622	0.0002104	8.8623e-07	2.4833e-07	0.48835	1-2-3	0.49622	3
7894739	EIF3F	11	7894739	rs6578918	0.99532	0.99629	0.99868	0.99996	0.99992	0.99961	0.78252	9.0016e-08	4.3383e-09	9.4571e-06	1.8914e-06	0.00037639	4.4263e-05	9.1405e-09	1.2394e-06	7.413e-11	2.6041e-05	0.21705	1.3858e-05	2.7908e-06	2.7813e-08	0.78247	1-2-3-4	0.78247	4
7894694	SEPT2	2	7894694	rs4675814	0.97802	0.21514	0.97213	0.99535	0.99535	0.99754	0.99986	6.2646e-08	3.8371e-08	1.3888e-05	0.0022777	3.2695e-05	2.3063e-07	4.6637e-07	1.8315e-07	2.105e-08	0.0023588	9.0303e-05	0.00014455	3.4972e-06	2.268e-07	0.99508	1-2-3-4	0.99508	4
7894608	USP22	17	7894608	rs7216449	0.99962	0.16428	0.99936	0.98874	0.98866	0.99929	0.99998	7.3777e-09	7.6031e-10	8.9116e-07	0.00065027	1.8114e-06	1.7778e-07	7.1366e-07	7.1263e-09	2.6517e-09	0.010605	1.9662e-05	5.8903e-05	8.1007e-05	4.5263e-07	0.98858	1-2-3-4	0.98858	4
7894478	CNPPD1	2	7894478	rs1127101	0.90648	0.17664	0.86348	0.088301	0.088154	0.99455	0.9975	8.8156e-07	4.6374e-07	0.00079878	0.0048252	0.00058886	7.7034e-06	4.9401e-07	5.6975e-06	3.0202e-08	0.90606	0.0011005	3.8827e-05	0.00015384	9.828e-06	0.08641	3-4	0.90606	2
7894341	USP22	17	7894341	rs9896301	1	0.16634	1	1	0.99999	1	1	1.6533e-11	2.4265e-13	4.6957e-10	9.5163e-09	6.5317e-09	4.9814e-09	4.1364e-11	2.7962e-12	3.8339e-14	4.571e-06	1.5673e-06	8.7241e-09	8.2115e-07	2.4612e-11	0.99999	1-2-3-4	0.99999	4
7894324	RPL9	4	7894324	rs10517522	0.99994	0.93235	0.99998	0.027736	0.027656	0.33702	1	4.3811e-11	2.309e-11	1.1139e-08	0.66265	1.6382e-08	1.522e-10	1.871e-05	1.0619e-10	4.0358e-07	0.30961	2.198e-08	0.00030861	6.4748e-05	2.7748e-06	0.027344	4	0.66265	1
7894196	SNX32	11	7894196	rs11227332	0.95653	0.72518	0.98345	0.99796	0.99795	0.99914	0.93007	3.6034e-07	5.2204e-08	8.7362e-05	0.00020588	0.00055525	1.0506e-05	2.193e-07	3.7516e-06	3.4679e-09	0.0017394	0.069276	0.00010204	5.3651e-06	6.2804e-07	0.92801	1-2-3-4	0.92801	4
7894124	RNPS1	16	7894124	rs12599229	1	0.99999	1	1	1	0.9999	0.99999	3.0434e-10	1.6311e-11	1.2337e-09	4.3229e-08	5.1871e-06	5.6284e-10	4.4722e-10	4.1556e-11	2.3062e-11	2.4785e-08	7.4525e-06	9.5943e-05	1.2693e-09	9.4792e-11	0.99989	1-2-3-4	0.99989	4
7894020	SEPT2	2	7894020	rs7601738	0.9184	0.98463	0.97583	0.99849	0.99853	0.99439	0.095463	7.3804e-07	3.3029e-07	0.00012453	0.00076289	0.0048042	5.6534e-05	1.0767e-07	0.00010026	5.6844e-09	0.00051995	0.89945	3.8919e-05	1.1272e-06	2.884e-07	0.09414	1-2-3	0.89945	3
7893964	CANX	5	7893964	rs6895902	0.977	0.68401	0.99091	0.35035	0.34925	0.95888	0.99919	9.7096e-08	1.188e-07	0.00012478	0.040909	5.572e-05	1.5936e-05	7.7303e-06	8.6629e-07	6.8622e-08	0.60861	0.00060833	0.00014792	0.0010837	6.1156e-06	0.34843	3-4	0.60861	2
7893913	C1D	2	7893913	rs10439494	0.98224	0.96904	0.99486	0.99891	0.99893	0.99613	0.99959	1.2627e-08	3.0379e-07	2.3949e-06	0.00049917	0.0001618	3.9943e-08	4.1318e-08	1.2178e-06	8.8016e-07	0.00056797	0.00024135	0.0032078	1.1966e-07	1.3247e-05	0.9953	1-2-3-4	0.9953	4
7893899	EIF3D	22	7893899	rs4821508	0.80347	0.93591	0.93269	0.99752	0.9971	0.77745	0.16494	8.5268e-05	1.1302e-07	0.00010058	0.0015192	0.2198	0.00031702	3.9514e-06	2.6299e-06	8.5045e-09	0.00085764	0.61475	0.0011385	1.3225e-05	6.2859e-08	0.16141	1-2-3	0.61475	3
7893892	ZPR1	11	7893892	rs12799766	0.82439	0.43918	0.88172	0.097296	0.097232	0.99774	0.96442	4.8896e-07	1.4472e-07	0.025927	0.0020461	0.00019851	9.279e-05	2.0534e-07	9.147e-05	1.1168e-08	0.87462	0.0092711	1.3689e-05	7.8607e-05	1.6177e-05	0.087641	3-4	0.87462	2
7893752	USP22	17	7893752	rs4985811	0.99974	0.28227	0.99974	0.065296	0.065253	0.94157	0.99943	1.4992e-08	5.5104e-09	5.2606e-06	0.057557	0.00046437	7.0628e-08	3.3302e-06	4.6159e-08	4.5796e-08	0.87714	0.00010288	0.00040898	4.4154e-05	4.5238e-06	0.064272	3-4	0.87714	2
7893648	NARS	18	7893648	rs8098520	0.80134	0.90076	0.92918	0.99298	0.99298	0.96207	0.86761	2.0883e-06	1.6639e-06	0.00020948	0.00073951	0.0299	3.4163e-05	2.438e-06	4.8354e-05	2.6452e-07	0.0060142	0.10219	0.0072865	2.194e-05	8.0675e-06	0.85354	1-2-3-4	0.85354	4
7893594	USP22	17	7893594	rs8075790	0.80603	0.083379	0.55649	0.72803	0.7253	0.67646	0.74074	0.00066001	7.9501e-07	0.00032018	0.20294	0.11025	0.0016332	0.00015321	3.1805e-06	8.722e-07	0.068708	0.14639	0.0095353	0.00028189	2.7165e-06	0.45912	1-2-3-4	0.45912	4
7893512	KARS	16	7893512	rs11149843	0.95392	0.94022	0.98622	0.99868	0.99869	0.99915	0.99119	9.3621e-08	1.5974e-07	1.5537e-05	0.00027349	0.00043706	8.3054e-07	8.0041e-08	2.5202e-06	4.2171e-08	0.0010236	0.0083498	0.00013951	1.2994e-06	5.2134e-06	0.98975	1-2-3-4	0.98975	4
7893467	USP22	17	7893467	rs4381653	0.98949	0.33788	0.99139	0.99994	0.99994	0.93584	0.87123	4.0421e-07	3.0917e-07	2.8139e-06	2.8764e-05	0.063022	7.8115e-07	6.0513e-08	5.0909e-07	1.2816e-08	2.3649e-05	0.065745	0.0011032	2.1993e-07	8.8583e-08	0.87007	1-2-3-4	0.87007	4
7893453	SEPT2	2	7893453	rs7601738	0.90804	0.98066	0.97244	0.99965	0.99964	0.99784	0.48114	1.9838e-07	1.8696e-07	4.3163e-05	0.0001166	0.0019998	1.3014e-05	3.2257e-08	2.7186e-06	3.5053e-09	0.00019127	0.5168	3.9896e-05	6.0574e-07	7.0663e-08	0.48079	1-2-3	0.5168	3
7893334	HERC5	4	7893334	rs7699006	0.96392	0.98272	0.99	0.99978	0.99977	0.94951	0.33537	2.4503e-06	1.617e-07	2.0696e-05	9.8877e-05	0.05	1.2961e-05	1.6225e-07	5.1033e-06	2.1479e-09	9.1699e-05	0.61459	0.00038487	6.6267e-07	5.2136e-08	0.3348	1-2-3	0.61459	3
7893208	RPL9	4	7893208	rs10517522	0.99978	0.98786	0.99994	0.018792	0.018767	0.27471	1	1.4565e-10	7.3436e-11	2.9949e-08	0.72501	5.2802e-08	4.3336e-10	7.7531e-06	2.8348e-10	5.2267e-07	0.2562	6.3768e-08	0.00028046	2.0109e-05	2.6263e-06	0.018483	4	0.72501	1
7893194	RPL11	1	7893194	rs7514394	0.90573	0.41254	0.937	0.36795	0.36764	0.45743	0.99879	1.7138e-06	1.6964e-07	7.158e-05	0.52524	0.00059708	3.216e-06	0.00019843	7.6681e-07	2.8121e-06	0.10673	0.00053566	0.016533	0.00011727	7.0093e-06	0.34996	4	0.52524	1
7893118	KXD1	19	7893118	rs2057649	0.91624	0.26615	0.91922	0.2843	0.28375	0.44744	0.99657	4.1719e-06	1.5325e-06	0.00025337	0.5457	0.0011985	7.7366e-06	0.0002044	1.2294e-05	1.3605e-06	0.16972	0.0019515	0.0054491	0.0003571	5.0438e-06	0.27513	4	0.5457	1
7893090	RPL9	4	7893090	rs2608828	0.99981	0.9951	0.99995	1	1	0.99987	0.017158	4.5735e-10	2.4087e-09	2.7713e-07	2.7114e-07	0.00013041	1.3917e-07	6.9292e-11	2.0589e-07	2.046e-11	7.5477e-07	0.98271	6.0794e-07	3.1764e-09	1.1992e-09	0.017156	1-2-3	0.98271	3
7893016	GUK1	1	7893016	rs1757152	0.9348	0.13163	0.87868	0.95617	0.9495	0.9868	0.40146	8.2693e-05	4.5532e-07	0.012175	0.0012059	0.011652	0.0063812	4.6556e-06	7.295e-05	1.1e-08	0.030375	0.56818	0.00025059	0.00027519	1.2227e-06	0.36934	1-2-3	0.56818	3
7892941	RPL10A	6	7892941	rs4713864	0.86356	0.39672	0.90315	0.22332	0.22353	0.99685	0.95825	7.6561e-07	2.7652e-07	0.020745	0.0029018	0.00022281	8.5443e-05	3.1589e-07	0.00029979	3.4368e-08	0.75267	0.020395	2.8078e-05	6.3255e-05	5.9148e-05	0.20253	3-4	0.75267	2
7892837	USP22	17	7892837	rs4985975	0.88055	0.33858	0.90039	0.14541	0.14535	0.51538	0.97367	2.0484e-06	3.942e-07	4.4467e-05	0.46519	0.01691	4.1075e-06	1.878e-05	1.1293e-06	8.7198e-07	0.38934	0.0093709	0.0024931	4.501e-05	6.2363e-06	0.11657	4	0.46519	1
7892820	RPL9	4	7892820	rs10517522	1	0.97827	1	0.020179	0.020135	0.70652	1	1.4934e-12	6.9439e-13	5.3537e-10	0.29343	5.1689e-10	6.7876e-12	2.0212e-06	4.7363e-12	1.119e-07	0.68639	9.1747e-10	4.4178e-05	4.6111e-05	3.7274e-06	0.020087	3-4	0.68639	2
7892710	NARS	18	7892710	rs17685810	0.9071	0.93836	0.97066	0.99975	0.9998	0.90866	0.65249	2.2609e-07	6.9221e-06	2.3498e-05	7.0796e-05	0.086329	2.3138e-06	3.6745e-08	4.0831e-05	1.6209e-07	0.00010592	0.26111	0.0049308	2.0323e-07	1.3895e-06	0.64738	1-2-3-4	0.64738	4
7892679	SEPT2	2	7892679	rs7599888	0.99994	0.37594	0.99996	0.99998	1	0.99868	0.17863	3.4888e-10	1.7352e-07	8.3046e-07	1.0676e-07	0.0013085	3.6189e-07	4.5168e-11	1.9951e-05	9.1718e-10	3.5122e-06	0.82004	9.0823e-06	1.7268e-08	2.6317e-07	0.17862	1-2-3	0.82004	3
7892662	CNPPD1	2	7892662	rs6735637	0.87823	0.12618	0.77073	0.60173	0.60174	0.67322	0.65535	4.4194e-06	3.0215e-06	0.00086902	0.30388	0.020259	7.2642e-05	1.8759e-05	0.00012889	1.5855e-06	0.093384	0.32331	0.0026202	2.9472e-05	9.1441e-06	0.25541	1-2-3	0.32331	3
7892623	GATC	12	7892623	rs787830	0.98975	0.32314	0.99147	0.93949	0.93955	0.96616	0.99967	4.1938e-08	1.4299e-07	9.7931e-06	0.032485	5.4718e-05	1.4377e-07	1.3903e-06	1.7842e-06	3.03e-06	0.027945	0.00025909	0.0012955	6.6748e-06	6.1787e-05	0.93788	1-2-3-4	0.93788	4
7892569	CNPPD1	2	7892569	rs6735637	0.88932	0.20323	0.8578	0.85064	0.84943	0.89656	0.37123	3.2213e-06	3.0447e-07	0.0018481	0.10163	0.0013479	0.0011824	7.5602e-06	3.1763e-05	4.0703e-07	0.045844	0.62436	0.00045041	5.6939e-05	2.5426e-06	0.22323	1-2-3	0.62436	3
7892565	USP22	17	7892565	rs1542552	0.89493	0.37712	0.92084	0.10135	0.10111	0.98602	0.99917	2.7105e-07	1.7323e-07	0.00024829	0.013787	0.00010432	5.3758e-06	2.8749e-06	1.6849e-06	4.5322e-08	0.88461	0.00046564	8.4681e-05	0.00023225	6.651e-06	0.10045	3-4	0.88461	2
