# Supplementary material for: Insight into Genotype-Phenotype Associations through eQTL Mapping in Multiple Cell Types in Health and Immune-Mediated Disease
Source: PLoS Genet. 2016 Mar 25;12(3):e1005908. doi: 10.1371/journal.pgen.1005908 (PMC4807835; doi:10.1371/journal.pgen.1005908)
Supplement: S1 Data — Compressed tarball containing a folder of eQTL summary statistics from each analysis. (GZ) [file pgen.1005908.s027.gz › S1_data/eQTLBMA-celltype/Joint-IBD-HV-PEER-maxn.txt]

PROBEID	SYMBOL	CHR	gene	snp	gene.post	snp.post.the	snp.post.an	snp.post.s1	snp.post.s2	snp.post.s3	snp.post.s4	snp.post.s5	post.config.1	post.config.2	post.config.3	post.config.4	post.config.5	post.config.1.2	post.config.1.3	post.config.1.4	post.config.1.5	post.config.2.3	post.config.2.4	post.config.2.5	post.config.3.4	post.config.3.5	post.config.4.5	post.config.1.2.3	post.config.1.2.4	post.config.1.2.5	post.config.1.3.4	post.config.1.3.5	post.config.1.4.5	post.config.2.3.4	post.config.2.3.5	post.config.2.4.5	post.config.3.4.5	post.config.1.2.3.4	post.config.1.2.3.5	post.config.1.2.4.5	post.config.1.3.4.5	post.config.2.3.4.5	post.config.1.2.3.4.5	best.config	post.best.config	numb
8180414	ST6GALNAC1	17	8180414	rs2286585	1	0.27611	1	1	0.99867	0.20715	0.086849	0.21007	0.0011294	4.7617e-18	2.51e-09	5.1214e-09	1.8043e-10	0.74352	0.00017904	3.4208e-09	3.4641e-10	3.0267e-19	2.7415e-19	6.6415e-15	4.7712e-09	8.0367e-12	1.4638e-14	0.028273	0.0019402	0.046254	1.8695e-05	1.0543e-09	2.7779e-13	5.2418e-19	6.3063e-20	2.577e-19	1.6974e-11	0.014869	0.093794	3.0294e-06	1.7836e-10	1.727e-20	0.070017	1-2	0.74352	2
8180413	ST6GALNAC4	9	8180413	rs10819317	1	0.99983	1	1	1	0.15566	0.035028	0.12454	7.4683e-07	4.491e-18	8.3531e-10	8.1962e-10	7.4426e-11	0.82654	4.0908e-07	9.2299e-13	3.0779e-13	7.0059e-19	7.879e-20	4.7734e-15	1.0987e-09	2.4815e-12	6.4899e-15	0.040552	0.00043937	0.017363	1.8504e-08	2.2062e-12	1.4154e-16	3.7655e-19	8.2391e-20	1.0103e-19	6.2566e-12	0.0079257	0.080519	4.7323e-07	2.1421e-13	1.174e-20	0.026662	1-2	0.82654	2
8180412	ST6GALNAC4	9	8180412	rs10819317	1	0.99966	1	1	1	0.15281	0.035243	0.11844	5.1581e-07	1.4909e-17	2.1297e-09	1.7316e-09	1.7966e-10	0.83073	2.7484e-07	7.0943e-13	2.5256e-13	2.4671e-18	2.2867e-19	1.4688e-14	2.5804e-09	6.1383e-12	1.2028e-14	0.041985	0.00042824	0.016032	1.3984e-08	1.6856e-12	1.2139e-16	1.2163e-18	2.7613e-19	2.5778e-19	1.3095e-11	0.0084151	0.07601	4.5567e-07	1.7604e-13	3.3848e-20	0.026399	1-2	0.83073	2
8180400	BCL2L15	1	8180400	rs1217397	0.85824	0.33533	0.78301	0.99914	0.98362	0.33414	0.16129	0.36166	0.013368	2.0846e-13	0.00030289	0.00020945	1.6035e-05	0.57854	0.0019845	2.5678e-08	6.2919e-09	2.3714e-14	6.9204e-15	3.9013e-10	0.00032642	9.6828e-07	7.8129e-10	0.022813	0.0021703	0.071556	0.00017095	2.019e-08	3.1477e-12	2.3645e-14	5.8844e-15	8.6398e-15	1.389e-06	0.018453	0.15013	5.2565e-06	2.5407e-09	9.7798e-16	0.13995	1-2	0.57854	2
8180379	MXRA7	17	8180379	rs1005645	1	0.53168	1	1	1	1	1	0.99999	1.9173e-17	8.5878e-26	3.7989e-15	1.9473e-15	7.5528e-18	7.9522e-15	1.5306e-15	4.8161e-20	8.8625e-23	3.4017e-25	4.6519e-26	2.4184e-22	1.6409e-09	1.8352e-17	3.3703e-20	1.8938e-13	1.8293e-14	7.258e-15	4.1497e-09	7.2538e-20	2.0069e-22	1.8035e-20	1.496e-25	2.2678e-25	2.6203e-10	1.073e-05	8.0369e-12	2.486e-15	5.9343e-11	3.1412e-20	0.99999	1-2-3-4-5	0.99999	5
8180378	MXRA7	17	8180378	rs2240773	1	0.45392	1	1	1	1	1	0.99798	3.1161e-18	5.3778e-26	2.8949e-15	4.4498e-14	2.6251e-18	2.3371e-15	1.1797e-15	7.47e-19	5.9784e-24	4.2736e-25	2.1981e-24	1.3023e-22	4.1744e-08	1.232e-17	2.3405e-19	1.6893e-13	1.6526e-12	6.241e-16	4.4552e-07	2.5131e-20	1.7212e-22	1.2286e-18	1.7742e-25	5.3525e-24	1.6384e-09	0.0020245	2.8148e-12	9.2928e-15	1.1504e-10	9.2761e-19	0.99798	1-2-3-4-5	0.99798	5
8180377	MXRA7	17	8180377	rs2240773	1	0.43213	1	1	1	1	1	1	1.3891e-18	4.6759e-27	3.9737e-17	5.1962e-16	4.6444e-19	1.4977e-15	1.6161e-17	1.7627e-20	1.2191e-23	5.2719e-27	1.1629e-26	1.6073e-23	1.1567e-10	4.8024e-19	8.3886e-21	4.1834e-15	1.6777e-14	2.6685e-15	7.8854e-11	3.4804e-21	7.1475e-23	1.5618e-21	4.801e-27	5.6155e-26	1.5093e-10	7.9828e-07	1.1745e-12	1.8667e-15	1.5176e-11	1.3316e-20	1	1-2-3-4-5	1	5
8180372	ST6GALNAC2	17	8180372	rs2304923	1	0.61229	1	0.99989	0.99988	1	0.87772	0.99985	1.6801e-14	2.8533e-21	3.39e-05	1.3092e-12	1.9962e-13	1.683e-12	2.8803e-06	9.3238e-20	1.2419e-19	5.2396e-16	8.4393e-23	4.8351e-18	6.7988e-05	2.0142e-06	7.503e-18	9.0926e-06	1.2809e-14	1.1746e-12	1.1335e-06	1.2787e-08	6.3013e-23	1.0923e-15	1.7495e-15	9.5308e-23	7.6851e-06	3.4563e-05	0.12223	1.0332e-16	8.1571e-09	8.0363e-16	0.87761	1-2-3-4-5	0.87761	5
8180367	TARP	7	8180367	rs2240827	0.99543	0.33705	0.99236	0.20624	0.2062	0.34152	0.99981	0.17993	5.7753e-08	8.1418e-14	5.6335e-05	0.65488	4.4797e-07	2.8412e-05	7.2411e-07	2.9092e-09	1.4432e-13	8.3421e-15	7.1142e-11	1.3091e-10	0.13854	1.29e-07	3.9026e-07	7.7084e-06	0.0035514	9.2348e-06	4.0328e-05	1.5293e-11	3.7816e-13	4.7273e-11	1.7258e-15	3.2243e-11	0.00028021	0.022959	8.884e-05	9.8154e-06	6.7266e-10	1.0008e-12	0.17955	4	0.65488	1
8180366	TARP	7	8180366	rs2240827	0.99552	0.34492	0.99268	0.20525	0.20521	0.34029	0.99982	0.17905	5.5428e-08	7.8138e-14	5.4341e-05	0.65612	4.2901e-07	2.7243e-05	7.0055e-07	2.9033e-09	1.3822e-13	8.0336e-15	7.0973e-11	1.2597e-10	0.1383	1.2395e-07	3.8954e-07	7.4345e-06	0.003537	8.8714e-06	4.0202e-05	1.4734e-11	3.7671e-13	4.7138e-11	1.6618e-15	3.2133e-11	0.0002793	0.022864	8.5583e-05	9.7704e-06	6.6969e-10	9.9705e-13	0.17867	4	0.65612	1
8180363	MPRIP	17	8180363	rs17793728	1	0.91774	1	0.024661	0.024241	1	0.1739	0.021595	4.6682e-14	8.1944e-21	0.81076	1.0426e-11	9.6621e-12	7.9321e-12	0.00039834	4.6066e-19	1.3561e-18	7.9466e-12	3.819e-22	2.0632e-16	0.16402	0.0003257	6.2255e-16	0.0020507	1.0138e-13	4.4387e-11	2.1816e-05	3.0222e-09	1.569e-21	3.1215e-12	8.1985e-13	7.6808e-21	0.00023907	0.0011598	0.012572	8.1502e-15	2.7123e-10	6.6652e-14	0.0084577	3	0.81076	1
8180362	MPRIP	17	8180362	rs17793728	1	0.69995	1	0.03262	0.032037	1	0.18642	0.028475	1.0833e-13	2.2446e-20	0.79336	2.5517e-11	3.1924e-11	1.6293e-11	0.00055359	9.4822e-19	2.987e-18	7.8316e-12	9.213e-22	6.4468e-16	0.1734	0.0003503	1.8536e-15	0.0026692	1.8112e-13	7.883e-11	2.9275e-05	4.0316e-09	3.278e-21	3.255e-12	9.265e-13	2.1817e-20	0.00026567	0.0015092	0.016648	1.3514e-14	3.5947e-10	7.6792e-14	0.01121	3	0.79336	1
8180346	GPX1	3	8180346	rs11715915	0.80001	0.14583	0.51746	0.99035	0.98311	0.88605	0.33377	0.83649	0.0019237	2.4131e-12	0.0041798	0.0015171	0.00010341	0.085625	0.0050424	4.9514e-09	2.5157e-09	2.8522e-13	6.7142e-14	3.8294e-09	0.0038281	9.6909e-06	5.2722e-09	0.038139	0.00036735	0.024409	0.00027218	7.7413e-08	1.0875e-12	2.5606e-13	5.6735e-14	8.2406e-14	1.3937e-05	0.022617	0.5068	1.5894e-06	6.2041e-09	9.3354e-15	0.30515	1-2-3-5	0.5068	4
8180344	GNAQ	9	8180344	rs4745687	0.92906	0.15273	0.77937	0.12044	0.12033	0.96416	0.9953	0.10861	8.9498e-07	5.6286e-13	0.0010786	0.034229	2.4046e-05	0.00075951	2.1612e-06	4.3425e-10	3.4881e-12	1.1776e-13	5.9596e-13	4.7424e-09	0.84347	1.9115e-06	4.7891e-08	0.00010091	7.3304e-05	0.00075468	0.00010441	3.919e-11	7.72e-14	2.2515e-11	4.4007e-14	9.242e-13	0.00075515	0.011566	0.0019786	4.5339e-07	1.0293e-09	5.7635e-13	0.1051	3-4	0.84347	2
8180339	ST6GALNAC6	9	8180339	rs10819317	1	1	1	1	1	0.084655	0.080009	0.0724	1.2996e-10	2.9095e-23	1.1129e-15	7.9513e-16	6.5395e-17	0.89579	1.2598e-11	1.9303e-15	3.7236e-17	1.1033e-24	6.4858e-25	2.3016e-20	1.2758e-15	5.0595e-18	3.1946e-21	0.0043702	0.0080082	0.01154	6.2648e-12	1.0422e-16	9.9691e-20	1.1013e-24	1.8249e-25	4.7415e-25	6.7067e-18	0.01943	0.0082895	4.6585e-06	5.4448e-17	3.2076e-26	0.052566	1-2	0.89579	2
8180319	TGIF1	18	8180319	rs238135	1	0.96606	1	0.99558	0.99558	1	1	0.99853	3.6319e-15	7.8996e-22	1.1516e-10	1.9262e-07	8.6561e-13	4.5031e-13	3.6053e-13	3.0041e-15	6.0306e-20	3.7526e-21	9.6112e-19	8.0635e-18	0.0013637	1.3392e-11	1.0795e-10	4.8068e-12	1.255e-10	6.4909e-13	1.0994e-06	2.0842e-16	7.9426e-17	1.0331e-14	2.0977e-20	9.3622e-17	0.0030513	0.00010919	1.7301e-09	4.2718e-11	1.4703e-08	1.415e-13	0.99547	1-2-3-4-5	0.99547	5
8180318	TGIF1	18	8180318	rs238135	1	0.98493	1	0.94673	0.94672	1	1	0.95166	4.9288e-15	9.6259e-22	3.0625e-10	2.0045e-06	4.6337e-13	6.5532e-13	5.0697e-13	1.4306e-14	2.9634e-20	1.1051e-20	8.5892e-18	5.6869e-18	0.046655	1.3155e-11	9.1239e-11	7.0446e-12	6.2145e-10	4.0458e-13	1.5435e-05	9.6433e-17	3.8572e-17	3.9604e-13	3.0787e-20	1.2363e-16	0.0066113	0.0016719	9.2429e-10	2.7443e-11	1.0375e-08	6.0996e-13	0.94504	1-2-3-4-5	0.94504	5
8180317	TGIF1	18	8180317	rs238135	1	0.93964	1	0.99505	0.99505	1	1	0.99759	8.6718e-16	1.8815e-22	4.3938e-11	9.9347e-08	1.9196e-13	1.073e-13	1.0854e-13	2.2873e-15	1.2122e-20	1.5203e-21	5.0531e-19	1.8684e-18	0.002139	6.6259e-12	2.0866e-11	1.508e-12	8.3562e-11	1.3697e-13	3.1036e-06	6.1199e-17	2.0896e-17	1.5072e-14	1.2637e-20	2.1735e-17	0.0028106	0.00026678	5.882e-10	1.1229e-11	1.4166e-08	1.454e-13	0.99478	1-2-3-4-5	0.99478	5
8180316	TGIF1	18	8180316	rs238135	1	0.9872	1	0.99663	0.99662	1	1	0.99928	5.9768e-16	1.7724e-22	2.1766e-11	3.6202e-08	3.0923e-13	8.6199e-14	8.5458e-14	1.099e-15	2.0076e-20	6.6631e-22	2.4439e-19	2.6977e-18	0.00062732	5.7505e-12	4.8415e-11	7.8986e-13	3.9863e-11	1.8728e-13	1.5102e-06	8.8651e-17	5.2771e-17	3.9769e-15	7.4289e-21	4.2775e-17	0.0027465	8.7547e-05	4.5747e-10	2.156e-11	2.468e-08	1.0314e-13	0.99654	1-2-3-4-5	0.99654	5
8180314	KCNMB3	3	8180314	rs2677764	0.67489	0.87993	0.76522	0.82308	0.82307	0.6913	0.44053	0.99758	3.9575e-06	1.0738e-12	0.00035072	0.00059764	0.1719	0.00056234	3.2741e-06	2.9076e-11	3.548e-09	7.4988e-14	7.5889e-14	5.85e-06	0.00070338	0.0011798	5.6872e-06	6.3522e-05	7.754e-06	0.13559	5.0548e-07	1.1962e-08	4.0695e-12	1.4904e-13	1.7402e-11	1.2275e-10	0.0021768	0.00012548	0.2498	2.1151e-05	2.9261e-09	3.4657e-12	0.43689	1-2-3-4-5	0.43689	5
8180311	DYNC1I2	2	8180311	rs4668414	0.99989	0.18827	0.99967	0.99892	0.99754	1	0.62255	0.86894	4.8124e-09	3.1216e-16	0.00039874	2.3201e-06	1.9527e-08	9.3217e-07	0.0012246	1.0665e-13	6.4548e-15	2.6805e-14	3.6312e-17	5.2261e-13	0.00068188	3.8179e-07	6.8479e-12	0.059196	1.4088e-08	1.871e-07	0.00015191	4.7845e-09	2.184e-17	4.3849e-14	3.2263e-15	4.3635e-17	1.5768e-06	0.069408	0.31663	5.0201e-11	1.6776e-09	1.1083e-15	0.5523	1-2-3-4-5	0.5523	5
8180309	ST6GALNAC3	1	8180309	rs17097968	0.98367	0.28738	0.96796	0.99994	0.99994	0.96366	0.80479	0.90811	1.4067e-07	2.9704e-13	1.8175e-05	5.3834e-06	4.1142e-07	0.032179	5.9265e-07	1.1756e-12	2.5474e-13	8.7239e-14	6.1075e-15	6.0004e-10	3.822e-05	7.9635e-08	2.3543e-11	0.011459	0.00015504	0.0039954	2.2038e-07	1.3341e-11	2.9598e-16	1.4849e-13	4.3911e-14	9.9388e-15	2.4789e-07	0.048029	0.14756	4.3308e-07	6.4525e-12	1.452e-14	0.75656	1-2-3-4-5	0.75656	5
8180302	UPF3A	13	8180302	rs7324744	1	0.34493	1	1	1	0.96401	0.92654	0.49951	1.1468e-09	2.2797e-20	1.2247e-12	1.3884e-12	2.571e-10	0.033097	5.3274e-10	1.259e-14	1.2176e-14	1.3269e-21	6.528e-22	4.6193e-15	1.6497e-12	3.6039e-12	3.0807e-15	0.017892	0.0016447	0.0012502	1.7841e-10	4.9445e-14	1.2567e-17	1.4941e-21	2.9727e-20	5.6809e-20	2.592e-12	0.44785	0.02122	9.3402e-07	1.2103e-14	3.3606e-21	0.47704	1-2-3-4-5	0.47704	5
8180301	UPF3A	13	8180301	rs7324744	1	0.33843	1	1	1	0.94726	0.90491	0.52144	2.6127e-09	1.3202e-20	1.0233e-12	1.0824e-12	1.9651e-10	0.047144	8.2096e-10	2.1438e-14	2.3954e-14	7.5349e-22	3.8354e-22	2.9651e-15	1.2835e-12	3.5397e-12	2.5073e-15	0.019732	0.0034984	0.0020953	1.8845e-10	8.686e-14	2.0891e-17	8.0429e-22	2.1122e-20	3.566e-20	2.4691e-12	0.40819	0.026116	1.894e-06	1.6765e-14	2.2862e-21	0.49323	1-2-3-4-5	0.49323	5
8180223	ADCY10P1	6	8180223	rs2268188	0.95694	0.22234	0.89752	0.96295	0.96278	0.98853	0.99709	0.78918	2.4585e-06	9.269e-14	0.00013004	0.0073388	5.1812e-06	0.001023	3.5271e-06	3.6825e-09	2.8462e-12	1.7807e-14	2.5936e-13	1.3949e-10	0.029535	2.5986e-07	9.7421e-09	0.00023406	0.0029562	0.00013679	0.00016561	3.9794e-11	3.1088e-13	2.9924e-12	2.6535e-15	1.3508e-13	4.0548e-05	0.16944	0.0013714	3.5525e-06	1.6574e-09	4.4367e-14	0.78762	1-2-3-4-5	0.78762	5
8180200	ZNF493	19	8180200	rs2650805	0.99979	0.46772	0.99975	0.99995	0.99995	0.99997	0.99817	0.99919	2.0281e-07	4.2518e-16	1.0166e-06	3.2346e-06	9.6787e-08	9.4508e-06	4.306e-07	1.9124e-11	1.5558e-12	7.753e-17	5.2029e-17	1.7556e-12	3.9997e-05	1.6118e-08	4.9632e-11	5.8666e-06	8.0224e-07	1.5374e-05	6.6496e-06	7.5828e-11	2.2366e-14	1.5895e-15	1.1971e-16	2.6425e-16	1.806e-06	0.00074576	0.0018009	2.5453e-08	2.8895e-09	1.4171e-15	0.99737	1-2-3-4-5	0.99737	5
8180195	CFHR1	1	8180195	rs7542235	0.98134	0.49459	0.97945	0.9101	0.91009	0.96033	0.99427	0.9405	4.3901e-07	6.6826e-14	3.3062e-05	0.03662	0.0016239	0.0002332	2.3098e-07	5.4776e-10	5.7741e-11	4.7616e-15	3.2755e-13	1.114e-08	0.02149	2.0916e-05	6.3233e-05	1.2384e-05	7.7138e-05	0.0010255	6.5494e-06	2.5285e-10	2.2646e-11	7.4053e-13	7.5379e-14	8.7232e-11	0.030052	0.0010262	0.0027846	2.6179e-05	2.2614e-08	5.4325e-12	0.9049	1-2-3-4-5	0.9049	5
8177628	CCDC125	5	8177628	rs4288083	0.96451	0.17408	0.8947	0.54451	0.54367	0.99903	0.30266	0.52525	4.9545e-07	9.5163e-14	0.3165	0.00088401	8.8852e-06	5.698e-05	0.00078677	1.6791e-11	1.1958e-12	8.4829e-12	1.6164e-14	1.7629e-10	0.13673	0.00081706	1.8349e-09	0.012799	2.1522e-06	2.1039e-05	5.6844e-05	2.2606e-08	3.2789e-15	5.1915e-12	2.3314e-12	1.446e-14	0.00055116	0.0069323	0.36635	7.5778e-09	1.8033e-09	2.198e-13	0.1575	1-2-3-5	0.36635	4
8177478	RAD17	5	8177478	rs299081	0.78008	0.21616	0.57905	0.29506	0.29499	0.5384	0.99683	0.26143	3.4527e-06	2.2092e-12	0.00064372	0.45794	4.8838e-05	0.00095501	2.3475e-06	6.7607e-09	6.79e-12	1.7584e-13	3.1005e-11	3.6792e-09	0.24577	1.6377e-06	6.9351e-07	0.0001031	0.0023484	0.00028975	6.6304e-05	4.3134e-11	1.0801e-12	5.7323e-11	3.5281e-14	2.3227e-11	0.00052507	0.030726	0.0011265	7.8909e-06	1.0158e-09	1.3682e-12	0.25943	4	0.45794	1
8171834	RPL9	4	8171834	rs4975017	1	1	1	0.035895	0.035853	0.60941	1	0.026435	4.2335e-26	9.0209e-33	4.6835e-24	0.39049	3.3579e-25	4.6422e-24	2.6869e-26	1.0089e-09	6.3747e-32	6.0934e-34	1.6361e-12	1.6406e-29	0.57331	1.2028e-26	9.663e-08	4.4901e-25	9.4802e-05	1.3249e-24	4.2205e-05	4.4049e-31	6.4695e-14	2.3195e-11	1.5291e-34	4.2078e-13	0.00030156	0.0096249	5.1178e-24	1.0815e-07	2.2159e-10	1.6856e-13	0.026133	3-4	0.57331	2
8165575	PNPLA7	9	8165575	rs2259657	1	1	1	1	1	0.1746	0.036132	0.97712	2.4689e-10	2.2226e-19	2.5579e-12	2.4898e-12	1.1383e-13	0.022624	4.136e-11	4.4359e-16	1.6335e-16	1.0634e-20	2.815e-21	8.7942e-16	5.2486e-12	5.8627e-15	7.0275e-18	0.00018128	1.199e-05	0.80276	3.4174e-12	4.3401e-16	6.3232e-20	1.0127e-20	3.36e-21	6.4798e-21	1.6296e-14	6.6932e-05	0.1383	4.4714e-06	4.9027e-17	4.6909e-22	0.036048	1-2-5	0.80276	3
8165552	NSMF	9	8165552	rs28699612	0.99656	0.80185	0.99759	0.99796	0.99782	0.99952	0.18506	0.78459	7.4033e-08	1.3193e-14	0.0014771	3.0393e-06	1.9939e-07	0.00044089	0.00013814	3.3908e-13	9.0005e-14	9.3316e-13	2.5181e-16	1.4218e-11	0.00055818	1.4409e-06	1.8736e-11	0.18778	8.0298e-07	3.2934e-05	4.7865e-06	7.3877e-10	8.7079e-17	2.3484e-13	8.9726e-14	3.0692e-16	1.309e-06	0.025003	0.62507	2.0751e-09	5.5192e-11	5.6584e-15	0.15949	1-2-3-5	0.62507	4
8165406	NPDC1	9	8165406	rs7861020	0.93706	0.29801	0.88717	0.99965	0.99965	0.34974	0.1036	0.32031	2.0526e-06	9.9617e-13	0.00012311	8.8386e-05	6.7654e-06	0.61198	2.9615e-06	9.8817e-12	2.6244e-12	1.4074e-13	1.4695e-14	9.8318e-10	0.00012878	2.6969e-07	4.2032e-10	0.051842	0.00064103	0.037538	2.5493e-07	2.976e-11	2.2207e-15	6.8425e-14	1.6526e-14	1.432e-14	4.9328e-07	0.014878	0.1949	1.3779e-06	4.4773e-12	1.8264e-15	0.087861	1-2	0.61198	2
8165398	FUT7	9	8165398	rs7861020	1	0.48394	1	0.90789	0.90789	1	0.99955	0.94486	1.2884e-13	1.7655e-20	2.0292e-05	1.7888e-10	2.8815e-11	1.2858e-11	1.2731e-08	3.7996e-18	1.7165e-18	1.5344e-15	3.7744e-21	6.2793e-16	0.054814	4.9893e-06	2.6312e-14	3.2101e-07	4.1037e-13	2.9145e-11	2.2266e-06	1.2833e-11	1.8038e-20	1.464e-12	5.4493e-14	1.5339e-19	0.037268	0.00029837	0.00041974	3.3631e-14	6.2982e-09	1.7662e-11	0.90717	1-2-3-4-5	0.90717	5
8165345	ABCA2	9	8165345	rs1138628	0.99911	0.31597	0.9984	0.99955	0.99954	0.94682	0.98147	0.60274	1.8114e-07	2.8536e-15	8.705e-07	0.00030125	1.0686e-06	0.014629	9.7283e-08	1.0777e-09	6.1221e-13	2.3883e-16	1.3301e-14	1.5553e-11	0.00015005	2.1858e-08	1.4447e-09	0.00096549	0.037623	0.00061399	7.1716e-06	3.0238e-12	1.1649e-13	2.4921e-14	1.3102e-16	1.6873e-14	1.1788e-06	0.34358	0.0023182	1.4425e-05	1.0051e-10	1.043e-15	0.59979	1-2-3-4-5	0.59979	5
8165295	LCN8	9	8165295	rs1360879	1	0.72019	1	1	1	0.90777	0.2033	1	1.2066e-12	1.0954e-16	4.1337e-10	8.8934e-11	3.7141e-07	1.7464e-07	4.883e-12	9.8702e-18	3.2576e-14	4.0262e-17	8.5399e-19	3.4255e-06	4.8921e-10	5.3576e-08	3.2846e-12	7.4624e-08	5.5176e-10	0.092224	8.0544e-13	1.0933e-12	1.3791e-17	1.3503e-17	4.1534e-11	3.1887e-12	2.7958e-08	4.5025e-08	0.70447	1.6679e-06	1.1418e-13	8.2545e-13	0.2033	1-2-3-5	0.70447	4
8165285	LCN8	9	8165285	rs1360879	1	0.36734	1	0.99876	0.99878	0.64029	0.24942	1	1.64e-11	1.559e-16	2.8706e-09	3.0962e-09	0.0012121	4.9015e-08	1.2164e-11	1.4055e-16	4.4842e-11	7.3331e-18	3.0662e-18	1.5328e-05	4.4128e-09	4.6675e-06	9.2154e-09	3.6442e-09	3.4732e-10	0.35847	2.3476e-12	7.0178e-11	1.4314e-14	7.356e-18	2.9779e-11	5.3102e-11	3.9884e-06	5.0121e-09	0.39088	1.276e-05	7.4723e-12	2.0525e-12	0.2494	1-2-3-5	0.39088	4
8165217	NOTCH1	9	8165217	rs944758	0.98664	0.92786	0.9918	0.041644	0.041557	0.99992	0.99132	0.036262	3.7836e-08	4.5016e-15	0.0078758	7.0233e-05	3.46e-07	3.3827e-06	8.5374e-06	1.7567e-12	9.5421e-14	3.0971e-13	1.6339e-15	8.1767e-12	0.9497	6.3659e-06	1.3005e-10	9.976e-05	1.8369e-07	1.2349e-06	7.9126e-05	8.9865e-11	3.82e-16	1.9144e-11	3.2829e-14	1.2618e-15	0.00070742	0.0059056	0.00068037	7.0321e-10	8.0944e-10	2.6977e-13	0.034866	3-4	0.9497	2
8165156	SDCCAG3	9	8165156	rs11145974	1	0.91114	1	0.041388	0.041342	1	1	0.042983	3.0859e-16	5.3292e-23	5.6542e-09	2.412e-07	8.1726e-15	5.6411e-14	5.4285e-12	1.3675e-15	8.3011e-22	1.0448e-19	1.0616e-18	1.4361e-19	0.95575	1.4312e-11	4.4234e-12	3.6642e-11	8.5556e-11	1.5322e-14	4.6112e-05	1.4715e-16	1.7162e-18	4.0582e-12	3.6372e-20	6.9685e-18	0.0028619	0.0012208	7.3358e-10	1.309e-12	2.0451e-09	3.2106e-13	0.040121	3-4	0.95575	2
8165077	NACC2	9	8165077	rs2280486	0.99831	0.85912	0.99888	0.94615	0.94611	0.99795	0.99994	0.90195	9.664e-09	6.5402e-16	2.4852e-06	0.0019629	3.2705e-08	2.0077e-06	4.4232e-08	1.5187e-10	1.9364e-14	3.9624e-16	1.4801e-13	1.468e-12	0.051768	8.5825e-09	2.6221e-09	1.7989e-06	8.0473e-05	8.4456e-07	4.3325e-05	1.1841e-12	1.9917e-14	1.6816e-11	1.6615e-16	1.1677e-13	0.0001133	0.044192	4.8537e-05	2.9063e-07	8.0708e-10	8.1583e-13	0.90178	1-2-3-4-5	0.90178	5
8165011	FCN1	9	8165011	rs10120023	1	1	1	0.95928	0.95801	1	0.42708	0.94882	5.2399e-15	5.4236e-22	0.035015	4.3527e-13	3.094e-14	7.2184e-13	0.0012054	2.818e-20	1.4424e-20	5.0688e-13	1.3248e-23	1.5186e-18	0.0056801	1.4501e-05	1.4088e-18	0.0054011	4.3744e-15	7.4471e-13	6.7748e-05	2.2102e-08	9.0914e-24	1.6152e-13	9.5271e-14	2.189e-23	7.5823e-06	0.0038071	0.53129	4.7111e-17	1.9379e-09	5.6186e-15	0.41751	1-2-3-5	0.53129	4
8164967	VAV2	9	8164967	rs12337328	0.99924	0.51512	0.99916	0.99978	0.99978	0.99974	0.99781	0.99607	1.2266e-09	1.6752e-14	3.8177e-07	5.2411e-05	1.1977e-07	2.5476e-05	2.2397e-09	1.9335e-12	1.6829e-14	1.7638e-15	6.4321e-14	4.4541e-10	0.00016089	1.1125e-08	1.6639e-09	6.5947e-06	4.5796e-05	0.00013832	1.6656e-07	4.7775e-13	4.5672e-15	3.0315e-13	6.3446e-15	8.1595e-13	7.5067e-06	0.0036385	0.0020182	2.7255e-06	6.1894e-11	1.554e-13	0.9939	1-2-3-4-5	0.9939	5
8164896	SURF1	9	8164896	rs3094375	0.84477	0.25159	0.7066	0.99945	0.99942	0.76284	0.36491	0.68909	1.6604e-05	2.4127e-12	0.00018326	0.00013481	1.0487e-05	0.21186	1.1918e-05	6.5137e-11	2.1431e-11	5.046e-13	3.8575e-14	2.6223e-09	0.00021753	4.6254e-07	4.8595e-10	0.057384	0.00054316	0.024598	1.4022e-06	1.7926e-10	1.3466e-14	3.3622e-13	7.0647e-14	3.7539e-14	8.2159e-07	0.040561	0.34103	1.4853e-06	2.9446e-11	9.726e-15	0.32345	1-2-3-5	0.34103	4
8164870	MED22	9	8164870	rs12335	1	0.33001	1	0.99904	0.99904	1	0.99834	0.99971	3.5415e-12	2.1692e-19	6.2219e-06	3.6807e-09	4.649e-10	2.5889e-10	2.8582e-07	4.3229e-16	4.7277e-16	1.3806e-16	5.2273e-20	4.8002e-15	0.00023635	6.1335e-07	8.8993e-12	1.4845e-06	2.457e-11	2.7865e-09	7.4148e-07	4.8761e-10	7.2296e-17	4.9482e-15	1.114e-15	1.9632e-17	0.0007207	4.4707e-05	0.001654	5.2754e-11	2.3023e-08	1.3458e-13	0.99733	1-2-3-4-5	0.99733	5
8164853	ABO	9	8164853	rs630014	1	0.42576	1	0.010553	0.010211	1	0.13444	0.0084864	2.8222e-16	6.3409e-23	0.85852	5.2932e-14	1.2155e-14	3.4875e-14	0.00032561	1.8818e-21	1.0608e-21	6.3674e-12	1.6285e-24	4.074e-19	0.13059	0.0002141	3.9619e-19	0.0013713	2.6827e-16	2.93e-14	1.5998e-05	1.5192e-09	8.214e-25	2.0711e-12	3.9774e-13	5.5364e-24	0.00012061	0.00068788	0.0051248	2.7654e-18	1.1797e-10	2.7122e-14	0.003027	3	0.85852	1
8164698	MED27	9	8164698	rs7043386	0.99988	0.26958	0.99974	0.093129	0.093093	0.25545	1	0.078028	4.4103e-10	3.8137e-16	1.3536e-07	0.74279	8.4991e-09	1.4816e-07	4.8447e-10	4.2166e-09	1.0112e-15	2.2268e-17	5.4055e-11	4.3174e-13	0.16382	4.679e-10	4.8353e-07	1.3256e-08	0.0017581	3.3033e-08	3.6173e-05	1.1148e-14	4.3764e-13	3.7185e-11	4.3511e-18	1.9002e-11	0.00026048	0.013567	1.3462e-07	3.3007e-06	4.1031e-10	6.1569e-13	0.077764	4	0.74279	1
8164665	RAPGEF1	9	8164665	rs11243480	1	0.93607	1	0.029628	0.029576	0.98662	1	0.029017	3.7159e-19	7.389e-26	1.3531e-16	0.013374	7.0506e-18	4.4692e-17	3.9087e-19	3.9809e-11	8.2636e-25	1.346e-26	3.1446e-14	1.7022e-22	0.95506	5.6637e-19	1.0179e-08	8.8929e-18	1.3657e-06	1.5989e-17	5.1834e-05	1.0112e-23	5.1691e-15	1.1176e-11	4.7534e-27	2.0549e-14	0.0019388	0.0024972	1.5393e-16	3.6302e-09	9.2332e-10	3.415e-13	0.027078	3-4	0.95506	2
8164314	ST6GALNAC4	9	8164314	rs10819317	1	0.99961	1	1	1	0.172	0.0443	0.13869	4.0073e-07	2.8187e-17	3.6169e-09	2.7072e-09	2.6851e-10	0.8101	3.4182e-07	6.1565e-13	2.0646e-13	4.9524e-18	4.1499e-19	2.6323e-14	4.1948e-09	9.6661e-12	2.0978e-14	0.040572	0.00051272	0.017384	1.7359e-08	1.8719e-12	1.035e-16	2.3217e-18	5.4375e-19	4.6388e-19	2.1726e-11	0.010123	0.087642	5.2056e-07	1.9826e-13	6.4352e-20	0.033663	1-2	0.8101	2
8164304	ST6GALNAC6	9	8164304	rs10819317	1	1	1	1	1	0.049905	0.032314	0.049675	1.2124e-10	8.7832e-23	5.8985e-16	4.9464e-16	5.9396e-17	0.93453	1.1355e-11	2.6255e-16	3.4043e-17	2.5461e-24	7.897e-25	5.1863e-20	9.3779e-16	3.3655e-18	3.4624e-21	0.0062929	0.0017845	0.01378	1.1839e-12	9.3056e-17	2.0851e-20	1.5301e-24	3.4573e-25	6.3359e-25	7.726e-18	0.007718	0.013084	1.2516e-06	1.3151e-17	4.5657e-26	0.02281	1-2	0.93453	2
8164293	AK1	9	8164293	rs10819317	0.99964	0.99987	0.9998	1	0.99996	0.15763	0.10846	0.19559	2.9343e-05	2.1418e-16	3.0715e-07	5.7707e-07	1.1807e-08	0.7765	5.1229e-06	6.2227e-10	1.8778e-11	2.4201e-17	2.0313e-17	4.2024e-13	6.1911e-07	7.1818e-10	1.8195e-12	0.0082833	0.0047742	0.061058	2.5647e-06	5.69e-11	5.8596e-14	4.9807e-17	5.2169e-18	2.5196e-17	2.1557e-09	0.014818	0.045671	8.0851e-06	3.4051e-11	1.833e-18	0.088852	1-2	0.7765	2
8164269	ENG	9	8164269	rs12379490	0.74535	0.55719	0.74288	0.96376	0.96366	0.9984	0.22116	0.93092	1.4409e-06	8.3067e-13	0.025363	0.0003556	3.0994e-05	0.00071121	8.68e-05	1.4601e-11	4.5314e-12	8.5159e-12	1.8959e-14	4.0991e-09	0.010263	0.00014952	1.5764e-09	0.025773	4.0475e-06	0.00049402	5.7068e-06	3.0927e-09	4.5557e-15	2.5248e-12	6.1499e-12	4.8546e-14	7.9071e-05	0.0065181	0.72623	3.534e-08	2.4214e-10	2.7415e-13	0.20393	1-2-3-5	0.72623	4
8163908	GGTA1P	9	8163908	rs7854285	1	0.60916	1	0.99997	0.99996	1	1	0.99926	4.9354e-21	1.7755e-27	8.3598e-12	1.8237e-13	1.368e-19	9.2455e-19	1.3103e-12	5.0651e-21	1.772e-26	1.3366e-21	5.7001e-24	9.4801e-24	2.2562e-05	8.3165e-14	7.5516e-18	2.025e-11	6.6985e-16	6.3978e-19	1.1937e-05	5.9273e-17	1.067e-23	1.8719e-15	2.7973e-21	1.6877e-22	5.4757e-06	0.0007074	1.2405e-09	4.146e-17	1.0395e-08	1.6758e-14	0.99925	1-2-3-4-5	0.99925	5
8163896	STOM	9	8163896	rs4837853	0.87791	0.88647	0.91966	0.99315	0.99298	0.9988	0.24647	0.99109	3.6827e-06	1.2221e-13	0.0035251	0.00042282	2.8711e-05	0.00025725	0.00015925	2.4338e-11	6.2931e-11	1.3306e-13	1.1969e-14	4.3212e-10	0.0024366	0.00032806	2.0508e-09	0.0013881	2.4421e-06	0.0004863	7.6182e-06	1.6196e-07	2.39e-14	1.2639e-13	4.2579e-13	1.779e-14	0.00011093	0.00070239	0.74735	3.6726e-08	6.18e-09	3.7552e-14	0.24279	1-2-3-5	0.74735	4
8163839	C5	9	8163839	rs10818504	0.99997	0.74472	0.99998	0.99792	0.99722	1	0.81185	0.98117	3.667e-10	1.2915e-17	0.0011864	1.0249e-08	8.5923e-10	3.7317e-08	0.00053692	1.7353e-15	9.5524e-16	4.4824e-14	3.1711e-19	2.3521e-14	0.00088398	1.9689e-06	3.6855e-14	0.0036734	2.1896e-10	1.5651e-08	0.00016452	3.7042e-08	5.5548e-19	4.0899e-14	9.3048e-15	4.208e-19	2.7419e-06	0.012387	0.18275	1.3253e-12	1.7042e-08	1.5357e-15	0.79841	1-2-3-4-5	0.79841	5
8163825	TRAF1	9	8163825	rs10818488	0.92874	0.23659	0.84556	0.9975	0.9975	0.78099	0.29621	0.99907	3.4904e-06	1.0396e-13	0.0001243	0.00010366	0.0020542	0.0004078	2.7232e-06	1.8989e-11	4.5011e-09	1.0368e-14	2.8871e-15	2.7972e-08	0.00015277	3.2086e-05	3.3743e-08	5.8214e-05	2.7284e-06	0.21643	3.7802e-07	1.3596e-08	1.2707e-12	1.1148e-14	1.9578e-13	2.8044e-13	3.0779e-05	7.2645e-05	0.48469	8.056e-06	1.2507e-09	2.1078e-14	0.29583	1-2-3-5	0.48469	4
8163795	PSMD5	9	8163795	rs4837796	1	0.63374	1	0.84602	0.84602	1	0.99951	0.9994	7.8962e-11	1.8563e-19	2.9674e-07	4.1858e-09	8.3812e-08	1.281e-08	1.1306e-09	2.5137e-15	2.7628e-14	1.2051e-17	5.4561e-20	7.5032e-13	0.00059698	1.3067e-05	1.43e-10	1.3116e-08	4.6968e-10	2.5087e-07	5.9951e-08	5.3703e-11	7.4228e-16	6.7899e-15	6.6051e-14	3.802e-16	0.15337	3.6854e-06	0.00047927	7.8306e-10	2.0956e-08	2.2477e-11	0.84554	1-2-3-4-5	0.84554	5
8163775	MEGF9	9	8163775	rs1324473	0.99806	0.63273	0.9983	0.99995	0.99995	0.99827	0.13365	0.97559	9.1588e-08	1.3723e-14	2.681e-05	2.106e-06	1.3302e-07	0.0011605	6.5962e-06	3.831e-13	1.3757e-13	1.4669e-14	2.2456e-16	2.2314e-11	1.7192e-05	4.5646e-08	7.014e-12	0.019982	2.0249e-06	0.00056294	2.7514e-07	8.0296e-11	8.461e-17	6.0191e-15	3.1973e-15	2.7559e-16	5.0838e-08	0.0032163	0.84461	1.5116e-08	5.4865e-12	2.3556e-16	0.13041	1-2-3-5	0.84461	4
8163629	TNFSF8	9	8163629	rs13300483	0.99999	0.82481	0.99999	0.92148	0.92148	1	0.99986	0.99575	1.8488e-11	7.5496e-18	1.7627e-06	1.8784e-06	2.7264e-08	4.5556e-09	2.5418e-09	2.0879e-14	2.1326e-15	5.4745e-17	1.6568e-17	2.4653e-13	0.0042285	4.228e-06	4.6941e-09	2.5401e-08	1.594e-09	1.8776e-08	3.5694e-07	6.1708e-11	3.2654e-15	3.6716e-14	3.3757e-15	5.0843e-15	0.074288	1.5788e-05	0.00013833	1.9131e-09	7.0663e-08	2.4274e-12	0.92132	1-2-3-4-5	0.92132	5
8163618	TNFSF15	9	8163618	rs6478109	1	0.77563	1	0.60737	0.60708	1	0.99724	0.60267	6.6264e-17	3.8529e-23	0.0015208	1.4308e-14	3.5e-15	1.4241e-14	1.1865e-05	5.7885e-22	4.3256e-22	2.717e-14	7.3725e-25	8.4785e-20	0.38268	6.7929e-06	2.5877e-19	5.4612e-05	1.0076e-16	6.8704e-15	0.00028327	4.6869e-10	5.7857e-25	6.9188e-12	1.1855e-14	2.0589e-24	0.0084178	0.012776	0.0011675	1.013e-18	3.6233e-08	1.148e-12	0.59308	1-2-3-4-5	0.59308	5
8163599	DFNB31	9	8163599	rs2296262	1	0.9778	1	0.97187	0.97184	0.97503	1	0.96784	1.3454e-15	8.9256e-23	5.7242e-14	0.024438	4.9857e-14	7.0029e-13	1.6223e-15	3.9572e-09	8.1488e-21	8.5926e-24	6.9557e-14	5.9168e-19	0.0028081	7.7903e-16	6.5835e-06	8.8766e-14	0.00046548	2.0541e-13	3.1062e-05	4.8095e-20	6.2414e-11	6.4759e-14	4.4174e-24	6.5846e-12	0.00087359	0.0044204	7.6711e-13	5.6921e-05	2.8521e-08	1.3754e-13	0.9669	1-2-3-4-5	0.9669	5
8163509	ALAD	9	8163509	rs818684	0.93922	0.36492	0.9089	0.52417	0.5241	0.79078	0.98376	0.48405	1.7946e-06	1.39e-13	6.0437e-05	0.19791	1.6368e-05	0.0032799	7.834e-07	4.1422e-09	1.5235e-11	9.3741e-15	2.5105e-12	1.2525e-09	0.27745	3.5537e-07	2.2571e-07	0.00014226	0.0029363	0.0050581	7.4698e-05	4.7564e-11	1.002e-12	8.9104e-12	7.1868e-15	3.1771e-12	0.00038315	0.034087	0.007677	1.7404e-05	1.3746e-09	2.7362e-13	0.4709	1-2-3-4-5	0.4709	5
8163505	HDHD3	9	8163505	rs3747816	1	0.9991	1	1	1	1	0.9811	0.99988	3.4766e-12	3.3556e-18	1.0908e-08	2.0912e-09	7.4244e-11	9.0753e-09	2.8486e-10	2.1809e-16	3.9083e-17	3.1732e-17	8.2308e-19	4.9028e-14	1.4143e-07	1.0901e-10	2.4022e-14	1.8687e-06	1.2044e-09	1.3123e-07	1.0343e-09	8.7104e-14	4.089e-19	4.261e-16	8.8594e-17	7.9602e-18	1.8115e-09	0.00012153	0.0189	3e-10	4.2278e-13	1.739e-16	0.98098	1-2-3-4-5	0.98098	5
8163481	CDC26	9	8163481	rs10759637	0.983	0.21019	0.95553	0.99983	0.99983	0.99576	0.4306	0.9777	1.1589e-07	1.4255e-12	7.2131e-05	2.1117e-05	4.2182e-06	0.0019933	3.7458e-07	8.3252e-13	5.2548e-13	8.2122e-13	1.9406e-14	7.5994e-09	7.0278e-05	5.2374e-07	1.5213e-10	0.012054	9.2085e-06	0.0022127	5.3852e-08	2.1321e-11	4.4927e-16	3.8075e-13	5.3181e-13	6.856e-14	6.5197e-07	0.0080771	0.55306	1.5323e-07	3.7162e-12	4.2466e-14	0.42242	1-2-3-5	0.55306	4
8163444	ZFP37	9	8163444	rs10981622	0.97473	0.75984	0.98107	0.99944	0.99944	0.99984	0.49518	0.99703	7.6168e-08	2.6698e-14	0.00018402	1.5586e-05	2.9953e-06	3.6113e-05	1.9307e-06	9.1262e-13	5.3201e-13	6.202e-14	1.1959e-15	3.9178e-10	0.00034149	4.3353e-06	1.8411e-10	0.00069696	5.258e-07	0.00010483	5.6585e-07	3.178e-10	7.3857e-16	9.5357e-14	3.14e-13	8.4662e-15	7.2512e-06	0.0016891	0.50379	1.6084e-08	7.8505e-11	4.4014e-14	0.49312	1-2-3-5	0.50379	4
8163437	SLC46A2	9	8163437	rs912670	0.97064	0.90834	0.98147	0.577	0.57634	0.99997	0.89315	0.55634	5.2094e-08	8.3765e-15	0.056042	2.3327e-05	5.4696e-07	5.4135e-06	0.00039277	9.5631e-13	9.5333e-14	2.1044e-12	5.2212e-16	1.5013e-11	0.36544	6.9858e-05	8.4574e-11	0.0035098	9.7027e-08	1.7372e-06	0.00026102	4.9074e-09	2.6718e-16	1.0457e-11	4.3155e-13	7.9356e-16	0.0014267	0.017983	0.046832	5.6991e-10	8.4063e-09	7.4908e-13	0.50801	1-2-3-4-5	0.50801	5
8163383	SUSD1	9	8163383	rs10817301	1	0.30146	1	0.993	0.99297	1	0.99988	0.99089	5.1025e-16	1.2916e-22	4.8927e-07	8.5196e-13	2.8075e-14	1.8403e-13	3.9638e-09	4.3765e-20	4.3137e-21	3.3727e-17	2.2656e-23	1.3576e-18	0.0065749	7.5053e-09	3.0812e-17	7.6086e-07	1.0627e-14	4.0906e-13	2.6078e-05	5.0099e-13	9.3163e-23	5.1632e-14	7.0805e-17	2.3607e-22	0.00042535	0.0025044	0.00011839	4.9306e-16	1.2807e-08	3.8124e-14	0.99035	1-2-3-4-5	0.99035	5
8163328	PTGR1	9	8163328	rs966628	0.81359	0.4624	0.78231	0.34623	0.34568	0.99712	0.97177	0.27015	1.5194e-06	3.0868e-13	0.014813	0.0024122	1.711e-05	0.00034607	8.5453e-05	1.3026e-10	2.6573e-12	1.1898e-12	8.6301e-14	4.8336e-10	0.63594	1.5927e-05	4.77e-09	0.0022882	3.089e-05	7.3281e-05	0.00046109	6.7319e-10	1.7976e-14	2.5596e-11	1.2857e-13	6.2482e-14	0.00057753	0.073471	0.010592	6.8103e-08	2.9821e-09	3.5304e-13	0.25888	3-4	0.63594	2
8163257	LPAR1	9	8163257	rs1411424	1	1	1	0.99983	0.99983	1	0.33523	0.99984	4.571e-21	8.543e-28	0.00013005	2.4757e-18	2.2032e-19	4.8844e-19	9.4849e-07	7.8102e-26	2.3136e-26	2.1585e-15	7.37e-29	4.2769e-24	1.7687e-05	1.443e-05	1.127e-23	4.8839e-06	9.9823e-21	3.2691e-19	2.8756e-08	6.2153e-09	2.619e-29	6.3922e-16	5.78e-13	1.0505e-28	3.7255e-06	1.9954e-06	0.66462	5.2791e-23	2.026e-10	3.0696e-14	0.3352	1-2-3-5	0.66462	4
8163185	TXN	9	8163185	rs10759402	0.99985	0.87317	0.99991	0.99992	0.99988	1	0.19609	0.99721	3.2895e-09	3.8061e-17	5.4391e-05	5.0336e-08	4.7605e-09	6.8626e-07	4.3921e-05	1.2085e-14	9.2196e-15	2.0163e-15	1.1503e-18	1.481e-13	2.2369e-05	5.4765e-07	1.9435e-13	0.0020345	2.325e-09	8.0671e-07	1.6002e-06	2.042e-09	4.1429e-18	9.6605e-16	4.0395e-15	2.1517e-18	3.374e-07	0.00063733	0.80178	2.6387e-11	1.3554e-10	2.6632e-16	0.19543	1-2-3-5	0.80178	4
8163116	EPB41L4B	9	8163116	rs12115792	0.94629	0.95519	0.96725	0.13122	0.13109	0.27975	0.99994	0.10733	9.5722e-08	1.7564e-14	1.5651e-05	0.71612	2.2596e-06	1.6765e-05	6.8559e-08	3.6782e-08	2.6737e-13	1.629e-15	1.0534e-11	4.8563e-11	0.15234	1.0017e-07	4.9412e-07	1.5324e-06	0.0040987	5.2083e-06	0.000134	2.0633e-12	2.4607e-12	9.536e-12	6.1667e-16	4.4741e-12	0.00029459	0.019945	2.1872e-05	5.6782e-06	1.4557e-09	1.9535e-13	0.107	4	0.71612	1
8163063	CTNNAL1	9	8163063	rs10816767	0.99842	0.25297	0.99646	0.075164	0.075131	0.26093	0.99991	0.068933	2.8612e-08	5.6193e-15	1.4964e-06	0.73834	3.6128e-07	5.0409e-05	2.3577e-08	4.7248e-09	5.9496e-14	5.4177e-16	6.0828e-12	1.0092e-11	0.18558	7.6836e-09	2.0501e-06	7.1317e-06	0.00066719	5.4052e-06	3.2252e-05	3.6131e-13	1.4048e-12	8.4329e-12	9.7212e-17	7.5985e-12	0.00090973	0.0063854	2.7352e-05	2.6885e-06	9.8384e-10	3.4383e-13	0.067986	4	0.73834	1
8162744	CORO2A	9	8162744	rs942165	1	1	1	0.004773	0.0047498	1	1	0.0039373	2.3899e-14	3.0875e-21	7.7011e-07	2.4035e-11	2.7597e-13	2.5246e-12	4.5783e-10	6.3856e-19	1.24e-19	2.5228e-17	1.1552e-21	6.4755e-18	0.99499	3.7191e-10	5.3887e-17	6.8388e-09	1.0588e-13	1.5193e-12	2.3157e-05	3.873e-15	2.1071e-22	4.7124e-12	1.9567e-18	8.1262e-22	0.00023425	0.0010467	3.5791e-08	4.9219e-16	1.1738e-10	3.875e-14	0.003703	3-4	0.99499	2
8162729	TRIM14	9	8162729	rs942165	0.9951	0.95521	0.99709	0.094105	0.093893	1	0.83868	0.082773	1.5907e-08	1.9851e-15	0.15306	1.6927e-06	1.288e-07	1.7976e-06	0.00010984	1.035e-13	3.7344e-14	2.5785e-12	7.3483e-17	3.8432e-12	0.7519	0.00010687	6.71e-12	0.00099037	1.4878e-08	6.5826e-07	0.00010277	1.0156e-09	3.0406e-17	1.4315e-11	3.1887e-13	9.4574e-17	0.00082719	0.011062	0.0070463	7.815e-11	1.0114e-09	2.7558e-13	0.074792	3-4	0.7519	2
8162719	HEMGN	9	8162719	rs1475696	0.99993	0.29869	0.99987	1	1	0.21588	0.12724	0.22462	2.9122e-07	4.1014e-14	2.2809e-07	1.6375e-07	4.0032e-07	0.75242	1.0135e-07	1.8415e-12	1.168e-12	1.2509e-15	1.0049e-15	1.0823e-10	2.3917e-07	4.8802e-08	7.6756e-12	0.0089021	0.0027262	0.028969	1.7375e-08	2.0623e-11	1.0216e-15	1.3551e-15	1.5986e-15	2.0521e-15	2.8645e-08	0.011326	0.082467	3.3684e-06	3.3766e-12	2.3628e-16	0.11318	1-2	0.75242	2
8162570	HSD17B3	9	8162570	rs7020106	0.93669	0.91827	0.95997	0.99279	0.99279	0.95762	0.95817	0.89924	1.0849e-07	1.3507e-10	1.8129e-05	0.0050191	1.6738e-06	0.021121	7.0506e-08	7.7556e-11	2.0524e-13	2.9962e-12	3.0805e-10	2.4778e-07	0.0021605	4.9836e-08	1.5646e-08	0.00097153	0.0089524	0.0072335	7.1523e-07	1.2319e-12	2.1118e-14	1.8866e-10	8.0266e-13	3.945e-10	8.0285e-06	0.062521	0.012485	4.8833e-05	1.7467e-11	8.4113e-12	0.87946	1-2-3-4-5	0.87946	5
8162533	PTCH1	9	8162533	rs16909898	1	0.9999	1	1	1	0.96604	0.089362	1	9.7542e-11	4.289e-19	9.6103e-10	7.0022e-10	1.3002e-08	7.4591e-08	5.719e-10	3.606e-16	2.0215e-11	8.5791e-20	1.955e-20	1.1843e-13	1.1582e-09	9.4254e-10	1.6046e-13	6.1846e-08	1.5688e-10	0.033957	2.658e-11	1.0022e-09	1.7236e-15	8.7144e-20	2.9063e-18	1.1624e-18	4.735e-10	1.6907e-08	0.87668	2.0996e-07	1.8727e-11	2.2931e-19	0.089362	1-2-3-5	0.87668	4
8162455	NINJ1	9	8162455	rs13298119	0.85504	0.32625	0.77288	0.99657	0.99657	0.81541	0.78468	0.71249	8.6582e-07	5.3068e-10	0.00018522	0.0019019	2.2384e-05	0.15463	8.0707e-07	4.1793e-11	2.8169e-12	1.0172e-11	9.8068e-11	2.4658e-07	0.0013112	1.0482e-06	3.8968e-09	0.006532	0.010266	0.017757	4.9864e-07	2.829e-11	8.1417e-15	1.0317e-10	1.1269e-12	4.4591e-11	4.0349e-06	0.11268	0.036195	1.9815e-05	1.0325e-11	2.041e-12	0.65849	1-2-3-4-5	0.65849	5
8162449	ZNF484	9	8162449	rs7859380	1	0.94446	1	1	1	0.99957	0.52125	0.99949	9.9676e-12	5.9201e-15	2.7362e-10	3.9895e-10	2.563e-10	4.2775e-05	1.3017e-11	8.2309e-17	2.8921e-16	3.3973e-16	6.0355e-17	2.397e-10	5.654e-10	6.1242e-12	1.03e-14	0.00015109	1.2772e-07	0.0003872	5.2528e-12	7.4562e-15	1.9648e-19	3.9441e-16	3.4909e-15	1.1504e-15	1.729e-11	0.0003131	0.47817	1.1178e-08	2.9246e-15	4.7813e-16	0.52093	1-2-3-4-5	0.52093	5
8162438	BICD2	9	8162438	rs10821012	1	0.19388	1	0.99824	0.99824	0.99993	0.99818	1	3.646e-14	7.1599e-21	1.8502e-11	5.7175e-11	4.779e-05	4.2103e-12	5.013e-14	1.2053e-18	6.4825e-13	1.9602e-21	2.1007e-21	7.0857e-10	1.2107e-09	7.7436e-06	8.339e-09	1.134e-12	1.9795e-13	2.1329e-05	1.7663e-13	4.5102e-11	3.6221e-15	1.0932e-19	7.4599e-14	1.7258e-13	0.0017005	4.713e-11	0.0017458	2.9462e-08	8.4305e-10	5.3484e-12	0.99648	1-2-3-4-5	0.99648	5
8162283	ROR2	9	8162283	rs17506543	0.7015	0.75653	0.75732	0.99841	0.9984	0.83679	0.24394	0.72508	9.3276e-07	9.2135e-11	0.00081049	0.00013253	9.4121e-06	0.14464	5.3071e-06	6.653e-12	1.9524e-12	3.9221e-11	6.3193e-13	7.5594e-08	0.00063264	1.9888e-06	5.4158e-10	0.099789	0.00027846	0.018152	4.8781e-07	8.2234e-11	1.837e-15	9.9155e-12	4.7962e-12	6.1279e-13	2.455e-06	0.02863	0.49265	8.2533e-07	1.0913e-11	2.878e-13	0.21426	1-2-3-5	0.49265	4
8162132	C9orf153	9	8162132	rs700759	0.9112	0.69164	0.92734	0.99952	0.99947	0.16349	0.058951	0.19357	3.9697e-05	6.0046e-13	9.0597e-05	0.00018611	6.1844e-06	0.78245	1.2153e-05	1.161e-10	4.2407e-11	5.7049e-14	1.3311e-14	6.8505e-10	0.00019276	2.5372e-07	5.9668e-10	0.015567	0.00083366	0.052992	1.3039e-06	1.8015e-10	2.2749e-14	4.1466e-14	9.6111e-15	1.4197e-14	7.1626e-07	0.007058	0.089887	1.909e-06	2.5059e-11	1.3511e-15	0.050677	1-2	0.78245	2
8162117	GOLM1	9	8162117	rs4333693	0.99495	0.97269	0.9971	0.99876	0.99876	0.99997	0.21544	0.99886	1.6145e-08	1.1912e-14	0.00048603	2.9587e-06	2.0965e-06	5.3687e-06	1.0318e-06	1.1743e-13	1.5553e-13	3.6616e-13	2.1918e-16	3.4643e-10	0.00029716	0.00033431	5.1242e-11	0.00022928	3.1672e-08	1.6136e-05	9.649e-08	2.2802e-09	1.0225e-16	1.3851e-13	3.2202e-11	2.4156e-15	0.00011533	0.00011457	0.78348	9.3755e-10	1.5392e-10	9.5273e-13	0.21491	1-2-3-5	0.78348	4
8162006	GKAP1	9	8162006	rs10868054	0.75743	0.43107	0.71046	0.99271	0.99254	0.99037	0.9448	0.97235	3.5158e-05	5.795e-13	0.0011342	0.0014685	5.2696e-05	0.0046333	6.7091e-05	1.4791e-09	1.23e-10	8.9887e-14	5.1173e-14	1.4373e-09	0.004589	6.2717e-06	7.8395e-09	0.0010596	0.00039215	0.0030455	7.1326e-05	4.5586e-09	7.2946e-13	3.3031e-13	3.9055e-14	1.0913e-13	4.0697e-05	0.014199	0.04517	4.7705e-06	7.2963e-09	3.1337e-14	0.92403	1-2-3-4-5	0.92403	5
8161964	FRMD3	9	8161964	rs11140088	0.70272	0.21066	0.46521	0.26365	0.26312	0.97628	0.74767	0.23941	2.9232e-06	1.7836e-13	0.2237	0.023209	1.3325e-05	0.00022984	0.00029963	2.6841e-09	5.8557e-12	1.0362e-11	3.5924e-13	3.087e-10	0.4879	0.00021908	1.3102e-07	0.0035784	0.0001881	7.7561e-05	0.00022983	3.1788e-09	1.3477e-12	2.3189e-11	1.179e-12	8.3457e-13	0.0013017	0.021245	0.024205	2.005e-06	4.4569e-09	6.4514e-13	0.21359	3-4	0.4879	2
8161919	TLE1	9	8161919	rs3814535	0.95839	0.97371	0.97523	0.97571	0.97556	0.9999	0.65057	0.84102	6.794e-08	5.0346e-14	0.0079945	1.0802e-05	5.7712e-07	7.0871e-05	0.00012316	7.3338e-13	1.1896e-13	6.2857e-12	1.7791e-15	6.7249e-11	0.016233	1.1746e-05	3.6219e-11	0.049025	7.128e-07	1.4458e-05	3.5263e-05	1.2476e-09	1.6021e-16	8.833e-12	8.6041e-13	1.7382e-15	3.5216e-05	0.085483	0.29219	2.2845e-09	4.4363e-10	2.1062e-13	0.54877	1-2-3-4-5	0.54877	5
8161906	GNAQ	9	8161906	rs4745687	0.98	0.28147	0.96057	0.39636	0.39626	0.99043	0.95965	0.35038	1.0833e-07	1.1317e-11	0.0047127	0.0013054	2.535e-06	0.0053428	6.6017e-06	2.2875e-11	3.1404e-13	3.9115e-12	9.4085e-13	4.5169e-08	0.59708	4.3748e-06	2.0253e-09	0.0020649	0.00011556	0.0028022	9.7746e-05	6.8456e-11	3.6301e-15	7.2081e-11	9.6616e-13	1.4405e-12	0.00052923	0.03889	0.025417	6.1598e-07	8.159e-10	1.8344e-12	0.32163	3-4	0.59708	2
8161865	PRUNE2	9	8161865	rs620552	1	0.23868	1	0.98949	0.98949	1	1	0.94851	9.7024e-30	6.1947e-36	1.4322e-15	5.3364e-23	1.3481e-28	3.0031e-27	2.2383e-18	6.0519e-31	1.9376e-35	2.9691e-24	3.8997e-33	7.6427e-33	0.010488	1.2181e-18	5.0234e-29	2.2025e-15	2.5895e-25	6.9832e-28	2.3027e-06	2.695e-23	7.108e-35	1.7886e-11	2.5576e-25	1.4936e-33	2.4586e-05	0.040996	1.4252e-14	4.985e-28	1.0086e-10	7.052e-13	0.94849	1-2-3-4-5	0.94849	5
8161839	NMRK1	9	8161839	rs3752955	1	0.99784	1	1	1	1	1	1	1.9555e-22	2.4923e-27	5.689e-21	2.332e-20	6.8743e-22	2.3421e-14	5.7111e-22	3.4916e-26	1.1368e-27	1.4429e-27	3.2483e-28	3.0466e-23	9.4947e-20	5.1218e-23	3.6756e-25	3.4151e-11	5.7162e-15	6.6425e-14	1.5727e-20	5.5109e-26	4.6683e-29	3.01e-26	6.0762e-27	4.8011e-27	2.9015e-21	1.6082e-06	1.3062e-07	8.1659e-16	6.8663e-24	7.7388e-26	1	1-2-3-4-5	1	5
8161648	KLF9	9	8161648	rs10868824	0.99397	0.40161	0.99162	0.99699	0.99699	0.9992	0.99968	0.99625	2.4865e-08	8.1869e-15	1.0199e-05	0.00079143	9.211e-07	3.9821e-06	4.4016e-08	8.3976e-12	8.9507e-14	1.1297e-15	2.1824e-14	2.9317e-11	0.0021783	7.561e-08	5.2597e-09	1.8192e-06	1.8354e-06	3.0603e-06	1.1291e-06	5.1214e-12	5.2386e-15	1.5064e-13	6.8268e-16	6.0217e-14	2.9848e-05	0.00076046	0.0003001	3.3123e-08	5.3041e-10	2.1092e-14	0.99592	1-2-3-4-5	0.99592	5
8161610	TMEM252	9	8161610	rs2131355	0.84743	0.36074	0.78059	0.075011	0.07492	0.32068	0.99954	0.068239	1.0466e-06	1.8716e-13	0.00016996	0.6785	1.2867e-05	0.00010369	6.3949e-07	1.3677e-08	2.2473e-12	1.8226e-14	5.3781e-12	3.0869e-10	0.24562	4.2765e-07	1.2022e-06	1.1592e-05	0.00066963	3.2607e-05	8.9865e-05	1.2543e-11	2.6135e-12	8.6724e-12	3.5638e-15	4.9824e-12	0.00068723	0.0065981	0.00013094	2.5248e-06	1.7842e-09	2.6413e-13	0.067371	4	0.6785	1
8161044	TPM2	9	8161044	rs1538535	0.99916	0.49521	0.99905	0.99999	0.99999	0.97699	0.2921	0.99763	4.2281e-08	1.8494e-15	1.284e-06	7.5341e-07	1.2579e-06	0.0014753	1.1905e-07	2.9995e-13	1.9781e-12	3.3438e-16	5.9661e-17	1.1122e-10	1.8756e-06	1.2309e-07	5.1446e-11	0.00057982	3.861e-06	0.021532	1.7036e-08	8.7308e-11	1.5299e-15	3.8968e-16	2.984e-15	1.9389e-15	1.8835e-07	0.00030402	0.68431	7.7245e-07	1.2729e-11	4.7166e-16	0.29179	1-2-3-5	0.68431	4
8161004	CD72	9	8161004	rs2071676	0.68805	0.18162	0.41577	0.98656	0.98654	0.95121	0.48521	0.99449	5.2237e-06	8.6574e-13	0.0011161	0.0011389	0.0082892	0.00058716	7.2951e-06	4.7685e-11	7.8177e-10	9.8296e-14	3.0154e-14	3.9495e-07	0.0022548	0.00020386	2.7958e-07	0.00013267	5.9299e-06	0.038764	1.8291e-06	1.067e-08	5.9517e-13	1.5084e-13	3.4704e-12	4.7697e-12	0.00043888	0.00026434	0.46569	2.8347e-06	2.3413e-09	5.8255e-13	0.4811	1-2-3-4-5	0.4811	5
8160637	B4GALT1	9	8160637	rs10758192	1	0.98898	1	1	1	0.76201	0.33891	0.99951	1.3587e-11	4.0511e-23	4.7829e-16	3.3719e-16	7.1145e-12	0.00048588	1.3895e-12	1.4016e-17	3.1075e-12	1.2876e-24	4.379e-25	2.3201e-16	6.255e-16	1.9178e-13	1.189e-16	2.6893e-06	2.0033e-07	0.23749	8.6544e-14	1.3992e-11	3.0065e-15	8.2845e-25	2.887e-21	2.7083e-21	2.2664e-13	7.382e-07	0.42311	1.403e-05	3.2406e-12	3.2542e-22	0.3389	1-2-3-5	0.42311	4
8160452	CDKN2B	9	8160452	rs1333034	0.99987	0.73663	0.9999	0.29643	0.29587	1	0.2476	0.29426	5.3697e-10	1.3073e-16	0.56355	9.9017e-08	1.2493e-08	7.9109e-08	0.00052734	4.69e-15	2.083e-15	8.911e-12	3.7536e-18	3.0243e-13	0.13538	0.0033244	6.5209e-13	0.0036618	6.8601e-10	3.3676e-08	3.6245e-05	4.1535e-08	2.1626e-18	3.8989e-12	6.3508e-12	6.5875e-18	0.0013156	0.0025846	0.18134	4.5612e-12	2.8923e-09	4.1154e-13	0.10828	3	0.56355	1
8160441	CDKN2A	9	8160441	rs3731257	0.93528	0.50117	0.92828	0.99939	0.99939	0.99558	0.50192	0.99293	3.4124e-07	1.4104e-12	0.00021576	7.4782e-05	1.0353e-05	0.0013593	7.5725e-07	2.8408e-12	1.2285e-12	1.3315e-12	4.9526e-14	2.519e-08	0.00029925	1.8705e-06	6.3117e-10	0.0025386	1.1387e-05	0.0029665	1.3484e-07	3.5698e-11	1.4178e-15	1.3489e-12	6.5826e-12	5.9728e-13	3.5724e-06	0.0025677	0.49099	3.8078e-07	8.029e-12	1.0034e-12	0.49896	1-2-3-4-5	0.49896	5
8160431	MIR31HG	9	8160431	rs1332183	0.80054	0.67129	0.82642	0.16983	0.16976	0.69469	0.99881	0.16871	1.2268e-06	1.7081e-13	0.00038054	0.30487	2.5487e-05	0.00018185	1.3126e-06	2.4427e-09	3.2641e-12	3.2791e-14	2.082e-12	6.0959e-10	0.5197	3.5176e-06	2.5555e-06	2.5256e-05	0.0001686	6.3636e-05	7.3984e-05	5.1291e-11	1.4913e-12	1.2986e-11	1.9419e-14	7.4081e-12	0.0051855	0.0058864	0.0005098	1.7792e-06	4.1137e-09	1.3772e-12	0.16292	3-4	0.5197	2
8160346	PTPLAD2	9	8160346	rs7044452	0.99972	0.72224	0.99978	1	0.99999	0.12966	0.065444	0.20044	6.7574e-06	4.0853e-16	3.1213e-07	9.6706e-08	8.2782e-09	0.78204	1.3762e-06	2.0271e-11	4.3684e-12	3.805e-17	8.6503e-18	5.7547e-13	3.2247e-07	7.1989e-10	3.7201e-13	0.0084416	0.0019982	0.086285	1.4625e-07	1.524e-11	2.6257e-15	3.1755e-17	7.0629e-18	9.6603e-18	1.149e-09	0.0070668	0.057781	5.4957e-06	2.1683e-12	1.0705e-18	0.056373	1-2	0.78204	2
8160213	TTC39B	9	8160213	rs686030	1	0.92128	1	0.014109	0.013968	1	0.7758	0.01119	7.9388e-21	2.6834e-27	0.22298	1.6022e-18	3.5429e-19	2.2429e-18	5.5797e-05	6.4022e-26	4.4488e-26	1.0338e-12	6.5871e-29	1.7789e-23	0.76253	3.748e-05	1.1726e-23	0.00022786	1.4732e-20	3.3915e-18	8.5002e-05	2.496e-10	3.3066e-29	6.2532e-12	6.0885e-14	2.072e-28	0.00033625	0.0029238	0.00089616	2.0213e-22	4.1107e-10	6.1936e-14	0.0099199	3-4	0.76253	2
8160151	ZDHHC21	9	8160151	rs2890989	0.99886	0.97514	0.99933	0.49844	0.49424	1	0.27754	0.4337	9.0197e-10	1.718e-16	0.41259	1.6927e-07	1.0541e-08	9.733e-08	0.0040139	6.1039e-15	1.7853e-15	6.0328e-12	6.2538e-18	2.8433e-13	0.088541	0.00026587	5.4985e-13	0.040238	8.9181e-10	3.0152e-08	0.00018539	2.8342e-08	1.552e-18	2.2759e-12	6.5974e-13	7.2654e-18	0.00015841	0.020731	0.26535	4.1008e-12	2.1804e-09	5.0623e-14	0.16792	3	0.41259	1
8159984	PLGRKT	9	8159984	rs2381277	1	0.99963	1	1	1	1	0.99969	0.9966	9.813e-13	2.7041e-22	9.123e-13	5.0722e-13	4.7672e-15	1.9944e-08	8.2804e-10	1.0566e-15	5.8051e-18	7.2482e-22	1.9321e-22	1.1695e-18	3.1478e-11	7.0824e-15	4.9989e-18	2.8149e-06	5.5668e-08	2.3298e-08	4.6568e-08	9.4255e-14	1.2859e-18	2.6825e-20	5.4495e-22	7.9362e-22	4.8366e-13	0.0034011	0.00030841	1.8724e-09	1.4184e-11	5.1034e-21	0.99629	1-2-3-4-5	0.99629	5
8159977	RLN2	9	8159977	rs4740810	0.99999	0.83249	1	1	1	0.37357	0.22968	0.82687	5.5208e-10	2.4212e-14	7.4741e-09	4.6691e-09	3.1495e-09	0.1689	2.2291e-10	5.8497e-15	2.2153e-14	5.4279e-16	7.2632e-16	7.461e-10	7.9815e-09	7.1181e-11	2.2182e-13	0.0013931	0.00077542	0.45672	4.8875e-11	4.1078e-14	2.546e-17	7.8615e-16	1.3585e-15	1.5197e-14	1.7001e-10	0.0020655	0.14331	3.8352e-05	1.1361e-14	3.3795e-16	0.2268	1-2-5	0.45672	3
8159919	SPATA6L	9	8159919	rs301488	0.92002	0.8246	0.94337	0.99988	0.99987	0.59322	0.41346	0.63741	1.6961e-06	2.4748e-13	2.5609e-05	3.1703e-05	1.5784e-06	0.32013	1.9509e-06	1.5495e-11	3.4991e-12	1.8626e-14	1.4357e-14	4.4257e-10	6.3221e-05	7.1855e-08	1.2741e-10	0.013658	0.001479	0.085127	5.4243e-07	3.6081e-11	4.5047e-15	4.8989e-14	4.206e-15	1.9185e-14	2.4929e-07	0.027199	0.16759	8.62e-06	1.3375e-11	1.9466e-15	0.38468	1-2-3-4-5	0.38468	5
8159900	GLIS3	9	8159900	rs10814919	0.99913	0.93205	0.99947	0.85133	0.8513	1	0.93827	0.8279	1.1531e-09	7.3628e-17	0.0085477	5.4261e-08	1.7112e-08	8.6646e-08	1.3987e-05	5.216e-15	2.9504e-15	6.3265e-12	2.5956e-18	6.8849e-13	0.13879	0.00011302	7.3326e-13	0.00095024	5.8596e-10	5.1677e-08	1.8844e-05	9.2441e-10	2.3589e-18	1.848e-10	8.497e-12	1.3287e-17	0.0012222	0.023784	0.052109	5.8166e-12	1.0207e-09	1.7639e-11	0.77445	1-2-3-4-5	0.77445	5
8159854	KIAA0020	9	8159854	rs4741769	0.66547	0.28037	0.49636	0.98237	0.98224	0.99381	0.68178	0.97946	1.3532e-05	6.2403e-13	0.0030001	0.0010568	0.00037584	0.00088924	7.9458e-05	2.3405e-10	6.1801e-10	1.5131e-13	2.3287e-14	4.4436e-09	0.012391	0.00021615	2.5403e-08	0.00059692	1.471e-05	0.0038348	4.3182e-05	8.4381e-08	6.672e-13	3.7922e-13	4.5948e-13	1.2811e-13	0.00058627	0.0024562	0.30921	6.3331e-07	2.255e-08	1.3842e-13	0.66523	1-2-3-4-5	0.66523	5
8159702	EHMT1	9	8159702	rs11137167	1	0.74989	1	0.5153	0.51498	0.88603	1	0.48777	4.4687e-14	7.3021e-21	1.0054e-11	0.1138	4.4303e-13	7.6458e-12	7.7073e-14	1.9391e-09	9.3144e-20	1.1176e-21	5.7402e-13	1.3759e-17	0.36997	2.5537e-14	1.579e-07	1.8807e-12	0.00016881	2.2313e-12	0.00031942	1.2946e-18	5.7461e-13	7.0688e-12	2.277e-22	5.5924e-13	0.00093286	0.027972	1.8214e-11	9.977e-07	1.0209e-08	2.2804e-13	0.48683	1-2-3-4-5	0.48683	5
8159670	NOXA1	9	8159670	rs4962232	0.79096	0.32128	0.6843	0.87422	0.87407	0.99904	0.45949	0.78717	1.647e-06	6.1332e-13	0.069927	0.00043341	2.3429e-05	0.00040334	0.00013164	1.4813e-11	3.0534e-12	5.1819e-11	2.5216e-14	9.0232e-10	0.054996	0.0001769	1.4706e-09	0.051592	4.5584e-06	9.8476e-05	1.6499e-05	2.4986e-09	3.6798e-15	2.9003e-11	8.2604e-12	2.7173e-14	0.00022783	0.035319	0.41816	1.7855e-08	4.1741e-10	1.0081e-12	0.36849	1-2-3-5	0.41816	4
8159554	UAP1L1	9	8159554	rs10870177	1	0.99997	1	0.018694	0.018452	1	0.26941	0.017959	1.5332e-31	2.5198e-38	0.72248	2.2913e-29	1.8664e-30	1.8735e-29	0.00021902	9.8292e-37	3.1443e-37	2.623e-12	6.9796e-40	4.6652e-35	0.25784	0.00041976	8.5747e-35	0.00064168	1.4055e-31	6.1203e-30	2.3429e-05	2.8825e-09	2.6935e-40	2.6665e-12	3.9992e-13	9.4706e-40	0.00056766	0.00083814	0.0068314	7.1726e-34	4.7308e-10	8.4827e-14	0.01014	3	0.72248	1
8159521	PTGDS	9	8159521	rs6926	0.98925	0.21288	0.97204	0.99989	0.99989	0.72248	0.56622	0.64341	3.6115e-07	1.6218e-11	3.0665e-05	2.2728e-05	1.5958e-06	0.25274	4.1525e-07	3.3151e-12	4.8313e-13	1.7942e-12	6.6845e-13	1.2114e-08	5.8888e-05	7.1222e-08	7.9874e-11	0.022532	0.002948	0.021797	1.041e-07	4.8984e-12	5.5867e-16	4.4927e-12	2.8381e-13	4.0638e-13	1.6901e-07	0.078259	0.13668	4.5795e-06	1.4304e-12	1.1756e-13	0.48493	1-2-3-4-5	0.48493	5
8159373	FAM69B	9	8159373	rs10870112	0.99912	0.49661	0.99901	0.99363	0.99363	0.72877	0.50879	1	3.8212e-09	1.1601e-15	6.6519e-07	1.0863e-06	0.0062546	8.2169e-07	2.5742e-09	5.0954e-14	2.6874e-10	7.819e-17	6.1971e-17	6.2787e-06	1.1003e-06	2.933e-05	2.5687e-07	6.7826e-08	1.3432e-08	0.26493	6.4781e-10	4.9882e-10	3.8605e-13	1.3178e-16	8.2247e-12	1.0153e-10	8.0555e-05	1.7264e-07	0.21999	3.9454e-05	1.8752e-10	1.8701e-12	0.50866	1-2-3-4-5	0.50866	5
8159109	LINC00094	9	8159109	rs2427971	0.94051	0.70699	0.95189	0.9971	0.9969	0.99776	0.18051	0.96614	1.7893e-06	1.0387e-13	0.0018563	4.6041e-05	4.5026e-06	0.001024	0.00018363	8.0546e-12	1.5644e-11	1.0187e-12	2.1628e-15	4.2777e-10	0.0009804	1.0121e-05	1.7968e-10	0.024175	3.124e-06	0.0011635	7.2997e-06	1.2804e-08	5.0455e-15	2.9474e-13	3.8405e-13	4.3577e-15	6.2643e-06	0.0055861	0.79107	3.7164e-08	4.8371e-10	1.8687e-14	0.17388	1-2-3-5	0.79107	4
8158714	EXOSC2	9	8158714	rs7028896	0.74092	0.88193	0.81843	0.33226	0.33178	0.99563	0.42048	0.29639	2.588e-06	4.9863e-13	0.45706	0.0037035	4.3303e-05	0.00031642	0.00040828	2.5575e-10	2.8964e-11	9.4347e-11	6.2923e-14	1.0678e-09	0.20575	0.00031878	4.9649e-08	0.019441	1.7693e-05	0.00028619	6.5672e-05	5.6122e-09	4.1233e-13	2.9782e-11	4.9152e-12	2.1864e-13	0.00086693	0.016848	0.10165	3.8278e-07	2.2891e-09	8.7593e-13	0.19322	3	0.45706	1
8158560	TOR1B	9	8158560	rs10116248	1	0.41453	1	0.011375	0.011347	1	1	0.0092345	7.5542e-14	9.7118e-21	1.9785e-10	4.3902e-07	1.0964e-12	7.7279e-12	3.6759e-13	4.2133e-15	3.3749e-19	2.791e-20	3.097e-18	2.1468e-17	0.98826	2.9705e-13	4.3355e-13	1.0232e-11	2.846e-10	4.1447e-12	2.8343e-05	6.8099e-18	6.0532e-19	1.029e-11	2.9991e-21	1.9416e-18	0.00036313	0.0024755	8.2528e-11	8.2266e-13	2.0009e-10	8.3529e-14	0.0088714	3-4	0.98826	2
8158431	PHYHD1	9	8158431	rs719703	0.99968	0.35262	0.9995	0.99998	0.99995	0.98842	0.41033	0.99786	1.8735e-06	5.2024e-16	5.7035e-06	8.3928e-07	6.1048e-07	0.00023987	1.8141e-05	1.1483e-11	1.0214e-10	4.7149e-16	2.5481e-17	2.047e-11	1.4895e-05	1.8947e-07	2.8898e-11	0.0006347	2.1796e-06	0.011332	3.2702e-06	4.4897e-09	3.845e-14	1.141e-15	2.7099e-15	4.5556e-16	4.0056e-07	0.0012174	0.57743	5.0179e-07	5.4228e-10	6.4442e-16	0.40909	1-2-3-5	0.57743	4
8158380	PKN3	9	8158380	rs9697210	0.67708	0.57353	0.69011	0.96595	0.96529	0.98501	0.81475	0.90183	3.8713e-05	1.3925e-12	0.0081055	0.0020452	8.3346e-05	0.009369	0.00040729	1.0678e-09	8.5276e-11	8.8212e-13	8.474e-14	3.2499e-09	0.023656	2.6758e-05	1.0813e-08	0.011702	0.00023397	0.0032163	0.00021451	7.9544e-09	3.4993e-13	1.8893e-12	2.5695e-13	1.5849e-13	0.00013316	0.042402	0.1523	1.4835e-06	6.8072e-09	1.1209e-13	0.74607	1-2-3-4-5	0.74607	5
8158094	TTC16	9	8158094	rs4836579	0.78574	0.37917	0.71457	0.99762	0.99761	0.96474	0.15407	0.98507	2.7716e-06	2.8733e-12	0.0008239	0.00056352	0.00013922	0.0071033	6.8413e-06	2.1203e-11	2.838e-11	5.1697e-13	4.7968e-14	3.804e-08	0.00083443	1.1892e-05	3.9505e-09	0.0041179	2.5629e-05	0.027423	6.7283e-07	9.503e-10	1.5e-14	2.5261e-13	8.4677e-13	2.5367e-13	9.8456e-06	0.0014546	0.8063	7.3731e-07	6.4486e-11	4.784e-14	0.15118	1-2-3-5	0.8063	4
8157905	MVB12B	9	8157905	rs2052156	0.99901	0.3455	0.99837	0.9922	0.99218	0.99816	0.71041	0.90565	6.5491e-09	1.1137e-11	0.0018152	9.7471e-07	5.6865e-08	0.0016007	1.3902e-05	1.201e-13	2.6976e-14	7.2061e-11	7.3661e-14	4.6008e-09	0.0059533	4.7073e-06	6.3299e-12	0.027386	6.4201e-06	0.00022892	8.1698e-06	4.1795e-10	6.8685e-17	1.1211e-10	1.2903e-11	6.3719e-14	2.5852e-05	0.057561	0.25855	2.2794e-08	3.3585e-10	3.8426e-12	0.64685	1-2-3-4-5	0.64685	5
8157761	NEK6	9	8157761	rs16927294	1	0.78788	1	0.76169	0.76104	1	1	0.55616	3.5791e-11	8.8067e-19	7.5963e-08	2.552e-08	4.9717e-11	2.8946e-09	2.419e-08	4.2807e-15	4.7945e-17	2.5846e-18	3.1463e-19	1.4594e-15	0.23824	1.0664e-10	4.9599e-14	3.6568e-07	3.5948e-10	6.6344e-10	0.00064883	1.7528e-13	6.2438e-19	9.1856e-13	3.9395e-19	2.8853e-19	6.5236e-05	0.20495	2.1548e-06	1.0727e-12	2.6819e-09	9.3265e-15	0.55609	1-2-3-4-5	0.55609	5
8157691	SKA2	17	8157691	rs8077332	0.90381	0.60788	0.91203	0.99286	0.99253	0.97176	0.47016	0.8175	2.3645e-05	6.6131e-13	0.00072656	0.0031253	1.3633e-05	0.022228	0.00027431	5.279e-10	1.9689e-11	7.7341e-13	1.2272e-13	7.2262e-10	0.0032629	1.1597e-06	1.1233e-08	0.101	0.00031694	0.002532	3.3236e-05	1.4915e-09	9.6443e-14	1.1295e-12	5.9072e-14	1.2665e-13	1.114e-05	0.051503	0.40304	9.6337e-07	4.7359e-10	2.8779e-14	0.4119	1-2-3-4-5	0.4119	5
8157582	GSN	9	8157582	rs10985200	1	0.2561	1	0.95701	0.95329	1	1	0.88398	1.5822e-21	4.2324e-28	1.1278e-06	6.1964e-19	1.1213e-20	1.9289e-19	3.9944e-08	6.2756e-26	2.5092e-27	3.0017e-17	1.8333e-29	6.7587e-25	0.042943	6.2545e-10	1.5832e-24	1.5575e-07	4.4861e-21	5.1501e-20	0.0037159	3.8171e-13	1.15e-29	8.6411e-13	2.7701e-18	1.8933e-29	4.9017e-05	0.069359	1.0208e-06	1.6498e-23	8.8266e-08	1.5397e-14	0.88393	1-2-3-4-5	0.88393	5
8157534	CNTRL	9	8157534	rs10760135	0.99996	0.46227	0.99995	0.13566	0.1356	1	0.99486	0.13343	6.0578e-10	4.5773e-17	0.0044269	6.018e-08	4.0524e-09	6.1626e-08	3.4783e-06	3.1885e-15	9.1949e-16	1.3611e-13	1.8465e-18	1.0275e-13	0.8567	1.3983e-05	2.7763e-13	3.7959e-05	3.7734e-10	1.5022e-08	5.4394e-05	8.8172e-11	7.7765e-19	1.6827e-11	4.6691e-14	3.1432e-18	0.0032022	0.0053522	0.0006614	1.7482e-12	1.8516e-09	9.0205e-13	0.12955	3-4	0.8567	2
8157524	TLR4	9	8157524	rs2737191	0.99994	0.99817	0.99996	0.045238	0.045212	0.19364	1	0.044326	7.8962e-11	1.5805e-17	2.0628e-07	0.8062	2.4331e-09	8.3911e-09	4.9696e-10	3.6544e-09	3.3597e-16	1.6557e-17	3.1147e-12	5.6054e-14	0.14762	4.0473e-10	2.9467e-06	8.4262e-09	0.00014949	5.4319e-09	2.6285e-05	8.2323e-15	2.0732e-12	4.0788e-12	2.6239e-18	1.0791e-11	0.0009385	0.0016782	7.7347e-08	2.3008e-06	1.136e-09	3.2935e-13	0.043382	4	0.8062	1
8157516	TRIM32	9	8157516	rs1372328	0.98782	0.44706	0.98464	0.99943	0.99943	0.99985	0.13243	0.9993	4.1283e-08	1.5674e-14	0.00027549	1.4437e-05	1.1909e-05	9.9974e-06	9.1688e-07	4.3507e-13	1.6078e-12	1.1345e-13	4.2953e-16	6.9283e-10	0.00020614	4.4515e-05	2.9328e-10	0.00013371	6.8455e-08	0.00011762	8.9852e-08	2.0911e-09	7.9661e-16	4.3825e-14	2.5742e-12	5.78e-15	1.9584e-05	5.6811e-05	0.86698	4.9246e-09	1.0173e-10	7.7983e-14	0.13213	1-2-3-5	0.86698	4
8157446	ORM1	9	8157446	rs1631637	0.99997	0.7185	0.99997	0.0071636	0.0071335	1	0.99999	0.0061967	6.3782e-11	1.5403e-17	4.4145e-06	5.6896e-07	6.7767e-10	1.7217e-08	5.4055e-09	9.8456e-15	1.7386e-16	1.4469e-16	7.7992e-18	3.2003e-14	0.99256	3.9491e-09	8.7068e-13	7.0897e-08	1.202e-09	9.1648e-09	3.0096e-05	6.2978e-14	1.9261e-18	4.8144e-12	1.9352e-17	7.0973e-18	0.00027026	0.0012071	6.3532e-07	5.4439e-12	2.0462e-10	4.969e-14	0.0059257	3-4	0.99256	2
8157444	MIR455	9	8157444	rs7850171	0.80344	0.93952	0.8706	0.97956	0.97955	0.92265	0.49172	0.99879	9.0313e-07	4.1703e-14	0.00010957	0.00049412	0.017533	6.1514e-05	1.981e-06	2.4905e-11	1.5488e-08	6.7674e-15	9.8013e-15	9.2199e-08	0.00046161	0.00095864	4.1189e-07	1.6653e-05	2.2697e-06	0.059253	5.6005e-07	1.5614e-07	6.8968e-12	2.6264e-14	2.0356e-12	2.2261e-12	0.00088612	5.6484e-05	0.43035	7.0598e-06	1.4831e-08	3.3303e-13	0.48981	1-2-3-4-5	0.48981	5
8157270	SLC31A1	9	8157270	rs10759637	0.94868	0.72326	0.95933	0.99955	0.99955	0.99359	0.34957	0.99984	4.892e-07	2.7588e-14	3.577e-05	1.8235e-05	0.00033221	3.3774e-05	3.7844e-06	2.1505e-12	9.1028e-10	2.6767e-15	8.1813e-16	2.5996e-09	3.4135e-05	1.5237e-05	5.3166e-09	1.9163e-05	2.22e-07	0.0060284	2.1305e-07	1.534e-07	2.3778e-13	2.5111e-15	4.4442e-14	2.7785e-14	1.2528e-05	1.5261e-05	0.64396	2.8924e-07	7.2504e-09	4.5552e-15	0.34949	1-2-3-5	0.64396	4
8157233	HSDL2	9	8157233	rs4979108	1	0.99967	1	1	1	1	0.63844	0.99992	3.0298e-15	3.219e-18	5.7046e-13	2.7214e-13	1.7099e-14	3.6689e-08	1.7854e-14	3.2029e-20	1.6802e-20	1.3903e-17	8.7486e-20	4.9597e-15	1.431e-12	2.3891e-15	1.2201e-18	1.7598e-05	2.8215e-10	1.3839e-07	5.9073e-15	2.5779e-18	2.0288e-23	3.5498e-17	5.7426e-18	1.1296e-19	8.3641e-15	6.2047e-05	0.36154	1.0603e-11	8.3062e-19	2.421e-18	0.63838	1-2-3-4-5	0.63838	5
8157092	TMEM38B	9	8157092	rs1979993	0.99967	0.44428	0.99958	0.99807	0.99807	1	0.32295	0.97813	2.061e-09	1.1547e-15	0.0011923	3.2711e-07	3.118e-08	1.3859e-06	4.4702e-06	1.5137e-14	5.6381e-15	2.9655e-12	2.7241e-17	3.1835e-12	0.00071966	1.0003e-05	1.508e-12	0.013294	7.7459e-09	6.0798e-07	4.1e-07	2.423e-10	5.0005e-18	1.461e-12	2.8071e-12	4.9449e-17	7.6291e-06	0.006653	0.66255	4.9641e-11	2.5085e-11	2.1423e-13	0.31557	1-2-3-5	0.66255	4
8157074	FKTN	9	8157074	rs17251166	0.94596	0.40976	0.92764	0.99554	0.99552	0.9981	0.95837	0.98141	1.334e-06	8.7915e-14	0.00017165	0.0008709	2.0218e-05	0.00029358	5.4297e-06	1.533e-10	1.6965e-11	2.7927e-14	3.3547e-14	6.7736e-10	0.0033501	2.1448e-06	1.117e-08	0.0003673	4.5629e-05	0.00066482	1.6389e-05	7.2222e-10	1.8128e-13	5.1315e-13	3.1748e-14	1.6586e-13	4.4895e-05	0.013472	0.040108	1.1615e-06	1.8286e-09	8.0226e-14	0.94056	1-2-3-4-5	0.94056	5
8157058	FSD1L	9	8157058	rs2771045	0.68143	0.15469	0.37333	0.92949	0.92788	0.99068	0.38335	0.91106	4.881e-05	2.3454e-12	0.040599	0.0019043	0.00045046	0.00348	0.0014693	2.1524e-10	4.246e-10	1.8242e-12	7.663e-14	7.6405e-09	0.026331	0.00076717	1.4104e-08	0.0084391	2.2868e-05	0.0034087	8.9035e-05	2.0936e-07	1.6847e-13	1.3507e-12	1.7906e-12	1.3542e-13	0.00045976	0.0065518	0.55798	2.585e-07	1.0878e-08	1.8029e-13	0.34799	1-2-3-5	0.55798	4
8157027	NIPSNAP3B	9	8157027	rs2515606	0.98514	0.73097	0.98837	0.99997	0.99997	0.60981	0.34569	0.99936	1.4448e-08	7.8132e-13	3.8394e-06	5.4597e-06	1.285e-05	0.00054522	1.1896e-08	1.7275e-13	1.5703e-12	2.2065e-14	2.9106e-14	2.8469e-07	5.5323e-06	1.7524e-07	7.0092e-10	2.37e-05	6.8763e-06	0.38959	2.3932e-09	4.5033e-12	1.9373e-15	3.4389e-14	4.7754e-13	3.6258e-12	3.8267e-07	5.4243e-05	0.26413	2.7551e-05	1.2026e-12	8.7104e-14	0.34559	1-2-5	0.38959	3
8157021	NIPSNAP3A	9	8157021	rs2487714	1	0.26625	1	1	1	1	0.97887	0.99845	7.6067e-12	2.0704e-17	1.0334e-08	1.5822e-09	1.2647e-10	2.6001e-07	5.4241e-10	2.2819e-16	8.1226e-17	8.1403e-17	4.1668e-18	1.4929e-13	6.7342e-08	2.2912e-10	2.3588e-14	3.7468e-05	2.3202e-08	6.2783e-07	6.1795e-10	2.2428e-13	3.6174e-19	1.0606e-15	1.6543e-16	2.2687e-17	2.2398e-09	0.0015092	0.021096	9.1046e-10	3.3495e-13	4.1091e-16	0.97736	1-2-3-4-5	0.97736	5
8156861	STX17	9	8156861	rs10739795	0.84663	0.15604	0.61039	0.37042	0.36919	0.99809	0.4204	0.3071	4.1097e-06	1.4155e-12	0.39852	0.0008927	0.00010079	0.00070557	0.0011173	3.2049e-11	1.1021e-11	4.4775e-11	3.0381e-14	2.3868e-09	0.2292	0.00039508	7.3295e-09	0.032738	4.7144e-06	0.00020178	0.00010963	9.6042e-09	1.4873e-14	2.5797e-11	3.8476e-12	5.5622e-14	0.0004728	0.029606	0.14582	2.8609e-08	1.3765e-09	4.8916e-13	0.16011	3	0.39852	1
8156706	TMOD1	9	8156706	rs913912	0.96045	0.96499	0.97641	0.99994	0.99988	0.97212	0.14939	0.97477	2.0551e-05	5.7142e-14	2.2787e-05	1.2352e-05	7.6976e-07	0.013196	4.3233e-05	5.0639e-11	3.6663e-11	1.5821e-14	9.9539e-16	8.4409e-11	2.2278e-05	4.6342e-08	4.2959e-11	0.0091562	3.1599e-05	0.014614	2.1976e-06	9.8856e-10	1.3355e-14	7.2654e-15	3.0008e-15	1.1512e-15	7.39e-08	0.0027215	0.81355	3.5475e-07	6.3101e-11	2.5565e-16	0.1466	1-2-3-5	0.81355	4
8156538	HIATL1	9	8156538	rs2479587	0.72832	0.32243	0.60913	0.10289	0.10264	0.997	0.96082	0.09396	5.5631e-06	1.7436e-12	0.028371	0.0013254	6.7605e-05	0.0012273	6.4225e-05	5.9626e-11	1.239e-11	1.2892e-12	4.8513e-14	3.0607e-09	0.86576	5.3825e-05	5.6536e-09	0.00078814	9.4298e-06	0.00036785	0.00017439	1.0717e-09	1.7484e-14	1.2424e-11	2.5312e-13	6.743e-14	0.001536	0.0083152	0.0082334	4.6381e-08	3.0082e-09	3.5711e-13	0.083701	3-4	0.86576	2
8156393	SUSD3	9	8156393	rs6479447	1	0.99998	1	0.032047	0.031138	1	0.10837	0.027097	3.0961e-15	5.547e-22	0.86903	9.8029e-13	4.2763e-14	3.6037e-13	0.00087958	4.2873e-20	6.084e-21	7.8659e-12	2.4713e-23	1.0187e-18	0.098238	0.00049646	3.9756e-18	0.0033308	5.5073e-15	1.126e-13	2.9393e-05	6.1981e-09	1.1816e-23	2.4187e-12	8.4407e-13	3.6471e-23	0.00018417	0.001391	0.017891	2.8743e-17	3.3782e-10	4.9429e-14	0.0085245	3	0.86903	1
8156360	ANKRD19P	9	8156360	rs12554627	0.94786	0.94051	0.96836	0.077044	0.076976	0.25995	0.99988	0.070143	1.9158e-07	3.3276e-14	3.2226e-05	0.73917	7.2745e-06	2.4267e-05	1.2656e-07	1.2502e-08	6.7985e-13	2.9214e-15	7.1316e-12	1.1657e-10	0.18317	2.8129e-07	8.6179e-07	2.3949e-06	0.00083607	1.0205e-05	6.7303e-05	4.896e-12	1.7914e-12	8.2694e-12	1.4048e-15	5.7392e-12	0.00057464	0.0065539	4.2634e-05	2.7282e-06	1.3481e-09	2.8968e-13	0.069504	4	0.73917	1
8156341	CENPP	9	8156341	rs10992308	1	0.49906	1	1	1	1	0.99315	0.99985	4.162e-27	1.0563e-34	8.9945e-27	5.7575e-29	9.6365e-30	1.8157e-17	8.8788e-20	1.0682e-32	1.5501e-32	6.3549e-33	3.9395e-36	1.4766e-30	8.4297e-27	1.2357e-28	4.2734e-34	4.5421e-06	1.0782e-19	2.8527e-17	1.7928e-21	4.1535e-24	5.7102e-36	1.7293e-32	3.5159e-32	3.9438e-35	1.4245e-28	0.00014473	0.0068496	4.4771e-21	1.858e-25	1.895e-32	0.993	1-2-3-4-5	0.993	5
8156321	SYK	9	8156321	rs290991	0.97529	0.86133	0.98349	0.42073	0.42062	0.99997	0.97814	0.43592	2.3172e-08	4.6764e-15	0.010107	2.4935e-05	2.6704e-06	2.5664e-06	1.7101e-05	8.1732e-13	2.6763e-13	2.6171e-13	4.3474e-16	3.3455e-11	0.54936	0.00025661	9.8652e-10	0.0001331	6.7431e-08	2.9246e-06	9.899e-05	2.7029e-09	1.7443e-15	7.1931e-12	4.5775e-13	3.5667e-15	0.01951	0.004334	0.011339	1.8137e-09	2.078e-08	2.183e-12	0.40481	3-4	0.54936	2
8156290	CKS2	9	8156290	rs3211667	0.99853	0.73538	0.99889	0.98585	0.98578	0.99889	0.9999	0.8577	2.36e-08	1.9204e-15	4.5462e-06	0.0010066	1.1349e-07	6.4519e-06	1.0007e-07	1.8082e-10	4.8025e-14	6.5109e-16	2.6239e-14	4.3796e-12	0.013127	1.1468e-08	1.452e-09	6.7779e-06	9.4363e-05	2.4548e-06	6.7921e-05	1.4694e-12	2.0954e-14	1.254e-12	1.6073e-16	2.6048e-14	1.55e-05	0.12799	8.2871e-05	3.5471e-07	4.6981e-10	2.9284e-14	0.8576	1-2-3-4-5	0.8576	5
8156228	CTSL	9	8156228	rs3118869	1	0.71741	1	1	0.99996	0.99349	0.1887	0.85099	4.6072e-06	1.112e-21	1.5368e-12	2.2602e-12	1.3659e-13	0.0060452	3.5797e-05	1.1163e-11	1.5398e-12	2.3096e-22	4.6259e-23	2.4769e-18	2.3833e-12	4.1299e-15	2.0653e-17	0.12115	1.2396e-05	0.00044314	1.8725e-06	2.0781e-10	1.2216e-15	1.9112e-22	3.638e-23	1.0909e-22	1.4027e-14	0.021759	0.68362	2.3398e-08	2.0219e-11	8.8257e-24	0.16693	1-2-3-5	0.68362	4
8156199	DAPK1	9	8156199	rs4878104	0.9999	0.28616	0.9998	0.53693	0.53569	0.99974	1	0.46886	8.9316e-10	4.3551e-17	1.3527e-07	0.00025249	2.6611e-09	1.2673e-07	3.8299e-09	2.8849e-11	1.3165e-15	1.1486e-17	3.5296e-15	7.4335e-14	0.46259	2.5616e-10	2.5473e-10	7.1832e-08	3.031e-06	4.0018e-08	0.0012424	5.5988e-14	2.6171e-15	6.1502e-12	2.2743e-18	2.0706e-15	0.00021926	0.067047	1.0727e-06	8.1694e-09	7.1163e-09	7.2427e-14	0.46864	1-2-3-4-5	0.46864	5
8156160	KIF27	9	8156160	rs7855177	0.69184	0.32385	0.57201	0.97345	0.97338	0.9917	0.48763	0.95671	7.7115e-06	4.4507e-12	0.012201	0.0011669	0.00018488	0.0037981	5.4217e-05	5.3113e-11	3.0515e-11	4.6866e-12	9.7515e-14	2.0951e-08	0.01263	0.000167	7.4789e-09	0.0064584	2.3403e-05	0.0031197	7.7082e-06	4.734e-09	2.4842e-14	3.8275e-12	6.2464e-12	2.8688e-13	0.00019815	0.0069421	0.48638	2.6079e-07	7.3644e-10	7.4879e-13	0.46666	1-2-3-5	0.48638	4
8156126	RMI1	9	8156126	rs296887	0.99972	0.25585	0.99939	0.065953	0.065857	0.95201	1	0.061973	2.9603e-09	1.8014e-15	1.8043e-06	0.047937	3.9956e-08	1.1874e-06	4.5249e-09	3.892e-10	5.4984e-15	1.6507e-16	5.9479e-13	2.2471e-12	0.88392	4.9159e-09	8.2833e-08	1.0979e-07	4.9195e-05	2.614e-07	9.618e-05	8.8446e-14	7.7154e-14	1.533e-11	3.1776e-17	5.0945e-13	0.0021865	0.0060199	1.0614e-06	1.571e-07	2.04e-09	4.605e-13	0.059785	3-4	0.88392	2
8156043	PSAT1	9	8156043	rs7849881	0.92276	0.34095	0.87821	0.99969	0.99947	0.24203	0.10096	0.26547	0.00017192	1.8631e-13	7.6e-05	9.0238e-05	3.3937e-05	0.70014	4.9198e-05	4.1469e-10	5.0453e-10	1.4185e-14	4.0179e-15	5.4655e-10	0.00010636	8.639e-07	1.8052e-09	0.022576	0.0011296	0.056397	4.0184e-06	2.0113e-09	2.9516e-13	1.1822e-14	4.9333e-15	1.1649e-14	1.7437e-06	0.010188	0.1196	3.336e-06	2.6773e-10	9.1893e-16	0.089432	1-2	0.70014	2
8156026	CEP78	9	8156026	rs1571777	0.74174	0.50859	0.72136	0.99723	0.99722	0.41682	0.35467	0.38657	1.7998e-06	3.2408e-10	0.00053105	0.0010896	3.1229e-05	0.52618	2.3644e-06	4.0612e-11	4.9035e-12	6.0196e-12	3.6283e-11	1.3915e-07	0.0011129	2.3712e-06	2.9882e-09	0.012318	0.01379	0.042074	6.1621e-07	6.6938e-11	8.8906e-15	2.241e-11	8.0105e-13	1.0842e-11	4.6963e-06	0.058408	0.064189	1.6528e-05	1.5544e-11	4.3337e-13	0.28025	1-2	0.52618	2
8155946	VPS13A	9	8155946	rs17424026	0.99765	0.52332	0.99745	0.94123	0.9412	1	0.79332	0.86665	6.1006e-09	1.1564e-15	0.0064734	1.9457e-06	1.1192e-07	1.5547e-06	1.8073e-05	8.6266e-14	1.986e-14	4.5947e-13	6.8094e-17	3.5246e-12	0.052161	1.754e-05	1.0239e-11	0.0088877	2.5933e-08	9.616e-07	1.648e-05	4.9022e-10	3.3202e-17	3.4513e-12	1.5539e-13	1.3388e-16	0.00011241	0.065793	0.19128	1.9989e-10	3.2622e-10	1.1085e-13	0.67524	1-2-3-4-5	0.67524	5
8155849	ANXA1	9	8155849	rs10429583	0.94789	0.9453	0.96839	0.62867	0.62863	0.99651	0.99946	0.6522	1.113e-07	2.1277e-14	0.00027138	0.0034558	6.2576e-06	1.3431e-05	4.8477e-07	4.8839e-11	5.1869e-13	1.3705e-14	3.5985e-14	1.006e-10	0.34147	2.266e-06	4.9322e-07	6.8415e-06	3.6349e-06	7.9626e-06	3.3283e-05	2.4205e-11	2.8158e-13	5.916e-12	9.9185e-15	1.0885e-12	0.026124	0.0025475	0.00023278	3.2379e-07	1.3281e-08	4.8517e-12	0.62582	1-2-3-4-5	0.62582	5
8155747	C9orf135	9	8155747	rs10521434	1	0.5	1	1	1	0.0048017	0.0009739	0.012684	1.2764e-18	9.1981e-25	2.6433e-21	2.1952e-21	1.5669e-22	0.98578	1.7265e-19	2.3249e-24	9.2339e-25	1.4095e-26	4.1452e-27	3.1107e-22	3.6676e-21	7.3902e-24	8.8351e-27	0.0012496	0.00011244	0.0093067	1.4715e-20	2.0493e-24	3.8537e-28	5.5015e-27	1.2982e-27	2.4101e-27	1.493e-23	0.00017516	0.0026907	1.034e-07	2.4664e-25	1.1379e-28	0.0006862	1-2	0.98578	2
8155707	TJP2	9	8155707	rs1416738	1	0.83729	1	0.049537	0.049519	1	1	0.044458	4.6952e-20	1.8526e-27	3.2188e-09	1.2001e-13	1.3594e-19	3.9811e-18	2.3342e-12	1.313e-21	7.4862e-26	1.0981e-18	7.0052e-25	3.2201e-24	0.9501	3.3464e-12	9.2066e-20	1.4475e-10	8.1496e-17	1.1699e-18	1.8311e-05	2.8847e-17	1.7166e-25	5.0552e-11	3.091e-19	4.194e-25	0.00036324	0.0054241	2.0636e-09	2.3675e-19	1.4614e-10	9.7241e-13	0.044095	3-4	0.9501	2
8155699	FXN	9	8155699	rs4744808	0.76767	0.22962	0.57257	0.99888	0.99879	0.91654	0.29069	0.9511	3.3268e-05	7.7305e-13	0.00035571	0.00031618	6.0186e-05	0.037651	5.5652e-05	1.0784e-10	1.2655e-10	6.4529e-14	1.4616e-14	6.4975e-09	0.00038223	2.9738e-06	1.8985e-09	0.0068097	8.9537e-05	0.045309	3.5272e-06	3.5659e-09	5.2844e-14	4.772e-14	7.3229e-14	6.2678e-14	3.2915e-06	0.0032065	0.61904	1.625e-06	2.5993e-10	7.3091e-15	0.28668	1-2-3-5	0.61904	4
8155665	PGM5	9	8155665	rs7046236	1	0.9908	1	0.0065964	0.0065671	1	1	0.0052863	2.8353e-15	5.3361e-22	7.6091e-09	2.0735e-10	5.0017e-14	3.2696e-13	7.8952e-12	3.0126e-18	7.6131e-21	3.2189e-19	2.289e-21	1.1576e-18	0.99316	5.1049e-12	2.7758e-16	1.0092e-10	2.1851e-13	1.2517e-13	2.9243e-05	6.992e-17	4.5015e-22	6.9137e-12	2.7426e-20	1.6703e-21	0.00024596	0.0015268	5.6699e-10	6.6083e-16	1.6955e-10	5.1632e-14	0.0050403	3-4	0.99316	2
8155327	ALDH1B1	9	8155327	rs4646769	0.97241	0.37494	0.95878	0.95178	0.95071	0.97485	0.67933	0.81663	1.4669e-05	3.0671e-14	0.032764	8.7853e-05	1.8118e-06	0.022095	0.00078762	7.863e-10	1.2015e-11	6.641e-13	3.4354e-15	5.5695e-11	0.015235	7.1764e-05	2.3039e-10	0.032281	0.00053839	0.0024152	0.00026978	1.136e-08	7.3541e-14	6.5996e-13	1.6431e-13	3.3908e-15	5.6664e-05	0.079296	0.23024	1.1269e-06	4.3466e-09	2.4518e-14	0.58384	1-2-3-4-5	0.58384	5
8155250	GRHPR	9	8155250	rs7856656	1	1	1	1	1	1	1	1	2.9137e-33	1.6093e-41	7.0465e-31	6.1943e-32	1.4154e-34	7.7105e-29	1.1588e-28	9.539e-36	2.7154e-39	1.2815e-38	2.4639e-41	1.8613e-38	2.0462e-28	2.6835e-33	1.6193e-37	6.5089e-20	2.2377e-27	6.6546e-30	1.4249e-24	6.7605e-33	1.3628e-39	1.5483e-35	6.5696e-39	2.204e-41	5.2823e-30	1.3002e-10	4.3695e-17	5.2531e-30	1.0789e-26	2.0976e-35	1	1-2-3-4-5	1	5
8155192	GLIPR2	9	8155192	rs7875409	0.99623	0.47785	0.99557	0.99993	0.99993	0.99883	0.54319	0.98357	4.3694e-07	6.0405e-15	1.6439e-05	4.8608e-06	3.2798e-07	0.00080046	4.4478e-06	3.9839e-12	1.2571e-12	5.1844e-15	3.2703e-16	1.8811e-11	4.6316e-05	1.3078e-07	2.7503e-11	0.0061832	6.428e-06	0.00035958	1.1055e-06	2.9123e-10	1.5375e-15	1.3884e-14	4.3951e-15	7.3708e-16	4.9174e-07	0.0093638	0.44945	4.6448e-08	7.9661e-11	1.9086e-15	0.53377	1-2-3-4-5	0.53377	5
8154962	DNAJB5	9	8154962	rs10972297	0.98281	0.21685	0.95696	0.99635	0.99635	0.99902	0.99848	0.97962	2.8056e-07	1.0167e-12	5.4327e-05	0.00033776	4.9415e-06	0.00033358	2.1935e-07	8.899e-12	6.6275e-13	6.5659e-14	9.1965e-13	4.9376e-09	0.0032301	2.1682e-07	2.4254e-09	3.7371e-05	6.7164e-05	0.00023048	7.7305e-07	5.3045e-12	3.8001e-15	2.4205e-11	3.2016e-14	5.1795e-12	2.2431e-05	0.016317	0.00085859	1.1994e-06	3.2666e-11	4.3392e-12	0.9785	1-2-3-4-5	0.9785	5
8154953	KIAA1045	9	8154953	rs3739873	0.78002	0.35533	0.69307	0.071816	0.07173	0.48834	0.99849	0.063471	2.5834e-06	5.3895e-13	0.00049434	0.51068	4.3864e-05	0.0003386	2.01e-06	5.5994e-09	6.4853e-12	5.2546e-14	5.8089e-12	1.1256e-09	0.41624	1.5402e-06	5.7233e-07	4.0181e-05	0.0004713	0.00011577	8.2081e-05	4.2384e-11	8.1644e-13	1.6029e-11	1.2227e-14	3.8009e-12	0.00071384	0.0081685	0.00047238	1.3726e-06	1.1514e-09	3.4599e-13	0.062121	4	0.51068	1
8154934	IL11RA	9	8154934	rs2070074	0.98677	0.64775	0.98849	0.98615	0.98615	0.99987	0.97684	0.98033	6.582e-08	1.591e-14	0.00028704	8.909e-05	8.5218e-07	2.1325e-05	2.0376e-06	3.6162e-12	2.1004e-13	6.3482e-14	4.6563e-15	4.717e-11	0.013273	1.6479e-06	5.9745e-10	0.00026722	1.3866e-06	1.3888e-05	6.1781e-06	1.2013e-10	1.972e-15	1.8194e-12	4.1396e-14	1.331e-14	0.00019416	0.005722	0.022569	1.9406e-08	8.0663e-10	4.0557e-13	0.95755	1-2-3-4-5	0.95755	5
8154885	NUDT2	9	8154885	rs10972067	1	0.98858	1	1	1	1	0.70946	0.99975	1.3464e-20	6.8908e-27	5.8404e-14	6.9432e-19	8.6185e-20	1.1931e-16	5.1334e-14	9.6785e-26	8.9354e-26	1.0953e-20	2.1942e-28	4.6368e-23	3.2202e-14	2.3455e-16	4.4005e-24	7.8474e-05	8.476e-19	4.3474e-16	2.947e-15	4.4143e-18	6.6692e-29	1.015e-20	9.9112e-21	8.8063e-28	2.1205e-16	0.00017082	0.29046	3.2565e-20	2.8214e-19	1.5375e-21	0.70929	1-2-3-4-5	0.70929	5
8154733	ACO1	9	8154733	rs13293491	1	0.51291	1	1	1	1	0.97496	1	3.456e-18	3.2638e-26	8.2657e-16	4.661e-16	7.8434e-18	8.8825e-14	4.9644e-15	7.1386e-22	2.6426e-22	3.9546e-25	5.3981e-26	1.6493e-21	3.1095e-13	7.57e-17	2.2774e-20	1.5984e-09	2.2951e-14	7.0138e-11	8.9406e-14	2.7367e-17	6.3261e-24	1.5649e-22	1.2592e-23	2.8861e-24	4.4309e-14	3.1426e-07	0.025037	1.0326e-13	4.7215e-16	1.4495e-21	0.97496	1-2-3-4-5	0.97496	5
8154692	TEK	9	8154692	rs7024846	1	0.61682	1	0.0093587	0.0093265	0.1773	1	0.0078128	9.1424e-13	1.9611e-19	1.8628e-10	0.82251	1.259e-11	1.0036e-10	6.5004e-13	6.0505e-09	1.7162e-18	1.8177e-20	2.774e-12	3.3272e-16	0.16795	4.4975e-13	3.9261e-07	1.1947e-11	0.0001922	3.0136e-11	3.2261e-05	1.156e-17	4.601e-13	3.2863e-12	3.7582e-21	1.2196e-12	0.00018374	0.0015056	1.3236e-10	3.5613e-07	2.7267e-10	4.9277e-14	0.0076283	4	0.82251	1
8154449	CNTLN	9	8154449	rs2044119	0.86594	0.20006	0.6943	0.3406	0.33825	0.99946	0.31892	0.31438	9.0076e-07	2.4446e-13	0.48443	0.00038201	1.1196e-05	0.00011555	0.0022234	1.0546e-11	1.7776e-12	1.6808e-11	2.0364e-14	3.6557e-10	0.17226	0.0014872	1.0081e-09	0.014881	2.0187e-06	3.2176e-05	0.00012211	4.3895e-08	2.3149e-15	1.0376e-11	4.0955e-12	1.8513e-14	0.0008372	0.011207	0.1779	7.4503e-09	3.2744e-09	4.0828e-13	0.13411	3	0.48443	1
8154416	CCDC171	9	8154416	rs909323	1	0.19674	1	1	1	1	0.99992	0.91548	1.9687e-15	6.3699e-20	1.1258e-12	7.0126e-12	6.7067e-15	8.782e-09	1.1193e-13	2.4224e-18	8.4708e-21	2.0864e-18	2.9628e-18	1.2264e-16	4.9444e-10	3.5665e-15	5.3666e-17	1.5451e-05	1.2967e-07	4.3814e-09	7.1288e-12	2.7621e-18	2.1765e-21	6.6058e-15	1.7702e-19	5.2956e-18	2.1089e-12	0.084505	6.1593e-05	2.4256e-09	3.1121e-16	1.1649e-16	0.91542	1-2-3-4-5	0.91542	5
8154333	KDM4C	9	8154333	rs2996060	0.98454	0.66896	0.98672	0.056547	0.05643	0.99987	0.99847	0.049941	1.6718e-07	1.6986e-15	0.0011366	9.6483e-05	1.2123e-07	2.2783e-05	3.4297e-06	1.1721e-11	2.0485e-13	3.8061e-14	1.0844e-15	3.0553e-12	0.94143	1.5246e-06	1.6802e-10	3.9197e-05	1.4414e-06	4.6502e-06	0.00011309	4.5456e-11	2.1167e-15	1.1298e-11	5.9009e-15	9.7873e-16	0.00079144	0.0072187	0.00032027	4.8546e-09	1.3586e-09	1.9429e-13	0.048823	3-4	0.94143	2
8154151	PPAPDC2	9	8154151	rs1385453	0.95136	0.4415	0.93841	0.99701	0.99689	0.99615	0.99788	0.97457	4.9317e-06	3.1238e-14	2.7525e-05	0.0019647	2.6638e-06	0.00046917	2.7765e-06	1.2314e-08	2.0901e-11	2.6312e-15	2.5942e-14	6.0873e-11	0.00099329	8.2288e-08	8.2418e-09	5.323e-05	0.0011091	0.0002804	0.00010613	1.1163e-10	1.0386e-11	4.8633e-14	6.1327e-16	4.0668e-14	4.7204e-06	0.0207	0.0012822	1.6012e-05	9.1109e-09	2.2861e-15	0.97298	1-2-3-4-5	0.97298	5
8154100	VLDLR	9	8154100	rs34881325	1	0.99517	1	0.10975	0.1097	0.99962	1	0.083095	4.0346e-14	4.0078e-20	1.2472e-11	0.00037768	1.474e-11	1.6163e-11	4.0015e-14	2.8522e-12	9.7905e-19	4.9705e-21	5.366e-14	3.4305e-16	0.88947	2.1633e-13	4.8836e-10	2.6493e-12	2.4968e-06	2.2224e-11	5.2477e-05	3.9069e-18	6.1858e-16	1.4055e-10	2.9516e-21	2.3872e-14	0.0004004	0.027005	7.5305e-11	6.5873e-09	3.5466e-10	8.4929e-13	0.082694	3-4	0.88947	2
8154012	KANK1	9	8154012	rs11789987	1	0.98997	1	0.8989	0.89885	1	0.42836	0.92784	5.731e-14	6.681e-21	0.059601	6.9617e-12	2.8539e-12	6.1432e-12	4.5544e-05	3.5618e-19	2.3013e-19	1.0777e-12	1.7981e-22	5.5783e-17	0.012033	0.020669	8.6921e-17	0.00029263	4.4471e-14	3.7159e-12	3.1494e-06	7.3356e-08	1.7186e-22	3.9448e-13	8.2968e-11	8.3675e-22	0.0088006	0.00018432	0.49103	3.736e-16	7.8255e-09	6.7061e-12	0.40734	1-2-3-5	0.49103	4
8153935	ZNF252P	8	8153935	rs6599548	0.99993	0.2795	0.99986	0.99768	0.9974	1	0.15997	0.97681	3.8616e-09	1.9192e-16	0.0016635	2.0352e-07	1.3501e-08	4.623e-07	0.00027693	2.0009e-14	1.1298e-14	2.2993e-13	6.8692e-18	4.292e-13	0.00064614	4.7849e-06	8.0041e-13	0.017	2.7683e-09	2.0881e-07	7.5977e-06	1.2195e-08	6.7239e-18	8.0993e-14	7.9272e-14	9.6211e-18	3.2826e-06	0.0035967	0.82109	1.6648e-11	4.1911e-10	5.0113e-15	0.15571	1-2-3-5	0.82109	4
8153609	PARP10	8	8153609	rs11779776	1	0.90543	1	1	1	0.99981	0.64388	0.99469	2.6408e-10	2.2244e-17	6.7404e-10	2.4676e-10	2.3567e-11	7.7937e-05	8.0078e-09	8.7094e-16	1.4724e-15	6.91e-18	3.2363e-19	4.5414e-14	7.2442e-10	2.4768e-12	1.089e-15	0.0029386	1.9225e-07	0.0001131	5.1564e-10	6.0437e-13	6.1704e-19	4.7855e-18	1.9619e-18	5.8617e-19	3.8842e-12	0.0022962	0.35299	5.8781e-09	5.9506e-14	2.8518e-19	0.64158	1-2-3-4-5	0.64158	5
8153568	PLEC	8	8153568	rs11777239	1	0.63556	1	0.99886	0.99885	0.99614	1	0.98909	9.1671e-14	1.4649e-21	2.8537e-11	0.0007001	1.8333e-12	2.6908e-11	1.5168e-13	2.3158e-09	4.8935e-18	1.2038e-21	8.0721e-15	5.1408e-17	0.00043528	1.2275e-13	1.1361e-08	3.4009e-12	0.0028997	5.2586e-10	7.2451e-06	1.6481e-17	3.2372e-12	2.4272e-14	8.5982e-22	1.2541e-13	4.4543e-06	0.0068695	4.9258e-10	0.00026215	6.6616e-10	3.9317e-15	0.98882	1-2-3-4-5	0.98882	5
8153430	NAPRT	8	8153430	rs10282929	1	0.77932	1	1	1	1	1	1	3.7794e-19	1.1241e-24	3.6918e-17	1.625e-16	3.4835e-18	1.6704e-13	7.1258e-19	9.9495e-23	3.6175e-24	6.627e-25	3.5596e-25	8.4483e-21	6.5021e-16	2.1215e-19	2.0317e-21	2.6471e-12	8.3648e-13	4.4469e-12	1.3527e-17	6.1801e-23	3.989e-25	2.6181e-23	5.2775e-25	2.992e-24	7.6138e-18	1.2264e-06	5.0002e-09	6.7524e-12	5.0928e-21	6.1948e-24	1	1-2-3-4-5	1	5
8153424	MROH6	8	8153424	rs896954	1	0.85468	1	1	1	0.99995	0.99955	0.99785	1.41e-09	8.4143e-18	1.1983e-09	2.0866e-08	2.9146e-10	6.7825e-06	1.2743e-09	3.0564e-12	1.1609e-14	1.6762e-18	9.9318e-18	2.4443e-13	4.8779e-08	1.788e-11	8.5658e-13	2.051e-06	1.6324e-05	2.073e-05	8.5802e-08	1.3328e-13	3.8272e-15	1.1205e-16	8.0977e-18	3.5188e-16	2.5319e-09	0.0021263	0.0004159	1.1612e-06	1.7144e-11	2.2885e-16	0.99741	1-2-3-4-5	0.99741	5
8153346	LYNX1	8	8153346	rs1036385	1	0.96928	1	0.99994	0.99984	1	0.68786	0.97367	1.2199e-11	5.5572e-19	3.6365e-05	4.5432e-10	3.482e-11	3.2197e-09	8.0469e-05	1.8346e-16	5.8713e-17	7.7345e-15	2.712e-20	1.7335e-15	2.685e-05	8.5429e-08	2.6698e-15	0.0086812	6.6773e-11	2.7707e-09	1.1609e-05	3.0485e-09	1.1506e-19	6.9071e-15	2.0906e-15	6.3106e-20	1.1724e-07	0.017495	0.30335	8.9157e-13	6.3212e-10	3.5193e-16	0.67032	1-2-3-4-5	0.67032	5
8153342	LYPD2	8	8153342	rs6471588	0.76067	0.35233	0.6643	0.68149	0.68021	0.99915	0.33393	0.58704	1.5629e-06	9.9257e-13	0.22211	0.00032694	2.5843e-05	0.00038412	0.001209	1.4186e-11	4.0794e-12	5.7593e-11	1.9843e-14	1.3758e-09	0.09559	0.00022783	1.615e-09	0.065231	2.8133e-06	0.00010889	7.0104e-05	9.5675e-09	4.9035e-15	1.8683e-11	5.9594e-12	2.472e-14	0.00022352	0.028034	0.37677	1.3434e-08	9.6136e-10	4.5744e-13	0.20968	1-2-3-5	0.37677	4
8153262	SLC45A4	8	8153262	rs6985508	1	1	1	0.092281	0.092199	1	1	0.091391	1.7262e-25	2.3192e-32	5.7369e-18	9.5812e-10	1.4875e-24	1.5554e-23	2.6269e-20	5.3154e-18	3.0481e-31	1.5961e-28	2.389e-21	3.6286e-29	0.90505	3.1557e-20	3.2528e-16	2.3731e-19	1.4602e-13	4.3549e-24	8.1621e-05	1.6242e-24	3.3281e-22	7.0374e-12	8.2973e-29	8.5362e-22	0.0026727	0.0034812	8.7033e-18	2.1927e-16	3.5072e-09	3.6789e-13	0.088718	3-4	0.90505	2
8153258	SLC45A4	8	8153258	rs6985508	1	1	1	0.00414	0.0041059	1	1	0.0033089	1.2386e-19	1.9885e-26	6.8571e-12	4.5902e-08	1.4085e-18	1.2888e-17	7.1179e-15	2.3163e-16	2.3058e-25	1.502e-22	1.6255e-19	3.3067e-23	0.99565	4.0615e-15	2.1052e-14	5.0485e-14	9.4929e-12	3.7541e-18	3.414e-05	5.1314e-20	2.2885e-20	5.1796e-12	1.3138e-23	6.9501e-20	0.0002101	0.001007	2.5944e-13	2.0003e-14	1.4769e-10	3.6903e-14	0.0030988	3-4	0.99565	2
8153223	PTK2	8	8153223	rs7820179	0.99717	0.36749	0.99565	0.16722	0.16679	1	0.34496	0.14619	1.4987e-08	5.4543e-15	0.57432	1.741e-06	1.5436e-07	2.2627e-06	0.00038938	9.15e-14	3.7319e-14	5.1542e-11	1.1905e-16	7.1448e-12	0.25772	0.00035491	6.9627e-12	0.010886	1.5751e-08	6.4377e-07	4.0052e-05	3.4007e-09	2.9422e-17	3.1454e-11	4.9667e-12	1.2604e-16	0.00039169	0.010455	0.069087	7.1525e-11	4.9069e-10	6.4359e-13	0.076358	3	0.57432	1
8153175	TRAPPC9	8	8153175	rs3735799	1	0.99762	1	0.051616	0.051542	0.99897	1	0.041166	1.3148e-23	2.7882e-30	2.8032e-20	0.0010298	3.9733e-22	1.6916e-21	6.8192e-23	2.7632e-12	4.3106e-29	1.5467e-30	2.0951e-15	9.5558e-27	0.94676	4.8595e-23	3.396e-10	1.0355e-21	8.0328e-08	9.4182e-22	7.3483e-05	9.5746e-28	1.9304e-16	1.9741e-11	2.7079e-31	7.4026e-16	0.00058972	0.010966	8.5586e-21	1.2563e-10	4.6546e-10	2.0184e-13	0.040576	3-4	0.94676	2
8152962	LRRC6	8	8152962	rs11988034	1	0.33333	1	1	1	1	1	0.99501	2.7651e-30	3.1926e-37	6.6186e-28	7.1153e-28	1.7313e-30	8.4759e-26	7.6469e-26	2.5854e-33	2.8712e-36	1.2179e-35	1.2712e-36	2.9204e-34	5.8095e-25	9.3038e-31	1.1481e-33	1.0801e-16	8.939e-25	9.7021e-27	6.0052e-21	2.0781e-31	2.2578e-37	2.1252e-31	6.1348e-37	4.7971e-37	4.3889e-28	0.0049894	1.806e-16	1.7723e-27	9.529e-27	7.8912e-34	0.99501	1-2-3-4-5	0.99501	5
8152764	MTSS1	8	8152764	rs8180993	1	0.60506	1	1	1	0.26047	0.083091	0.30396	1.1471e-06	1.1417e-18	7.8565e-10	1.094e-09	2.23e-11	0.66519	4.1722e-07	4.3192e-12	5.4703e-13	1.2156e-19	3.948e-20	2.118e-15	8.2231e-09	1.6876e-12	2.9349e-15	0.020974	0.00099109	0.073339	4.3325e-08	2.8107e-12	5.6963e-16	4.6631e-19	2.2952e-20	4.4935e-20	2.0143e-11	0.0088798	0.1574	2.8402e-06	5.3297e-13	1.3103e-20	0.073217	1-2	0.66519	2
8152703	FBXO32	8	8152703	rs4870857	0.99323	0.95605	0.99597	0.99993	0.99991	0.99575	0.96436	0.84058	1.595e-06	2.087e-15	6.1752e-06	8.4742e-06	1.1205e-07	0.0034027	7.6234e-06	8.4337e-11	1.6017e-12	8.8055e-16	4.142e-16	3.2869e-12	5.8444e-05	1.1634e-08	2.054e-11	0.0051444	0.00042769	0.00041222	1.1103e-05	7.6063e-11	1.0601e-14	9.213e-15	1.3506e-16	3.4556e-16	1.2712e-07	0.15035	0.026668	7.5474e-07	1.3741e-10	1.993e-16	0.8135	1-2-3-4-5	0.8135	5
8152582	DSCC1	8	8152582	rs7815122	0.99879	0.99436	0.99932	0.99651	0.99651	0.99991	0.85336	0.95649	1.2984e-08	5.4577e-15	0.00038936	6.2938e-06	5.3909e-08	5.7012e-05	4.8396e-06	1.0194e-12	2.7802e-14	5.0547e-13	2.2068e-15	1.3588e-11	0.0030746	1.089e-06	2.501e-11	0.0067905	4.8251e-06	1.9003e-05	4.2873e-06	9.4445e-11	2.6141e-16	2.9906e-12	2.3166e-13	3.9766e-15	1.4447e-05	0.033175	0.13937	2.7329e-08	1.1859e-10	2.6369e-13	0.81708	1-2-3-4-5	0.81708	5
8152522	ENPP2	8	8152522	rs2289888	1	0.5	1	0.90591	0.90588	1	0.2335	0.94427	2.6875e-17	1.0318e-23	0.049703	5.0724e-15	1.3494e-15	5.2681e-15	3.0814e-05	1.9552e-22	1.375e-22	3.9893e-13	2.2264e-25	2.5691e-20	0.005815	0.033036	4.7272e-20	0.00012172	3.8711e-17	2.0826e-15	1.1634e-06	3.5345e-07	1.2189e-25	1.2439e-13	2.1293e-11	4.217e-25	0.0055345	5.4191e-05	0.6836	2.3689e-19	1.1428e-08	9.2279e-13	0.2221	1-2-3-5	0.6836	4
8152506	SAMD12	8	8152506	rs2460972	1	0.99291	1	1	1	0.99999	0.2075	0.99999	2.0003e-14	1.5882e-26	9.1286e-17	8.133e-18	4.2849e-17	1.0684e-08	9.8919e-13	4.394e-20	1.5616e-17	6.4166e-26	8.3369e-28	4.7607e-21	1.6545e-16	6.784e-17	1.7196e-21	4.3359e-06	2.073e-11	1.4061e-05	4.9792e-14	9.7162e-15	2.6043e-21	1.1775e-25	1.012e-23	1.3414e-25	1.0165e-16	1.3487e-06	0.79248	2.8629e-10	4.1616e-16	2.5345e-24	0.2075	1-2-3-5	0.79248	4
8152280	LRP12	8	8152280	rs1438353	0.99999	0.68275	0.99999	0.08349	0.082894	1	0.15519	0.074726	3.0438e-11	5.6618e-18	0.78812	1.1092e-08	7.6141e-10	3.3194e-09	0.00056904	5.0823e-16	7.8303e-17	1.7854e-11	2.4226e-19	1.7889e-14	0.12748	0.00061669	3.9361e-14	0.0063484	4.8536e-11	1.3931e-09	2.6477e-05	6.6361e-09	1.0762e-19	4.9229e-12	2.0453e-12	3.6487e-19	0.00028624	0.0027226	0.049151	2.1367e-13	4.5157e-10	1.2305e-13	0.024672	3	0.78812	1
8152119	NCALD	8	8152119	rs1465164	0.99908	0.99004	0.99947	0.99408	0.99407	0.99999	0.18768	0.93425	7.5102e-10	2.6018e-15	0.0047827	1.4346e-07	1.0993e-08	4.3468e-06	5.5098e-06	6.4497e-15	1.7557e-15	1.5034e-11	4.0853e-17	4.8259e-12	0.00112	1.5349e-05	6.3705e-13	0.050729	1.5351e-08	1.0456e-06	3.4151e-07	1.3278e-10	1.9023e-18	2.3281e-12	6.0258e-12	6.0726e-17	6.5211e-06	0.0091075	0.75678	7.0773e-11	1.0889e-11	1.7598e-13	0.17744	1-2-3-5	0.75678	4
8151993	COX6C	8	8151993	rs7828241	0.78627	0.15661	0.51169	0.92145	0.92137	0.99465	0.6772	0.89656	7.0003e-06	3.8155e-12	0.0281	0.002162	0.00011565	0.0019983	6.5563e-05	6.951e-11	1.5024e-11	8.8926e-12	2.1899e-13	1.2899e-08	0.047797	9.3214e-05	1.0953e-08	0.0082984	2.8723e-05	0.0010402	1.4476e-05	1.5616e-09	2.2424e-14	1.4391e-11	5.1149e-12	6.3081e-13	0.00027871	0.014972	0.28308	2.6743e-07	4.9899e-10	1.7555e-12	0.61195	1-2-3-4-5	0.61195	5
8151952	NIPAL2	8	8151952	rs1993111	0.90003	0.94408	0.93734	0.9832	0.98257	0.99984	0.41374	0.6891	2.6359e-07	5.3788e-14	0.010754	2.9926e-05	1.2198e-05	9.437e-05	0.00059125	1.8844e-12	9.8254e-13	2.7964e-12	1.4402e-15	1.8461e-10	0.0059743	1.3316e-05	4.8422e-10	0.20011	6.1466e-07	2.3336e-05	3.8882e-05	2.6441e-09	9.159e-16	1.3638e-12	2.1547e-13	3.6401e-15	1.7403e-05	0.093306	0.37466	2.712e-09	3.4856e-10	2.6822e-14	0.31438	1-2-3-5	0.37466	4
8151898	C8orf37	8	8151898	rs1982872	0.99933	0.99949	0.99962	0.88749	0.88743	0.99943	0.45802	0.88438	6.0959e-09	8.2383e-16	0.072782	2.1362e-07	1.6241e-07	1.1021e-05	4.8846e-05	3.8972e-14	4.7425e-13	1.5763e-12	1.9986e-17	4.2414e-11	0.039458	9.5022e-05	3.9416e-12	0.001658	5.0741e-08	0.00056202	6.4297e-06	4.5408e-09	1.4949e-16	1.3146e-12	1.7006e-12	2.8349e-16	0.00017908	0.0016545	0.46683	1.146e-08	8.1344e-10	2.6979e-13	0.41672	1-2-3-5	0.46683	4
8151890	TP53INP1	8	8151890	rs7845219	0.99997	0.36442	0.99996	0.030815	0.030683	1	0.91814	0.027208	1.8192e-10	7.4274e-17	0.077673	2.9377e-08	2.3458e-09	3.9331e-08	5.4385e-05	1.133e-15	3.1697e-16	1.5269e-12	1.6597e-18	1.2568e-13	0.89056	7.0253e-05	9.7132e-14	0.00052882	2.6966e-10	1.1198e-08	7.7444e-05	5.8562e-10	2.6987e-19	1.1478e-11	1.9181e-13	1.9768e-18	0.00088074	0.0038976	0.0035302	1.1673e-12	7.4644e-10	1.918e-13	0.022726	3-4	0.89056	2
8151816	GEM	8	8151816	rs971398	0.71552	0.201	0.47304	0.13257	0.13226	0.98845	0.89461	0.12117	4.2715e-06	1.1366e-12	0.088934	0.010677	5.9333e-05	0.00061223	0.00014071	2.6895e-10	8.8065e-12	3.1795e-12	1.775e-13	1.8395e-09	0.76581	0.00013426	3.4156e-08	0.0015261	2.3319e-05	0.00017487	0.00016145	1.9901e-09	6.6882e-14	1.8441e-11	5.4092e-13	2.1769e-13	0.0018242	0.010949	0.013801	1.0417e-07	2.8804e-09	5.5025e-13	0.10517	3-4	0.76581	2
8151747	TMEM64	8	8151747	rs6471246	0.84882	0.17714	0.65164	0.28939	0.28909	0.99653	0.82186	0.24769	6.6337e-06	2.1666e-12	0.13035	0.0017834	0.00026167	0.00097683	0.00019122	5.5941e-11	3.1624e-11	1.5413e-11	1.1364e-13	5.0402e-09	0.57701	0.00018532	1.0249e-08	0.0057975	1.2918e-05	0.00043343	0.00010353	3.0163e-09	2.4478e-14	7.2749e-11	1.6849e-12	1.345e-13	0.001021	0.036075	0.039933	6.3945e-08	1.7674e-09	1.0825e-12	0.20586	3-4	0.57701	2
8151644	RMDN1	8	8151644	rs6471314	1	0.41811	1	1	1	1	1	0.99979	5.8039e-22	4.0008e-28	1.199e-14	3.4582e-17	7.9499e-21	4.2545e-19	2.7528e-16	1.5912e-24	1.8429e-27	1.4617e-23	3.9575e-26	2.1555e-24	1.7238e-08	9.5113e-17	1.3629e-22	1.7838e-13	1.0708e-17	3.9855e-19	1.6464e-10	2.2334e-20	5.4058e-28	7.73e-16	7.0291e-23	1.6533e-25	1.1749e-10	0.00020711	8.885e-11	1.9104e-19	1.6067e-14	2.2949e-15	0.99979	1-2-3-4-5	0.99979	5
8151572	SNX16	8	8151572	rs2600604	1	0.33328	1	1	1	1	1	0.99995	1.472e-28	1.4863e-34	5.434e-24	2.3448e-23	7.7925e-28	4.2602e-25	5.701e-25	1.0155e-29	2.8641e-34	2.7216e-32	7.8925e-32	1.8714e-31	3.229e-17	7.8434e-27	3.3195e-29	5.4858e-21	1.1405e-21	1.613e-25	1.749e-15	1.3353e-29	1.7805e-33	1.2925e-23	3.7675e-33	3.6146e-32	2.2226e-20	4.9692e-05	3.417e-19	8.1427e-24	1.1575e-19	1.5295e-25	0.99995	1-2-3-4-5	0.99995	5
8151561	ZFAND1	8	8151561	rs1844358	0.82156	0.22435	0.64882	0.98312	0.98307	0.99019	0.77229	0.75278	4.0757e-06	3.5433e-12	0.0053487	0.00068424	4.9363e-05	0.0079582	3.0651e-05	4.9369e-11	7.7647e-12	1.4303e-11	1.4505e-13	3.7763e-09	0.01077	7.7682e-06	2.5541e-09	0.053752	0.00011231	0.0010031	1.0056e-05	3.2416e-10	1.0182e-14	2.1384e-11	8.4455e-13	1.0714e-13	2.1767e-05	0.16855	0.15955	2.1631e-07	1.2664e-10	2.6027e-13	0.59214	1-2-3-4-5	0.59214	5
8151549	IMPA1	8	8151549	rs1058401	1	0.49991	1	1	1	1	0.99959	0.65956	1.6295e-14	4.5308e-19	5.1139e-10	6.0336e-12	1.0826e-13	1.2659e-09	2.8993e-11	2.0899e-18	2.3145e-20	1.5528e-15	7.7932e-20	2.4143e-16	2.6316e-08	4.535e-13	1.4728e-17	8.9028e-05	2.7937e-10	1.5257e-10	2.7883e-09	1.3416e-16	1.9202e-22	6.802e-14	3.5577e-17	2.6851e-20	1.9768e-11	0.34035	0.00031958	3.3441e-13	6.4531e-15	2.3228e-16	0.65924	1-2-3-4-5	0.65924	5
8151512	PAG1	8	8151512	rs16908663	1	0.98984	1	0.043358	0.042774	1	0.15942	0.037754	9.1009e-14	4.8122e-20	0.8135	2.465e-11	7.6559e-12	1.8668e-11	0.00055606	7.596e-19	5.5022e-19	1.2772e-11	2.1781e-21	4.9099e-16	0.14261	0.00032067	7.8037e-16	0.0035796	2.3507e-13	2.4858e-11	2.8247e-05	3.535e-09	9.8902e-22	4.7035e-12	1.4659e-12	2.2488e-20	0.00020973	0.0019714	0.022622	7.1303e-15	3.0012e-10	1.0971e-13	0.014602	3	0.8135	1
8151475	TPD52	8	8151475	rs7014791	0.99999	0.28648	0.99998	1	1	0.073649	0.025959	0.075462	1.0696e-08	1.3341e-15	1.3704e-07	1.6719e-08	1.1944e-09	0.90875	1.1113e-08	3.1528e-14	9.4895e-15	1.3058e-16	1.5124e-17	1.2792e-12	1.4049e-07	3.3168e-10	6.5331e-14	0.010611	0.00052964	0.017073	1.2178e-09	2.1333e-13	5.8921e-18	9.274e-17	1.9991e-17	1.3647e-17	5.289e-10	0.0046488	0.037609	5.4114e-07	3.0367e-14	2.5708e-18	0.02078	1-2	0.90875	2
8151334	MSC	8	8151334	rs2035376	0.98041	0.24556	0.95596	0.99956	0.99862	0.99108	0.2218	0.98025	5.8652e-05	3.3474e-14	0.00020826	4.687e-05	3.0097e-06	0.0035147	0.00084174	1.6377e-10	3.4108e-10	9.6774e-15	2.2997e-15	6.4714e-11	0.00018378	1.0626e-06	1.6929e-10	0.010577	1.4977e-05	0.0052767	3.2475e-05	4.3106e-08	1.044e-13	1.2055e-14	3.4113e-15	2.2026e-15	1.081e-06	0.004269	0.75772	2.2554e-07	1.9332e-09	5.9038e-16	0.21725	1-2-3-5	0.75772	4
8151296	LACTB2	8	8151296	rs2035196	0.9261	0.1872	0.80817	0.90139	0.90131	0.98143	0.99317	0.58201	1.9092e-06	5.0953e-13	0.00080742	0.016873	3.7638e-05	0.00077015	5.9626e-06	9.129e-10	4.3918e-12	4.0357e-13	1.3996e-12	9.9715e-10	0.080775	1.6663e-06	3.6602e-08	0.0011973	0.00073897	0.00015093	7.3105e-05	6.487e-11	1.3134e-13	5.9629e-11	3.7558e-14	9.1419e-13	0.00011745	0.31674	0.0038563	1.176e-06	5.9573e-10	5.0386e-13	0.57785	1-2-3-4-5	0.57785	5
8151056	CYP7B1	8	8151056	rs2356986	0.91266	0.16986	0.75685	0.99452	0.99451	0.99652	0.35507	0.99513	7.0025e-07	1.6046e-13	0.0018829	0.00010898	0.00054154	0.00015531	8.3181e-06	5.902e-12	8.0685e-11	4.0988e-13	5.9534e-15	1.6674e-08	0.0017598	0.0007754	1.3349e-08	0.00045772	1.5473e-06	0.0026745	1.0678e-06	1.8165e-08	4.5289e-14	3.4726e-13	1.1389e-11	2.4334e-13	0.00041534	0.00049152	0.63843	2.243e-07	1.4048e-09	8.0395e-13	0.3523	1-2-3-5	0.63843	4
8150988	ASPH	8	8150988	rs16927824	0.99994	0.92037	0.99997	0.040898	0.0407	1	0.99972	0.037063	9.0615e-11	2.0114e-17	0.00024434	8e-08	1.1138e-09	1.3074e-08	5.6164e-07	2.674e-15	1.8342e-16	4.6324e-15	1.6076e-18	3.8043e-14	0.95797	3.5419e-07	2.1514e-13	3.3151e-06	2.6829e-10	4.1005e-09	0.00019653	8.2826e-12	5.7126e-19	5.3053e-12	8.7625e-16	1.8767e-18	0.00088341	0.0045178	3.5414e-05	1.1469e-12	2.1887e-09	1.1385e-13	0.036144	3-4	0.95797	2
8150906	IMPAD1	8	8150906	rs1396115	0.9976	0.95267	0.99857	1	0.99999	0.98307	0.57049	0.99987	2.4345e-07	1.1445e-15	8.6124e-07	1.1914e-06	8.3722e-07	8.4295e-05	1.9507e-07	1.6482e-12	1.0989e-10	1.4004e-16	6.1882e-17	4.4137e-11	1.889e-06	3.3262e-08	1.1133e-10	1.8217e-05	6.5496e-07	0.016845	3.4878e-08	1.0069e-09	8.248e-14	2.8442e-16	7.7977e-16	2.7701e-15	1.7083e-07	2.5129e-05	0.41256	1.8236e-06	2.2484e-10	4.884e-16	0.57046	1-2-3-4-5	0.57046	5
8150870	PSMC6	14	8150870	rs12590590	0.9996	0.95032	0.99977	0.7122	0.71217	0.96162	1	0.66661	1.244e-09	2.8667e-16	6.211e-07	0.038253	1.6602e-08	1.5074e-07	1.5919e-09	3.0799e-10	2.2974e-15	1.1101e-16	1.8492e-12	8.6486e-13	0.24922	1.8112e-09	4.2684e-08	4.7701e-08	0.00012886	6.0787e-08	3.1518e-05	3.1372e-14	4.372e-14	9.5532e-11	4.5232e-17	2.3089e-12	0.00032516	0.045761	8.4924e-07	7.0211e-07	3.6648e-10	3.5343e-12	0.66628	1-2-3-4-5	0.66628	5
8150439	ANK1	8	8150439	rs11997827	0.82633	0.42879	0.78175	0.99893	0.99641	0.982	0.30834	0.91445	0.00017968	8.1692e-14	0.00054611	7.7946e-05	7.1962e-06	0.013574	0.0022409	4.8329e-10	2.2737e-10	2.7689e-14	2.2242e-15	1.5986e-10	0.0004346	1.6421e-06	3.0695e-10	0.045908	5.4956e-05	0.0041039	0.00010108	2.6837e-08	9.8376e-14	2.262e-14	7.7971e-15	3.0845e-15	1.8154e-06	0.02243	0.6251	2.464e-07	1.8113e-09	1.0508e-15	0.28524	1-2-3-5	0.6251	4
8150419	ZMAT4	8	8150419	rs6474267	0.95521	0.94635	0.97247	0.99996	0.99992	0.19141	0.07392	0.34067	2.897e-05	8.8537e-13	1.275e-05	9.8244e-06	7.6632e-07	0.64312	4.9768e-06	7.8737e-11	4.3782e-11	2.4886e-14	8.5334e-15	1.3518e-09	2.1375e-05	4.2395e-08	4.6566e-11	0.0095297	0.0010174	0.16441	5.6718e-07	9.0956e-11	1.8859e-14	1.6971e-14	5.6244e-15	1.1332e-14	9.4372e-08	0.0055847	0.10897	4.5669e-06	1.3157e-11	6.7996e-16	0.067282	1-2	0.64312	2
8150375	ADAM3A	8	8150375	rs11985201	1	0.89244	1	1	1	0.99999	0.99895	1	2.0244e-18	1.8571e-25	5.4844e-16	6.5236e-15	3.8216e-12	6.8865e-16	1.1856e-17	2.3118e-21	7.582e-17	1.5247e-25	3.7655e-25	3.912e-14	5.9917e-14	1.1728e-12	3.7236e-14	8.7332e-16	7.7831e-16	9.1433e-06	2.8488e-16	4.9361e-15	5.4389e-17	1.2277e-23	9.1065e-18	1.4565e-16	3.5604e-10	1.6978e-13	0.001036	1.0005e-06	5.7473e-13	2.4329e-16	0.99895	1-2-3-4-5	0.99895	5
8150318	FGFR1	8	8150318	rs881301	1	0.99987	1	1	1	1	0.076357	0.98132	9.3459e-13	1.2436e-17	2.0237e-07	5.1407e-10	1.3419e-11	4.5528e-07	1.1534e-09	1.2067e-17	2.1835e-18	2.5755e-15	2.4726e-19	2.9453e-14	8.4004e-08	4.47e-10	1.2633e-15	0.017598	1.1341e-09	2.7536e-07	7.2995e-11	2.4305e-14	2.7584e-21	5.2209e-16	8.92e-16	3.4149e-19	3.0953e-10	0.001086	0.90604	9.0754e-12	1.8924e-15	3.1731e-17	0.075271	1-2-3-5	0.90604	4
8150165	FUT10	8	8150165	rs2304748	1	0.9826	1	1	1	1	1	1	4.7623e-37	1.2013e-43	4.7542e-34	3.2532e-36	2.4463e-36	9.0663e-32	6.0627e-32	3.7989e-42	2.3924e-41	3.8529e-41	2.6033e-45	6.2429e-39	7.23e-34	1.3776e-34	1.0939e-40	3.02e-20	6.6714e-34	5.6175e-30	3.5836e-32	1.2284e-32	3.1279e-44	4.7541e-41	1.2735e-38	1.012e-43	4.3309e-34	3.7691e-18	4.9188e-08	1.0733e-33	7.849e-32	5.9688e-39	1	1-2-3-4-5	1	5
8150126	PPP2CB	8	8150126	rs10109208	1	0.37943	1	0.99846	0.99846	0.98914	1	0.815	1.7166e-10	2.5482e-17	3.4931e-09	0.0011379	3.2963e-10	6.2235e-07	8.3144e-11	7.8496e-10	1.8525e-16	1.4752e-18	5.5302e-13	2.5261e-14	0.00039877	1.3115e-11	6.9418e-10	3.2935e-08	0.0097101	4.9962e-08	6.8324e-06	1.0609e-15	5.4279e-14	7.5965e-13	2.3514e-19	1.3771e-13	4.9321e-07	0.17375	1.3808e-07	1.2993e-05	5.7641e-11	8.3486e-15	0.81498	1-2-3-4-5	0.81498	5
8149942	CCDC25	8	8149942	rs7842666	1	0.33333	1	0.0024892	0.0024621	1	1	0.0021417	2.736e-29	1.4458e-35	1.9668e-22	8.7065e-14	2.7822e-28	1.7914e-26	2.389e-25	7.2264e-22	4.4567e-35	5.1955e-33	3.7894e-25	1.7613e-32	0.99726	1.9124e-25	5.1748e-20	2.0424e-24	9.5738e-17	3.5986e-27	2.7143e-05	2.5235e-30	7.1393e-26	3.1845e-12	6.7315e-34	1.88e-25	0.0002471	0.00056746	1.4536e-23	1.7714e-19	1.2293e-10	2.5095e-14	0.0018946	3-4	0.99726	2
8149849	GNRH1	8	8149849	rs2248185	0.92609	0.091651	0.67026	0.99503	0.99441	0.96784	0.94283	0.95704	0.000256	9.0097e-13	0.00028796	0.0028449	3.4903e-05	0.011847	6.1286e-05	8.2565e-08	3.5e-09	1.2294e-13	1.0678e-13	1.2378e-09	0.001786	9.1001e-07	1.8874e-08	0.00088715	0.0024637	0.014662	0.00031122	5.2086e-09	1.2196e-10	2.7454e-13	1.5956e-14	1.6303e-13	1.0761e-05	0.022214	0.029128	4.6856e-05	3.4684e-08	1.1212e-14	0.91316	1-2-3-4-5	0.91316	5
8149811	NKX3-1	8	8149811	rs7818607	1	0.76786	1	0.027899	0.027887	0.11897	1	0.025611	5.1944e-17	5.9288e-23	1.0339e-14	0.88068	8.1545e-16	2.2057e-14	3.6211e-17	3.1479e-09	1.1776e-22	4.6694e-24	6.6125e-12	6.9572e-20	0.091041	2.7671e-17	1.7529e-06	2.2801e-15	0.00034762	5.219e-15	1.2033e-05	7.1177e-22	9.1123e-13	6.6931e-12	7.2903e-25	8.2021e-12	0.00037871	0.002309	2.0331e-14	1.5639e-06	3.3392e-10	2.4491e-13	0.025229	4	0.88068	1
8149762	TNFRSF10A	8	8149762	rs13255394	1	0.99963	1	0.079733	0.079461	1	0.34309	0.063714	1.0571e-13	2.0256e-20	0.62512	3.7564e-11	6.5345e-12	1.0822e-11	0.00024206	1.1921e-18	2.3174e-18	4.2474e-11	2.366e-21	9.4629e-17	0.29469	0.00018639	2.4604e-16	0.0070436	2.1184e-13	1.6963e-11	3.0647e-05	1.4716e-09	1.1989e-21	3.4593e-11	1.943e-12	2.9876e-21	0.00027287	0.009162	0.024322	2.1274e-15	2.6567e-10	3.7017e-13	0.038933	3	0.62512	1
8149733	TNFRSF10B	8	8149733	rs7009522	0.99997	0.60099	0.99997	0.21774	0.2177	0.61586	1	0.22189	7.2316e-11	1.056e-17	1.3609e-08	0.38406	1.3301e-09	9.5062e-09	5.0834e-11	1.6219e-09	1.5774e-16	1.0982e-18	1.4391e-12	2.8693e-14	0.39186	7.0876e-11	3.4059e-06	9.4253e-10	7.2737e-05	2.897e-09	4.1146e-05	1.3416e-15	1.693e-12	6.2715e-12	4.2236e-19	7.1772e-12	0.0063291	0.0020779	1.3871e-08	1.4688e-06	7.1414e-09	1.1511e-12	0.21555	3-4	0.39186	2
8149673	REEP4	8	8149673	rs12678092	1	0.79875	1	1	1	0.98855	0.98537	0.94477	4.6496e-13	3.9591e-15	1.0482e-11	2.7957e-11	5.623e-13	0.0075915	1.6715e-13	4.9152e-17	1.1673e-18	6.2074e-17	6.6816e-16	4.044e-12	2.578e-11	2.5591e-14	1.594e-16	0.0005775	0.0027059	0.0011391	2.0862e-13	3.6795e-18	2.0296e-20	4.3327e-16	1.2457e-17	9.4487e-16	1.1871e-13	0.044351	0.0053196	1.394e-05	7.2978e-18	2.1672e-17	0.9383	1-2-3-4-5	0.9383	5
8149638	DOK2	8	8149638	rs11135701	0.99998	0.53464	0.99997	0.30634	0.3063	1	0.98996	0.31546	2.6322e-10	1.5733e-17	0.0081464	8.878e-08	4.4649e-09	4.0057e-08	5.1892e-06	3.5285e-15	6.3648e-16	2.8553e-13	1.554e-18	6.8611e-14	0.67129	3.5258e-05	2.7542e-12	7.8324e-05	4.1497e-10	1.0614e-08	3.9462e-05	1.8786e-10	3.2445e-18	1.6574e-11	1.2525e-13	1.0357e-17	0.014189	0.0049795	0.0017732	5.0642e-12	4.4563e-09	3.283e-12	0.29946	3-4	0.67129	2
8149629	GFRA2	8	8149629	rs4443656	0.7539	0.27457	0.59773	0.88616	0.88589	0.99938	0.42948	0.87397	1.6689e-06	3.6293e-13	0.072362	0.0002893	2.6714e-05	0.00021651	0.00024703	1.1459e-11	3.7743e-12	7.7766e-12	1.0798e-14	8.5085e-10	0.039864	0.00081193	1.2174e-09	0.0068104	1.9188e-06	8.7095e-05	2.0759e-05	1.8593e-08	3.5032e-15	5.1363e-12	1.0547e-11	1.8511e-14	0.00048924	0.0062206	0.48995	1.2105e-08	1.6052e-09	9.572e-13	0.3826	1-2-3-5	0.48995	4
8149574	CSGALNACT1	8	8149574	rs10090551	1	0.98368	1	0.40833	0.40831	1	1	0.37605	2.0598e-19	5.6508e-26	2.6063e-08	6.0654e-17	1.6644e-18	2.5755e-17	2.0022e-11	2.021e-24	4.1922e-25	1.077e-17	5.4796e-27	7.2017e-23	0.59105	1.2813e-11	1.6328e-22	1.472e-09	4.8408e-19	6.8915e-18	2.1463e-05	1.5756e-16	4.498e-28	3.5779e-10	6.9704e-19	4.5473e-27	0.00061641	0.032871	7.0279e-09	1.7059e-21	3.0352e-10	1.0072e-11	0.37544	3-4	0.59105	2
8149534	ASAH1	8	8149534	rs3753115	1	0.24938	1	0.0064324	0.0063988	0.99998	1	0.0055617	7.6755e-17	3.1129e-23	3.9925e-12	2.324e-05	2.0512e-15	3.1966e-14	4.61e-15	8.9854e-14	3.05e-22	1.195e-22	1.0123e-16	1.8238e-19	0.99314	3.9451e-15	9.9901e-12	6.085e-14	8.1583e-09	4.9797e-14	3.3519e-05	6.329e-20	7.7971e-18	4.9866e-12	2.2981e-23	5.0823e-17	0.0004055	0.0012427	9.1168e-13	2.0756e-11	2.1465e-10	5.271e-14	0.0051562	3-4	0.99314	2
8149500	MTUS1	8	8149500	rs4504675	0.99991	0.78989	0.99993	1	1	0.32127	0.090242	0.39621	1.2597e-06	7.6829e-17	1.8336e-08	7.5426e-08	7.9014e-10	0.58268	2.9188e-07	6.4819e-12	1.5814e-12	4.2004e-18	3.6808e-18	9.3456e-14	2.7075e-07	4.1706e-11	1.8039e-13	0.014361	0.00072184	0.095325	5.8555e-08	5.0027e-12	1.3181e-15	1.8685e-17	7.179e-19	3.4578e-18	6.8583e-10	0.0060243	0.21739	3.0565e-06	1.1123e-12	5.1482e-19	0.083492	1-2	0.58268	2
8149330	CTSB	8	8149330	rs2272767	1	0.98048	1	0.045819	0.045764	0.16932	1	0.040825	2.3882e-11	4.1131e-18	8.568e-10	0.8301	7.6745e-11	5.8718e-08	2.413e-11	9.7095e-09	2.9824e-17	5.9616e-19	2.509e-12	5.0503e-15	0.12361	2.3526e-12	1.5883e-06	1.6595e-08	0.00057443	7.5661e-09	5.5315e-05	2.5879e-16	2.0598e-12	2.5837e-12	8.4121e-20	3.2488e-12	0.00046747	0.0048327	9.17e-08	1.9439e-06	1.0896e-09	1.0696e-13	0.040354	4	0.8301	1
8149324	FAM167A	8	8149324	rs13277113	1	0.41378	1	0.99986	0.99989	0.45515	0.12855	1	1.3783e-13	5.0608e-19	3.1426e-11	2.5771e-11	0.00011147	1.9441e-10	1.0685e-13	1.0048e-18	4.0422e-12	2.0939e-20	6.5652e-21	2.5518e-05	4.416e-11	3.6044e-07	7.299e-10	1.2532e-11	9.2056e-13	0.5447	1.9138e-14	5.7044e-12	1.1602e-15	1.5971e-20	1.927e-11	4.6848e-11	2.338e-07	1.3027e-11	0.32661	1.2366e-05	4.8134e-13	7.7745e-13	0.12854	1-2-5	0.5447	3
8149258	MFHAS1	8	8149258	rs3789850	0.99492	0.24769	0.98838	0.71094	0.71094	0.61587	0.27481	0.99993	9.0676e-08	3.5122e-15	4.8052e-06	3.1206e-06	0.28676	3.2795e-05	1.4087e-07	5.1909e-13	1.1508e-08	5.5214e-16	1.0958e-16	7.9731e-07	6.3112e-06	0.0013147	1.7493e-06	1.2374e-05	1.8179e-07	0.097327	1.7814e-08	4.3113e-08	4.5187e-12	6.4859e-16	3.1925e-12	5.7877e-12	0.00096629	1.0702e-05	0.33974	6.0658e-06	4.4401e-09	2.9007e-13	0.27381	1-2-3-5	0.33974	4
8149250	SGK223	8	8149250	rs2979224	0.99827	0.80474	0.99878	0.047724	0.047296	1	0.49903	0.040927	2.7854e-09	6.6566e-16	0.48494	1.066e-06	1.0062e-07	4.9754e-07	0.00035731	3.1468e-14	1.2597e-14	7.0672e-12	2.5798e-17	3.2108e-12	0.46657	0.000217	4.3195e-12	0.0024248	4.2649e-09	4.339e-07	7.1082e-05	2.4178e-09	1.0645e-17	9.6456e-12	6.5153e-13	4.8955e-17	0.00054696	0.0047078	0.01303	3.3065e-11	7.0315e-10	1.6342e-13	0.027132	3	0.48494	1
8149109	DEFA4	8	8149109	rs7825750	0.95608	0.87698	0.97106	0.070088	0.070044	0.30264	0.99996	0.061131	1.003e-07	1.9621e-14	1.0832e-05	0.69669	7.0173e-07	1.0892e-05	5.6289e-08	5.3065e-09	2.2503e-13	2.2612e-15	1.3247e-11	2.9269e-11	0.23284	2.6342e-08	5.4274e-07	1.2578e-06	0.0006505	3.2917e-06	4.4155e-05	1.1341e-12	6.7939e-13	2.6288e-11	4.1702e-16	6.5106e-12	0.00036118	0.0086128	1.3864e-05	1.6392e-06	5.7386e-10	4.8176e-13	0.06075	4	0.69669	1
8149097	DEFB1	8	8149097	rs2702842	0.85315	0.3025	0.75492	0.99973	0.98408	0.40034	0.17334	0.50055	0.013486	8.6397e-14	8.6227e-05	8.0902e-05	6.7087e-06	0.45148	0.0020145	2.1527e-08	2.1349e-08	7.3334e-15	2.3941e-15	1.5413e-10	0.00010001	2.2171e-07	3.2727e-10	0.018142	0.0014807	0.13312	0.00014088	4.0322e-08	6.5306e-12	7.3546e-15	1.5557e-15	3.2706e-15	3.9425e-07	0.012438	0.20833	7.5695e-06	3.8094e-09	2.9106e-16	0.15909	1-2	0.45148	2
8148985	ERICH1	8	8148985	rs1703911	1	0.89675	1	1	1	1	0.99979	1	1.2345e-19	3.8791e-27	6.5862e-19	1.2401e-18	6.8612e-19	7.255e-13	7.4007e-19	9.1952e-24	8.3571e-24	1.6346e-27	1.014e-27	1.2195e-21	4.5933e-18	1.3654e-19	2.2503e-22	4.1204e-11	3.832e-13	2.8331e-10	1.7208e-18	2.0078e-21	1.1966e-25	2.0139e-26	3.1824e-25	3.9356e-25	2.0972e-18	1.7145e-08	0.00021089	6.5695e-12	1.034e-20	1.4658e-24	0.99979	1-2-3-4-5	0.99979	5
8148978	ERICH1	8	8148978	rs4735895	1	0.99996	1	1	1	1	0.9944	1	7.779e-17	1.3051e-24	2.5956e-15	2.9312e-16	2.3789e-17	3.6929e-12	7.0216e-15	7.0683e-22	2.5766e-22	7.3034e-24	1.0129e-25	2.0425e-20	1.2016e-14	2.5673e-17	1.8978e-21	8.3078e-09	6.4114e-14	5.7544e-11	4.0647e-15	5.2708e-19	2.9757e-25	1.023e-22	1.5411e-22	9.8116e-25	1.4818e-16	8.889e-07	0.0055953	8.8125e-15	3.0535e-19	5.4597e-22	0.9944	1-2-3-4-5	0.9944	5
8148694	GRINA	8	8148694	rs11136336	0.73881	0.16498	0.4557	0.88584	0.88573	0.98836	0.32948	0.86126	5.4601e-06	4.1939e-12	0.044572	0.0088345	9.3119e-05	0.0017224	8.3064e-05	2.3013e-10	1.1607e-11	2.5382e-11	2.2334e-13	1.3032e-08	0.06028	0.0001423	1.7776e-08	0.013573	2.811e-05	0.00095865	1.9722e-05	2.2463e-09	4.0331e-14	1.2314e-11	1.3455e-11	3.0433e-13	0.00023531	0.0096247	0.60937	1.4256e-07	5.006e-10	7.7914e-13	0.25045	1-2-3-5	0.60937	4
8148671	BREA2	8	8148671	rs3204171	0.91261	0.45974	0.89631	0.99823	0.99821	0.59037	0.51737	0.60182	1.3607e-05	5.6674e-12	0.00029472	0.00076655	1.2326e-05	0.34338	4.919e-06	5.3483e-10	2.5643e-11	2.0259e-13	9.8856e-13	1.1401e-08	0.00068928	6.4672e-07	3.9148e-09	0.0073877	0.0076547	0.057772	2.9671e-06	9.2427e-11	1.4018e-13	1.008e-12	5.3336e-14	1.5471e-12	3.0635e-06	0.037984	0.073765	2.7263e-05	7.7336e-11	5.302e-14	0.47024	1-2-3-4-5	0.47024	5
8148580	C8orf31	8	8148580	rs11136300	1	0.81153	1	1	1	1	0.043556	1	3.5841e-20	1.0049e-28	1.3192e-17	1.5978e-20	1.2596e-21	8.4983e-16	5.8879e-16	1.2407e-25	7.1474e-26	6.3568e-25	2.0445e-30	2.9669e-25	7.2676e-18	4.3448e-20	5.5188e-26	8.9623e-07	2.6958e-18	1.6486e-15	2.8904e-17	3.0961e-20	3.22e-29	1.9779e-25	1.989e-24	3.5963e-30	3.2613e-20	2.2689e-07	0.95644	4.8687e-20	1.5745e-21	5.7905e-26	0.043556	1-2-3-5	0.95644	4
8148572	LY6E	8	8148572	rs4424237	0.70681	0.50095	0.68497	0.99647	0.99645	0.99251	0.96996	0.99036	6.9756e-06	4.3299e-13	0.00033156	0.00068907	0.00017325	0.0013467	3.6304e-06	9.1635e-11	6.6824e-11	3.2977e-14	1.9479e-14	5.2906e-09	0.0022945	3.8203e-06	8.7506e-09	0.00013397	1.928e-05	0.0052513	6.7156e-06	3.3297e-10	7.6779e-14	1.8537e-13	4.7024e-14	1.1353e-13	4.0302e-05	0.0048123	0.022785	5.2616e-07	6.8644e-10	6.5159e-14	0.9621	1-2-3-4-5	0.9621	5
8148501	PTP4A3	8	8148501	rs6578177	0.99925	0.99943	0.99957	1	1	0.2696	0.11091	0.2936	1.3176e-09	1.7603e-09	3.3391e-07	3.1685e-07	1.7838e-08	0.66232	2.3769e-09	1.4557e-14	3.1401e-15	4.9797e-11	7.1671e-12	6.4027e-07	1.2246e-06	1.558e-09	1.3272e-12	0.02682	0.0012252	0.066852	1.1217e-09	8.557e-14	4.4581e-18	2.3566e-11	4.7782e-12	3.8663e-12	7.999e-09	0.016034	0.13309	2.5338e-06	4.8071e-14	4.483e-13	0.093651	1-2	0.66232	2
8148476	DENND3	8	8148476	rs2288997	0.99999	0.95579	0.99999	0.98909	0.98887	1	0.99999	0.89786	2.7732e-11	5.4387e-18	2.1632e-07	4.8777e-06	2.6081e-10	7.4033e-09	1.2331e-08	1.5146e-13	4.6141e-17	3.0891e-17	9.2162e-17	8.7094e-15	0.010896	3.8802e-10	4.7652e-12	1.3035e-06	3.0717e-08	1.5939e-09	0.00021278	1.1844e-13	1.4877e-17	3.6594e-13	6.2094e-18	5.1577e-17	1.3335e-05	0.091027	1.2851e-05	5.7586e-11	1.5617e-09	1.0133e-14	0.89783	1-2-3-4-5	0.89783	5
8148385	TG	8	8148385	rs864898	1	0.22633	1	1	1	1	0.9995	0.99984	4.2754e-15	1.0407e-23	1.4262e-16	1.5803e-16	2.4026e-17	6.635e-08	1.491e-14	2.6742e-20	8.5001e-20	2.6268e-24	6.8833e-25	9.3654e-20	5.6357e-16	1.2624e-18	3.5449e-21	2.1427e-06	4.611e-10	3.3686e-07	8.721e-15	2.5964e-18	1.5932e-22	3.0073e-23	2.6407e-24	1.1741e-23	1.5338e-17	0.00016172	0.00050118	2.3649e-10	7.6485e-18	2.0477e-23	0.99933	1-2-3-4-5	0.99933	5
8148270	NDUFB9	8	8148270	rs3829037	0.93126	0.50709	0.92389	0.99919	0.99847	0.97565	0.35715	0.98719	0.00013449	1.4047e-13	7.663e-05	0.00042664	1.085e-05	0.0049786	0.00053948	9.203e-10	6.5076e-09	9.35e-15	5.815e-14	2.8793e-10	0.00029793	7.6124e-07	1.3274e-09	0.0027364	0.00010556	0.018691	3.8517e-05	2.5272e-07	1.9644e-12	6.8919e-14	3.8879e-15	3.6286e-14	1.7441e-06	0.0034787	0.61568	2.4176e-06	1.0757e-08	2.3662e-15	0.3528	1-2-3-5	0.61568	4
8148263	TRMT12	8	8148263	rs3812475	1	0.97156	1	1	1	1	1	0.99998	2.3968e-29	7.8143e-36	2.117e-22	9.6218e-23	2.3242e-28	1.479e-26	4.1949e-24	4.1334e-29	5.6433e-35	1.051e-31	6.9948e-33	1.637e-32	2.308e-13	6.005e-25	2.6804e-28	5.435e-21	1.3444e-22	6.7073e-27	2.9023e-12	1.6066e-28	1.4302e-32	1.2976e-22	4.2558e-32	1.0774e-32	1.5687e-15	2.1264e-05	3.8537e-19	1.8276e-24	2.5107e-15	3.8412e-23	0.99998	1-2-3-4-5	0.99998	5
8148158	TBC1D31	8	8148158	rs11780596	0.74461	0.44882	0.69727	0.95867	0.95864	0.99457	0.53291	0.81276	8.8021e-07	1.3155e-11	0.016535	0.00022922	1.3267e-05	0.0044077	2.6557e-05	7.7822e-12	1.8709e-12	1.7848e-10	2.5665e-13	1.0133e-08	0.024492	1.7425e-05	7.3988e-10	0.073662	2.9847e-05	0.00074519	5.8983e-06	2.816e-10	1.9197e-15	9.8095e-11	1.254e-11	1.8978e-13	4.435e-05	0.067849	0.37168	8.7534e-08	8.1363e-11	1.8002e-12	0.44026	1-2-3-4-5	0.44026	5
8148124	MTBP	8	8148124	rs13272518	0.93415	0.25022	0.86416	0.99889	0.99889	0.98054	0.28015	0.99194	7.4108e-07	9.2161e-12	0.00039707	0.00013269	0.00017231	0.0035637	1.299e-06	5.1327e-12	1.7045e-11	5.3132e-12	9.9838e-14	2.3241e-07	0.00034984	3.2481e-05	3.7885e-09	0.002308	1.4387e-05	0.01558	1.6675e-07	5.2465e-10	9.2338e-15	1.6452e-12	3.2714e-11	1.2633e-12	2.0755e-05	0.0012942	0.69779	6.8841e-07	5.1608e-11	1.0848e-12	0.27834	1-2-3-5	0.69779	4
8148059	DEPTOR	8	8148059	rs7015470	1	0.5	1	1	1	0.06664	0.018366	0.1165	2.7301e-12	1.297e-17	7.8516e-15	3.1155e-15	1.8747e-16	0.87511	4.8212e-13	9.2137e-18	1.9554e-18	4.1381e-19	6.1803e-20	9.5693e-15	6.6997e-15	1.3571e-17	1.1812e-20	0.0061025	0.00034527	0.0579	6.1214e-14	5.6244e-18	1.4377e-21	1.7176e-19	6.4107e-20	5.9812e-20	2.0983e-17	0.001941	0.042518	9.8281e-07	1.0052e-18	5.047e-21	0.016079	1-2	0.87511	2
8147766	FZD6	8	8147766	rs1403294	1	0.99525	1	1	1	0.84222	0.091393	0.99159	2.0724e-10	1.5986e-21	4.1949e-13	2.9944e-13	2.0084e-14	0.0076498	1.6024e-10	3.5587e-16	3.4171e-16	2.6986e-22	2.868e-23	3.3691e-18	4.6815e-13	1.1015e-15	1.0757e-18	0.0006491	3.5958e-06	0.15012	8.1626e-12	3.3908e-15	9.7925e-20	1.6064e-22	7.2464e-23	4.0453e-23	1.7593e-15	0.00010478	0.75019	8.4404e-07	2.2282e-16	6.9965e-24	0.091283	1-2-3-5	0.75019	4
8147724	ATP6V1C1	8	8147724	rs3808551	0.92179	0.54144	0.91803	0.2839	0.28382	0.49163	0.99986	0.26725	1.7464e-07	5.7812e-14	3.379e-05	0.50721	2.4028e-06	3.3683e-05	1.4323e-07	7.5044e-09	3.6998e-13	5.1622e-15	6.0891e-12	1.3559e-10	0.20834	9.6001e-08	7.4402e-07	4.026e-06	0.0011004	1.3187e-05	8.0697e-05	2.763e-12	1.3945e-12	1.0854e-11	1.3772e-15	7.54e-12	0.00050877	0.015945	5.5565e-05	7.0489e-06	1.4998e-09	4.1737e-13	0.26666	4	0.50721	1
8147661	SPAG1	8	8147661	rs1866788	1	0.84118	1	0.86794	0.86792	1	1	0.8579	1.4603e-22	1.2195e-27	7.3879e-11	3.0079e-18	1.4386e-21	3.757e-18	7.9298e-14	5.5059e-26	2.3867e-28	7.5296e-21	6.3656e-28	8.3482e-25	0.12849	2.898e-13	1.3764e-23	3.1669e-11	3.5979e-19	3.4581e-19	1.9428e-05	2.7064e-18	1.6656e-29	1.9013e-12	2.4251e-21	6.9539e-28	0.0035712	0.013592	3.6078e-10	1.0764e-21	4.686e-09	5.8631e-13	0.85433	1-2-3-4-5	0.85433	5
8147503	LAPTM4B	8	8147503	rs2002450	0.82489	0.66378	0.84689	0.99937	0.99775	0.91492	0.21911	0.80563	0.00021723	1.28e-13	0.00019825	0.0001671	1.0923e-05	0.072931	0.0013457	6.1935e-10	1.9236e-10	1.5171e-14	5.6218e-15	3.6957e-10	0.00025566	5.3499e-07	9.0812e-10	0.095082	0.00017076	0.011582	5.2403e-05	8.6453e-09	1.1598e-13	1.865e-14	4.0085e-15	1.1858e-14	1.1296e-06	0.023947	0.59953	5.626e-07	7.3355e-10	9.1806e-16	0.19451	1-2-3-5	0.59953	4
8147469	CPQ	8	8147469	rs2651447	0.99824	0.99791	0.99899	1	1	0.38379	0.18748	0.54222	1.1249e-07	1.6359e-14	7.996e-07	4.33e-07	3.3739e-08	0.44412	3.2301e-08	8.1938e-13	3.2338e-13	5.4283e-16	3.0648e-16	4.088e-11	1.2001e-06	2.2273e-09	2.1282e-12	0.0066854	0.00078556	0.1713	6.4126e-09	8.3578e-13	2.9276e-16	5.4845e-16	1.5449e-16	5.4607e-16	4.6544e-09	0.0061916	0.19041	5.6821e-06	2.038e-13	2.6269e-17	0.1805	1-2	0.44412	2
8147439	PLEKHF2	8	8147439	rs6995298	0.73331	0.3846	0.65082	0.53389	0.53372	0.8117	0.99883	0.4562	1.6279e-06	4.0259e-13	0.00023303	0.18666	1.7894e-05	0.00034808	1.1539e-06	5.3009e-09	3.164e-12	3.4571e-14	5.6369e-12	6.9999e-10	0.27879	6.247e-07	2.3226e-07	3.9858e-05	0.0011636	0.00010161	0.00016338	2.0899e-11	6.8317e-13	3.8043e-11	7.2773e-15	3.7026e-12	0.00041021	0.076397	0.00042241	3.2432e-06	1.7183e-09	6.6598e-13	0.45524	1-2-3-4-5	0.45524	5
8147375	DPY19L4	8	8147375	rs10504938	0.90045	0.31868	0.83669	0.91486	0.91455	0.99934	0.6919	0.89689	9.862e-07	2.2513e-13	0.034905	0.00019912	1.3579e-05	0.00025655	0.0002387	1.4339e-11	3.2176e-12	2.7946e-12	8.615e-15	7.7994e-10	0.049442	0.00013393	1.397e-09	0.0068131	3.3203e-06	0.00018607	7.2827e-05	8.7969e-09	8.4431e-15	2.8263e-12	1.4277e-12	2.5032e-14	0.00044782	0.011178	0.26555	4.6011e-08	5.8695e-09	3.1521e-13	0.63056	1-2-3-4-5	0.63056	5
8147228	DECR1	8	8147228	rs17623400	1	1	1	0.0041483	0.0041246	1	1	0.0041684	6.1073e-16	6.7081e-23	9.8443e-12	9.2411e-07	1.8521e-15	7.5904e-13	1.6935e-14	3.2678e-15	2.8636e-21	2.712e-22	3.756e-18	2.2604e-19	0.99529	9.3428e-15	4.0534e-13	4.0506e-13	3.6043e-10	8.8039e-13	2.3775e-05	2.5578e-19	3.6151e-19	2.9804e-12	4.2671e-23	2.3099e-18	0.00056478	0.0005209	5.2968e-12	1.1907e-12	2.4483e-10	4.5183e-14	0.0036037	3-4	0.99529	2
8147206	RIPK2	8	8147206	rs42490	0.99999	0.58762	0.99999	1	1	0.1289	0.075327	0.15125	7.4409e-11	8.2748e-11	1.3771e-08	1.2556e-08	7.4419e-10	0.82349	4.7982e-11	6.6221e-16	1.1258e-16	9.7324e-13	7.7443e-13	2.8338e-08	1.5774e-08	5.3146e-11	3.8026e-14	0.0114	0.0028944	0.044707	8.5524e-12	9.961e-16	1.2747e-19	6.4276e-13	9.316e-14	3.8556e-13	7.3971e-11	0.010963	0.045071	3.9013e-06	2.0819e-16	1.3586e-14	0.061466	1-2	0.82349	2
8147079	LRRCC1	8	8147079	rs10088120	0.99987	0.44949	0.99985	1	1	0.9982	0.80476	0.99985	8.1979e-09	3.2023e-15	4.6239e-07	6.3799e-07	5.0548e-07	5.3613e-05	9.6295e-09	1.3243e-13	6.5692e-13	3.5874e-16	1.3889e-16	1.2225e-10	1.0911e-06	3.0108e-08	3.4199e-11	1.7008e-05	8.2116e-07	0.0017481	4.6932e-09	2.0826e-11	1.2565e-15	7.3846e-16	3.4054e-15	3.1607e-15	1.0328e-07	7.536e-05	0.19342	3.0859e-07	1.4474e-11	1.1134e-15	0.80468	1-2-3-4-5	0.80468	5
8147019	ZC2HC1A	8	8147019	rs1021156	1	0.94835	1	1	1	1	0.024314	1	7.1247e-23	5.2767e-29	8.0182e-15	2.386e-21	2.6786e-21	1.9107e-18	6.012e-14	3.114e-28	7.8891e-27	8.9789e-24	6.4792e-31	1.7629e-23	1.5341e-15	3.197e-13	5.5464e-26	3.1624e-10	2.8704e-21	7.2303e-16	8.5024e-16	1.2647e-12	1.8469e-30	1.3875e-24	1.8699e-19	5.0782e-29	2.7816e-14	2.1334e-11	0.97569	5.4424e-21	9.2908e-15	1.748e-21	0.024314	1-2-3-5	0.97569	4
8147012	PKIA	8	8147012	rs1062248	0.99998	0.55493	0.99998	1	0.99965	0.15818	0.064957	0.17555	0.00031755	3.7633e-17	1.8152e-08	1.8069e-08	1.2834e-09	0.78626	3.0587e-05	7.1352e-10	9.5987e-11	4.3126e-18	9.3933e-19	6.2453e-14	2.4239e-08	4.6079e-11	6.7246e-14	0.023272	0.0018387	0.053399	3.0502e-06	2.0382e-10	5.3647e-14	3.6568e-18	7.452e-19	1.1488e-18	8.7814e-11	0.012727	0.071766	2.6603e-06	2.8986e-11	1.2054e-19	0.050385	1-2	0.78626	2
8146934	LY96	8	8146934	rs12676883	0.99976	0.78326	0.99983	0.93507	0.93503	1	0.66839	0.92786	8.8823e-10	1.7791e-16	0.035543	1.6396e-07	1.6699e-08	1.047e-07	4.1243e-05	6.4197e-15	2.007e-15	2.5104e-12	8.3955e-18	8.3186e-13	0.02895	0.00020047	1.0132e-12	0.0021795	1.1071e-09	5.514e-08	5.9635e-06	1.9817e-09	2.1605e-18	4.9314e-12	4.4914e-12	2.7501e-17	0.00023341	0.0054244	0.29364	9.6376e-12	3.135e-10	1.3085e-12	0.63378	1-2-3-4-5	0.63378	5
8146930	TMEM70	8	8146930	rs1053054	1	0.49817	1	1	1	1	0.97615	1	1.9602e-21	6.1977e-28	1.0022e-15	1.4677e-19	2.6283e-20	8.6966e-17	1.5806e-15	1.4872e-25	3.0857e-25	8.542e-23	3.9776e-28	2.0995e-22	2.3174e-14	2.8952e-16	1.889e-23	3.6065e-09	1.4285e-17	6.1994e-14	3.3295e-15	2.0532e-17	3.4332e-27	4.8298e-21	5.9153e-20	1.4389e-25	1.1833e-14	1.5953e-07	0.023849	1.6525e-16	5.6954e-17	8.7536e-19	0.97615	1-2-3-4-5	0.97615	5
8146703	C8orf46	8	8146703	rs1978566	0.99999	0.96745	0.99999	0.99985	0.99985	0.99999	0.1709	0.49937	1.1393e-10	1.7491e-16	0.0001097	4.138e-09	3.7701e-10	1.024e-05	5.3692e-06	5.624e-16	1.4935e-16	4.801e-13	2.067e-18	1.4011e-13	3.7563e-05	8.0928e-08	1.7491e-14	0.45504	1.5228e-08	8.4574e-07	2.8717e-07	2.2873e-11	1.1429e-19	9.0118e-14	2.0673e-14	1.8296e-18	7.5236e-08	0.045432	0.37393	3.5475e-11	2.3984e-12	1.4729e-15	0.12543	1-2-3	0.45504	3
8146687	ADHFE1	8	8146687	rs2719008	0.99999	0.47537	0.99999	1	1	1	0.046999	0.99999	6.6598e-11	7.3616e-18	1.1463e-06	6.9197e-08	8.529e-09	1.8775e-08	7.3028e-09	1.5096e-15	5.9937e-15	1.6857e-16	9.1305e-19	1.297e-13	1.873e-06	1.932e-07	7.0383e-13	6.3747e-06	2.1461e-10	5.9613e-07	1.2568e-09	4.7862e-11	5.0628e-18	1.9874e-16	1.9052e-15	5.0129e-18	1.5052e-07	2.2945e-06	0.95299	3.0588e-11	3.059e-12	1.8794e-16	0.046994	1-2-3-5	0.95299	4
8146579	CHD7	8	8146579	rs882229	0.906	0.90306	0.93895	0.79396	0.79383	0.99978	0.42074	0.65483	2.026e-07	3.45e-13	0.13522	3.789e-05	2.7341e-06	0.00015079	0.00011643	1.8556e-12	4.3678e-13	2.5546e-10	5.2761e-15	3.6984e-10	0.070562	0.00010402	1.5798e-10	0.084483	7.922e-07	3.0225e-05	1.335e-05	1.1411e-09	5.3214e-16	7.8925e-11	1.6767e-11	5.4538e-15	0.00012019	0.054588	0.35916	2.9568e-09	1.7703e-10	1.362e-12	0.29541	1-2-3-5	0.35916	4
8146429	NPBWR1	8	8146429	rs1469322	0.81394	0.36008	0.73684	0.99628	0.99618	0.96005	0.18655	0.96871	1.53e-05	1.3367e-12	0.0011242	0.00097848	5.4702e-05	0.017136	7.3318e-05	7.8042e-11	1.2409e-10	4.6431e-13	3.5776e-14	8.8603e-09	0.0015304	1.9688e-05	3.3348e-09	0.0076932	4.2243e-05	0.02172	4.4417e-06	1.2887e-08	4.6642e-14	2.6679e-13	6.59e-13	9.0795e-14	1.4552e-05	0.0026886	0.76561	6.2772e-07	4.9098e-10	3.5136e-14	0.18129	1-2-3-5	0.76561	4
8146159	AP3M2	8	8146159	rs7837156	1	0.75472	1	0.065552	0.06537	1	0.97131	0.051189	4.6465e-12	7.8159e-19	0.027745	3.9754e-09	7.4283e-11	4.6412e-10	2.8919e-05	1.9767e-16	9.3036e-18	3.8632e-13	7.2152e-20	2.3004e-15	0.90617	1.0145e-05	9.8296e-15	0.00017037	1.6379e-11	1.7778e-10	0.00015335	1.6031e-10	3.11e-20	2.4171e-11	2.7425e-14	8.3255e-20	0.00052573	0.014546	0.00073427	5.5294e-14	9.1603e-10	2.0944e-13	0.049919	3-4	0.90617	2
8146142	AGPAT6	8	8146142	rs7837006	0.99008	0.4637	0.98792	0.85336	0.85336	0.77829	0.46178	0.99997	3.0703e-08	9.4009e-15	5.481e-06	7.4251e-06	0.1431	4.2752e-06	2.1262e-08	2.3751e-13	3.9175e-09	6.327e-16	4.7554e-16	2.1399e-06	7.8078e-06	0.0017537	1.8355e-06	4.1704e-07	5.1478e-08	0.078584	3.5434e-09	1.654e-08	1.7484e-12	1.1139e-15	1.7884e-11	2.842e-11	0.0017651	8.2433e-07	0.31477	6.7858e-06	2.1049e-09	3.4826e-12	0.45999	1-2-3-4-5	0.45999	5
8146051	ADAM5	8	8146051	rs13252535	0.9994	0.40789	0.9992	0.99997	0.99997	0.98393	0.84128	0.99994	1.5971e-08	4.1431e-15	1.9325e-06	4.6326e-06	8.4525e-06	1.149e-05	3.3388e-08	4.9741e-13	8.4498e-12	8.0951e-16	5.7266e-16	8.557e-09	1.1654e-05	4.0631e-07	4.9198e-09	4.4054e-06	3.6727e-07	0.016034	2.2802e-08	1.3354e-10	5.8662e-14	3.8978e-15	9.8768e-14	1.4799e-12	7.2252e-06	2.2218e-05	0.14266	9.1491e-06	1.7418e-10	1.4109e-13	0.84122	1-2-3-4-5	0.84122	5
8146024	ADAM32	8	8146024	rs11985898	1	0.69553	1	0.14409	0.14402	1	0.97985	0.15791	1.5066e-11	5.9444e-18	0.017462	7.2506e-09	4.0968e-10	3.5123e-09	1.1185e-05	1.9864e-16	4.1497e-17	2.6989e-13	2.2316e-19	1.0354e-14	0.82146	0.00013265	7.4616e-14	8.8282e-05	3.185e-11	9.2793e-10	5.8644e-05	6.2922e-10	1.0852e-19	9.4594e-12	1.82e-13	4.7597e-19	0.01686	0.0030125	0.0024532	2.1042e-13	6.8702e-09	1.7166e-12	0.13846	3-4	0.82146	2
8146000	ADAM9	8	8146000	rs4733962	0.98304	0.51077	0.98133	0.048716	0.048659	0.35541	0.99993	0.043499	8.3686e-08	1.1321e-14	1.7099e-05	0.64414	1.3732e-06	7.5951e-06	1.3717e-07	5.6537e-09	3.3301e-13	1.2498e-15	7.311e-12	2.8418e-11	0.30657	8.5639e-08	7.1311e-07	1.5722e-06	0.00043717	4.198e-06	5.7489e-05	6.6548e-12	1.0079e-12	1.2555e-11	4.8264e-16	4.5963e-12	0.00055417	0.0052699	4.2598e-05	1.4416e-06	9.1388e-10	2.6214e-13	0.042894	4	0.64414	1
8145865	GPR124	8	8145865	rs7827048	0.99997	0.98315	0.99998	0.048344	0.047587	1	0.15765	0.042274	6.2974e-11	1.451e-17	0.8142	2.2586e-08	1.4759e-09	7.6912e-09	0.00072388	6.6597e-16	1.5684e-16	1.0648e-11	7.0134e-19	5.3816e-14	0.13686	0.00034498	1.692e-13	0.0038712	9.5672e-11	3.7606e-09	3.3836e-05	5.0802e-09	2.7746e-19	3.6079e-12	1.0509e-12	2.504e-18	0.0002584	0.0020442	0.02321	8.9305e-13	5.1314e-10	9.4735e-14	0.018461	3	0.8142	1
8145611	FZD3	8	8145611	rs1946583	0.99993	0.9997	0.99996	1	1	0.97742	0.31194	0.98012	6.9329e-07	2.419e-16	4.1603e-08	4.1425e-08	4.1099e-09	0.0072435	6.4247e-07	1.9701e-12	2.3242e-12	3.0075e-17	6.014e-18	1.2396e-12	6.3179e-08	1.6184e-10	2.4864e-13	0.0096428	1.3162e-05	0.015323	5.888e-08	1.927e-11	1.2581e-15	2.8489e-17	1.5781e-17	2.1368e-17	3.6472e-10	0.0029832	0.65585	4.9504e-07	2.97e-12	2.7703e-18	0.30894	1-2-3-5	0.65585	4
8145586	ELP3	8	8145586	rs2305451	1	0.94595	1	0.019999	0.019941	1	1	0.014366	5.4313e-26	7.2467e-33	2.9892e-22	4.3495e-06	9.6595e-25	6.3143e-24	3.3023e-24	1.1719e-14	1.1343e-31	1.2926e-32	3.229e-17	2.0782e-29	0.97971	3.5329e-25	1.6253e-12	3.7698e-23	1.0152e-09	1.9328e-24	5.8053e-05	2.1986e-29	1.253e-18	1.6202e-11	1.8188e-33	1.0201e-17	0.00028189	0.0058568	1.83e-22	1.7917e-12	2.1996e-10	9.6011e-14	0.014084	3-4	0.97971	2
8145570	ESCO2	8	8145570	rs13262948	0.8607	0.1386	0.60177	0.53502	0.53467	0.99857	0.83831	0.4783	1.6105e-06	5.8579e-13	0.09906	0.00054326	2.1307e-05	0.00067137	0.00023249	2.2049e-11	2.9157e-12	5.306e-12	4.127e-14	8.4736e-10	0.36484	7.9474e-05	1.4985e-09	0.0077749	1.493e-05	0.00017306	0.00012008	1.9192e-09	4.6016e-15	2.1159e-11	5.78e-13	3.9713e-14	0.00043115	0.048441	0.053675	6.3667e-08	1.2273e-09	3.968e-13	0.42392	1-2-3-4-5	0.42392	5
8145418	CDCA2	8	8145418	rs3829009	0.67751	0.080628	0.23003	0.81285	0.81279	0.98354	0.9072	0.82409	1.0085e-05	1.771e-12	0.011616	0.008706	0.0034668	0.001515	2.4834e-05	1.9786e-10	2.0593e-10	6.389e-13	1.6091e-13	4.3293e-08	0.15121	0.00067662	1.1099e-06	0.00036514	2.242e-05	0.002737	2.534e-05	9.168e-09	9.7576e-13	4.4783e-12	2.4415e-12	5.0315e-12	0.011481	0.0024165	0.072389	1.5477e-06	1.3522e-08	3.5378e-12	0.73334	1-2-3-4-5	0.73334	5
8145317	ADAMDEC1	8	8145317	rs9650409	0.99999	0.20841	0.99998	0.14831	0.14516	1	0.3041	0.12071	2.2294e-10	3.7413e-17	0.62118	1.8803e-08	1.5199e-09	2.1938e-08	0.0028886	1.6568e-15	3.0984e-16	1.1973e-11	7.9648e-19	9.6328e-14	0.22999	0.00025624	6.7218e-14	0.013023	1.6778e-10	6.8505e-09	0.0002537	1.428e-08	3.0507e-19	7.0465e-12	1.0342e-12	1.3203e-18	0.00026275	0.01195	0.058553	7.6345e-13	2.0245e-09	1.1678e-13	0.061638	3	0.62118	1
8145293	ADAM28	8	8145293	rs7004152	1	0.40951	1	0.13645	0.13508	1	0.82868	0.10573	6.3482e-12	1.0871e-18	0.15517	1.6108e-09	3.399e-10	7.3873e-10	0.00066625	8.5164e-17	2.9925e-17	2.1417e-12	4.3276e-20	8.6581e-15	0.70789	4.9883e-05	1.1299e-14	0.0035304	9.4197e-12	5.592e-10	0.00070268	2.4965e-09	2.8548e-20	9.8362e-12	1.579e-13	1.2168e-19	0.00043885	0.026304	0.011897	6.4477e-14	3.397e-09	1.1688e-13	0.093346	3-4	0.70789	2
8145244	TNFRSF10C	8	8145244	rs4872058	0.70418	0.28582	0.54626	0.99648	0.99645	0.79913	0.18312	0.82695	1.2194e-05	1.5621e-11	0.00052888	0.001529	3.5176e-05	0.13575	1.3346e-05	9.2586e-11	2.1921e-11	1.1155e-12	2.3554e-13	3.1308e-08	0.0014201	1.4598e-06	4.3077e-09	0.025013	0.0002947	0.063239	1.6309e-06	2.3778e-10	2.1456e-14	6.907e-13	3.1297e-13	3.2412e-13	4.7491e-06	0.008482	0.59228	1.8892e-06	3.5542e-11	2.9484e-14	0.17139	1-2-3-5	0.59228	4
8145151	SORBS3	8	8145151	rs2005080	0.99923	0.24874	0.99826	0.43934	0.43902	0.99998	0.40364	0.41166	9.4352e-09	3.4481e-15	0.38877	1.6738e-05	1.0195e-07	1.4064e-06	0.00027127	8.9997e-13	1.5717e-14	6.7956e-11	4.3921e-16	7.6719e-12	0.1703	0.0008054	3.37e-11	0.014672	7.1888e-08	4.6157e-07	4.0847e-05	5.4211e-09	1.2381e-16	3.1262e-11	1.6015e-11	5.394e-16	0.00077332	0.014267	0.19184	2.8337e-10	1.1162e-09	1.5747e-12	0.21825	3	0.38877	1
8145055	BMP1	8	8145055	rs3857979	1	0.98708	1	1	1	0.967	0.29542	0.99968	1.8469e-12	1.7082e-14	6.8113e-11	1.1558e-10	3.5687e-10	0.00017555	1.3171e-12	1.0784e-17	1.551e-16	1.9508e-15	1.5113e-16	6.9994e-08	1.1532e-10	5.9231e-12	8.0162e-15	0.00010121	5.9888e-07	0.032824	1.5727e-13	7.3198e-16	6.9673e-20	6.996e-16	6.953e-13	2.6087e-13	6.9404e-12	4.03e-05	0.67148	1.7916e-06	7.6058e-17	3.2919e-14	0.29538	1-2-3-5	0.67148	4
8145027	FAM160B2	8	8145027	rs2309308	0.9994	0.47302	0.99928	0.043227	0.043189	0.28145	1	0.039027	1.9272e-09	5.6209e-16	3.9141e-07	0.71824	2.159e-08	2.5526e-07	1.3062e-09	4.3401e-09	3.4156e-15	7.3013e-17	5.2196e-12	8.5472e-13	0.23809	9.322e-10	6.0023e-07	4.109e-08	0.00030284	7.0423e-08	3.8188e-05	2.2902e-14	5.0432e-13	9.1553e-12	1.5493e-17	3.2288e-12	0.00043975	0.004299	4.5691e-07	7.9468e-07	5.1479e-10	2.3466e-13	0.038585	4	0.71824	1
8144917	LPL	8	8144917	rs11991231	0.92621	0.71612	0.94092	0.97858	0.95808	0.99982	0.31979	0.91196	9.1302e-07	8.5434e-14	0.01464	4.9467e-05	5.5947e-06	8.2857e-05	0.020132	5.3278e-12	3.845e-12	3.9256e-13	2.6696e-15	1.6104e-10	0.0065896	8.6117e-05	2.7244e-10	0.031319	6.6535e-07	3.9104e-05	0.00035961	4.9832e-07	2.4847e-15	2.7265e-13	1.6759e-13	3.5485e-15	5.3933e-05	0.01486	0.6139	4.3451e-09	1.5078e-08	1.8373e-14	0.29788	1-2-3-5	0.6139	4
8144812	PCM1	8	8144812	rs208753	1	0.24367	1	1	1	0.99997	0.5532	0.99881	2.4858e-14	4.401e-17	6.4459e-11	1.0699e-11	7.7772e-13	6.3971e-07	5.6364e-13	4.2298e-19	1.353e-19	9.5017e-17	1.6935e-18	9.7769e-13	5.0199e-10	3.7598e-13	9.6601e-17	0.00028911	4.806e-09	3.129e-05	5.4498e-13	3.5106e-17	3.078e-22	3.9892e-16	1.2758e-16	1.7137e-17	3.2288e-12	0.00089701	0.44647	1.3124e-09	3.4242e-17	6.0174e-17	0.55231	1-2-3-4-5	0.55231	5
8144625	BLK	8	8144625	rs922483	1	0.9978	1	1	1	0.62335	0.11678	0.98421	1.824e-07	7.2898e-21	9.4887e-13	7.1214e-13	3.0262e-13	0.015417	1.7623e-08	1.9988e-13	1.4306e-10	3.3181e-22	1.1326e-22	5.6078e-17	1.1041e-12	5.894e-15	8.6857e-18	0.00028587	1.1517e-05	0.36122	1.0212e-09	1.1686e-10	1.0044e-14	2.534e-22	2.4428e-22	4.7885e-22	8.3746e-15	7.6096e-05	0.5063	4.2808e-06	4.5987e-12	2.6548e-23	0.11668	1-2-3-5	0.5063	4
8144516	ERI1	8	8144516	rs9650616	1	0.46177	1	1	1	0.47252	0.35528	0.96446	6.2367e-14	1.7794e-16	1.3105e-12	4.8279e-12	7.7e-14	0.034593	2.4712e-14	3.7036e-18	2.5728e-19	3.8426e-18	1.2973e-17	1.3785e-12	3.6585e-12	2.8822e-15	3.3535e-17	0.00024409	0.00020453	0.49262	1.9698e-14	6.9079e-19	2.6603e-21	1.0742e-17	3.1319e-18	1.081e-16	1.9862e-14	0.00050338	0.11727	6.3235e-05	1.0042e-18	2.1516e-18	0.35451	1-2-5	0.49262	3
8144503	FAM86B3P	8	8144503	rs2948286	0.99997	0.86949	0.99998	1	1	0.65234	0.37704	0.98133	6.4868e-09	2.905e-14	1.7163e-08	3.2942e-08	5.8829e-09	0.017722	2.3292e-09	7.7033e-14	1.5301e-13	9.6932e-16	6.5648e-16	7.7136e-10	3.853e-08	1.6408e-10	7.3107e-13	0.00041841	6.3501e-05	0.32985	7.261e-10	4.284e-13	2.9023e-16	1.1643e-15	3.1041e-15	1.4916e-14	7.5055e-10	0.00046797	0.27497	1.9686e-05	2.1789e-13	7.7323e-16	0.37648	1-2-3-4-5	0.37648	5
8144498	FAM86B3P	8	8144498	rs2948286	1	0.41605	1	1	1	0.8165	0.079791	0.99997	1.7293e-11	1.3768e-18	3.105e-11	4.8966e-11	8.4101e-10	2.0728e-05	1.7285e-11	5.4376e-17	3.3645e-14	1.4812e-19	2.3593e-20	8.4044e-12	4.8816e-11	1.5934e-11	1.158e-14	4.6127e-06	1.8098e-08	0.18348	1.1684e-12	1.7442e-13	5.1714e-18	8.444e-20	4.8774e-17	2.4813e-17	1.2127e-11	9.0538e-07	0.7367	7.1069e-07	8.4613e-15	2.0532e-18	0.079789	1-2-3-5	0.7367	4
8144361	MCPH1	8	8144361	rs2013938	0.83364	0.53388	0.82362	0.99673	0.99672	0.99972	0.91032	0.98747	1.8102e-07	9.0527e-14	0.00046588	0.0001081	5.6158e-06	7.1647e-05	4.0004e-06	4.3247e-12	8.9821e-13	2.8321e-13	9.9425e-15	5.6198e-10	0.0026519	2.8939e-06	1.5544e-09	0.0014008	2.2884e-06	8.9891e-05	3.0145e-06	2.2808e-10	4.3663e-15	1.257e-12	1.9888e-13	6.6323e-14	3.4916e-05	0.0078236	0.087644	6.6814e-08	3.4278e-10	2.4456e-13	0.89969	1-2-3-4-5	0.89969	5
8144322	MYOM2	8	8144322	rs10110395	1	0.9997	1	1	1	0.98072	0.79776	0.90569	1.7463e-13	4.194e-12	2.2014e-10	1.5659e-10	2.7739e-12	0.015574	4.9557e-13	4.1087e-18	3.4776e-19	2.0374e-12	1.8407e-13	3.9585e-09	1.109e-09	3.4354e-13	3.6812e-16	0.017983	0.00048476	0.0032227	3.1823e-13	6.5175e-18	7.8361e-22	2.8904e-12	3.5352e-13	2.0798e-13	2.1374e-12	0.060271	0.16546	1.9955e-06	4.3954e-18	1.1289e-13	0.737	1-2-3-4-5	0.737	5
8144315	ARHGEF10	8	8144315	rs6558520	0.67725	0.38777	0.58718	0.13881	0.13861	0.85733	0.99743	0.11621	8.4669e-07	1.579e-13	0.001687	0.14226	2.1721e-05	0.00010023	5.1887e-06	2.5648e-09	2.7794e-12	1.1155e-13	2.0952e-12	5.1574e-10	0.71645	2.6801e-06	1.5007e-07	7.5926e-05	0.00023534	4.7086e-05	0.00020177	6.6208e-11	3.0928e-13	3.2806e-11	1.784e-14	1.2076e-12	0.00076133	0.022776	0.00062507	5.678e-07	1.8103e-09	4.6196e-13	0.11475	3-4	0.71645	2
8144281	ARHGEF10	8	8144281	rs4875950	0.99987	0.80307	0.99991	1	0.99553	0.42534	0.13829	0.36873	0.0023372	1.879e-17	2.4012e-08	1.6072e-08	1.3017e-09	0.53146	0.0020245	2.892e-09	7.4062e-10	1.8805e-18	4.7594e-19	3.6327e-14	2.8252e-08	5.3386e-11	5.9206e-14	0.068691	0.00081069	0.040047	0.00010553	8.7769e-09	2.6284e-13	1.8302e-18	3.9068e-19	6.5631e-19	9.3601e-11	0.025834	0.21715	1.436e-06	8.1104e-10	6.8183e-20	0.11154	1-2	0.53146	2
8144279	CLN8	8	8144279	rs13258335	0.70435	0.29247	0.55068	0.98492	0.98396	0.93798	0.95502	0.75235	0.00024101	3.1913e-13	0.00032581	0.00938	0.00012925	0.025475	8.5107e-05	1.2284e-07	2.6262e-10	2.8821e-14	2.2159e-13	2.3562e-09	0.0052083	5.186e-06	2.9774e-08	0.0017776	0.02257	0.0042002	0.0006318	1.27e-09	7.0081e-12	3.6792e-13	3.0835e-14	2.5274e-13	3.2772e-05	0.18196	0.012736	2.4458e-05	5.9454e-09	1.9527e-14	0.73522	1-2-3-4-5	0.73522	5
8144230	ZNF596	8	8144230	rs741554	0.83771	0.23902	0.68734	0.15484	0.15414	0.99919	0.44193	0.13482	2.0941e-06	4.5158e-13	0.49131	0.00046163	2.7002e-05	0.00023817	0.00060658	1.6305e-11	5.7956e-12	2.7511e-11	1.8357e-14	7.2873e-10	0.35242	0.00037828	1.4773e-09	0.0089496	2.3858e-06	8.3179e-05	8.3714e-05	5.8783e-09	4.7021e-15	2.1971e-11	2.5205e-12	1.8869e-14	0.00056689	0.011103	0.056474	1.1114e-08	1.1039e-09	4.0149e-13	0.077293	3	0.49131	1
8144184	ESYT2	7	8144184	rs842454	1	0.99993	1	0.79941	0.79932	0.92628	1	0.78666	6.0337e-18	1.1573e-24	1.1202e-15	0.073637	8.2708e-17	7.3758e-16	4.1054e-18	9.094e-10	1.1684e-23	9.3664e-26	2.8092e-13	1.9148e-21	0.12628	2.8399e-18	1.1103e-07	7.7142e-17	7.7769e-05	2.169e-16	9.4374e-05	7.7796e-23	3.1667e-13	2.211e-12	1.9834e-26	2.7445e-13	0.00066584	0.013243	8.7708e-16	5.1057e-07	1.0483e-08	1.1994e-13	0.786	1-2-3-4-5	0.786	5
8144153	NCAPG2	7	8144153	rs7788516	0.99922	0.60603	0.99927	1	1	0.13042	0.041827	0.2495	5.5511e-07	2.6259e-15	5.0955e-07	1.0265e-06	2.6563e-08	0.74025	1.4794e-07	2.0418e-12	7.7662e-13	1.3915e-16	6.5851e-17	2.8823e-12	2.3257e-06	1.3071e-09	2.8864e-12	0.0068626	0.00049748	0.12883	2.5334e-08	2.2672e-12	4.6047e-16	2.195e-16	2.344e-17	6.4077e-17	6.7684e-09	0.0028841	0.082226	2.5587e-06	4.8746e-13	6.4992e-18	0.03844	1-2	0.74025	2
8144036	XRCC2	7	8144036	rs12534240	1	1	1	1	1	0.98876	0.71042	0.99392	8.3495e-11	6.863e-21	7.0219e-13	4.3557e-13	1.2387e-14	0.0025045	1.2709e-10	1.0255e-15	1.3021e-16	7.8081e-21	8.3745e-22	2.3274e-17	3.2898e-12	2.1558e-15	1.7707e-18	0.00095361	2.1644e-05	0.0087083	4.9028e-11	2.7833e-15	2.5972e-19	3.761e-20	4.227e-21	1.9941e-21	1.3985e-14	0.0026008	0.27741	1.2794e-06	1.4051e-15	3.4833e-21	0.7078	1-2-3-4-5	0.7078	5
8143941	WDR86	7	8143941	rs11760463	0.99712	0.98125	0.99834	1	0.99909	0.21632	0.11301	0.23624	0.00073425	9.6177e-16	6.9121e-07	2.1182e-06	5.3806e-08	0.72278	0.00013719	5.5875e-09	3.1714e-10	7.5602e-17	5.8839e-17	1.4438e-12	2.1265e-06	1.7046e-09	5.3178e-12	0.020322	0.0024802	0.057676	3.3842e-05	9.924e-10	4.96e-13	1.6192e-16	1.428e-17	5.7993e-17	6.0158e-09	0.017269	0.085335	4.5917e-06	3.4416e-10	4.9515e-18	0.09322	1-2	0.72278	2
8143790	TMEM176B	7	8143790	rs7806458	1	1	1	1	1	1	0.99993	1	1.3671e-33	1.0828e-40	1.2893e-24	2.337e-31	9.7272e-33	9.3923e-31	2.3376e-22	5.2435e-38	6.8465e-39	7.6923e-34	1.183e-41	9.2315e-37	8.6076e-23	1.269e-24	2.235e-36	1.8587e-16	3.9943e-32	2.3439e-30	1.3026e-20	1.9229e-23	3.8018e-41	3.4742e-32	3.7334e-30	8.3429e-41	2.0436e-22	1.3664e-13	7.2965e-05	1.6099e-33	5.0095e-21	5.9432e-29	0.99993	1-2-3-4-5	0.99993	5
8143749	ZNF467	7	8143749	rs855676	0.99947	0.87992	0.99966	0.029436	0.02935	0.99999	0.99994	0.025821	1.6923e-09	2.3602e-16	4.8695e-05	8.6067e-06	1.6724e-08	2.0296e-07	6.1868e-08	1.4205e-13	3.8016e-15	2.2426e-15	1.7848e-16	5.2694e-13	0.97	7.3582e-08	2.207e-11	8.3456e-07	1.6485e-08	7.1352e-08	8.6526e-05	9.4612e-13	3.3961e-17	9.0887e-12	4.2053e-16	2.1588e-16	0.00050435	0.004032	8.7155e-06	7.6812e-11	6.791e-10	1.4448e-13	0.025308	3-4	0.97	2
8143733	ZNF767P	7	8143733	rs354072	0.99991	0.32479	0.99984	0.019031	0.018968	0.99983	0.99999	0.017102	9.1479e-10	1.2166e-16	4.1365e-06	0.000166	8.6914e-09	1.3168e-07	6.6383e-09	1.8275e-12	1.779e-15	1.6045e-16	1.3013e-15	2.5885e-13	0.98012	5.6755e-09	1.7066e-10	7.7993e-08	1.281e-07	5.3558e-08	6.3217e-05	8.2456e-14	2.5373e-16	7.6044e-12	2.6129e-17	9.229e-16	0.00068206	0.0025476	6.8276e-07	4.0808e-10	5.4496e-10	1.3542e-13	0.01642	3-4	0.98012	2
8143643	TPK1	7	8143643	rs10261806	1	0.89012	1	1	1	1	0.88798	0.9815	3.5306e-16	2.1266e-21	3.4066e-13	5.0755e-15	1.9582e-16	1.9248e-09	1.0694e-12	5.959e-21	5.0338e-22	4.4414e-19	7.0033e-23	6.2883e-18	2.281e-12	7.4552e-16	1.7158e-20	0.0020843	1.3886e-11	8.7244e-10	1.8018e-12	9.2951e-18	1.0344e-24	1.626e-18	3.3491e-19	1.2674e-22	5.6232e-15	0.016417	0.10994	8.8885e-14	1.5252e-17	1.451e-19	0.87156	1-2-3-4-5	0.87156	5
8143575	EPHA1	7	8143575	rs11771145	1	0.99999	1	0.99988	0.99988	1	0.16189	0.4662	1.4494e-11	1.395e-17	9.3539e-05	9.2334e-10	2.0326e-10	2.7751e-07	5.2496e-06	7.7871e-17	3.0257e-17	1.9936e-13	2.0504e-19	1.7326e-14	2.5382e-05	5.7795e-08	7.9305e-15	0.48248	6.1324e-10	2.0033e-08	2.0186e-07	1.9324e-11	2.4091e-20	4.1632e-14	8.1199e-15	2.5993e-19	5.0443e-08	0.051191	0.35553	1.3314e-12	1.6457e-12	5.8007e-16	0.11067	1-2-3	0.48248	3
8143518	TRPV5	7	8143518	rs4252416	0.99903	0.74007	0.99927	0.02529	0.025238	0.38867	1	0.022156	6.1378e-09	1.1434e-15	1.1257e-06	0.61113	7.0695e-08	1.2573e-06	4.2823e-09	3.9407e-09	1.7919e-14	1.012e-16	3.1521e-12	2.8713e-12	0.36315	2.7242e-09	3.9399e-07	9.9139e-08	0.00020047	5.7997e-07	5.2459e-05	9.1247e-14	4.4903e-13	8.1045e-12	2.4511e-17	1.74e-12	0.00042989	0.0033107	1.3875e-06	5.2529e-07	5.6915e-10	1.4286e-13	0.021723	4	0.61113	1
8143367	SLC37A3	7	8143367	rs6464696	0.99023	0.54415	0.9898	0.99994	0.99994	0.99382	0.8757	0.97367	1.8791e-08	1.1272e-11	5.8705e-06	1.1329e-05	2.6763e-07	0.0045828	1.992e-08	2.8846e-13	3.7122e-14	2.5698e-12	4.8522e-13	1.2904e-08	3.9791e-05	1.4087e-08	3.7495e-11	0.0048232	4.9402e-05	0.0015377	1.1683e-08	3.6275e-13	7.3402e-17	1.1753e-11	5.2972e-13	7.2785e-13	1.4114e-07	0.016818	0.11335	3.5816e-07	2.9355e-13	8.4586e-13	0.85878	1-2-3-4-5	0.85878	5
8143279	ZC3HAV1	7	8143279	rs4732354	0.9556	0.33619	0.92761	0.99978	0.99971	0.24418	0.089772	0.30872	5.5568e-05	2.6307e-13	6.1107e-05	4.6909e-05	4.5749e-06	0.66799	1.3095e-05	1.5498e-10	4.3349e-11	1.3344e-14	4.6614e-15	3.0306e-10	0.00010288	3.1174e-07	2.3624e-10	0.014357	0.0009208	0.086799	1.4134e-06	1.5955e-10	2.4264e-14	1.2676e-14	2.8796e-15	4.9574e-15	7.7681e-07	0.0077324	0.14095	2.7584e-06	2.4588e-11	5.3176e-16	0.080964	1-2	0.66799	2
8143270	ZC3HAV1L	7	8143270	rs10273974	0.99644	0.45075	0.99554	0.99972	0.99972	0.99414	0.8287	0.73894	1.4277e-07	1.0593e-13	4.3612e-05	1.1795e-05	2.6474e-07	0.0052347	2.7706e-06	4.2829e-12	1.6064e-13	5.9594e-13	3.2979e-14	8.542e-11	0.0002247	6.0703e-08	2.814e-11	0.058253	0.00022913	0.00038825	1.2246e-06	1.5869e-11	4.7451e-16	3.6716e-12	3.454e-14	1.6952e-14	3.4333e-07	0.19705	0.10738	3.3876e-07	8.5148e-12	4.4549e-14	0.63118	1-2-3-4-5	0.63118	5
8142981	PODXL	7	8142981	rs1643257	0.96261	0.50255	0.95806	0.99981	0.99981	0.98952	0.17711	0.99618	1.1507e-07	1.85e-12	7.9693e-05	1.8761e-05	1.4906e-05	0.0015225	4.2984e-07	8.1988e-13	1.4326e-12	5.4288e-13	1.878e-14	9.9357e-08	6.786e-05	4.4241e-06	3.9997e-10	0.0015764	4.9636e-06	0.0089229	4.9437e-08	1.181e-10	1.0152e-15	1.8455e-13	6.2905e-12	3.9578e-13	2.8487e-06	0.00055174	0.81076	3.1386e-07	1.1145e-11	1.9411e-13	0.17647	1-2-3-5	0.81076	4
8142765	LRRC4	7	8142765	rs1345509	0.99237	0.27968	0.98508	0.21141	0.21115	0.99756	0.90793	0.19224	2.027e-07	2.4866e-14	0.074685	0.0024071	1.4086e-06	1.8141e-05	7.0997e-05	1.0053e-10	2.9709e-13	4.3427e-12	2.5379e-14	5.5436e-11	0.70975	0.00011897	3.3375e-09	0.0011635	5.4629e-06	5.2192e-06	0.00018647	1.1155e-09	1.2545e-14	3.6768e-11	1.1837e-12	2.0725e-14	0.0016248	0.01947	0.016005	1.6331e-08	2.755e-09	1.0451e-12	0.17449	3-4	0.70975	2
8142663	NDUFA5	7	8142663	rs1525627	0.91324	0.16321	0.75433	0.98932	0.98882	0.98912	0.51374	0.85915	1.5345e-05	6.3768e-13	0.0056257	0.00024963	1.8493e-05	0.0087398	0.00044032	6.9301e-11	2.1876e-11	1.5755e-12	1.5109e-14	1.0515e-09	0.0047581	1.0652e-05	8.7053e-10	0.059806	4.1588e-05	0.001814	4.2676e-05	4.8856e-09	1.4664e-14	1.2549e-12	2.6638e-13	1.8559e-14	1.4145e-05	0.06113	0.40979	1.4665e-07	6.6506e-10	3.7786e-14	0.4475	1-2-3-4-5	0.4475	5
8142646	IQUB	7	8142646	rs6966714	0.70643	0.48539	0.67517	0.98196	0.98194	0.99586	0.48461	0.98315	1.7387e-06	9.1676e-13	0.0059445	0.001325	0.00031537	0.00048387	1.3959e-05	3.2754e-11	2.8762e-11	1.2535e-12	3.9304e-14	2.8076e-08	0.0075966	0.0016005	1.9185e-08	0.00068902	5.5878e-06	0.0020105	2.884e-06	1.473e-08	4.1815e-14	9.4659e-13	2.3018e-11	4.5081e-13	0.0012626	0.000782	0.50433	2.3912e-07	2.7072e-09	1.82e-12	0.47363	1-2-3-5	0.50433	4
8142554	AASS	7	8142554	rs1196473	1	0.75382	1	1	1	0.99993	0.32992	0.92296	6.0311e-11	1.2769e-17	6.1328e-08	6.3218e-10	4.2183e-11	4.8497e-05	9.842e-08	3.5271e-16	1.1951e-16	1.5239e-16	4.4014e-19	1.6176e-14	7.457e-08	7.6992e-11	2.4757e-15	0.059088	1.1126e-07	1.9235e-05	6.2424e-09	1.0243e-12	9.4423e-20	2.1719e-16	1.46e-17	4.2749e-19	1.6019e-10	0.017906	0.61092	8.0787e-10	1.0736e-13	4.0139e-18	0.31202	1-2-3-5	0.61092	4
8142332	IMMP2L	7	8142332	rs214455	0.99999	0.48516	0.99999	1	0.99997	0.9716	0.17667	0.72945	2.5678e-06	7.2157e-18	5.8333e-09	9.7813e-10	7.536e-11	0.025824	2.6481e-05	3.9286e-12	1.7427e-12	7.3886e-18	1.2011e-19	7.4046e-15	4.3073e-09	9.092e-12	3.3386e-15	0.2145	3.2524e-05	0.0025417	8.2218e-07	1.6227e-10	5.6951e-16	2.6195e-18	5.9336e-19	1.0893e-19	1.1886e-11	0.030161	0.58044	7.6483e-08	9.5247e-12	5.5571e-20	0.14647	1-2-3-5	0.58044	4
8142143	COG5	7	8142143	rs34325395	1	0.99105	1	1	1	0.98896	0.98453	1	4.6491e-21	2.083e-30	2.2307e-24	4.0025e-24	9.2912e-26	4.7663e-07	7.4541e-22	5.7079e-25	2.5693e-26	5.3536e-32	1.6908e-31	9.2913e-27	4.5373e-24	4.6121e-27	1.9585e-29	1.241e-08	2.4172e-08	0.010812	1.6211e-21	3.5535e-26	1.0014e-27	1.5711e-31	2.7551e-32	8.429e-31	1.9604e-26	1.8659e-07	0.0046544	0.00023018	1.8805e-25	1.9373e-32	0.9843	1-2-3-4-5	0.9843	5
8142061	PUS7	7	8142061	rs11764594	0.99999	0.99872	0.99999	1	1	0.99124	0.14312	0.96828	1.2481e-07	1.934e-17	6.0097e-09	6.2707e-09	3.8967e-10	0.0043518	3.0443e-07	2.4203e-13	2.9328e-13	3.905e-18	3.9312e-19	5.6394e-14	8.1421e-09	2.0064e-11	2.3123e-14	0.024011	3.9394e-06	0.0043993	1.4773e-08	6.1592e-12	8.5953e-17	2.149e-18	1.2489e-18	6.6911e-19	3.4149e-11	0.0033505	0.82411	5.8529e-08	4.3274e-13	1.0903e-19	0.13977	1-2-3-5	0.82411	4
8141922	SLC26A5	7	8141922	rs17149018	1	1	1	1	1	0.22622	0.033277	0.21547	4.7738e-12	7.1352e-18	4.6756e-12	1.8703e-12	1.2912e-13	0.74181	1.5942e-11	8.8337e-18	1.0752e-17	2.5052e-18	3.7089e-20	1.1177e-14	4.5338e-12	1.9123e-14	7.4654e-18	0.03853	0.00011755	0.031851	6.1747e-13	3.2268e-16	3.0995e-21	5.0178e-19	5.017e-19	5.8334e-20	2.3012e-14	0.0040696	0.15453	3.1014e-07	1.8313e-17	2.173e-20	0.02909	1-2	0.74181	2
8141625	EPHB4	7	8141625	rs2250818	1	0.99906	1	0.2418	0.24171	1	0.99991	0.25929	2.4999e-14	3.6158e-21	7.4347e-05	7.1018e-11	2.9446e-13	2.4536e-12	1.1445e-07	4.2856e-18	8.0786e-20	8.7923e-16	9.7792e-22	6.8078e-18	0.73826	2.3807e-07	6.4575e-16	5.1421e-07	2.4856e-13	1.0489e-12	9.3352e-05	4.3385e-12	2.9834e-21	4.5858e-12	3.2999e-16	2.4014e-21	0.019865	0.0022799	1.3087e-05	2.8016e-15	2.1177e-08	1.161e-12	0.23941	3-4	0.73826	2
8141498	ZCWPW1	7	8141498	rs7806537	0.81549	0.07318	0.36718	0.97428	0.97423	0.97501	0.60915	0.97847	1.0069e-05	1.6839e-12	0.0070915	0.0019322	0.0046836	0.0011843	3.1051e-05	9.9826e-11	7.6326e-10	4.986e-13	5.8133e-14	1.1231e-07	0.009871	0.00089149	1.9677e-07	0.00047743	1.3311e-05	0.017159	6.7707e-06	3.144e-08	8.5813e-13	6.1473e-13	5.3144e-12	2.2156e-12	0.0012545	0.00091004	0.35932	2.6164e-06	7.0106e-09	8.6608e-13	0.59516	1-2-3-4-5	0.59516	5
8141361	OR2AE1	7	8141361	rs2527899	1	0.49961	1	1	1	0.99929	0.18516	0.99998	2.1285e-22	4.6673e-30	1.4643e-24	7.725e-25	2.3672e-25	5.5028e-07	2.2023e-21	1.8648e-27	1.3667e-25	2.2167e-30	1.9861e-31	7.8971e-26	3.6024e-24	2.9629e-26	1.7141e-29	1.3755e-05	1.0383e-09	0.00071259	3.7162e-22	8.2117e-24	5.0651e-29	3.2456e-30	3.5835e-30	1.572e-30	7.8273e-26	7.2086e-06	0.81411	1.0096e-08	7.7454e-25	6.3971e-31	0.18516	1-2-3-5	0.81411	4
8141206	BAIAP2L1	7	8141206	rs12539761	0.99981	0.18035	0.99942	1	0.98483	0.24376	0.098623	0.29365	0.013842	5.1713e-16	5.1789e-07	5.2911e-07	1.513e-07	0.66378	0.0012539	1.3837e-08	5.8686e-09	5.552e-17	1.6927e-17	3.8007e-12	7.7264e-07	4.2966e-09	7.0788e-12	0.017141	0.0012943	0.077315	7.6587e-05	1.6338e-08	2.3937e-12	6.3959e-17	3.7242e-17	7.2621e-17	8.0725e-09	0.0089572	0.12804	4.1021e-06	1.6321e-09	6.5952e-18	0.08829	1-2	0.66378	2
8141076	PON2	7	8141076	rs6946850	1	0.25	1	0.20707	0.20685	1	0.18515	0.20061	3.2067e-14	2.6827e-21	0.68542	1.9741e-12	1.4025e-13	2.7611e-12	0.00020671	2.5818e-19	5.2031e-20	3.785e-11	7.4367e-23	5.1455e-18	0.10538	0.0014642	7.8263e-18	0.0054462	2.4526e-14	7.8381e-13	1.2744e-05	5.9294e-09	5.7522e-23	9.8556e-12	1.4815e-11	1.0326e-22	0.00066867	0.0029239	0.12232	1.0775e-16	5.1917e-10	8.2837e-13	0.076159	3	0.68542	1
8141024	BET1	7	8141024	rs11973636	0.87036	0.39637	0.82565	0.16845	0.16716	0.99969	0.36574	0.1479	7.6878e-07	1.9936e-13	0.54579	0.00014814	1.0808e-05	0.00010647	0.0011851	5.4691e-12	1.5746e-12	1.9042e-11	4.9109e-15	4.0247e-10	0.28458	0.00045089	5.4603e-10	0.01144	7.7403e-07	3.8255e-05	9.8097e-05	1.0682e-08	1.4884e-15	1.1332e-11	2.069e-12	7.2201e-15	0.00056805	0.0087438	0.075239	4.2181e-09	1.4371e-09	2.6884e-13	0.071597	3	0.54579	1
8140971	SAMD9L	7	8140971	rs12672052	0.67134	0.27287	0.50026	0.99563	0.99562	0.97336	0.94651	0.97378	4.6354e-06	5.492e-12	0.0011136	0.0014719	0.00010287	0.012752	3.6076e-06	6.4014e-11	1.4e-11	2.8939e-13	2.2388e-13	1.7265e-08	0.0016661	3.1474e-06	8.9193e-09	0.00085256	0.00028547	0.012012	9.4636e-07	8.208e-11	3.1476e-14	4.5812e-13	9.1503e-14	5.6806e-13	8.2036e-06	0.0080736	0.02665	6.7279e-06	3.5838e-11	2.988e-14	0.93499	1-2-3-4-5	0.93499	5
8140869	LRRD1	7	8140869	rs9785013	0.6835	0.080111	0.23863	0.78462	0.78379	0.97183	0.52833	0.64691	4.9816e-05	1.3077e-11	0.095187	0.004012	0.00032327	0.020035	0.00067116	3.4735e-10	7.5049e-11	4.5273e-11	3.2528e-13	1.6201e-08	0.1155	0.00012474	1.4578e-08	0.05837	0.00012963	0.0036178	0.00010321	6.5925e-09	7.088e-14	3.4251e-11	3.8538e-12	3.1378e-13	0.00023529	0.059032	0.29329	4.0142e-07	1.3549e-09	6.1061e-13	0.34932	1-2-3-4-5	0.34932	5
8140840	STEAP4	7	8140840	rs17150369	1	0.68407	1	0.42665	0.42663	1	1	0.44256	1.5987e-16	4.5946e-24	2.8407e-06	2.7963e-13	3.1394e-16	7.1689e-14	1.2463e-09	1.6468e-20	1.6331e-22	3.0059e-17	3.4702e-24	7.7545e-21	0.557	4.274e-08	2.1097e-18	7.7383e-09	3.6628e-15	9.2117e-15	1.4295e-05	1.8016e-13	4.8766e-24	2.2472e-12	1.1083e-16	7.6893e-24	0.016346	0.00042228	1.1238e-06	1.299e-17	7.1074e-09	3.4954e-12	0.42621	3-4	0.557	2
8140737	TMEM243	7	8140737	rs6942407	0.79323	0.35242	0.7091	0.94878	0.94785	0.98837	0.94419	0.64608	1.7075e-05	4.5334e-13	0.0024453	0.0061918	0.00028376	0.0035075	0.00018241	3.5248e-09	6.1646e-11	2.0973e-13	1.0961e-13	3.9306e-09	0.042188	1.0835e-05	3.0853e-08	0.012081	0.00060195	0.0010302	0.00073042	1.9014e-09	5.1939e-13	2.0749e-12	6.3169e-14	2.2801e-13	0.00010404	0.28597	0.036248	1.2099e-06	4.4263e-09	5.6995e-14	0.60841	1-2-3-4-5	0.60841	5
8140500	TMEM60	7	8140500	rs7953	0.98735	0.49652	0.98611	0.99966	0.99965	0.99693	0.64765	0.98044	1.8564e-07	4.3105e-13	0.00011889	2.0569e-05	1.8648e-06	0.0016744	1.3944e-06	1.479e-12	5.2522e-13	3.1663e-13	7.7597e-15	1.3069e-09	0.00020144	4.6018e-07	9.1223e-11	0.0057136	8.5293e-06	0.0013685	4.1921e-07	4.9475e-11	5.4642e-16	3.4221e-13	1.647e-13	1.5997e-14	1.0863e-06	0.011824	0.34347	9.2175e-08	1.8248e-11	2.8372e-14	0.6356	1-2-3-4-5	0.6356	5
8140478	GSAP	7	8140478	rs17151202	0.99383	0.43718	0.99199	0.9937	0.99323	0.99998	0.15633	0.9895	5.362e-08	3.7085e-15	0.0042958	1.0348e-05	3.9399e-07	5.8155e-06	0.00045874	4.3652e-13	2.2171e-13	1.2523e-13	2.8173e-16	1.1497e-11	0.0018882	7.1493e-05	3.0104e-11	0.0027588	5.4547e-08	4.4734e-06	1.22e-05	7.0651e-08	1.5475e-16	9.0016e-14	2.7481e-13	3.37e-16	2.9747e-05	0.0010685	0.83608	3.7407e-10	1.8299e-09	1.6386e-14	0.15332	1-2-3-5	0.83608	4
8140468	GSAP	7	8140468	rs17151202	0.99998	0.99834	0.99999	0.99985	0.99984	1	0.13791	0.99982	1.6676e-10	6.0977e-18	6.3787e-05	8.8302e-09	2.591e-09	1.7862e-08	1.4839e-05	8.1876e-16	4.1183e-15	1.4942e-15	2.6308e-19	6.7113e-14	1.5592e-05	5.8767e-05	8.6522e-14	6.3911e-05	1.0511e-10	7.8349e-08	3.1115e-07	1.8291e-07	1.3147e-18	6.4215e-16	1.0333e-13	9.69e-19	9.3162e-06	2.1045e-05	0.86189	3.3598e-12	2.4365e-09	4.058e-15	0.13786	1-2-3-5	0.86189	4
8140433	POMZP3	7	8140433	rs17718122	1	0.98358	1	1	1	1	0.94251	0.99991	4.6757e-22	1.565e-28	5.471e-12	2.4214e-20	1.7574e-21	2.7027e-18	8.6816e-12	2.2984e-27	6.1472e-28	6.28e-21	2.9088e-30	2.2689e-25	2.098e-12	2.5891e-14	7.8766e-26	6.1855e-06	1.0757e-20	4.6387e-19	8.0971e-13	4.0627e-16	4.4851e-31	5.5127e-21	2.9849e-20	3.096e-30	1.5486e-14	8.1761e-05	0.057481	3.08e-23	4.1323e-17	3.3289e-21	0.94243	1-2-3-4-5	0.94243	5
8140386	STYXL1	7	8140386	rs3801472	1	0.33331	1	1	1	1	1	1	3.5323e-23	4.2986e-30	1.1453e-20	9.736e-21	5.3629e-23	4.1872e-19	1.6147e-20	9.064e-27	9.3847e-29	2.2297e-29	5.2521e-30	8.7892e-27	1.118e-18	5.3419e-23	6.5581e-26	7.5429e-15	7.483e-19	1.6681e-19	1.61e-18	1.5911e-24	7.4969e-30	6.8562e-27	1.0429e-29	1.5255e-29	3.599e-20	1.5574e-09	4.2184e-12	3.2813e-20	1.3651e-20	6.0321e-27	1	1-2-3-4-5	1	5
8140319	HIP1	7	8140319	rs1179625	1	1	1	0.039443	0.038289	1	1	0.026185	1.9302e-25	4.1697e-32	1.1111e-20	4.7896e-13	1.191e-23	2.2744e-23	5.2473e-23	8.1966e-21	9.0484e-31	3.4405e-31	2.7566e-24	5.6641e-28	0.96043	2.026e-23	3.1081e-19	3.8106e-22	3.02e-16	2.7206e-23	0.0011535	6.3668e-28	7.2338e-25	3.251e-12	1.3182e-31	3.7266e-24	0.00013075	0.012235	4.6927e-21	1.2562e-18	2.2207e-09	2.3593e-14	0.026054	3-4	0.96043	2
8140144	WBSCR27	7	8140144	rs13223593	1	0.47299	1	1	1	1	0.20149	0.99994	5.3403e-22	7.7771e-34	1.3807e-20	1.6449e-25	2.7999e-26	4.3551e-18	2.4061e-10	1.3586e-27	4.9289e-27	1.4802e-29	1.4755e-35	4.9007e-30	7.4248e-21	1.8106e-22	1.1276e-30	4.8046e-05	6.6448e-21	1.6712e-17	1.643e-11	1.905e-13	1.6837e-30	4.5082e-30	3.3877e-29	5.0894e-35	1.3364e-22	1.3697e-05	0.79847	3.2008e-22	2.8013e-14	1.4079e-30	0.20147	1-2-3-5	0.79847	4
8140129	ABHD11	7	8140129	rs10232827	1	0.13579	1	0.90948	0.90948	1	1	0.90799	2.6894e-12	5.0837e-19	2.1719e-08	1.5362e-06	1.0993e-10	3.0621e-10	3.8176e-11	1.5966e-14	1.0818e-17	2.6295e-18	1.4637e-17	2.3658e-15	0.089318	3.0264e-10	1.5051e-11	1.3051e-09	1.1984e-09	2.079e-10	4.1805e-06	3.3723e-15	1.2544e-17	7.0881e-12	4.3251e-18	6.3011e-17	0.0011977	0.0026888	1.5594e-07	2.075e-11	6.3096e-10	2.7623e-12	0.90679	1-2-3-4-5	0.90679	5
8139873	LINC00174	7	8139873	rs7789768	0.99567	0.33566	0.99364	0.55325	0.55321	0.87616	0.79412	0.54404	2.8933e-07	1.6022e-13	0.0025423	0.0012066	2.8412e-05	0.0025414	3.4439e-06	2.4641e-11	8.2482e-12	1.8035e-13	3.0716e-14	1.0113e-08	0.44248	7.0539e-06	6.709e-09	0.00033086	2.9522e-05	0.12003	3.6282e-05	1.6063e-10	2.5148e-14	7.7911e-12	1.873e-13	2.8234e-13	0.00048727	0.0067912	0.080405	4.1626e-06	7.6086e-10	4.0194e-13	0.34308	3-4	0.44248	2
8139859	GUSB	7	8139859	rs2961102	1	0.3814	0.99999	0.036375	0.036312	0.96339	1	0.033315	9.4431e-11	8.2491e-17	3.5437e-08	0.036591	1.4687e-09	5.0779e-08	1.2078e-10	1.8127e-10	2.5269e-16	5.483e-18	2.2852e-13	2.4235e-13	0.92555	8.3866e-11	2.1196e-08	4.1164e-09	2.1008e-05	2.8968e-08	6.3387e-05	2.2234e-15	2.0218e-14	1.2437e-11	1.4824e-18	1.4399e-13	0.0014787	0.0044545	6.2198e-08	5.8573e-08	9.2568e-10	2.753e-13	0.031836	3-4	0.92555	2
8139840	ERV3-1	7	8139840	rs7800787	1	0.99805	1	1	1	1	1	1	3.984e-20	1.9644e-27	1.9663e-14	1.2935e-17	2.4262e-19	9.4328e-18	2.5909e-14	2.7924e-24	1.1874e-25	8.0655e-25	2.1461e-28	5.4982e-24	1.0404e-12	1.4479e-16	9.3888e-23	2.3936e-10	8.0093e-19	8.7745e-18	2.2842e-12	1.66e-18	1.5174e-27	2.3402e-23	1.0382e-24	6.5244e-28	3.0649e-14	7.9144e-07	2.0434e-06	2.3e-20	8.7834e-16	1.575e-23	1	1-2-3-4-5	1	5
8139832	ZNF117	7	8139832	rs7788090	0.96012	0.97653	0.97788	0.99972	0.99971	0.60832	0.34999	0.56094	5.872e-06	1.6639e-12	7.9752e-05	7.8572e-05	5.7765e-06	0.35587	2.4042e-06	4.4148e-11	7.0807e-12	8.246e-14	4.8428e-14	1.4719e-09	0.00011608	2.9604e-07	3.2788e-10	0.040512	0.0014391	0.034283	4.6958e-07	3.4891e-11	7.92e-15	1.0303e-13	1.217e-14	3.6269e-14	5.4269e-07	0.040961	0.21925	3.3701e-06	8.7243e-12	2.6942e-15	0.30739	1-2	0.35587	2
8139826	ZNF138	7	8139826	rs10155953	0.99945	0.68366	0.99956	0.99999	0.99999	0.95272	0.17841	0.94252	7.5452e-08	4.2917e-13	6.902e-06	1.1869e-06	7.8082e-08	0.027609	5.4896e-07	2.9073e-13	2.957e-13	4.8519e-13	3.4406e-15	1.3444e-09	4.8457e-06	3.2932e-08	4.118e-12	0.023869	3.577e-05	0.019634	2.8013e-08	2.2464e-11	1.2229e-16	1.1646e-13	2.1575e-13	7.9151e-15	2.7007e-08	0.0059476	0.75047	3.8796e-07	1.1915e-12	8.499e-15	0.17242	1-2-3-5	0.75047	4
8139820	ZNF680	7	8139820	rs10807682	1	0.97296	1	1	1	0.99511	0.13363	1	1.8226e-11	6.8428e-18	2.9307e-09	3.0218e-10	9.5538e-10	6.5849e-07	3.5593e-10	6.9735e-17	8.9633e-15	5.2143e-18	8.8278e-20	5.0591e-12	2.0763e-09	9.6002e-10	1.7628e-14	1.3244e-06	1.0156e-09	0.0048854	2.1085e-11	6.5415e-12	1.9095e-18	2.0531e-18	7.1677e-16	1.7527e-17	5.2116e-10	3.545e-07	0.86148	3.1866e-08	2.7854e-13	2.7169e-17	0.13363	1-2-3-5	0.86148	4
8139772	ZNF479	7	8139772	rs13240443	0.99992	0.3992	0.99989	0.99994	0.99994	0.71053	0.51504	0.99997	2.4009e-07	2.408e-16	1.9096e-07	2.528e-07	6.0084e-05	2.2909e-05	5.9691e-08	1.2434e-12	1.3088e-08	1.8311e-17	9.3799e-18	1.3399e-09	2.9436e-07	5.8249e-07	3.2956e-09	1.0316e-06	1.8614e-07	0.28933	9.5083e-09	1.1627e-08	9.259e-12	2.5652e-17	4.7975e-15	5.2704e-14	1.7354e-06	1.5585e-06	0.19555	5.4216e-05	3.1612e-09	1.7999e-15	0.51498	1-2-3-4-5	0.51498	5
8139758	CHCHD2	7	8139758	rs6593298	1	0.82895	1	0.12757	0.12746	0.35397	1	0.12514	4.5572e-19	9.2881e-26	8.8125e-17	0.64586	6.605e-18	5.476e-17	3.5358e-19	7.7387e-09	9.7791e-25	8.5523e-27	1.231e-12	1.6813e-22	0.2251	2.6124e-19	1.4489e-06	6.6205e-18	0.00016722	1.7208e-17	0.0001032	7.365e-24	2.7987e-12	2.9323e-12	1.979e-27	2.2141e-12	0.0014694	0.0036305	8.0356e-17	1.3421e-06	5.5718e-09	2.3425e-13	0.12366	4	0.64586	1
8139656	GRB10	7	8139656	rs6968827	1	0.99885	1	1	1	0.052589	0.017133	0.1116	9.6584e-09	4.794e-21	6.0346e-13	1.1561e-12	3.4774e-14	0.88133	9.3361e-10	1.1446e-14	4.3674e-15	2.2834e-22	9.6489e-23	6.369e-18	6.0658e-12	1.5955e-15	3.7598e-18	0.0048486	0.0003315	0.065751	1.2341e-10	8.4458e-15	1.5175e-18	5.2873e-22	4.276e-23	1.0654e-22	1.6112e-14	0.0018949	0.030939	9.1683e-07	1.5956e-15	1.6018e-23	0.014906	1-2	0.88133	2
8139632	FIGNL1	7	8139632	rs12719019	1	0.98533	1	1	1	0.99731	0.50414	0.99546	6.5786e-09	5.8112e-18	1.2496e-10	1.0294e-10	3.1489e-11	0.0006435	1.9952e-08	4.4319e-14	9.3352e-14	9.7685e-19	1.2468e-19	8.6172e-14	1.8283e-10	1.675e-12	1.6039e-15	0.0020374	3.688e-06	0.0020406	3.1669e-09	4.0974e-12	9.1203e-17	7.6043e-19	2.1766e-18	1.195e-18	3.1723e-12	0.0018537	0.49114	2.0585e-07	8.4604e-13	2.5932e-19	0.50228	1-2-3-4-5	0.50228	5
8139592	HUS1	7	8139592	rs2708861	1	0.2358	1	0.069903	0.069888	0.16359	1	0.06337	8.9347e-15	3.5187e-21	5.2221e-12	0.83526	1.3711e-13	1.5768e-12	2.1833e-14	2.9633e-09	1.7546e-20	3.6877e-22	3.9133e-11	7.6626e-18	0.094627	9.8341e-15	8.2162e-07	2.7233e-13	0.0011448	5.9747e-13	1.5398e-05	3.0396e-19	4.3016e-13	2.0598e-11	7.555e-23	3.2884e-11	0.00020813	0.0055819	2.7865e-12	5.0625e-06	2.1088e-10	6.1793e-13	0.063156	4	0.83526	1
8139500	TNS3	7	8139500	rs884824	0.88982	0.22959	0.7643	0.29391	0.29333	0.9998	0.28952	0.29105	4.2094e-07	6.8803e-14	0.53314	0.00011057	1.422e-05	4.1435e-05	0.00053625	6.0114e-12	1.3532e-12	1.261e-11	2.5681e-15	5.0695e-10	0.16729	0.003836	5.6375e-10	0.0042644	5.364e-07	2.822e-05	4.2964e-05	2.8692e-08	1.5573e-15	6.3581e-12	1.1809e-11	6.729e-15	0.0016972	0.003529	0.16862	3.5161e-09	2.517e-09	7.5953e-13	0.11685	3	0.53314	1
8139256	URGCP	7	8139256	rs2528382	0.97812	0.23836	0.9503	0.99647	0.99641	0.99392	0.3482	0.84436	8.1467e-07	1.3232e-12	0.0018522	6.6347e-05	5.423e-06	0.0051605	4.9251e-05	5.8605e-12	1.6224e-12	6.6425e-12	2.4672e-14	1.4674e-09	0.0016	3.5938e-06	3.0145e-10	0.10403	2.0397e-05	0.00083064	4.0075e-06	5.9966e-10	1.5607e-15	3.3763e-12	7.5696e-13	2.4756e-14	5.1021e-06	0.042857	0.53987	6.4381e-08	7.2749e-11	8.3347e-14	0.30365	1-2-3-5	0.53987	4
8139244	COA1	7	8139244	rs1181597	1	0.60734	1	0.99999	0.99999	0.99972	1	0.99981	1.0197e-12	9.9474e-20	1.3552e-10	7.6027e-06	1.7802e-11	3.2313e-09	8.2021e-13	4.237e-12	4.4509e-17	1.1803e-20	5.1321e-16	2.3309e-15	1.941e-06	6.2702e-13	4.7658e-10	1.0355e-10	5.607e-05	1.1293e-07	1.3191e-08	1.0843e-16	8.9926e-14	3.9914e-16	1.1799e-20	2.1471e-14	9.2742e-08	0.00012656	4.2937e-08	0.00022047	1.7026e-11	3.5147e-16	0.99959	1-2-3-4-5	0.99959	5
8139165	VPS41	7	8139165	rs12533017	0.73478	0.20844	0.50404	0.99827	0.99826	0.97546	0.16816	0.98597	4.0463e-06	2.9257e-12	0.00060176	0.00043434	5.4314e-05	0.007739	1.0709e-05	2.2245e-11	1.8691e-11	3.6179e-13	4.4068e-14	3.0126e-08	0.00062441	5.3584e-06	2.0099e-09	0.0032899	2.4658e-05	0.016281	8.3165e-07	9.8158e-10	1.0155e-14	1.9054e-13	7.0097e-13	1.9756e-13	4.9986e-06	0.0013024	0.80386	5.4207e-07	6.0374e-11	3.6859e-14	0.16576	1-2-3-5	0.80386	4
8139033	AOAH	7	8139033	rs10275462	1	0.92083	1	1	1	1	0.99912	0.43167	1.2602e-13	5.9849e-19	1.5375e-08	3.9695e-11	6.9729e-12	1.6491e-09	2.8313e-10	4.6784e-18	5.0235e-19	1.7465e-15	3.7626e-20	1.1363e-15	2.1496e-07	3.1113e-11	2.8713e-16	0.00045491	9.891e-11	2.2132e-10	5.2149e-09	2.0083e-15	9.2244e-22	1.4003e-14	7.5131e-17	3.8888e-20	3.6956e-10	0.56788	0.00042281	1.1399e-13	1.9041e-14	1.0681e-16	0.43124	1-2-3-4	0.56788	4
8138997	TBX20	7	8138997	rs4723402	0.72699	0.16672	0.44241	0.99466	0.99465	0.6765	0.25767	0.97043	5.1442e-06	6.0882e-11	0.00092975	0.0014124	0.0012842	0.022545	3.3734e-06	4.8148e-11	7.9944e-11	2.9186e-12	7.2162e-13	6.4182e-06	0.001667	1.8602e-05	2.7581e-08	0.0015992	9.7618e-05	0.29813	7.468e-07	3.1788e-10	5.0679e-14	1.654e-12	1.5949e-11	2.4233e-11	2.4566e-05	0.0013049	0.4178	1.0913e-05	5.3727e-11	1.085e-12	0.25315	1-2-3-5	0.4178	4
8138977	DPY19L1	7	8138977	rs329277	0.99972	0.43826	0.99964	0.99071	0.99024	1	0.99676	0.97939	1.4341e-08	4.3011e-16	0.00014622	1.3697e-06	4.3147e-08	8.9578e-07	8.7384e-06	1.8335e-12	1.1413e-13	4.0568e-15	3.2356e-17	8.9177e-13	0.0090321	9.6074e-07	1.5141e-11	6.0037e-05	6.7763e-08	7.7717e-07	0.00046091	8.2362e-10	2.8924e-15	1.2461e-13	1.9608e-15	8.1137e-17	0.00010856	0.010897	0.0030179	1.2991e-09	1.0057e-07	1.3504e-14	0.97626	1-2-3-4-5	0.97626	5
8138930	RP9P	7	8138930	rs12701264	0.99843	0.99209	0.99913	0.98988	0.98988	0.99992	0.97651	0.97732	1.6266e-08	1.0523e-13	0.00018008	2.286e-05	3.0778e-07	2.2343e-05	2.3393e-07	5.0138e-13	3.9469e-14	2.5983e-12	7.9833e-14	1.1652e-09	0.0097898	1.6034e-06	3.5082e-10	0.00035075	2.6921e-06	2.9378e-05	8.3069e-07	1.2542e-11	3.3776e-16	1.0162e-10	2.9411e-12	6.9146e-13	0.00012609	0.012309	0.022906	6.8276e-08	6.5895e-11	2.1895e-11	0.95426	1-2-3-4-5	0.95426	5
8138857	GGCT	7	8138857	rs38414	0.99999	0.95812	1	1	1	0.99961	0.23134	0.98809	6.9766e-09	3.9622e-17	5.7931e-08	3.0478e-09	3.2099e-10	0.00019995	1.0083e-06	2.326e-14	2.0628e-14	1.1453e-16	8.6808e-19	1.6403e-13	4.676e-08	2.8885e-10	1.6496e-14	0.0094758	4.7928e-07	0.00019089	3.9154e-08	3.7817e-11	1.095e-17	6.1396e-17	8.3492e-17	2.6716e-18	3.4648e-10	0.002232	0.75879	9.2204e-09	2.364e-12	8.0656e-18	0.22911	1-2-3-5	0.75879	4
8138824	SCRN1	7	8138824	rs10951256	0.99959	0.49189	0.99953	0.9914	0.99137	1	0.79977	0.98663	1.4165e-09	2.6149e-16	0.0022554	2.8174e-07	9.4798e-08	2.146e-07	1.9905e-05	1.2207e-14	1.1704e-14	9.7033e-14	8.6743e-18	1.6282e-12	0.0056827	9.5542e-05	5.1321e-12	0.0016723	1.9479e-09	2.3654e-07	6.4052e-06	5.7401e-09	1.2619e-17	2.2274e-13	2.1936e-13	3.9299e-17	0.00056633	0.0037296	0.19619	3.2354e-11	3.7398e-09	1.3499e-13	0.78978	1-2-3-4-5	0.78978	5
8138805	CPVL	7	8138805	rs10256795	0.99997	0.96916	0.99998	0.38821	0.38376	1	0.73119	0.32264	3.796e-11	4.2706e-18	0.18814	1.9158e-08	7.2065e-10	3.3999e-09	0.0034753	1.0924e-15	8.2577e-17	3.563e-12	3.5623e-19	1.9367e-14	0.42321	6.8267e-05	4.9179e-14	0.017671	8.6954e-11	1.3867e-09	0.00096645	1.0834e-08	1.6756e-19	8.8091e-12	2.4535e-13	4.5374e-19	0.00037726	0.043899	0.059459	3.208e-13	6.565e-09	1.3665e-13	0.26273	3-4	0.42321	2
8138789	JAZF1	7	8138789	rs849338	1	0.63196	1	0.22396	0.2235	1	0.98498	0.21012	3.3965e-15	6.7151e-21	0.013732	5.389e-13	6.3105e-14	2.2167e-12	1.6983e-05	2.5436e-20	9.0305e-21	2.5408e-13	9.1416e-23	6.4057e-18	0.75849	3.0948e-05	2.8245e-18	9.7074e-05	1.1438e-14	4.4464e-13	0.00043938	3.4271e-10	9.2638e-24	2.2087e-11	5.9077e-14	9.1634e-23	0.0037866	0.017103	0.0011409	4.3237e-17	1.1179e-08	9.0142e-13	0.20516	3-4	0.75849	2
8138776	HIBADH	7	8138776	rs17150563	0.97016	0.62108	0.97288	0.99946	0.99946	0.99656	0.6401	0.96868	2.8071e-07	4.2335e-13	0.00012348	2.9053e-05	1.2597e-06	0.0022368	2.3221e-06	3.2572e-12	5.6834e-13	5.2452e-13	2.0218e-14	6.309e-10	0.00038242	2.7201e-07	9.2936e-11	0.0077353	2.2958e-05	0.00115	8.0425e-07	5.2719e-11	8.1625e-16	1.5089e-12	1.2294e-13	2.0482e-14	1.0584e-06	0.020788	0.34865	1.4255e-07	2.0005e-11	5.1396e-14	0.61888	1-2-3-4-5	0.61888	5
8138735	HOXA5	7	8138735	rs2428427	0.99844	0.95018	0.99907	0.038249	0.038203	0.33432	1	0.033194	3.1816e-09	6.0396e-16	6.7299e-07	0.66523	4.1932e-08	3.2225e-07	2.5547e-09	4.8551e-09	5.4517e-15	5.2328e-17	8.8931e-12	1.0385e-12	0.29607	1.4771e-09	6.7164e-07	3.8803e-08	0.00044591	9.1902e-08	4.5457e-05	3.9211e-14	6.2815e-13	1.4601e-11	1.0413e-17	5.2839e-12	0.00045613	0.0050193	3.9021e-07	1.1566e-06	5.4657e-10	2.7283e-13	0.032736	4	0.66523	1
8138718	HOXA2	7	8138718	rs2428427	0.99979	0.9726	0.99988	0.016497	0.016465	0.17672	1	0.014215	4.4781e-10	8.5985e-17	1.4266e-07	0.82298	6.5973e-09	5.085e-08	4.0624e-10	6.1619e-09	8.1529e-16	9.8799e-18	4.3283e-12	1.4596e-13	0.16026	3.3686e-10	6.3335e-07	6.4503e-09	0.0003021	1.4112e-08	3.1966e-05	7.0665e-15	6.3909e-13	4.599e-12	2.0498e-18	2.2918e-12	0.00026371	0.0022126	6.9318e-08	6.6132e-07	3.7187e-10	8.8846e-14	0.01395	4	0.82298	1
8138708	HOXA1	7	8138708	rs2428427	1	0.99973	1	0.48783	0.48698	0.78404	1	0.40642	1.3452e-13	2.1647e-20	1.8967e-11	0.2155	1.5619e-12	2.0811e-11	9.6268e-14	9.4311e-09	2.6171e-19	1.7762e-21	7.8063e-13	4.0823e-17	0.2963	5.1097e-14	1.397e-07	2.6157e-12	0.00045548	6.8061e-12	0.00085024	1.9008e-18	6.9357e-13	4.7931e-12	4.3534e-22	4.0808e-13	0.00037024	0.080472	3.447e-11	8.3037e-07	6.3394e-09	8.684e-14	0.40605	1-2-3-4-5	0.40605	5
8138689	SKAP2	7	8138689	rs13311400	1	0.99997	1	0.47035	0.47018	0.76075	1	0.35834	4.9392e-20	5.0844e-27	2.3739e-17	0.22849	8.1688e-19	8.7489e-18	5.3439e-20	8.5755e-09	9.0605e-26	1.1706e-27	1.0611e-12	1.2789e-23	0.30062	1.5843e-19	7.5023e-08	8.7435e-19	0.010748	1.793e-18	0.00016759	1.5723e-24	4.287e-13	9.3244e-12	5.1475e-28	3.3977e-13	0.00053846	0.10163	1.3286e-17	1.0307e-05	1.3775e-09	1.8237e-13	0.35779	1-2-3-4-5	0.35779	5
8138602	DFNA5	7	8138602	rs2521768	1	1	1	0.46491	0.42856	1	0.16436	0.31659	3.689e-26	5.3739e-33	0.49221	5.9924e-24	2.4444e-25	3.4842e-24	0.035675	2.3958e-31	6.2266e-32	3.0013e-12	2.736e-34	8.196e-30	0.042758	8.2439e-05	1.7052e-29	0.085176	3.4449e-26	9.3172e-25	0.00067477	8.0444e-08	5.3382e-35	9.0018e-13	1.5852e-13	2.7625e-34	3.9464e-05	0.026919	0.22249	1.3697e-28	3.6085e-09	1.1179e-14	0.093973	3	0.49221	1
8138547	TOMM7	7	8138547	rs2240726	1	1	1	1	1	1	1	1	7.0363e-28	3.3879e-34	5.1409e-22	2.0354e-25	1.5073e-26	1.6166e-23	8.12e-21	2.3843e-31	8.9362e-32	5.5813e-30	1.4513e-33	5.426e-29	3.0584e-19	2.0051e-21	1.9966e-29	7.1773e-16	6.6703e-23	2.2044e-21	5.2687e-18	1.1295e-20	4.159e-33	5.0017e-26	1.1197e-26	1.8378e-31	1.4961e-18	1.033e-09	6.5024e-08	1.7658e-22	1.2932e-17	3.6841e-23	1	1-2-3-4-5	1	5
8138489	CDCA7L	7	8138489	rs4487645	1	0.9978	1	0.010972	0.010893	1	0.9246	0.0095801	6.4313e-21	1.5766e-27	0.074668	1.9287e-18	1.0625e-19	9.0865e-19	2.599e-05	5.8806e-26	1.3581e-26	5.5854e-13	6.4784e-29	4.0369e-24	0.91373	1.8598e-05	8.5431e-24	0.00012732	9.5205e-21	4.1397e-19	5.2654e-05	1.3048e-10	1.8145e-29	8.3585e-12	3.5864e-14	1.2842e-28	0.00061306	0.0018174	0.00055926	6.9066e-23	3.6419e-10	1.0154e-13	0.0083892	3-4	0.91373	2
8138277	VWDE	7	8138277	rs6968277	1	0.59065	1	1	1	0.18075	0.036535	0.67621	3.6273e-15	3.0305e-28	3.9083e-20	1.2301e-19	3.0301e-21	0.32206	5.134e-16	1.8434e-20	2.2644e-20	1.7465e-29	3.8842e-29	5.0405e-25	1.0934e-19	1.0337e-22	4.8501e-25	0.0013242	0.00010585	0.49709	9.0353e-17	2.824e-20	1.6019e-23	6.1534e-29	3.633e-30	4.445e-29	4.3609e-22	0.00030161	0.143	5.405e-06	6.0822e-21	2.2043e-30	0.036122	1-2-5	0.49709	3
8138258	VWDE	7	8138258	rs6968277	1	0.62015	1	1	1	0.64552	0.16004	0.91757	1.8135e-12	6.6391e-24	8.481e-15	2.5399e-15	2.1749e-16	0.079583	1.9228e-12	4.0768e-18	1.0758e-17	2.8359e-24	1.408e-25	1.5766e-20	7.0731e-15	2.9771e-17	1.018e-20	0.001867	5.6678e-05	0.27483	1.1289e-13	1.1867e-16	2.4771e-21	1.4992e-24	8.4585e-25	2.319e-25	3.4064e-17	0.00091882	0.48367	3.6261e-06	6.6947e-18	7.9309e-26	0.15907	1-2-3-5	0.48367	4
8138108	KDELR2	7	8138108	rs2881698	1	1	1	1	1	1	0.97685	0.91754	3.4393e-13	2.9507e-22	1.0347e-12	9.9885e-14	3.1297e-15	8.4452e-08	8.6989e-11	4.6526e-18	2.1324e-19	3.1846e-21	3.1944e-23	6.4973e-19	7.0364e-12	1.3763e-15	2.6975e-19	0.0018628	1.8691e-09	2.2623e-08	7.2604e-11	2.5278e-16	4.1244e-22	4.126e-20	8.7313e-22	4.3618e-23	9.8128e-15	0.080602	0.021285	7.0297e-12	2.5638e-16	1.5269e-21	0.89625	1-2-3-4-5	0.89625	5
8138088	FAM220A	7	8138088	rs702485	1	0.4664	1	0.13512	0.13491	0.99992	1	0.12427	2.1847e-10	1.2519e-18	1.0517e-07	7.8388e-05	9.7011e-11	1.4234e-08	1.3252e-09	7.9289e-12	3.481e-16	9.2267e-18	5.4531e-16	2.2686e-15	0.86342	1.2092e-10	9.5806e-11	1.5628e-08	5.3923e-07	4.8653e-09	0.00021407	1.6638e-14	1.1439e-15	1.7257e-11	1.1717e-18	4.3991e-16	0.0013788	0.012014	1.2402e-07	1.4707e-09	3.3824e-09	7.9838e-13	0.12289	3-4	0.86342	2
8137865	GNA12	7	8137865	rs798495	0.99985	0.29338	0.9997	0.99999	0.99999	0.99725	0.12927	0.99997	1.3443e-09	5.2197e-15	2.5423e-07	8.9533e-08	2.8029e-06	2.0765e-05	3.4849e-09	7.2057e-15	5.785e-13	1.2165e-15	5.6943e-17	6.849e-09	2.4348e-07	4.5466e-06	3.5773e-11	8.5281e-06	4.7108e-08	0.0027274	3.3293e-10	2.0489e-10	1.8014e-16	4.7372e-16	3.3514e-12	2.1086e-14	1.2962e-06	2.9319e-06	0.86796	5.206e-08	8.1879e-12	6.8522e-14	0.12927	1-2-3-5	0.86796	4
8137798	PSMG3	7	8137798	rs2033572	0.99931	0.98879	0.99961	0.7967	0.79661	0.90477	1	0.71568	2.9402e-09	2.4556e-16	3.5254e-07	0.094732	1.9817e-08	3.8025e-07	3.5529e-09	2.5205e-09	4.4971e-15	2.6501e-17	6.2012e-13	4.4086e-13	0.10833	8.5344e-10	9.6382e-08	9.6501e-08	0.00049207	9.015e-08	9.7665e-05	5.0437e-14	2.6468e-13	3.5127e-12	5.7728e-18	4.362e-13	0.00023073	0.080661	8.3469e-07	1.0693e-06	1.2374e-09	1.0738e-13	0.71545	1-2-3-4-5	0.71545	5
8137709	ZFAND2A	7	8137709	rs2960837	1	0.66946	1	1	1	1	1	1	6.7364e-21	1.6755e-27	1.3093e-17	3.1005e-12	2.4333e-19	1.0646e-18	1.6776e-19	1.0285e-19	4.0496e-26	2.4934e-27	3.2316e-22	1.0288e-23	9.7316e-11	1.2998e-19	2.7465e-17	1.2054e-17	1.2727e-13	1.4953e-18	4.5088e-12	3.3775e-23	2.2058e-22	2.3418e-19	3.8262e-27	3.8878e-21	1.6131e-12	1.6608e-06	7.001e-15	3.1265e-14	7.1534e-15	2.3151e-19	1	1-2-3-4-5	1	5
8137693	COX19	7	8137693	rs12701220	0.72875	0.18423	0.46846	0.99139	0.99122	0.96727	0.41174	0.97279	3.6989e-05	1.0899e-12	0.003849	0.00093274	0.00035372	0.0082808	0.00012091	1.6324e-10	6.0626e-10	5.4086e-13	2.9122e-14	1.0229e-08	0.0033613	6.0188e-05	9.5616e-09	0.0061106	3.5229e-05	0.023086	1.2209e-05	1.4998e-08	2.4641e-13	3.5188e-13	7.0688e-13	1.2057e-13	5.5775e-05	0.0044673	0.54637	1.1239e-06	1.7738e-09	6.3619e-14	0.40287	1-2-3-5	0.54637	4
8137526	INSIG1	7	8137526	rs9769506	0.99991	0.58823	0.99991	0.99996	0.99996	0.99998	0.99257	0.9999	2.0217e-09	5.1579e-17	2.9853e-07	1.6212e-06	2.7342e-07	4.3356e-07	4.9977e-08	4.4596e-13	4.0931e-13	2.3716e-17	3.6106e-17	4.6694e-12	1.425e-05	8.0658e-08	2.4572e-09	1.7505e-06	1.1737e-07	2.1246e-05	2.4117e-07	1.9215e-10	3.6452e-14	7.3125e-16	4.0129e-16	1.4303e-14	1.9293e-05	7.9161e-05	0.0074089	3.0075e-07	2.9655e-09	8.8479e-15	0.99245	1-2-3-4-5	0.99245	5
8137414	NUB1	7	8137414	rs367567	0.99462	0.65842	0.99536	0.99999	0.99999	0.97353	0.95739	0.99488	1.0724e-07	2.963e-14	2.4036e-06	2.6309e-06	2.2801e-07	0.0044885	3.53e-08	1.8325e-12	5.4785e-13	1.0861e-15	8.3737e-16	2.1213e-10	2.8979e-06	6.3192e-09	2.3117e-11	9.1204e-05	3.477e-05	0.021935	1.3987e-08	1.212e-12	2.228e-15	1.4112e-15	6.2022e-16	5.5695e-15	1.7804e-08	0.00050038	0.016097	5.0521e-06	1.5054e-12	2.4936e-16	0.95684	1-2-3-4-5	0.95684	5
8137271	AOC1	7	8137271	rs7806458	1	1	1	0.0065545	0.0065036	1	1	0.006041	1.4111e-30	2.2851e-37	3.1035e-24	8.4759e-13	1.6684e-29	1.3326e-28	1.3951e-26	3.2865e-21	3.0714e-36	7.216e-35	2.1201e-24	3.7384e-34	0.99305	2.5664e-27	2.7536e-19	7.7176e-26	9.9104e-17	4.1593e-29	5.0883e-05	1.0225e-31	2.115e-25	3.1782e-12	8.1794e-36	7.5583e-25	0.00039482	0.00085746	4.4124e-25	1.5132e-19	3.8219e-10	4.8719e-14	0.0056462	3-4	0.99305	2
8137264	TMEM176A	7	8137264	rs7806458	1	1	1	1	1	1	1	1	2.1601e-31	7.7422e-38	2.8857e-24	2.5426e-28	9.735e-30	1.1602e-28	1.0695e-23	9.3298e-36	2.0752e-36	1.9593e-33	2.9615e-38	1.9461e-33	9.061e-22	5.2888e-24	6.339e-33	2.0537e-19	9.1458e-30	7.4461e-28	2.2347e-22	9.2762e-24	1.6067e-38	1.432e-30	1.4872e-29	1.1298e-36	1.3792e-20	2.7901e-16	6.1201e-07	1.4129e-30	1.8698e-21	9.735e-26	1	1-2-3-4-5	1	5
8137250	GIMAP2	7	8137250	rs2075078	0.86445	0.34293	0.79416	0.2366	0.23598	0.99809	0.29501	0.21397	6.9704e-07	8.807e-13	0.59431	0.00016821	1.4611e-05	0.0010675	0.00057391	7.3231e-12	2.0073e-12	2.3951e-11	3.4373e-14	3.9951e-09	0.16823	0.00035506	1.3555e-09	0.011307	1.2653e-05	0.00064281	4.1569e-05	4.6569e-09	3.4606e-15	1.4258e-11	3.5695e-12	1.5756e-13	0.00032972	0.010328	0.096722	1.7824e-07	5.9174e-10	4.7191e-13	0.1159	3	0.59431	1
8137244	GIMAP4	7	8137244	rs6464080	0.98757	0.50431	0.98608	0.74548	0.74515	0.98387	0.46635	0.64023	3.9184e-07	3.9317e-14	0.13533	8.3997e-06	5.3808e-07	0.014778	0.00028775	3.0519e-12	5.4647e-13	5.1009e-12	1.2035e-15	5.4681e-11	0.11862	0.00022715	2.9378e-11	0.050109	4.9462e-05	0.0012922	4.0398e-05	4.2996e-09	5.8905e-16	4.6952e-12	9.0954e-13	1.2572e-15	0.00034164	0.040546	0.33163	1.0513e-07	7.7398e-10	1.48e-13	0.30674	1-2-3-5	0.33163	4
8137240	GIMAP7	7	8137240	rs2091143	0.99828	0.24088	0.99598	0.99861	0.99855	0.99999	0.72935	0.91298	1.8175e-08	2.3241e-15	0.00041296	8.0806e-06	1.8139e-07	2.0425e-06	4.6575e-05	5.9733e-13	3.5696e-14	6.9154e-14	1.8425e-16	4.2804e-12	0.00096168	1.191e-06	2.6702e-11	0.023776	7.255e-08	6.4496e-07	1.7047e-05	6.943e-10	1.3394e-16	1.3865e-13	1.9177e-14	2.3767e-16	3.9109e-06	0.061792	0.24641	3.1914e-10	3.187e-10	6.4904e-15	0.66657	1-2-3-4-5	0.66657	5
8137232	GIMAP8	7	8137232	rs11769211	0.98562	0.26092	0.96942	0.19701	0.19645	0.99993	0.39731	0.17341	2.6863e-07	1.8257e-14	0.51205	3.0083e-05	1.531e-06	2.7697e-05	0.00049982	3.9941e-12	5.6947e-13	3.1631e-11	7.0163e-16	3.3836e-11	0.28967	0.00057889	1.3478e-10	0.011682	4.5919e-07	9.074e-06	5.617e-05	5.7329e-09	1.1499e-15	2.0353e-11	3.9562e-12	1.0575e-15	0.00065442	0.012562	0.077839	2.4267e-09	8.6944e-10	5.0756e-13	0.094332	3	0.51205	1
8137219	ZBED6CL	7	8137219	rs10952250	1	0.30891	1	1	1	1	0.99999	0.99998	1.9678e-12	3.2005e-19	9.4805e-11	1.053e-08	6.07e-11	3.4016e-09	2.3297e-12	2.5866e-15	9.3023e-17	8.5449e-20	3.9379e-18	2.9608e-14	5.0862e-08	2.894e-12	1.5426e-12	1.7844e-09	1.6685e-08	1.7688e-07	2.029e-10	8.7913e-16	3.8135e-17	3.4379e-16	1.1583e-18	1.2849e-15	7.9153e-09	2.2778e-05	4.8202e-06	6.1964e-08	3.0977e-13	9.5986e-15	0.99997	1-2-3-4-5	0.99997	5
8137215	LRRC61	7	8137215	rs2108854	1	0.29082	1	1	1	1	0.99323	1	8.4271e-19	8.95e-23	6.1175e-18	7.6868e-18	3.729e-18	1.4995e-10	7.2898e-18	8.3015e-24	4.5682e-23	2.387e-23	1.5818e-23	4.2529e-17	2.0416e-17	1.665e-19	3.8352e-22	1.1918e-07	3.3927e-12	5.4018e-08	2.2581e-18	4.3431e-21	5.1063e-26	5.6749e-22	1.1622e-21	8.0375e-21	9.9936e-19	4.2838e-06	0.0067745	2.6347e-11	1.8451e-21	1.1447e-20	0.99322	1-2-3-4-5	0.99322	5
8137208	ATP6V0E2	7	8137208	rs10270385	0.99939	0.30278	0.99887	0.99999	0.99999	0.16421	0.050289	0.29711	3.2096e-07	1.5059e-13	1.8013e-06	1.0639e-06	5.5794e-08	0.69081	8.9462e-08	1.0527e-12	2.587e-13	8.049e-15	1.4843e-15	1.6195e-10	3.5512e-06	5.3404e-09	3.5729e-12	0.0078682	0.00060955	0.14436	1.2132e-08	1.0593e-12	1.6601e-16	5.6106e-15	1.1919e-15	1.4498e-15	1.6083e-08	0.0035867	0.10667	3.089e-06	2.0332e-13	1.4904e-16	0.046085	1-2	0.69081	2
8137101	ZNF282	7	8137101	rs2888600	0.97809	0.53053	0.97675	0.88961	0.88957	0.91441	0.99962	0.85486	1.83e-07	3.2703e-14	4.2982e-05	0.077989	2.6687e-06	9.295e-05	1.53e-07	7.7017e-09	1.0403e-12	3.4682e-15	4.849e-12	1.7848e-10	0.032086	1.176e-07	6.8049e-07	5.3818e-06	0.0072993	9.7624e-05	3.8673e-05	4.8255e-12	5.2343e-12	4.8979e-12	1.313e-15	1.8125e-11	0.00027032	0.027581	0.00013379	0.00010313	2.1078e-09	4.6365e-13	0.85426	1-2-3-4-5	0.85426	5
8136934	TAS2R41	7	8136934	rs11771145	1	0.99255	1	0.31549	0.31544	1	1	0.2456	8.6874e-15	1.5355e-21	1.3671e-06	1.5373e-09	1.1242e-13	1.0316e-12	1.5551e-09	2.6227e-17	1.5471e-20	1.2405e-16	1.7139e-20	2.6338e-18	0.68419	7.56e-10	2.1647e-15	9.2387e-08	2.4785e-12	2.8451e-13	4.0854e-05	1.065e-14	3.6569e-21	7.2308e-11	8.467e-18	1.2659e-20	0.00032753	0.070167	3.3832e-07	6.6668e-15	2.8599e-10	7.3471e-13	0.24528	3-4	0.68419	2
8136930	TAS2R60	7	8136930	rs11771145	1	0.99141	1	0.67135	0.67132	1	1	0.65586	9.8723e-19	1.4511e-25	1.3386e-15	2.9508e-10	2.5337e-17	1.2723e-16	8.2669e-18	3.3136e-18	4.6819e-24	8.5905e-26	2.4436e-21	4.8767e-22	0.3278	1.3485e-17	9.678e-16	2.05e-16	3.2899e-13	9.8526e-17	3.0236e-05	6.7682e-22	1.1954e-21	4.9169e-12	6.3151e-26	4.1933e-21	0.00084759	0.016314	1.2968e-14	2.6197e-15	1.2103e-09	2.869e-13	0.65501	1-2-3-4-5	0.65501	5
8136918	ZYX	7	8136918	rs34824368	0.99999	0.73787	0.99999	0.23312	0.23287	0.99999	1	0.23277	2.4275e-11	1.4239e-17	1.4772e-07	1.4904e-05	1.3564e-09	9.9777e-09	3.663e-10	1.7561e-13	1.2056e-16	8.8745e-18	1.6499e-16	2.9678e-14	0.7619	3.3755e-09	1.0989e-10	5.1086e-09	1.5877e-08	2.7317e-09	0.00025336	5.0644e-14	1.0701e-16	4.4488e-12	7.4504e-18	3.6132e-16	0.0049668	0.0050615	2.2317e-07	1.2343e-10	1.778e-08	3.6379e-13	0.2278	3-4	0.7619	2
8136849	GSTK1	7	8136849	rs7780478	0.7718	0.35928	0.6849	0.99171	0.99166	0.99194	0.7525	0.90821	4.396e-06	1.9153e-12	0.0027103	0.000616	4.6628e-05	0.0054735	3.8729e-05	4.1083e-11	1.1318e-11	1.4263e-12	8.5396e-14	4.0695e-09	0.0048942	7.2213e-06	3.0632e-09	0.025377	5.2774e-05	0.0018693	7.0249e-06	6.7266e-10	1.36e-14	3.0296e-12	2.7837e-13	1.3586e-13	1.9873e-05	0.052613	0.21197	3.2334e-07	1.7985e-10	1.1639e-13	0.6943	1-2-3-4-5	0.6943	5
8136832	C7orf34	7	8136832	rs4252424	0.99993	0.95278	0.99996	0.078196	0.077857	0.98829	1	0.063475	3.8231e-10	5.9274e-17	5.6679e-07	0.011689	9.6198e-09	5.1286e-08	2.292e-09	4.6775e-10	1.0503e-15	3.9059e-17	6.9035e-14	1.7876e-13	0.90956	9.8762e-10	1.141e-08	4.0269e-08	2.2493e-05	1.7521e-08	0.00033881	2.7928e-14	4.756e-14	1.0549e-11	6.4297e-18	5.7939e-14	0.00055502	0.014915	2.8075e-07	5.7009e-08	1.965e-09	1.5409e-13	0.06292	3-4	0.90956	2
8136811	EPHB6	7	8136811	rs1009848	0.88642	0.33419	0.82463	0.89646	0.8959	0.97928	0.58589	0.83522	4.1119e-05	2.0354e-13	0.061411	0.00020474	0.00011757	0.017866	0.0004544	1.4051e-10	9.2558e-11	1.6084e-12	5.5736e-15	1.7264e-09	0.038657	0.0010554	4.1375e-09	0.022871	4.8605e-05	0.0024463	6.049e-05	2.6774e-08	6.9931e-14	1.1877e-12	1.9535e-12	2.8922e-14	0.002093	0.023167	0.30784	1.9897e-07	7.8093e-09	4.2312e-13	0.52166	1-2-3-4-5	0.52166	5
8136807	PRSS3P2	7	8136807	rs1800907	0.91207	0.63519	0.92246	0.2491	0.24892	0.96179	0.99733	0.24055	1.4675e-06	1.0227e-13	0.0016252	0.037889	8.348e-06	0.00016675	4.5749e-06	1.3885e-09	2.0638e-12	7.0805e-14	3.6138e-13	1.8412e-10	0.70639	7.0252e-06	1.5158e-07	5.8325e-05	0.00010359	3.5569e-05	0.00017343	1.0842e-10	4.0995e-13	1.3892e-11	2.2313e-14	5.6466e-13	0.0049845	0.013044	0.00076049	5.2863e-07	6.5982e-09	9.2005e-13	0.23475	3-4	0.70639	2
8136662	MGAM	7	8136662	rs7790470	0.92258	0.34751	0.87981	0.97963	0.9796	0.99916	0.49151	0.96904	3.9182e-06	4.96e-13	0.011453	6.2863e-05	1.255e-05	0.00055097	1.9214e-05	2.1786e-11	5.4726e-12	3.3322e-11	8.0151e-15	2.0883e-09	0.0082701	0.00033066	4.2018e-10	0.0054127	3.3745e-06	0.00020764	2.3257e-06	2.05e-09	4.2617e-15	1.5136e-11	5.6491e-11	2.1724e-14	0.00024277	0.0051813	0.4905	1.8615e-08	2.784e-10	3.7946e-12	0.47775	1-2-3-5	0.4905	4
8136647	TAS2R5	7	8136647	rs2190245	0.99998	0.1281	0.99992	0.99999	0.99997	0.99997	0.43556	0.98869	1.208e-07	7.3589e-17	4.254e-06	7.08e-08	5.7931e-09	2.0838e-05	2.258e-05	5.8273e-13	2.0794e-13	3.7892e-16	2.0456e-18	1.4054e-13	3.0412e-06	2.6253e-08	2.7656e-13	0.0064105	1.2597e-07	6.0168e-06	2.1054e-06	1.7701e-09	1.4925e-16	2.4191e-16	2.0123e-16	2.859e-18	2.3352e-08	0.0048509	0.55797	5.945e-10	1.8716e-10	1.9922e-17	0.43071	1-2-3-5	0.55797	4
8136641	TAS2R3	7	8136641	rs12703413	0.91449	0.15972	0.7544	0.99663	0.99659	0.98927	0.88601	0.79898	6.1247e-06	2.163e-12	0.00074518	0.00065872	2.7103e-05	0.0083982	2.866e-05	1.3509e-10	8.5536e-12	7.7125e-13	2.284e-13	2.3171e-09	0.0019278	1.5442e-06	1.927e-09	0.020387	0.00045732	0.0011793	1.2715e-05	2.7831e-10	2.0113e-14	2.5285e-12	8.4116e-14	1.3661e-13	5.0445e-06	0.1684	0.083221	7.7219e-07	1.5228e-10	4.451e-14	0.71454	1-2-3-4-5	0.71454	5
8136591	ADCK2	7	8136591	rs2930325	0.99334	0.27172	0.98705	0.95566	0.95563	0.99977	0.50689	0.9271	2.7496e-07	2.3245e-13	0.026717	4.9572e-05	4.8135e-06	0.00010975	3.0185e-05	2.4088e-12	7.8941e-13	6.8439e-11	8.5775e-15	8.9773e-10	0.017259	0.0001483	3.2772e-10	0.014374	1.124e-06	6.5981e-05	3.9244e-06	1.4782e-09	9.3345e-16	4.0268e-11	2.9062e-11	2.3021e-14	0.00016042	0.014353	0.45166	1.0024e-08	2.2819e-10	3.6654e-12	0.47506	1-2-3-4-5	0.47506	5
8136495	TTC26	7	8136495	rs17133451	0.7784	0.23817	0.59885	0.32569	0.32536	0.70707	0.99486	0.28163	8.5776e-06	6.6441e-13	0.0012122	0.29039	4.5601e-05	0.00099615	1.4041e-05	1.4797e-08	1.3955e-11	1.2154e-13	3.5738e-12	1.3083e-09	0.38204	2.6672e-06	3.5788e-07	0.00028224	0.0012247	0.00026585	0.00030513	1.8216e-10	1.8329e-12	1.9582e-11	2.284e-14	2.5681e-12	0.00061455	0.04189	0.0023136	3.451e-06	3.5512e-09	3.9482e-13	0.27839	3-4	0.38204	2
8136401	NUP205	7	8136401	rs3828960	0.98478	0.49873	0.9829	0.99988	0.99988	0.12427	0.057747	0.14902	3.1322e-07	6.1111e-12	4.9096e-05	1.3244e-05	2.2548e-06	0.82847	2.3577e-07	1.7245e-12	4.8625e-13	2.5468e-13	7.7506e-14	3.5964e-09	5.36e-05	3.0532e-07	8.9787e-11	0.012039	0.0017244	0.045525	3.3757e-08	5.7568e-12	4.0181e-16	1.7967e-13	4.1803e-14	5.1155e-14	4.2521e-07	0.0086334	0.056171	2.5184e-06	1.0295e-12	5.4735e-15	0.047319	1-2	0.82847	2
8136388	TMEM140	7	8136388	rs7795497	0.99952	0.21573	0.99875	0.032761	0.032694	0.99986	0.99985	0.028363	2.0089e-08	1.5702e-15	7.7983e-05	0.00011429	5.5e-07	5.7089e-06	1.321e-07	5.216e-12	3.7112e-13	2.9331e-15	1.2713e-15	2.4038e-11	0.96646	1.5935e-07	4.3051e-10	1.617e-06	6.0261e-07	2.0656e-05	6.6733e-05	3.9384e-12	3.8095e-15	1.7381e-11	8.5528e-16	3.8318e-15	0.00058714	0.0049115	4.2848e-05	1.1123e-08	6.8153e-10	2.1219e-13	0.027712	3-4	0.96646	2
8136315	LRGUK	7	8136315	rs7457999	1	0.72545	1	1	1	1	0.41504	0.98227	2.3368e-11	2.5982e-19	2.3576e-07	1.5035e-10	1.2614e-11	4.2021e-08	5.4468e-07	3.4451e-16	1.5348e-16	1.4682e-16	9.3062e-21	7.9956e-16	2.5629e-07	6.8824e-10	8.0817e-16	0.0092215	4.3555e-10	5.7329e-08	1.7171e-07	3.5923e-11	2.2327e-19	9.6644e-17	3.8938e-17	1.8836e-20	1.0592e-09	0.0085038	0.57574	6.3097e-12	9.8154e-12	4.285e-18	0.40653	1-2-3-5	0.57574	4
8136248	MEST	7	8136248	rs10128	0.73794	0.54669	0.74031	0.94319	0.94293	0.99516	0.34821	0.94485	7.3929e-06	1.5142e-12	0.030429	0.00088806	0.00087469	0.00093341	0.00023238	5.2063e-11	2.7941e-10	1.2635e-12	4.5949e-14	9.8817e-09	0.019164	0.0038449	2.1778e-08	0.0018395	7.765e-06	0.0021317	1.7832e-05	2.2031e-07	1.2451e-13	1.0234e-12	5.0913e-12	1.6792e-13	0.0016074	0.0016325	0.6115	1.7559e-07	1.0791e-08	4.6243e-13	0.32489	1-2-3-5	0.6115	4
8136217	CPA5	7	8136217	rs11761888	1	0.49988	1	1	1	0.025193	0.0080971	0.033297	5.5135e-09	2.2229e-16	3.3306e-10	3.0788e-10	2.2674e-11	0.96014	8.9683e-10	9.262e-15	2.7063e-15	5.2701e-18	1.7005e-18	1.3251e-13	4.8149e-10	9.6785e-13	1.3096e-15	0.0047959	0.00034161	0.01433	7.5305e-11	9.0837e-15	1.3533e-18	2.8286e-18	6.5743e-19	1.2986e-18	1.9962e-12	0.0014306	0.012642	4.1347e-07	1.2158e-15	7.3622e-20	0.0063245	1-2	0.96014	2
8136078	TSPAN33	7	8136078	rs17425565	0.78737	0.40791	0.73005	0.94683	0.94218	0.9985	0.4225	0.91115	1.025e-05	8.5689e-13	0.032498	0.00033399	2.9917e-05	0.00084356	0.004403	6.5353e-11	2.6364e-11	1.2564e-12	1.7732e-14	1.1607e-09	0.019971	0.00017797	1.5993e-09	0.017679	6.1875e-06	0.0002794	0.00023863	1.9465e-07	2.4566e-14	9.074e-13	4.5622e-13	2.1219e-14	0.00016109	0.012865	0.52158	3.3696e-08	1.5211e-08	5.6517e-14	0.38893	1-2-3-5	0.52158	4
8136067	TSPAN33	7	8136067	rs17425565	0.99997	0.98652	0.99998	0.9977	0.97525	1	0.23828	0.78691	4.4545e-10	9.0686e-17	0.0016237	1.973e-07	1.1567e-09	4.8699e-08	0.022057	9.3824e-15	6.3558e-16	4.3633e-14	1.846e-17	1.6069e-13	0.00066941	1.224e-06	7.2615e-13	0.15248	1.6365e-09	1.3119e-08	0.0003944	9.2493e-08	2.1419e-18	3.8039e-14	5.4396e-15	2.7223e-17	1.4837e-06	0.035863	0.58556	7.41e-12	3.9985e-09	9.855e-16	0.20136	1-2-3-5	0.58556	4
8136045	IRF5	7	8136045	rs9649520	0.84772	0.43054	0.81148	0.99653	0.99653	0.94693	0.26232	0.99489	1.163e-06	3.0664e-12	0.0012599	0.0002049	0.00063222	0.0018054	3.9944e-06	7.881e-12	5.1236e-11	7.0216e-13	4.0719e-14	6.256e-07	0.0008952	0.00032278	1.1324e-08	0.0005738	7.4738e-06	0.050413	4.1719e-07	4.4262e-09	2.4554e-14	3.1951e-13	1.8466e-11	2.6744e-12	0.00015172	0.00035575	0.68267	1.6796e-06	3.3473e-10	8.3306e-13	0.2607	1-2-3-5	0.68267	4
8135955	CALU	7	8135955	rs339085	0.81372	0.34258	0.72637	0.90389	0.90377	0.99893	0.43716	0.89638	4.3026e-06	6.1162e-13	0.057183	0.0002083	4.9735e-05	0.00043092	0.00010499	2.0011e-11	9.0781e-12	1.8779e-11	1.3932e-14	7.8003e-09	0.037035	0.00090333	1.9615e-09	0.0045886	2.757e-06	0.00037377	1.2012e-05	7.1865e-09	6.8012e-15	8.9079e-12	8.6566e-11	8.7911e-14	0.00072914	0.0040468	0.4992	3.3886e-08	9.9746e-10	4.5323e-12	0.39513	1-2-3-5	0.4992	4
8135922	METTL2B	7	8135922	rs7806863	0.99838	0.94008	0.99905	0.99999	0.99999	0.98956	0.11737	0.99831	9.5257e-07	7.096e-15	2.3528e-06	1.4577e-06	1.4786e-06	0.00075302	2.7836e-06	2.364e-12	5.0841e-11	1.9987e-15	1.2367e-16	3.9958e-10	2.3472e-06	1.4802e-07	3.2091e-11	0.0007359	1.6314e-06	0.0096826	1.3255e-07	2.6198e-09	1.003e-14	8.9594e-16	2.2918e-14	2.3719e-15	9.8641e-08	0.00018553	0.87146	1.8652e-07	9.0193e-11	8.8615e-16	0.11717	1-2-3-5	0.87146	4
8135902	SND1	7	8135902	rs6467157	0.70208	0.14187	0.37061	0.99579	0.99577	0.98835	0.24484	0.98288	4.9951e-06	2.9034e-12	0.0017127	0.00063603	0.00012613	0.0040043	1.4302e-05	3.292e-11	2.9323e-11	1.1957e-12	5.3012e-14	2.1013e-08	0.0016986	1.5387e-05	4.2997e-09	0.0056976	1.9371e-05	0.0068565	1.8164e-06	1.2061e-09	1.9367e-14	6.3781e-13	1.4809e-12	1.9212e-13	1.6164e-05	0.0033344	0.73673	3.3086e-07	1.3841e-10	9.0596e-14	0.23913	1-2-3-5	0.73673	4
8135734	CPED1	7	8135734	rs1981711	0.9997	0.52263	0.99968	0.94395	0.9436	1	0.33023	0.87983	7.0951e-10	9.028e-16	0.043294	1.1895e-07	8.7993e-09	2.602e-07	0.00033229	4.6885e-15	1.1662e-15	4.4025e-11	1.7026e-17	1.3097e-12	0.012627	7.9886e-05	3.991e-13	0.04372	1.7191e-09	6.7953e-08	1.6208e-05	4.2162e-09	1.0817e-18	1.1023e-11	1.3133e-11	1.9654e-17	4.6027e-05	0.020181	0.58234	7.1925e-12	3.0857e-10	6.3474e-13	0.29736	1-2-3-5	0.58234	4
8135532	LSMEM1	7	8135532	rs6944364	0.99957	0.90204	0.99973	0.99999	0.99999	0.99887	0.98891	0.97697	6.9148e-07	8.1056e-16	1.7801e-07	1.3342e-06	1.4488e-08	0.00055083	5.8737e-07	3.8541e-11	3.8571e-12	2.299e-16	2.8296e-16	2.4407e-12	4.2303e-06	6.7879e-10	1.0576e-11	0.00039539	3.5678e-05	0.00053889	2.2924e-06	2.4623e-11	4.9146e-14	9.782e-15	6.9277e-17	8.6888e-16	2.8532e-08	0.022037	0.0096045	9.0082e-07	1.8604e-10	6.4246e-16	0.96683	1-2-3-4-5	0.96683	5
8135514	IFRD1	7	8135514	rs2253962	1	0.33333	1	1	1	1	1	0.99999	2.1871e-17	1.7968e-23	1.8351e-16	4.1079e-16	4.6838e-18	3.8793e-11	8.6965e-17	1.0196e-20	4.8396e-22	1.4949e-23	4.2876e-23	7.3705e-20	9.8431e-15	1.2602e-18	2.1228e-21	4.0631e-11	1.1348e-09	2.1976e-09	5.6067e-15	4.494e-20	2.2545e-23	1.6214e-20	1.9453e-23	7.7776e-23	7.7596e-17	9.6515e-06	5.7484e-07	8.2041e-10	5.2789e-18	2.3832e-21	0.99999	1-2-3-4-5	0.99999	5
8135172	ORAI2	7	8135172	rs10238421	1	0.70557	1	1	1	1	1	0.99416	1.5436e-15	1.0821e-21	7.4689e-12	1.7874e-12	2.8694e-14	6.3141e-12	1.6061e-13	1.5069e-19	7.2838e-21	9.7837e-21	4.0543e-22	5.131e-18	9.9475e-09	5.8259e-14	2.2958e-17	4.3156e-09	1.47e-12	6.1999e-12	1.829e-10	1.0358e-17	1.4402e-22	1.1773e-17	6.7612e-21	1.9636e-21	2.0289e-10	0.0058382	1.9655e-07	3.7201e-14	3.8432e-14	2.7283e-18	0.99416	1-2-3-4-5	0.99416	5
8134880	MOSPD3	7	8134880	rs11764045	1	0.32812	1	0.0089925	0.0089729	1	1	0.0093606	4.4887e-20	7.4221e-27	3.3241e-12	4.8168e-13	1.1537e-19	3.3713e-16	4.1143e-15	3.4144e-21	9.8235e-26	5.0453e-23	2.5148e-23	2.3012e-23	0.98982	1.5952e-15	5.8623e-19	1.1186e-13	7.1346e-15	1.1839e-16	1.9623e-05	3.763e-20	5.3644e-25	3.74e-12	5.3969e-24	1.8242e-23	0.0011857	0.00079808	7.7165e-13	1.9211e-17	4.0357e-10	1.175e-13	0.0081748	3-4	0.98982	2
8134745	STAG3	7	8134745	rs1043915	0.75799	0.13934	0.4397	0.98467	0.98464	0.39784	0.19049	0.47085	1.4244e-05	2.0682e-10	0.003259	0.0026758	0.00010387	0.47949	1.1623e-05	1.1396e-10	3.2254e-11	9.0122e-12	2.0034e-12	2.6486e-07	0.0092673	6.3456e-06	7.8073e-09	0.018418	0.0010987	0.11877	3.1019e-06	2.0444e-10	2.8716e-14	6.634e-12	1.7244e-12	2.3094e-12	2.2051e-05	0.01491	0.18943	4.77e-06	6.1119e-11	2.207e-13	0.16251	1-2	0.47949	2
8134454	BRI3	7	8134454	rs6970990	0.99515	0.1348	0.98029	0.31163	0.31137	0.99993	0.88762	0.26871	9.402e-08	2.2259e-14	0.087786	4.8432e-05	1.2537e-06	1.2153e-05	0.00013208	1.4485e-12	1.6656e-13	7.2251e-12	1.7537e-15	3.5916e-11	0.59972	6.9522e-05	1.2602e-10	0.0035719	2.4792e-07	3.3617e-06	0.00013275	1.0812e-09	2.9325e-16	5.5531e-11	7.783e-13	1.7914e-15	0.00074175	0.039885	0.020803	9.417e-10	1.2992e-09	1.0874e-12	0.24709	3-4	0.59972	2
8134435	LMTK2	7	8134435	rs10270280	1	0.45648	1	1	1	0.99993	0.87539	0.99999	2.1706e-14	5.3043e-21	8.772e-14	3.7642e-14	1.5746e-14	2.4965e-07	1.8832e-13	1.1033e-19	4.5837e-18	3.9809e-21	1.0634e-22	2.823e-16	3.0682e-13	3.2138e-15	1.2366e-18	2.7108e-06	1.7596e-10	6.5255e-05	7.2197e-14	6.4829e-16	2.1539e-21	1.1851e-20	3.6544e-20	4.2874e-21	3.2643e-14	3.6426e-06	0.12454	6.1597e-10	8.0682e-16	4.9374e-20	0.87539	1-2-3-4-5	0.87539	5
8134117	FZD1	7	8134117	rs1429535	1	1	1	0.47058	0.46663	1	0.18069	0.4194	1.6657e-13	5.8222e-20	0.47015	3.688e-11	1.8183e-12	5.3373e-11	0.0038325	1.3482e-18	2.8989e-19	1.097e-11	1.4118e-21	7.461e-17	0.058798	0.00034159	1.5276e-16	0.036442	2.9169e-13	1.0448e-11	0.00011231	4.2048e-08	3.6103e-22	2.4991e-12	1.3121e-12	1.6981e-21	0.0001314	0.011262	0.30854	1.1432e-15	1.9619e-09	6.3297e-14	0.11039	3	0.47015	1
8133876	CD36	7	8133876	rs13236689	0.69863	0.15292	0.38575	0.19297	0.19201	0.99768	0.51	0.1684	4.7587e-06	8.123e-13	0.41022	0.0010253	0.00025582	0.00046919	0.0008315	3.5164e-11	3.3772e-11	1.7634e-11	2.8693e-14	5.3558e-09	0.39426	0.00045446	8.0422e-09	0.010041	4.3162e-06	0.0005622	0.00012246	8.6969e-09	2.1345e-14	1.9299e-11	2.3371e-12	7.5047e-14	0.00080414	0.014612	0.067157	4.5931e-08	1.7582e-09	4.2969e-13	0.099168	3	0.41022	1
8133788	PTPN12	7	8133788	rs17381884	0.84334	0.40015	0.79395	0.16734	0.16673	0.99844	0.59178	0.15077	1.2585e-05	2.6119e-13	0.34755	0.00030173	1.6305e-05	0.00095016	0.00050168	5.0746e-11	1.9768e-11	1.4308e-11	1.0319e-14	4.5997e-10	0.48327	0.00043862	9.8902e-10	0.0061537	5.3043e-06	0.00027189	9.6764e-05	6.5532e-09	1.1666e-14	2.2124e-11	2.3195e-12	1.2198e-14	0.0010861	0.010389	0.052326	2.3223e-08	1.6352e-09	6.5465e-13	0.096632	3-4	0.48327	2
8133770	CCDC146	7	8133770	rs10488499	1	1	1	1	1	0.99994	0.99991	0.74745	2.9863e-18	3.4765e-23	4.0073e-17	3.006e-17	5.6736e-18	2.0865e-05	3.854e-17	1.1354e-22	4.5781e-24	1.7105e-24	8.7015e-25	3.0216e-20	8.7599e-17	1.4373e-19	1.8817e-22	2.9118e-05	3.755e-05	3.5487e-07	1.0026e-16	2.0498e-22	1.1804e-26	2.3168e-24	2.3727e-25	6.3437e-25	2.9271e-19	0.25246	3.8346e-05	1.1273e-08	3.8963e-22	4.9298e-26	0.74742	1-2-3-4-5	0.74742	5
8133736	DTX2	7	8133736	rs35613536	0.99898	0.8229	0.99933	0.45584	0.45539	0.99999	0.98354	0.40713	9.9675e-09	1.2807e-15	0.011932	1.0133e-05	8.8607e-08	9.3814e-07	5.6011e-05	6.1651e-13	1.6647e-14	6.1763e-13	2.3641e-16	2.0867e-12	0.53031	1.9032e-05	3.234e-11	0.00057127	5.5046e-08	2.5315e-07	0.00039889	5.9274e-10	1.216e-16	3.9496e-11	9.2296e-14	2.6231e-16	0.0018899	0.04959	0.0038834	2.0317e-10	6.6981e-09	1.2702e-12	0.40134	3-4	0.53031	2
8133728	ZP3	7	8133728	rs11771651	1	0.75306	1	0.99781	0.99781	1	0.65706	1	6.6047e-18	1.7986e-24	4.4268e-07	1.9387e-15	3.3804e-12	9.936e-16	3.0701e-10	6.6052e-23	9.2062e-20	6.2415e-17	6.9889e-26	7.8783e-17	5.8751e-07	0.0006785	1.4447e-16	2.2592e-08	1.1339e-17	3.2103e-12	9.3387e-11	1.4654e-09	1.2783e-22	5.9557e-17	2.0773e-11	1.3847e-21	0.0015069	3.5639e-08	0.34226	4.2104e-16	9.3612e-10	3.5083e-12	0.65556	1-2-3-4-5	0.65556	5
8133413	LIMK1	7	8133413	rs150862	0.99997	0.98765	0.99998	0.20492	0.20384	0.99984	1	0.17355	1.0179e-10	1.7364e-17	5.1542e-07	0.0001556	1.0851e-09	1.2658e-08	3.3345e-09	3.7821e-12	1.6797e-16	2.8264e-17	1.1882e-15	3.0308e-14	0.794	9.5355e-10	1.4716e-10	4.7355e-08	2.1891e-07	3.3957e-09	0.0010793	3.4683e-14	3.4225e-16	6.0754e-12	5.8979e-18	7.7621e-16	0.0009283	0.031223	3.8996e-07	4.7682e-10	6.2278e-09	1.6376e-13	0.17262	3-4	0.794	2
8133215	STAG3L4	7	8133215	rs9647886	1	1	1	1	1	1	0.99999	0.99904	1.7235e-20	1.3487e-27	1.0794e-13	7.1777e-19	2.9029e-21	6.2504e-16	2.5872e-12	5.5685e-24	2.1149e-26	2.4923e-21	1.7703e-27	3.0226e-24	6.6191e-12	1.4173e-16	4.1305e-24	7.9489e-07	6.5632e-16	1.6532e-16	6.2603e-11	1.6073e-17	1.8774e-27	3.9483e-19	9.8271e-22	1.102e-26	6.5916e-14	0.00096251	1.3119e-05	1.8541e-17	3.5158e-15	4.83e-19	0.99902	1-2-3-4-5	0.99902	5
8133155	TPST1	7	8133155	rs778720	0.99786	0.37855	0.99693	0.052786	0.052605	0.99998	0.89772	0.046461	1.063e-07	4.2128e-15	0.095044	4.1343e-06	3.3695e-07	1.3333e-05	8.974e-05	4.5199e-13	1.8704e-13	1.916e-12	1.0665e-16	7.777e-12	0.85132	6.517e-05	1.4487e-11	0.00085591	5.903e-08	4.8925e-06	9.1055e-05	8.6008e-10	1.115e-16	1.2107e-11	2.1143e-13	1.4411e-16	0.00078436	0.0061247	0.0062062	3.0723e-10	9.1205e-10	1.956e-13	0.0394	3-4	0.85132	2
8133145	CRCP	7	8133145	rs17138154	0.99805	0.90571	0.99884	0.99704	0.99704	0.99782	0.99991	0.99489	2.1411e-08	3.8825e-15	2.5397e-06	0.0020539	4.7273e-07	7.9535e-06	1.6101e-08	1.2415e-10	1.5422e-13	3.3341e-16	6.0337e-14	2.0459e-11	0.00087901	1.4903e-08	3.3487e-08	8.464e-07	0.0001046	1.2112e-05	1.3969e-06	1.0866e-12	2.5229e-13	9.8191e-14	1.93e-16	3.6378e-13	2.1039e-05	0.0020556	6.4363e-05	5.5354e-06	4.9981e-10	2.4199e-14	0.99479	1-2-3-4-5	0.99479	5
8133114	VKORC1L1	7	8133114	rs35735127	1	0.25	1	0.0030681	0.0030341	1	1	0.0024347	2.3706e-19	1.4844e-25	3.9546e-15	2.141e-06	2.8485e-18	6.4129e-17	1.8397e-17	6.2929e-15	4.8978e-25	1.5677e-25	5.2124e-18	3.5689e-22	0.99675	4.3568e-18	7.5247e-13	1.3827e-16	2.8187e-10	2.4277e-17	3.3999e-05	1.6672e-22	5.2238e-19	3.6714e-12	2.8355e-26	2.5564e-18	0.00018408	0.00078344	1.1629e-15	6.4055e-13	1.1631e-10	2.2953e-14	0.0022506	3-4	0.99675	2
8133062	ZNF273	7	8133062	rs4718180	0.94107	0.27438	0.88898	0.86643	0.86558	0.99592	0.43287	0.74801	3.5328e-05	1.429e-12	0.091383	0.00018145	1.2501e-05	0.0030037	0.0007391	1.8969e-10	6.817e-11	2.1821e-10	2.0727e-14	1.3691e-09	0.041797	9.9693e-05	6.8868e-10	0.066163	1.9537e-05	0.00083008	7.2926e-05	8.7694e-09	5.7379e-14	5.9701e-11	1.3866e-11	1.9922e-14	9.4496e-05	0.048596	0.40486	8.9154e-08	1.1607e-09	1.099e-12	0.34211	1-2-3-5	0.40486	4
8133057	ZNF138	7	8133057	rs4718129	0.99996	0.49409	0.99996	0.99998	0.99998	0.99989	0.99945	0.9996	2.285e-08	7.1236e-17	5.6013e-08	6.1647e-06	2.2808e-08	1.5189e-05	9.1196e-09	1.1987e-11	5.9737e-13	6.4094e-18	1.0646e-16	5.8307e-13	1.1063e-05	6.3894e-10	4.0242e-10	1.297e-06	4.5485e-06	8.6865e-05	3.0105e-07	2.2866e-12	1.1478e-13	6.9241e-16	6.7129e-18	1.7617e-15	1.4785e-06	0.00036551	0.00044906	9.6056e-07	6.3349e-10	7.874e-16	0.99906	1-2-3-4-5	0.99906	5
8133049	ZNF107	7	8133049	rs6460178	1	0.49983	1	1	1	1	0.50707	1	4.5478e-17	9.3897e-25	1.3843e-13	2.0203e-16	1.2255e-09	1.1516e-13	5.4311e-13	2.1785e-22	3.2594e-15	2.7988e-22	1.9125e-26	3.1576e-15	2.9794e-13	2.968e-08	6.3026e-15	8.2532e-09	2.8968e-16	3.3077e-08	1.3953e-13	8.5223e-09	1.0478e-18	2.179e-22	1.3559e-16	1.8617e-20	3.3837e-08	3.6913e-09	0.49293	1.5093e-12	1.8131e-09	1.484e-17	0.50707	1-2-3-4-5	0.50707	5
8132917	ZNF713	7	8132917	rs17664478	0.99951	0.95337	0.99971	0.99996	0.99996	0.99997	0.83947	0.99985	1.8972e-09	6.3515e-16	5.2248e-06	6.3475e-07	5.3119e-07	1.1326e-06	2.1184e-08	3.2845e-14	7.5789e-14	2.4228e-15	4.5849e-17	3.3781e-11	2.6808e-05	1.8231e-06	4.8871e-11	1.3067e-05	2.7055e-08	2.3318e-05	1.452e-08	4.0249e-11	1.6532e-16	1.0636e-14	1.1258e-13	1.4153e-15	9.2547e-06	0.00010258	0.16049	6.2191e-09	3.1117e-11	6.1922e-14	0.83933	1-2-3-4-5	0.83933	5
8132843	HAUS6	9	8132843	rs7028384	0.78865	0.25822	0.62927	0.99712	0.99711	0.1955	0.087926	0.23209	5.7729e-06	6.6028e-11	0.00069301	0.00054205	1.7224e-05	0.73762	3.9736e-06	3.7327e-11	8.9117e-12	1.9622e-12	5.6837e-13	4.3009e-08	0.0016199	1.5757e-06	1.7048e-09	0.015942	0.0011603	0.06516	8.5691e-07	6.164e-11	8.1837e-15	1.368e-12	2.719e-13	4.6538e-13	5.9472e-06	0.010322	0.092634	2.8311e-06	1.7374e-11	3.7705e-14	0.074272	1-2	0.73762	2
8132710	C7orf69	7	8132710	rs4724614	0.91925	0.38901	0.88626	0.99966	0.99965	0.85619	0.32516	0.71888	2.9243e-06	2.5669e-11	0.00014739	5.1919e-05	3.9587e-06	0.12708	6.8966e-06	1.1603e-11	3.7629e-12	1.8502e-11	2.5833e-13	2.0219e-08	0.00013935	3.1511e-07	2.0658e-10	0.10646	0.00033657	0.016335	5.4685e-07	7.3054e-11	2.4752e-15	6.5518e-12	1.4945e-12	2.195e-13	4.8191e-07	0.046889	0.4248	9.3819e-07	9.314e-12	1.3404e-13	0.27774	1-2-3-5	0.4248	4
8132515	BLVRA	7	8132515	rs9639884	1	0.53519	1	0.95984	0.95982	1	0.9988	0.75849	1.7611e-16	2.9491e-22	4.5582e-05	3.4012e-12	2.4549e-15	1.2182e-13	6.8131e-08	5.4978e-20	3.5246e-22	3.4017e-14	1.0527e-21	3.1515e-19	0.040077	9.4212e-08	4.6727e-18	7.4845e-05	1.1196e-13	2.4832e-14	1.8097e-05	1.4424e-12	8.2007e-24	1.9857e-11	9.2562e-15	3.8701e-22	3.7714e-05	0.2013	0.0010768	1.8214e-16	1.4192e-10	2.8384e-13	0.75737	1-2-3-4-5	0.75737	5
8132376	STARD3NL	7	8132376	rs1014136	1	1	1	0.99999	0.99999	1	1	0.88699	2.1579e-18	1.4759e-24	1.5882e-15	7.1863e-09	8.7743e-19	8.3337e-13	1.5321e-15	4.5508e-16	2.9108e-24	3.2841e-23	7.1711e-19	1.1908e-21	9.7852e-06	1.9494e-18	5.1721e-15	3.4318e-10	1.6186e-08	1.0888e-13	5.1751e-07	1.4491e-20	5.0856e-20	2.2655e-14	2.2957e-24	4.2306e-19	1.6087e-08	0.113	1.6367e-09	3.8205e-11	6.2525e-12	3.8219e-16	0.88699	1-2-3-4-5	0.88699	5
8132349	NME8	7	8132349	rs16879722	0.9842	0.44025	0.97968	0.9558	0.9556	0.99988	0.71653	0.93008	1.6614e-07	1.9627e-14	0.014049	7.6945e-06	9.1085e-07	6.635e-05	0.00015657	9.9627e-13	6.8787e-13	2.3021e-12	5.3153e-16	6.4679e-11	0.029803	7.9668e-05	4.3824e-11	0.0075977	4.0236e-07	4.4401e-05	3.965e-05	8.5158e-09	4.9008e-16	4.921e-12	1.1793e-12	1.1932e-15	0.00025871	0.018199	0.26147	3.8666e-09	2.7312e-09	4.5652e-13	0.66823	1-2-3-4-5	0.66823	5
8132347	GPR141	7	8132347	rs2718073	0.99809	0.46211	0.99767	0.071325	0.070887	1	0.52981	0.062311	9.3979e-09	1.5887e-15	0.44455	1.4105e-06	1.5475e-07	1.0121e-06	0.00035715	6.5916e-14	3.0902e-14	1.2255e-11	4.2036e-17	3.5158e-12	0.48321	0.0002864	6.6468e-12	0.0034597	7.993e-09	4.5674e-07	8.0915e-05	3.2354e-09	2.5634e-17	1.3768e-11	1.1595e-12	6.5394e-17	0.00063051	0.0060321	0.021533	5.2024e-11	9.3424e-10	2.4277e-13	0.03986	3-4	0.48321	2
8132214	FKBP9	7	8132214	rs17469596	0.99997	0.98754	0.99999	0.032122	0.032043	1	0.9788	0.030924	1.3368e-10	2.6172e-17	0.020373	2.5186e-07	1.838e-09	1.6036e-08	1.1926e-05	6.0799e-15	2.7173e-16	3.0391e-13	4.2298e-18	4.9481e-14	0.94555	2.2302e-05	7.8957e-13	8.3796e-05	5.4318e-10	4.9438e-09	6.7028e-05	1.5591e-10	1.4517e-18	1.0014e-11	4.7614e-14	5.2541e-18	0.0019374	0.0029946	0.00071118	2.4233e-12	1.1601e-09	2.9463e-13	0.028253	3-4	0.94555	2
8132182	PPP1R17	7	8132182	rs6953623	0.84492	0.42927	0.80504	0.99458	0.99327	0.99906	0.22314	0.92807	2.7775e-06	1.9268e-13	0.0032401	0.0001507	1.0698e-05	0.00059694	0.0012629	1.4999e-11	5.7664e-12	4.7411e-13	5.3835e-15	3.8592e-10	0.0019994	1.2145e-05	5.8672e-10	0.051314	3.0798e-06	0.00017462	3.7457e-05	3.1891e-08	4.1102e-15	2.3088e-13	1.342e-13	7.4632e-15	9.7167e-06	0.013327	0.72025	1.4492e-08	1.2417e-09	1.0913e-14	0.20761	1-2-3-5	0.72025	4
8132013	CHN2	7	8132013	rs245881	1	0.99998	1	0.022081	0.021809	1	0.10413	0.018108	2.8955e-15	6.3715e-22	0.88042	4.2109e-13	3.6656e-14	3.4578e-13	0.00026055	2.3317e-20	7.1464e-21	1.7693e-11	1.4781e-23	1.0082e-18	0.097099	0.0002813	1.6756e-18	0.0029317	2.7731e-15	1.1112e-13	1.1995e-05	1.6276e-09	7.269e-24	3.7245e-12	1.0571e-12	1.8358e-23	0.00011885	0.0011687	0.011975	1.3927e-17	1.1248e-10	5.34e-14	0.0057337	3	0.88042	1
8131944	NFE2L3	7	8131944	rs3814095	1	0.88344	1	1	0.99354	1	0.17375	0.94676	1.701e-13	6.696e-22	1.956e-06	4.8031e-13	4.781e-14	8.1957e-12	0.006397	5.1615e-19	4.4714e-19	2.8228e-17	1.9286e-23	1.2073e-18	4.2564e-07	5.4507e-09	2.2725e-18	0.039994	4.1231e-14	3.5007e-12	5.9018e-05	8.1892e-08	2.0079e-22	1.1183e-17	9.6034e-18	2.5542e-23	3.0779e-09	0.0067914	0.77986	2.6349e-16	2.0852e-09	7.69e-19	0.1669	1-2-3-5	0.77986	4
8131927	MPP6	7	8131927	rs2237318	0.78238	0.29879	0.65421	0.96729	0.96728	0.98751	0.97035	0.75712	1.0425e-06	8.8765e-12	0.00063071	0.002555	2.1011e-05	0.0081412	1.8123e-06	6.7177e-11	2.3987e-12	3.4317e-12	2.3618e-12	7.0808e-09	0.02946	1.2095e-06	5.123e-09	0.0038954	0.00076821	0.0010046	7.2657e-06	2.6544e-11	1.1124e-14	1.0197e-10	2.8572e-13	1.0945e-12	4.6657e-05	0.19742	0.015954	1.1494e-06	8.8696e-11	1.3064e-12	0.74009	1-2-3-4-5	0.74009	5
8131881	FAM221A	7	8131881	rs4722245	1	0.4092	1	1	1	0.99999	0.23484	0.74672	2.2485e-13	1.6595e-18	3.2822e-11	9.3905e-13	5.3908e-14	1.0946e-05	9.5502e-11	2.3495e-18	2.0187e-19	1.2173e-16	2.7813e-20	9.7451e-16	4.7859e-11	3.7748e-14	3.0062e-18	0.23024	2.4512e-08	1.0398e-06	1.1799e-11	3.8075e-16	3.3684e-22	3.6505e-17	4.9189e-18	1.8748e-20	9.1334e-14	0.023031	0.5349	8.432e-11	1.0778e-16	5.4879e-19	0.21181	1-2-3-5	0.5349	4
8131844	GPNMB	7	8131844	rs199348	1	0.48093	1	0.88711	0.88611	1	0.24413	0.85965	3.1702e-14	1.0766e-20	0.097332	6.6233e-12	5.3589e-13	5.9896e-12	0.00096549	2.3298e-19	7.9373e-20	1.006e-11	2.4204e-22	2.4953e-17	0.014744	0.00062641	2.3982e-17	0.020717	3.8862e-14	2.3426e-12	2.9226e-05	5.62e-08	6.5596e-23	2.0973e-12	5.8303e-12	3.5807e-22	0.00018721	0.0065623	0.63623	2.1186e-16	2.3118e-09	2.2909e-13	0.2226	1-2-3-5	0.63623	4
8131614	AHR	7	8131614	rs2237297	0.85056	0.39365	0.79889	0.99504	0.99501	0.96857	0.95574	0.9865	1.138e-05	2.4964e-13	0.00034057	0.0027083	5.1203e-05	0.0040898	4.695e-06	1.6659e-09	1.3783e-10	2.9747e-14	9.9844e-14	2.5056e-09	0.0018233	1.3858e-06	9.7054e-08	0.00016691	0.00080816	0.02363	9.1606e-06	3.3614e-10	3.863e-12	1.679e-13	1.5079e-14	2.1409e-12	3.8146e-05	0.0035395	0.015964	0.00013557	1.6563e-09	5.1575e-14	0.94668	1-2-3-4-5	0.94668	5
8131539	TMEM106B	7	8131539	rs6966915	1	1	1	0.99921	0.9992	0.99267	1	0.89679	2.0526e-13	2.6611e-20	1.3826e-11	0.00065917	7.5888e-13	9.5472e-11	2.4577e-13	2.7363e-10	3.5387e-19	3.9325e-21	4.9796e-14	4.2735e-17	0.00013444	3.5057e-14	4.4418e-10	2.9631e-11	0.0066481	2.6674e-11	1.8366e-06	4.4719e-18	3.1153e-14	6.6567e-14	8.4166e-22	2.8005e-14	2.0017e-07	0.095764	3.7943e-10	1.9669e-05	2.0756e-11	1.2187e-15	0.89677	1-2-3-4-5	0.89677	5
8131475	C1GALT1	7	8131475	rs6960832	1	0.89401	1	0.41509	0.41462	0.4942	1	0.3622	1.5905e-11	5.7776e-20	1.394e-10	0.49979	5.2501e-12	1.0627e-09	8.0706e-11	7.6507e-08	1.3381e-17	9.5287e-21	1.6546e-12	1.576e-16	0.0848	2.8376e-13	8.1398e-07	7.9382e-10	0.0059842	1.8277e-10	0.00047746	4.9759e-16	1.5136e-11	1.7404e-12	1.9729e-21	2.0123e-12	0.00031351	0.046746	3.984e-09	1.8807e-05	8.6093e-09	7.4213e-14	0.36187	4	0.49979	1
8131143	LFNG	7	8131143	rs11773376	0.76524	0.37368	0.68316	0.85003	0.85	0.99653	0.99374	0.86598	4.0466e-06	2.6537e-13	0.0010244	0.0026117	0.00019073	0.00040613	3.6363e-06	9.4354e-11	1.6645e-11	1.0442e-13	4.6413e-14	3.4816e-09	0.12788	2.9026e-05	2.614e-07	6.2237e-05	9.3156e-06	0.00024769	1.6257e-05	3.0722e-10	2.0013e-13	6.539e-12	3.3349e-13	1.2142e-12	0.018236	0.0020004	0.0042944	3.0705e-07	6.6216e-09	1.8575e-11	0.84298	1-2-3-4-5	0.84298	5
8130993	FAM20C	7	8130993	rs6950044	0.66583	0.32993	0.53981	0.86252	0.86215	0.99653	0.96753	0.68463	3.5962e-06	9.7278e-13	0.0088143	0.0025329	5.108e-05	0.00067829	8.0311e-05	1.1166e-10	6.5467e-12	1.3296e-12	1.352e-13	1.5221e-09	0.1259	1.2343e-05	5.9786e-09	0.0034997	3.2169e-05	0.00016743	0.00028625	6.5247e-10	1.8433e-14	1.923e-11	1.7141e-13	1.0946e-13	0.00016238	0.17354	0.019164	8.9969e-08	1.7493e-09	3.1873e-13	0.66507	1-2-3-4-5	0.66507	5
8130939	DLL1	6	8130939	rs6456183	0.86861	0.85983	0.90973	0.99888	0.99887	0.96964	0.76661	0.95663	1.8351e-06	1.8009e-13	0.00015597	0.00021731	6.1701e-06	0.016967	4.7796e-06	6.7731e-11	5.83e-12	4.5519e-14	1.8466e-14	5.9685e-10	0.00073236	6.5955e-07	1.2628e-09	0.005616	0.00038207	0.012784	3.5174e-06	1.5867e-10	3.0357e-14	1.5545e-13	2.0338e-14	4.735e-14	4.7951e-06	0.019285	0.19786	4.9279e-06	1.6214e-10	1.3058e-14	0.74598	1-2-3-4-5	0.74598	5
8130768	RNASET2	6	8130768	rs394522	1	1	1	1	1	0.82718	1	0.73887	1.573e-24	2.3128e-33	2.6631e-26	2.53e-20	2.2858e-27	1.4276e-16	3.6698e-25	3.9179e-21	9.0095e-31	7.9616e-35	4.6196e-26	1.7417e-30	5.976e-21	9.7139e-29	1.9328e-26	2.8999e-18	0.17279	3.3844e-18	5.1957e-18	3.2884e-30	1.6335e-25	1.0884e-26	1.1818e-35	5.7051e-27	1.0281e-23	0.088335	7.4524e-18	3.2896e-05	5.3691e-23	1.1265e-28	0.73884	1-2-3-4-5	0.73884	5
8130739	RPS6KA2	6	8130739	rs9356529	0.91888	0.41697	0.89172	0.9999	0.99924	0.56358	0.47267	0.62085	0.0005478	2.7859e-14	3.3806e-05	2.5195e-05	1.2926e-06	0.33547	8.7869e-05	6.9319e-09	8.9783e-10	2.911e-15	1.6053e-15	6.0682e-11	3.7337e-05	7.0499e-08	1.2113e-10	0.0075754	0.0070268	0.09331	3.0706e-05	1.7329e-09	2.197e-12	3.8591e-15	6.2223e-16	2.7378e-15	1.4357e-07	0.028315	0.090308	4.0893e-05	9.1251e-10	1.6282e-16	0.43719	1-2-3-4-5	0.43719	5
8130628	AGPAT4	6	8130628	rs12204872	0.82839	0.21665	0.64783	0.09688	0.096697	0.43732	0.99916	0.083345	1.7935e-06	2.7093e-13	0.00022948	0.5618	1.8214e-05	0.00020675	1.3046e-06	1.1526e-08	3.3975e-12	2.6522e-14	3.4235e-12	6.0224e-10	0.34059	7.0377e-07	4.7122e-07	2.4945e-05	0.00059132	6.5298e-05	0.00017923	2.3835e-11	1.1954e-12	8.7761e-12	7.1382e-15	2.5377e-12	0.00048883	0.013038	0.00029568	1.541e-06	1.809e-09	1.9458e-13	0.082474	4	0.5618	1
8130505	EZR	6	8130505	rs3102971	0.8679	0.2164	0.71517	0.095695	0.09558	0.86021	0.99933	0.088884	8.8857e-07	2.2014e-13	0.00028833	0.13949	1.2538e-05	0.00014739	8.5514e-07	1.5403e-09	1.6977e-12	2.1462e-14	1.1697e-12	3.3392e-10	0.76258	7.0305e-07	2.326e-07	1.5824e-05	0.00010605	3.8955e-05	0.00011353	1.5996e-11	2.8072e-13	1.5836e-11	4.2836e-15	9.9282e-13	0.0019394	0.0083794	0.00016932	3.5698e-07	2.467e-09	4.5523e-13	0.086723	3-4	0.76258	2
8130474	SERAC1	6	8130474	rs11756587	1	1	1	1	1	1	0.098937	0.99445	1.2507e-13	1.2568e-23	2.2344e-11	3.0173e-15	6.6975e-16	6.0799e-10	5.1673e-08	3.0857e-19	2.4618e-18	2.0786e-19	4.113e-25	1.6438e-19	6.182e-11	4.3504e-13	4.3266e-20	0.0050259	8.7492e-13	2.8108e-09	2.8178e-09	9.3016e-12	6.2382e-22	2.0621e-19	4.6807e-19	2.8199e-24	1.4148e-12	0.00052603	0.89604	4.4762e-14	5.927e-13	6.493e-20	0.098411	1-2-3-5	0.89604	4
8130464	TMEM242	6	8130464	rs2749669	0.66633	0.90282	0.86226	0.98121	0.98104	0.70983	0.32113	0.82364	7.4366e-05	6.2279e-10	0.0057594	0.0047158	0.00059449	0.137	8.4703e-05	4.6173e-10	1.1676e-10	2.4821e-11	7.6653e-12	3.999e-06	0.0076659	1.7686e-05	2.5823e-08	0.010445	0.00070756	0.14706	1.1802e-05	1.0144e-09	1.0385e-13	1.561e-11	1.7489e-11	3.0805e-11	3.1788e-05	0.009893	0.37783	9.0555e-06	1.9836e-10	1.6861e-12	0.29809	1-2-3-5	0.37783	4
8130438	TFB1M	6	8130438	rs324367	0.99999	0.35152	0.99999	1	1	0.53329	0.4406	0.98554	7.6005e-09	1.0565e-15	2.2737e-08	3.8633e-09	4.1031e-09	0.013847	3.0935e-09	2.826e-14	4.9984e-13	5.7076e-17	2.2602e-17	7.917e-11	1.8804e-08	1.5605e-10	1.1928e-13	0.00014579	0.0001292	0.45261	3.5421e-10	7.8642e-13	2.1772e-16	4.9538e-17	1.9864e-16	1.2901e-15	2.0349e-10	0.0003391	0.092797	0.0001171	1.1681e-13	3.6385e-17	0.44001	1-2-5	0.45261	3
8130211	SYNE1	6	8130211	rs9397545	0.96822	0.36507	0.95101	0.6203	0.62015	0.99994	0.94875	0.44677	4.4815e-08	1.8447e-14	0.018942	8.6107e-06	4.7855e-06	3.6116e-05	3.7663e-05	4.6703e-13	3.1275e-13	3.4425e-12	6.1516e-16	6.7205e-11	0.36034	2.3117e-05	1.2375e-10	0.0083507	3.7281e-07	7.5941e-06	0.00010913	4.3107e-10	2.515e-16	3.4623e-11	2.8379e-13	1.1779e-15	0.00038254	0.16541	0.023853	9.9879e-10	9.1346e-10	3.9391e-13	0.42249	1-2-3-4-5	0.42249	5
8130191	RMND1	6	8130191	rs3757316	1	0.43966	1	1	1	1	0.87538	0.98325	1.0629e-17	9.6573e-25	1.0676e-06	1.5437e-16	8.4582e-18	1.335e-13	1.6974e-07	9.1087e-23	1.02e-23	1.9837e-15	4.2929e-26	8.989e-22	1.7045e-06	1.0278e-09	4.6869e-22	0.0059606	8.5516e-16	9.2579e-15	3.5523e-08	4.12e-12	1.3534e-26	4.8061e-15	2.1556e-16	2.8875e-26	7.2358e-09	0.010784	0.11865	1.5329e-18	2.8475e-12	2.2705e-16	0.8646	1-2-3-4-5	0.8646	5
8130176	ULBP3	6	8130176	rs11155703	0.99987	0.56557	0.99987	1	1	0.99354	0.13965	0.97936	1.4949e-08	9.7083e-16	1.0536e-06	7.6294e-08	7.4937e-09	0.0036875	2.1778e-07	6.841e-14	1.3116e-13	3.8567e-15	2.3999e-17	2.2526e-12	1.1978e-06	6.0558e-09	4.8197e-13	0.014727	3.5458e-06	0.0027682	1.653e-08	2.7696e-11	6.4946e-17	2.205e-15	1.1377e-15	4.7845e-17	1.0484e-08	0.0022198	0.83916	5.4803e-08	2.1175e-12	1.4895e-16	0.13743	1-2-3-5	0.83916	4
8130173	RAET1L	6	8130173	rs6933642	0.66459	0.43367	0.60373	0.20631	0.20533	0.99829	0.82333	0.18348	2.4447e-06	1.7122e-12	0.13022	0.00083334	3.1207e-05	0.00065167	0.00066525	3.2658e-11	4.7861e-12	5.4132e-12	3.9936e-14	2.7205e-09	0.66125	0.00017104	2.6437e-09	0.0050063	5.6632e-06	0.00018846	0.00031353	6.9877e-09	7.5989e-15	1.6614e-11	8.6015e-13	4.7714e-14	0.0011856	0.017566	0.039737	2.4444e-08	4.174e-09	4.3146e-13	0.14217	3-4	0.66125	2
8130129	NUP43	6	8130129	rs10782316	1	0.17531	1	1	1	1	1	1	1.8741e-27	5.7176e-35	4.7688e-23	1.3147e-20	1.6511e-26	3.4524e-25	1.6662e-23	1.3256e-27	2.1517e-32	2.6022e-33	2.5622e-31	3.0241e-31	2.7869e-16	3.5207e-25	5.0754e-25	4.0924e-20	3.9456e-21	1.6673e-24	1.5762e-17	1.7493e-27	7.7565e-30	1.295e-25	2.7363e-33	1.2644e-29	6.4557e-18	3.0492e-08	8.6496e-17	2.2485e-20	8.399e-21	3.047e-25	1	1-2-3-4-5	1	5
8129924	TXLNB	6	8129924	rs9484261	0.99982	0.99763	0.9999	0.10341	0.10331	1	0.98704	0.099274	3.4437e-10	6.5535e-17	0.011301	2.122e-07	6.7286e-09	4.2962e-08	8.3197e-06	5.7315e-15	7.97e-16	2.9821e-13	4.7322e-18	1.6093e-13	0.88298	2.5003e-05	1.1901e-12	9.3683e-05	6.7794e-10	1.4967e-08	8.8373e-05	1.7983e-10	2.0538e-18	1.366e-11	9.0736e-14	9.3722e-18	0.0022879	0.0062586	0.00153	4.4816e-12	1.9536e-09	5.9598e-13	0.095431	3-4	0.88298	2
8129880	PERP	6	8129880	rs648396	0.90056	0.81474	0.92867	0.99984	0.99984	0.75994	0.40846	0.69584	5.9339e-07	7.8273e-12	5.062e-05	3.6951e-05	2.2897e-06	0.21568	1.0858e-06	6.6527e-12	8.3738e-13	6.1868e-13	1.1457e-13	1.0831e-08	6.9743e-05	1.3807e-07	1.3234e-10	0.045865	0.0011989	0.023146	2.4655e-07	1.5107e-11	1.263e-15	3.8809e-13	1.7121e-13	1.4696e-13	2.9341e-07	0.041264	0.3068	2.8011e-06	4.8489e-12	1.9768e-14	0.36589	1-2-3-4-5	0.36589	5
8129783	MAP7	6	8129783	rs3778307	0.97043	0.32419	0.95045	0.99958	0.99598	0.82898	0.30079	0.65429	0.00058848	1.1834e-13	0.0001671	7.5311e-05	7.3135e-06	0.15683	0.0028701	1.1398e-09	3.1507e-10	3.3214e-14	2.8827e-15	2.0361e-10	0.00016609	3.673e-07	4.7583e-10	0.13086	0.00034763	0.013167	0.00014784	1.4754e-08	1.6434e-13	2.1326e-14	4.6325e-15	4.53e-15	6.5406e-07	0.05365	0.39472	7.9789e-07	1.439e-09	6.8393e-16	0.2464	1-2-3-5	0.39472	4
8129728	AHI1	6	8129728	rs6908428	1	0.99487	1	1	1	1	0.098313	1	4.6958e-31	6.7219e-40	1.2062e-27	6.9372e-32	1.529e-32	4.5258e-24	5.521e-25	1.2086e-36	1.2939e-35	3.5839e-35	1.0964e-41	1.4107e-35	3.8818e-28	5.2701e-29	4.747e-37	6.9709e-12	4.0529e-27	3.3238e-21	9.6393e-27	2.0675e-27	2.6611e-39	8.2428e-36	2.227e-33	1.0325e-40	1.7777e-29	2.7645e-13	0.90169	2.7073e-26	2.8035e-29	7.1731e-35	0.098313	1-2-3-5	0.90169	4
8129649	SLC18B1	6	8129649	rs7738071	0.99872	0.56033	0.99872	0.99999	0.99999	0.89044	0.098848	0.98475	2.4879e-07	1.4288e-14	1.1652e-06	1.9124e-06	1.1183e-07	0.012879	2.2716e-07	9.459e-13	1.6833e-12	1.0252e-15	2.2841e-16	7.1425e-11	2.3889e-06	4.5866e-09	6.6541e-12	0.0019337	1.412e-05	0.096663	1.8316e-08	1.5278e-11	5.4051e-16	7.1201e-16	5.7356e-16	5.7059e-16	9.3499e-09	0.00042128	0.78967	8.0631e-07	1.0574e-12	5.1579e-17	0.098408	1-2-3-5	0.78967	4
8129637	VNN2	6	8129637	rs1883613	1	0.71645	1	0.99957	0.99957	0.99974	1	0.99098	2.6832e-14	1.8274e-20	2.3497e-12	0.000181	2.0028e-13	5.6843e-12	1.453e-14	9.3115e-13	3.9318e-20	1.0855e-21	3.2479e-12	5.0786e-17	0.00025261	7.7052e-15	1.6578e-10	5.1361e-13	7.5114e-05	2.0403e-12	2.6363e-08	2.3727e-19	1.2142e-16	1.0251e-11	4.58e-22	3.1326e-12	6.355e-07	0.0085108	8.414e-12	4.3166e-07	5.1555e-13	1.0156e-12	0.99098	1-2-3-4-5	0.99098	5
8129618	VNN1	6	8129618	rs3798792	1	0.97698	1	1	1	1	1	1	3.8878e-23	3.5691e-30	1.3095e-13	4.3956e-21	2.4909e-22	7.6445e-21	1.1371e-12	5.2329e-28	1.0536e-28	8.8474e-24	1.7297e-31	1.0478e-26	6.8815e-12	5.181e-16	1.9508e-26	1.821e-10	1.4084e-22	6.3055e-21	1.648e-10	1.514e-16	1.9847e-31	6.9143e-22	1.7181e-23	4.0556e-31	5.5024e-14	1.7204e-06	2.2194e-06	1.9788e-24	6.5311e-14	5.0863e-22	1	1-2-3-4-5	1	5
8129476	TMEM244	6	8129476	rs9492393	0.99921	0.99801	0.99955	1	0.99999	0.33881	0.1068	0.86417	5.1011e-06	2.1558e-16	2.5705e-07	1.3853e-07	1.1414e-07	0.13301	1.2415e-06	1.0139e-11	1.1342e-10	2.0088e-17	5.3754e-18	3.8255e-12	2.7349e-07	2.4044e-09	2.8247e-12	0.0018128	0.00014791	0.52802	1.09e-07	1.8369e-10	2.2786e-14	1.8735e-17	2.1935e-17	4.5548e-17	3.108e-09	0.00085301	0.23035	8.5088e-06	1.7565e-11	2.85e-18	0.10579	1-2-5	0.52802	3
8129379	ECHDC1	6	8129379	rs2180341	1	0.19781	1	0.25287	0.25277	0.35593	1	0.24301	4.7871e-10	2.0879e-18	3.139e-09	0.64337	1.4681e-09	2.5621e-08	9.4796e-10	1.0768e-08	1.0744e-15	2.2677e-19	2.283e-12	3.086e-14	0.10126	2.5179e-11	1.2586e-05	9.872e-09	0.00067048	1.2445e-08	0.00010581	9.8393e-15	1.1004e-11	2.7128e-12	1.7721e-19	2.0674e-11	0.0024855	0.011583	7.2292e-08	1.0008e-05	6.0907e-09	5.5958e-13	0.2405	4	0.64337	1
8129363	HDDC2	6	8129363	rs1040803	1	1	1	1	1	1	1	0.99999	2.884e-31	3.8347e-38	1.0627e-27	1.8917e-22	7.182e-31	3.3581e-28	9.102e-28	1.1985e-28	1.0745e-36	4.5124e-37	1.0882e-30	9.0351e-35	1.7236e-15	3.6084e-30	5.6524e-28	2.0284e-25	2.3522e-20	2.6704e-28	5.0845e-13	7.7143e-32	1.032e-31	7.0188e-23	1.5749e-37	1.8037e-30	9.9356e-18	1.3941e-05	1.7815e-23	1.0792e-21	1.8929e-15	1.0547e-23	0.99999	1-2-3-4-5	0.99999	5
8129254	MAN1A1	6	8129254	rs195075	0.99993	0.99948	0.99996	1	1	0.36086	0.28895	0.51085	5.3416e-07	1.6108e-15	6.4793e-08	2.7768e-08	1.3681e-09	0.46957	1.1351e-07	2.6117e-12	2.6527e-13	8.7445e-17	1.253e-16	1.6924e-12	5.8781e-08	2.1138e-10	8.3526e-14	0.0044304	0.0044095	0.16511	1.7343e-08	1.1158e-12	2.6595e-16	1.6657e-16	1.4061e-17	1.055e-16	2.4208e-10	0.010735	0.07193	4.4952e-05	2.261e-13	4.8351e-18	0.27376	1-2	0.46957	2
8129193	CEP85L	6	8129193	rs9489520	1	1	1	0.2429	0.23996	1	0.18833	0.18154	1.2006e-13	1.2721e-20	0.64015	2.428e-11	6.9657e-13	1.0357e-11	0.002828	1.0001e-18	2.1245e-19	1.1567e-11	8.0917e-22	2.1125e-17	0.11665	0.00018544	6.774e-17	0.043914	1.185e-13	3.0093e-12	0.00011558	1.0658e-08	2.236e-22	3.3742e-12	6.6034e-13	8.6701e-22	0.00011847	0.014811	0.12459	4.8922e-16	7.8993e-10	4.3835e-14	0.05664	3	0.64015	1
8128939	TRAF3IP2	6	8128939	rs9320367	0.99865	0.99627	0.99923	0.16924	0.1691	0.9865	0.99998	0.16413	2.0859e-09	4.2942e-16	1.221e-05	0.013492	2.1733e-07	2.6429e-07	2.8292e-08	1.0778e-10	2.1594e-14	4.7371e-16	1.1891e-13	4.6253e-12	0.81388	4.0919e-08	9.964e-08	2.8561e-07	8.4289e-06	5.7523e-07	0.0001411	7.2607e-13	1.2831e-13	1.1404e-11	2.7198e-16	4.8927e-13	0.0033807	0.0083351	7.1711e-06	1.5653e-07	4.6509e-09	1.0558e-12	0.16075	3-4	0.81388	2
8128850	SLC22A16	6	8128850	rs2428175	1	1	1	0.95383	0.95372	1	0.26022	0.95695	5.5144e-20	9.5117e-27	0.038061	8.6605e-18	1.2792e-18	8.0209e-18	0.00010622	4.1685e-25	1.3568e-25	3.0856e-13	3.1418e-28	2.3394e-23	0.0041612	0.0032978	4.6437e-23	0.0005203	7.7848e-20	2.3569e-18	3.148e-06	1.9534e-07	1.1937e-28	8.4e-14	2.8854e-12	4.5873e-28	0.00064601	0.00019365	0.69779	3.1257e-22	6.3024e-09	1.2697e-13	0.25522	1-2-3-5	0.69779	4
8128843	DDO	6	8128843	rs7756222	1	0.49591	1	0.013908	0.013621	1	0.096006	0.012207	7.1962e-17	2.1191e-23	0.89401	1.3023e-14	1.0087e-15	1.0621e-14	0.00027541	5.0768e-22	1.3804e-22	8.4816e-12	4.9096e-25	3.1036e-20	0.0915	0.00042814	4.7346e-20	0.001404	7.9063e-17	2.8555e-15	1.1585e-05	2.2976e-09	1.331e-25	2.0033e-12	7.8295e-13	5.7435e-25	0.00015589	0.0005946	0.0078784	3.4768e-19	1.403e-10	3.9016e-14	0.0037443	3	0.89401	1
8128737	MICAL1	6	8128737	rs1048203	1	0.32336	1	1	1	0.99899	0.9969	0.99992	2.4298e-11	4.2936e-21	6.879e-13	4.0619e-12	8.2513e-14	2.2413e-05	6.8765e-12	3.2492e-15	2.3275e-16	2.0507e-22	6.5378e-22	2.0956e-17	3.0855e-12	2.1419e-15	3.2245e-17	8.5727e-07	1.3207e-06	0.00098505	4.2633e-11	6.1565e-16	8.453e-18	1.0654e-21	9.2597e-23	3.2249e-21	2.2228e-14	5.6277e-05	0.0020891	2.1465e-06	1.3433e-14	1.3176e-22	0.99684	1-2-3-4-5	0.99684	5
8128698	SESN1	6	8128698	rs2273668	1	0.23448	1	1	0.99692	0.96399	0.86388	0.89048	0.0013482	5.8979e-19	2.7204e-08	4.5781e-10	1.8497e-11	0.031824	0.00099415	2.2792e-09	2.9753e-10	1.2403e-17	2.3989e-19	4.2254e-15	6.8435e-07	5.1778e-10	4.6324e-15	0.011059	0.00014613	0.0026938	0.00073683	1.3487e-08	2.9654e-13	9.9522e-16	2.7647e-17	1.2657e-18	1.5535e-08	0.063408	0.088202	3.7688e-07	1.7991e-08	4.3741e-16	0.79959	1-2-3-4-5	0.79959	5
8128638	SCML4	6	8128638	rs6909292	1	0.57047	1	0.18735	0.1873	0.27786	1	0.17187	1.0665e-16	1.143e-23	5.4078e-14	0.71897	7.0395e-16	2.1963e-14	1.7804e-16	1.2259e-08	2.6914e-22	2.8243e-24	8.5179e-12	2.1361e-20	0.093428	8.7902e-17	1.0013e-06	3.1141e-15	0.0031557	8.3134e-15	4.7793e-05	2.693e-21	3.8759e-12	5.6757e-12	4.6735e-25	6.9782e-12	0.00025355	0.01253	3.0138e-14	1.8568e-05	1.2136e-09	1.5542e-13	0.1716	4	0.71897	1
8128606	RTN4IP1	6	8128606	rs2297970	0.95745	0.45554	0.94733	0.99979	0.99976	0.85592	0.65798	0.57748	5.7929e-06	1.3129e-13	4.7698e-05	3.0594e-05	5.0224e-06	0.13503	1.938e-05	6.7907e-11	6.3817e-12	4.22e-14	1.0955e-14	2.0359e-10	0.00012599	1.9485e-07	1.8849e-10	0.070754	0.0021617	0.006851	5.1843e-06	1.4289e-10	8.8489e-15	1.3184e-13	5.2252e-15	7.6861e-15	4.7059e-07	0.21434	0.12931	1.9822e-06	4.4775e-11	1.9788e-15	0.44132	1-2-3-4-5	0.44132	5
8128409	USP45	6	8128409	rs12717185	0.99907	0.70515	0.99926	0.99999	0.99999	0.99889	0.19653	0.83056	2.2491e-08	3.563e-14	2.9199e-06	5.9668e-07	3.4638e-08	0.0009404	6.4551e-07	1.8672e-13	3.8675e-14	1.2296e-13	6.5916e-16	3.6058e-11	4.6894e-06	6.2725e-09	2.1745e-12	0.14661	2.9589e-06	0.00016497	7.7848e-08	8.1317e-12	4.3047e-17	5.2838e-14	1.1575e-14	6.0348e-16	1.4575e-08	0.021874	0.65575	1.0059e-08	1.3967e-12	1.1928e-15	0.17465	1-2-3-5	0.65575	4
8128322	NDUFAF4	6	8128322	rs6684	0.99999	0.99928	1	1	1	0.99476	0.92107	0.99982	8.428e-10	2.1933e-16	2.46e-09	8.0452e-09	5.0812e-09	4.0131e-05	7.1304e-10	2.2968e-14	5.1182e-14	1.614e-17	2.4426e-17	1.5142e-10	8.301e-09	8.5839e-11	1.0938e-12	1.8563e-05	1.4113e-06	0.0051973	4.6291e-10	2.9055e-13	2.6147e-16	6.8251e-17	6.9978e-16	1.5531e-14	6.4996e-10	0.00012346	0.073672	4.2521e-06	3.4444e-13	7.9913e-16	0.92094	1-2-3-4-5	0.92094	5
8128316	GPR63	6	8128316	rs7749140	1	0.63655	1	1	1	0.67492	0.1299	0.88372	1.5389e-07	4.2984e-18	4.6508e-10	2.0427e-09	8.1449e-11	0.10998	3.6337e-08	3.1574e-13	1.46e-12	2.4793e-19	1.4716e-19	2.6095e-14	2.0556e-09	2.2397e-12	6.658e-15	0.0049159	8.4572e-05	0.21502	3.1104e-09	3.6158e-12	3.3265e-16	3.663e-19	1.5656e-19	3.8133e-19	7.4514e-12	0.0012985	0.54019	2.8328e-06	2.9094e-13	2.6312e-20	0.12852	1-2-3-5	0.54019	4
8128099	GABRR2	6	8128099	rs9294432	0.99997	0.63412	0.99997	0.99999	0.99999	0.99999	0.96378	0.99223	6.5096e-09	6.5099e-17	8.1791e-07	1.9418e-08	7.5062e-10	1.0455e-05	2.0435e-06	1.1687e-13	1.0925e-14	4.5419e-16	4.063e-18	1.1303e-13	5.0414e-06	5.0837e-09	7.3464e-14	0.00039049	2.3921e-07	3.0571e-06	3.6159e-06	2.1114e-10	2.8474e-17	2.6695e-15	2.8986e-16	5.4327e-18	5.0403e-08	0.0073533	0.035814	1.1879e-09	6.1299e-10	3.4097e-16	0.95642	1-2-3-4-5	0.95642	5
8127778	FAM46A	6	8127778	rs3812145	0.73432	0.23906	0.54025	0.54307	0.54306	0.45114	0.25115	0.99425	2.8003e-06	1.5108e-12	0.00071688	0.00070218	0.44837	0.00092811	2.6748e-06	2.7393e-11	1.1226e-08	1.6793e-13	5.5108e-14	2.2364e-06	0.0022488	0.0026477	3.8135e-06	0.00016022	1.2134e-05	0.098828	1.2172e-06	2.8031e-08	4.4573e-12	4.7787e-13	9.4604e-12	2.021e-11	0.0022395	0.0009791	0.19719	7.1171e-06	3.7141e-09	1.1044e-12	0.24496	5	0.44837	1
8127380	LGSN	6	8127380	rs1320102	0.99237	0.72796	0.99415	0.91245	0.91242	0.9791	0.99987	0.83311	3.6754e-08	4.7437e-14	9.9046e-06	0.018421	4.5301e-07	2.9525e-05	4.7564e-08	7.1413e-10	8.7887e-14	6.0284e-15	1.8331e-11	9.8e-11	0.068923	3.3326e-08	3.9296e-08	4.9322e-06	0.0024242	1.1344e-05	3.3056e-05	1.1734e-12	1.4118e-13	9.0289e-11	1.7527e-15	1.3661e-11	0.0001943	0.077047	7.7548e-05	8.711e-06	6.7422e-10	2.7783e-12	0.83281	1-2-3-4-5	0.83281	5
8127370	KHDRBS2	6	8127370	rs9364045	0.96433	0.88144	0.97669	0.58093	0.57988	0.99997	0.5771	0.57525	6.7415e-08	1.2433e-14	0.21034	1.3644e-05	1.9088e-06	8.2488e-06	0.00091589	6.7303e-13	3.2609e-13	3.8213e-12	4.196e-16	4.1191e-11	0.2032	0.0017656	1.4725e-10	0.0041484	8.0962e-08	4.6982e-06	0.0001391	7.3305e-08	4.6147e-16	4.234e-12	3.2019e-12	1.1441e-15	0.0037477	0.0059874	0.20572	7.8338e-10	1.8905e-08	7.184e-13	0.36401	1-2-3-4-5	0.36401	5
8127346	RAB23	6	8127346	rs3800018	1	0.39987	1	1	1	1	0.5391	0.99775	2.833e-18	1.6905e-22	1.4778e-11	1.7325e-16	9.5285e-18	3.6394e-12	1.7683e-12	2.5479e-23	5.5978e-24	5.0567e-16	2.1964e-24	1.3006e-19	8.7148e-11	4.5662e-14	6.9387e-22	0.0016192	6.9467e-15	6.3399e-13	7.3114e-13	1.1607e-16	7.2333e-27	4.7862e-16	1.6059e-16	2.0473e-24	8.3508e-13	0.00063425	0.45928	2.9065e-17	1.2731e-16	9.7308e-17	0.53847	1-2-3-4-5	0.53847	5
8127130	GCM1	6	8127130	rs9474440	0.99957	0.53854	0.99955	0.99975	0.99974	0.99988	0.999	0.9953	7.8148e-08	8.5999e-16	8.0702e-07	3.8886e-05	5.7259e-08	1.6717e-05	1.7136e-07	1.241e-10	7.5577e-13	4.192e-16	3.4272e-15	7.3602e-12	0.00021041	6.1749e-09	1.0465e-09	1.1618e-05	2.2208e-05	3.8161e-05	8.1622e-06	1.303e-11	3.9607e-13	1.1373e-13	4.5042e-16	6.0094e-14	4.6147e-06	0.0043876	0.00093044	2.0857e-06	1.7496e-09	5.6536e-14	0.99433	1-2-3-4-5	0.99433	5
8127094	GSTA4	6	8127094	rs568131	0.72795	0.43664	0.67276	0.96264	0.9626	0.97796	0.43517	0.78375	2.5962e-06	1.0239e-10	0.022931	0.0017303	9.1127e-05	0.015495	3.0764e-05	1.2473e-10	2.8371e-11	6.171e-10	9.2318e-13	6.5226e-08	0.012506	2.414e-05	5.5904e-08	0.1173	0.00011111	0.0046088	5.4192e-06	5.5448e-10	1.9407e-13	9.3706e-11	2.0878e-11	2.1456e-12	7.4014e-05	0.046138	0.40434	1.0657e-06	2.406e-10	1.9028e-12	0.37461	1-2-3-5	0.40434	4
8127051	TRAM2	6	8127051	rs9367490	1	0.99504	1	0.33361	0.3334	1	0.99922	0.27995	3.5714e-15	3.0577e-22	0.00067934	5.8944e-09	1.2311e-14	2.6467e-13	3.427e-07	6.0213e-16	7.9277e-21	1.4661e-13	4.4396e-20	4.4539e-19	0.66439	1.8633e-07	1.5422e-14	1.8741e-05	1.8345e-11	8.5724e-14	0.00021029	2.2339e-12	1.0993e-19	1.3926e-10	9.1152e-15	5.0426e-20	0.0013232	0.054759	8.1202e-05	8.2624e-14	2.5459e-09	2.2826e-12	0.27854	3-4	0.66439	2
8126905	CRISP3	6	8126905	rs1429599	0.99859	0.90103	0.99913	0.050498	0.050465	0.19586	1	0.048392	3.8538e-09	9.4189e-16	1.2555e-06	0.80385	5.185e-08	5.7902e-07	4.4475e-09	6.7198e-09	8.1262e-15	1.719e-16	3.5892e-12	1.6218e-12	0.14501	3.6402e-09	1.8258e-06	1.3844e-07	0.00028861	1.9181e-07	3.3486e-05	1.0571e-13	3.0772e-12	4.6038e-12	4.2009e-17	4.5315e-12	0.00063684	0.0024217	2.3954e-06	2.104e-06	1.6229e-09	1.7984e-13	0.047749	4	0.80385	1
8126860	MUT	6	8126860	rs3806988	1	0.93631	1	1	1	1	0.3321	0.99999	1.5301e-19	1.3904e-25	8.8196e-12	3.2718e-17	2.3719e-17	4.228e-16	1.631e-13	1.1441e-24	1.0312e-23	8.7065e-18	2.8451e-27	3.4452e-21	2.3981e-12	1.6542e-11	6.0532e-22	8.4846e-06	1.3089e-18	4.3721e-15	7.7635e-15	1.4766e-14	3.7538e-27	7.8059e-19	3.1571e-16	2.7358e-26	2.8141e-12	2.3039e-06	0.66789	1.0971e-19	6.1949e-16	4.9307e-18	0.3321	1-2-3-5	0.66789	4
8126784	PLA2G7	6	8126784	rs1421368	0.93553	0.19174	0.83095	0.15475	0.15405	0.99753	0.29157	0.13999	9.5117e-06	1.3872e-13	0.63517	0.00039486	1.0847e-05	0.0013179	0.00062372	1.8675e-10	2.0461e-11	1.7397e-11	1.3878e-14	4.1413e-10	0.20835	0.00076639	1.8056e-09	0.0066704	3.2223e-05	0.00070061	6.909e-05	8.2534e-09	4.8338e-14	9.1122e-12	3.2454e-12	3.0079e-14	0.0005607	0.0073692	0.063158	2.3216e-07	1.2682e-09	2.9608e-13	0.074798	3	0.63517	1
8126710	SUPT3H	6	8126710	rs1321081	0.99973	0.60016	0.99975	1	1	0.81674	0.13842	0.9999	3.1018e-08	5.4426e-16	9.9142e-08	1.055e-07	3.1952e-06	8.9213e-05	1.1529e-08	9.2081e-14	8.1338e-10	3.4679e-17	9.4629e-18	2.2705e-10	1.2462e-07	4.813e-08	4.258e-11	4.7997e-06	1.6405e-07	0.18317	1.0354e-09	2.2946e-09	8.4535e-14	2.4845e-17	1.5534e-15	1.535e-15	3.602e-08	2.1299e-06	0.67831	2.468e-06	8.9676e-11	1.0817e-16	0.13841	1-2-3-5	0.67831	4
8126531	CRIP3	6	8126531	rs6919440	1	0.21857	0.99999	0.99999	0.9945	0.99999	0.26481	0.94848	7.2628e-08	1.3445e-17	5.3222e-06	2.8258e-08	9.627e-10	9.5518e-06	0.0053727	1.6725e-13	4.4561e-14	2.9499e-16	5.8114e-19	2.265e-14	2.5476e-06	4.3329e-09	1.2028e-13	0.032479	2.7713e-08	1.5509e-06	0.00012143	3.3165e-08	2.3322e-17	1.4924e-16	3.1482e-17	8.6213e-19	5.4442e-09	0.013529	0.69732	8.0732e-11	1.5961e-09	3.5083e-18	0.25115	1-2-3-5	0.69732	4
8126524	DNPH1	6	8126524	rs7832	0.70076	0.48024	0.66741	0.997	0.99697	0.96091	0.16481	0.96599	9.0469e-06	1.3134e-12	0.0010992	0.00060545	5.5533e-05	0.020138	2.1362e-05	5.1184e-11	3.3112e-11	3.7175e-13	3.0939e-14	6.7717e-09	0.0012183	9.1963e-06	2.6834e-09	0.0079861	4.7485e-05	0.018235	2.0185e-06	1.1856e-09	2.0453e-14	2.2897e-13	4.5322e-13	7.6963e-14	9.2219e-06	0.0028799	0.78763	5.2555e-07	1.052e-10	2.7773e-14	0.16005	1-2-3-5	0.78763	4
8126452	PEX6	6	8126452	rs2395943	1	0.92595	1	1	1	1	1	0.99999	1.0042e-29	1.8806e-37	2.1122e-23	3.6654e-26	9.0475e-30	5.3379e-27	1.5088e-23	1.679e-31	2.1029e-35	2.0358e-32	1.1955e-36	2.9036e-34	2.194e-17	6.6036e-26	6.9195e-32	1.0463e-18	2.5739e-25	1.4604e-27	6.2561e-16	2.7162e-27	4.4481e-35	8.5827e-26	4.9363e-33	8.7027e-37	1.2742e-19	7.8757e-06	2.6182e-16	9.7571e-28	4.0006e-18	6.3266e-27	0.99999	1-2-3-4-5	0.99999	5
8126347	USP49	6	8126347	rs9394833	1	0.81068	1	0.039812	0.039514	1	0.73666	0.031577	1.3576e-14	2.7664e-21	0.25807	6.0255e-12	1.6225e-13	1.5979e-12	0.00016739	3.6703e-19	2.6092e-20	3.1477e-12	1.3354e-22	6.2537e-18	0.70159	6.4159e-05	1.6016e-17	0.0010799	2.9992e-14	5.3717e-13	0.00013114	8.0034e-10	6.527e-23	1.2156e-11	1.8739e-13	1.6468e-22	0.00046261	0.0073837	0.0039544	1.1953e-16	7.8995e-10	1.3564e-13	0.027096	3-4	0.70159	2
8126303	TREM1	6	8126303	rs1982756	0.99628	0.32997	0.99361	0.53025	0.53022	0.73282	0.99998	0.53178	4.0125e-08	3.6908e-15	3.1013e-06	0.26702	7.2924e-07	4.2935e-06	2.3386e-08	1.9438e-09	9.2652e-14	3.7749e-16	2.06e-12	2.8675e-11	0.19781	3.1104e-08	1.9875e-06	4.4376e-07	0.00014365	1.9749e-06	3.0211e-05	6.6371e-13	1.1255e-12	9.5663e-12	4.5575e-16	1.8225e-11	0.0049105	0.0031961	9.8106e-06	2.4028e-06	3.1412e-09	1.0538e-11	0.52686	1-2-3-4-5	0.52686	5
8126296	TREML3P	6	8126296	rs7769759	1	0.24436	1	0.98164	0.98164	1	1	0.93424	1.3054e-28	3.1138e-35	6.6347e-19	2.5117e-20	1.851e-27	1.6377e-26	4.1688e-22	2.57e-28	2.6883e-34	3.8842e-29	2.7258e-30	6.592e-32	0.018353	4.2653e-22	6.167e-26	7.875e-21	1.3868e-22	5.6798e-27	9.5289e-07	3.9836e-27	7.4131e-32	1.3951e-10	4.1398e-30	4.5826e-30	5.4411e-06	0.047411	5.8349e-20	1.177e-24	9.3252e-12	2.6668e-12	0.93423	1-2-3-4-5	0.93423	5
8126269	TREML1	6	8126269	rs2076472	0.71621	0.25111	0.52923	0.98338	0.98334	0.98655	0.30296	0.81891	3.1654e-06	1.1453e-11	0.0064016	0.0019834	0.00010781	0.010001	2.742e-05	5.0611e-11	1.1072e-11	4.1923e-11	2.1558e-13	1.0174e-08	0.0080888	9.7015e-06	2.0951e-08	0.1187	4.7005e-05	0.0013027	4.0854e-06	2.7876e-10	3.0133e-14	1.2516e-11	2.8999e-12	3.0245e-13	3.1471e-05	0.035839	0.56049	1.8595e-07	8.6032e-11	2.8024e-13	0.25697	1-2-3-5	0.56049	4
8126244	LRFN2	6	8126244	rs4145198	0.99999	0.97491	1	1	0.94222	0.26642	0.10493	0.28447	0.05307	3.6487e-18	1.1271e-09	1.158e-09	1.2596e-10	0.61517	0.004452	3.993e-08	1.2045e-08	2.4506e-19	8.3124e-20	1.0825e-14	1.4311e-09	3.862e-12	5.733e-15	0.02609	0.0015711	0.063764	0.0002548	3.1056e-08	3.6829e-12	2.2126e-19	8.022e-20	1.6177e-19	6.7582e-12	0.014921	0.13253	3.2845e-06	2.7538e-09	1.1973e-20	0.088178	1-2	0.61517	2
8126163	KCNK17	6	8126163	rs11756091	1	0.81943	1	1	0.98948	0.37468	0.14144	0.29856	0.0075445	1.0354e-25	4.5996e-17	2.6e-17	1.9599e-18	0.58636	0.0027963	7.8747e-09	1.1219e-09	1.724e-26	2.306e-27	1.148e-22	6.3821e-17	9.2285e-20	8.7592e-23	0.068862	0.0011671	0.030245	0.00018281	9.2194e-09	4.308e-13	1.5948e-26	2.0961e-27	2.0922e-27	1.7999e-19	0.034527	0.16276	1.3783e-06	1.0117e-09	3.694e-28	0.10556	1-2	0.58636	2
8126102	MDGA1	6	8126102	rs6938061	1	0.99979	1	1	1	0.99999	0.18042	1	4.6974e-25	1.6806e-31	4.2969e-24	4.0405e-24	3.1832e-24	5.339e-16	2.7358e-25	1.9554e-30	2.4052e-29	2.9591e-32	2.7052e-33	1.9842e-25	4.6893e-24	1.2176e-25	8.2307e-29	1.698e-16	8.775e-19	1.3732e-05	2.6442e-26	1.3736e-28	8.6749e-33	1.3591e-32	1.5362e-29	1.0197e-30	1.1454e-25	5.4182e-17	0.81957	1.3763e-10	1.0965e-29	4.7781e-31	0.18042	1-2-3-5	0.81957	4
8126095	CCDC167	6	8126095	rs1757171	1	0.63297	1	1	1	0.70529	0.10068	0.50411	2.4393e-12	2.614e-23	2.1352e-15	9.7539e-16	6.6346e-17	0.2865	3.2306e-12	3.7826e-18	1.2961e-18	2.6872e-23	3.7963e-25	2.076e-19	2.0832e-15	1.0087e-17	3.3272e-21	0.1896	8.3617e-05	0.0081248	1.4409e-13	2.2288e-17	5.2479e-22	7.8966e-24	2.688e-23	1.2975e-24	1.0473e-17	0.019709	0.41509	1.2866e-07	1.8179e-18	9.6298e-25	0.080892	1-2-3-5	0.41509	4
8126007	PXT1	6	8126007	rs6913714	0.73909	0.1339	0.40152	0.12894	0.12877	0.8424	0.99372	0.11737	4.8075e-06	9.646e-13	0.0028508	0.15616	0.00026548	0.0005699	9.2099e-06	2.7333e-09	2.6286e-11	2.1895e-13	1.774e-12	5.2188e-09	0.71063	9.3623e-06	3.4954e-07	0.00014256	0.00019227	0.00040253	0.00015853	2.1535e-10	6.7982e-13	2.0716e-11	6.3355e-14	2.5562e-12	0.001144	0.011908	0.0020251	1.0934e-06	2.3331e-09	5.5115e-13	0.11352	3-4	0.71063	2
8125993	ETV7	6	8125993	rs2234071	1	0.69562	1	1	1	0.998	0.99448	0.8811	2.846e-10	2.2506e-16	8.3098e-10	1.2184e-09	8.8981e-11	0.0015869	9.9164e-11	1.8993e-15	4.5782e-16	8.3312e-18	4.36e-18	4.589e-13	1.9668e-09	2.2846e-12	4.7853e-15	0.00020808	4.9695e-06	0.00040677	1.1193e-10	1.7023e-15	4.2415e-19	4.6772e-17	2.3063e-18	6.4096e-18	7.9415e-12	0.1171	0.0033188	2.487e-08	1.8361e-15	1.8803e-18	0.87738	1-2-3-4-5	0.87738	5
8125766	BAK1	6	8125766	rs210134	0.99998	0.63964	0.99998	0.93113	0.93105	1	0.99997	0.92347	5.4982e-11	7.529e-18	1.3193e-06	6.5485e-07	2.3144e-09	5.6397e-09	8.3836e-09	4.236e-14	6.5881e-16	4.8951e-17	7.1585e-18	3.3816e-14	0.068529	3.042e-08	6.8205e-12	1.1638e-07	2.5255e-09	8.0668e-09	7.6802e-05	2.3601e-12	5.0889e-17	5.7821e-13	8.5087e-17	2.4229e-17	0.0003436	0.0079205	3.2991e-05	5.7626e-11	7.5378e-09	5.881e-14	0.9231	1-2-3-4-5	0.9231	5
8125436	HLA-DRB5	6	8125436	rs9271055	1	0.49949	1	1	1	1	0.56613	1	4.1512e-28	1.9718e-35	7.7623e-25	1.5713e-27	1.1514e-28	5.6688e-24	8.1782e-22	1.7215e-33	2.8869e-33	1.3591e-32	3.1072e-37	1.3753e-31	3.7905e-25	2.4923e-27	5.6441e-33	1.2409e-14	1.164e-26	4.4165e-22	4.1504e-23	1.0355e-24	1.755e-36	2.4832e-33	6.496e-32	1.0629e-36	2.1886e-27	1.0352e-15	0.43387	8.1055e-27	4.3865e-25	1.4443e-33	0.56613	1-2-3-4-5	0.56613	5
8124583	ZSCAN23	6	8124583	rs2859365	0.99988	0.31079	0.99979	1	1	0.24567	0.062805	0.99937	1.4288e-08	1.7677e-16	9.9047e-08	8.7093e-08	1.445e-07	0.00060029	7.192e-09	6.6938e-14	3.9083e-12	2.2106e-17	5.6355e-18	7.9828e-12	1.2846e-07	3.5806e-09	4.8266e-12	1.7739e-05	1.0448e-06	0.75372	8.7019e-10	7.5154e-12	1.2013e-15	2.3989e-17	8.3716e-17	1.4122e-16	5.1192e-09	9.5664e-06	0.18286	6.3778e-06	7.7471e-13	1.2792e-17	0.062788	1-2-5	0.75372	3
8124510	HIST1H2BL	6	8124510	rs200482	1	0.08127	0.99999	0.99975	0.99973	0.99999	0.74193	0.87841	1.3521e-09	1.5182e-17	7.4516e-05	9.1463e-09	8.96e-10	4.5738e-06	1.3425e-05	1.5509e-14	1.4254e-15	1.6026e-14	5.6352e-19	2.6581e-14	0.00017437	4.1094e-08	4.177e-14	0.030295	2.995e-08	4.7906e-07	9.6043e-06	1.0204e-10	2.0195e-18	2.5942e-14	9.2354e-16	6.3069e-19	1.6125e-07	0.091016	0.22768	5.6332e-11	7.9007e-11	2.8367e-16	0.65073	1-2-3-4-5	0.65073	5
8124502	ZNF184	6	8124502	rs2294308	0.99857	0.15752	0.99484	0.88969	0.88957	0.90411	0.99996	0.8309	5.4648e-08	1.9171e-15	1.8761e-06	0.090275	1.3347e-07	1.3662e-05	2.1449e-08	2.8778e-08	1.3586e-13	1.58e-16	8.8517e-13	4.178e-12	0.019992	4.4439e-09	1.0706e-07	8.6082e-07	0.0055677	7.2621e-06	0.00011439	4.7057e-13	4.2155e-12	9.4913e-13	3.6864e-17	7.0986e-13	4.3907e-05	0.053134	1.6759e-05	2.6006e-05	1.9896e-09	2.5981e-14	0.83081	1-2-3-4-5	0.83081	5
8124351	SLC17A3	6	8124351	rs645279	1	0.99999	1	1	1	0.051688	0.011791	0.051965	1.8073e-10	4.0409e-18	2.3561e-12	1.9941e-12	1.3338e-13	0.93226	1.2816e-10	3.4449e-16	1.0286e-16	1.5919e-19	3.8531e-20	3.0119e-15	2.6683e-12	6.0829e-15	6.8934e-18	0.012986	0.00029411	0.015756	7.4012e-12	9.6338e-16	4.3674e-20	8.5682e-20	2.1513e-20	3.299e-20	9.8534e-15	0.0024932	0.027206	3.5099e-07	8.9507e-17	2.3193e-21	0.009003	1-2	0.93226	2
8124240	KIAA0319	6	8124240	rs16889556	0.85702	0.898	0.90411	0.032335	0.03229	0.21887	0.99991	0.02838	1.6184e-07	3.1634e-14	3.0468e-05	0.78071	2.2964e-06	2.0156e-05	1.2283e-07	6.5736e-09	3.286e-13	3.0429e-15	5.1552e-12	6.162e-11	0.18657	8.6491e-08	5.8127e-07	2.3959e-06	0.00039593	6.1831e-06	4.4528e-05	2.3042e-12	7.3233e-13	6.9951e-12	7.0062e-16	2.9488e-12	0.000352	0.0038464	2.6789e-05	9.6902e-07	5.9843e-10	1.5596e-13	0.027991	4	0.78071	1
8124166	MBOAT1	6	8124166	rs11751661	0.84052	0.81938	0.88354	0.9998	0.99967	0.92164	0.30367	0.90325	2.9458e-05	5.6462e-14	6.8695e-05	4.2238e-05	3.0809e-06	0.056257	0.00010029	9.1952e-11	3.5981e-11	7.838e-15	1.4463e-15	1.1561e-10	8.1146e-05	1.7848e-07	1.5202e-10	0.027785	0.00010942	0.021916	7.3321e-06	1.2346e-09	1.8997e-14	7.4413e-15	2.0701e-15	2.1198e-15	3.1602e-07	0.012265	0.59017	7.0865e-07	1.4402e-10	3.5211e-16	0.29116	1-2-3-5	0.59017	4
8124134	TPMT	6	8124134	rs4449636	1	0.3762	1	0.99669	0.99653	1	1	0.8643	5.1107e-14	2.399e-20	2.9955e-07	1.2583e-08	4.4953e-13	2.5064e-11	9.033e-09	1.5122e-15	8.0336e-20	7.2338e-17	2.0815e-18	2.823e-17	0.0033066	3.0806e-10	1.8333e-14	6.0246e-07	1.474e-09	4.4721e-12	0.00015621	6.1167e-14	1.5146e-19	8.5766e-13	7.4304e-18	1.0638e-18	7.4048e-06	0.13224	2.5838e-06	2.3853e-12	1.7215e-09	2.43e-14	0.86429	1-2-3-4-5	0.86429	5
8124129	NHLRC1	6	8124129	rs1800460	0.78858	0.24781	0.62018	0.99523	0.99514	0.97095	0.88503	0.96237	3.9645e-05	6.5748e-13	0.00048533	0.0016314	6.1034e-05	0.012245	2.791e-05	1.7855e-09	2.2558e-10	8.1882e-14	1.0028e-13	3.4909e-09	0.0025583	2.903e-06	1.638e-08	0.0016809	0.00068187	0.014377	2.9004e-05	1.5956e-09	1.0886e-12	4.3821e-13	5.2304e-14	4.1664e-13	2.6223e-05	0.018249	0.086054	1.0003e-05	1.8777e-09	5.9169e-14	0.86184	1-2-3-4-5	0.86184	5
8124040	ATXN1	6	8124040	rs1144700	0.98343	0.90044	0.98939	0.19201	0.19191	0.99599	0.99995	0.17812	8.758e-09	7.782e-15	1.5933e-05	0.0039905	1.9786e-07	5.5162e-06	4.1793e-08	5.3914e-11	2.4626e-14	1.7584e-15	9.9611e-14	4.0156e-11	0.80362	2.3763e-08	4.1341e-09	1.1639e-06	1.0922e-05	5.4902e-06	9.3902e-05	5.3877e-13	7.0961e-15	3.2522e-11	5.0658e-16	1.9051e-13	0.00036987	0.014141	1.9425e-05	9.9451e-08	5.7313e-10	1.0016e-12	0.17773	3-4	0.80362	2
8124022	DTNBP1	6	8124022	rs4715996	0.87607	0.22454	0.73597	0.66359	0.66346	0.99818	0.86339	0.68093	6.5282e-07	1.2348e-12	0.039671	0.00017312	5.6312e-05	0.0013221	7.2283e-05	5.9396e-12	4.1437e-12	3.4669e-12	1.9118e-14	2.2012e-09	0.27027	0.0020025	4.0027e-09	0.0018088	4.8238e-06	0.00026491	6.4739e-05	1.731e-08	5.8865e-15	9.09e-12	4.1974e-12	4.487e-14	0.02423	0.0056808	0.091411	2.7501e-08	2.7243e-08	3.1295e-12	0.56296	1-2-3-4-5	0.56296	5
8123961	TBC1D7	6	8123961	rs555100	1	0.8516	1	1	1	0.99998	0.99731	0.85234	7.8758e-10	3.8681e-18	9.5335e-10	1.2085e-09	1.5887e-11	1.3543e-05	1.2798e-08	4.1921e-14	6.4653e-16	5.867e-18	2.9146e-18	4.6447e-15	9.069e-09	1.6725e-12	3.1868e-15	0.00069726	6.8471e-06	2.2939e-06	1.8568e-08	6.6722e-14	5.7111e-18	2.6587e-16	5.2312e-19	2.3867e-18	1.8357e-11	0.14694	0.0019778	3.1666e-08	1.4998e-13	3.8927e-18	0.85036	1-2-3-4-5	0.85036	5
8123951	ADTRP	6	8123951	rs1883326	0.87009	0.4318	0.83522	0.99964	0.99052	0.63866	0.41309	0.54634	0.004971	5.5221e-14	6.2322e-05	0.00010048	5.3745e-06	0.32146	0.003562	1.7671e-08	2.1648e-09	5.3853e-15	2.7385e-15	1.2385e-10	0.00018941	1.7362e-07	3.1926e-10	0.044619	0.0020504	0.032746	0.00059159	2.0021e-08	1.7115e-12	1.1945e-14	1.2439e-15	3.1845e-15	5.1954e-07	0.076053	0.17948	3.8063e-06	4.7433e-09	3.6226e-16	0.3341	1-2-3-4-5	0.3341	5
8123802	BLOC1S5	6	8123802	rs12207627	1	0.16125	1	0.99511	0.99511	1	0.99138	0.99267	6.7334e-13	1.3028e-18	9.0487e-06	1.3964e-09	1.3712e-11	7.6149e-10	3.8521e-08	4.0651e-17	2.19e-18	3.8491e-15	4.4342e-19	1.064e-14	0.0048584	7.5405e-08	6.7495e-15	8.9118e-06	6.814e-11	1.2989e-09	3.2489e-06	5.2397e-12	1.7137e-20	5.4297e-13	1.6515e-14	1.6898e-18	2.2982e-05	0.002455	0.0086046	1.3206e-12	2.8138e-10	1.6202e-13	0.98404	1-2-3-4-5	0.98404	5
8123744	F13A1	6	8123744	rs3844196	0.99988	0.52155	0.99987	0.99227	0.99221	1	0.99954	0.98922	2.7955e-10	2.2425e-17	8.5208e-06	4.1047e-07	1.5973e-09	2.2562e-08	5.7096e-07	3.4006e-14	5.9684e-16	2.9472e-16	5.392e-18	4.128e-14	0.0076838	2.7858e-08	1.219e-12	4.3414e-06	1.9683e-09	8.8521e-09	6.1285e-05	2.1162e-11	8.9909e-18	9.6702e-14	1.435e-16	7.5195e-18	3.5461e-05	0.0030219	0.00044299	1.3476e-11	4.3216e-09	1.5389e-14	0.98874	1-2-3-4-5	0.98874	5
8123739	NRN1	6	8123739	rs963499	0.99558	0.34082	0.99266	0.99129	0.99127	0.99762	0.99991	0.66921	3.387e-08	1.8033e-14	2.4244e-06	0.0018743	2.0106e-07	4.5065e-05	2.2039e-08	1.496e-10	4.6314e-14	1.2172e-15	5.5362e-13	1.7939e-11	0.006824	6.4258e-09	2.2583e-09	5.1298e-06	0.00045899	5.358e-06	1.6887e-05	3.1509e-13	1.3029e-14	1.2826e-11	1.819e-16	1.8446e-13	1.1023e-05	0.32156	2.6913e-05	4.2919e-07	1.3464e-10	1.5586e-13	0.66917	1-2-3-4-5	0.66917	5
8123728	LYRM4	6	8123728	rs12661523	0.96864	0.66858	0.97319	0.99993	0.99993	0.96144	0.8516	0.99898	1.9736e-07	1.8438e-14	1.0616e-05	1.5621e-05	1.5472e-05	0.0006909	1.7798e-07	2.653e-12	8.5371e-12	1.7313e-15	1.0291e-15	1.0907e-09	2.5007e-05	4.7073e-07	1.584e-09	5.7282e-05	8.7611e-06	0.037821	6.6394e-08	7.6182e-11	1.8543e-14	3.8972e-15	9.4286e-15	5.825e-14	2.5852e-06	0.00020737	0.1098	9.5867e-06	5.4288e-11	6.0787e-15	0.85133	1-2-3-4-5	0.85133	5
8123678	PXDC1	6	8123678	rs12526106	0.74856	0.75861	0.79899	0.054584	0.054429	0.99949	0.95475	0.047698	1.1684e-06	1.2941e-13	0.039658	0.00030399	1.3309e-05	0.00012401	4.7867e-05	1.0896e-11	4.4294e-12	1.5664e-12	8.6608e-15	3.2474e-10	0.90471	3.471e-05	9.6217e-10	0.00057892	1.3594e-06	6.3061e-05	0.00010635	5.8106e-10	3.5633e-15	1.6647e-11	1.842e-13	1.0176e-14	0.00069495	0.0067691	0.0047289	7.5934e-09	9.824e-10	2.5943e-13	0.042164	3-4	0.90471	2
8123658	SLC22A23	6	8123658	rs1887843	0.90847	0.45207	0.88739	0.99971	0.99936	0.37011	0.1355	0.45717	0.00026969	7.0575e-14	3.8789e-05	0.00012358	2.8166e-06	0.5142	7.0521e-05	8.282e-10	4.4083e-10	4.7003e-15	2.821e-15	1.1456e-10	0.00012362	9.68e-08	3.0458e-10	0.017784	0.00092076	0.11437	8.0828e-06	1.4382e-09	2.186e-13	7.494e-15	9.9182e-16	3.0344e-15	3.6303e-07	0.0092961	0.21776	4.2731e-06	2.0489e-10	2.4825e-16	0.12503	1-2	0.5142	2
8123644	TUBB2A	6	8123644	rs909962	0.99677	0.5829	0.99693	0.99986	0.99986	0.99993	0.34456	0.99714	5.2395e-08	6.0521e-15	6.7928e-05	3.873e-06	1.0062e-06	1.6242e-05	4.0804e-06	4.5676e-13	6.8731e-13	2.4593e-14	2.1548e-16	5.6016e-11	6.0519e-05	9.5806e-07	4.3128e-11	0.0013827	1.9572e-07	5.3255e-05	3.9736e-07	9.2141e-10	5.9412e-16	1.9309e-14	4.5741e-14	1.1639e-15	9.1336e-07	0.0013197	0.65392	7.8411e-09	7.2955e-11	4.4972e-15	0.34317	1-2-3-5	0.65392	4
8123621	SERPINB6	6	8123621	rs2165125	1	0.9944	1	1	1	0.79256	0.22536	0.63895	4.4827e-10	3.6847e-22	1.0334e-14	1.0101e-14	1.6958e-15	0.19921	1.0751e-09	7.49e-16	1.5355e-16	1.7291e-23	4.8961e-24	3.173e-19	1.3673e-14	4.2971e-17	7.0393e-20	0.13248	7.7224e-05	0.0081513	8.1627e-11	4.1251e-15	7.1508e-20	1.2235e-23	2.448e-24	4.6492e-24	7.6906e-17	0.029278	0.4348	1.6266e-07	5.735e-16	3.4612e-25	0.196	1-2-3-5	0.4348	4
8123609	SERPINB9	6	8123609	rs2293771	0.9787	0.36618	0.9673	0.99542	0.99542	0.82194	0.77249	0.70177	1.594e-06	7.1157e-14	1.615e-05	0.00313	2.839e-06	0.16257	1.1524e-06	2.119e-10	1.8846e-12	9.5437e-15	7.8867e-14	1.1601e-10	0.0014128	7.5807e-08	2.4928e-08	0.01886	0.0070304	0.0053048	2.2659e-06	1.3298e-11	7.0233e-14	1.7041e-13	1.4633e-15	1.6661e-13	1.521e-05	0.1052	0.040752	1.8425e-05	6.9102e-11	1.0331e-14	0.65568	1-2-3-4-5	0.65568	5
8123598	SERPINB1	6	8123598	rs15286	1	0.99768	1	1	1	1	0.99998	1	6.1672e-19	7.0787e-29	2.654e-18	3.7604e-20	1.6466e-21	4.4216e-15	7.6783e-15	2.1926e-23	1.5365e-24	2.8132e-27	5.1287e-30	1.982e-25	1.1024e-17	8.956e-21	1.6093e-25	9.6583e-10	5.2173e-16	1.0585e-14	4.3452e-14	6.4676e-19	9.2827e-27	1.7319e-26	2.4192e-27	1.1693e-29	6.2379e-20	1.3296e-06	1.7817e-05	3.9278e-17	1.0533e-17	3.781e-27	0.99998	1-2-3-4-5	0.99998	5
8123584	MYLK4	6	8123584	rs2038760	0.99994	0.99603	0.99997	1	1	1	0.038946	0.9997	6.1013e-11	7.0828e-17	1.6267e-06	1.6107e-08	4.3575e-09	1.5588e-07	1.8326e-08	5.4688e-16	1.0141e-15	4.2032e-15	1.3614e-18	1.2099e-12	7.2229e-07	1.0915e-07	1.3138e-13	0.00027325	5.2017e-10	1.0679e-06	9.4304e-10	2.3632e-11	5.19e-19	8.4026e-16	2.2047e-14	8.4753e-18	3.3637e-08	2.84e-05	0.96078	2.4223e-11	7.0212e-13	4.6794e-16	0.038917	1-2-3-5	0.96078	4
8123524	EXOC2	6	8123524	rs1890361	1	0.74982	1	0.44248	0.44241	1	1	0.45565	2.4531e-13	7.2554e-19	1.5767e-06	1.0131e-08	7.0074e-12	2.3249e-10	3.3372e-09	2.178e-16	1.1146e-18	4.9182e-17	8.8993e-19	7.2621e-16	0.54267	2.6786e-08	8.0947e-14	2.5956e-08	8.683e-11	5.1596e-11	6.813e-05	6.5924e-13	1.6974e-19	2.6886e-12	4.3055e-17	1.2967e-18	0.014854	0.0016179	1.929e-06	4.868e-13	3.5787e-08	8.5431e-13	0.44079	3-4	0.54267	2
8123407	MLLT4	6	8123407	rs6912127	0.98423	0.2753	0.96807	0.99996	0.99979	0.39109	0.29836	0.39092	0.00013225	1.4845e-14	1.2105e-05	1.1634e-05	1.0065e-06	0.55777	3.1459e-05	5.5941e-10	8.9884e-11	1.0928e-15	3.4814e-16	2.4195e-11	1.5656e-05	3.0552e-08	4.3674e-11	0.01639	0.0017238	0.049268	7.4441e-06	2.9598e-10	7.9021e-14	1.1717e-15	2.2756e-16	4.5574e-16	6.1506e-08	0.032985	0.078037	4.6801e-06	9.9007e-11	4.6509e-17	0.26361	1-2	0.55777	2
8123342	FGFR1OP	6	8123342	rs2301436	0.72137	0.26582	0.54929	0.15752	0.15653	0.9973	0.33667	0.13733	7.6854e-06	5.5661e-13	0.57988	0.00044707	3.5509e-05	0.0019017	0.00089522	5.431e-11	9.9968e-12	1.5173e-11	1.6576e-14	8.6863e-10	0.26102	0.000552	1.5916e-09	0.0099448	1.3979e-05	0.00029535	8.6921e-05	9.8228e-09	9.9931e-15	8.671e-12	1.8545e-12	1.839e-14	0.00054863	0.00848	0.069825	3.9034e-08	1.301e-09	2.093e-13	0.06607	3	0.57988	1
8123148	MRPL18	6	8123148	rs15982	1	0.3332	1	0.99949	0.99949	0.99298	1	0.95663	1.5232e-16	8.7367e-23	3.3702e-14	0.00045938	1.6973e-15	1.1396e-13	1.1352e-16	3.9312e-11	2.8178e-22	5.1338e-24	2.9158e-13	1.954e-19	5.4778e-05	8.2089e-17	2.3252e-10	6.5994e-15	0.006534	3.9703e-14	1.0617e-07	1.9924e-21	2.1899e-15	1.1503e-13	1.2399e-24	2.7083e-13	7.6154e-08	0.036317	8.9464e-14	2.2906e-05	8.4265e-13	4.451e-15	0.95661	1-2-3-4-5	0.95661	5
8123137	ACAT2	6	8123137	rs4709368	0.97322	0.17096	0.91683	0.99923	0.99912	0.38235	0.23951	0.39864	6.4464e-05	1.7877e-13	0.00039824	7.0206e-05	4.2796e-06	0.55311	4.0559e-05	3.3615e-10	7.9563e-11	3.5489e-14	7.6866e-15	3.0729e-10	0.00029377	7.0369e-07	3.055e-10	0.019471	0.002768	0.061632	5.7651e-06	5.4713e-10	8.4389e-14	3.7397e-14	6.2715e-15	1.148e-14	9.5095e-07	0.025138	0.12578	9.897e-06	1.0966e-10	1.259e-15	0.21122	1-2	0.55311	2
8123044	TULP4	6	8123044	rs6928393	0.97507	0.35858	0.96121	0.99922	0.99921	0.9987	0.16116	0.93023	2.7668e-07	1.4249e-13	0.00042441	3.0012e-05	1.3867e-06	0.00090998	1.2297e-05	1.564e-12	5.8389e-13	8.338e-13	2.323e-15	2.8237e-10	0.00032093	8.9207e-07	8.9037e-11	0.059651	2.205e-06	0.00035909	6.8008e-07	1.9823e-10	3.926e-16	2.2764e-13	1.753e-13	3.1102e-15	9.8602e-07	0.0084134	0.77748	1.3832e-08	1.4235e-11	8.8642e-15	0.15239	1-2-3-5	0.77748	4
8123038	GTF2H5	6	8123038	rs662185	1	0.99999	1	0.99998	0.99997	1	1	0.99873	9.7507e-14	5.5634e-21	2.2367e-09	4.6144e-09	2.3488e-12	2.0611e-11	6.5356e-11	1.831e-15	1.3357e-18	1.2558e-19	6.0312e-20	4.5837e-17	2.2512e-05	1.1861e-10	1.3487e-13	5.4227e-09	5.9658e-10	5.3688e-11	5.8329e-07	2.6947e-14	4.2804e-18	5.767e-16	4.833e-19	6.0019e-19	2.1429e-06	0.0012449	2.2693e-06	3.4573e-11	4.5066e-10	5.6791e-16	0.99873	1-2-3-4-5	0.99873	5
8123006	SYNJ2	6	8123006	rs350292	0.99994	0.32982	0.9999	0.039413	0.03931	0.15734	1	0.032834	3.7661e-10	1.1136e-16	1.7104e-07	0.8417	3.7419e-09	6.0497e-08	4.8941e-10	3.2297e-08	7.2116e-16	3.8653e-17	2.6404e-12	2.4878e-13	0.11871	4.83e-10	3.3669e-07	1.7659e-08	0.00095267	2.0694e-08	0.0001031	9.5458e-15	1.7083e-12	3.2572e-12	9.7563e-18	1.4735e-12	0.00017099	0.0056944	2.2316e-07	1.5576e-06	9.2237e-10	7.3072e-14	0.032661	4	0.8417	1
8122982	ZDHHC14	6	8122982	rs9457724	0.97485	0.38674	0.96348	0.9879	0.98718	0.99983	0.39231	0.98216	1.1912e-06	7.7728e-14	0.0081791	1.3181e-05	1.5825e-06	0.00010694	0.00068501	5.5041e-12	4.7302e-12	4.6294e-13	1.5089e-15	8.8472e-11	0.003373	0.00038531	6.7227e-11	0.0031396	6.502e-07	4.5877e-05	3.4781e-05	4.1977e-07	2.9622e-15	2.831e-13	8.2129e-13	1.4781e-15	0.00014578	0.0023107	0.59514	4.3466e-09	1.9532e-08	6.8501e-14	0.38644	1-2-3-5	0.59514	4
8122843	ESR1	6	8122843	rs10484921	0.68831	0.24409	0.48475	0.99883	0.99873	0.88682	0.19801	0.85995	3.2401e-05	5.1941e-13	0.00051703	0.00018045	1.289e-05	0.086333	6.6869e-05	1.0141e-10	5.7451e-11	2.3736e-13	1.0331e-14	1.0458e-09	0.00045729	1.4968e-06	6.4183e-10	0.040204	0.00015712	0.026466	4.328e-06	1.3532e-09	2.5664e-14	1.1814e-13	6.3029e-14	1.4287e-14	1.8191e-06	0.012103	0.64836	7.9825e-07	1.0745e-10	5.1206e-15	0.1851	1-2-3-5	0.64836	4
8122756	PLEKHG1	6	8122756	rs11155745	1	0.99882	1	1	1	0.043004	0.012742	0.052841	4.5027e-07	6.2034e-18	4.6408e-11	3.984e-11	1.0694e-11	0.93518	4.8959e-08	4.9901e-13	3.6386e-13	1.8649e-19	5.7725e-20	4.303e-15	6.4252e-11	4.5036e-13	4.0737e-16	0.0089993	0.00052479	0.021294	3.1629e-09	1.1745e-12	1.4874e-16	1.0426e-19	2.8e-20	5.1473e-20	8.0301e-13	0.0024572	0.021787	6.2842e-07	1.2711e-13	3.3643e-21	0.0097596	1-2	0.93518	2
8122637	SASH1	6	8122637	rs9377136	0.94261	0.7138	0.95347	0.99997	0.99819	0.64955	0.23042	0.92659	0.0015428	8.0318e-15	8.9827e-06	7.6582e-06	1.9581e-06	0.067212	0.00022302	2.6852e-09	1.3287e-08	8.5181e-16	2.1056e-16	3.2933e-11	9.5853e-06	4.2193e-08	7.4246e-11	0.0025053	0.00021463	0.28146	1.664e-05	2.114e-08	3.3969e-12	7.636e-16	2.701e-16	6.0243e-16	6.493e-08	0.0016716	0.41662	1.1561e-05	1.7714e-09	4.4468e-17	0.22849	1-2-3-5	0.41662	4
8122426	PHACTR2	6	8122426	rs4896665	0.91335	0.37466	0.87369	0.54225	0.54123	0.99989	0.50286	0.52783	3.5067e-07	4.346e-14	0.2582	3.8786e-05	3.8134e-06	4.6292e-05	0.00090934	2.2925e-12	9.6809e-13	6.7879e-12	1.2225e-15	1.0893e-10	0.19605	0.0013147	1.8491e-10	0.0081977	3.2295e-07	2.0965e-05	0.00011258	3.5289e-08	8.1417e-16	5.6824e-12	3.5431e-12	2.0932e-15	0.0021409	0.0086186	0.22846	2.1594e-09	7.2338e-09	6.1117e-13	0.29589	1-2-3-4-5	0.29589	5
8122409	PEX3	6	8122409	rs8161	0.96943	0.45729	0.96237	0.99991	0.9999	0.45395	0.12299	0.91459	2.1916e-06	6.1033e-13	2.2788e-05	2.2852e-05	4.2998e-06	0.082383	7.0157e-07	7.58e-12	3.386e-11	2.0486e-14	7.3305e-15	6.7681e-09	4.1842e-05	9.8173e-08	1.4141e-10	0.0019213	0.00011054	0.46352	8.3612e-08	6.5668e-11	1.002e-14	1.5968e-14	1.8512e-14	3.8274e-14	1.732e-07	0.0009009	0.32915	6.7369e-06	7.1468e-12	1.7798e-15	0.12191	1-2-5	0.46352	3
8122336	ABRACL	6	8122336	rs2504377	1	0.99999	1	0.99991	0.99991	1	1	0.99959	1.5695e-14	2.1323e-21	9.2948e-10	1.2037e-09	2.0739e-13	5.5135e-12	1.147e-11	1.0006e-16	9.9958e-20	1.9181e-19	6.6564e-20	1.6412e-17	9.0778e-05	7.9364e-12	2.3193e-14	1.4557e-09	6.5993e-11	1.2654e-11	9.6608e-08	9.9955e-16	1.8619e-19	2.0764e-14	3.9688e-19	1.354e-18	2.7719e-06	0.00031977	3.6156e-07	1.0346e-11	3.5127e-11	5.4288e-14	0.99959	1-2-3-4-5	0.99959	5
8122058	ARG1	6	8122058	rs12663047	0.99924	0.50899	0.99918	0.91307	0.91188	0.93312	0.99999	0.86181	3.7531e-08	2.1218e-15	1.0117e-06	0.061951	8.5705e-08	2.7634e-06	1.4757e-08	2.8677e-07	9.5011e-14	2.0317e-16	6.0175e-13	3.0966e-12	0.024827	2.8603e-09	2.5425e-07	2.4969e-07	0.0048947	9.4492e-07	0.0011968	3.3754e-13	9.1395e-11	1.1028e-12	3.5437e-17	9.8983e-13	0.00014739	0.045315	2.914e-06	3.3158e-05	4.9904e-08	5.6385e-14	0.86163	1-2-3-4-5	0.86163	5
8122045	AKAP7	6	8122045	rs516545	0.99984	0.99783	0.99991	0.47975	0.47951	1	0.97769	0.43661	3.4914e-10	6.3417e-17	0.014714	5.484e-07	3.8764e-09	6.2218e-08	4.4253e-05	2.3433e-14	6.2767e-16	4.7973e-13	1.8692e-17	1.0803e-13	0.50488	1.0007e-05	1.1184e-12	0.00089338	5.4943e-09	1.5501e-08	0.00019875	3.8227e-10	3.8138e-18	1.7648e-11	5.3601e-14	1.5108e-17	0.00064628	0.042666	0.0066499	1.6095e-11	2.5464e-09	3.9418e-13	0.4293	3-4	0.50488	2
8121884	NCOA7	6	8121884	rs622936	0.99935	0.93288	0.99961	0.98755	0.97861	0.9977	0.42786	0.84292	1.8701e-05	2.5649e-16	0.0095981	2.906e-07	1.6424e-08	0.0015973	0.0082445	9.4694e-11	2.1367e-11	4.4632e-13	7.4686e-18	4.4255e-13	0.0028383	9.501e-06	9.5181e-13	0.078677	1.0629e-05	0.00066997	0.00067668	7.4036e-08	1.4866e-14	1.6694e-13	8.2636e-14	9.3339e-18	6.1252e-06	0.055415	0.47333	5.0633e-08	8.0673e-09	5.2715e-15	0.36891	1-2-3-5	0.47333	4
8121861	NCOA7	6	8121861	rs4897160	0.99995	0.38595	0.99993	1	1	0.27299	0.12527	0.52096	2.7733e-06	4.1773e-16	4.1918e-08	8.0396e-08	4.5114e-09	0.46785	4.777e-07	3.2977e-11	1.0901e-11	1.825e-17	1.4172e-17	1.1816e-12	7.6708e-08	1.229e-10	4.4007e-13	0.0054311	0.0010343	0.25811	1.691e-07	1.7895e-11	1.5493e-14	2.6196e-17	5.6677e-18	2.8425e-17	3.9176e-10	0.0047198	0.14333	9.9177e-06	7.3303e-12	1.5024e-18	0.1195	1-2	0.46785	2
8121825	RNF217	6	8121825	rs1889436	0.98913	0.49023	0.98751	0.99979	0.99978	0.98895	0.97189	0.96956	3.618e-06	4.0727e-14	1.2192e-05	7.3883e-05	1.0412e-06	0.0053585	3.2777e-06	5.7023e-10	1.4416e-11	5.0702e-15	2.0383e-14	1.6153e-10	0.00011903	5.5648e-08	6.5734e-10	0.00066012	0.0015273	0.0040537	8.767e-06	1.2192e-10	4.0531e-13	6.6074e-14	2.261e-15	7.781e-14	9.8e-07	0.022677	0.018019	2.7591e-05	5.3911e-10	6.7186e-15	0.94745	1-2-3-4-5	0.94745	5
8121757	HSF2	6	8121757	rs12524	1	0.33291	1	0.50718	0.50716	1	0.99998	0.5047	1.8751e-22	4.1192e-29	6.9926e-06	1.267e-18	4.6362e-21	2.1197e-20	2.8412e-09	2.1148e-26	4.6898e-28	4.0188e-16	3.3993e-29	1.6339e-25	0.4891	4.3616e-08	8.1279e-24	9.3905e-08	2.7248e-21	1.0451e-20	2.0094e-05	1.8388e-13	8.4685e-30	3.282e-11	7.9548e-16	1.0806e-28	0.0037144	0.0061686	8.7165e-06	2.4588e-23	1.2791e-09	8.905e-12	0.50098	1-2-3-4-5	0.50098	5
8121734	ASF1A	6	8121734	rs4946385	0.74727	0.50472	0.73731	0.7769	0.77681	0.99443	0.98556	0.72618	3.7358e-06	9.8836e-13	0.0050439	0.0047273	5.5613e-05	0.00058615	1.412e-05	1.2703e-10	7.2644e-12	7.2733e-13	1.51e-13	1.5857e-09	0.21291	9.0452e-06	1.0642e-08	0.00069886	2.7588e-05	0.00017107	7.0567e-05	2.129e-10	2.4799e-14	1.9849e-11	1.2371e-13	1.4019e-13	0.0003534	0.04974	0.0078567	1.0618e-07	1.1177e-09	5.0778e-13	0.71773	1-2-3-4-5	0.71773	5
8121685	DCBLD1	6	8121685	rs7746536	1	1	1	1	1	1	0.16225	0.73735	3.8111e-26	3.0726e-32	1.3551e-06	7.9928e-24	4.5377e-25	2.3852e-23	8.2351e-07	2.8156e-31	6.823e-32	1.5972e-14	5.4543e-34	3.8393e-29	1.4941e-07	7.4345e-10	2.8751e-29	0.23575	1.105e-25	4.8741e-24	1.5303e-08	3.9004e-12	7.056e-35	2.0331e-15	1.1403e-15	5.9936e-34	3.0433e-10	0.026899	0.602	4.2187e-28	1.6059e-13	4.5176e-17	0.13535	1-2-3-5	0.602	4
8121613	RWDD1	6	8121613	rs4142087	0.97581	0.19617	0.93433	0.62642	0.62613	0.761	0.99943	0.57145	9.5955e-07	7.915e-14	6.2987e-05	0.2366	4.6236e-06	0.00018891	5.9896e-07	2.3189e-08	1.7034e-12	6.8638e-15	2.365e-12	1.3753e-10	0.13658	1.5294e-07	4.2001e-07	2.2183e-05	0.0021405	5.6416e-05	0.00028804	1.0124e-11	4.3547e-12	5.8534e-12	1.4524e-15	2.2941e-12	0.00032606	0.052658	0.00023573	9.7041e-06	4.9986e-09	1.6838e-13	0.57082	1-2-3-4-5	0.57082	5
8121596	FAM26F	6	8121596	rs2145335	0.99972	0.21189	0.99925	0.99994	0.99895	0.99996	0.24851	0.97375	2.5817e-07	5.7824e-16	3.1116e-05	3.4214e-06	3.8134e-08	2.6335e-05	0.000971	1.4724e-12	3.7937e-13	1.849e-15	6.357e-17	9.6584e-13	2.2978e-05	5.2245e-08	8.4285e-12	0.019595	1.6213e-07	8.1526e-06	2.1729e-05	2.0439e-08	2.9599e-16	1.2835e-15	3.3228e-16	6.6464e-17	6.3838e-08	0.0055822	0.73086	6.5724e-10	8.3033e-10	3.8674e-17	0.24288	1-2-3-5	0.73086	4
8121588	DSE	6	8121588	rs9384981	1	0.68192	1	0.025159	0.025133	0.17842	1	0.022689	5.3523e-13	1.0628e-19	9.9209e-11	0.8213	1.2009e-11	1.0929e-10	3.531e-13	4.6857e-09	1.5993e-18	8.5463e-21	3.344e-12	5.002e-16	0.15323	3.1903e-13	8.4662e-07	8.8785e-12	0.00027991	7.2856e-11	2.667e-05	8.3338e-18	5.9148e-13	3.7258e-12	3.2548e-21	3.5205e-12	0.0003079	0.002473	1.7247e-10	9.8155e-07	3.4068e-10	1.2236e-13	0.022379	4	0.8213	1
8121578	NT5DC1	6	8121578	rs1547030	0.96919	0.71927	0.97571	0.99551	0.99547	0.99863	0.97007	0.93624	6.8343e-07	3.271e-14	0.00014959	4.6546e-05	1.0522e-06	0.0011136	8.3253e-06	1.4675e-11	7.8512e-13	3.6004e-14	2.7932e-15	4.4414e-11	0.0042897	2.0982e-07	1.2061e-10	0.0036738	1.5769e-05	0.00019386	2.2908e-05	6.8751e-11	2.5029e-15	5.2018e-13	4.5315e-15	2.8237e-15	6.7007e-06	0.054443	0.024786	6.7736e-08	3.0125e-10	1.3985e-14	0.91125	1-2-3-4-5	0.91125	5
8121547	FAM229B	6	8121547	rs17073268	0.96744	0.14492	0.88401	0.99958	0.99954	0.85383	0.4818	0.85661	1.5945e-05	5.3022e-13	0.00010686	0.00011258	1.1319e-05	0.10744	1.9845e-05	1.4638e-10	3.7076e-11	6.5356e-14	2.9396e-14	3.4796e-09	0.00019016	7.588e-07	9.4818e-10	0.015743	0.0010547	0.037533	3.145e-06	6.0342e-10	5.2098e-14	1.0121e-13	6.4304e-14	1.3932e-13	1.8388e-06	0.018701	0.35733	7.1608e-06	1.2882e-10	1.5795e-14	0.46173	1-2-3-4-5	0.46173	5
8121429	FIG4	6	8121429	rs1096136	0.99151	0.3624	0.98692	0.14978	0.14973	0.38816	0.99996	0.13126	5.1508e-08	3.327e-14	8.1074e-06	0.6105	7.0294e-07	1.1832e-05	3.3863e-08	4.9403e-09	1.0588e-13	2.0591e-15	2.2311e-11	3.8729e-11	0.23925	2.1174e-08	7.2539e-07	1.1615e-06	0.0013223	2.8113e-06	4.6961e-05	6.6003e-13	6.8464e-13	3.2632e-11	3.3179e-16	1.4906e-11	0.00046698	0.017597	1.041e-05	3.6915e-06	6.3388e-10	7.6596e-13	0.13078	4	0.6105	1
8121418	SMPD2	6	8121418	rs9487094	1	0.42425	1	0.98165	0.98153	1	0.99726	0.93427	7.8176e-12	5.3053e-19	0.00081094	2.3598e-09	5.8014e-11	6.4507e-10	1.0322e-05	4.4419e-16	2.2304e-17	1.3006e-14	4.0248e-20	1.1773e-15	0.017505	8.967e-07	1.3169e-14	0.00012177	4.2204e-11	3.7148e-10	0.00010788	9.522e-11	1.6009e-19	3.7587e-13	2.8855e-15	9.2488e-20	2.9955e-05	0.047176	0.0017979	5.6852e-13	9.8503e-10	1.6441e-14	0.93244	1-2-3-4-5	0.93244	5
8121392	CEP57L1	6	8121392	rs1106853	0.98831	0.44445	0.98552	0.99978	0.99977	0.98744	0.28268	0.99185	1.3003e-06	1.6116e-13	8.2245e-05	2.3752e-05	7.6041e-06	0.0021738	1.3772e-05	6.9773e-12	3.4863e-11	7.5068e-14	3.846e-15	2.3884e-09	9.8123e-05	1.4926e-06	3.1102e-10	0.0037595	9.3971e-06	0.010346	1.0391e-06	4.0382e-09	1.4567e-14	5.5359e-14	1.302e-13	2.9161e-14	1.8152e-06	0.0019868	0.70093	4.6159e-07	2.5245e-10	1.3213e-14	0.28056	1-2-3-5	0.70093	4
8121300	QRSL1	6	8121300	rs7750365	1	0.87298	1	0.99999	0.99998	1	0.15587	0.99992	5.9034e-11	1.2856e-18	7.2257e-06	1.1234e-09	1.4927e-09	7.2629e-09	6.0262e-06	2.4865e-16	5.4189e-15	2.1924e-16	3.3727e-20	4.4453e-14	2.7757e-06	1.1941e-06	4.186e-14	4.5519e-05	3.4426e-11	2.4384e-07	1.6077e-07	3.7156e-08	1.7835e-18	1.081e-16	4.9262e-15	5.1868e-19	5.7234e-07	1.534e-05	0.84407	8.5883e-12	9.0455e-10	3.2433e-16	0.15585	1-2-3-5	0.84407	4
8121161	UFL1	6	8121161	rs13210597	1	0.25289	1	0.83935	0.83933	0.87183	1	0.82214	8.022e-12	7.0479e-18	6.1814e-09	0.12592	9.2934e-11	2.4306e-09	5.6273e-11	7.9877e-10	1.3954e-17	7.4133e-19	9.2224e-11	3.6656e-14	0.034561	1.0166e-11	3.0846e-07	6.235e-10	0.0021859	1.6051e-09	1.524e-05	4.8924e-16	2.1059e-13	4.5803e-11	2.6789e-19	7.4063e-10	0.00017467	0.015179	8.3143e-09	6.7565e-05	3.8983e-10	9.2698e-12	0.8219	1-2-3-4-5	0.8219	5
8121144	MANEA	6	8121144	rs12333032	1	0.90988	1	1	1	1	0.43648	0.76331	4.8345e-29	1.3395e-35	1.1403e-11	5.1383e-27	3.8307e-28	5.2666e-26	7.4091e-08	3.0573e-34	7.4496e-35	1.4121e-19	2.7224e-37	1.5862e-32	1.5405e-12	8.2458e-15	3.8979e-32	0.15728	1.7319e-28	7.3363e-27	1.2777e-09	1.5634e-13	9.4632e-38	3.6361e-20	3.8906e-21	3.4735e-37	5.3288e-15	0.079418	0.40624	5.5269e-31	9.313e-15	2.8623e-22	0.35706	1-2-3-5	0.40624	4
8121009	C6orf163	6	8121009	rs242275	1	0.98248	1	1	1	1	1	1	3.0674e-22	6.5414e-27	1.3992e-17	2.4508e-17	9.3629e-19	1.3876e-17	7.0356e-19	2.2687e-24	2.2215e-25	3.4179e-24	1.1001e-24	1.1348e-19	4.5573e-14	1.8897e-17	1.042e-19	4.8034e-13	1.5088e-15	6.6939e-14	1.1282e-15	1.3997e-20	8.3965e-25	6.8676e-20	7.7332e-21	3.7519e-20	1.3556e-13	1.9644e-07	4.77e-07	5.5614e-13	6.1428e-17	6.0077e-17	1	1-2-3-4-5	1	5
8121002	SMIM8	6	8121002	rs7774603	1	0.15205	1	1	1	1	0.99994	0.99986	4.9611e-15	1.299e-20	4.0057e-10	1.6156e-11	2.3383e-13	6.6925e-11	2.9789e-12	6.0235e-18	1.2682e-19	2.1664e-18	1.8647e-20	5.9751e-16	1.0252e-07	1.7504e-11	6.0608e-16	2.0217e-08	3.0495e-10	1.8521e-09	7.7462e-10	1.772e-15	3.9828e-20	3.7241e-16	2.5183e-17	6.0051e-19	5.8556e-09	0.00013488	6.0178e-05	2.4888e-10	1.0249e-12	6.909e-16	0.9998	1-2-3-4-5	0.9998	5
8120967	NT5E	6	8120967	rs6942065	1	0.84781	1	0.99999	0.99999	0.99345	0.10533	1	3.1746e-11	1.1886e-18	3.9004e-09	1.384e-09	5.0216e-06	1.3666e-08	1.2899e-10	1.5479e-16	4.6636e-11	1.1896e-18	4.0259e-20	9.6768e-11	3.4984e-09	1.4673e-06	3.3613e-11	2.2953e-08	4.5183e-11	0.0065424	8.8535e-12	1.2659e-09	5.5303e-15	5.3972e-19	5.4425e-14	5.0956e-16	4.0188e-07	6.2708e-09	0.88812	9.7608e-08	3.8857e-11	1.3137e-15	0.10533	1-2-3-5	0.88812	4
8120927	RWDD2A	6	8120927	rs2148011	0.99962	0.41944	0.9995	0.19801	0.19737	1	0.25482	0.17716	3.1413e-09	6.3012e-16	0.62012	7.2873e-07	4.2703e-08	3.689e-07	0.00059858	2.5042e-14	6.364e-15	3.6432e-11	2.308e-17	1.1758e-12	0.18107	0.00045469	2.6877e-12	0.013742	3.3767e-09	1.1809e-07	3.7521e-05	6.1991e-09	6.6916e-18	1.4214e-11	3.9787e-12	3.1032e-17	0.00035189	0.0072802	0.11027	1.6743e-11	5.723e-10	3.3822e-13	0.066082	3	0.62012	1
8120833	SH3BGRL2	6	8120833	rs1044204	0.71128	0.76138	0.76841	0.99428	0.99428	0.96796	0.81017	0.93233	1.315e-06	7.5109e-11	0.00031383	0.0012104	1.5743e-05	0.022175	1.081e-06	2.8642e-11	2.6716e-12	1.0137e-11	6.7229e-12	1.4028e-07	0.0041541	1.2094e-06	5.1303e-09	0.0068021	0.00047395	0.0081656	9.0321e-07	2.4059e-11	8.1621e-15	5.4056e-11	3.7533e-12	9.9463e-12	2.3453e-05	0.032536	0.15235	2.736e-06	2.766e-11	3.7537e-12	0.77177	1-2-3-4-5	0.77177	5
8120826	IRAK1BP1	6	8120826	rs906320	1	0.62887	1	1	1	0.99998	0.97742	0.99999	2.0252e-16	6.0646e-23	5.5732e-17	5.0108e-17	8.2907e-19	1.2104e-06	1.6465e-15	1.5568e-20	1.5419e-21	4.6704e-23	7.9092e-24	1.2894e-19	8.4494e-16	3.4086e-19	2.9465e-22	7.1359e-07	1.7571e-08	1.8098e-05	5.6655e-15	7.7165e-19	2.9644e-23	4.3761e-22	5.3197e-23	2.1228e-23	1.1549e-17	7.1679e-06	0.022562	1.4173e-08	1.0193e-17	1.7874e-22	0.97741	1-2-3-4-5	0.97741	5
8120719	CD109	6	8120719	rs7747167	0.67771	0.40483	0.60048	0.16582	0.16454	0.99937	0.45903	0.14076	1.7432e-06	3.1188e-13	0.46528	0.00033609	2.5977e-05	0.00020252	0.0011405	1.37e-11	3.3315e-12	1.557e-11	9.7765e-15	5.7925e-10	0.36758	0.00036855	1.1776e-09	0.011773	1.8357e-06	5.7126e-05	0.00013392	8.723e-09	3.2291e-15	1.3873e-11	1.6671e-12	1.1887e-14	0.00058927	0.012786	0.062121	7.5993e-09	1.5167e-09	2.768e-13	0.077598	3	0.46528	1
8120698	MTO1	6	8120698	rs9341423	0.97675	0.4274	0.96978	0.98725	0.98723	0.99967	0.98314	0.98504	3.1039e-07	2.605e-14	0.00035637	0.0002743	3.1544e-06	2.6191e-05	4.4086e-06	2.2665e-11	1.7539e-12	2.0861e-14	3.9343e-15	6.0265e-11	0.011873	3.3678e-06	2.2456e-09	8.1554e-05	1.5315e-06	2.0151e-05	1.4467e-05	6.2392e-10	2.2645e-14	4.2218e-13	1.797e-14	1.0174e-14	0.00023613	0.0023317	0.016364	2.7582e-08	4.1053e-09	1.1292e-13	0.96841	1-2-3-4-5	0.96841	5
8120654	KCNQ5	6	8120654	rs9293890	0.99994	0.9981	0.99997	1	0.99827	0.23	0.087909	0.21183	0.0013272	7.2165e-18	7.167e-09	6.1469e-09	1.5489e-09	0.72864	0.00037717	2.7763e-09	4.927e-10	7.1448e-19	1.9202e-19	4.7196e-14	8.776e-09	5.7087e-11	5.8567e-14	0.03858	0.0014843	0.038552	2.8478e-05	2.2963e-09	2.6913e-13	6.9977e-19	5.036e-19	7.0623e-19	8.5223e-11	0.017731	0.10462	2.0401e-06	2.8269e-10	7.263e-20	0.068663	1-2	0.72864	2
8120378	KIAA1586	6	8120378	rs4715646	0.95895	0.31642	0.93167	0.72289	0.72232	0.99962	0.32708	0.5604	7.8493e-07	2.6197e-13	0.20294	0.0001507	1.0429e-05	0.00017556	0.00053739	6.0389e-12	1.5642e-12	1.1417e-10	6.2805e-15	3.7762e-10	0.073671	0.00018019	5.8632e-10	0.11773	1.1681e-06	4.1837e-05	3.5123e-05	4.7351e-09	1.6182e-15	2.9938e-11	6.0578e-12	7.4267e-15	0.0001546	0.044366	0.35131	4.836e-09	4.8642e-10	4.7391e-13	0.2087	1-2-3-5	0.35131	4
8120279	LRRC1	6	8120279	rs3813850	0.99872	0.28624	0.99747	0.99999	0.99999	0.99701	0.52794	0.97641	9.0277e-08	1.8101e-14	3.4908e-06	1.2815e-06	1.924e-07	0.0011267	1.077e-06	1.0669e-12	8.1702e-13	1.1067e-14	5.8955e-16	1.0534e-10	5.1669e-06	2.438e-08	1.1778e-11	0.011056	1.3562e-05	0.001846	1.9515e-07	7.874e-11	1.1642e-15	1.0012e-14	6.5439e-15	2.3056e-15	4.8509e-08	0.011387	0.45802	3.1761e-07	1.7112e-11	1.0215e-15	0.51653	1-2-3-4-5	0.51653	5
8120215	PAQR8	6	8120215	rs7754194	0.99352	0.49119	0.99253	0.079281	0.078891	0.99999	0.3966	0.068517	2.2891e-08	3.8661e-15	0.56836	3.7542e-06	4.4467e-07	2.6465e-06	0.0003432	1.5645e-13	9.4627e-14	2.1106e-11	1.2745e-16	8.9062e-12	0.35159	0.00030425	1.7529e-11	0.004972	2.1642e-08	1.4708e-06	4.7179e-05	3.7092e-09	6.5406e-17	1.6348e-11	1.6281e-12	1.7518e-16	0.00046066	0.0061647	0.02941	1.4205e-10	6.4686e-10	2.5654e-13	0.03834	3	0.56836	1
8120208	MIR133B	6	8120208	rs9370102	0.80008	0.23796	0.62775	0.098158	0.098068	0.32199	0.99876	0.090247	2.2249e-06	4.8569e-13	0.00033848	0.67687	4.7149e-05	0.00025236	1.4281e-06	1.3142e-08	5.2768e-12	4.4185e-14	5.7497e-12	1.7118e-09	0.22391	1.573e-06	9.2958e-07	2.8043e-05	0.00072159	0.00011158	8.6301e-05	3.4003e-11	1.9017e-12	9.842e-12	1.7804e-14	6.7414e-12	0.00067702	0.007546	0.00045929	2.978e-06	1.5743e-09	4.0532e-13	0.088946	4	0.67687	1
8120165	CENPQ	6	8120165	rs2251115	0.9826	0.53452	0.98195	0.83853	0.83851	0.99983	0.99837	0.82716	1.0757e-07	1.9828e-14	0.00044399	0.00014595	2.6488e-06	1.1056e-05	7.854e-07	3.2763e-12	2.7119e-13	5.1961e-14	4.634e-15	7.3682e-11	0.15948	6.6685e-06	7.7541e-10	1.7989e-05	4.9176e-07	5.1699e-06	1.8624e-05	5.3721e-11	1.2107e-15	3.0017e-11	9.2706e-14	1.0846e-14	0.001386	0.012718	0.0011397	4.0512e-09	1.1685e-09	5.5007e-12	0.82462	1-2-3-4-5	0.82462	5
8120102	CD2AP	6	8120102	rs12523687	0.97868	0.49827	0.97593	0.10331	0.10285	0.99985	0.42396	0.0913	6.4367e-07	2.2602e-14	0.529	2.7221e-05	1.5434e-06	8.9005e-05	0.00039666	9.0138e-12	1.3113e-12	2.3657e-11	9.2836e-16	4.7966e-11	0.36683	0.00032724	1.1139e-10	0.0056788	1.2189e-06	2.7809e-05	5.8042e-05	4.6255e-09	2.5066e-15	1.7251e-11	2.016e-12	1.303e-15	0.00050971	0.0066206	0.040521	6.1755e-09	8.455e-10	3.0301e-13	0.049913	3	0.529	1
8120061	ENPP4	6	8120061	rs7766019	1	0.54337	1	0.99999	0.99996	1	0.1551	0.99714	2.8811e-14	2.2944e-21	5.7155e-06	2.3486e-12	1.067e-12	5.6937e-12	3.2926e-05	1.5777e-19	3.7611e-19	8.9691e-17	5.9329e-23	1.8064e-17	2.0236e-06	9.1381e-08	2.679e-17	0.0020416	2.7431e-14	1.9178e-11	1.8972e-06	6.2193e-09	1.734e-22	4.5974e-17	1.3272e-16	2.2747e-22	3.6046e-08	0.00077474	0.84282	7.2967e-16	2.7399e-10	8.7079e-18	0.15432	1-2-3-5	0.84282	4
8119974	SLC29A1	6	8119974	rs507964	0.99983	0.98119	0.9999	0.91646	0.90958	1	0.57845	0.71364	1.6197e-09	4.8666e-17	0.053458	4.3699e-08	4.9274e-09	2.1048e-07	0.0054776	1.1935e-14	1.9088e-15	1.4484e-12	1.2231e-18	1.0181e-13	0.030025	2.6092e-05	1.8516e-13	0.083704	1.3976e-09	3.6213e-08	0.0013954	2.1826e-08	1.8218e-18	8.6053e-13	1.0978e-13	1.7308e-18	3.5452e-05	0.1123	0.27888	4.064e-12	7.8058e-09	1.373e-14	0.43469	1-2-3-4-5	0.43469	5
8119898	VEGFA	6	8119898	rs3025010	0.95283	0.89234	0.96947	0.90268	0.89933	0.99636	0.99549	0.65941	2.1379e-06	1.275e-14	0.00025007	0.0032413	2.1512e-06	0.00013718	7.4325e-05	4.5376e-09	2.9066e-12	1.289e-14	3.4323e-14	5.7523e-11	0.093732	4.2207e-07	4.8795e-09	0.00073111	0.000224	3.6929e-05	0.0032706	4.3057e-10	3.2244e-13	2.4706e-12	2.4444e-15	3.2903e-14	9.3701e-05	0.23893	0.0032709	4.4214e-07	1.2196e-08	4.1345e-14	0.656	1-2-3-4-5	0.656	5
8119620	GNMT	6	8119620	rs9471976	0.92163	0.51781	0.91651	0.99752	0.9974	0.99108	0.96907	0.59476	8.6069e-06	5.3199e-13	0.00019298	0.00053053	1.4889e-05	0.0064018	2.5447e-05	9.3181e-10	1.0529e-11	1.7515e-13	1.4018e-13	7.5741e-10	0.0017428	4.9895e-07	1.3372e-09	0.007091	0.001207	0.00075867	8.4732e-05	1.8344e-10	7.1901e-14	2.2221e-12	1.7762e-14	6.9189e-14	3.2711e-06	0.38796	0.016434	1.1053e-06	4.6379e-10	2.2906e-14	0.57754	1-2-3-4-5	0.57754	5
8119492	BYSL	6	8119492	rs6913232	0.98688	0.71442	0.98971	0.43606	0.43266	0.99996	0.3232	0.36071	1.0053e-07	8.9029e-15	0.41048	2.4123e-05	6.3514e-07	1.2788e-05	0.0032228	8.8548e-13	1.7024e-13	1.2211e-11	5.0658e-16	1.5547e-11	0.15291	0.0002325	7.2482e-11	0.04897	1.0198e-07	3.5275e-06	0.00017961	1.8776e-08	1.9919e-16	6.6134e-12	1.0318e-12	6.0548e-16	0.00029848	0.023496	0.21388	4.3136e-10	2.1016e-09	1.407e-13	0.1463	3	0.41048	1
8119444	FOXP4	6	8119444	rs2104506	0.88042	0.3254	0.80827	0.089619	0.089134	0.99959	0.49902	0.079009	6.4887e-07	1.3669e-13	0.46562	0.00013417	8.9282e-06	0.00016383	0.00041065	4.9529e-12	2.1372e-12	1.0735e-11	3.8531e-15	3.8066e-10	0.44362	0.00032902	4.4581e-10	0.0043837	9.1168e-07	0.00010239	7.3308e-05	3.8832e-09	1.5574e-15	1.171e-11	1.1937e-12	5.8768e-15	0.00067328	0.0065877	0.029962	6.29e-09	9.3872e-10	2.429e-13	0.047933	3	0.46562	1
8119427	TREML4	6	8119427	rs9369265	1	0.24995	1	1	1	1	1	1	3.3275e-33	7.7593e-40	1.9792e-23	1.4194e-27	1.3125e-31	7.6339e-31	9.6025e-26	2.7424e-34	3.7015e-38	8.1121e-33	6.6293e-38	6.4796e-36	3.5221e-14	1.0186e-22	1.0553e-31	1.1794e-23	6.4509e-29	1.3576e-30	1.664e-15	7.5498e-27	3.3213e-36	1.5894e-23	2.9687e-30	1.4041e-36	1.357e-09	4.9736e-12	6.6013e-19	1.1364e-29	2.1593e-10	8.7071e-18	1	1-2-3-4-5	1	5
8119423	ADCY10P1	6	8119423	rs13216201	0.79818	0.29594	0.67473	0.96103	0.96097	0.99594	0.9635	0.93412	3.1829e-06	5.3402e-13	0.0017456	0.002391	2.5411e-05	0.0010016	1.4996e-05	2.6223e-10	8.6083e-12	4.6134e-13	1.0278e-13	1.4923e-09	0.034606	5.8881e-06	1.2408e-08	0.0012945	7.3217e-05	0.00056273	4.5769e-05	4.0075e-10	1.0972e-13	4.9617e-12	1.783e-13	2.4992e-13	0.000192	0.024699	0.031849	8.1718e-07	1.9107e-09	4.3462e-13	0.90149	1-2-3-4-5	0.90149	5
8119243	DNAH8	6	8119243	rs9369085	0.87038	0.22759	0.72766	0.99955	0.99706	0.54452	0.42812	0.49638	0.0018054	1.8957e-13	6.6166e-05	0.00017725	2.8766e-05	0.40436	0.00044566	3.758e-08	1.4581e-09	1.3527e-14	1.2685e-14	5.0404e-10	0.00017992	5.7585e-07	1.2136e-09	0.020147	0.0077005	0.041394	0.00023732	5.9221e-09	3.8508e-12	3.1382e-14	4.0448e-15	1.4578e-14	1.1764e-06	0.068503	0.10364	1.2417e-05	3.2642e-09	1.0691e-15	0.35131	1-2	0.40436	2
8119124	PI16	6	8119124	rs3778022	0.99716	0.70644	0.99773	0.99999	0.99997	0.86314	0.13153	0.95514	1.2234e-05	1.8165e-15	2.0479e-06	2.1463e-06	1.1347e-07	0.036307	8.1531e-06	2.4728e-11	5.0257e-11	3.335e-16	6.15e-17	4.9834e-12	2.8894e-06	7.2528e-09	7.2022e-12	0.006895	4.5995e-05	0.10049	4.7887e-07	3.3661e-10	1.2458e-14	2.7739e-16	1.1339e-16	9.2863e-17	1.2058e-08	0.001587	0.72476	1.3663e-06	2.1668e-11	1.3766e-17	0.12989	1-2-3-5	0.72476	4
8119102	RAB44	6	8119102	rs236468	0.99164	0.66861	0.99287	0.22636	0.22568	0.99999	0.21896	0.20298	1.1969e-08	6.1006e-15	0.63486	2.0821e-06	1.5471e-07	2.3376e-06	0.00064365	9.2208e-14	2.1203e-14	6.1737e-11	1.1443e-16	9.9704e-12	0.1377	0.00070699	7.5011e-12	0.015967	1.6218e-08	6.5971e-07	3.5114e-05	7.2302e-09	2.2108e-17	1.6108e-11	9.1859e-12	1.4733e-16	0.00037039	0.0078159	0.12886	7.3213e-11	5.8778e-10	4.9999e-13	0.073037	3	0.63486	1
8119096	RAB44	6	8119096	rs236468	0.9959	0.82304	0.99716	0.28626	0.28599	1	0.62919	0.28466	4.3914e-09	1.1073e-15	0.29961	1.541e-06	6.9963e-08	5.8087e-07	0.00021788	4.8268e-14	9.1645e-15	8.3792e-12	5.7578e-17	2.4677e-12	0.4081	0.0012904	7.345e-12	0.0022912	7.8745e-09	2.1528e-07	5.6961e-05	8.8577e-09	1.5699e-17	1.3253e-11	4.7098e-12	1.0845e-16	0.0047383	0.0050634	0.0674	5.2402e-11	4.0767e-09	1.842e-12	0.21123	3-4	0.4081	2
8119016	MAPK13	6	8119016	rs2859136	0.99991	0.4862	0.99989	0.99999	0.99374	0.99981	0.54839	0.96554	5.3282e-06	2.6016e-16	3.2398e-06	1.1856e-07	8.2716e-09	0.00015083	0.0058069	1.6313e-11	5.0703e-12	1.9957e-16	5.2001e-18	3.4378e-13	5.7379e-06	2.1212e-08	4.9722e-13	0.013412	8.1191e-07	3.3285e-05	0.0004396	2.4102e-07	2.934e-15	2.4046e-16	6.3998e-17	6.0308e-18	5.2962e-08	0.014633	0.4322	2.949e-09	2.7723e-08	1.4973e-17	0.53331	1-2-3-4-5	0.53331	5
8118974	RPL10A	6	8118974	rs2395626	0.91264	0.42613	0.88722	0.9978	0.99778	0.99901	0.28331	0.97484	6.0433e-07	2.3945e-13	0.0011757	5.8514e-05	5.7439e-06	0.00060616	1.3369e-05	3.7957e-12	1.5047e-12	1.3491e-12	5.3765e-15	7.9864e-10	0.00094817	5.9874e-06	2.6649e-10	0.016015	2.9699e-06	0.00031347	1.2375e-06	4.1586e-10	1.2719e-15	6.7643e-13	1.3055e-12	1.2186e-14	6.6691e-06	0.0063375	0.69856	2.3764e-08	4.991e-11	9.5639e-14	0.27595	1-2-3-5	0.69856	4
8118833	UHRF1BP1	6	8118833	rs3734264	1	0.32928	1	1	1	1	1	1	1.6912e-32	2.7469e-41	6.7222e-27	1.6635e-32	3.8017e-33	3.4865e-29	2.585e-21	6.8017e-37	3.7967e-37	1.5711e-34	2.7835e-42	6.7281e-37	4.7086e-25	9.7133e-27	3.6191e-37	9.0815e-14	2.2972e-30	2.1487e-28	4.0979e-18	1.6476e-22	1.0065e-39	3.6058e-32	1.5528e-31	3.0335e-41	2.5267e-25	7.8019e-07	5.481e-07	9.0037e-32	5.2846e-20	1.418e-30	1	1-2-3-4-5	1	5
8118734	ITPR3	6	8118734	rs7769838	0.99957	0.29784	0.99917	0.8988	0.89819	1	0.24971	0.88251	1.8365e-09	2.4058e-16	0.080955	2.7168e-07	2.2336e-08	2.0076e-07	0.0005841	1.1888e-14	4.5299e-15	1.594e-12	8.3285e-18	4.9068e-13	0.019377	0.00064778	1.0311e-12	0.011982	1.5515e-09	7.6549e-08	2.5278e-05	2.881e-08	3.5029e-18	6.2223e-13	1.4664e-12	1.0722e-17	0.00022313	0.0045709	0.65612	8.1124e-12	1.5285e-09	8.1583e-14	0.22551	1-2-3-5	0.65612	4
8117655	ZSCAN9	6	8117655	rs1150707	0.99618	0.13666	0.98428	0.99996	0.99996	0.29992	0.085211	0.39057	2.2718e-07	2.9503e-12	4.6253e-06	1.2266e-05	3.5585e-07	0.58568	8.2762e-08	1.2017e-12	3.4777e-13	7.5546e-14	2.8943e-14	2.7971e-09	2.1132e-05	1.2051e-08	3.4832e-11	0.016676	0.00064614	0.11374	1.5425e-08	1.3566e-12	2.5976e-16	5.1944e-14	1.2283e-14	2.8507e-14	6.2401e-08	0.0063889	0.19869	2.6603e-06	3.0391e-13	1.5559e-15	0.078139	1-2	0.58568	2
8117646	ZKSCAN8	6	8117646	rs17720293	0.8222	0.14414	0.53941	0.43085	0.43036	0.99341	0.99171	0.30401	2.2543e-06	3.549e-13	0.0028025	0.0060984	6.986e-05	0.00026653	2.566e-05	2.2056e-10	7.116e-12	2.9003e-13	8.5367e-14	1.6451e-09	0.55967	5.6654e-06	1.648e-08	0.00094498	1.7555e-05	0.00013078	0.00046837	2.5167e-10	4.3625e-14	2.4821e-11	4.4911e-14	1.3815e-13	0.00050561	0.12569	0.0040464	7.8977e-08	2.6474e-09	3.0775e-13	0.29926	3-4	0.55967	2
8117572	ZNF391	6	8117572	rs6915934	1	0.08039	1	1	1	1	0.020685	1	2.0133e-16	1.6753e-26	5.6054e-16	6.5412e-17	1.6396e-16	3.1013e-12	3.7868e-14	1.3357e-21	3.6072e-19	7.9345e-26	1.0435e-27	5.3656e-21	4.9767e-16	1.7161e-15	5.1079e-21	3.9255e-09	6.1899e-15	4.1742e-08	1.431e-15	6.6598e-15	8.4902e-23	4.4592e-26	4.88e-23	6.3565e-26	5.5216e-16	3.1148e-10	0.97932	2.6644e-13	8.646e-17	1.5893e-24	0.020685	1-2-3-5	0.97932	4
8117510	HMGN4	6	8117510	rs767471	1	0.055737	0.99998	0.99984	0.99984	0.99998	1	0.95217	2.8971e-10	8.8497e-18	2.4943e-08	2.6827e-06	5.7761e-10	1.6619e-07	1.0387e-09	3.0869e-12	9.584e-16	4.3392e-18	1.9053e-16	2.4152e-14	0.00015723	8.3858e-11	1.7591e-11	1.3416e-07	1.5751e-05	9.1072e-08	2.058e-06	2.6918e-14	2.0087e-15	5.2134e-14	1.285e-18	5.1715e-16	6.4223e-07	0.047647	2.0933e-06	2.3892e-07	7.5494e-11	2.5892e-15	0.95217	1-2-3-4-5	0.95217	5
8117458	BTN3A1	6	8117458	rs1977198	0.98207	0.73775	0.98607	0.99997	0.99997	0.54216	0.21084	0.99521	9.8384e-07	7.1891e-15	3.3811e-06	4.4745e-06	3.5721e-06	0.0046135	2.4085e-07	3.1132e-12	8.3156e-11	4.1322e-16	1.5226e-16	2.997e-10	1.4845e-05	4.7698e-08	7.4002e-11	9.1181e-05	6.2678e-06	0.45321	3.7812e-08	1.4056e-10	1.5083e-14	6.5957e-16	9.8904e-16	1.9889e-15	8.1193e-08	5.3155e-05	0.33125	4.2082e-06	1.2041e-11	1.1651e-16	0.21075	1-2-5	0.45321	3
8117447	BTN2A2	6	8117447	rs6933583	0.99858	0.18045	0.99552	0.99999	0.99999	0.77221	0.69949	0.88907	2.9803e-08	1.9712e-12	4.1732e-06	4.2905e-06	1.1974e-07	0.096538	2.0403e-08	2.5879e-12	1.174e-13	5.9551e-14	6.9389e-14	7.6337e-09	5.3964e-06	7.7373e-09	2.5544e-11	0.0015702	0.0028483	0.12834	1.3544e-08	4.5012e-13	1.337e-15	7.8935e-14	2.2118e-14	2.0323e-13	2.2137e-08	0.009962	0.074056	5.4174e-05	5.2825e-13	5.6375e-15	0.68661	1-2-3-4-5	0.68661	5
8117435	BTN3A2	6	8117435	rs9366653	1	0.14283	1	1	1	1	1	1	2.3484e-26	6.8668e-34	1.1144e-23	2.4616e-26	7.2013e-27	2.8678e-19	2.5499e-22	6.5826e-32	8.3757e-31	1.2195e-31	9.2413e-36	7.1749e-30	2.6867e-23	1.6326e-24	2.2895e-31	7.3912e-14	1.9711e-22	3.8985e-18	1.7421e-22	7.642e-24	1.9867e-34	4.2864e-31	1.8533e-30	5.6942e-35	1.6075e-23	3.2356e-11	1.755e-07	5.0385e-23	1.0817e-22	5.4146e-30	1	1-2-3-4-5	1	5
8117321	TRIM38	6	8117321	rs9467658	0.77092	0.096558	0.36338	0.82917	0.82874	0.9984	0.37103	0.74509	2.8238e-06	7.1008e-13	0.11954	0.00087905	3.8688e-05	0.00052752	0.00039202	2.7154e-11	5.3735e-12	2.4417e-11	2.1582e-14	1.1266e-09	0.050025	0.00020406	2.7973e-09	0.054227	3.7346e-06	0.0001441	2.8856e-05	6.2072e-09	6.6106e-15	7.7162e-12	3.3623e-12	2.5321e-14	0.00015081	0.029284	0.4539	1.6362e-08	5.9899e-10	2.2459e-13	0.29065	1-2-3-5	0.4539	4
8117243	LRRC16A	6	8117243	rs9366619	1	0.99999	1	1	1	0.84564	0.18946	1	7.8732e-16	2.6951e-28	8.0593e-20	4.163e-20	1.1706e-18	3.5813e-06	1.4331e-16	1.8657e-21	4.0417e-17	1.7441e-29	5.1867e-30	1.2227e-22	8.5385e-20	1.1107e-20	1.955e-23	7.5805e-08	1.9923e-09	0.15435	1.3108e-17	5.8741e-17	5.9825e-21	1.4111e-29	3.6474e-28	9.5001e-28	1.1883e-20	2.2527e-08	0.65618	1.1229e-06	4.8078e-18	3.6635e-29	0.18946	1-2-3-5	0.65618	4
8117106	RNF144B	6	8117106	rs9477700	0.9984	0.36201	0.99749	0.99593	0.99583	0.99882	0.85703	0.99804	7.6221e-09	1.4772e-15	0.00029382	0.00013514	0.0002068	7.5717e-07	9.2379e-05	2.1262e-12	5.9846e-12	1.0191e-14	2.0099e-15	4.4236e-08	0.00071331	8.5161e-05	4.3478e-06	0.0003237	1.7777e-07	0.00082829	5.4235e-06	1.3141e-08	1.5019e-12	3.3962e-14	2.1884e-12	5.953e-11	0.0026357	0.00039438	0.14114	6.68e-06	1.1745e-08	3.4116e-12	0.85313	1-2-3-4-5	0.85313	5
8116932	PHACTR1	6	8116932	rs12193156	0.99921	0.47807	0.99906	0.020897	0.020848	0.20869	1	0.017568	9.046e-10	1.7587e-16	1.7704e-07	0.79097	1.8587e-08	1.0117e-07	6.8405e-10	7.442e-09	2.3377e-15	1.612e-17	3.9812e-12	4.6888e-13	0.18789	6.2017e-10	5.0522e-07	1.2441e-08	0.00033112	4.2541e-08	4.8647e-05	1.6215e-14	6.4956e-13	5.0894e-12	4.9771e-18	2.0436e-12	0.00023804	0.0031874	1.9142e-07	6.9824e-07	4.3715e-10	8.5706e-14	0.017328	4	0.79097	1
8116835	GCNT2	6	8116835	rs634103	1	1	1	0.20859	0.20849	1	0.87523	0.2096	2.8782e-14	2.0839e-21	0.1126	3.148e-12	1.4506e-13	2.7256e-12	4.6909e-05	1.627e-19	4.0411e-20	2.4268e-12	7.6397e-23	3.6609e-18	0.6733	0.00026002	1.0959e-17	0.0004265	1.7903e-14	6.8107e-13	5.8372e-05	1.2362e-09	3.5959e-23	1.5105e-11	1.3464e-12	1.0222e-22	0.0052536	0.0039716	0.011442	7.5795e-17	3.1475e-09	2.4632e-12	0.19265	3-4	0.6733	2
8116780	DSP	6	8116780	rs12199530	1	0.33333	1	1	1	0.99695	0.54677	1	9.0488e-20	2.4359e-24	3.2148e-16	2.8707e-16	2.9638e-12	1.0319e-15	8.9874e-19	8.1954e-24	1.042e-19	6.6251e-24	2.237e-24	1.647e-07	8.0444e-15	2.623e-12	3.5321e-16	3.2326e-15	2.3246e-16	0.0030536	2.4588e-18	2.2173e-17	3.7851e-22	1.9096e-22	3.1581e-11	1.4072e-12	1.1854e-11	1.1512e-13	0.45018	3.5271e-07	1.4844e-17	3.3155e-12	0.54677	1-2-3-4-5	0.54677	5
8116760	RIOK1	6	8116760	rs11756237	1	0.1727	1	0.88829	0.88826	0.94374	1	0.89555	2.1083e-15	1.6898e-22	2.6028e-13	0.056182	9.3646e-14	2.1361e-13	2.4597e-15	1.3007e-09	3.063e-20	2.007e-23	2.2371e-13	1.5883e-18	0.046824	4.6062e-15	8.8619e-06	3.7379e-14	5.665e-05	4.5731e-13	2.4917e-05	3.1009e-19	1.5565e-11	8.3679e-13	2.3928e-23	1.9163e-11	0.008698	0.0013644	2.7558e-12	1.6637e-05	2.4956e-08	1.8179e-12	0.88682	1-2-3-4-5	0.88682	5
8116734	LY86	6	8116734	rs9405942	0.99999	0.55615	0.99999	0.99992	0.99992	0.99996	0.1793	1	4.9489e-11	1.1943e-17	6.3483e-08	6.3585e-09	1.3668e-06	3.2957e-08	6.9667e-10	3.2915e-16	4.2289e-13	3.6309e-17	2.9275e-19	4.5044e-11	4.1232e-08	6.8774e-05	1.6872e-11	1.9859e-07	1.4286e-10	3.4468e-05	4.6857e-11	4.5397e-09	1.4423e-16	1.2476e-17	1.382e-12	3.5994e-16	1.2877e-05	5.9282e-08	0.8206	1.539e-09	1.5182e-10	3.6801e-14	0.17928	1-2-3-5	0.8206	4
8116724	FARS2	6	8116724	rs11752854	0.99894	0.31411	0.99806	0.73711	0.73706	0.99995	0.99721	0.71343	1.814e-09	3.4446e-16	0.00057774	5.3866e-05	3.2599e-08	2.284e-07	1.7637e-06	7.1211e-13	4.2332e-15	3.09e-14	5.9247e-16	8.3441e-13	0.26152	2.5359e-06	1.4038e-10	4.8877e-05	5.914e-08	8.111e-08	5.4282e-05	4.2769e-11	1.6636e-16	1.3779e-11	3.5508e-14	9.9816e-16	0.00073264	0.024309	0.0021623	3.2584e-10	9.6475e-10	1.9434e-12	0.71053	1-2-3-4-5	0.71053	5
8116658	FAM50B	6	8116658	rs2252854	0.94374	0.82593	0.96076	0.60133	0.60089	0.99996	0.36667	0.58508	1.1899e-07	1.9571e-14	0.25474	2.3353e-05	1.63e-06	1.3853e-05	0.00039672	9.5103e-13	2.2705e-13	1.1412e-11	6.0674e-16	4.3372e-11	0.14311	0.00035564	8.4941e-11	0.010044	1.1864e-07	4.6095e-06	3.8877e-05	5.3576e-09	2.3436e-16	6.4817e-12	5.3525e-12	8.8854e-16	0.00044198	0.0065485	0.36777	5.9031e-10	7.9412e-10	5.1059e-13	0.21651	1-2-3-5	0.36777	4
8116610	NQO2	6	8116610	rs1049115	1	0.47796	1	1	1	1	1	1	7.3882e-21	2.3473e-27	1.1588e-15	1.3239e-17	2.0472e-19	1.0859e-18	4.1643e-17	2.4871e-25	2.0916e-26	2.7705e-25	4.5104e-28	6.6066e-24	1.8237e-12	4.6188e-18	8.3287e-23	6.9792e-14	4.8198e-20	5.8859e-19	2.1639e-13	4.3301e-21	1.2093e-28	5.4517e-22	1.1514e-25	1.136e-27	9.5545e-15	1.8995e-06	5.1073e-11	5.6677e-22	1.5771e-16	4.8747e-23	1	1-2-3-4-5	1	5
8116559	IRF4	6	8116559	rs4959923	0.73703	0.60251	0.749	0.99774	0.99757	0.87882	0.32607	0.99283	8.7281e-05	5.7667e-13	0.00027049	0.00068117	0.00061184	0.0038471	7.5336e-05	3.2704e-10	3.4182e-08	4.0145e-14	9.5399e-14	6.3206e-09	0.00064474	2.7633e-05	1.6487e-08	0.00056966	4.9782e-05	0.11589	6.2501e-06	2.249e-07	5.0736e-12	1.3866e-13	8.9375e-14	1.8502e-13	2.6253e-05	0.00094229	0.55255	5.7278e-06	9.5508e-09	1.7926e-14	0.32371	1-2-3-5	0.55255	4
8116537	BTNL8	5	8116537	rs10063135	0.98416	0.67987	0.98715	0.99547	0.99546	0.98706	0.95586	0.995	7.9844e-07	1.9421e-14	0.00044908	0.0011042	0.00026761	0.00012549	2.1802e-06	6.4699e-10	3.6255e-10	1.8861e-14	2.0513e-14	4.6775e-09	0.0022836	1.8123e-05	6.6448e-07	3.4794e-05	8.4525e-05	0.011274	6.147e-06	2.1661e-09	2.5459e-11	1.2546e-13	1.1318e-13	3.8625e-12	0.00040489	0.00090416	0.031969	8.4736e-05	9.2105e-09	2.4482e-13	0.95099	1-2-3-4-5	0.95099	5
8116445	FLT4	5	8116445	rs10052782	0.99987	0.98662	0.99993	1	0.99955	0.48022	0.1245	0.38827	0.00022913	9.5327e-17	1.7231e-07	1.2644e-07	4.4111e-09	0.4908	0.00021684	2.6048e-10	7.6274e-11	3.5179e-17	3.4382e-18	1.621e-13	2.0835e-07	3.5509e-10	5.237e-13	0.097968	0.00055216	0.028194	8.0039e-06	1.0409e-09	3.249e-14	2.3457e-17	5.4197e-18	4.6997e-18	7.6931e-10	0.021955	0.25809	1.0221e-06	8.7112e-11	7.972e-19	0.10199	1-2	0.4908	2
8116439	SCGB3A1	5	8116439	rs10052782	1	1	1	1	1	0.0019183	0.00058523	0.003423	4.9203e-17	5.7386e-29	1.1912e-20	2.1846e-21	1.5011e-22	0.99556	6.0438e-18	8.7499e-23	2.0282e-23	1.0782e-29	2.0354e-30	6.3235e-26	9.8792e-21	2.9792e-23	8.4379e-27	0.00072537	0.0001403	0.0023783	5.313e-19	5.6775e-23	9.4401e-27	9.8975e-30	1.9108e-30	1.6687e-30	3.7539e-23	0.00014819	0.00074802	4.115e-08	7.134e-24	3.0649e-31	0.00029671	1-2	0.99556	2
8116402	MAPK9	5	8116402	rs2112593	0.98461	0.97488	0.99097	0.98562	0.98561	0.98974	0.99989	0.97817	5.5504e-08	4.6121e-15	3.6968e-06	0.0098181	9.254e-07	1.242e-05	3.2202e-08	1.1784e-09	6.9783e-13	4.0997e-16	2.1738e-13	2.6095e-11	0.004469	2.3462e-08	1.7622e-07	1.1188e-06	0.0003904	2.196e-05	1.0512e-05	2.7567e-12	3.1849e-12	4.444e-13	2.2586e-16	1.2149e-12	9.25e-05	0.0071267	6.5274e-05	1.6131e-05	2.7541e-09	8.1416e-14	0.97797	1-2-3-4-5	0.97797	5
8116297	HNRNPH1	5	8116297	rs4563584	0.88009	0.7915	0.91221	0.040275	0.040222	0.28281	0.99978	0.035837	4.2124e-07	7.7928e-14	7.0965e-05	0.71669	5.4756e-06	5.2149e-05	2.9903e-07	6.4196e-09	7.7744e-13	6.145e-15	6.2575e-12	1.3796e-10	0.24247	1.861e-07	7.6786e-07	5.7926e-06	0.00043013	1.5712e-05	5.1663e-05	5.5579e-12	8.9449e-13	8.8218e-12	1.4038e-15	4.2724e-12	0.00049695	0.0044007	6.9397e-05	1.2234e-06	7.4579e-10	2.2107e-13	0.035247	4	0.71669	1
8116247	ZNF354A	5	8116247	rs10516147	1	0.5	1	0.010609	0.010569	1	1	0.0093705	1.6557e-17	1.529e-24	5.5907e-12	2.4285e-10	6.0428e-17	9.9267e-15	8.4531e-15	5.3718e-18	5.2092e-23	1.1179e-22	1.3934e-21	3.9113e-21	0.98926	3.6225e-15	1.7576e-16	1.2234e-13	7.9216e-13	8.7997e-15	4.084e-05	1.0622e-19	1.0966e-21	2.4331e-12	1.3765e-23	1.0382e-21	0.00012783	0.001326	1.4316e-12	5.9875e-15	3.3649e-10	1.8378e-14	0.0092427	3-4	0.98926	2
8116245	CLK4	5	8116245	rs10516147	1	0.37118	1	0.029452	0.029395	0.95541	1	0.025897	3.6573e-13	4.6043e-20	8.7038e-10	0.044584	4.3009e-12	4.1655e-11	1.5434e-12	1.8478e-10	1.1365e-18	4.4166e-20	2.2537e-13	1.0768e-16	0.92524	1.2276e-12	1.8783e-08	2.0846e-11	9.7871e-06	2.2393e-11	5.7427e-05	2.2667e-17	1.8231e-14	1.975e-11	6.9648e-21	8.5244e-14	0.00072562	0.0042136	2.0282e-10	1.9883e-08	4.9811e-10	2.9757e-13	0.025171	3-4	0.92524	2
8116227	CLK4	5	8116227	rs6866344	1	0.30309	1	0.032461	0.032375	0.99807	1	0.030745	4.4458e-13	5.6113e-19	2.5053e-10	0.0019302	6.5497e-12	9.7657e-10	5.9976e-13	9.5617e-12	8.7838e-19	4.2596e-20	8.7723e-15	7.1613e-16	0.96432	8.0529e-13	1.7779e-09	4.7516e-11	6.3659e-07	2.1046e-10	8.5829e-05	1.3103e-17	1.2901e-15	6.9292e-12	8.2994e-21	5.9935e-15	0.0012858	0.0029154	4.4202e-10	1.7761e-09	1.3361e-09	1.4913e-13	0.029459	3-4	0.96432	2
8116128	LOC202181	5	8116128	rs10060053	1	0.66335	1	0.99462	0.99392	1	0.59598	0.97479	1.2268e-10	4.1015e-21	0.00073108	5.5947e-12	1.685e-13	9.9364e-07	0.00054852	2.4744e-16	1.2101e-16	1.408e-14	1.4578e-22	9.5901e-18	0.0046398	5.3132e-07	1.4891e-17	0.0064862	1.3464e-09	8.0139e-07	0.00015605	2.1996e-08	4.6912e-20	8.7921e-14	1.6259e-15	1.8476e-22	5.2347e-06	0.012648	0.39625	1.441e-11	6.2652e-09	1.4748e-15	0.57853	1-2-3-4-5	0.57853	5
8116051	DBN1	5	8116051	rs2544809	1	0.58845	1	0.36832	0.36823	1	1	0.35308	7.2418e-16	1.3315e-22	1.323e-08	2.5764e-07	9.5696e-15	1.0128e-13	2.2071e-11	4.6816e-15	1.7345e-21	1.5446e-18	1.5234e-18	2.6466e-19	0.63045	3.7024e-11	3.1699e-13	1.1355e-09	2.5972e-10	3.8377e-14	8.7958e-05	7.4165e-16	8.2518e-19	1.394e-11	4.4134e-19	1.1809e-18	0.0012266	0.016374	2.5529e-08	9.5093e-13	3.0994e-09	5.101e-13	0.35186	3-4	0.63045	2
8115957	HK3	5	8115957	rs511567	0.85706	0.42783	0.82292	0.9142	0.91413	0.998	0.98347	0.90928	1.7639e-06	3.5809e-13	0.0038177	0.0015051	4.6305e-05	0.0002327	1.3497e-05	6.9337e-11	8.9159e-12	2.6203e-13	3.7818e-14	1.4858e-09	0.079765	2.0066e-05	1.845e-08	0.0002115	7.907e-06	0.00020113	5.1123e-05	7.8561e-10	9.4306e-14	3.1185e-12	1.7482e-13	2.0778e-13	0.00064778	0.0051164	0.011986	2.8739e-07	6.467e-09	5.3509e-13	0.89638	1-2-3-4-5	0.89638	5
8115814	SH3PXD2B	5	8115814	rs2731693	0.96207	0.65431	0.96696	0.85762	0.83845	0.99993	0.53637	0.70404	7.0231e-07	1.7624e-14	0.072453	1.8113e-05	1.2753e-06	4.0726e-05	0.017603	5.4346e-12	7.6138e-13	1.9708e-12	4.8183e-16	3.8973e-11	0.069702	7.1278e-05	6.0291e-11	0.065886	3.6353e-07	1.0002e-05	0.0015658	8.0104e-08	8.046e-16	1.9742e-12	2.4235e-13	6.5505e-16	0.0001362	0.06869	0.30756	1.299e-09	1.4273e-08	4.641e-14	0.39626	1-2-3-4-5	0.39626	5
8115516	SOX30	5	8115516	rs13436754	0.93643	0.40984	0.91453	0.082053	0.081663	0.99972	0.56647	0.072916	6.2619e-07	1.0216e-13	0.40412	8.9535e-05	5.6285e-06	0.00013613	0.00031714	4.3403e-12	1.5861e-12	8.1424e-12	2.9503e-15	2.2184e-10	0.5128	0.00026917	3.292e-10	0.0034093	7.898e-07	4.6787e-05	7.229e-05	3.207e-09	1.2732e-15	1.1674e-11	1.0036e-12	4.1633e-15	0.0006616	0.0061372	0.025224	4.0822e-09	9.0287e-10	2.4974e-13	0.046709	3-4	0.5128	2
8115445	TIMD4	5	8115445	rs1553317	0.76719	0.25586	0.60201	0.99259	0.99016	0.79402	0.61013	0.84355	0.0015715	1.4342e-12	0.0015211	0.0024815	9.1275e-05	0.10583	0.00056937	3.7093e-08	1.1298e-08	3.8641e-13	6.26e-14	2.5564e-09	0.0032939	3.7632e-06	1.4827e-08	0.007758	0.0025863	0.093401	0.00028806	2.4068e-08	1.9356e-11	3.8069e-13	5.3745e-14	1.0551e-13	1.5143e-05	0.030554	0.17913	2.242e-05	1.1288e-08	1.4673e-14	0.57089	1-2-3-4-5	0.57089	5
8115375	FAM114A2	5	8115375	rs1382278	1	0.2662	1	1	1	1	1	0.99997	2.0997e-23	3.4105e-31	3.1932e-21	2.3132e-22	2.0938e-24	1.9808e-18	1.0825e-18	3.0392e-25	6.8619e-28	3.8397e-29	2.6041e-30	1.1144e-26	1.1556e-18	8.8282e-23	4.338e-27	8.8196e-14	1.9835e-15	8.5995e-17	5.8026e-14	1.2326e-21	1.0198e-27	1.0835e-25	3.8039e-28	5.4028e-29	3.4034e-20	2.6421e-05	1.537e-09	1.5658e-15	5.1184e-17	1.6702e-25	0.99997	1-2-3-4-5	0.99997	5
8115234	ANXA6	5	8115234	rs2303038	1	0.97522	1	1	1	0.85271	0.83875	1	5.6644e-12	3.8525e-19	2.942e-10	1.2504e-09	1.8598e-09	2.0709e-07	4.4704e-12	8.0896e-16	1.0016e-14	3.1967e-20	1.3033e-19	2.4984e-12	9.5597e-10	2.753e-11	1.0585e-11	3.4415e-09	9.8345e-09	0.14718	4.4612e-12	1.8045e-14	8.7219e-16	1.7494e-19	4.6676e-18	2.0506e-15	2.1087e-09	2.9372e-08	0.014069	0.00010483	1.6562e-13	4.5828e-17	0.83864	1-2-3-4-5	0.83864	5
8115076	CSF1R	5	8115076	rs246396	0.66703	0.12452	0.30485	0.9454	0.94534	0.99501	0.31073	0.94719	6.3562e-06	9.5008e-13	0.031423	0.0012094	0.00073586	0.00066298	5.2113e-05	7.4539e-11	6.1575e-11	1.4186e-12	3.3397e-14	4.9411e-08	0.018149	0.0020948	2.0488e-08	0.00062799	7.6955e-06	0.002366	6.0431e-06	3.6941e-08	4.7218e-14	9.3848e-13	2.0502e-11	3.9219e-13	0.00098379	0.0006667	0.6513	1.6901e-07	2.5885e-09	1.0109e-12	0.2897	1-2-3-5	0.6513	4
8114780	PCDH12	5	8114780	rs153148	0.70522	0.30644	0.56531	0.99523	0.99522	0.9789	0.89416	0.96333	4.6713e-06	4.5372e-12	0.00047604	0.0016652	4.6825e-05	0.011723	4.0365e-06	1.047e-10	1.8468e-11	5.5743e-13	6.8191e-13	1.0907e-08	0.0025599	1.9876e-06	1.1764e-08	0.0026079	0.0003112	0.007349	2.5057e-06	1.7218e-10	6.9081e-14	4.3865e-12	2.0201e-13	1.5666e-12	2.1764e-05	0.017314	0.08363	4.0661e-06	1.8515e-10	4.003e-13	0.87228	1-2-3-4-5	0.87228	5
8114733	ARAP3	5	8114733	rs7703688	0.7629	0.55158	0.75779	0.99158	0.99157	0.99875	0.95987	0.98489	1.3031e-06	3.6255e-13	0.00062749	0.00029377	3.7442e-05	0.00037455	4.9378e-06	1.8063e-11	8.9593e-12	1.8011e-13	1.9356e-14	2.5545e-09	0.0072747	7.9194e-06	3.8525e-09	0.00039525	5.5713e-06	0.00053319	7.6331e-06	5.4493e-10	1.7191e-14	1.5098e-12	2.0752e-13	9.3858e-14	0.00017391	0.0061203	0.038145	1.1481e-07	1.7143e-09	3.8823e-13	0.946	1-2-3-4-5	0.946	5
8114618	NDUFA2	5	8114618	rs1864255	0.80684	0.33442	0.71608	0.092147	0.092041	0.63798	0.99817	0.084679	5.0316e-06	4.2988e-13	0.00057962	0.36094	2.9802e-05	0.00055711	2.7078e-06	4.7331e-09	8.1103e-12	4.749e-14	3.3005e-12	7.0876e-10	0.54457	1.4164e-06	7.412e-07	4.7167e-05	0.00034646	0.00013809	9.7623e-05	4.5054e-11	9.2402e-13	1.6768e-11	9.6737e-15	3.1555e-12	0.0017296	0.0081731	0.00047285	1.2318e-06	1.999e-09	5.519e-13	0.082305	3-4	0.54457	2
8114612	CD14	5	8114612	rs778587	0.77468	0.23517	0.59428	0.38466	0.38451	0.94814	0.99595	0.35492	4.7063e-06	9.4365e-13	0.0014745	0.050821	5.6282e-05	0.00059816	6.058e-06	1.0883e-09	8.6607e-12	1.4901e-13	1.5678e-12	1.788e-09	0.56231	3.1577e-06	7.6925e-08	0.00012721	0.00017959	0.0001969	0.00014126	9.6386e-11	1.6496e-13	4.2236e-11	3.3318e-14	1.4411e-12	0.00068058	0.02942	0.0015783	7.242e-07	1.5861e-09	1.2089e-12	0.3524	3-4	0.56231	2
8114119	FSTL4	5	8114119	rs256259	1	0.99998	1	1	1	0.20347	0.03938	0.31277	3.9575e-08	6.3496e-22	4.0925e-15	1.6758e-14	4.6079e-16	0.67044	7.0983e-09	3.1504e-14	6.4494e-14	2.3724e-23	1.1223e-23	1.4334e-18	1.4261e-14	1.4277e-17	4.3448e-20	0.013839	0.00032235	0.12577	2.8252e-10	1.6488e-13	1.0952e-17	2.3846e-23	7.0044e-24	1.6716e-23	4.5679e-17	0.0026284	0.15057	1.7439e-06	8.7798e-15	1.0301e-24	0.036428	1-2	0.67044	2
8114050	SEPT8	5	8114050	rs30523	0.88302	0.19739	0.72541	0.98953	0.9894	0.99142	0.56319	0.89599	8.9674e-06	4.6018e-13	0.0037074	0.00042938	2.0686e-05	0.0068308	0.00010334	1.0279e-10	1.3017e-11	1.2532e-12	2.5781e-14	8.6353e-10	0.0062834	8.2981e-06	1.6296e-09	0.045066	7.6238e-05	0.0012147	1.8138e-05	1.3388e-09	2.0977e-14	1.7088e-12	2.7658e-13	3.3592e-14	2.3025e-05	0.04149	0.37985	2.6185e-07	3.622e-10	7.7508e-14	0.51487	1-2-3-4-5	0.51487	5
8114002	P4HA2	5	8114002	rs2136187	0.96386	0.33403	0.94019	0.93059	0.93025	0.99966	0.71199	0.91343	4.9685e-07	5.7107e-14	0.032244	2.597e-05	1.063e-05	9.831e-05	0.00028076	3.1561e-12	6.1563e-12	4.2843e-12	1.4194e-15	6.5588e-10	0.036479	0.00018845	4.3875e-10	0.0062702	7.2374e-07	0.00020587	5.6635e-05	1.46e-08	5.3562e-15	4.5239e-12	2.9288e-12	1.1068e-14	0.00046414	0.011118	0.24871	2.478e-08	5.5244e-09	7.4841e-13	0.66384	1-2-3-4-5	0.66384	5
8113873	HINT1	5	8113873	rs17165688	0.99761	0.33148	0.99609	0.99984	0.99982	0.99702	0.21509	0.99128	1.0276e-06	1.649e-14	7.6859e-05	1.0702e-05	2.3858e-06	0.00088362	1.9425e-05	3.846e-12	1.7217e-11	2.2809e-14	4.9431e-16	1.3988e-10	6.8625e-05	1.9927e-06	9.7115e-11	0.0060912	2.167e-06	0.002084	1.0406e-06	4.4049e-09	5.8848e-15	1.3236e-14	4.3733e-14	2.0197e-15	1.6922e-06	0.001563	0.77575	6.7651e-08	2.522e-10	3.5223e-15	0.21344	1-2-3-5	0.77575	4
8113800	FBN2	5	8113800	rs17164083	1	0.48882	1	0.96907	0.96903	1	1	0.9636	4.0042e-17	1.1724e-23	8.9176e-11	4.1073e-11	6.8525e-16	9.3327e-15	8.4005e-13	9.0016e-19	1.3255e-22	1.3463e-20	2.0642e-21	5.7971e-20	0.030713	4.8018e-13	3.18e-16	2.6571e-11	2.366e-13	6.4007e-15	3.8701e-05	2.8491e-17	4.8536e-22	1.1332e-12	1.8162e-20	1.6589e-20	0.00021402	0.0056503	1.387e-09	4.7538e-15	2.1962e-09	8.969e-13	0.96338	1-2-3-4-5	0.96338	5
8113790	MARCH3	5	8113790	rs4836307	0.87264	0.36139	0.81659	0.99926	0.99818	0.51968	0.17292	0.76382	0.00085878	1.9289e-13	0.00021342	0.00021388	1.6424e-05	0.21885	0.00020359	2.0295e-09	1.6692e-09	1.706e-14	5.3187e-15	4.1934e-10	0.0002905	5.2e-07	7.4831e-10	0.0094404	0.0005531	0.25982	1.7831e-05	4.197e-09	5.9915e-13	1.8681e-14	4.0277e-15	7.6787e-15	9.8027e-07	0.0055301	0.33767	7.1754e-06	4.6016e-10	7.4536e-16	0.1663	1-2-3-5	0.33767	4
8113773	ALDH7A1	5	8113773	rs900641	0.99889	0.4749	0.99868	0.99955	0.99935	0.99995	0.27775	0.98231	4.3772e-08	2.356e-15	0.00031482	6.7002e-07	7.0781e-08	1.7793e-05	0.00018752	2.4948e-13	3.0415e-13	1.7949e-13	5.7892e-17	9.637e-12	0.00013748	7.7099e-07	3.3279e-12	0.011069	1.1903e-07	2.9393e-05	8.1438e-06	8.72e-09	1.662e-16	6.4771e-14	6.0024e-14	1.3826e-16	5.8477e-07	0.0059492	0.71063	2.061e-09	4.311e-10	3.6493e-15	0.27165	1-2-3-5	0.71063	4
8113691	DTWD2	5	8113691	rs6894997	0.96738	0.38036	0.95247	0.9998	0.9998	0.99714	0.89352	0.99586	3.4651e-07	2.2236e-13	3.221e-05	6.3699e-05	6.8243e-06	0.00096171	3.3779e-07	6.6525e-12	2.3779e-12	3.5956e-14	1.1403e-14	1.8746e-09	9.4861e-05	2.6393e-07	1.1893e-09	0.00066333	1.5377e-05	0.0018078	1.8503e-07	2.6646e-11	1.0059e-14	8.3709e-14	5.2548e-14	1.0325e-13	1.9699e-06	0.0023069	0.10301	7.6494e-07	3.5347e-11	3.6722e-14	0.89104	1-2-3-4-5	0.89104	5
8113641	CDO1	5	8113641	rs411148	0.99998	0.99999	0.99999	1	0.99961	0.12353	0.037141	0.15808	0.00034857	3.6049e-17	1.2012e-08	1.2194e-08	8.4555e-10	0.81897	3.6265e-05	2.8359e-10	1.3387e-10	2.9783e-18	7.6183e-19	5.6518e-14	1.6718e-08	3.3875e-11	4.7364e-14	0.01644	0.00078342	0.056367	1.8561e-06	2.9788e-10	3.5745e-14	2.4626e-18	6.0381e-19	9.4878e-19	6.5913e-11	0.0053341	0.070695	1.559e-06	2.4079e-11	9.1871e-20	0.03102	1-2	0.81897	2
8113551	MCC	5	8113551	rs2112452	0.99999	0.81291	0.99999	1	0.99973	0.092898	0.034559	0.13082	0.00024634	3.2697e-18	1.8975e-09	2.3914e-09	1.4333e-10	0.85015	2.3824e-05	2.9265e-10	6.9315e-11	2.5012e-19	8.2906e-20	5.7409e-15	2.9319e-09	5.1389e-12	9.1462e-15	0.011845	0.0013296	0.055378	1.45e-06	1.5671e-10	2.554e-14	2.474e-19	5.3682e-20	1.0892e-19	1.1398e-11	0.0055851	0.047801	2.0874e-06	1.498e-11	9.5855e-21	0.027641	1-2	0.85015	2
8113504	NREP	5	8113504	rs42283	0.90112	0.27032	0.81222	0.33898	0.3382	0.99984	0.5732	0.31769	3.6396e-07	6.3035e-14	0.30367	9.2179e-05	6.7583e-06	4.297e-05	0.0006622	3.4126e-12	9.4623e-13	6.5721e-12	2.1876e-15	1.3781e-10	0.3558	0.00049117	4.3541e-10	0.0078273	4.5705e-07	1.8526e-05	0.00011842	1.0551e-08	1.1834e-15	9.1081e-12	1.3969e-12	3.7409e-15	0.0009557	0.014087	0.11408	3.2201e-09	2.3441e-09	3.311e-13	0.20215	3-4	0.3558	2
8113483	TMEM232	5	8113483	rs10069246	0.9999	0.2037	0.99972	1	1	0.87974	0.12008	0.97855	6.8546e-07	7.1054e-15	4.4556e-07	3.885e-07	6.9933e-08	0.017121	9.4234e-07	1.3743e-12	1.4597e-11	1.4457e-15	9.4194e-17	1.4172e-10	6.2021e-07	5.831e-09	2.6819e-12	0.0035604	1.6038e-05	0.10312	4.9921e-08	1.8068e-10	2.5867e-15	6.3091e-16	3.15e-15	7.2491e-16	6.6534e-09	0.00074783	0.75612	1.0113e-06	8.7027e-12	1.525e-16	0.11931	1-2-3-5	0.75612	4
8113413	NUDT12	5	8113413	rs7723689	1	1	1	1	1	1	0.016339	1	6.1202e-20	8.1927e-28	3.6424e-15	3.0598e-19	6.0108e-20	4.109e-16	1.3161e-13	2.083e-25	1.6035e-24	1.5614e-23	1.6967e-29	8.4114e-24	9.9815e-16	1.0391e-16	2.1291e-24	4.8729e-06	5.6278e-19	5.6206e-15	1.6375e-15	3.1748e-16	4.3202e-28	2.6862e-24	8.583e-23	7.382e-29	2.8528e-17	1.033e-07	0.98366	6.9946e-20	3.7195e-18	1.4636e-24	0.016339	1-2-3-5	0.98366	4
8113403	GIN1	5	8113403	rs3776859	0.99993	0.15048	0.99975	0.65755	0.65733	0.71161	1	0.57544	1.3934e-08	6.6386e-16	1.6016e-06	0.27032	5.0344e-08	1.1544e-06	8.4463e-09	6.8838e-08	2.6111e-14	1.1996e-16	6.3672e-12	1.247e-12	0.071983	3.3274e-09	2.6392e-07	1.1989e-07	0.018008	3.9613e-07	0.00022104	1.382e-13	6.6048e-12	5.7568e-12	2.3698e-17	4.3628e-12	0.0001421	0.064024	1.2731e-06	5.6034e-05	2.7904e-09	1.3876e-13	0.57524	1-2-3-4-5	0.57524	5
8113369	SLCO4C1	5	8113369	rs12658856	0.68871	0.10453	0.29062	0.17392	0.17339	0.99255	0.59635	0.15343	1.1128e-05	2.5445e-12	0.33112	0.0012915	0.00015037	0.003567	0.00043269	6.8198e-11	3.9032e-11	1.3533e-11	5.5101e-14	7.8984e-09	0.49229	0.00034551	6.1521e-09	0.0069445	1.8129e-05	0.0024133	9.3786e-05	4.9908e-09	2.8427e-14	1.7802e-11	1.9431e-12	1.1042e-13	0.00087961	0.010804	0.058671	1.6632e-07	1.3578e-09	4.3576e-13	0.090969	3-4	0.49229	2
8113286	RIOK2	5	8113286	rs3734010	0.99999	0.93184	0.99999	0.99997	0.99997	1	0.99584	0.99792	1.71e-10	8.1744e-18	1.2617e-07	1.2206e-07	9.8536e-10	1.0218e-07	3.2125e-08	4.5211e-14	2.559e-15	3.3378e-17	4.2228e-18	8.1567e-14	2.5965e-05	7.8101e-10	2.3695e-12	1.5111e-05	1.8488e-08	8.9974e-07	1.4211e-06	2.7444e-12	1.5303e-16	2.4179e-15	3.3351e-17	4.7377e-17	2.3849e-07	0.0020381	0.0041445	3.5391e-09	2.2446e-10	5.5258e-16	0.99377	1-2-3-4-5	0.99377	5
8113250	ERAP1	5	8113250	rs27529	1	0.32426	1	1	1	1	0.99729	1	2.4149e-19	1.6098e-26	4.4782e-13	1.6046e-17	3.2358e-18	8.5874e-17	1.0518e-13	1.4477e-24	1.7876e-24	6.2773e-23	4.3698e-28	7.2165e-23	2.7482e-12	9.1976e-15	1.2617e-22	1.0762e-07	3.8754e-19	1.7514e-16	1.7875e-13	4.3694e-17	1.1948e-27	2.7994e-22	1.5622e-22	1.2219e-27	1.6672e-13	1.9256e-06	0.0027076	8.5246e-21	3.1217e-16	2.5586e-22	0.99729	1-2-3-4-5	0.99729	5
8113220	ELL2	5	8113220	rs1458018	0.99981	0.17515	0.9994	0.90973	0.90465	0.99963	0.99995	0.71552	7.4235e-09	2.7552e-16	1.3382e-05	0.00035628	1.9984e-08	5.2069e-07	6.8027e-07	3.2523e-10	8.9028e-15	6.4252e-16	2.8324e-15	5.7759e-13	0.089832	1.4864e-08	4.579e-10	5.927e-06	9.0535e-06	1.3404e-07	0.0050861	3.4161e-12	2.0641e-14	1.6297e-12	9.286e-17	2.4825e-15	6.6058e-05	0.18917	3.1386e-05	2.2233e-08	1.2578e-08	3.11e-14	0.71542	1-2-3-4-5	0.71542	5
8113214	GLRX	5	8113214	rs3822753	0.99369	0.29926	0.98813	0.99983	0.99983	0.99878	0.9776	0.99844	2.8605e-08	2.3752e-13	6.9651e-06	5.3799e-05	4.464e-06	0.00014047	2.7676e-08	1.4712e-12	3.8505e-13	2.7704e-14	9.0037e-14	1.1048e-08	0.0001012	2.405e-07	2.6057e-09	3.4001e-05	1.6044e-05	0.0010054	4.5063e-08	5.1571e-12	3.8167e-15	5.6213e-13	2.5284e-13	2.599e-12	7.6011e-06	0.001203	0.02121	1.7041e-06	1.8378e-11	1.0162e-12	0.97622	1-2-3-4-5	0.97622	5
8113157	TTC37	5	8113157	rs17084869	1	0.99757	1	0.99069	0.99069	0.99999	1	0.98927	2.0215e-13	4.0026e-20	1.1587e-09	1.3168e-05	1.4589e-11	3.1222e-11	8.4465e-12	7.5375e-14	2.1334e-18	1.6652e-19	5.7253e-17	3.0837e-16	0.0090042	4.144e-11	3.0253e-10	9.4623e-10	4.3923e-09	4.8223e-11	2.9603e-06	4.0313e-15	1.9207e-16	2.5617e-13	4.0677e-19	4.9324e-16	0.00029346	0.0017088	5.9025e-07	1.8868e-10	1.8493e-09	8.5293e-14	0.98898	1-2-3-4-5	0.98898	5
8113113	KIAA0825	5	8113113	rs10035650	1	0.48229	1	0.077792	0.077745	1	0.99975	0.078006	2.8383e-16	4.9416e-23	0.0002249	2.5081e-12	5.3516e-15	3.2433e-14	9.1548e-08	3.8823e-20	6.1425e-22	1.2853e-14	3.2729e-23	1.1002e-19	0.9173	2.8156e-07	1.8097e-17	2.0805e-06	3.4606e-15	1.0676e-14	4.6767e-05	1.4073e-12	1.6558e-23	2.7734e-11	1.7471e-15	7.1087e-23	0.0046855	0.0044227	1.8457e-05	2.4788e-17	1.6386e-09	1.3569e-12	0.073301	3-4	0.9173	2
8113103	KIAA0825	5	8113103	rs10035650	1	0.47815	1	0.0052707	0.0052451	1	1	0.0050983	3.2199e-21	1.498e-28	1.6707e-08	7.4258e-17	1.2112e-20	4.2257e-19	7.502e-12	1.8137e-24	5.2733e-27	4.1126e-19	6.4913e-28	2.7173e-25	0.99411	6.6044e-12	1.5571e-22	6.9982e-11	2.1261e-19	1.1775e-19	2.5531e-05	5.3132e-17	3.3688e-28	4.5225e-12	3.1637e-20	6.5015e-28	0.00061859	0.00076538	3.5198e-10	6.9857e-22	2.3347e-10	7.3318e-14	0.0044798	3-4	0.99411	2
8113097	KIAA0825	5	8113097	rs10035650	1	0.47368	1	0.0032356	0.0032097	1	1	0.0028191	8.3311e-24	1.7591e-30	1.1474e-08	4.6106e-18	6.6533e-23	8.2676e-21	3.6953e-12	4.602e-26	1.6743e-29	8.3037e-20	4.2561e-29	3.9377e-27	0.99644	4.124e-12	4.7968e-24	2.0161e-11	7.4793e-21	2.568e-21	2.5842e-05	2.5096e-17	6.7059e-30	3.8079e-12	6.5253e-21	3.4329e-29	0.00032017	0.00071082	9.5577e-11	2.6339e-23	1.3725e-10	3.5452e-14	0.0024989	3-4	0.99644	2
8113039	MEF2C	5	8113039	rs254778	0.91605	0.30848	0.85758	0.99946	0.9993	0.54791	0.19569	0.45276	8.377e-05	5.6585e-12	0.00015432	0.00015445	3.4154e-05	0.42031	7.323e-05	2.1559e-10	8.2257e-11	5.0996e-13	6.9096e-14	5.9356e-09	0.00019178	7.9514e-07	1.7651e-09	0.09673	0.00078246	0.030717	4.6297e-06	6.2933e-10	5.8189e-14	2.4348e-13	6.2631e-14	1.0469e-13	1.623e-06	0.028758	0.25621	2.3059e-06	8.4576e-11	8.6558e-15	0.16579	1-2	0.42031	2
8112961	RPS23	5	8112961	rs862241	1	0.5	1	1	1	1	0.99521	1	3.5367e-27	2.9136e-35	1.2738e-25	7.7458e-27	1.2888e-27	5.0343e-23	8.0232e-23	1.5763e-32	2.2143e-32	8.3947e-35	5.8666e-37	3.081e-31	2.3838e-25	4.3774e-27	5.6659e-32	6.1503e-16	9.3352e-26	4.8155e-22	4.7147e-23	9.5134e-25	1.3776e-35	9.0603e-35	1.787e-33	3.4082e-36	1.9675e-26	9.9794e-16	0.0047865	9.0511e-27	6.367e-24	4.0527e-34	0.99521	1-2-3-4-5	0.99521	5
8112902	DHFR	5	8112902	rs1222809	1	0.21855	1	0.94572	0.94572	1	1	0.95616	9.2936e-27	6.2074e-33	2.9945e-15	6.751e-21	1.4869e-25	6.4347e-24	3.5571e-18	7.1153e-29	1.8684e-32	3.7156e-26	6.7962e-32	7.7799e-30	0.043825	2.4617e-17	2.0017e-26	1.6761e-17	1.2673e-23	1.329e-24	5.9012e-07	6.2672e-22	1.7801e-32	9.0261e-14	2.7195e-26	8.2011e-32	0.010457	1.8471e-05	1.8766e-15	4.3656e-26	5.3427e-09	1.0761e-12	0.9457	1-2-3-4-5	0.9457	5
8112896	ANKRD34B	5	8112896	rs1650666	1	0.25666	1	0.43108	0.42671	1	1	0.3771	9.5593e-18	1.981e-24	2.0476e-12	2.1385e-10	1.3952e-16	1.0731e-15	1.338e-14	2.8739e-18	1.7676e-23	6.4163e-23	1.5451e-21	3.7037e-21	0.56742	2.649e-15	2.1304e-16	8.5069e-14	1.4985e-13	3.1713e-16	0.0043747	1.0138e-19	3.0279e-22	1.7614e-12	9.4509e-24	9.6768e-22	0.0014964	0.051109	5.1867e-13	3.5186e-16	3.7227e-08	1.082e-13	0.3756	3-4	0.56742	2
8112865	SERINC5	5	8112865	rs11950944	1	1	1	0.19756	0.19743	1	0.88734	0.20796	5.2475e-14	4.5026e-21	0.084611	2.4219e-12	2.316e-13	4.0619e-12	6.2761e-05	2.311e-19	7.0919e-20	1.7669e-12	1.5592e-22	1.5376e-17	0.7034	0.0013166	1.5121e-17	0.00047915	2.8913e-14	1.3309e-12	6.7066e-05	6.0382e-09	5.802e-23	1.1262e-11	2.6916e-12	3.5463e-22	0.013114	0.003425	0.026192	1.6122e-16	6.7818e-09	2.2033e-12	0.16733	3-4	0.7034	2
8112857	MTX3	5	8112857	rs6876520	0.86142	0.41034	0.81857	0.99961	0.99168	0.49631	0.22137	0.51969	0.0055468	1.1556e-13	0.00011013	0.00010605	3.4841e-05	0.41836	0.0022301	1.1384e-08	5.851e-09	9.54e-15	3.1354e-15	6.296e-10	0.00013565	7.3483e-07	1.0693e-09	0.031452	0.0013705	0.078266	0.00015677	3.0279e-08	2.9654e-12	9.9864e-15	4.5708e-15	9.4876e-15	1.0451e-06	0.020846	0.24263	5.3146e-06	3.4426e-09	6.9928e-16	0.19875	1-2	0.41836	2
8112807	ARSB	5	8112807	rs163126	1	0.99857	1	0.014329	0.014294	1	0.99988	0.01191	1.498e-11	5.8591e-19	0.00010845	6.097e-09	5.5753e-11	1.2669e-09	8.7328e-08	4.1283e-16	5.7716e-17	4.7938e-15	1.2736e-19	1.3187e-15	0.98522	5.8864e-08	1.2627e-14	1.371e-06	3.9822e-11	7.9918e-10	3.4812e-05	7.7706e-13	1.0896e-19	1.3897e-11	3.6524e-16	1.1655e-19	0.00034241	0.0027256	7.319e-06	2.0188e-13	2.3655e-10	1.3129e-13	0.01156	3-4	0.98522	2
8112746	WDR41	5	8112746	rs10070168	1	0.63628	1	1	1	1	1	1	5.7215e-22	3.2122e-31	1.4135e-22	1.838e-21	1.2864e-23	2.3693e-16	5.007e-20	1.0681e-24	3.9976e-27	1.118e-31	6.1478e-31	3.5985e-27	8.5217e-21	1.68e-24	3.2788e-26	1.1433e-12	1.1107e-14	1.3046e-15	1.6611e-17	8.7494e-24	1.5171e-27	1.4054e-29	2.7226e-31	1.0262e-29	2.7609e-22	3.005e-06	7.278e-09	3.4198e-15	9.7109e-21	1.6916e-29	1	1-2-3-4-5	1	5
8112615	ENC1	5	8112615	rs10942714	1	0.3304	1	1	1	1	1	0.99999	5.0242e-26	3.189e-32	2.226e-21	2.0547e-16	5.3957e-24	2.3601e-23	7.9792e-24	1.4057e-23	7.5161e-31	6.7627e-31	3.2963e-26	6.5551e-28	2.8884e-09	2.0719e-22	1.2096e-20	1.1386e-21	1.0498e-16	1.1389e-22	4.1015e-10	9.2741e-27	2.5818e-25	3.3773e-19	4.1895e-30	7.5257e-25	5.7463e-10	7.9709e-06	1.1882e-18	6.4424e-17	3.4824e-11	7.84e-19	0.99999	1-2-3-4-5	0.99999	5
8112458	TAF9	5	8112458	rs12187268	0.97501	0.43885	0.96858	0.54048	0.53978	0.73029	0.99985	0.49584	4.1477e-07	3.8596e-14	3.9245e-05	0.26739	2.7235e-06	3.2646e-05	3.9409e-07	5.6181e-08	9.8701e-13	3.2396e-15	2.2813e-12	6.5645e-11	0.19153	1.2815e-07	4.7921e-07	4.3799e-06	0.0022657	1.1081e-05	0.00069944	9.9958e-12	8.7888e-12	6.1645e-12	7.7671e-16	2.2132e-12	0.00056063	0.042198	6.1209e-05	8.4703e-06	1.4011e-08	2.1078e-13	0.4952	1-2-3-4-5	0.4952	5
8112439	CCDC125	5	8112439	rs4288083	0.98523	0.22198	0.96376	0.76522	0.76485	0.99965	0.27659	0.75443	1.691e-07	3.1153e-14	0.16549	0.00031504	3.3805e-06	1.8386e-05	0.00033832	6.3015e-12	4.9104e-13	6.2819e-12	5.6355e-15	6.3443e-11	0.067722	0.00081201	6.6691e-10	0.0077019	7.3592e-07	7.8098e-06	2.4914e-05	1.7462e-08	1.2636e-15	3.1729e-12	3.4987e-12	5.1199e-15	0.00043811	0.0039604	0.54904	2.5809e-09	1.2903e-09	2.4163e-13	0.20413	1-2-3-5	0.54904	4
8112376	CENPK	5	8112376	rs33394	1	0.98377	1	1	1	0.043651	0.0050681	1	5.9615e-26	3.3941e-39	2.099e-29	1.8086e-30	5.9446e-32	2.9869e-07	2.3733e-26	1.4512e-31	1.7965e-31	2.656e-39	1.0098e-40	9.3062e-36	1.8012e-28	2.4533e-32	4.6841e-36	1.0248e-09	9.9172e-11	0.95635	5.5868e-27	5.71e-31	5.9712e-35	1.2262e-38	4.4667e-40	1.4265e-40	2.285e-31	6.9562e-10	0.038585	1.7812e-06	1.2954e-31	2.8454e-40	0.0050663	1-2-5	0.95635	3
8112342	ADAMTS6	5	8112342	rs149514	1	0.98781	1	1	1	0.22703	0.056085	0.1822	8.6461e-13	6.1539e-17	1.6041e-13	1.9789e-13	1.3961e-14	0.75103	3.545e-13	4.526e-18	1.0058e-18	1.4981e-18	4.6554e-19	4.4553e-14	2.3353e-13	4.5878e-16	8.5751e-19	0.05408	0.00046405	0.021475	5.2759e-14	4.8134e-18	8.8014e-22	7.3052e-19	2.1328e-19	4.0699e-19	1.0198e-15	0.01222	0.11733	5.9452e-07	9.8662e-19	2.1031e-20	0.043401	1-2	0.75103	2
8112033	ARL15	5	8112033	rs1544780	0.99436	0.28974	0.98892	0.99999	0.99999	0.51232	0.1302	0.98211	1.2698e-07	5.0062e-14	2.7399e-06	2.976e-06	9.0095e-07	0.017046	6.5796e-08	5.5295e-13	3.1626e-12	2.6149e-15	7.5612e-16	1.3295e-09	4.5099e-06	2.1447e-08	2.8508e-11	0.00058313	2.0046e-05	0.4706	8.0083e-09	9.6871e-12	1.0021e-15	1.926e-15	5.0275e-15	9.0316e-15	3.3134e-08	0.00023301	0.38156	5.2657e-06	1.0083e-12	4.8751e-16	0.12994	1-2-5	0.4706	3
8112020	MOCS2	5	8112020	rs16881049	0.68354	0.56145	0.6817	0.91115	0.91098	0.9989	0.90344	0.70508	1.4652e-06	7.618e-13	0.010596	0.00055119	2.3958e-05	0.00041266	6.901e-05	2.1918e-11	3.4288e-12	8.0398e-12	5.0118e-14	1.1173e-09	0.077548	1.4594e-05	1.7632e-09	0.016532	7.9325e-06	0.00010616	0.00010727	5.9382e-10	5.0071e-15	3.6063e-11	7.9185e-13	4.4066e-14	0.00011183	0.1891	0.068805	2.5792e-08	7.6306e-10	5.3899e-13	0.63602	1-2-3-4-5	0.63602	5
8112007	EMB	5	8112007	rs13174293	0.99999	0.30174	0.99999	0.94696	0.94695	1	0.97141	0.96975	1.0456e-10	4.0088e-17	0.00025477	7.5027e-08	4.2312e-08	1.6854e-08	4.0778e-07	3.8142e-15	8.9283e-15	6.0512e-15	1.9863e-18	5.2138e-13	0.029775	0.00085115	5.1313e-12	2.951e-06	3.2337e-10	6.5351e-08	5.5154e-06	1.1936e-08	2.6562e-17	3.1618e-13	5.1518e-13	2.3392e-17	0.022158	0.00020771	0.027481	2.1277e-11	5.8555e-08	1.6941e-12	0.91926	1-2-3-4-5	0.91926	5
8111925	ANXA2R	5	8111925	rs10941609	0.99809	0.62422	0.99832	0.99989	0.99989	0.90934	0.60652	0.99979	1.8345e-08	5.1657e-14	2.8831e-06	5.5215e-06	9.2575e-05	0.00010333	1.9426e-08	3.7404e-13	1.2901e-11	4.5462e-15	2.5598e-15	1.3708e-07	8.0844e-06	1.2347e-06	6.0935e-09	2.077e-05	1.9455e-06	0.090445	9.3497e-09	6.6064e-11	2.9288e-14	8.7544e-15	5.0702e-13	2.1189e-12	4.0187e-06	6.8554e-05	0.30282	1.2847e-05	3.602e-11	1.0015e-13	0.60642	1-2-3-4-5	0.60642	5
8111552	NADK2	5	8111552	rs10075150	0.99969	0.94726	0.99982	0.99975	0.99964	0.94972	0.99896	0.84476	1.2677e-06	2.9472e-16	8.0135e-07	0.00015946	1.5391e-08	0.00066597	2.9591e-07	6.0505e-08	1.5174e-12	5.0541e-17	4.2698e-15	5.0684e-13	8.5002e-05	1.8715e-09	2.0095e-10	1.819e-05	0.049182	0.0001676	0.00010861	4.3137e-12	4.0711e-12	6.9026e-15	1.0232e-17	2.6642e-15	2.0723e-07	0.10502	0.00018749	0.00010032	1.34e-09	1.7123e-16	0.84431	1-2-3-4-5	0.84431	5
8111417	SLC45A2	5	8111417	rs34677	0.73952	0.14957	0.43027	0.096947	0.096865	0.32928	0.9957	0.085832	6.7841e-06	1.3033e-12	0.0013599	0.66853	9.7463e-05	0.00084956	6.391e-06	7.5134e-09	1.7204e-11	1.354e-13	1.442e-11	2.8337e-09	0.2325	4.7707e-06	7.4477e-07	0.00011302	0.0009208	0.00031181	6.8892e-05	1.4995e-10	1.1055e-12	1.7011e-11	3.681e-14	8.392e-12	0.0005562	0.009809	0.0015469	2.61e-06	1.166e-09	4.2479e-13	0.083311	4	0.66853	1
8111153	MYO10	5	8111153	rs2625177	0.91256	0.8028	0.93613	0.29166	0.29044	0.99349	0.99989	0.25974	1.6155e-07	2.5465e-14	3.7816e-05	0.0064682	9.8377e-07	1.6517e-05	4.6029e-07	4.6283e-10	2.6423e-13	3.0042e-15	6.7333e-14	3.6416e-11	0.70072	9.7921e-08	8.9285e-09	4.4157e-06	2.0495e-05	4.2753e-06	0.0012226	8.5668e-12	5.2409e-14	9.4759e-12	5.9673e-16	5.072e-14	0.0011113	0.031775	4.6089e-05	5.5205e-08	1.6366e-08	2.1923e-13	0.25857	3-4	0.70072	2
8111136	FAM134B	5	8111136	rs256884	1	0.5	1	0.025675	0.02561	1	1	0.022582	3.2428e-22	1.4717e-29	1.623e-12	9.4266e-18	9.8681e-22	2.6575e-19	4.411e-15	2.2408e-25	5.4545e-28	1.767e-23	7.9061e-29	2.6165e-26	0.97377	1.9171e-15	1.3252e-23	4.6676e-13	3.3019e-20	5.391e-20	6.5322e-05	5.3693e-20	3.8249e-29	1.7599e-12	2.9782e-24	6.2372e-29	0.00055097	0.003579	2.7051e-12	1.1205e-22	6.9691e-10	3.3096e-14	0.022031	3-4	0.97377	2
8111101	ANKH	5	8111101	rs258222	0.99939	0.3169	0.99891	0.62755	0.62679	1	0.86745	0.51967	3.8037e-09	3.8542e-16	0.052404	5.3089e-07	9.1004e-08	6.5271e-07	0.00045624	3.9387e-14	9.7749e-15	2.1816e-12	1.6286e-17	1.4381e-12	0.31974	2.9763e-05	3.0545e-12	0.016665	7.6453e-09	1.6719e-07	0.00030174	2.2869e-09	9.5357e-18	1.2742e-11	1.7343e-13	2.6328e-17	0.00027363	0.090765	0.062997	2.4088e-11	2.0517e-09	1.6653e-13	0.45637	1-2-3-4-5	0.45637	5
8110966	FAM173B	5	8110966	rs2259642	0.94329	0.5375	0.94043	0.090141	0.089867	0.99851	0.99648	0.079181	1.9485e-07	5.5018e-14	0.0026964	0.0014317	6.1446e-06	3.0476e-05	8.2898e-06	3.6933e-11	6.6049e-13	1.0375e-13	1.8954e-14	2.749e-10	0.905	3.1663e-06	4.0239e-09	7.8282e-05	2.8078e-06	1.9221e-05	0.00026546	8.1257e-11	8.9262e-15	1.1133e-11	2.0056e-14	4.0649e-14	0.00072594	0.011309	0.00068082	1.8532e-08	2.0132e-09	2.932e-13	0.077746	3-4	0.905	2
8110920	FASTKD3	5	8110920	rs162027	0.95804	0.39308	0.94044	0.99921	0.99921	0.99696	0.90862	0.98672	1.9412e-07	9.1432e-13	6.7937e-05	8.2584e-05	3.6843e-06	0.0013871	5.7048e-07	3.5527e-12	7.6776e-13	2.591e-13	1.228e-13	5.6806e-09	0.00062651	4.428e-07	8.2457e-10	0.0014458	2.6341e-05	0.0015392	4.0463e-07	2.7456e-11	2.159e-15	3.3762e-12	2.3062e-13	7.5147e-13	8.5476e-06	0.0096455	0.086939	5.3082e-07	3.1782e-11	9.2906e-13	0.89823	1-2-3-4-5	0.89823	5
8110841	LPCAT1	5	8110841	rs36979	0.84756	0.29177	0.74101	0.98278	0.98277	0.98923	0.48776	0.99107	2.0083e-06	2.5517e-13	0.0015507	0.0025562	0.0026799	0.00017463	4.3637e-06	2.8724e-10	1.4569e-10	1.9776e-13	3.8307e-14	1.846e-07	0.0041679	0.0041019	1.3788e-07	8.2515e-05	1.4707e-05	0.0053373	3.618e-06	2.2805e-08	4.8473e-13	2.9446e-13	6.1572e-11	2.8206e-12	0.0021596	0.00037301	0.4983	1.2219e-06	4.816e-09	3.3283e-12	0.47849	1-2-3-5	0.4983	4
8110755	SLC12A7	5	8110755	rs6894574	1	0.90822	1	1	1	1	0.0017651	1	1.4455e-28	1.8314e-35	1.2043e-25	9.9392e-27	3.4674e-28	3.3122e-22	7.6495e-26	1.0853e-33	7.2014e-34	2.3274e-34	5.5831e-37	9.0427e-32	1.3951e-25	1.1991e-27	2.6529e-32	2.8596e-13	3.7306e-25	7.4325e-21	4.5429e-27	2.3137e-29	4.5103e-37	1.091e-34	6.3686e-34	1.2159e-36	1.2094e-27	4.1903e-15	0.99823	5.8243e-26	9.6406e-31	2.7601e-35	0.0017651	1-2-3-5	0.99823	4
8110678	CCDC127	5	8110678	rs6555055	1	0.49993	1	1	1	0.98205	0.28418	0.99178	1.5596e-08	4.4691e-17	3.1411e-09	3.9586e-09	1.7468e-10	0.0048312	4.0026e-08	1.3765e-13	8.1486e-14	6.766e-18	3.9203e-18	1.3302e-13	9.2035e-09	1.3563e-11	1.9419e-14	0.0017533	2.6314e-05	0.013096	6.7281e-09	3.9967e-12	7.3777e-17	1.8562e-17	3.312e-18	6.9943e-18	5.227e-11	0.0016042	0.69614	6.5671e-07	5.3647e-13	1.3098e-18	0.28255	1-2-3-5	0.69614	4
8110629	BTNL3	5	8110629	rs11249756	0.95838	0.42819	0.94639	0.38269	0.3826	0.5313	0.99946	0.33026	2.0579e-06	1.7849e-13	5.0997e-05	0.46304	4.0595e-06	0.00021464	7.9556e-07	9.686e-09	4.3218e-12	1.2627e-14	8.6423e-11	2.1082e-10	0.15395	1.3162e-07	4.0312e-07	1.8295e-05	0.0053573	6.1999e-05	8.5599e-05	1.5517e-11	1.5389e-12	6.3672e-11	2.0024e-15	2.4979e-11	0.00026233	0.047012	0.00018782	1.3192e-05	1.3242e-09	9.7483e-13	0.32973	4	0.46304	1
8110620	BTNL3	5	8110620	rs4700772	1	0.95857	1	0.99464	0.99464	0.99839	1	0.99452	7.5692e-16	6.4021e-21	3.2564e-13	0.0015851	2.6938e-13	2.483e-12	9.8584e-16	6.3964e-12	2.1303e-20	2.8779e-22	9.8909e-14	7.7025e-16	0.003526	4.9747e-15	8.2301e-08	1.6949e-13	9.7983e-06	3.9258e-11	2.9403e-07	9.8704e-20	1.2581e-13	7.6678e-13	1.6704e-21	2.6697e-11	0.00024678	0.00035888	4.8128e-11	1.6988e-05	3.441e-10	4.0828e-12	0.99426	1-2-3-4-5	0.99426	5
8110606	BTNL8	5	8110606	rs10063135	0.94471	0.60682	0.94965	0.98529	0.98524	0.98321	0.92837	0.98143	4.0311e-06	8.0293e-14	0.0027632	0.0024837	0.00027485	0.00054286	1.5098e-05	1.609e-09	5.1236e-10	1.0933e-13	5.4806e-14	5.987e-09	0.0087741	2.8563e-05	3.9453e-07	0.00023568	0.00020173	0.013229	2.3765e-05	3.8842e-09	1.7202e-11	5.1196e-13	1.9683e-13	3.2247e-12	0.00038742	0.00353	0.054532	5.6312e-05	8.84e-09	2.8145e-13	0.91292	1-2-3-4-5	0.91292	5
8110486	ZNF879	5	8110486	rs7711420	1	0.99247	1	1	1	0.99999	0.74638	0.98892	8.5367e-12	1.2719e-20	1.8589e-11	1.0287e-12	6.764e-14	3.8758e-06	4.8425e-09	1.1247e-16	2.8991e-17	6.2148e-20	4.8127e-22	2.7796e-17	2.8194e-11	7.38e-14	5.1144e-18	0.0040048	4.8189e-08	1.9128e-06	1.0507e-09	2.9563e-13	5.761e-20	6.571e-20	2.0481e-20	8.3775e-22	1.7155e-13	0.0070706	0.24961	5.6184e-10	9.9513e-14	4.2471e-21	0.73931	1-2-3-4-5	0.73931	5
8110147	SIMC1	5	8110147	rs4615312	0.99991	0.92466	0.99995	0.11296	0.11282	0.99999	0.99817	0.080658	2.611e-10	6.3851e-17	0.0014628	6.3565e-06	7.531e-09	4.928e-08	2.83e-06	1.4131e-13	8.5005e-16	1.0279e-13	2.194e-16	1.5704e-13	0.88519	8.811e-07	9.4946e-12	7.7677e-05	3.1394e-08	1.5734e-08	0.00013627	1.9226e-11	2.1309e-17	4.4457e-11	7.275e-15	1.2371e-16	0.00037327	0.032463	0.00028223	6.8234e-11	7.3048e-10	3.0298e-13	0.080001	3-4	0.88519	2
8109830	SPDL1	5	8109830	rs17558310	0.99998	0.99905	0.99999	1	1	0.99898	0.99884	0.96194	5.1633e-08	6.3155e-17	1.0745e-08	2.1564e-07	9.0933e-10	0.00015214	5.6274e-08	2.5834e-11	1.1601e-13	4.7376e-18	3.0721e-16	1.6046e-13	1.8924e-07	3.7015e-11	7.9178e-13	3.293e-05	0.00078113	7.8934e-05	7.3724e-07	1.5329e-12	5.7601e-15	3.9993e-16	1.4406e-18	3.744e-16	8.1541e-10	0.037095	0.00089847	4.4958e-06	2.0706e-11	1.8576e-17	0.96096	1-2-3-4-5	0.96096	5
8109773	WWC1	5	8109773	rs2112555	0.93196	0.45741	0.91644	0.99941	0.99926	0.38207	0.17847	0.59207	0.00010496	1.4084e-13	8.0304e-05	9.7845e-05	2.2358e-06	0.38791	3.8353e-05	3.5326e-10	2.7291e-10	1.2258e-14	4.7838e-15	4.5511e-10	0.00040419	1.5433e-07	2.4621e-10	0.0095327	0.00068271	0.22912	7.3512e-06	9.3123e-10	1.1781e-13	2.7108e-14	3.381e-15	7.5383e-15	8.2331e-07	0.0090661	0.19474	5.738e-06	1.9451e-10	1.0244e-15	0.16821	1-2	0.38791	2
8109438	LARP1	5	8109438	rs3867429	0.99906	0.99404	0.99947	0.46033	0.46028	0.96271	1	0.36306	2.2456e-09	1.6442e-15	3.8635e-07	0.03702	2.4983e-08	5.6983e-07	1.4183e-09	2.831e-10	4.6175e-15	1.459e-16	6.1974e-12	2.0047e-12	0.50225	8.9366e-10	3.1725e-08	7.1123e-08	0.00027052	1.436e-07	4.7901e-05	2.5749e-14	3.5665e-14	2.2978e-10	2.2453e-17	2.2936e-12	0.00040081	0.097353	6.3845e-07	5.5015e-07	4.0283e-10	2.1118e-12	0.36266	3-4	0.50225	2
8109426	GALNT10	5	8109426	rs4958733	0.99992	0.61865	0.99992	1	1	0.99229	0.9534	0.96745	1.6434e-09	6.4052e-15	2.3967e-08	1.2283e-07	1.1225e-09	0.0040375	2.0647e-09	1.209e-13	2.1981e-15	8.5425e-16	3.5373e-15	2.8468e-11	2.7918e-07	6.5213e-11	3.2262e-13	0.00073061	0.00054845	0.0031159	4.1154e-09	3.0095e-14	1.6006e-17	2.0913e-14	5.9237e-16	7.2784e-15	8.4193e-10	0.027233	0.038716	4.136e-06	5.7574e-14	1.8039e-15	0.92561	1-2-3-4-5	0.92561	5
8109344	GM2A	5	8109344	rs1004736	1	1	1	1	1	1	1	1	2.2064e-27	3.2654e-34	3.486e-24	2.4991e-20	9.9161e-24	4.6843e-25	6.1267e-26	2.4237e-27	3.0675e-30	8.6848e-34	4.1634e-31	2.081e-28	1.4648e-16	3.2992e-24	2.199e-20	1.1622e-23	5.9662e-22	1.7227e-22	8.4375e-18	1.2562e-27	9.5072e-25	5.3753e-26	1.0815e-31	9.9723e-26	9.6446e-14	1.3283e-12	1.2191e-18	2.0261e-17	4.796e-15	1.8076e-21	1	1-2-3-4-5	1	5
8109283	NDST1	5	8109283	rs2343813	1	0.49261	1	0.62227	0.62191	1	0.99753	0.61187	8.0228e-12	1.4651e-18	0.00098121	1.7589e-08	1.5064e-10	1.0706e-09	4.5437e-06	6.992e-16	2.8785e-17	1.5563e-14	3.1665e-19	4.3381e-15	0.37522	3.6445e-06	1.4106e-13	2.5186e-05	6.1764e-11	5.3286e-10	0.00035606	2.0662e-10	4.0022e-19	3.8029e-12	1.293e-14	9.7484e-19	0.0015292	0.011546	0.0014575	6.7473e-13	1.4975e-08	4.3787e-13	0.60888	1-2-3-4-5	0.60888	5
8109179	PPARGC1B	5	8109179	rs13158830	0.77763	0.26822	0.62204	0.24793	0.24651	0.99853	0.8071	0.20235	2.0764e-06	2.2031e-13	0.14292	0.001084	4.7613e-05	0.00022468	0.000952	7.998e-11	5.552e-12	3.7383e-12	2.0358e-14	1.194e-09	0.60726	0.0001075	3.7327e-09	0.0088512	7.3978e-06	9.9941e-05	0.000466	5.529e-09	1.4266e-14	1.3688e-11	4.6935e-13	3.4848e-14	0.00064999	0.035877	0.039694	2.7781e-08	3.3841e-09	2.5573e-13	0.16175	3-4	0.60726	2
8109149	PCYOX1L	5	8109149	rs352347	1	0.49421	1	0.99781	0.99759	1	0.99789	0.99296	1.2461e-17	9.1999e-24	4.6543e-05	6.1949e-15	6.5203e-17	2.9303e-15	4.3933e-05	5.789e-22	2.6735e-23	7.9627e-16	3.9122e-25	8.64e-21	0.0021081	4.6671e-08	3.4323e-20	0.00010969	6.3965e-17	6.8686e-16	0.00017933	9.6179e-10	2.9321e-25	2.6009e-14	1.2505e-16	4.9598e-25	3.2009e-05	0.0045509	0.001913	3.5669e-19	7.3292e-08	3.2785e-15	0.99102	1-2-3-4-5	0.99102	5
8109086	ADRB2	5	8109086	rs1042711	0.97794	0.36071	0.96578	0.65301	0.65296	0.99951	0.99232	0.63875	5.5324e-07	7.3037e-14	0.0023697	0.00040507	2.4314e-06	5.084e-05	5.1192e-06	3.0479e-11	7.5088e-13	4.7837e-13	1.3721e-13	4.9022e-10	0.3416	1.9824e-05	2.6717e-09	0.00013478	9.6838e-06	2.415e-05	4.6521e-05	1.8111e-10	8.4858e-15	9.4215e-11	5.8695e-13	5.7105e-13	0.0025921	0.016625	0.0050724	8.3152e-08	1.7829e-09	1.6907e-11	0.63104	1-2-3-4-5	0.63104	5
8109039	SPINK14	5	8109039	rs10068988	0.9629	0.13588	0.86271	0.90934	0.90934	0.62707	0.30064	0.99924	1.8258e-06	1.3524e-13	0.00015812	0.00012843	0.089012	0.00025224	9.5313e-07	1.3463e-11	2.0549e-08	1.2652e-14	4.4701e-15	9.157e-07	0.00017607	0.00056747	1.3744e-06	1.8236e-05	2.2205e-06	0.28351	1.567e-07	3.3507e-08	8.1185e-12	1.3207e-14	3.0585e-12	1.0247e-11	0.0006169	2.6357e-05	0.32584	1.811e-05	4.0768e-09	3.7255e-13	0.29967	1-2-3-5	0.32584	4
8108995	SCGB3A2	5	8108995	rs2250145	1	0.99999	1	0.20705	0.20123	1	0.25837	0.16353	1.4227e-13	2.4797e-20	0.61901	3.0709e-11	1.8146e-12	1.6214e-11	0.0054949	1.4675e-18	2.9176e-19	8.6074e-12	8.694e-22	4.6187e-17	0.17341	0.00029025	1.2084e-16	0.023799	1.7671e-13	5.1459e-12	0.00032488	2.5628e-08	4.011e-22	3.8112e-12	7.1133e-13	1.2078e-21	0.00024045	0.014434	0.093042	8.8316e-16	2.6256e-09	6.6493e-14	0.069959	3	0.61901	1
8108631	VTRNA1-3	5	8108631	rs2531352	0.99514	0.14854	0.982	0.99992	0.99991	0.94469	0.24151	0.97743	4.8814e-06	3.0836e-14	2.2422e-05	1.6952e-05	9.4708e-06	0.016137	7.9017e-06	1.4836e-11	7.1302e-11	3.8745e-15	7.0994e-16	4.3993e-10	2.5329e-05	4.9542e-07	2.3805e-10	0.004586	2.8265e-05	0.039113	5.1767e-07	1.6027e-09	2.0337e-14	3.2397e-15	7.4417e-15	4.8226e-15	5.0557e-07	0.001739	0.69861	8.9825e-07	9.6937e-11	8.2354e-16	0.2397	1-2-3-5	0.69861	4
8108627	VTRNA1-1	5	8108627	rs12517200	0.95536	0.36269	0.93322	0.34064	0.34037	0.99983	0.82648	0.30299	4.6828e-07	1.0382e-13	0.13785	9.0001e-05	5.7897e-06	5.8445e-05	0.00017779	3.4842e-12	9.5345e-13	8.5445e-12	4.8404e-15	1.9382e-10	0.52052	0.00015705	3.1529e-10	0.0033161	6.4576e-07	1.8752e-05	8.9361e-05	2.1693e-09	8.9886e-16	8.5501e-11	1.3877e-12	5.6853e-15	0.00073555	0.034912	0.031929	2.9721e-09	1.1241e-09	1.5961e-12	0.27014	3-4	0.52052	2
8108378	CTNNA1	5	8108378	rs288036	1	0.11938	1	1	1	1	1	0.993	3.6305e-25	6.2911e-33	3.3799e-24	1.9534e-11	2.53e-25	8.7832e-22	5.4246e-25	2.432e-13	6.5183e-31	9.7614e-34	9.2128e-23	2.4923e-29	7.6902e-11	1.6649e-26	7.0138e-17	4.2505e-22	1.5346e-07	3.2844e-22	7.1773e-07	1.3918e-29	1.5268e-17	2.1634e-21	7.5854e-34	3.6412e-22	1.9538e-12	0.0070037	1.5723e-20	5.4631e-10	2.0425e-11	1.6339e-21	0.993	1-2-3-4-5	0.993	5
8108238	SMAD5	5	8108238	rs7731417	1	0.12903	1	1	1	1	0.99506	0.99997	6.1799e-15	5.3232e-20	3.2669e-13	1.4176e-12	4.361e-14	3.3325e-07	7.8214e-15	6.9125e-19	4.3062e-20	2.6928e-20	8.7261e-21	1.1657e-15	3.265e-12	3.3252e-15	2.8904e-17	9.7594e-07	2.9622e-08	3.568e-06	2.1752e-14	6.9792e-19	1.1815e-21	2.075e-19	2.0879e-19	2.535e-19	9.8069e-14	2.9447e-05	0.0049339	1.9296e-08	5.3372e-18	6.3308e-19	0.99503	1-2-3-4-5	0.99503	5
8108217	TGFBI	5	8108217	rs2106491	0.87192	0.27587	0.76819	0.44657	0.4438	0.99932	0.6212	0.37924	1.3681e-06	1.9827e-13	0.23672	0.00038482	2.5062e-05	0.00020551	0.0023447	2.9421e-11	3.0228e-12	1.3305e-11	1.5371e-14	4.9092e-10	0.31573	0.00016429	1.2851e-09	0.024009	4.6387e-06	5.3675e-05	0.00042313	1.146e-08	4.8017e-15	1.7898e-11	1.1996e-12	1.5067e-14	0.0004054	0.040941	0.11528	1.3938e-08	3.3395e-09	3.2992e-13	0.26331	3-4	0.31573	2
8108080	JADE2	5	8108080	rs12519914	0.70844	0.7784	0.77047	0.5054	0.5043	0.99942	0.56496	0.39192	1.2874e-06	2.7931e-13	0.23554	0.00021238	6.0418e-05	0.00021296	0.00095958	9.3492e-12	5.7932e-12	3.204e-11	7.6622e-15	1.1319e-09	0.25813	0.00023168	2.7749e-09	0.047602	1.5365e-06	9.6058e-05	0.00014812	7.5363e-09	5.5928e-15	3.483e-11	2.3915e-12	2.3166e-14	0.00042426	0.065277	0.15034	1.1955e-08	1.5522e-09	4.7931e-13	0.24076	3-4	0.25813	2
8107942	RAD50	5	8107942	rs13165038	0.77034	0.58547	0.77722	0.99546	0.99532	0.96924	0.94719	0.97983	6.4407e-05	1.8871e-13	0.00037725	0.0024098	7.9027e-05	0.0053376	1.9179e-05	1.7198e-08	1.7808e-09	4.0918e-14	3.5311e-14	1.0687e-09	0.0016448	2.0037e-06	5.804e-08	0.00029475	0.0013984	0.021384	5.7151e-05	2.5915e-09	5.2298e-11	9.5603e-14	1.2706e-14	2.2094e-13	2.448e-05	0.0085663	0.025254	8.3065e-05	1.0402e-08	1.1643e-14	0.933	1-2-3-4-5	0.933	5
8107920	SLC22A5	5	8107920	rs17622208	1	0.99992	1	1	1	1	0.95861	0.99809	2.5148e-21	1.6116e-28	3.8306e-15	6.6443e-19	1.7059e-21	6.3078e-17	1.3356e-14	8.6525e-25	3.9078e-27	3.0709e-22	2.3382e-28	2.5214e-25	6.6168e-14	2.0251e-17	1.8286e-24	0.00023436	6.6254e-17	9.0708e-18	2.9586e-14	8.0554e-19	1.5746e-28	5.8685e-21	2.3954e-22	2.2145e-28	6.2443e-16	0.0016728	0.041156	1.4145e-19	2.8755e-18	1.0425e-21	0.95694	1-2-3-4-5	0.95694	5
8107814	ISOC1	5	8107814	rs6859755	0.99996	0.39715	0.99994	0.16778	0.16769	0.96695	1	0.16149	2.4312e-10	4.8709e-17	2.4169e-07	0.033039	3.2202e-09	2.7954e-08	6.424e-10	1.9959e-10	4.5892e-16	1.8225e-17	3.1526e-13	8.5099e-14	0.7965	7.4102e-10	3.1306e-08	1.1189e-08	1.593e-05	8.379e-09	9.6044e-05	1.4226e-14	2.662e-14	2.0991e-11	4.678e-18	1.902e-13	0.0026846	0.0088588	1.548e-07	4.3292e-08	2.8984e-09	8.9152e-13	0.15881	3-4	0.7965	2
8107706	LMNB1	5	8107706	rs959573	0.81	0.53977	0.80454	0.24009	0.23943	0.99493	0.51778	0.21355	1.3533e-06	2.3028e-13	0.38274	0.0048577	1.4831e-05	0.00013716	0.00053837	1.8378e-10	3.1154e-12	2.625e-11	6.3927e-14	3.9003e-10	0.37111	0.00032905	1.3396e-08	0.011729	1.2706e-05	4.7784e-05	0.00011273	5.1757e-09	5.1796e-14	2.3138e-11	2.9311e-12	7.811e-14	0.00086697	0.015213	0.086685	7.5422e-08	1.7453e-09	5.76e-13	0.12561	3	0.38274	1
8107578	SRFBP1	5	8107578	rs1982052	0.98676	0.49611	0.98509	0.99981	0.99981	0.99443	0.079292	0.99487	3.7953e-07	1.3243e-13	6.1708e-05	4.7112e-05	3.2331e-06	0.0014378	1.9248e-06	2.6522e-12	3.8031e-12	1.2444e-13	2.666e-15	1.3612e-09	7.6039e-05	1.0319e-06	1.8296e-10	0.0029515	2.9676e-06	0.004077	1.363e-07	3.4039e-10	1.6781e-15	4.0066e-14	3.3626e-13	9.6596e-15	7.6639e-07	0.00055019	0.91217	6.8699e-08	1.4541e-11	8.9056e-15	0.078615	1-2-3-5	0.91217	4
8107532	HSD17B4	5	8107532	rs2678070	0.99986	0.42056	0.99981	1	1	0.98309	0.98044	0.76052	1.4267e-07	1.4821e-15	9.3364e-08	9.2198e-07	1.0493e-08	0.015049	4.9561e-08	5.5173e-12	1.0497e-13	5.5341e-17	1.0487e-15	1.3686e-12	7.4712e-07	3.2959e-10	1.9235e-12	0.00088797	0.0010839	0.000773	1.5239e-07	4.5972e-13	4.8989e-16	1.7911e-15	8.6716e-18	4.662e-16	1.8605e-09	0.22246	0.0028492	1.3047e-06	1.1121e-12	3.0124e-17	0.75689	1-2-3-4-5	0.75689	5
8107234	MAN2A1	5	8107234	rs845734	1	0.99992	1	0.017323	0.017294	0.20081	1	0.014349	5.5175e-14	3.1511e-21	3.2108e-12	0.79886	2.294e-13	7.3324e-12	2.9904e-14	3.9655e-09	1.0687e-19	2.7369e-22	2.3137e-12	5.5497e-18	0.18359	8.0955e-15	4.0596e-07	6.0516e-13	0.0003231	2.3541e-12	2.8867e-05	5.6683e-19	3.7679e-13	3.3243e-12	5.9455e-23	1.1032e-12	0.00022663	0.0028483	7.3775e-12	6.245e-07	2.7432e-10	5.2939e-14	0.014122	4	0.79886	1
8107194	C5orf30	5	8107194	rs2288786	0.99376	0.52311	0.99366	0.99994	0.99916	0.22862	0.084382	0.31722	0.00066622	4.2024e-14	1.4412e-05	1.6138e-05	1.0468e-06	0.65695	0.00010774	1.1179e-09	4.7801e-10	2.4234e-15	8.007e-16	7.9286e-11	2.5931e-05	3.5286e-08	5.4122e-11	0.015825	0.0010431	0.1127	8.8389e-06	1.1825e-09	1.7776e-13	2.3349e-15	5.4778e-16	1.0609e-15	8.4155e-08	0.0081206	0.12935	3.6267e-06	1.3734e-10	8.9156e-17	0.075164	1-2	0.65695	2
8107164	PPIP5K2	5	8107164	rs185387	1	0.24811	1	0.93382	0.93349	0.99937	1	0.76557	3.2051e-17	2.9913e-24	2.2831e-15	0.00062695	1.0907e-16	2.8212e-14	8.2724e-17	2.6422e-11	4.0998e-23	5.6377e-25	4.8585e-15	4.1478e-21	0.065521	4.8689e-18	2.4099e-10	1.643e-14	6.2243e-06	4.1151e-15	0.00032752	7.6524e-22	1.5024e-15	1.8237e-12	8.1924e-26	1.6684e-15	3.5921e-05	0.16795	8.1408e-14	9.4789e-09	1.495e-09	1.8401e-14	0.76554	1-2-3-4-5	0.76554	5
8107133	PAM	5	8107133	rs28092	1	0.3961	1	0.19452	0.19393	1	1	0.18722	1.3884e-26	2.2886e-33	1.461e-17	1.2311e-21	1.1308e-25	1.4017e-24	1.8302e-20	3.2032e-28	2.4109e-32	2.5409e-28	1.3666e-32	3.6853e-30	0.80462	1.1536e-20	2.6137e-27	1.1749e-19	1.2068e-23	3.8852e-25	0.00059275	1.7355e-25	5.1542e-32	1.0007e-12	3.015e-29	1.3256e-32	0.00085773	0.0075645	7.7965e-19	4.2189e-26	2.132e-08	4.2772e-14	0.18636	3-4	0.80462	2
8107119	FAM174A	5	8107119	rs17447382	0.98879	0.29627	0.97932	0.45251	0.45217	0.99672	0.9927	0.3666	1.4667e-07	4.5621e-14	0.0035732	0.0032231	2.1996e-06	2.856e-05	1.3879e-05	9.4286e-11	2.902e-13	7.4231e-13	9.9314e-14	6.6677e-11	0.54022	3.3287e-06	4.2547e-09	0.00066919	1.5641e-05	6.9019e-06	0.00032258	1.0621e-10	1.1341e-14	5.4375e-11	5.8165e-14	5.7655e-14	0.0004645	0.08533	0.0029997	3.6469e-08	2.2143e-09	6.4086e-13	0.36312	3-4	0.54022	2
8107044	ERAP2	5	8107044	rs4360063	1	0.48221	1	1	1	1	1	1	1.3991e-36	3.8698e-45	1.1271e-38	6.9589e-39	4.0982e-38	9.5185e-31	3.0965e-34	2.3768e-42	1.6097e-39	1.2286e-44	3.3419e-47	1.0047e-38	1.3261e-38	3.0187e-39	6.6287e-43	1.4721e-22	8.3763e-34	6.156e-27	3.5652e-35	1.4262e-34	1.8369e-43	9.0317e-45	1.8613e-40	2.6969e-44	4.1768e-39	4.5795e-21	5.5612e-09	3.5211e-32	1.0944e-34	1.324e-40	1	1-2-3-4-5	1	5
8107005	CAST	5	8107005	rs2351245	1	0.57926	1	1	1	1	1	0.99833	8.7604e-19	3.7479e-27	2.7247e-16	3.8266e-15	1.7316e-19	4.7322e-15	2.0316e-15	1.9157e-20	2.2169e-24	8.3628e-26	1.7147e-25	1.0029e-23	4.6472e-11	7.7496e-19	1.2669e-20	1.2629e-10	3.8027e-13	3.3566e-15	8.0329e-11	4.5128e-20	7.1123e-24	1.3034e-20	3.0648e-26	3.8932e-25	1.5971e-13	0.0016723	8.1796e-09	9.3036e-15	3.7723e-15	1.5131e-21	0.99833	1-2-3-4-5	0.99833	5
8106931	ANKRD32	5	8106931	rs10035650	1	0.48851	1	0.20158	0.2014	1	0.48585	0.20855	5.0091e-17	1.0918e-23	0.4617	9.5954e-15	2.4086e-15	6.2912e-15	0.00015187	3.8048e-22	2.6464e-22	4.231e-12	2.7546e-25	3.5409e-20	0.32686	0.0029744	1.0624e-19	0.00090512	4.9139e-17	3.4541e-15	3.1139e-05	1.1153e-08	2.655e-25	5.2661e-12	4.0406e-12	7.0487e-25	0.0068768	0.001795	0.048417	4.5769e-19	4.1691e-09	1.2798e-12	0.15028	3	0.4617	1
8106709	ATG10	5	8106709	rs11748868	1	0.99803	1	1	1	1	1	0.99998	4.6092e-18	8.3309e-26	2.6857e-14	1.0414e-16	3.6978e-18	1.9911e-15	6.3808e-14	3.1869e-22	7.9752e-24	2.2223e-23	9.6021e-27	2.2666e-22	3.6391e-13	3.7042e-16	5.4541e-22	1.249e-10	4.2315e-16	6.8087e-16	4.2369e-12	4.1819e-18	7.2037e-26	1.0739e-21	1.003e-22	2.3054e-26	1.511e-14	1.5958e-05	4.4751e-08	2.5567e-18	1.2356e-15	6.1881e-21	0.99998	1-2-3-4-5	0.99998	5
8106660	RASGRF2	5	8106660	rs2052481	0.99912	0.48869	0.99897	1	0.98074	0.4064	0.15605	0.41555	0.015524	3.1467e-16	2.9061e-07	4.076e-07	1.5181e-08	0.51375	0.0035512	1.8803e-08	7.1503e-09	2.6615e-17	1.7163e-17	5.3888e-13	4.4372e-07	7.7594e-10	1.3948e-12	0.031926	0.0015317	0.06279	0.00018751	3.7162e-08	2.5003e-12	4.0029e-17	5.7746e-18	2.044e-17	1.6695e-09	0.017979	0.21641	3.769e-06	2.8166e-09	1.5166e-18	0.13635	1-2	0.51375	2
8106633	MSH3	5	8106633	rs12517451	1	0.52667	1	1	1	1	1	0.99992	2.2794e-19	4.1039e-27	1.4559e-14	3.258e-17	3.4505e-19	3.218e-17	1.8217e-14	4.7657e-23	1.0095e-24	4.6252e-25	6.6568e-28	8.0051e-24	1.4669e-10	6.3689e-17	1.099e-22	5.2269e-13	1.1178e-17	2.5082e-17	1.4551e-08	9.594e-18	2.1619e-26	1.7499e-21	1.77e-25	8.7308e-28	3.3831e-13	8.2723e-05	3.7873e-10	1.1426e-19	1.8935e-11	7.448e-23	0.99992	1-2-3-4-5	0.99992	5
8106626	FAM151B	5	8106626	rs1222809	1	0.99964	1	0.027537	0.027461	1	0.99689	0.02656	1.2319e-11	2.1744e-18	0.0029992	1.1251e-08	1.3382e-10	1.7219e-09	1.9011e-06	2.6304e-16	2.6557e-17	4.3705e-14	1.9818e-19	4.705e-15	0.96788	2.6446e-06	2.5754e-14	1.2189e-05	2.6909e-11	6.6206e-10	7.3499e-05	2.1064e-11	5.504e-20	8.2315e-12	6.0518e-15	2.1467e-19	0.0015777	0.00247	9.2518e-05	1.1553e-13	1.1933e-09	2.4417e-13	0.024887	3-4	0.96788	2
8106516	JMY	5	8106516	rs12189248	1	0.54145	1	0.98244	0.98228	1	0.95343	0.98193	2.0132e-11	5.2227e-18	0.0035394	4.9625e-09	3.168e-10	2.435e-09	8.9748e-05	4.2281e-16	7.4377e-17	5.3467e-14	1.7997e-19	8.2096e-15	0.011831	8.2266e-05	6.8044e-14	0.00036647	3.6011e-11	9.0557e-10	7.2939e-05	9.7685e-09	3.3361e-19	1.959e-13	1.0316e-13	3.8807e-19	0.0021028	0.0021716	0.042497	3.1833e-13	4.6659e-08	2.0124e-13	0.93725	1-2-3-4-5	0.93725	5
8106418	CRHBP	5	8106418	rs1700654	0.69427	0.26824	0.51924	0.9878	0.98778	0.98931	0.9044	0.99071	3.9253e-06	6.0119e-13	0.0013202	0.0013424	0.0028998	0.0004924	7.8053e-06	9.3419e-11	2.8151e-10	1.3663e-13	4.8737e-14	7.3044e-08	0.0049001	0.00023725	4.4341e-07	0.00016334	1.4964e-05	0.0059361	4.938e-06	5.5776e-09	1.2302e-12	4.926e-13	2.3394e-12	7.1019e-12	0.0014994	0.0010432	0.084541	4.6654e-06	5.8377e-09	2.1841e-12	0.89559	1-2-3-4-5	0.89559	5
8106411	S100Z	5	8106411	rs1700654	0.99174	0.46025	0.98984	0.99288	0.99252	0.99997	0.55907	0.97152	5.0296e-08	6.1609e-15	0.0045394	3.8074e-06	4.6755e-07	1.1248e-05	0.00034173	2.8367e-13	2.6367e-13	3.5224e-13	1.5026e-16	1.8307e-11	0.0025522	9.9434e-06	1.9005e-11	0.010777	7.0239e-08	1.131e-05	2.6255e-05	1.571e-08	1.6996e-16	2.3625e-13	8.6024e-14	3.1631e-16	1.0809e-05	0.010228	0.42524	1.0069e-09	1.8051e-09	1.1976e-14	0.54625	1-2-3-4-5	0.54625	5
8106403	F2RL1	5	8106403	rs1529505	1	0.36419	1	0.57607	0.57606	1	1	0.59391	8.0497e-24	8.0719e-31	4.2181e-13	1.6202e-15	1.5324e-22	7.6371e-22	2.403e-16	1.2941e-23	1.8077e-29	1.6034e-23	1.1952e-26	2.7986e-27	0.40403	6.652e-14	4.6558e-21	4.0999e-15	7.699e-19	2.6009e-22	9.3541e-06	2.5533e-19	3.7175e-27	5.6227e-12	1.3165e-22	1.6182e-26	0.019894	0.0020503	1.8048e-12	3.9633e-21	7.8105e-09	3.3627e-12	0.57401	1-2-3-4-5	0.57401	5
8106354	IQGAP2	5	8106354	rs11743541	1	1	1	0.019332	0.019225	1	1	0.013986	1.8203e-20	5.6571e-27	5.1344e-15	6.8532e-08	1.089e-18	2.6337e-18	1.4145e-17	4.9939e-16	8.2961e-26	1.3182e-25	2.3778e-19	5.7576e-23	0.98039	1.4091e-17	3.0132e-14	1.1383e-16	1.6779e-11	3.2295e-18	0.00010737	2.872e-22	3.6717e-20	5.2572e-12	6.4695e-26	1.3412e-19	0.00027583	0.005515	1.8442e-15	3.5975e-14	4.3972e-10	4.8329e-14	0.01371	3-4	0.98039	2
8106271	NSA2	5	8106271	rs1048167	1	0.25	1	1	1	1	0.99979	0.99995	2.0086e-18	9.6111e-27	2.0393e-18	3.1004e-18	4.89e-20	1.4364e-12	5.847e-17	4.4241e-22	1.3894e-23	3.2441e-26	3.0779e-27	4.6177e-23	2.4595e-16	3.455e-20	1.8032e-23	1.2037e-09	1.5713e-13	2.1284e-12	2.3722e-14	6.8559e-20	1.6942e-25	7.9912e-24	1.7709e-25	6.2656e-27	4.8463e-18	5.0496e-05	0.00020858	1.2499e-15	1.6139e-17	3.474e-24	0.99974	1-2-3-4-5	0.99974	5
8106170	TMEM171	5	8106170	rs1046064	0.9227	0.83263	0.94662	0.99982	0.99982	0.27125	0.11614	0.26075	3.4186e-07	4.1282e-11	5.2238e-05	4.9812e-05	3.8782e-06	0.68448	2.742e-07	2.6546e-12	6.2968e-13	1.9298e-12	4.5782e-13	2.8798e-08	7.3004e-05	1.4521e-07	1.986e-10	0.034035	0.0013519	0.042866	4.9258e-08	4.596e-12	6.4463e-16	1.1862e-12	2.319e-13	3.4842e-13	2.8174e-07	0.019213	0.12243	2.3467e-06	1.0515e-12	2.8847e-14	0.095447	1-2	0.68448	2
8106141	FCHO2	5	8106141	rs7713398	1	0.88821	1	0.99999	0.99999	1	0.99992	0.99871	1.3674e-14	5.7708e-21	2.1181e-08	1.0164e-11	1.2714e-13	2.9108e-11	5.8144e-10	1.2729e-18	5.7746e-20	5.8014e-18	5.2701e-21	3.4279e-17	8.298e-06	2.3949e-10	7.1936e-17	2.2941e-07	1.263e-11	4.3146e-11	4.0914e-08	6.9041e-14	7.3508e-22	6.2469e-15	1.4435e-17	2.5569e-20	1.3325e-07	0.0012786	8.0923e-05	3.3019e-13	6.9398e-12	4.3431e-15	0.99863	1-2-3-4-5	0.99863	5
8105908	OCLN	5	8105908	rs299099	0.99999	0.99917	1	1	1	1	0.99695	0.99999	6.1879e-11	6.5281e-18	1.4716e-07	1.3237e-08	1.648e-09	6.842e-09	1.8841e-09	8.9038e-16	9.9983e-16	5.5676e-18	2.4311e-19	2.1659e-14	2.385e-06	2.8597e-09	1.2409e-13	6.8199e-08	1.0729e-10	2.6426e-08	5.8561e-09	3.3164e-12	1.6341e-18	4.0385e-17	6.3344e-18	6.4102e-19	5.6806e-08	3.0099e-06	0.0030503	4.9924e-12	2.3989e-11	8.4719e-18	0.99694	1-2-3-4-5	0.99694	5
8105852	MRPS36	5	8105852	rs11745578	0.84083	0.62758	0.85593	0.99859	0.99851	0.88888	0.64264	0.77757	1.8547e-05	2.4636e-12	0.00036419	0.00023632	1.0989e-05	0.098228	4.2771e-05	2.1778e-10	2.1319e-11	6.1901e-13	1.1713e-13	2.534e-09	0.000798	8.1582e-07	7.5761e-10	0.037198	0.0012243	0.011394	1.18e-05	5.1523e-10	3.4684e-14	1.1222e-12	8.4161e-14	8.9854e-14	2.4938e-06	0.084309	0.2101	2.5239e-06	1.9044e-10	2.7953e-14	0.55606	1-2-3-4-5	0.55606	5
8105828	CCNB1	5	8105828	rs389686	0.88976	0.23763	0.77621	0.11509	0.11384	0.99928	0.28272	0.10007	1.8387e-06	6.028e-13	0.6532	0.00032218	2.3239e-05	0.00027546	0.0011619	1.2101e-11	3.1923e-12	1.5435e-11	1.7637e-14	1.3343e-09	0.2304	0.00051723	1.2438e-09	0.0084324	2.3211e-06	9.653e-05	7.9976e-05	9.6764e-09	3.1007e-15	8.1357e-12	1.8275e-12	3.0466e-14	0.00045024	0.0060591	0.05357	1.3574e-08	1.0459e-09	1.9504e-13	0.045408	3	0.6532	1
8105741	MAST4	5	8105741	rs7706539	0.99872	0.75921	0.99903	1	1	0.2361	0.15947	0.19505	2.5762e-08	6.4077e-13	1.6949e-07	2.3689e-07	1.2524e-08	0.73554	1.1224e-08	2.6923e-13	2.2596e-14	3.7886e-14	1.754e-14	3.1497e-10	3.1741e-07	4.1255e-10	7.1972e-13	0.024724	0.0044392	0.023919	2.895e-09	1.1721e-13	3.1034e-17	4.8645e-14	3.0212e-15	8.7707e-15	9.5718e-10	0.040243	0.056342	3.9081e-06	3.5106e-14	7.6138e-16	0.11479	1-2	0.73554	2
8105663	NLN	5	8105663	rs40105	0.997	0.42278	0.99599	0.26244	0.26147	1	0.23292	0.23571	1.0724e-08	3.634e-15	0.5901	1.8142e-06	1.3091e-07	1.635e-06	0.00092127	7.7594e-14	1.9848e-14	1.8458e-11	8.0527e-17	5.5883e-12	0.14649	0.00061344	6.3543e-12	0.01852	1.1699e-08	4.4478e-07	4.7842e-05	9.1871e-09	1.9322e-17	6.8421e-12	3.1042e-12	9.4225e-17	0.00035309	0.008207	0.15692	5.1314e-11	7.2077e-10	2.1165e-13	0.077826	3	0.5901	1
8105661	TRAPPC13	5	8105661	rs112314	0.80493	0.34202	0.71884	0.7424	0.74217	0.85521	0.91416	0.6383	3.6248e-05	2.2072e-12	0.00074001	0.079831	4.6228e-05	0.041451	1.3015e-05	1.0625e-08	8.8797e-11	1.3165e-13	1.466e-12	6.7274e-09	0.17672	1.7481e-06	1.0604e-07	0.0013393	0.0038803	0.019523	0.00018071	2.8608e-10	2.113e-12	7.1534e-12	3.7614e-14	1.5962e-12	0.00025696	0.057507	0.02269	1.8067e-05	2.9053e-09	1.9017e-13	0.59576	1-2-3-4-5	0.59576	5
8105481	GAPT	5	8105481	rs13178332	0.97514	0.24074	0.9439	0.97713	0.9771	0.99937	0.68576	0.95256	2.1377e-07	1.119e-12	0.0085638	4.5351e-05	2.7758e-06	0.00043771	2.7301e-05	1.7167e-12	3.8952e-13	1.0051e-11	2.2222e-14	1.809e-09	0.014172	2.1393e-05	1.5643e-10	0.0088791	3.0782e-06	0.0001406	7.0945e-06	6.0462e-10	4.3936e-16	1.0912e-11	4.8628e-12	3.0661e-14	6.492e-05	0.015305	0.29616	1.6611e-08	2.451e-10	1.0915e-12	0.65617	1-2-3-4-5	0.65617	5
8105456	SETD9	5	8105456	rs185220	1	0.98349	1	1	1	1	1	1	1.1827e-30	2.5039e-40	4.011e-28	3.2689e-30	1.977e-33	2.2506e-25	7.428e-25	3.7843e-33	1.2847e-36	1.8593e-35	3.5703e-39	5.0925e-37	3.5534e-24	5.4734e-31	6.5438e-36	2.1289e-15	1.4235e-23	2.1071e-25	4.5981e-21	8.905e-30	4.5612e-37	6.8693e-30	9.3647e-36	4.5979e-39	4.5818e-27	2.0032e-06	9.5093e-12	3.5173e-25	7.1031e-26	1.3266e-30	1	1-2-3-4-5	1	5
8105267	ITGA2	5	8105267	rs988557	1	0.99931	1	1	0.99997	0.081698	0.03114	0.087825	3.1282e-05	6.5101e-18	5.7976e-10	1.3194e-09	5.0082e-11	0.89039	3.4762e-06	3.4497e-11	8.6923e-12	2.7576e-19	1.6653e-19	6.1534e-15	1.8833e-09	2.2195e-12	7.682e-15	0.015236	0.00083972	0.027038	2.1968e-07	2.1455e-11	3.6769e-15	4.0111e-19	4.9295e-20	2.1734e-19	1.1188e-11	0.0056725	0.03616	1.2457e-06	2.4828e-12	1.6472e-20	0.024626	1-2	0.89039	2
8104998	WDR70	5	8104998	rs10941361	0.92753	0.28783	0.86677	0.99776	0.99776	0.9918	0.74514	0.99735	3.4177e-07	5.9442e-13	0.00019224	0.00022966	0.00031179	0.00021847	6.4435e-07	5.9445e-12	1.8218e-11	1.4557e-13	7.1435e-14	1.9361e-07	0.0012501	4.4363e-05	2.5151e-08	9.8232e-05	5.9278e-06	0.0074313	4.1069e-07	7.9988e-10	3.0703e-14	9.6779e-13	6.7927e-12	6.1201e-12	0.00021155	0.00065651	0.24657	1.4497e-06	3.7052e-10	3.4371e-12	0.74278	1-2-3-4-5	0.74278	5
8104788	RAI14	5	8104788	rs9283739	0.67354	0.5488	0.66508	0.99871	0.99866	0.94779	0.67525	0.99328	2.0022e-05	1.9268e-13	0.00028174	0.00025266	0.00010452	0.0028476	2.1941e-05	2.391e-10	2.9358e-09	3.1963e-14	1.1664e-14	2.4545e-09	0.00062713	7.4565e-06	6.2588e-09	0.00053914	6.9571e-05	0.048908	5.9972e-06	1.9469e-08	1.7294e-12	7.4027e-14	5.7602e-14	9.8974e-14	1.6662e-05	0.0020569	0.27202	1.0292e-05	3.3371e-09	2.0199e-14	0.67221	1-2-3-4-5	0.67221	5
8104422	MTRR	5	8104422	rs326124	0.99959	0.44798	0.99948	0.99991	0.99991	0.99998	0.99305	0.97216	1.0446e-09	1.4168e-14	2.9096e-06	2.1474e-06	1.5815e-08	1.4713e-05	7.8737e-09	4.4355e-14	2.3121e-15	7.9476e-14	9.4038e-15	1.7644e-11	8.2334e-05	4.8012e-09	6.9849e-12	0.00085312	2.0414e-06	3.5858e-06	1.8169e-08	1.0917e-13	1.145e-17	2.8e-12	8.7849e-15	1.5131e-14	2.2054e-07	0.026881	0.0060732	1.6764e-08	3.755e-13	1.3832e-13	0.96608	1-2-3-4-5	0.96608	5
8104369	SRD5A1	5	8104369	rs3822430	1	0.40857	1	1	1	1	1	0.99981	2.8446e-13	9.4221e-21	3.8659e-13	6.9411e-12	3.6998e-14	7.7846e-09	3.4858e-12	2.4148e-16	2.4876e-18	5.0279e-21	1.5841e-19	6.3622e-17	3.4118e-11	7.4315e-15	1.318e-15	5.8462e-08	7.5144e-08	6.3434e-09	8.9147e-11	6.9343e-16	3.7863e-18	3.5865e-18	8.0799e-21	1.105e-17	1.2154e-11	0.00018747	4.4599e-06	1.794e-08	5.8699e-13	2.3552e-17	0.99981	1-2-3-4-5	0.99981	5
8103998	UFSP2	4	8103998	rs6845326	1	0.60017	1	1	1	1	1	0.99394	1.1205e-20	1.0846e-30	8.1893e-19	4.7854e-17	3.5435e-23	1.9339e-17	3.7997e-15	3.3019e-20	5.5194e-27	2.7234e-27	4.7842e-28	1.4226e-27	8.1285e-14	6.5277e-22	4.1449e-23	2.54e-10	4.4332e-14	1.0919e-18	4.4923e-09	7.5954e-21	4.1493e-24	1.1511e-22	1.2908e-28	3.1558e-28	2.8124e-16	0.0060566	2.3747e-10	1.0321e-16	4.1237e-13	6.08e-24	0.99394	1-2-3-4-5	0.99394	5
8103979	CFAP97	4	8103979	rs3108244	1	0.99025	1	1	1	0.63014	0.17665	0.85143	1.202e-10	3.2627e-17	8.8686e-10	2.9616e-11	2.704e-12	0.13916	3.52e-10	2.6165e-16	1.6681e-16	6.6661e-18	3.5175e-19	1.7129e-13	1.0097e-09	1.0703e-12	1.1214e-16	0.0066218	0.00010014	0.23059	4.1135e-11	4.7827e-15	6.0351e-20	4.1069e-18	2.5755e-18	1.1783e-18	1.9079e-12	0.0026819	0.44697	3.4486e-06	7.0218e-16	2.5294e-19	0.17387	1-2-3-5	0.44697	4
8103932	CENPU	4	8103932	rs12108497	1	0.5228	1	0.99959	0.99959	1	0.78331	0.993	1.5267e-13	2.9688e-19	0.00013052	1.6603e-10	2.3501e-12	1.3622e-10	5.5605e-07	4.1762e-18	3.2681e-19	2.1913e-13	9.0631e-20	8.2357e-16	0.00027947	1.863e-07	5.5966e-16	0.0012899	9.3729e-12	7.4229e-11	1.8626e-07	1.2253e-11	1.1528e-21	7.6161e-13	1.3719e-13	1.7549e-19	7.7615e-07	0.0052995	0.21527	8.5467e-14	5.3544e-12	8.3849e-14	0.77773	1-2-3-4-5	0.77773	5
8103834	AGA	4	8103834	rs4690522	1	1	1	1	1	1	0.99997	1	5.706e-23	6.4595e-33	7.5177e-21	4.8202e-24	2.0625e-25	1.1024e-19	1.6476e-14	6.5859e-28	1.3848e-28	4.6169e-30	7.1376e-34	1.9823e-29	7.8701e-20	4.2903e-23	2.1586e-29	6.9919e-10	4.6361e-21	1.2984e-19	3.9923e-14	4.0739e-18	2.1918e-31	2.0289e-28	6.8132e-30	1.5999e-33	5.9492e-22	3.1726e-06	3.0062e-05	7.8873e-23	1.7778e-17	6.5366e-29	0.99997	1-2-3-4-5	0.99997	5
8103789	GPM6A	4	8103789	rs11936134	0.98861	0.43718	0.98522	0.99995	0.99995	0.6406	0.15379	0.9962	1.8958e-07	5.5184e-13	5.8462e-06	1.6774e-05	2.0055e-06	0.0035584	6.9522e-08	1.3515e-12	2.8215e-12	1.7821e-14	7.125e-15	3.928e-07	2.0586e-05	3.7358e-08	1.2395e-10	0.00011196	8.0425e-06	0.35581	1.6322e-08	6.0634e-12	1.5723e-15	1.3537e-14	1.0127e-12	9.9795e-13	1.1873e-07	7.5251e-05	0.48672	5.6281e-06	1.3228e-12	5.0336e-14	0.15366	1-2-3-5	0.48672	4
8103769	HPGD	4	8103769	rs4315752	0.99923	0.75886	0.99942	0.042212	0.042157	0.39654	1	0.035832	2.0614e-09	2.9532e-16	2.8299e-07	0.60305	5.2929e-08	2.1263e-07	1.4727e-09	4.4533e-09	1.132e-14	2.43e-17	8.1536e-12	9.2689e-13	0.35435	1.7941e-09	3.8374e-07	2.3675e-08	0.00040701	1.6788e-07	5.5412e-05	7.1666e-14	5.5694e-13	1.9655e-11	9.917e-18	3.2665e-12	0.00038753	0.006305	6.6925e-07	9.1111e-07	6.2395e-10	2.6346e-13	0.035443	4	0.60305	1
8103728	HMGB2	4	8103728	rs3775590	0.676	0.23144	0.47111	0.75606	0.75585	0.83386	0.9481	0.72363	5.7995e-05	2.908e-12	0.015183	0.14453	0.00024576	0.0084304	5.5064e-05	1.4246e-08	3.0543e-10	1.1558e-12	2.5251e-12	6.7678e-09	0.083549	2.7677e-05	7.2069e-07	0.0010449	0.0036047	0.009184	9.6677e-05	1.378e-09	9.8585e-12	5.1837e-12	2.0881e-13	5.3257e-12	0.00040304	0.019818	0.017675	9.198e-05	4.4452e-09	2.589e-13	0.69601	1-2-3-4-5	0.69601	5
8103684	C4orf27	4	8103684	rs13122912	0.95208	0.90062	0.96985	0.98184	0.97614	0.99852	0.37652	0.7223	1.0768e-05	3.5448e-14	0.012507	3.4211e-05	3.0534e-06	0.001256	0.0054548	3.1854e-11	8.6954e-12	9.3122e-13	1.0175e-15	7.0688e-11	0.0055915	1.0526e-05	1.6529e-10	0.17656	4.6872e-06	0.00017287	0.00023726	1.9649e-08	5.3497e-15	4.3861e-13	8.3051e-14	1.5577e-15	1.124e-05	0.076046	0.4275	1.3409e-08	1.9516e-09	8.9629e-15	0.2946	1-2-3-5	0.4275	4
8103630	SH3RF1	4	8103630	rs992939	1	0.74203	1	0.32546	0.32539	0.97966	1	0.32441	5.5286e-12	1.0988e-18	8.3649e-09	0.020328	7.5454e-11	5.9048e-10	1.9275e-11	1.0525e-10	9.9977e-18	1.0308e-18	1.951e-13	2.7181e-15	0.64836	5.5185e-11	3.104e-08	3.9672e-10	8.9169e-06	1.984e-10	7.1796e-05	7.3733e-16	2.0779e-14	2.772e-11	6.806e-19	2.2016e-13	0.005846	0.0068187	1.0306e-08	3.9117e-08	4.8776e-09	4.2255e-12	0.31856	3-4	0.64836	2
8103601	DDX60L	4	8103601	rs7678260	1	0.99933	1	1	1	1	0.99097	0.99997	1.8737e-12	4.5824e-18	5.5054e-11	4.282e-11	4.032e-12	7.572e-07	7.1317e-12	6.3148e-18	5.0937e-18	6.2175e-19	4.3982e-20	2.8155e-14	5.6715e-11	2.5927e-13	1.4901e-16	7.8974e-06	9.0545e-10	1.2379e-06	8.3206e-13	3.4473e-16	2.0212e-21	2.7258e-19	9.6805e-19	1.3789e-19	3.4937e-13	1.6881e-05	0.009025	2.1009e-11	8.2075e-17	8.2556e-20	0.99095	1-2-3-4-5	0.99095	5
8103544	SPOCK3	4	8103544	rs13143783	0.7559	0.35087	0.65609	0.37866	0.37838	0.99941	0.6232	0.37926	1.9499e-06	2.6347e-13	0.24216	0.00025709	3.3398e-05	0.00021419	0.00022324	1.3311e-11	4.4863e-12	1.2061e-11	1.0181e-14	9.7692e-10	0.36814	0.0039281	2.2265e-09	0.0032651	1.8362e-06	8.4544e-05	5.4246e-05	1.9564e-08	5.054e-15	1.7516e-11	1.0673e-11	2.6482e-14	0.0068252	0.0064246	0.12689	1.255e-08	5.216e-09	2.379e-12	0.2415	3-4	0.36814	2
8103508	MARCH1	4	8103508	rs13115712	0.93751	0.22761	0.85638	0.98324	0.97435	0.99971	0.34438	0.93444	2.8818e-06	4.2039e-14	0.011901	4.4262e-05	4.0461e-06	0.00015487	0.0086485	1.5961e-11	1.2962e-11	3.6785e-13	2.1033e-15	8.4671e-11	0.0046946	7.5867e-05	1.7316e-10	0.025227	1.5661e-06	8.5927e-05	0.00024323	3.2666e-07	6.382e-15	2.2785e-13	1.6617e-13	2.1673e-15	3.8103e-05	0.014644	0.60951	9.8139e-09	1.1478e-08	1.5445e-14	0.32472	1-2-3-5	0.60951	4
8103485	NAF1	4	8103485	rs1055263	0.99007	0.51896	0.98946	0.99957	0.99934	0.98676	0.81136	0.8694	2.2805e-05	2.4831e-14	4.4923e-05	5.5101e-05	1.0586e-06	0.01099	0.00015011	3.3642e-10	2.1714e-11	9.3562e-15	3.7877e-15	4.422e-11	0.00032568	1.0515e-07	1.6233e-10	0.021511	0.00024336	0.0019317	5.9678e-05	1.3803e-09	4.7265e-14	7.3971e-14	1.897e-15	3.9943e-15	8.9386e-07	0.097199	0.15399	6.6764e-07	7.2837e-10	2.257e-15	0.71348	1-2-3-4-5	0.71348	5
8103437	PPID	4	8103437	rs8396	1	0.91609	1	1	1	1	1	0.99998	1.7568e-20	1.4073e-31	2.2514e-21	1.1937e-19	1.1679e-23	9.9194e-18	2.1958e-18	3.1489e-21	5.0564e-26	2.1115e-31	3.1246e-30	3.2938e-28	7.6824e-17	1.3254e-23	2.679e-25	1.3257e-15	2.8882e-14	1.1185e-17	3.4107e-12	4.6477e-22	5.94e-25	1.1711e-26	1.3468e-31	3.8197e-30	4.6174e-19	1.7863e-05	2.1741e-12	4.0213e-16	1.1166e-15	1.7867e-27	0.99998	1-2-3-4-5	0.99998	5
8103415	FAM198B	4	8103415	rs8370	1	0.22291	1	0.094386	0.093633	1	1	0.077864	7.4547e-18	1.646e-24	2.1836e-12	8.4738e-08	9.1953e-17	1.0604e-15	3.5354e-15	6.5782e-16	1.5542e-23	6.3581e-23	2.7921e-19	3.4287e-21	0.90542	2.3177e-15	3.7999e-14	2.9231e-14	2.245e-11	3.8708e-16	0.00075256	4.4264e-20	5.2457e-20	5.2857e-12	1.1298e-23	1.5132e-19	0.0001973	0.015967	3.1784e-13	4.9971e-14	2.6158e-09	4.5939e-14	0.077667	3-4	0.90542	2
8103399	PDGFC	4	8103399	rs1015540	0.71156	0.55325	0.70779	0.95984	0.95938	0.99816	0.27354	0.94785	2.5927e-06	4.1505e-13	0.023473	0.00076265	0.00010025	0.00042149	0.00043757	2.4415e-11	2.1622e-11	3.2571e-12	1.7644e-14	4.1575e-09	0.014884	0.00066425	3.9112e-09	0.0082556	3.2177e-06	0.0005533	2.2002e-05	5.4574e-08	1.3099e-14	1.5268e-12	8.0831e-12	5.1839e-14	0.00027663	0.0038926	0.69255	3.7645e-08	2.5177e-09	3.4843e-13	0.2537	1-2-3-5	0.69255	4
8103244	RNF175	4	8103244	rs3810765	0.9762	0.26377	0.95035	0.99977	0.9995	0.49685	0.2578	0.78827	0.00020329	4.0721e-14	9.8262e-05	3.3646e-05	1.3791e-05	0.19813	5.8903e-05	8.4878e-10	1.6616e-09	6.4143e-15	1.5844e-15	5.227e-10	8.2271e-05	4.2943e-07	6.238e-10	0.0057152	0.00099031	0.30376	7.602e-06	3.2194e-09	8.0294e-13	6.1063e-15	3.9091e-15	1.1737e-14	6.9291e-07	0.0064143	0.23422	1.9152e-05	4.8756e-10	6.8877e-16	0.25025	1-2-5	0.30376	3
8103043	SLC10A7	4	8103043	rs13152024	0.99985	0.99628	0.99992	0.097611	0.097536	0.99873	1	0.08644	1.1236e-09	1.0592e-16	2.8663e-06	0.0012713	2.4003e-09	8.9129e-08	7.0028e-09	3.6738e-11	2.949e-15	1.0233e-15	3.2827e-14	1.2809e-13	0.90034	2.7871e-09	1.2886e-09	2.4822e-07	3.4177e-06	2.8663e-08	7.4816e-05	9.3711e-14	4.7605e-15	6.2434e-11	8.8431e-17	2.1597e-14	0.0007746	0.011868	1.7122e-06	9.0431e-09	7.4931e-10	1.1497e-12	0.085663	3-4	0.90034	2
8102993	GYPB	4	8102993	rs9997931	0.95986	0.30431	0.93288	0.99895	0.99893	0.93089	0.64894	0.96899	9.3817e-06	2.6346e-12	0.00020553	0.00036998	2.5134e-05	0.020891	6.4172e-06	1.8931e-10	5.6892e-11	2.0041e-13	1.1812e-13	1.5592e-08	0.00044696	9.6628e-07	2.566e-09	0.0024156	0.00036868	0.047438	2.5212e-06	4.1569e-10	1.5519e-13	3.1986e-13	1.6483e-13	4.7212e-13	3.2965e-06	0.0062908	0.28007	1.1491e-05	2.1147e-10	4.2135e-14	0.64144	1-2-3-4-5	0.64144	5
8102988	GYPE	4	8102988	rs13105102	1	0.19724	1	1	1	0.99228	0.041159	0.99998	1.1774e-26	3.6197e-35	1.3791e-30	1.1721e-30	9.0569e-32	1.5178e-05	1.4794e-26	3.0625e-32	2.2859e-32	1.9654e-36	3.2559e-37	1.354e-31	1.9721e-30	4.2447e-33	4.8525e-36	5.7222e-06	1.5379e-09	0.0077091	1.2392e-27	3.7363e-31	9.8916e-36	9.853e-37	1.0509e-36	8.9552e-37	8.7987e-33	3.9513e-07	0.95111	1.8341e-08	4.1346e-32	8.4176e-38	0.041159	1-2-3-5	0.95111	4
8102950	INPP4B	4	8102950	rs1373036	0.88397	0.84102	0.91824	0.99961	0.9996	0.17984	0.11261	0.20266	2.877e-06	6.5848e-12	3.8282e-05	0.00010986	2.4853e-06	0.77088	1.034e-06	2.1e-11	3.0586e-12	1.7248e-13	1.0427e-13	4.0206e-09	0.00024203	1.7919e-07	4.535e-10	0.01093	0.0014405	0.047726	3.803e-07	1.679e-11	4.4618e-15	2.5177e-13	2.6865e-14	9.6676e-14	1.3814e-06	0.013695	0.057809	3.4626e-06	8.3745e-12	8.422e-15	0.097118	1-2	0.77088	2
8102938	RNF150	4	8102938	rs7687054	1	1	1	0.57974	0.57789	1	0.15149	0.57287	1.0843e-17	1.3155e-24	0.40141	1.1231e-15	1.0248e-16	1.6726e-15	0.0018151	6.7198e-23	4.1846e-23	2.8749e-12	3.9426e-26	3.9989e-21	0.016483	0.0020843	5.022e-21	0.0054647	1.0592e-17	9.6727e-16	3.517e-05	2.0716e-07	2.6509e-26	4.7772e-13	2.8649e-12	6.9314e-26	0.00028015	0.0019188	0.43774	7.7568e-20	5.0175e-09	8.4695e-14	0.13277	1-2-3-5	0.43774	4
8102912	TBC1D9	4	8102912	rs13149166	0.71798	0.31453	0.58578	0.98633	0.98556	0.99629	0.91363	0.94265	2.4135e-05	3.3438e-13	0.0020749	0.0011568	2.9849e-05	0.0017614	0.00036687	1.1372e-09	5.6472e-11	1.587e-13	2.9775e-14	7.0065e-10	0.010325	1.0376e-05	5.5941e-09	0.0037295	8.9551e-05	0.00065071	0.00037179	1.3944e-08	3.5012e-13	6.8489e-13	5.917e-14	4.9849e-14	7.7868e-05	0.037452	0.077724	5.0882e-07	1.8895e-08	4.8314e-14	0.86416	1-2-3-4-5	0.86416	5
8102871	SCOC-AS1	4	8102871	rs17005845	0.70979	0.39221	0.63179	0.95022	0.9502	0.99553	0.91539	0.94229	2.9395e-06	1.4216e-12	0.003788	0.0026189	0.000175	0.00071404	8.6603e-06	7.0266e-11	1.431e-11	1.542e-12	1.7027e-13	1.655e-08	0.041656	8.358e-05	5.9045e-08	0.00084355	2.4393e-05	0.0009366	1.059e-05	7.9606e-10	7.3119e-14	8.3077e-12	3.8059e-12	1.4426e-12	0.0014548	0.0080422	0.078053	5.9403e-07	1.5843e-09	3.4023e-12	0.86159	1-2-3-4-5	0.86159	5
8102862	MAML3	4	8102862	rs795971	0.71666	0.43369	0.65712	0.66656	0.66395	0.9981	0.97535	0.59503	3.3159e-06	1.1707e-12	0.0047586	0.0012639	5.5462e-06	0.00048658	0.00035105	3.3744e-10	4.4534e-12	1.023e-12	1.0586e-13	1.6525e-09	0.32668	8.4567e-06	2.8585e-09	0.0021514	2.4999e-05	0.0001156	0.0022474	3.8928e-09	5.1609e-14	2.182e-11	1.4607e-13	9.6193e-14	0.00073085	0.067005	0.01677	8.0531e-08	3.1745e-08	5.0577e-13	0.5774	1-2-3-4-5	0.5774	5
8102792	PCDH18	4	8102792	rs6821552	0.82895	0.41552	0.78128	0.27896	0.27863	0.44953	0.99601	0.24313	3.6534e-05	1.6836e-13	0.00016006	0.54514	1.5336e-05	0.002004	1.5204e-05	2.9994e-08	3.0043e-11	1.4592e-14	1.2517e-11	3.819e-10	0.1753	4.6483e-07	7.8109e-07	0.00018325	0.0029123	0.00035374	0.00027652	1.5247e-10	4.7226e-12	1.4445e-11	3.7134e-15	8.8682e-12	0.00041976	0.030843	0.0012175	8.6502e-06	4.1267e-09	3.7739e-13	0.24111	4	0.54514	1
8102720	ANKRD50	4	8102720	rs4833990	0.98537	0.50023	0.98363	0.072365	0.071829	0.99993	0.37985	0.065027	1.1575e-07	3.2232e-14	0.58678	1.9556e-05	1.5134e-06	2.7217e-05	0.00047682	8.774e-13	3.7313e-13	9.2335e-12	8.1585e-16	1.6047e-10	0.3402	0.00024796	7.7813e-11	0.0034195	1.7501e-07	2.2581e-05	5.8995e-05	3.3597e-09	2.9407e-16	7.8707e-12	1.3224e-12	1.8824e-15	0.0003796	0.0039843	0.029169	1.56e-09	6.092e-10	1.9959e-13	0.035206	3	0.58678	1
8102619	ANXA5	4	8102619	rs6857766	1	0.93237	1	0.99781	0.99736	0.99991	1	0.8401	2.8859e-13	1.0964e-20	2.0758e-11	7.8782e-05	8.6778e-13	2.7603e-11	8.5044e-13	7.0722e-11	3.425e-19	1.6158e-21	7.4908e-16	2.33e-17	0.0021141	4.247e-14	4.6019e-11	1.1682e-11	1.0044e-05	5.7438e-12	0.00044975	6.979e-18	3.1992e-15	6.8493e-14	3.1141e-22	3.2658e-16	1.7495e-06	0.15724	7.171e-11	1.2829e-08	1.8624e-09	1.0622e-15	0.8401	1-2-3-4-5	0.8401	5
8102567	PRDM5	4	8102567	rs12499000	1	0.47994	1	0.70488	0.69481	1	0.51557	0.53655	4.0761e-16	2.3886e-23	0.23562	2.5034e-14	2.7711e-15	3.5447e-14	0.0087432	2.0201e-21	6.0984e-22	3.1236e-12	7.1846e-25	6.6223e-20	0.059386	5.8573e-05	1.5961e-19	0.062947	2.1837e-16	9.2795e-15	0.0013287	2.6431e-08	5.156e-25	1.3816e-12	1.726e-13	1.5645e-24	5.3697e-05	0.095428	0.17706	1.0552e-18	7.2807e-09	1.6861e-14	0.35937	1-2-3-4-5	0.35937	5
8102523	FABP2	4	8102523	rs4834773	0.98998	0.40119	0.9862	0.61659	0.6165	0.71928	0.99971	0.51704	1.4038e-07	5.7857e-14	0.00012581	0.26114	1.6826e-06	5.8285e-05	2.8875e-07	1.5913e-08	2.6275e-13	9.6324e-15	7.1625e-11	7.5361e-11	0.12169	6.3053e-07	2.5375e-07	7.2039e-06	0.019493	1.1057e-05	9.1788e-05	8.01e-12	1.2686e-12	4.7796e-11	2.813e-15	1.9343e-11	0.00045748	0.080363	8.7943e-05	2.151e-05	1.6287e-09	1.2773e-12	0.51646	1-2-3-4-5	0.51646	5
8102389	ZGRF1	4	8102389	rs13146963	1	0.49991	1	0.99478	0.99236	1	0.65029	0.89184	2.0533e-11	1.1643e-19	0.0022377	1.8304e-10	9.1544e-12	1.8661e-09	0.0021135	1.8205e-16	4.0303e-17	6.7375e-14	4.671e-21	2.355e-16	0.0029754	1.177e-06	8.3117e-16	0.047276	1.8218e-11	8.0713e-10	0.00030359	9.9669e-09	6.6077e-20	9.6908e-14	6.5164e-15	8.0178e-21	4.598e-06	0.053249	0.29808	1.5266e-13	3.6139e-09	2.3241e-15	0.59376	1-2-3-4-5	0.59376	5
8102362	TIFA	4	8102362	rs3775969	1	0.19763	1	1	1	0.90192	0.28031	1	1.344e-13	3.6213e-19	1.1748e-09	2.9704e-11	1.4209e-06	2.9977e-10	1.8628e-12	1.8643e-18	2.3928e-13	1.9977e-19	1.104e-20	2.6952e-07	6.5061e-10	6.2585e-07	4.4611e-11	1.2133e-10	3.4276e-12	0.098072	2.0083e-13	1.6193e-11	3.0483e-16	1.3982e-19	6.5272e-12	1.0696e-12	4.9102e-07	1.2151e-10	0.62161	4.5155e-06	1.6061e-12	3.5021e-13	0.28031	1-2-3-5	0.62161	4
8102247	RPL34-AS1	4	8102247	rs11097999	1	0.51097	1	1	1	0.94588	0.8388	0.5826	4.4494e-09	8.0315e-17	9.7828e-10	7.3694e-10	1.3904e-11	0.052245	1.2454e-08	1.5741e-13	2.261e-15	2.4518e-16	1.3076e-17	4.622e-14	1.249e-08	1.5403e-12	1.7504e-15	0.050117	0.00078703	0.0010864	1.7011e-08	6.6799e-14	1.1824e-17	2.2148e-15	1.0287e-17	4.7772e-18	1.814e-11	0.31425	0.057753	5.08e-07	1.1271e-13	1.524e-17	0.52376	1-2-3-4-5	0.52376	5
8102214	PAPSS1	4	8102214	rs2522420	1	0.98909	1	0.99999	0.99983	1	1	0.95339	5.7486e-26	7.1103e-33	7.6933e-22	4.3195e-11	3.4984e-25	5.0166e-24	8.3456e-24	1.4345e-15	9.7567e-32	2.9322e-32	1.1891e-22	1.1523e-29	8.3703e-06	1.0447e-24	2.9427e-17	7.1673e-23	1.8297e-11	1.3981e-24	0.00016384	9.0749e-29	1.2217e-19	1.3137e-16	4.4555e-33	6.8383e-23	7.4806e-09	0.046433	5.892e-22	5.0377e-14	1.8653e-09	2.7219e-18	0.95339	1-2-3-4-5	0.95339	5
8102171	TBCK	4	8102171	rs7697673	0.99988	0.26873	0.99974	0.051739	0.05171	0.20482	0.99999	0.045531	1.503e-09	5.0144e-16	2.6977e-07	0.7945	2.3577e-08	9.4467e-07	2.3631e-09	5.0172e-09	2.9827e-15	1.0144e-16	3.9357e-12	7.3306e-13	0.15317	7.2134e-10	1.5191e-06	7.5225e-07	0.00067293	1.6355e-07	2.943e-05	3.0299e-14	1.0335e-12	4.6619e-12	1.3482e-17	4.04e-12	0.00058806	0.0060938	4.2266e-06	1.8841e-06	6.2261e-10	1.5919e-13	0.044935	4	0.7945	1
8102065	BDH2	4	8102065	rs2623064	1	0.49996	1	1	1	1	0.16097	0.99802	3.526e-15	2.5895e-26	1.8145e-17	1.7231e-18	4.1921e-19	7.4928e-08	7.6004e-12	1.0571e-20	1.2859e-19	4.8354e-26	7.6207e-28	1.7485e-22	2.2746e-17	3.3616e-19	1.782e-23	0.0014433	1.4641e-10	1.739e-07	3.467e-13	1.1736e-14	2.881e-23	4.752e-26	5.931e-26	2.7629e-27	3.801e-19	0.00054115	0.83758	4.0089e-12	2.9184e-16	6.7048e-27	0.16043	1-2-3-5	0.83758	4
8101992	SLC39A8	4	8101992	rs17212693	0.88391	0.51539	0.87381	0.99077	0.95084	0.99391	0.44451	0.818	0.00013881	2.4801e-13	0.0050454	0.00053467	9.5135e-06	0.0043582	0.038969	5.4654e-10	9.2603e-11	2.2297e-13	6.5806e-14	9.2483e-10	0.0036201	6.464e-06	3.8687e-09	0.077936	6.2177e-05	0.00098376	0.00082824	1.7674e-07	1.2187e-13	4.0653e-13	4.4139e-14	1.7801e-13	1.2894e-05	0.050504	0.42804	3.0322e-07	1.0379e-08	1.7873e-14	0.38895	1-2-3-5	0.42804	4
8101945	H2AFZ	4	8101945	rs2866180	0.85372	0.1446	0.6073	0.9927	0.99102	0.29352	0.14442	0.32851	0.001312	2.1483e-12	0.0029348	0.00089603	9.3322e-05	0.62445	0.00033993	3.9979e-09	8.8809e-10	2.4825e-13	4.5383e-14	3.0566e-09	0.0033403	1.2099e-05	4.1869e-09	0.019733	0.0020808	0.077634	3.6004e-05	4.1545e-09	5.3528e-13	2.2028e-13	5.9416e-14	5.331e-14	2.033e-05	0.016363	0.12906	5.1772e-06	6.006e-10	9.8885e-15	0.12168	1-2	0.62445	2
8101874	ADH1A	4	8101874	rs1614377	0.7784	0.25394	0.6115	0.99621	0.99615	0.88586	0.57687	0.99442	3.2354e-05	3.2555e-13	0.00046736	0.0005185	0.0015151	0.0026022	2.1468e-05	3.4697e-10	1.3763e-08	4.2677e-14	1.4712e-14	2.2773e-08	0.00099957	7.1173e-05	1.4861e-07	0.00030579	3.1014e-05	0.10942	5.1155e-06	4.7337e-08	1.6787e-11	6.9588e-14	3.6067e-13	8.9618e-13	0.00021506	0.00059262	0.30869	1.8547e-05	1.3058e-08	1.0431e-13	0.57449	1-2-3-4-5	0.57449	5
8101844	ADH5	4	8101844	rs11547772	1	0.097627	1	0.99969	0.99969	1	0.99921	0.95732	5.0857e-13	1.1782e-19	4.561e-06	6.8358e-10	5.3769e-12	1.8768e-10	2.5491e-08	9.9582e-17	1.4823e-18	5.1695e-15	5.4856e-20	3.3025e-16	0.00030691	1.4674e-08	3.2806e-15	2.968e-05	7.0554e-11	9.0026e-11	1.1718e-06	7.8849e-13	3.2733e-20	4.1274e-13	2.03e-15	1.009e-19	1.3074e-06	0.042341	0.0007578	4.5379e-13	3.6956e-11	2.5892e-14	0.95656	1-2-3-4-5	0.95656	5
8101780	HPGDS	4	8101780	rs2306802	0.79216	0.24408	0.62616	0.98787	0.98507	0.82801	0.40604	0.68829	0.00070567	1.3228e-12	0.0016632	0.0049061	4.2344e-05	0.1481	0.0019236	3.9147e-09	5.0039e-10	4.4804e-13	1.021e-13	1.828e-09	0.005495	3.0677e-06	1.4371e-08	0.096518	0.00075312	0.017478	0.00017464	1.1636e-08	7.175e-13	5.8512e-13	5.892e-14	1.0939e-13	1.6901e-05	0.051471	0.32753	2.2575e-06	2.5909e-09	1.6878e-14	0.34322	1-2-3-4-5	0.34322	5
8101762	SNCA	4	8101762	rs356174	0.99481	0.88747	0.99671	0.97078	0.97058	0.99997	0.25849	0.95652	3.0745e-08	5.5352e-15	0.021008	2.419e-06	1.7198e-07	1.2393e-05	0.00018835	2.0229e-13	9.5775e-14	2.212e-12	1.5448e-16	1.3882e-11	0.0081714	1.9905e-05	8.9422e-12	0.0092289	8.3465e-08	1.6688e-05	1.1174e-05	4.3487e-09	7.7348e-17	1.0383e-12	4.5261e-13	2.7589e-16	1.7914e-05	0.0048556	0.71104	1.2081e-09	3.2735e-10	4.0559e-14	0.24543	1-2-3-5	0.71104	4
8101757	GPRIN3	4	8101757	rs7687888	0.9594	0.89616	0.97396	0.99712	0.99712	0.9281	0.98542	0.82349	3.6299e-07	1.9145e-13	1.6357e-05	0.0020063	9.539e-07	0.010464	1.6191e-07	4.08e-10	7.5272e-13	7.7279e-15	2.6415e-12	2.5238e-10	0.00084902	4.1655e-08	3.6385e-09	0.00019313	0.057439	0.0019139	1.8419e-06	3.0224e-12	6.7312e-14	1.7503e-12	1.5372e-15	1.1314e-12	2.3737e-06	0.10554	0.001995	7.8218e-05	3.4896e-11	4.1193e-14	0.8195	1-2-3-4-5	0.8195	5
8101728	FAM13A	4	8101728	rs2609255	0.99041	0.45403	0.98799	0.99999	0.99996	0.25776	0.078307	0.29377	2.4086e-05	7.3904e-14	3.6836e-06	4.3216e-06	5.0239e-07	0.66861	6.1323e-06	5.1051e-11	1.4061e-11	4.1628e-15	9.8352e-16	6.6615e-11	5.4291e-06	1.4967e-08	2.8995e-11	0.027122	0.00078297	0.072815	4.8167e-07	5.4473e-11	7.237e-15	2.5375e-15	5.5353e-16	9.8059e-16	3.332e-08	0.0096726	0.15311	2.0812e-06	6.8786e-12	7.5816e-17	0.067839	1-2	0.66861	2
8101701	PPM1K	4	8101701	rs17789621	0.8008	0.31222	0.69017	0.99396	0.99395	0.55186	0.2898	0.88993	4.2797e-06	9.4652e-12	0.0031365	0.00029346	7.8191e-05	0.097789	8.8217e-06	3.7593e-11	2.9793e-11	7.0554e-13	1.7629e-13	2.7706e-07	0.0024991	1.2027e-05	3.9501e-09	0.0028315	0.00047196	0.34948	1.161e-06	3.9884e-10	3.6425e-14	5.4398e-13	1.161e-12	2.7033e-12	1.6063e-05	0.0030335	0.25686	2.5673e-05	6.6095e-11	1.3806e-13	0.28346	1-2-5	0.34948	3
8101675	ABCG2	4	8101675	rs11932727	0.99835	0.99754	0.99906	1	1	0.14168	0.098649	0.1368	1.0488e-08	8.5269e-15	2.5662e-07	3.7871e-07	2.0142e-08	0.82976	4.3828e-09	9.0099e-14	1.228e-14	4.5574e-16	5.6907e-16	9.1322e-12	3.99e-07	6.9063e-10	1.129e-12	0.011039	0.0032891	0.02527	8.9566e-10	6.0522e-14	1.3862e-17	1.0907e-15	6.8258e-17	4.1032e-16	1.3563e-09	0.019109	0.035282	3.6215e-06	1.4865e-14	2.707e-17	0.076247	1-2	0.82976	2
8101637	HSD17B13	4	8101637	rs9992651	1	0.99187	1	1	1	1	1	1	2.1558e-22	1.8043e-28	1.429e-18	6.1163e-21	2.8209e-22	2.1075e-17	1.5567e-19	5.4876e-27	5.2764e-28	4.5637e-25	8.4413e-30	2.7946e-25	6.8235e-18	2.0253e-21	2.354e-26	4.6483e-12	1.5509e-18	2.7859e-17	8.5999e-19	4.1272e-24	3.4214e-30	4.5748e-24	6.706e-26	1.517e-29	2.2948e-20	4.7222e-08	2.3789e-09	3.143e-19	1.8507e-22	5.2708e-25	1	1-2-3-4-5	1	5
8101622	TECR	19	8101622	rs11671204	0.82131	0.60318	0.83052	0.13274	0.13266	0.43331	0.99967	0.11221	7.2554e-07	1.6531e-13	8.961e-05	0.56551	9.03e-06	8.2264e-05	4.9833e-07	6.1938e-09	1.8175e-12	1.1365e-14	1.4024e-11	2.5595e-10	0.30114	3.0487e-07	6.0359e-07	8.5424e-06	0.0010625	2.6429e-05	6.9497e-05	1.3258e-11	8.3766e-13	3.1339e-11	2.4706e-15	7.1518e-12	0.00051611	0.019828	0.00011355	2.3823e-06	8.7641e-10	5.5244e-13	0.11154	4	0.56551	1
8101449	HPSE	4	8101449	rs6535458	1	0.5	1	0.56693	0.56626	1	0.19459	0.57889	3.4225e-18	1.5525e-23	0.37772	9.4027e-16	1.5213e-16	5.0172e-15	0.00065308	3.0884e-23	1.9726e-23	3.9217e-12	6.3878e-25	1.481e-20	0.039156	0.013392	5.3414e-21	0.0023858	5.9471e-17	1.0799e-15	2.1236e-05	1.9906e-07	1.4011e-26	1.4083e-12	1.1461e-11	4.0418e-25	0.0028071	0.0011769	0.41126	1.6982e-19	7.5849e-09	5.0682e-13	0.15143	1-2-3-5	0.41126	4
8101437	COQ2	4	8101437	rs10021552	0.99999	0.44179	0.99999	1	0.99984	0.41758	0.27849	0.44645	0.00013602	2.2415e-17	8.1368e-09	2.3798e-08	1.2381e-07	0.50061	1.9204e-05	8.0789e-10	4.8948e-10	1.2945e-18	3.2931e-18	1.1113e-12	1.9733e-08	3.1961e-09	2.3614e-12	0.014181	0.0059218	0.075744	3.9263e-06	1.459e-09	3.9035e-13	4.4918e-18	1.0788e-17	2.485e-17	2.9624e-09	0.032677	0.13082	1.1858e-05	2.6027e-10	1.9552e-18	0.23988	1-2	0.50061	2
8101366	SCD5	4	8101366	rs6830527	1	0.65231	1	1	1	0.96098	0.54384	1	4.7503e-19	1.9046e-28	8.7653e-20	8.1168e-22	8.8775e-22	3.4934e-07	1.8141e-17	7.3998e-24	5.502e-22	1.7952e-28	7.6625e-30	1.0132e-22	4.9501e-20	8.3192e-22	7.4025e-26	1.323e-07	7.7173e-10	0.039017	7.6911e-18	1.037e-19	5.2998e-25	2.46e-28	3.8861e-27	1.2825e-27	1.9481e-21	3.5029e-07	0.41714	5.5482e-07	4.5248e-20	7.4487e-28	0.54384	1-2-3-4-5	0.54384	5
8101304	RASGEF1B	4	8101304	rs10010385	0.8718	0.38813	0.82408	0.94864	0.94504	0.96048	0.99212	0.82222	8.4036e-05	3.3752e-13	0.00016223	0.029991	1.2494e-05	0.0033518	3.9908e-05	2.7861e-07	7.9521e-11	2.7528e-14	2.9153e-13	7.4582e-10	0.021142	4.9548e-07	5.0754e-08	0.00033524	0.0052671	0.00080269	0.0034732	4.8357e-10	1.7927e-11	7.6012e-13	7.2799e-15	2.9818e-13	5.4401e-05	0.11394	0.003089	1.3173e-05	3.1623e-08	2.4184e-14	0.81824	1-2-3-4-5	0.81824	5
8101284	PRKG2	4	8101284	rs7688672	1	0.72908	1	1	1	0.18255	0.03477	0.2925	1.1322e-09	3.2728e-18	8.3274e-11	5.394e-11	4.1102e-12	0.69839	5.1726e-10	2.1815e-15	2.2954e-15	4.4916e-19	4.0859e-20	4.3318e-15	1.0633e-10	2.6005e-13	2.081e-16	0.0073211	0.00019577	0.11886	3.8291e-11	1.3587e-14	6.672e-19	2.809e-19	9.2369e-20	4.645e-20	4.4284e-13	0.001598	0.14066	1.288e-06	1.167e-15	9.9919e-21	0.032975	1-2	0.69839	2
8101260	ANTXR2	4	8101260	rs10033596	0.90459	0.54468	0.90116	0.99866	0.99802	0.28699	0.11805	0.39329	0.00043218	6.2514e-14	0.00048377	6.4129e-05	4.5214e-06	0.57846	0.00018778	9.2915e-10	7.4627e-10	2.2547e-14	1.6981e-15	1.4174e-10	0.00078085	7.4697e-07	2.1797e-10	0.015421	0.0010934	0.13295	1.9876e-05	2.9722e-09	2.5435e-13	2.9753e-14	3.7177e-15	2.3982e-15	1.8015e-06	0.0097614	0.15401	5.0716e-06	3.8946e-10	8.2611e-16	0.10632	1-2	0.57846	2
8101158	SCARB2	4	8101158	rs10856883	0.89323	0.45966	0.87148	0.67099	0.67074	0.99947	0.35134	0.69796	7.0211e-07	1.1964e-13	0.22009	0.00020215	3.2532e-05	0.00022772	0.00021941	2.4377e-11	3.2721e-12	5.2123e-12	8.5227e-15	4.5712e-10	0.076677	0.025566	1.3142e-09	0.0021777	6.184e-06	6.3799e-05	2.2112e-05	9.645e-08	6.0775e-15	3.2782e-12	3.3524e-11	1.2482e-14	0.0064447	0.0024135	0.40028	1.6688e-08	7.3249e-09	1.87e-12	0.26557	1-2-3-5	0.40028	4
8101131	CXCL11	4	8101131	rs2242473	0.83241	0.18574	0.62094	0.99859	0.99856	0.57937	0.30415	0.72864	1.8966e-05	3.0985e-11	0.00035382	0.0004738	3.8741e-05	0.24678	7.3355e-06	1.5238e-10	6.4432e-11	1.1652e-12	5.1893e-13	9.2154e-08	0.00054146	1.1081e-06	2.4816e-09	0.010504	0.00097484	0.17233	1.6575e-06	2.1642e-10	6.5201e-14	1.0814e-12	4.3268e-13	1.1052e-12	2.7301e-06	0.011704	0.26582	9.3177e-06	6.3257e-11	6.8702e-14	0.29044	1-2-3-4-5	0.29044	5
8101086	NAAA	4	8101086	rs11731367	1	0.31678	1	0.98643	0.98642	1	1	0.93728	1.2928e-13	1.2712e-20	8.6704e-09	8.9113e-09	6.6113e-13	1.0199e-11	1.0583e-11	1.9861e-16	3.9964e-19	2.2986e-18	6.309e-19	1.8572e-17	0.013568	7.771e-12	9.2861e-15	9.7192e-10	3.689e-11	4.1385e-12	9.9821e-07	1.0949e-16	3.2452e-20	9.4992e-12	1.9328e-19	2.9046e-19	6.1652e-06	0.049154	5.2204e-09	9.6821e-14	6.5298e-12	1.5281e-13	0.93727	1-2-3-4-5	0.93727	5
8100798	SULT1B1	4	8100798	rs1910465	0.75502	0.11995	0.39424	0.1284	0.12826	0.41986	0.99779	0.11627	3.1551e-06	1.2907e-12	0.00057803	0.57839	4.1769e-05	0.00068896	2.3568e-06	1.2678e-08	5.9211e-12	8.3382e-14	7.0627e-12	1.9476e-09	0.29161	1.6295e-06	9.7564e-07	5.9747e-05	0.00083426	0.00017637	0.00013453	4.6548e-11	2.024e-12	1.586e-11	1.7733e-14	6.1425e-12	0.00097974	0.011437	0.00065434	2.6994e-06	2.917e-09	4.9269e-13	0.11441	4	0.57839	1
8100603	CENPC	4	8100603	rs1497427	0.9997	0.60401	0.99973	0.93294	0.9328	1	0.99967	0.8764	1.4373e-09	2.9598e-16	0.00010754	3.2471e-06	1.5349e-08	2.3253e-07	1.0926e-06	1.3725e-13	2.3898e-15	1.3666e-14	1.0052e-16	4.2702e-13	0.066799	8.8616e-08	9.7456e-12	5.3462e-05	2.4059e-08	5.3551e-08	0.00014056	6.4739e-12	3.4121e-17	4.5944e-12	1.0034e-15	1.0528e-16	0.00014827	0.056492	0.00016673	1.037e-10	4.313e-09	1.2151e-13	0.87609	1-2-3-4-5	0.87609	5
8100541	IGFBP7	4	8100541	rs881382	0.9972	0.85424	0.99813	0.20384	0.19944	1	0.27049	0.16975	5.2239e-09	1.5715e-15	0.61168	9.7594e-07	5.4023e-08	7.2383e-07	0.0041607	3.7618e-14	8.9407e-15	1.1392e-11	7.6737e-17	4.0859e-12	0.18395	0.00028964	4.3272e-12	0.017985	8.0069e-09	2.5888e-07	0.00023732	2.5625e-08	1.0081e-17	5.7962e-12	1.1214e-12	1.3986e-16	0.00023968	0.012241	0.095387	4.7182e-11	2.3103e-09	1.1187e-13	0.073828	3	0.61168	1
8100328	USP46	4	8100328	rs7668895	0.99977	0.15854	0.99923	0.99917	0.99871	0.99942	0.36666	0.83783	1.6695e-07	2.5014e-15	0.00044269	2.0441e-06	1.403e-07	0.00050404	0.0004115	2.1964e-12	1.8305e-13	2.6999e-14	9.9765e-17	4.1945e-12	0.0003858	3.7968e-07	7.3348e-12	0.10403	3.6233e-06	7.4944e-05	4.5174e-05	1.7307e-09	2.8202e-16	2.3371e-14	2.9204e-15	1.0659e-16	6.4713e-07	0.056339	0.52787	8.306e-09	3.0776e-10	4.8247e-16	0.30989	1-2-3-5	0.52787	4
8100318	SGCB	4	8100318	rs1996617	1	0.1373	1	0.9944	0.98311	1	0.21403	0.93407	8.2087e-14	1.394e-21	0.0046792	9.9309e-13	7.6527e-14	4.615e-12	0.011093	3.3793e-19	1.0315e-19	4.7508e-14	3.8923e-23	2.2362e-18	0.00088302	3.1793e-05	3.6369e-18	0.03875	2.6913e-14	1.1335e-12	0.00019346	1.6403e-07	6.9918e-23	2.2788e-14	3.8209e-14	4.6821e-23	9.9667e-06	0.010332	0.73142	1.0952e-16	5.3239e-09	2.313e-15	0.20261	1-2-3-5	0.73142	4
8100210	TXK	4	8100210	rs4694890	0.71018	0.46515	0.66879	0.34472	0.34375	0.99945	0.36497	0.30407	1.6853e-06	2.5996e-13	0.4484	0.0002484	2.1897e-05	0.00022794	0.00088735	1.0795e-11	2.8919e-12	2.1808e-11	7.0351e-15	4.6048e-10	0.20533	0.00070695	9.8316e-10	0.022858	1.6524e-06	5.3013e-05	7.7061e-05	1.283e-08	2.6106e-15	1.1991e-11	3.1393e-12	9.295e-15	0.00057601	0.017897	0.16187	6.4922e-09	1.4336e-09	3.1898e-13	0.14085	3	0.4484	1
8100179	NFXL1	4	8100179	rs1062858	1	0.61462	1	0.0003949	0.00039093	1	1	0.00034365	2.1296e-33	1.2813e-40	3.5673e-21	5.4724e-27	5.8716e-33	9.649e-31	2.4057e-24	1.1611e-34	6.6374e-39	3.7691e-32	1.0165e-37	5.5371e-37	0.99954	1.0948e-24	4.3677e-33	2.0246e-23	5.7937e-29	8.5617e-31	3.9731e-06	1.85e-29	1.7495e-38	1.19e-12	3.3426e-33	9.4294e-38	6.4905e-05	0.00011218	1.3551e-22	2.6219e-31	1.1153e-11	5.578e-15	0.00027875	3-4	0.99954	2
8100154	CORIN	4	8100154	rs1062858	1	0.98973	1	0.017443	0.017417	0.23158	1	0.0157	1.6283e-12	3.8481e-19	2.9836e-10	0.76822	2.2025e-11	2.0682e-10	1.195e-12	3.2151e-09	3.1352e-18	3.0452e-20	4.7467e-12	6.6682e-16	0.2139	7.7201e-13	7.7223e-07	2.2431e-11	0.00019738	6.1531e-11	2.6053e-05	2.1472e-17	4.911e-13	6.5288e-12	6.5377e-21	3.193e-12	0.00043811	0.0019586	2.4683e-10	5.7447e-07	3.9131e-10	1.5421e-13	0.01526	4	0.76822	1
8100145	COMMD8	4	8100145	rs13106855	0.94699	0.76737	0.9606	0.89795	0.89788	0.91111	0.95842	0.7752	7.6278e-06	2.0698e-13	3.6727e-05	0.04913	1.7125e-06	0.024479	2.1968e-06	3.9589e-09	8.7474e-12	1.1001e-14	2.4005e-12	3.3926e-10	0.052784	7.8179e-08	6.8223e-08	0.00060558	0.0065551	0.0086964	5.5655e-05	2.9215e-11	5.9715e-13	8.3317e-12	2.1122e-15	1.7954e-12	0.00010162	0.091141	0.0077554	2.2936e-05	7.7541e-10	1.8257e-13	0.75863	1-2-3-4-5	0.75863	5
8099982	APBB2	4	8099982	rs17528008	1	0.99824	1	0.085619	0.085563	1	1	0.080856	8.2938e-16	1.2644e-22	1.4701e-08	5.5878e-11	9.0803e-15	9.2912e-14	1.4764e-11	7.4247e-19	1.562e-21	1.2808e-18	5.6722e-22	2.397e-19	0.91356	1.4423e-11	1.0006e-16	3.6454e-10	5.5427e-14	2.939e-14	5.6462e-05	1.5601e-16	1.3056e-22	1.2583e-11	1.8947e-19	5.2249e-22	0.00082062	0.0055277	3.0024e-09	1.917e-16	7.1764e-10	5.2742e-13	0.080035	3-4	0.91356	2
8099897	UGDH	4	8099897	rs6817264	1	0.66671	1	1	1	1	0.95915	0.99991	4.8679e-12	3.7504e-20	7.1877e-10	1.8752e-11	5.7784e-12	5.5174e-09	5.9748e-09	1.0135e-16	1.9343e-16	3.591e-19	1.5577e-21	9.7468e-16	9.8065e-10	9.8544e-12	4.2185e-16	1.0674e-05	1.6028e-10	2.7382e-07	3.3062e-09	1.5473e-12	8.2801e-19	4.1532e-19	1.3439e-18	2.9236e-20	2.3517e-11	8.3718e-05	0.040836	2.523e-10	2.1266e-12	3.0387e-19	0.95907	1-2-3-4-5	0.95907	5
8099887	RPL9	4	8099887	rs4975017	1	1	1	0.028776	0.028727	0.67816	1	0.021595	3.3397e-26	8.5912e-33	4.1614e-24	0.32179	3.008e-25	4.1365e-24	2.1307e-26	8.9574e-10	5.2404e-32	5.8247e-34	8.9551e-13	1.5261e-29	0.6491	1.0623e-26	7.0541e-08	3.9644e-25	5.1619e-05	1.1975e-24	4.9266e-05	3.5518e-31	4.9148e-14	1.7984e-11	1.4259e-34	2.2412e-13	0.00033347	0.0074135	4.5625e-24	5.7581e-08	2.5029e-10	1.3678e-13	0.021262	3-4	0.6491	2
8099850	TMEM156	4	8099850	rs6821102	0.99838	0.96649	0.99905	0.99994	0.99994	0.99768	0.9168	0.93482	5.8092e-09	5.2281e-14	5.7431e-06	1.8606e-06	4.1407e-08	0.001999	7.8437e-08	1.7189e-13	9.6532e-15	7.0857e-14	9.3673e-15	6.903e-11	5.2728e-05	9.5974e-09	5.0129e-12	0.0072791	6.1554e-05	0.00025465	7.7387e-08	7.2011e-13	2.758e-17	6.1222e-13	1.7774e-14	9.2881e-15	1.0269e-07	0.055775	0.073664	1.6358e-07	8.1194e-13	3.4127e-14	0.86091	1-2-3-4-5	0.86091	5
8099841	TLR6	4	8099841	rs721653	1	0.54137	1	1	1	0.99997	0.13701	0.92122	2.8024e-12	8.7952e-21	7.6012e-11	5.929e-13	1.3481e-14	2.3819e-05	4.356e-08	7.0823e-18	1.0591e-17	7.0148e-19	3.9912e-22	3.0629e-17	4.6356e-11	4.1655e-13	1.5703e-18	0.07279	1.4704e-08	6.592e-06	8.4016e-10	1.3222e-12	3.1589e-21	2.0739e-19	3.0094e-19	6.7461e-22	2.8996e-13	0.0059632	0.79017	1.0468e-10	4.4301e-14	1.3313e-20	0.13105	1-2-3-5	0.79017	4
8099834	TLR1	4	8099834	rs11725309	1	0.38757	1	0.026046	0.02601	0.99997	1	0.026025	4.7197e-15	2.3493e-21	1.1177e-09	3.4832e-05	4.9688e-14	6.215e-12	1.105e-12	1.5569e-13	8.7079e-21	3.7197e-20	3.0695e-16	4.1956e-18	0.97139	2.6432e-12	2.2723e-11	1.9823e-11	5.8754e-08	1.4959e-12	3.6421e-05	2.133e-17	1.7523e-17	8.1268e-12	7.5621e-21	1.7576e-16	0.0025267	0.0025114	1.8743e-10	1.3817e-10	8.674e-10	2.5769e-13	0.023498	3-4	0.97139	2
8099817	KLF3-AS1	4	8099817	rs9992667	1	0.84457	1	1	1	0.43416	0.37003	0.61652	2.066e-13	4.4171e-20	1.604e-13	1.9298e-13	9.8146e-15	0.3722	5.654e-14	2.3679e-18	2.0466e-19	1.4999e-21	2.0556e-21	1.3483e-16	2.2379e-13	4.0791e-16	6.89e-19	0.0013016	0.0033698	0.19022	1.5622e-14	7.2531e-19	3.2363e-22	2.467e-21	4.7397e-22	4.1042e-21	8.348e-16	0.0066073	0.066246	5.2735e-05	2.4512e-19	1.3581e-22	0.36	1-2	0.3722	2
8099721	SEL1L3	4	8099721	rs6831024	1	1	1	0.68096	0.68084	1	0.37384	0.63063	1.6849e-26	3.4006e-33	0.27958	5.3168e-24	3.826e-25	2.006e-24	0.0001148	1.7406e-31	4.4251e-32	7.1265e-11	1.8737e-34	1.2411e-29	0.038384	0.00062142	3.4087e-29	0.027596	2.8771e-26	1.0646e-24	5.1335e-06	8.1183e-09	6.8631e-35	3.998e-11	9.8966e-12	6.3339e-34	0.00045486	0.023691	0.31825	2.84e-28	6.8021e-10	1.2455e-12	0.3113	1-2-3-5	0.31825	4
8099670	CCDC149	4	8099670	rs4235320	0.74434	0.37533	0.65691	0.24428	0.24419	0.95895	0.99836	0.24434	1.7425e-06	1.4535e-13	0.00047496	0.04069	4.0398e-05	0.00015101	1.4664e-06	7.9034e-10	6.1914e-12	3.5308e-14	6.2587e-13	1.1588e-09	0.7075	7.1331e-06	3.4582e-07	2.2093e-05	6.8615e-05	9.8247e-05	8.3281e-05	9.0257e-11	4.9405e-13	1.7375e-11	4.4461e-14	3.0238e-12	0.0070077	0.0066642	0.00084296	8.9912e-07	4.8484e-09	2.5957e-12	0.23634	3-4	0.7075	2
8099633	PPARGC1A	4	8099633	rs10213440	0.93543	0.51128	0.92866	0.4948	0.49427	0.99975	0.41055	0.43904	1.7518e-07	1.3825e-13	0.34044	0.00018181	2.026e-06	4.8836e-05	0.00046705	6.6129e-12	3.2166e-13	1.4247e-10	6.8404e-15	1.9224e-10	0.16373	0.00040417	4.2738e-10	0.030425	1.0272e-06	1.306e-05	5.378e-05	5.469e-09	1.208e-15	4.8265e-11	1.5285e-11	7.0776e-15	0.0004497	0.025611	0.21765	3.8115e-09	9.2484e-10	1.3145e-12	0.22052	3	0.34044	1
8099541	QDPR	4	8099541	rs7661303	1	1	1	1	1	1	0.054368	0.99999	2.3749e-24	9.0578e-31	6.7745e-15	7.3787e-23	1.0345e-23	2.0022e-20	1.3608e-13	1.0318e-29	5.0592e-29	1.2346e-20	1.3431e-32	1.5955e-26	1.1034e-15	1.0609e-16	4.2478e-28	9.7418e-06	3.8286e-23	2.6006e-19	2.0833e-15	1.9851e-16	1.4408e-32	8.4886e-22	1.0431e-19	9.2983e-32	2.6426e-17	9.587e-07	0.94562	3.3957e-24	2.6324e-18	1.0805e-21	0.054367	1-2-3-5	0.94562	4
8099471	FGFBP2	4	8099471	rs4698431	0.9013	0.55958	0.89978	0.99895	0.99895	0.9982	0.98051	0.99926	1.3781e-06	2.5976e-13	3.8595e-05	0.00017227	8.5027e-05	0.00015764	5.1574e-07	1.1432e-11	1.2971e-11	2.7144e-14	3.3987e-14	5.7068e-08	0.00028977	5.7602e-06	7.4522e-08	1.4894e-05	2.9429e-06	0.0013818	1.5093e-07	9.788e-11	7.7033e-14	1.9027e-13	2.2555e-12	1.3844e-11	0.00045445	6.5636e-05	0.017805	1.4546e-06	2.9625e-10	1.602e-11	0.97952	1-2-3-4-5	0.97952	5
8099364	ZNF518B	4	8099364	rs4422413	0.91771	0.29396	0.85375	0.52735	0.52638	0.90284	0.99931	0.422	1.2571e-06	1.4523e-13	0.00017723	0.096728	2.0881e-05	0.00011599	2.6934e-06	4.7605e-09	2.5161e-12	1.358e-14	8.4286e-13	6.5941e-10	0.37526	5.5772e-07	1.1945e-07	4.0585e-05	0.0002507	4.4752e-05	0.00096196	2.9275e-11	5.0932e-13	8.288e-12	4.493e-15	7.8172e-13	0.00046082	0.10446	0.00028162	6.4183e-07	6.9028e-09	1.6607e-13	0.42119	1-2-3-4-5	0.42119	5
8099326	SLC2A9	4	8099326	rs10939665	0.92613	0.22855	0.83437	0.93076	0.93027	0.97495	0.93271	0.88101	4.5328e-06	7.9828e-14	0.00057774	0.024052	5.362e-06	0.0004845	0.00012146	1.7631e-09	9.9775e-12	7.0752e-14	2.158e-13	2.4657e-10	0.044491	1.3334e-06	2.942e-08	0.0022067	0.00014269	0.00036222	0.00036169	1.597e-09	3.7754e-13	2.4902e-12	2.8136e-14	2.189e-13	0.00011514	0.046549	0.063527	8.6143e-07	6.9605e-09	1.0028e-13	0.817	1-2-3-4-5	0.817	5
8099259	AFAP1	4	8099259	rs28622214	1	0.5	1	1	1	1	1	0.94865	4.2344e-20	2.5035e-27	1.2812e-17	2.0033e-14	1.9673e-19	8.3509e-18	5.082e-19	5.2569e-21	6.9374e-26	8.4351e-28	2.6359e-25	4.2429e-24	2.0615e-08	2.7016e-20	2.5325e-20	2.1891e-17	3.451e-15	1.9517e-18	1.9503e-07	8.8599e-24	5.5042e-25	2.5176e-19	1.5653e-28	1.6698e-25	1.0721e-11	0.051349	2.4015e-16	5.122e-18	2.2478e-12	2.7131e-21	0.94865	1-2-3-4-5	0.94865	5
8099132	CYTL1	4	8099132	rs4689977	0.99857	0.99705	0.99919	0.49613	0.496	1	0.72196	0.47397	7.2973e-09	1.8243e-15	0.16656	2.2279e-06	5.2605e-08	1.013e-06	9.5836e-05	7.532e-14	1.1358e-14	4.7985e-11	2.6871e-16	6.5225e-12	0.33548	0.000349	1.4284e-11	0.0059927	2.2575e-08	4.0331e-07	3.7274e-05	2.0981e-09	2.5255e-17	7.9799e-11	1.5539e-11	7.0341e-16	0.0014787	0.017866	0.10505	1.6933e-10	1.1474e-09	5.1489e-12	0.36709	1-2-3-4-5	0.36709	5
8099107	LYAR	4	8099107	rs2980212	0.94613	0.68676	0.95507	0.10186	0.1011	0.99995	0.45944	0.088847	9.9616e-08	3.8091e-14	0.49997	2.0547e-05	1.8047e-06	2.1609e-05	0.00063216	8.1548e-13	2.211e-13	1.2832e-11	8.6101e-16	1.0373e-10	0.39723	0.00034125	7.9928e-11	0.0052335	1.5299e-07	9.7158e-06	0.00012925	5.1514e-09	2.1631e-16	1.1855e-11	1.5365e-12	1.4643e-15	0.00057432	0.0079154	0.034343	9.4043e-10	1.3523e-09	2.5302e-13	0.053576	3	0.49997	1
8099073	LRPAP1	4	8099073	rs2699416	0.99968	0.76841	0.99977	0.21126	0.21107	0.81433	0.99997	0.19565	1.3612e-08	1.6258e-16	1.5979e-07	0.18505	4.1925e-08	4.3867e-06	4.3595e-09	4.6765e-09	1.211e-13	1.3696e-17	9.3175e-13	1.7287e-12	0.60304	8.4806e-10	1.6781e-07	1.7726e-07	0.00060525	1.1468e-05	0.00019089	2.514e-13	1.0735e-12	9.522e-12	9.2529e-18	1.0992e-12	0.00064844	0.01546	1.168e-05	4.3268e-06	3.0682e-09	2.0418e-13	0.19497	3-4	0.60304	2
8098904	SLBP	4	8098904	rs798759	0.98681	0.41552	0.98241	0.18198	0.18128	0.97137	0.99964	0.15149	4.0021e-07	1.7651e-14	0.00013453	0.028488	1.3704e-06	3.1858e-05	2.7291e-06	2.128e-09	5.1629e-13	6.7056e-15	2.3002e-13	3.6567e-11	0.78872	2.0081e-07	2.9984e-08	2.416e-05	0.00010479	7.3717e-06	0.00069917	2.3572e-11	2.0288e-13	1.2076e-11	1.1149e-15	1.5995e-13	0.00067508	0.030303	0.00015998	2.4068e-07	4.8717e-09	1.9954e-13	0.15065	3-4	0.78872	2
8098822	DGKQ	4	8098822	rs11724804	1	1	1	1	1	1	1	0.99999	3.3689e-25	1.4992e-34	8.7502e-25	2.4451e-21	6.9325e-27	1.6767e-22	7.2394e-23	5.9861e-24	2.1618e-30	3.8434e-34	3.9095e-31	6.7982e-31	6.3564e-17	3.1587e-27	6.3263e-26	1.9219e-20	1.4074e-17	4.0901e-22	3.5907e-11	2.2588e-27	1.0742e-25	1.7607e-25	1.7352e-34	1.1805e-29	8.1696e-19	1.2511e-05	1.0069e-18	5.5984e-17	3.4802e-14	1.3637e-25	0.99999	1-2-3-4-5	0.99999	5
8098769	MFSD7	4	8098769	rs4690187	0.99938	0.98685	0.99965	0.29362	0.29357	0.43141	1	0.22921	1.3572e-09	7.5012e-16	3.5727e-07	0.56182	2.638e-08	3.0937e-07	1.4096e-09	7.6081e-09	3.6642e-15	4.7604e-17	9.2152e-11	1.0056e-12	0.14436	1.3829e-09	3.5922e-07	3.0765e-08	0.006761	8.4278e-08	4.8909e-05	3.8869e-14	6.3326e-13	8.1781e-11	1.0529e-17	2.4115e-11	0.0001993	0.0578	3.6657e-07	9.2206e-06	4.5553e-10	9.5733e-13	0.229	4	0.56182	1
8098654	KLKB1	4	8098654	rs4253239	1	0.5	1	1	1	0.99999	0.050897	0.99155	2.1842e-12	8.7417e-21	2.7282e-11	6.7436e-13	6.3038e-14	1.7894e-06	1.8272e-09	5.119e-18	2.446e-17	1.3372e-19	1.204e-22	2.9816e-17	1.4272e-11	8.8211e-14	2.8941e-18	0.0081721	9.4731e-10	1.115e-05	3.1855e-11	1.2141e-13	4.8645e-21	2.9954e-20	3.3635e-20	2.6711e-22	7.1815e-14	0.00027958	0.94092	6.7665e-11	2.6501e-15	1.6414e-21	0.050618	1-2-3-5	0.94092	4
8098637	CYP4V2	4	8098637	rs4253292	0.99995	0.3927	0.99992	0.99768	0.99768	1	0.64018	0.99795	1.5183e-10	3.2086e-17	0.00094933	4.7049e-08	4.1631e-09	2.4256e-08	1.8628e-06	1.4142e-15	4.1189e-16	1.9636e-14	1.164e-18	9.0352e-14	0.0010431	0.00012888	3.8125e-13	1.9674e-05	2.0199e-10	8.4815e-09	4.4162e-07	5.3751e-09	6.2918e-19	2.3261e-14	1.8566e-13	2.8495e-18	0.00019894	3.5969e-05	0.35872	1.4996e-12	2.1514e-09	3.6095e-14	0.6389	1-2-3-4-5	0.6389	5
8098611	TLR3	4	8098611	rs4862658	0.70563	0.85453	0.78329	0.99319	0.99318	0.99424	0.59978	0.99496	8.2056e-07	3.0167e-13	0.00097823	0.0002089	0.0013598	0.00014061	1.8313e-06	6.6645e-12	4.4896e-11	2.7736e-13	1.2947e-14	1.0861e-07	0.0030943	0.00034107	4.7661e-08	0.00016042	1.603e-06	0.0040441	6.0543e-07	1.8998e-09	4.4121e-14	5.238e-13	1.2495e-11	1.3529e-12	0.00083218	0.00045258	0.39319	3.9645e-07	6.12e-10	1.9737e-12	0.59519	1-2-3-4-5	0.59519	5
8098581	SNX25	4	8098581	rs2280665	1	0.56422	1	1	1	0.45729	0.182	0.4016	1.9266e-06	7.554e-25	6.4475e-16	7.909e-16	1.925e-16	0.51381	6.936e-07	1.6352e-12	8.0492e-13	8.6203e-26	2.1683e-26	2.8649e-21	8.6938e-16	3.907e-18	1.2124e-20	0.062386	0.00070138	0.028189	2.594e-08	5.7098e-12	3.5997e-16	7.3623e-26	2.6772e-26	7.2615e-26	8.8955e-18	0.021492	0.21361	1.9187e-06	5.2403e-13	5.4557e-27	0.1598	1-2	0.51381	2
8098556	PRIMPOL	4	8098556	rs4647603	0.99804	0.40304	0.99727	0.99722	0.99717	0.99951	0.19946	0.93797	1.6477e-07	3.2607e-15	0.00030277	0.00035826	1.6721e-07	9.9353e-05	4.0703e-05	1.4147e-11	3.6148e-13	1.2595e-13	3.2922e-15	6.7385e-12	0.002115	1.1195e-06	5.2097e-10	0.047336	2.4287e-06	2.6782e-05	7.9899e-06	1.374e-09	2.8018e-15	2.4656e-13	3.3869e-14	2.8622e-15	7.1295e-06	0.011767	0.75273	9.1983e-09	2.1977e-10	9.1479e-15	0.1852	1-2-3-5	0.75273	4
8098423	NEIL3	4	8098423	rs13112390	0.81454	0.25866	0.66619	0.94868	0.94866	0.98562	0.99262	0.9331	1.0969e-06	5.6623e-13	0.00030834	0.012996	2.424e-05	0.00048265	1.4026e-06	4.0221e-10	4.6008e-12	1.0988e-13	9.9946e-13	3.14e-09	0.037735	1.6321e-06	8.7493e-08	0.00012391	0.0002374	0.00062763	1.6446e-05	5.8703e-11	2.7337e-13	9.4919e-12	7.0545e-14	3.9967e-12	0.00025553	0.015002	0.005811	5.8909e-06	9.856e-10	1.0699e-12	0.92637	1-2-3-4-5	0.92637	5
8098342	SAP30	4	8098342	rs13147839	0.93324	0.80039	0.95378	0.94163	0.94125	0.99683	0.99704	0.91392	2.0406e-06	8.5103e-14	0.00022497	0.0028581	7.3213e-06	0.00018009	1.0296e-05	4.3495e-10	4.5767e-12	1.4177e-14	3.9819e-14	1.7218e-10	0.054999	8.8427e-07	1.1298e-08	0.00010697	3.9678e-05	7.8577e-05	0.00036018	2.5202e-10	1.1743e-13	1.1972e-12	4.5629e-15	7.2558e-14	0.000284	0.027301	0.0023528	3.0788e-07	9.7845e-09	8.9363e-14	0.91119	1-2-3-4-5	0.91119	5
8098150	TMA16	4	8098150	rs7657886	1	0.93167	1	1	1	1	0.10402	0.9999	3.2167e-13	3.1009e-23	1.1302e-09	2.85e-14	3.673e-14	8.7559e-11	1.297e-06	7.0198e-19	2.4983e-16	3.3278e-20	8.4099e-25	5.7484e-19	3.6329e-10	3.5674e-11	9.8982e-19	8.5233e-05	2.3016e-13	1.8996e-08	1.628e-08	8.7718e-09	3.1825e-20	1.5366e-20	8.9834e-20	8.7742e-24	1.6456e-11	1.3413e-05	0.8959	4.4239e-13	8.2222e-11	7.2334e-21	0.104	1-2-3-5	0.8959	4
8098084	ETFDH	4	8098084	rs17843966	0.81959	0.73261	0.86308	0.18288	0.18231	0.99861	0.50236	0.15962	6.6882e-06	3.4114e-13	0.42347	0.00036454	2.9447e-05	0.00064518	0.00048908	3.6863e-11	1.7887e-11	3.0611e-11	9.5499e-15	6.5717e-10	0.39226	0.00037573	1.4101e-09	0.0096093	4.3413e-06	0.00033539	7.1952e-05	5.2676e-09	1.2825e-14	3.2227e-11	3.0714e-12	1.3822e-14	0.00062947	0.013461	0.06268	3.2825e-08	9.8852e-10	6.0889e-13	0.095574	3	0.42347	1
8098041	TMEM144	4	8098041	rs2881373	1	0.43558	1	0.29157	0.29124	1	0.99963	0.25349	9.945e-14	1.9851e-20	0.00033673	2.3811e-06	5.2995e-12	1.2099e-11	6.9609e-07	1.9735e-14	5.8934e-19	8.9752e-15	1.144e-17	1.0283e-16	0.70659	1.2069e-07	1.2154e-11	6.2829e-06	8.9373e-10	8.8327e-12	0.00032756	3.1177e-12	9.6578e-18	4.1515e-11	5.8648e-16	3.2335e-17	0.0015004	0.03925	2.2727e-05	8.6237e-12	4.0916e-09	8.9663e-13	0.25196	3-4	0.70659	2
8097957	GUCY1A3	4	8097957	rs4691048	0.82456	0.26321	0.68571	0.18913	0.18667	0.99959	0.41269	0.16236	1.0228e-06	2.404e-13	0.49332	0.00018125	2.2901e-05	0.00012412	0.0022564	6.8367e-12	2.6268e-12	1.1969e-11	5.9312e-15	1.1711e-09	0.31642	0.00038973	9.188e-10	0.01307	9.2515e-07	8.1295e-05	0.00020953	1.3882e-08	2.2162e-15	8.9454e-12	1.7812e-12	1.5795e-14	0.00053297	0.012053	0.078044	7.7388e-09	2.0712e-09	2.4555e-13	0.083294	3	0.49332	1
8097813	ARFIP1	4	8097813	rs4619875	1	0.7194	1	1	1	1	1	0.99999	8.3122e-22	5.1798e-27	8.149e-21	1.066e-20	2.5535e-22	3.0247e-13	3.1336e-20	9.8203e-26	1.592e-26	1.8983e-26	6.8601e-27	2.3699e-23	4.3041e-19	1.1053e-22	3.177e-25	2.6568e-10	2.7186e-13	8.2372e-13	7.1337e-19	1.3915e-23	8.5493e-28	1.5586e-23	1.8334e-26	8.0018e-26	3.222e-20	1.3148e-05	1.3548e-07	1.1736e-13	4.3653e-21	1.9545e-23	0.99999	1-2-3-4-5	0.99999	5
8097801	FAM160A1	4	8097801	rs2709828	1	0.49999	1	0.024765	0.024746	1	1	0.020255	1.9483e-16	3.9014e-23	4.953e-11	3.345e-09	1.7926e-15	2.1111e-14	6.0982e-14	2.8921e-17	3.2916e-22	3.1434e-21	2.1733e-19	5.8575e-20	0.97487	4.4561e-14	4.4954e-15	9.5804e-13	9.6215e-12	5.638e-15	1.8362e-05	6.4645e-19	4.4549e-21	4.8726e-11	3.0795e-22	1.1749e-19	0.00036547	0.0048565	6.2103e-12	2.4723e-14	1.495e-10	4.0831e-13	0.01989	3-4	0.97487	2
8097753	DCLK2	4	8097753	rs4423856	0.99999	0.99976	1	0.99535	0.99535	0.77594	0.21355	1	8.7759e-12	7.5856e-17	1.6291e-09	1.794e-09	0.0046072	2.3669e-08	6.4278e-12	6.9158e-17	1.1005e-10	2.8867e-18	8.6149e-19	9.1208e-06	2.2566e-09	2.6277e-05	2.2723e-08	1.6071e-09	1.0464e-10	0.21943	1.1285e-12	2.8443e-10	2.5972e-14	1.6648e-18	3.1689e-11	3.0824e-11	1.1665e-05	1.3192e-09	0.56237	7.4427e-06	1.793e-11	1.2758e-12	0.21353	1-2-3-5	0.56237	4
8097679	LSM6	4	8097679	rs6844381	1	0.26721	1	0.97541	0.9754	1	0.99984	0.96627	6.7088e-13	5.3127e-19	2.8504e-05	1.7566e-09	1.17e-11	1.9846e-10	3.3021e-08	3.3327e-17	1.4269e-18	5.7996e-15	4.5241e-19	1.3401e-15	0.024358	1.4957e-07	7.8101e-15	2.6849e-06	3.2289e-11	8.4644e-11	3.9668e-06	1.8445e-12	1.0985e-20	8.4681e-12	3.5129e-15	7.7383e-19	0.00020528	0.0093368	0.0001304	2.3815e-13	4.3467e-10	1.1364e-12	0.96593	1-2-3-4-5	0.96593	5
8097657	SMAD1	4	8097657	rs11944685	0.9925	0.82484	0.99493	0.55177	0.54982	0.99999	0.58533	0.51077	2.9868e-08	4.5754e-15	0.25407	5.3319e-06	3.2148e-07	2.9567e-06	0.0016159	2.8649e-13	5.0211e-14	6.6925e-12	1.451e-16	8.0014e-12	0.19341	0.00031047	1.6528e-11	0.011893	3.3328e-08	8.5809e-07	0.0003315	2.1575e-08	6.054e-17	6.9704e-12	1.2247e-12	1.7621e-16	0.00043928	0.027898	0.14678	1.4358e-10	5.5575e-09	2.2241e-13	0.36325	1-2-3-4-5	0.36325	5
8097513	MGST2	4	8097513	rs3822045	1	0.77445	1	1	1	0.99464	0.99572	0.98266	7.199e-08	1.2364e-21	2.461e-13	4.017e-11	5.2002e-14	0.0019204	7.7946e-09	5.0061e-11	1.3877e-13	6.2637e-23	9.7258e-21	1.3778e-17	2.471e-11	1.1951e-15	8.2535e-16	2.4059e-05	0.0018877	0.0015072	4.5624e-07	2.3066e-13	2.4577e-14	1.1158e-20	4.9995e-23	1.4421e-19	4.6519e-13	0.01351	0.00082986	4.4935e-05	2.6686e-11	3.7832e-21	0.98028	1-2-3-4-5	0.98028	5
8097461	CCRN4L	4	8097461	rs6858505	0.99668	0.98709	0.99814	0.055861	0.055495	0.99998	0.46031	0.050568	3.4129e-08	3.1545e-15	0.51652	3.2881e-06	5.1526e-07	5.1664e-06	0.00031027	2.0098e-13	2.5214e-13	8.1692e-12	9.79e-17	1.7755e-11	0.42682	0.00027408	1.8688e-11	0.0022681	3.0326e-08	6.7561e-06	5.5296e-05	3.4239e-09	1.2399e-16	8.8364e-12	9.7115e-13	2.4095e-16	0.00052477	0.0034534	0.020303	3.8998e-10	7.357e-10	1.8339e-13	0.029459	3	0.51652	1
8097435	C4orf33	4	8097435	rs1757923	1	0.3308	1	1	1	1	1	1	4.5354e-29	4.6086e-33	6.8729e-24	2.9502e-25	1.343e-27	4.5403e-23	2.8348e-25	3.5379e-32	5.1383e-34	1.8414e-30	2.4262e-32	2.6463e-28	4.8101e-19	6.6984e-25	9.311e-30	1.9012e-18	2.7493e-22	1.7556e-21	4.4e-20	5.7523e-28	1.1603e-34	2.7253e-25	2.327e-28	1.8074e-30	4.0226e-19	3.2772e-10	1.1352e-12	4.9871e-22	4.0573e-21	1.1952e-22	1	1-2-3-4-5	1	5
8097417	JADE1	4	8097417	rs4975270	0.99578	0.5164	0.99543	0.99782	0.99772	0.80808	0.36338	0.86411	8.4081e-06	2.1926e-14	0.0010526	3.7459e-06	4.5472e-07	0.092386	7.0874e-05	1.834e-11	2.4205e-11	6.5346e-14	3.7212e-16	1.2486e-10	0.0011254	9.4652e-07	1.7552e-11	0.022671	0.00010827	0.099413	1.1381e-05	1.145e-09	7.3706e-15	6.0776e-14	1.3924e-14	1.0702e-15	1.8045e-06	0.01845	0.42101	1.5566e-06	2.2819e-10	2.1368e-15	0.34368	1-2-3-5	0.42101	4
8097128	EXOSC9	4	8097128	rs6838153	0.99718	0.48171	0.99672	0.079568	0.07948	0.97038	0.99998	0.070345	1.3927e-08	2.4498e-15	1.1576e-05	0.029601	2.1048e-07	1.5459e-06	2.8822e-08	2.3924e-10	3.3921e-14	9.0239e-16	2.2069e-13	4.9638e-12	0.88998	1.8732e-08	2.4703e-08	5.4177e-07	1.5075e-05	6.2365e-07	8.7267e-05	4.0846e-13	2.9308e-14	2.7258e-11	1.3673e-16	1.2679e-13	0.00084178	0.0099606	4.7562e-06	3.9311e-08	8.5894e-10	4.5247e-13	0.069497	3-4	0.88998	2
8097098	USP53	4	8097098	rs11722431	1	0.5	1	1	1	1	0.363	1	6.6864e-14	6.1204e-22	3.7257e-12	3.6235e-13	1.0979e-13	4.2687e-10	4.1648e-12	4.2625e-19	2.365e-18	1.4262e-21	1.7477e-23	7.7183e-18	4.2014e-12	1.0798e-13	5.2398e-18	6.9986e-07	1.2578e-12	3.1882e-08	5.9002e-13	4.9546e-15	2.1705e-21	9.7879e-22	7.344e-21	1.2475e-22	1.8018e-13	1.6456e-07	0.637	1.1653e-12	1.6512e-15	7.9892e-22	0.363	1-2-3-5	0.637	4
8096919	ALPK1	4	8096919	rs7694057	0.73244	0.36894	0.63955	0.99916	0.99889	0.72653	0.55369	0.74092	0.00019723	2.8016e-13	0.00024534	0.00025214	1.4826e-05	0.21671	5.846e-05	1.5119e-09	3.106e-10	2.3015e-14	1.1559e-14	5.3342e-10	0.00032311	6.4231e-07	9.5057e-10	0.010179	0.0019291	0.054361	1.4252e-05	1.1706e-09	3.3277e-13	2.949e-14	5.2185e-15	1.5447e-14	1.2461e-06	0.02917	0.16455	7.8182e-06	3.6667e-10	1.2047e-15	0.52199	1-2-3-4-5	0.52199	5
8096905	AP1AR	4	8096905	rs3202899	1	0.16465	1	0.030149	0.029565	1	0.13631	0.024795	1.7427e-12	4.1275e-19	0.84409	8.7886e-10	2.4846e-11	2.5646e-10	0.00055827	3.9648e-17	4.0182e-18	1.29e-11	3.3344e-20	7.7159e-16	0.12527	0.00031866	3.9813e-15	0.0035694	7.0491e-12	9.0109e-11	2.5403e-05	3.3918e-09	1.4835e-20	3.7067e-12	8.4831e-13	4.9822e-20	0.00017326	0.0016927	0.015158	4.4437e-14	2.5715e-10	5.8755e-14	0.0091452	3	0.84409	1
8096899	C4orf32	4	8096899	rs11098145	1	0.47897	1	1	1	0.032914	0.01649	0.048213	2.016e-08	3.1249e-18	6.6419e-11	9.2361e-12	8.7737e-13	0.94338	3.8508e-09	7.3337e-14	7.093e-15	1.6611e-19	3.6212e-20	1.7514e-15	6.9412e-11	3.1133e-13	3.6113e-17	0.004218	0.00111	0.0226	4.2422e-10	3.7855e-14	5.8699e-18	1.1085e-19	2.5345e-20	2.3005e-20	4.7617e-13	0.0030829	0.013317	1.1931e-06	5.3462e-15	3.2753e-21	0.012296	1-2	0.94338	2
8096663	CISD2	4	8096663	rs6419160	0.75834	0.12898	0.43076	0.98284	0.98231	0.97461	0.22963	0.93549	7.2057e-05	5.0163e-12	0.0075534	0.0026458	0.00021356	0.015527	0.00042401	3.1152e-10	1.6843e-10	1.8071e-12	1.0586e-13	1.0951e-08	0.0066923	2.7526e-05	9.2724e-09	0.022469	6.4785e-05	0.0068622	2.607e-05	1.5018e-08	9.0261e-14	1.0125e-12	6.9537e-13	1.5392e-13	3.108e-05	0.0090345	0.71722	3.8473e-07	9.4645e-10	5.639e-14	0.21113	1-2-3-5	0.71722	4
8096602	DAPP1	4	8096602	rs1465518	0.81016	0.73742	0.84841	0.11481	0.11445	0.99962	0.87786	0.10159	7.2813e-07	1.4004e-13	0.11177	0.00022036	8.7763e-06	0.00011214	0.00014426	6.9109e-12	1.4439e-12	2.9549e-12	5.3056e-15	2.439e-10	0.77191	0.00010009	7.364e-10	0.0012684	8.9379e-07	3.3733e-05	0.00021602	1.4201e-09	1.746e-15	1.5413e-11	3.6353e-13	6.5408e-15	0.0011861	0.012768	0.0087072	4.1448e-09	2.6967e-09	3.3166e-13	0.091557	3-4	0.77191	2
8096538	RAP1GDS1	4	8096538	rs6854915	0.95232	0.78912	0.96554	0.99979	0.99978	0.84633	0.65601	0.66566	1.3632e-07	1.6754e-10	5.9478e-05	2.6905e-05	7.8298e-06	0.13944	2.5528e-07	1.3431e-12	6.5418e-13	2.8832e-11	3.0677e-12	8.4442e-08	0.0001195	3.0095e-07	2.3948e-10	0.043421	0.0013465	0.012855	8.1013e-08	6.4035e-12	5.4792e-16	4.2955e-11	2.3163e-12	1.8433e-12	6.6098e-07	0.14993	0.14821	2.1353e-06	1.8076e-12	7.0098e-13	0.50459	1-2-3-4-5	0.50459	5
8096415	MMRN1	4	8096415	rs12331318	0.99999	0.26571	0.99997	1	1	0.40697	0.23838	0.99998	2.2355e-08	9.3214e-17	4.3094e-08	4.8145e-08	1.932e-07	1.8422e-05	6.1545e-09	3.3314e-13	2.3547e-10	6.5045e-18	6.4081e-18	1.8126e-10	5.9748e-08	2.4382e-09	1.9566e-11	5.4215e-07	2.5423e-07	0.59297	1.9119e-09	1.4569e-10	2.0069e-13	1.1312e-17	3.3574e-16	4.5581e-15	8.8071e-09	1.2911e-06	0.16863	3.6936e-05	4.792e-11	9.7787e-17	0.23834	1-2-5	0.59297	3
8096411	TIGD2	4	8096411	rs4552429	0.85628	0.35386	0.78936	0.98414	0.98361	0.99642	0.9403	0.82651	1.6077e-05	2.3395e-13	0.0014947	0.00081443	1.5967e-05	0.0020704	0.00020289	7.9372e-10	2.2445e-11	1.6481e-13	2.7236e-14	4.6562e-10	0.013506	2.8995e-06	2.3831e-09	0.006914	0.00013978	0.00051804	0.00031286	1.9602e-09	1.121e-13	1.4055e-12	2.8958e-14	3.0187e-14	2.7186e-05	0.14802	0.048466	4.1566e-07	2.904e-09	3.222e-14	0.77748	1-2-3-4-5	0.77748	5
8096301	SPP1	4	8096301	rs6813526	1	0.99792	1	0.03031	0.030292	0.15067	1	0.025656	2.2699e-12	2.9973e-18	4.7221e-10	0.84876	2.7592e-11	1.7272e-09	2.2588e-12	3.6844e-09	4.646e-18	3.5866e-19	8.7407e-12	7.0389e-15	0.1207	1.2121e-12	7.8555e-07	3.1098e-10	0.00056834	7.0214e-10	1.8024e-05	4.15e-17	5.0023e-13	1.0065e-11	8.7792e-20	5.2748e-12	0.00022838	0.0042969	4.0489e-09	1.2945e-06	2.4123e-10	1.8896e-13	0.025425	4	0.84876	1
8096160	ARHGAP24	4	8096160	rs13103706	0.99999	0.37325	0.99999	0.99984	0.99984	0.99939	0.19445	1	1.267e-11	4.1872e-18	1.6918e-08	2.2206e-09	3.2289e-05	6.474e-09	1.3893e-10	8.3333e-17	1.5221e-12	4.1222e-18	8.8497e-20	3.8321e-09	1.105e-08	0.00010575	2.9718e-10	1.6002e-08	2.5425e-11	0.00058023	1.0791e-11	2.2886e-09	4.9977e-16	1.8053e-18	4.3362e-12	1.788e-14	2.4798e-05	7.4034e-09	0.80484	1.5066e-08	9.3863e-11	1.1424e-13	0.19442	1-2-3-5	0.80484	4
8096116	AGPAT9	4	8096116	rs1521532	0.99677	0.87098	0.99791	0.7693	0.76926	0.99991	0.99797	0.72176	6.8278e-09	1.1916e-15	0.0010405	8.4437e-05	9.4358e-08	8.361e-07	2.2495e-06	1.63e-12	1.357e-14	5.0602e-14	1.0839e-15	2.1703e-12	0.22916	1.2148e-06	2.3336e-10	0.00010658	2.0278e-07	2.6878e-07	3.9028e-05	2.5986e-11	3.9472e-16	1.2072e-11	7.3498e-15	1.3919e-15	0.00041219	0.047801	0.00087537	1.0991e-09	6.7159e-10	4.015e-13	0.72047	1-2-3-4-5	0.72047	5
8096109	MRPS18C	4	8096109	rs7681313	0.86604	0.2651	0.75577	0.33775	0.33713	0.9989	0.47507	0.31552	2.4406e-06	9.4203e-13	0.37326	0.00042223	3.0376e-05	0.00048333	0.00054072	1.8895e-11	4.9109e-12	2.6051e-11	2.4466e-14	1.8919e-09	0.28698	0.00067796	1.6192e-09	0.010136	3.8226e-06	0.00015771	7.3355e-05	8.7745e-09	4.9417e-15	2.2488e-11	7.4975e-12	3.4153e-14	0.00087375	0.012573	0.13964	1.8804e-08	1.5097e-09	1.0481e-12	0.17414	3	0.37326	1
8096004	BMP2K	4	8096004	rs1966537	0.99853	0.67076	0.99878	0.070769	0.070655	0.56007	0.99996	0.062489	6.0004e-09	1.549e-15	3.2257e-05	0.43969	9.3599e-08	8.9231e-07	7.1028e-08	3.7629e-09	1.1647e-14	1.2674e-15	3.2018e-12	2.4893e-12	0.48856	7.8016e-08	3.4657e-07	7.0696e-07	0.0002416	2.3632e-07	0.00011404	1.2221e-12	3.9118e-13	1.7493e-11	2.774e-16	1.7553e-12	0.00094392	0.0088676	7.6641e-06	5.3977e-07	1.4743e-09	3.7608e-13	0.061536	3-4	0.48856	2
8095680	CXCL8	4	8095680	rs1247620	0.70369	0.40958	0.64061	0.97063	0.96994	0.97556	0.98222	0.74023	5.5715e-05	1.3478e-12	0.0010403	0.01399	0.00025009	0.0066221	3.7273e-05	2.8541e-08	7.3004e-11	1.3572e-13	2.9524e-13	6.0567e-09	0.01404	8.1016e-06	3.3314e-08	0.0011334	0.0021538	0.0013674	0.00059623	5.1289e-10	1.5034e-12	1.1565e-12	7.4835e-14	3.3406e-13	4.1109e-05	0.2201	0.0072641	2.8468e-06	4.4957e-09	3.3063e-14	0.7313	1-2-3-4-5	0.7313	5
8095488	SMR3A	4	8095488	rs4694051	0.71747	0.4751	0.68187	0.99312	0.99312	0.98042	0.32742	0.97595	1.4718e-06	1.8047e-11	0.0015902	0.0017893	0.00011307	0.0057567	4.6507e-06	4.3442e-11	1.0608e-11	1.3313e-11	4.8086e-13	2.4965e-07	0.0033132	3.1137e-05	8.2116e-09	0.0063112	5.5123e-05	0.01186	1.2138e-06	5.2038e-10	1.6573e-14	7.1264e-12	2.8046e-11	2.3052e-12	3.8269e-05	0.0052253	0.64691	9.353e-07	8.4597e-11	1.3635e-12	0.317	1-2-3-5	0.64691	4
8095412	CSN1S1	4	8095412	rs1910465	0.99621	0.20535	0.98969	0.046675	0.046602	0.9931	0.99985	0.039275	3.8041e-08	7.5841e-15	0.00011598	0.0068875	5.5243e-07	4.4113e-06	2.1757e-07	7.8338e-11	7.7797e-14	7.6801e-15	1.1289e-13	1.3596e-11	0.94572	1.5382e-07	7.6798e-09	3.4687e-06	7.9064e-06	1.3441e-06	7.2015e-05	2.7194e-12	1.1544e-14	3.1417e-11	1.0056e-15	6.3612e-14	0.00060018	0.0079125	2.6351e-05	2.1347e-08	6.6781e-10	3.2771e-13	0.038646	3-4	0.94572	2
8095404	UGT2B28	4	8095404	rs6825376	0.9977	0.49388	0.99761	0.97034	0.97027	0.99591	0.99863	0.95913	1.2833e-07	2.236e-14	3.3727e-05	0.0038709	3.4764e-06	3.8447e-05	4.3597e-07	6.1684e-10	1.5584e-12	7.2811e-15	1.4839e-13	1.8571e-10	0.024838	6.2338e-07	1.3611e-07	1.8816e-05	0.00011457	5.9966e-05	6.8604e-05	6.2465e-11	1.5809e-12	2.0736e-12	8.2841e-15	1.1583e-12	0.0009136	0.011881	0.0012163	3.4139e-06	1.7282e-08	4.9809e-13	0.95694	1-2-3-4-5	0.95694	5
8095343	STAP1	4	8095343	rs7700004	0.97047	0.50144	0.96735	0.82355	0.82332	0.99932	0.56436	0.71601	1.7876e-06	2.3953e-13	0.11118	0.00027363	1.0377e-05	0.00023514	0.00017106	1.4078e-10	1.6992e-11	4.2632e-10	1.1095e-14	3.6637e-10	0.064672	9.0237e-05	4.0254e-09	0.052062	8.9065e-06	0.00014835	4.9053e-05	3.1508e-09	1.3406e-13	8.7397e-11	1.547e-11	2.6005e-14	0.00022981	0.055342	0.27174	9.4207e-08	1.4607e-09	1.6249e-12	0.44378	1-2-3-4-5	0.44378	5
8095333	EXOC5	14	8095333	rs11851015	0.99985	0.13772	0.99941	0.9998	0.99976	0.99927	0.50764	0.72519	6.7857e-08	6.1027e-15	0.00011071	7.7501e-07	4.3095e-08	0.0006649	3.9165e-05	1.0249e-12	7.2029e-14	2.4126e-13	2.236e-16	6.5016e-12	8.3682e-05	1.2046e-07	2.7552e-12	0.17525	8.9765e-06	5.4578e-05	4.4596e-06	2.0148e-10	1.4999e-16	1.109e-13	1.6743e-14	1.9524e-16	1.9285e-07	0.098643	0.31623	1.5868e-08	4.6575e-11	2.1873e-15	0.4089	1-2-3-4-5	0.4089	5
8095221	PAICS	4	8095221	rs13124696	0.69604	0.36705	0.6028	0.99606	0.99605	0.63646	0.40705	0.54911	3.9423e-06	9.0355e-11	0.0011365	0.00083792	8.0255e-05	0.32808	4.9107e-06	3.4265e-11	8.5994e-12	9.532e-12	2.9696e-12	6.6868e-08	0.0018755	2.8046e-06	3.2555e-09	0.049266	0.0021872	0.032345	1.0414e-06	7.3222e-11	8.2941e-15	1.3691e-11	8.9992e-13	1.9033e-12	5.5243e-06	0.067504	0.18203	4.6803e-06	1.7758e-11	2.4389e-13	0.33463	1-2-3-4-5	0.33463	5
8095139	SRD5A3	4	8095139	rs2048564	0.9997	0.48463	0.99966	0.9992	0.9992	1	0.99103	0.98315	1.8167e-09	6.8178e-16	0.00013962	3.7433e-07	4.9843e-08	8.0125e-07	2.4116e-06	1.5228e-14	4.5857e-15	2.5631e-14	2.7413e-17	1.1504e-12	0.00065744	1.2932e-07	1.7757e-12	0.0011552	8.5873e-09	1.4241e-07	1.3443e-06	1.7198e-11	4.0319e-18	1.8421e-13	1.8984e-15	2.5059e-17	7.6508e-07	0.014889	0.0076762	2.2367e-11	1.9204e-11	2.2323e-15	0.97548	1-2-3-4-5	0.97548	5
8095009	DCUN1D4	4	8095009	rs6852236	0.9998	0.13237	0.99918	0.44768	0.44728	0.98468	0.99997	0.43863	8.603e-09	4.9755e-15	1.5537e-05	0.015297	1.7062e-07	2.1138e-06	6.0196e-08	4.084e-10	2.4908e-14	1.2019e-15	1.3572e-13	6.6253e-12	0.53279	6.9532e-08	8.5577e-08	7.561e-07	1.923e-05	5.5565e-07	0.0003987	2.0707e-12	2.2522e-13	8.1745e-12	3.0811e-16	2.6272e-13	0.0042146	0.012847	1.1018e-05	1.635e-07	2.7887e-08	6.0213e-13	0.4344	3-4	0.53279	2
8094938	NIPAL1	4	8094938	rs17573709	1	0.99642	1	0.0092719	0.0092422	0.20579	1	0.0078177	1.2779e-13	1.3581e-20	1.5228e-11	0.79405	9.203e-13	1.2104e-11	1.0168e-13	4.4739e-09	2.2062e-19	1.3551e-21	2.4351e-12	2.4207e-17	0.19646	3.8101e-14	3.6408e-07	1.5646e-12	0.00015778	3.4516e-12	2.9704e-05	1.6914e-18	3.6216e-13	3.7436e-12	2.8887e-22	1.1261e-12	0.00021855	0.0014856	1.6479e-11	3.0044e-07	2.664e-10	5.7138e-14	0.0075985	4	0.79405	1
8094911	ATP10D	4	8094911	rs7674353	0.99436	0.98469	0.99674	0.99968	0.99968	0.21982	0.14275	0.27785	5.3591e-08	3.2574e-12	1.1368e-05	6.7584e-06	1.1096e-07	0.69452	4.6005e-08	4.3123e-13	6.4384e-14	2.156e-13	5.7303e-14	2.7131e-09	0.00030396	2.8012e-08	2.4452e-11	0.0093769	0.001025	0.084634	4.5724e-08	7.2915e-13	9.4991e-17	1.5482e-12	3.1667e-14	5.0812e-14	8.7808e-07	0.016912	0.068713	3.1577e-06	9.5569e-13	3.4388e-14	0.1245	1-2	0.69452	2
8094759	NSUN7	4	8094759	rs719379	0.94448	0.29939	0.89997	0.20789	0.20762	0.87599	0.96655	0.18898	3.3503e-07	7.0475e-14	0.025986	0.12383	3.8829e-06	3.789e-05	6.3416e-05	1.372e-09	6.9319e-13	7.794e-13	1.8948e-12	1.1077e-10	0.64052	6.1452e-05	1.4805e-07	0.00049685	0.00013357	1.1335e-05	0.00020224	1.5152e-09	1.9745e-13	3.1514e-11	1.7645e-13	1.1778e-12	0.0017137	0.019751	0.0067912	3.7204e-07	3.7192e-09	8.6025e-13	0.1804	3-4	0.64052	2
8094638	WDR19	4	8094638	rs11932351	0.99974	0.19146	0.99923	0.99491	0.99481	0.99996	0.99828	0.50392	1.0341e-08	1.49e-15	3.3349e-05	2.3848e-05	1.5537e-07	8.893e-06	1.2544e-06	5.7091e-12	2.025e-14	8.0395e-15	1.1978e-15	3.2548e-12	0.0050233	5.2322e-08	6.6201e-11	0.00062508	6.9588e-06	1.0403e-06	9.8414e-05	6.818e-12	5.5134e-16	6.1284e-13	7.2922e-16	9.0137e-16	4.7283e-06	0.49026	0.0010471	6.0013e-09	2.9729e-10	5.812e-15	0.50287	1-2-3-4-5	0.50287	5
8094625	KLHL5	4	8094625	rs2566104	0.84205	0.71008	0.87023	0.99885	0.99883	0.99359	0.98603	0.99298	5.5604e-06	8.9294e-14	7.6738e-05	0.00043788	2.1183e-05	0.0014615	2.8082e-06	3.743e-10	6.538e-11	7.5013e-15	1.4573e-14	5.7539e-10	0.00060571	5.4795e-07	1.1064e-08	0.00010643	0.00018996	0.0042729	6.7763e-06	2.3787e-10	1.1424e-12	5.3001e-14	4.8184e-15	1.4433e-13	1.2861e-05	0.0041263	0.0080226	2.3398e-05	1.5377e-09	1.3298e-14	0.98063	1-2-3-4-5	0.98063	5
8094456	SMIM20	4	8094456	rs14553	0.98213	0.69144	0.98531	0.89626	0.89624	0.99988	0.99689	0.89732	3.8816e-08	1.0345e-14	0.00020892	9.9821e-05	2.8284e-06	5.8328e-06	6.1649e-07	2.1218e-12	2.3926e-13	2.665e-14	3.5102e-15	9.9512e-11	0.097647	6.5834e-06	2.8089e-09	2.2776e-05	3.8491e-07	6.8907e-06	1.992e-05	1.0875e-10	2.8446e-15	4.6387e-12	6.2851e-14	3.1503e-14	0.0057754	0.0046766	0.0028586	9.9442e-09	6.5457e-09	2.6242e-12	0.88867	1-2-3-4-5	0.88867	5
8094259	LAP3	4	8094259	rs3796812	0.99952	0.83248	0.99967	0.49541	0.49528	0.99999	0.99998	0.49412	2.2496e-09	3.5254e-16	1.6536e-05	9.7042e-06	1.3555e-08	4.5809e-07	2.6835e-08	1.8086e-13	3.2877e-15	6.8729e-16	1.426e-16	5.2785e-13	0.50146	4.8605e-08	2.0396e-11	3.137e-07	1.993e-08	1.2149e-07	0.00012872	5.495e-13	3.2185e-17	4.7678e-12	1.6405e-16	1.3054e-16	0.0030978	0.0042565	3.5218e-06	6.6099e-11	1.6001e-08	5.6335e-13	0.49102	3-4	0.50146	2
8094251	TAPT1-AS1	4	8094251	rs7359	0.71066	0.43257	0.65467	0.65387	0.6534	0.98276	0.98666	0.61357	4.1489e-06	5.3893e-13	0.0026411	0.016287	4.0866e-05	0.00056023	3.1161e-05	9.3493e-10	1.1499e-11	2.2561e-13	2.8578e-13	1.2468e-09	0.3263	7.6264e-06	5.7562e-08	0.00056825	9.1491e-05	0.000253	0.00043656	6.8605e-10	2.9765e-13	1.0822e-11	6.1213e-14	4.5248e-13	0.00085332	0.039515	0.0092349	6.3136e-07	9.2805e-09	4.214e-13	0.60318	1-2-3-4-5	0.60318	5
8094240	CD38	4	8094240	rs6852450	0.99935	0.46327	0.9992	0.036449	0.03637	0.70986	1	0.033267	1.442e-09	6.3255e-16	1.7884e-06	0.29004	2.3398e-08	3.7515e-07	5.3106e-09	1.6135e-09	2.7512e-15	1.0655e-16	1.2747e-12	9.5881e-13	0.67246	3.9181e-09	2.9761e-07	6.5764e-08	9.9924e-05	1.024e-07	7.9182e-05	9.2339e-14	2.2205e-13	1.0221e-11	1.9479e-17	9.0076e-13	0.0010438	0.0040468	7.1029e-07	2.6627e-07	1.0256e-09	2.2883e-13	0.032222	3-4	0.67246	2
8094228	BST1	4	8094228	rs4698412	0.99999	0.98897	0.99999	0.050819	0.050692	1	0.99998	0.037939	3.6216e-11	5.2398e-18	1.5055e-05	5.8199e-07	1.1329e-09	3.215e-09	2.204e-08	8.8534e-15	3.9536e-16	7.466e-16	1.3072e-17	1.9378e-14	0.94885	1.5702e-08	1.4529e-12	2.9947e-07	9.6486e-10	4.2834e-09	0.00012722	2.5149e-13	4.4866e-18	2.021e-11	8.3358e-17	1.1417e-17	0.00031685	0.01307	1.972e-06	6.8612e-12	5.5369e-10	1.5317e-13	0.03762	3-4	0.94885	2
8094190	CC2D2A	4	8094190	rs12640192	0.9595	0.61872	0.96289	0.26127	0.26089	0.99953	0.70222	0.23467	1.1475e-07	3.2178e-14	0.26516	0.000446	2.7436e-06	1.7004e-05	0.00023365	1.1509e-11	3.2393e-13	7.8651e-12	1.4755e-14	6.1634e-11	0.47129	0.00049474	8.8158e-10	0.002965	1.96e-06	5.4805e-06	0.00014243	4.1026e-09	1.9188e-15	3.5644e-11	1.4944e-12	1.0947e-14	0.0013463	0.025083	0.028903	5.3769e-09	2.539e-09	9.5058e-13	0.20392	3-4	0.47129	2
8094032	SH3TC1	4	8094032	rs7660416	0.99272	0.47766	0.99135	0.99999	0.99999	0.5061	0.12663	0.99521	1.2087e-06	1.1999e-14	3.0372e-06	3.1585e-06	5.02e-07	0.0044691	5.409e-07	4.5099e-12	1.6838e-11	7.7549e-16	2.8095e-16	1.7688e-10	3.8817e-06	1.552e-08	2.4514e-11	0.00018645	1.0139e-05	0.48941	5.5245e-08	6.9082e-11	7.0585e-15	7.2479e-16	9.123e-16	2.1938e-15	2.841e-08	0.00010857	0.3793	5.725e-06	7.6889e-12	1.2708e-16	0.1265	1-2-5	0.48941	3
8093950	S100P	4	8093950	rs3822262	1	1	1	0.86008	0.85996	1	1	0.85674	2.2562e-20	5.6432e-27	7.7986e-13	9.0242e-12	5.4073e-19	3.2061e-18	4.2556e-15	5.499e-20	6.8005e-26	1.4975e-23	3.8496e-23	1.1599e-23	0.13862	1.9716e-14	1.4185e-17	2.3638e-14	2.4726e-15	1.1145e-18	0.00011844	1.6625e-18	1.202e-23	5.5594e-13	2.2869e-23	3.7988e-23	0.0013033	0.00452	3.9808e-12	1.049e-17	4.0342e-08	8.6815e-14	0.85544	1-2-3-4-5	0.85544	5
8093878	EVC	4	8093878	rs6852113	0.84258	0.38785	0.7842	0.93703	0.937	0.99917	0.93091	0.9494	3.9606e-07	1.6885e-13	0.0045477	0.00061009	6.1487e-05	6.853e-05	1.6091e-05	2.4782e-11	8.7814e-12	1.7571e-13	1.2904e-14	9.4117e-10	0.044023	0.00088071	5.2378e-08	0.00013728	1.9853e-06	8.6915e-05	1.9787e-05	1.5701e-08	1.1964e-13	9.6584e-13	1.2142e-12	1.5948e-13	0.012845	0.0011755	0.063288	9.8266e-08	2.7957e-08	1.7284e-12	0.87224	1-2-3-4-5	0.87224	5
8093839	NSG1	4	8093839	rs10027109	1	1	1	1	1	0.84174	0.62465	0.8838	1.5394e-10	1.1189e-24	2.2314e-16	2.709e-16	5.6171e-17	0.099643	6.1626e-11	2.6845e-16	1.0191e-15	5.8838e-26	5.4088e-26	7.8526e-21	3.0424e-16	1.2137e-18	3.4375e-21	0.0061053	0.00030614	0.058308	4.6799e-12	5.0103e-15	3.4106e-19	9.6583e-26	3.6864e-26	3.2468e-25	2.8943e-18	0.010149	0.2113	5.9253e-06	5.8582e-16	1.3092e-26	0.61419	1-2-3-4-5	0.61419	5
8093494	CRIPAK	4	8093494	rs28429103	1	0.47841	1	1	1	1	1	0.99999	7.9169e-16	1.7674e-24	9.2551e-15	1.978e-15	2.3389e-16	2.7123e-12	5.3221e-14	1.6745e-20	1.2957e-20	4.4584e-24	2.2094e-25	1.3462e-20	5.1288e-14	1.424e-16	3.7828e-20	2.722e-09	4.3582e-13	1.5709e-11	6.1453e-14	1.3735e-17	5.4215e-23	8.1243e-23	8.2575e-24	2.248e-24	1.8395e-15	7.023e-06	3.5354e-06	1.7665e-13	4.8724e-17	9.2983e-23	0.99999	1-2-3-4-5	0.99999	5
8093476	UVSSA	4	8093476	rs10024529	1	0.41931	1	1	1	1	0.9998	0.99984	4.8781e-11	9.0442e-19	3.7608e-08	2.5357e-09	2.8437e-10	3.073e-09	1.0579e-08	2.2967e-15	1.0033e-15	2.1444e-18	4.931e-20	3.5229e-15	3.2605e-07	4.5861e-10	9.2397e-14	8.2405e-07	1.4775e-10	7.161e-09	3.1923e-08	1.6224e-12	1.6027e-17	1.8388e-17	2.123e-18	3.154e-19	1.1506e-08	0.0001584	0.00020308	2.0232e-11	2.1614e-11	8.4224e-18	0.99964	1-2-3-4-5	0.99964	5
8093456	CTBP1-AS2	4	8093456	rs1732103	1	0.49981	1	1	1	0.95966	0.098207	0.99963	9.7152e-13	1.8295e-22	7.9367e-15	1.3243e-13	1.0949e-15	0.00023615	4.8485e-13	5.383e-18	5.998e-18	7.8173e-24	1.1726e-23	1.8919e-18	1.7084e-13	2.7717e-17	2.8685e-19	0.00011555	1.0574e-07	0.040108	6.333e-14	2.4733e-17	3.1704e-21	2.9328e-23	6.0875e-24	3.6795e-23	3.82e-16	1.4362e-05	0.86133	1.2715e-07	3.2355e-18	2.2297e-24	0.098192	1-2-3-5	0.86133	4
8093425	IDUA	4	8093425	rs11724804	0.99863	0.39197	0.99802	0.99994	0.99994	0.99994	0.97099	0.99948	9.5003e-09	1.5039e-15	3.2175e-06	1.2266e-05	5.9216e-07	4.9213e-06	3.96e-08	8.885e-13	1.8397e-13	7.5213e-16	6.7341e-16	2.6347e-11	3.6738e-05	1.2128e-07	6.2332e-10	1.6989e-05	1.1652e-06	3.6488e-05	6.5414e-08	1.5737e-11	3.6669e-15	1.0086e-14	3.7473e-15	1.6006e-14	2.5768e-06	0.00043978	0.028952	2.6678e-07	4.2459e-11	1.304e-14	0.97049	1-2-3-4-5	0.97049	5
8093398	PCGF3	4	8093398	rs4690187	1	0.99761	1	0.010059	0.010036	0.1453	1	0.0089205	6.7391e-15	7.865e-23	7.9318e-14	0.85454	6.7751e-15	7.806e-13	4.3194e-15	4.5738e-09	1.3225e-20	6.7394e-24	2.0956e-12	1.5478e-19	0.13526	2.1127e-16	3.012e-07	1.5116e-13	0.00015405	4.1223e-13	2.2713e-05	8.8969e-20	5.2968e-13	2.6496e-12	1.6586e-24	8.2314e-13	0.00013864	0.0011003	4.9031e-12	4.6471e-07	2.6564e-10	3.4623e-14	0.0087811	4	0.85454	1
8093332	ZNF876P	4	8093332	rs7699689	1	0.98543	1	0.99991	0.99991	1	0.15643	0.87047	1.1193e-11	3.3031e-18	7.2405e-05	4.0315e-10	2.974e-11	3.0852e-08	1.2117e-06	5.6069e-17	1.5272e-17	3.8303e-12	5.27e-20	3.2676e-15	1.9881e-05	1.8845e-07	1.373e-15	0.1152	8.6968e-11	3.2237e-09	5.1688e-08	4.3196e-11	1.1137e-20	4.3773e-13	2.8167e-13	4.8716e-20	9.0705e-08	0.014243	0.7283	2.1154e-13	2.1435e-12	1.0483e-14	0.14217	1-2-3-5	0.7283	4
8093298	CCR5	3	8093298	rs7645716	0.94085	0.48864	0.9344	0.93247	0.93165	0.99907	0.35068	0.89095	3.3326e-06	1.1564e-13	0.044636	0.00011288	1.44e-05	0.00047874	0.00075626	1.6232e-11	1.1613e-11	2.4139e-12	3.2424e-15	3.5361e-10	0.022464	0.00016143	6.069e-10	0.02769	2.3513e-06	0.00031663	5.4002e-05	1.7867e-08	7.3978e-15	1.2388e-12	1.0424e-12	6.1974e-15	0.00014613	0.012848	0.57526	2.1936e-08	2.0008e-09	9.5204e-14	0.31506	1-2-3-5	0.57526	4
8093294	CCR2	3	8093294	rs7645716	0.93955	0.84053	0.9598	0.99973	0.99938	0.27815	0.1508	0.32866	0.00027968	8.4522e-14	7.1519e-05	9.0897e-05	4.3401e-06	0.64191	6.0549e-05	1.3539e-09	2.0399e-10	6.6934e-15	3.684e-15	1.558e-10	0.00010052	1.8792e-07	3.2865e-10	0.01415	0.0021497	0.077405	8.9162e-06	6.9998e-10	2.0039e-13	8.866e-15	1.5411e-15	5.3242e-15	3.9216e-07	0.012517	0.11532	6.9431e-06	1.5174e-10	3.8269e-16	0.13592	1-2	0.64191	2
8093166	PIGZ	3	8093166	rs12636891	0.99623	0.63447	0.99665	0.24163	0.23948	1	0.23149	0.22234	1.6103e-08	2.2939e-15	0.60972	2.6983e-06	1.6938e-07	1.595e-06	0.0020548	1.065e-13	2.6433e-14	1.0804e-11	8.4448e-17	4.6741e-12	0.14652	0.0014779	1.1255e-11	0.012756	1.3204e-08	4.5067e-07	9.4486e-05	3.3586e-08	2.7282e-17	4.46e-12	2.8611e-12	1.3185e-16	0.00065445	0.0065166	0.1425	6.4711e-11	2.1762e-09	1.9655e-13	0.077703	3	0.60972	1
8093096	TCTEX1D2	3	8093096	rs11929532	0.99547	0.492	0.99483	0.94944	0.94834	0.99998	0.80047	0.86881	6.853e-08	3.8264e-15	0.0148	7.1371e-06	2.6855e-07	9.2106e-06	0.00062263	1.6344e-12	1.6819e-13	6.0593e-13	1.9599e-16	6.9353e-12	0.035656	2.3046e-05	2.3993e-11	0.011853	2.2013e-07	3.3721e-06	0.00047571	1.4745e-08	4.1843e-16	1.319e-12	1.0122e-13	2.432e-16	7.2742e-05	0.067767	0.17222	1.0228e-09	8.9967e-09	3.2484e-14	0.69649	1-2-3-4-5	0.69649	5
8092800	ATP13A4	3	8092800	rs9845217	1	0.30978	1	1	1	0.91534	0.29289	0.94631	3.0335e-14	8.796e-21	2.4124e-15	1.7683e-15	2.7396e-16	0.033968	3.1869e-14	1.0704e-19	1.9767e-19	9.1416e-22	9.4313e-23	4.2882e-17	3.0041e-15	1.1646e-17	1.3646e-20	0.016016	2.1441e-05	0.050671	2.9238e-15	1.3364e-18	1.1667e-22	4.4784e-22	4.0261e-22	4.4336e-22	2.2043e-17	0.0036818	0.60645	1.5902e-06	1.9833e-19	4.388e-23	0.28919	1-2-3-5	0.60645	4
8092523	EHHADH	3	8092523	rs6795830	0.99995	0.14512	0.99981	0.99988	0.99988	0.99996	0.46401	0.94816	9.0135e-09	8.1733e-16	2.5444e-05	3.4284e-07	2.1817e-08	2.5251e-05	2.4045e-06	1.2463e-13	3.8291e-14	7.5658e-14	4.185e-17	2.4673e-12	9.0168e-05	1.1932e-07	2.0284e-12	0.027135	2.1313e-07	1.4382e-05	8.6561e-07	1.0653e-10	5.9626e-17	1.236e-13	2.1818e-14	8.2885e-17	5.0516e-07	0.024558	0.50879	1.6773e-09	3.9137e-11	5.8047e-15	0.43936	1-2-3-5	0.50879	4
8092514	MAGEF1	3	8092514	rs10212515	1	0.87513	1	0.99998	0.99997	1	0.99999	0.98992	2.2423e-20	1.0704e-27	4.2154e-10	6.8612e-17	2.9584e-20	2.2525e-17	1.102e-10	3.0749e-23	3.0629e-26	1.3623e-19	2.8195e-27	1.4739e-24	2.415e-05	1.8797e-13	1.0059e-22	3.5544e-07	2.4872e-17	5.3951e-18	1.0269e-06	1.0443e-15	4.6257e-27	2.3087e-15	1.1113e-20	2.0462e-27	1.6067e-08	0.010051	1.0037e-05	1.1232e-19	2.3664e-11	4.6264e-17	0.98991	1-2-3-4-5	0.98991	5
8092418	ABCC5	3	8092418	rs939335	1	0.14929	1	0.99831	0.99786	1	0.99769	0.82228	2.7236e-12	2.1696e-19	0.00020998	2.5935e-10	1.8078e-11	2.8572e-10	3.2548e-05	3.518e-17	3.7643e-18	1.0776e-14	7.7562e-21	4.0605e-16	0.0014745	1.1065e-07	8.7461e-16	0.00064084	4.5442e-12	6.2772e-11	0.00041729	9.9689e-11	5.9863e-21	1.0912e-13	7.2434e-16	9.3301e-21	1.5777e-06	0.17494	0.0014283	1.5087e-14	2.135e-09	1.6336e-15	0.82085	1-2-3-4-5	0.82085	5
8092404	MAP6D1	3	8092404	rs2255015	1	0.27226	1	1	1	0.93601	0.14272	0.83262	1.658e-10	3.941e-14	1.8803e-09	9.8302e-09	1.949e-10	0.060038	2.4475e-10	1.6495e-15	1.7338e-16	1.8632e-15	3.8872e-16	1.7226e-11	6.6268e-09	5.4567e-12	5.7727e-14	0.093125	6.9757e-05	0.0038868	3.4201e-11	2.1685e-15	3.8405e-19	9.8364e-16	1.6757e-16	2.7925e-16	3.6921e-11	0.014147	0.70023	1.366e-07	6.0005e-16	2.1588e-17	0.1285	1-2-3-5	0.70023	4
8092134	PLD1	3	8092134	rs4128634	0.87541	0.61203	0.88349	0.99968	0.99966	0.50589	0.13343	0.41264	8.8424e-06	1.6686e-12	9.2582e-05	9.5005e-05	5.8267e-06	0.46893	1.3793e-05	2.856e-11	8.5195e-12	1.9121e-13	2.8421e-14	1.6276e-09	0.00012688	2.4592e-07	4.6696e-10	0.096442	0.00051766	0.024553	1.0154e-06	1.1712e-10	5.9265e-15	1.0565e-13	2.6812e-14	2.9963e-14	5.535e-07	0.021139	0.27652	1.1492e-06	1.5072e-11	3.242e-15	0.11155	1-2	0.46893	2
8092067	RPL22L1	3	8092067	rs13063927	1	1	1	1	1	1	0.99965	1	3.7992e-32	3.0522e-41	1.28e-29	5.7331e-33	1.3194e-34	5.5624e-28	5.2292e-22	1.0411e-36	6.852e-38	3.6357e-37	6.1499e-42	8.307e-38	5.5471e-29	3.9913e-32	1.8296e-38	2.0091e-14	6.1194e-29	1.4151e-27	1.7477e-22	4.3947e-25	2.8485e-40	4.5594e-36	1.5879e-36	1.4019e-41	2.8554e-31	1.7062e-12	0.00034872	3.7976e-30	4.1162e-25	5.6626e-36	0.99965	1-2-3-4-5	0.99965	5
8091715	LXN	3	8091715	rs2307064	0.99988	0.89234	0.99992	0.99992	0.99992	0.99998	0.37517	0.93577	5.4473e-10	1.1413e-15	4.1405e-05	7.6786e-08	4.7826e-09	1.1386e-05	2.4084e-07	5.4196e-15	1.5156e-15	5.6045e-13	3.9066e-17	1.7411e-12	3.3509e-05	6.3536e-08	3.3127e-13	0.0459	7.6805e-08	4.8671e-06	3.0171e-08	5.3411e-12	2.0562e-18	2.8553e-13	4.6898e-14	5.0096e-17	1.0523e-07	0.01824	0.57887	6.0403e-10	9.6661e-13	6.9117e-15	0.3569	1-2-3-5	0.57887	4
8091658	CCNL1	3	8091658	rs6809394	0.92676	0.15428	0.77809	0.1632	0.16307	0.98336	0.97852	0.15381	5.2276e-06	2.5096e-13	0.0059803	0.011336	0.0001544	0.00058721	1.5076e-05	3.8127e-10	1.1315e-10	2.9265e-13	1.9416e-13	2.3732e-09	0.81841	1.641e-05	4.0963e-08	0.00019834	3.3896e-05	0.0045216	0.00010867	8.0658e-10	2.8588e-13	2.2953e-11	8.3931e-14	2.901e-13	0.00090366	0.0095192	0.0099995	6.8358e-07	2.6201e-09	4.0974e-13	0.13821	3-4	0.81841	2
8091656	METTL15	11	8091656	rs10835259	0.99615	0.36853	0.99431	0.99976	0.9997	0.98342	0.75175	0.98648	1.4765e-05	1.7673e-14	5.0602e-05	1.7271e-05	1.9884e-06	0.0032837	2.9051e-05	2.3269e-10	1.8945e-10	1.3374e-14	1.1314e-15	1.573e-10	0.00016976	4.8691e-07	1.7575e-10	0.0017046	6.7184e-05	0.013197	1.4924e-05	3.1241e-09	2.5426e-13	3.962e-14	1.8101e-14	5.8324e-15	1.8702e-06	0.0081686	0.22997	2.4528e-06	1.4132e-09	7.0091e-15	0.74331	1-2-3-4-5	0.74331	5
8091648	SSR3	3	8091648	rs6795731	0.99806	0.70043	0.99843	0.99907	0.99907	0.99997	0.99111	0.95599	1.5852e-08	3.2137e-15	6.5608e-05	5.1457e-06	6.4862e-08	1.2234e-05	3.1882e-06	1.0012e-12	2.3734e-14	2.4861e-14	1.6973e-15	7.363e-12	0.00085315	7.3271e-08	1.272e-11	0.00047855	2.8192e-06	4.7399e-06	6.4821e-06	1.8541e-11	1.3883e-16	8.8891e-13	6.9519e-15	2.7629e-15	1.1063e-06	0.042578	0.0083251	1.7954e-08	4.018e-11	4.8838e-14	0.94766	1-2-3-4-5	0.94766	5
8091629	C3orf33	3	8091629	rs1131925	0.82984	0.5836	0.83582	0.43767	0.43631	0.99968	0.31864	0.41537	1.0242e-06	1.8026e-13	0.41185	0.00015804	1.114e-05	0.00011424	0.0012665	6.8705e-12	1.9014e-12	2.0591e-11	5.0263e-15	3.1316e-10	0.14872	0.0010118	5.2203e-10	0.013045	9.2049e-07	3.5096e-05	8.3071e-05	3.3371e-08	1.6678e-15	9.6452e-12	6.5478e-12	6.1546e-15	0.00059155	0.0094039	0.25403	4.2493e-09	2.4403e-09	4.6089e-13	0.15968	3	0.41185	1
8091537	IGSF10	3	8091537	rs9836445	0.99992	0.60157	0.99993	0.55217	0.54845	1	0.62021	0.51047	7.8945e-10	5.8557e-17	0.22946	8.8852e-08	8.8477e-09	6.1788e-08	0.003038	1.1652e-14	4.2117e-15	3.3676e-12	2.131e-18	1.6004e-13	0.21732	0.00031355	8.3495e-13	0.012054	8.7796e-10	3.9761e-08	0.00068252	4.4451e-08	9.1562e-18	4.3528e-12	6.6265e-13	5.4154e-18	0.0007339	0.026976	0.13493	1.0077e-11	1.6478e-08	1.7746e-13	0.3745	1-2-3-4-5	0.3745	5
8091530	P2RY12	3	8091530	rs10935844	0.99999	0.73917	0.99999	0.89313	0.88633	1	0.82996	0.72005	5.1298e-11	6.1437e-18	0.028733	2.2348e-08	8.4841e-10	6.56e-09	0.0039837	2.2124e-15	1.0673e-16	1.0148e-12	5.9142e-19	1.5668e-14	0.078048	1.3752e-05	6.8686e-14	0.028906	2.3962e-10	1.7575e-09	0.0028088	1.6603e-08	3.1826e-19	2.4142e-12	7.2559e-14	6.3294e-19	7.7972e-05	0.13747	0.10841	6.4902e-13	1.7993e-08	3.3907e-14	0.61155	1-2-3-4-5	0.61155	5
8091515	GPR87	3	8091515	rs7644001	0.91648	0.17879	0.77663	0.11798	0.11784	0.99604	0.95778	0.10837	1.4154e-06	3.9447e-13	0.031107	0.0033286	2.1847e-05	0.00032982	4.2989e-05	6.3749e-11	6.319e-12	1.2681e-12	6.9078e-14	1.5835e-09	0.84672	3.4177e-05	6.3573e-09	0.00066315	9.3826e-06	0.00026666	9.6803e-05	7.5442e-10	1.6098e-14	1.8435e-11	2.7774e-13	9.517e-14	0.000804	0.0093287	0.0097518	5.7601e-08	1.3361e-09	4.7917e-13	0.097491	3-4	0.84672	2
8091446	PFN2	3	8091446	rs13063435	1	0.53679	1	1	1	0.44536	0.074994	0.95741	4.7326e-09	1.6469e-17	7.245e-10	2.3098e-09	1.4199e-10	0.04195	1.1369e-09	1.5726e-14	6.8535e-14	7.6514e-19	3.7439e-19	1.2105e-13	2.1525e-09	3.8659e-12	8.3708e-15	0.0004603	2.5863e-05	0.51266	1.4263e-10	1.5226e-13	1.8699e-17	8.0229e-19	6.8515e-19	1.1743e-18	8.7357e-12	0.0001553	0.36993	3.9289e-06	1.4944e-14	7.4918e-20	0.074809	1-2-5	0.51266	3
8091327	PLSCR1	3	8091327	rs1061307	0.99041	0.99191	0.99454	0.88118	0.88118	0.99986	0.99945	0.88504	8.7002e-08	5.3854e-15	9.2978e-05	0.00013134	8.7143e-07	8.6445e-06	1.9944e-07	2.4768e-12	1.4946e-13	7.4806e-15	2.7357e-15	3.6504e-11	0.1141	3.706e-06	1.2625e-09	3.4757e-06	2.8887e-07	3.0407e-06	7.9863e-06	2.3233e-11	1.2904e-15	1.9046e-12	3.4981e-14	1.4865e-14	0.0044896	0.00061848	0.00043503	3.5857e-09	6.4116e-09	1.7131e-12	0.88011	1-2-3-4-5	0.88011	5
8091260	SLC9A9	3	8091260	rs13070587	0.82951	0.67406	0.85122	0.4318	0.4317	0.5435	0.99975	0.41616	3.8939e-07	2.3972e-14	3.0634e-05	0.45444	2.7156e-06	6.1777e-05	1.9109e-07	1.8074e-08	1.6653e-12	2.436e-15	3.6722e-12	6.8398e-11	0.11322	8.3305e-08	1.3102e-06	4.1105e-06	0.0019192	4.9665e-05	9.6888e-05	6.0323e-12	6.8695e-12	4.3397e-12	6.1349e-16	6.0621e-12	0.0005126	0.014065	9.8142e-05	1.8976e-05	3.9505e-09	2.2672e-13	0.41548	4	0.45444	1
[truncated: 2,524 more rows]
