# Supplementary material for: Insight into Genotype-Phenotype Associations through eQTL Mapping in Multiple Cell Types in Health and Immune-Mediated Disease
Source: PLoS Genet. 2016 Mar 25;12(3):e1005908. doi: 10.1371/journal.pgen.1005908 (PMC4807835; doi:10.1371/journal.pgen.1005908)
Supplement: S1 Data — Compressed tarball containing a folder of eQTL summary statistics from each analysis. (GZ) [file pgen.1005908.s027.gz › S1_data/eQTLBMA-celltype/Joint-IBD-HV-PEER-n65.txt]

PROBEID	SYMBOL	CHR	gene	snp	gene.post	snp.post.the	snp.post.an	snp.post.s1	snp.post.s2	snp.post.s3	snp.post.s4	snp.post.s5	post.config.1	post.config.2	post.config.3	post.config.4	post.config.5	post.config.1.2	post.config.1.3	post.config.1.4	post.config.1.5	post.config.2.3	post.config.2.4	post.config.2.5	post.config.3.4	post.config.3.5	post.config.4.5	post.config.1.2.3	post.config.1.2.4	post.config.1.2.5	post.config.1.3.4	post.config.1.3.5	post.config.1.4.5	post.config.2.3.4	post.config.2.3.5	post.config.2.4.5	post.config.3.4.5	post.config.1.2.3.4	post.config.1.2.3.5	post.config.1.2.4.5	post.config.1.3.4.5	post.config.2.3.4.5	post.config.1.2.3.4.5	best.config	post.best.config	numb
8180414	ST6GALNAC1	17	8180414	rs8067445	0.95926	0.31287	0.9355	0.99989	0.99792	0.46122	0.12015	0.50914	0.00040469	8.7683e-11	4.3229e-05	2.0372e-05	1.3527e-06	0.4313	0.0013812	1.0991e-05	7.8712e-09	2.0058e-11	8.7157e-12	3.9934e-07	4.7284e-05	1.4188e-06	3.7905e-08	0.048432	0.0019685	0.10507	0.00016413	4.7643e-07	1.9724e-09	4.248e-12	1.6823e-11	2.138e-12	8.0557e-07	0.0070829	0.29321	2.2988e-06	5.1434e-08	4.9677e-13	0.11085	1-2	0.4313	2
8180413	ST6GALNAC4	9	8180413	rs10819317	0.99652	0.52823	0.99668	0.99998	0.99996	0.11891	0.022106	0.077309	2.3277e-06	4.1883e-11	4.0302e-06	3.654e-06	3.0154e-07	0.86676	2.1139e-05	8.5348e-08	3.5541e-11	1.3139e-11	4.1126e-12	1.3815e-07	7.5444e-06	3.2719e-07	2.1693e-08	0.050902	0.001116	0.013202	2.4783e-06	3.943e-09	2.4153e-11	2.6627e-12	8.9095e-12	1.5624e-12	4.0674e-07	0.0038718	0.047001	3.0529e-07	8.9914e-10	4.5074e-13	0.017104	1-2	0.86676	2
8180412	ST6GALNAC4	9	8180412	rs10819321	0.99808	0.17115	0.99435	0.11178	0.11135	0.99994	0.95931	0.093795	3.338e-08	1.6585e-11	0.033867	3.7979e-05	4.8756e-07	1.1338e-05	7.4362e-05	1.3036e-08	3.8823e-12	1.5979e-08	5.0887e-11	8.5303e-08	0.85253	0.00016502	6.0671e-08	0.0013425	1.9786e-06	1.0809e-05	0.00036045	2.2912e-08	5.4895e-12	1.3272e-07	4.3161e-09	5.4903e-12	0.0016141	0.017975	0.0052162	2.8095e-09	5.235e-08	2.9886e-09	0.086788	3-4	0.85253	2
8180379	MXRA7	17	8180379	rs2240773	0.99999	0.48575	0.99999	0.99988	0.99981	1	0.99996	0.99909	3.7189e-10	1.4107e-14	3.5386e-07	1.2359e-07	3.187e-10	1.9732e-07	3.2888e-07	4.4645e-09	1.9794e-14	1.523e-13	5.9495e-14	8.6183e-11	0.000119	1.3062e-08	2.5282e-10	4.3691e-06	2.6485e-07	9.2227e-08	6.959e-05	9.4301e-11	7.6355e-13	2.4143e-12	1.4082e-13	1.4614e-14	1.8009e-06	0.00071185	3.4075e-05	5.41e-10	3.5503e-08	6.6672e-13	0.99906	1-2-3-4-5	0.99906	5
8180378	MXRA7	17	8180378	rs2240773	0.99999	0.45774	0.99999	0.99981	0.99972	1	0.99992	0.99805	2.0451e-10	2.0395e-14	5.6813e-07	1.6154e-07	5.7848e-10	1.4084e-07	2.4851e-07	2.2907e-09	2.293e-14	2.9637e-13	9.1293e-14	1.9116e-10	0.00017712	4.1054e-08	6.6814e-10	4.3314e-06	1.9791e-07	1.3402e-07	9.0585e-05	1.7047e-10	7.4077e-13	5.536e-12	5.4689e-13	4.4471e-14	1.4015e-05	0.0016802	7.1803e-05	5.2467e-10	9.3449e-08	5.0409e-12	0.99796	1-2-3-4-5	0.99796	5
8180377	MXRA7	17	8180377	rs1005645	1	0.49608	1	0.99999	0.99999	1	1	0.99993	3.2551e-11	8.7355e-16	8.4768e-09	1.8119e-08	2.6032e-11	2.0816e-08	9.847e-09	1.0506e-09	3.4167e-15	5.0242e-15	9.0324e-15	8.4308e-12	5.5838e-06	6.1771e-10	6.6393e-11	1.6042e-07	9.0276e-08	1.903e-08	1.8099e-06	8.2324e-12	3.2554e-13	1.7502e-13	7.1353e-15	3.7715e-15	3.4361e-07	6.7207e-05	3.6852e-06	3.408e-10	4.9578e-09	1.2702e-13	0.99992	1-2-3-4-5	0.99992	5
8180375	BRWD1	21	8180375	rs2836939	0.90167	0.55959	0.90977	0.99597	0.99593	0.99768	0.77065	0.99192	1.7309e-07	2.0231e-10	0.00038281	0.0001186	1.5556e-05	0.00034021	1.6647e-05	1.1073e-07	7.4259e-11	4.0812e-10	1.2508e-10	8.8996e-06	0.0026886	0.0002295	2.0101e-06	0.0011646	3.7612e-05	0.0017947	3.5032e-05	1.6306e-07	1.9774e-10	5.4339e-10	4.9198e-09	2.3539e-10	0.00058416	0.0032958	0.22539	4.4796e-07	1.6061e-07	6.4399e-10	0.76389	1-2-3-4-5	0.76389	5
8180372	ST6GALNAC2	17	8180372	rs11077829	0.99996	0.47768	0.99996	0.96062	0.9606	1	0.84853	0.98688	3.4001e-11	3.2516e-14	0.0028924	2.3413e-08	1.8916e-08	1.1804e-08	5.8091e-06	7.9536e-12	1.9534e-14	1.8367e-10	7.6471e-15	2.3167e-09	0.010156	0.0044691	9.7503e-10	2.683e-05	4.4052e-10	5.2472e-08	6.0565e-06	2.6889e-07	2.2094e-14	1.4926e-10	1.1916e-08	2.8168e-14	0.021865	3.7472e-05	0.14408	6.4652e-12	4.1147e-07	2.9664e-09	0.81646	1-2-3-4-5	0.81646	5
8180367	TARP	7	8180367	rs2159499	0.97052	0.27836	0.94755	0.94008	0.93928	0.99963	0.97418	0.80719	9.6187e-08	4.9893e-11	0.0021898	0.00023212	7.945e-07	7.6994e-05	3.4997e-05	3.0176e-07	2.841e-12	7.7316e-10	5.8861e-11	1.4345e-07	0.057223	2.7129e-05	2.0169e-07	0.003944	3.7323e-05	2.032e-05	0.00076917	7.7073e-09	2.6742e-11	1.9829e-09	2.6772e-10	7.6813e-12	0.00024357	0.1283	0.019527	2.3335e-08	6.7599e-08	8.443e-11	0.78737	1-2-3-4-5	0.78737	5
8180366	TARP	7	8180366	rs2159499	0.96979	0.2759	0.94583	0.94014	0.93934	0.99963	0.97326	0.80727	1.0031e-07	5.1317e-11	0.0022574	0.00023229	8.229e-07	8.0043e-05	3.6456e-05	3.0445e-07	2.9597e-12	7.9071e-10	5.8959e-11	1.477e-07	0.057092	2.797e-05	2.0285e-07	0.0040988	3.7497e-05	2.1085e-05	0.00077264	8.0149e-09	2.704e-11	1.9814e-09	2.7398e-10	7.7133e-12	0.00024412	0.12812	0.020215	2.3457e-08	6.8034e-08	8.457e-11	0.78676	1-2-3-4-5	0.78676	5
8180363	MPRIP	17	8180363	rs34278206	0.99907	0.70305	0.99933	0.03588	0.034364	1	0.13769	0.030343	5.206e-10	4.2607e-13	0.8365	3.3711e-07	1.9085e-08	1.7802e-07	0.001346	1.0933e-10	3.1618e-14	4.1428e-08	9.5387e-14	2.7955e-09	0.12424	0.0026826	1.126e-09	0.005961	6.6215e-09	1.0534e-07	0.00016972	1.9198e-07	3.7736e-14	3.9089e-09	9.7668e-09	4.0356e-14	0.00069936	0.0014419	0.015815	1.5823e-11	2.6044e-08	1.9618e-10	0.011146	3	0.8365	1
8180362	MPRIP	17	8180362	rs34278206	0.9994	0.74923	0.99959	0.037319	0.035833	1	0.13523	0.030851	3.2271e-10	2.5876e-13	0.83802	2.0935e-07	1.3754e-08	1.0832e-07	0.0013233	7.0518e-11	2.2946e-14	4.6438e-08	5.4261e-14	1.8175e-09	0.1215	0.0024851	9.51e-10	0.0066296	3.8537e-09	6.9232e-08	0.00016215	1.8198e-07	3.135e-14	4.1529e-09	1.0107e-08	2.8499e-14	0.00067316	0.001511	0.016307	1.1106e-11	2.5057e-08	2.0241e-10	0.011386	3	0.83802	1
8180351	CTBP2	10	8180351	rs11245535	0.88085	0.53115	0.88444	0.29654	0.29614	0.97965	0.99943	0.33554	1.1607e-07	4.4712e-11	0.0002385	0.019939	2.7724e-06	3.7018e-05	2.1734e-06	2.8428e-06	6.1727e-12	6.1795e-11	4.1973e-09	4.3604e-07	0.64003	2.1313e-05	0.00018923	1.5749e-05	0.00015508	1.8738e-05	0.00039885	2.2726e-09	1.8794e-09	1.8985e-08	1.1759e-10	4.418e-09	0.043032	0.0036393	0.00023029	6.2134e-07	7.8477e-07	7.9635e-09	0.29204	3-4	0.64003	2
8180339	ST6GALNAC6	9	8180339	rs10819317	0.99987	0.99915	0.99994	1	1	0.039362	0.014576	0.030721	4.8737e-07	1.6463e-12	6.8522e-08	3.2474e-08	2.9323e-09	0.95017	1.3077e-06	2.6803e-08	3.093e-12	3.2591e-13	1.3822e-13	3.3188e-09	8.5909e-08	3.7484e-09	9.8712e-11	0.014108	0.0020872	0.0083747	3.1548e-07	2.2012e-10	1.731e-12	6.7122e-14	1.7995e-13	2.3077e-14	2.5215e-09	0.0029057	0.012764	3.1332e-07	4.8428e-11	6.4998e-15	0.0095823	1-2	0.95017	2
8180319	TGIF1	18	8180319	rs2020436	0.97907	0.52008	0.97946	0.98396	0.98391	0.99919	0.9994	0.98967	2.26e-08	1.0674e-11	2.6831e-05	0.00073555	2.0449e-06	7.9454e-06	6.258e-07	2.8928e-07	5.7503e-12	7.2251e-12	9.0028e-11	2.477e-07	0.008738	7.9085e-06	2.5917e-05	5.9036e-06	1.2626e-05	2.041e-05	4.8231e-05	2.0373e-09	6.1222e-10	2.412e-10	4.8194e-11	3.25e-10	0.0065017	0.0007492	0.00053051	2.2158e-07	3.3984e-07	1.3594e-09	0.98259	1-2-3-4-5	0.98259	5
8180318	TGIF1	18	8180318	rs2020436	0.94945	0.5487	0.95284	0.96115	0.96106	0.99714	0.99923	0.96395	3.5363e-08	3.0056e-11	6.1141e-05	0.0027506	2.8972e-06	1.5107e-05	8.2341e-07	5.4235e-07	5.2148e-12	2.2739e-11	4.2403e-10	6.0097e-07	0.030974	1.0808e-05	2.7838e-05	1.044e-05	3.1627e-05	2.5756e-05	8.221e-05	1.5527e-09	4.7005e-10	1.4306e-09	1.4178e-10	8.8895e-10	0.0050266	0.0021258	0.00063936	2.8103e-07	1.554e-07	4.4673e-09	0.95821	1-2-3-4-5	0.95821	5
8180317	TGIF1	18	8180317	rs2020436	0.99031	0.62257	0.99205	0.97296	0.97293	0.99849	0.99986	0.98226	5.2224e-09	5.7727e-12	1.0419e-05	0.0014459	7.5745e-07	2.4675e-06	1.0761e-07	2.2363e-07	1.0941e-12	4.8716e-12	2.1544e-10	1.8081e-07	0.015452	3.068e-06	3.6111e-05	1.4772e-06	1.3739e-05	5.8178e-06	3.0092e-05	3.0532e-10	4.1173e-10	7.5284e-10	4.9636e-11	8.2063e-10	0.010089	0.00078002	0.0001188	2.1363e-07	1.9145e-07	6.7596e-09	0.97201	1-2-3-4-5	0.97201	5
8180316	TGIF1	18	8180316	rs238135	0.99196	0.50109	0.99181	0.9583	0.95828	0.99937	0.99969	0.99266	6.4732e-09	4.017e-12	1.1917e-05	0.00042449	5.0846e-06	1.9571e-06	1.7421e-07	1.3567e-07	7.2772e-12	2.545e-12	4.019e-11	3.4748e-07	0.0067121	1.7389e-05	0.0001778	9.9681e-07	3.6547e-06	1.5334e-05	2.4135e-05	2.1458e-09	2.1285e-09	1.1987e-10	7.0692e-11	9.7443e-10	0.034348	0.00015857	0.00025969	3.6664e-07	8.5039e-07	4.6653e-09	0.95784	1-2-3-4-5	0.95784	5
8180311	DYNC1I2	2	8180311	rs4668414	0.89703	0.1801	0.75718	0.92892	0.91867	0.99927	0.21056	0.78294	1.0353e-06	3.6578e-10	0.048171	0.00022284	7.5344e-06	0.00037893	0.0095908	1.2871e-07	3.2874e-11	1.2062e-08	6.0693e-11	1.2509e-06	0.021738	0.0006842	3.2248e-07	0.12266	7.3693e-06	0.00011211	0.00065642	1.6158e-06	2.1665e-11	1.5795e-09	5.5702e-09	1.1429e-11	0.00025965	0.013635	0.60783	7.5722e-09	1.3663e-07	1.26e-10	0.17404	1-2-3-5	0.60783	4
8180309	ST6GALNAC3	1	8180309	rs11162113	0.87139	0.5235	0.87328	0.99977	0.99976	0.94954	0.91572	0.95368	5.2377e-07	2.9728e-10	2.5605e-05	3.5722e-05	1.8265e-06	0.028956	3.7157e-06	2.8271e-07	4.3783e-11	6.9516e-11	1.4192e-10	5.6247e-06	0.00014866	2.6132e-06	1.9808e-07	0.0014531	0.0024643	0.018992	1.0527e-05	4.2293e-09	1.0516e-10	1.1786e-10	2.8227e-10	1.4143e-10	1.2245e-05	0.013224	0.034839	5.7452e-06	9.5018e-09	1.0813e-10	0.89982	1-2-3-4-5	0.89982	5
8180302	UPF3A	13	8180302	rs7320104	0.99979	0.46677	0.99978	1	0.99997	0.85412	0.33476	0.53219	1.1772e-06	3.5335e-12	7.0366e-07	1.376e-07	1.3206e-08	0.14148	1.8555e-05	8.3402e-08	1.5807e-11	2.0612e-12	3.5532e-13	1.0682e-08	7.0107e-07	2.2227e-08	3.9647e-10	0.26459	0.00065684	0.0037382	3.8811e-06	2.5822e-09	8.5292e-12	3.6149e-13	8.9906e-13	7.5814e-14	1.3379e-08	0.061062	0.25542	1.5079e-07	5.098e-10	2.9536e-14	0.27303	1-2-3-4-5	0.27303	5
8180301	UPF3A	13	8180301	rs7320104	0.99986	0.39402	0.99983	1	0.99997	0.8655	0.27159	0.53641	1.6556e-06	2.283e-12	5.5103e-07	1.1034e-07	9.9631e-09	0.12979	2.3938e-05	9.5327e-08	2.0443e-11	1.332e-12	2.1722e-13	7.0077e-09	5.2679e-07	1.6815e-08	3.286e-10	0.28825	0.00066105	0.0040502	3.744e-06	3.3201e-09	1.0088e-11	2.1106e-13	5.7641e-13	4.9764e-14	1.0499e-08	0.044857	0.30629	1.6036e-07	5.5552e-10	1.8523e-14	0.22607	1-2-3-5	0.30629	4
8180200	ZNF493	19	8180200	rs2650805	0.99495	0.23922	0.98974	0.99965	0.99955	0.99943	0.9892	0.99848	9.6442e-07	2.1065e-11	4.0908e-05	3.6706e-05	1.9985e-06	0.00019893	1.7396e-05	6.9676e-07	1.2224e-10	1.04e-11	8.4547e-12	2.3918e-07	0.000236	5.7052e-06	2.6001e-07	0.00010919	2.0695e-05	0.00030646	8.0444e-05	3.9336e-08	4.7696e-10	1.0791e-11	3.4445e-11	6.3716e-12	2.7504e-05	0.00077952	0.010116	1.2766e-07	3.0803e-07	9.5673e-12	0.98802	1-2-3-4-5	0.98802	5
8177628	CCDC125	5	8177628	rs11745591	0.99042	0.23883	0.98011	0.81013	0.80791	0.99993	0.32827	0.79896	7.572e-08	2.2226e-11	0.13997	3.4663e-05	9.9622e-07	1.7658e-05	0.0019375	1.6292e-08	6.6134e-12	1.1098e-08	7.6916e-12	1.1186e-07	0.042957	0.0056223	5.4955e-08	0.012938	7.0497e-07	1.2588e-05	0.0002851	2.3905e-06	4.2184e-12	1.4974e-09	1.4404e-08	1.5901e-12	0.0012844	0.0029015	0.51123	1.0325e-09	3.0317e-07	2.7224e-10	0.2808	1-2-3-5	0.51123	4
8177560	BDP1	5	8177560	rs7443786	0.80574	0.25738	0.68134	0.99809	0.99817	0.39244	0.17391	0.37244	1.7341e-06	6.0382e-08	0.00065903	0.00029781	2.3659e-05	0.53702	1.2678e-05	2.2335e-07	6.6611e-11	7.7459e-09	6.0116e-09	9.9924e-05	0.00078608	3.0906e-05	6.3677e-07	0.058299	0.0063348	0.063775	4.2555e-06	6.2165e-09	4.2271e-11	1.9656e-09	4.0776e-09	6.8692e-10	1.6816e-05	0.02415	0.16617	2.8886e-06	1.4394e-09	1.5036e-10	0.14232	1-2	0.53702	2
8171834	RPL9	4	8171834	rs4975017	1	0.9963	1	0.46101	0.45874	0.91851	1	0.31041	3.2476e-13	1.0428e-16	1.7641e-10	0.078842	3.0154e-12	1.1806e-10	6.4161e-12	1.7704e-05	1.0756e-17	6.2102e-17	7.223e-09	4.8356e-13	0.45926	5.4802e-12	1.1919e-05	4.9838e-11	0.0026201	3.3149e-11	0.0022467	1.9041e-15	7.1932e-10	2.6533e-08	4.413e-17	3.4371e-10	0.00087695	0.1466	2.1751e-10	4.5831e-07	1.0359e-07	4.616e-10	0.30952	3-4	0.45926	2
8165575	PNPLA7	9	8165575	rs2259657	0.99994	0.99997	0.99997	1	1	0.29933	0.04177	0.92471	7.6436e-09	1.0955e-10	1.9056e-08	1.1086e-08	5.5201e-10	0.073822	2.8233e-08	4.0094e-10	1.2941e-13	9.0753e-12	3.9875e-12	2.6488e-07	2.1959e-08	6.02e-10	1.5633e-11	0.0011213	0.000158	0.62669	5.6468e-09	7.7668e-12	4.4301e-14	1.2648e-12	6.4247e-12	6.047e-13	3.3792e-10	0.00018594	0.2566	2.6442e-06	1.1231e-12	1.0626e-13	0.041423	1-2-5	0.62669	3
8165398	FUT7	9	8165398	rs7861020	0.99997	0.94084	0.99998	0.52838	0.52837	1	0.9955	0.96595	2.0576e-11	1.2621e-14	0.00012213	5.549e-08	4.6486e-08	8.5284e-09	2.6265e-07	1.299e-11	3.104e-14	1.2686e-11	1.1192e-14	3.5889e-09	0.033887	0.0015433	1.1368e-08	1.5071e-06	7.194e-10	8.2244e-08	6.7002e-06	1.7635e-08	1.4708e-13	1.9228e-10	5.5232e-09	1.7407e-13	0.43606	3.1414e-05	0.0028294	3.7805e-11	1.1382e-06	2.3407e-08	0.52551	1-2-3-4-5	0.52551	5
8165345	ABCA2	9	8165345	rs7047770	0.85068	0.21093	0.70279	0.99443	0.99458	0.81997	0.50765	0.7197	1.1503e-06	2.2959e-09	0.00052014	0.00024974	0.0015533	0.1343	2.394e-05	3.1747e-07	1.9099e-09	1.5672e-09	6.3842e-10	0.00019111	0.0016468	0.0008818	2.3967e-05	0.079112	0.0028406	0.04086	1.9974e-05	1.4935e-07	1.3576e-09	1.0473e-09	9.2418e-09	1.5689e-09	0.00050142	0.061581	0.2349	4.2326e-06	4.7974e-08	4.7292e-10	0.44078	1-2-3-4-5	0.44078	5
8165334	CLIC3	9	8165334	rs4880172	0.80873	0.30712	0.71929	0.99901	0.99867	0.63656	0.33327	0.68231	0.00010415	1.969e-07	0.00026168	0.00014849	1.1706e-05	0.25552	0.00034413	7.934e-06	4.0603e-09	2.0626e-08	7.2164e-09	0.00022022	0.00032982	1.1027e-05	3.9859e-07	0.037226	0.0051796	0.10224	0.00010428	1.7853e-07	1.8995e-09	2.8425e-09	8.787e-09	1.1471e-09	7.6509e-06	0.01846	0.27079	7.2361e-06	3.9624e-08	2.6046e-10	0.30902	1-2-3-4-5	0.30902	5
8165295	LCN8	9	8165295	rs1360879	0.99996	0.53583	0.99997	0.87391	1	0.65449	0.13651	0.99996	5.9511e-11	1.5219e-10	5.8547e-08	1.8671e-08	7.4821e-07	3.0712e-05	8.817e-10	9.4442e-12	7.4911e-13	4.279e-11	3.2834e-12	0.12609	6.8896e-08	1.2191e-06	6.3915e-09	8.5978e-06	2.7054e-07	0.21939	3.058e-10	1.2384e-10	2.8876e-13	3.2903e-12	9.3636e-07	1.3697e-08	3.0172e-07	2.0661e-06	0.51797	2.4481e-06	1.8702e-11	3.4821e-09	0.1365	1-2-3-5	0.51797	4
8165285	LCN8	9	8165285	rs9886752	0.99996	0.38384	0.99995	0.99912	0.99995	0.85468	0.63984	0.99999	1.8037e-10	3.0918e-12	6.1495e-08	4.8574e-08	3.0093e-05	4.0089e-06	1.7603e-09	5.3034e-11	2.3563e-10	9.3971e-13	1.077e-12	0.00082121	1.4698e-07	7.8191e-06	1.4091e-06	7.0445e-07	1.7038e-07	0.14445	1.2648e-09	5.3715e-09	1.5216e-10	7.3472e-13	2.4123e-08	2.1305e-08	1.4953e-05	8.1606e-07	0.21485	1.4134e-05	2.2751e-09	6.6486e-09	0.63981	1-2-3-4-5	0.63981	5
8165156	SDCCAG3	9	8165156	rs11145974	0.99962	0.23016	0.99916	0.063125	0.06293	0.99997	0.99955	0.074215	1.7439e-09	6.4143e-13	0.00034999	3.2122e-05	3.6837e-08	6.2969e-07	1.166e-06	5.2625e-09	8.4662e-14	4.2561e-11	4.0167e-12	5.2393e-09	0.92415	1.1433e-05	2.7519e-07	6.5626e-06	2.4634e-07	2.674e-07	0.00019369	7.9539e-10	3.6005e-12	8.7924e-09	6.2106e-11	5.3833e-12	0.012335	0.0010552	8.09e-05	9.7514e-10	1.1948e-07	3.2665e-09	0.061787	3-4	0.92415	2
8165011	FCN1	9	8165011	rs10120023	0.99668	0.90284	0.99812	0.90316	0.90207	1	0.68205	0.89582	2.0075e-09	1.1791e-12	0.071567	3.5002e-07	2.4562e-08	9.2553e-07	0.0008158	2.5762e-10	1.0054e-13	9.2828e-09	1.4893e-13	6.7602e-09	0.024597	0.0004714	7.1507e-10	0.0045187	1.9532e-08	6.8502e-07	0.00027295	2.0906e-07	6.4243e-14	1.2781e-09	1.2034e-08	4.2614e-14	0.00020209	0.0024053	0.24058	4.8398e-11	8.3417e-08	2.767e-10	0.65457	1-2-3-4-5	0.65457	5
8164967	VAV2	9	8164967	rs7026295	0.885	0.27639	0.80563	0.98994	0.99	0.99294	0.98244	0.98075	9.8675e-08	2.3877e-09	9.2454e-05	0.0020986	1.0761e-05	0.00081377	1.0888e-06	4.3071e-07	1.5889e-11	6.1876e-10	1.674e-08	8.4883e-05	0.0069657	1.9858e-05	1.8666e-05	0.00018734	0.0012372	0.0027862	1.7812e-05	2.4596e-09	4.4555e-10	7.8321e-09	4.3079e-09	1.7114e-08	0.00077364	0.0078337	0.013561	8.86e-06	3.8767e-08	5.1441e-09	0.96349	1-2-3-4-5	0.96349	5
8164870	MED22	9	8164870	rs3124752	0.99451	0.35688	0.99217	0.93121	0.93113	0.99995	0.90991	0.99073	1.0425e-08	6.0538e-12	0.0026345	6.894e-06	4.7917e-06	3.2507e-06	4.0531e-05	5.9059e-09	2.7785e-11	2.4025e-10	1.7094e-12	3.6141e-07	0.0062831	0.010374	2.5266e-06	0.00011653	2.1748e-07	3.4838e-05	3.0605e-05	2.4899e-06	2.5985e-10	1.6911e-10	1.4194e-08	2.6318e-11	0.049486	0.0001571	0.076875	2.927e-08	4.2783e-06	5.3484e-09	0.85394	1-2-3-4-5	0.85394	5
8164853	ABO	9	8164853	rs630014	0.99958	0.26344	0.99918	0.026258	0.025064	1	0.18629	0.024385	4.6843e-10	3.5184e-13	0.79505	1.6399e-07	9.7965e-09	1.5188e-07	0.0010166	5.5528e-11	1.8024e-14	2.7408e-08	4.2166e-14	1.403e-09	0.17491	0.0029179	2.5254e-10	0.0033221	2.9705e-09	6.1376e-08	0.00017764	1.6043e-07	1.0002e-14	3.8535e-09	8.3404e-09	8.6017e-15	0.00086234	0.0011364	0.01141	3.6978e-12	2.4868e-08	1.9433e-10	0.0091953	3	0.79505	1
8164665	RAPGEF1	9	8164665	rs11243490	0.99757	0.48319	0.99742	0.9917	0.99022	0.99524	0.99992	0.98351	7.0235e-08	9.4766e-13	6.8204e-07	0.0034627	1.0282e-07	1.312e-05	2.7529e-07	8.3708e-05	1.1708e-11	2.4618e-13	2.5975e-10	9.7035e-09	0.0041219	7.3349e-08	2.2429e-05	1.404e-06	0.0011488	2.2156e-05	0.0013975	5.0739e-10	3.6388e-08	1.0315e-10	3.9387e-13	2.08e-10	0.00069122	0.0062612	4.3608e-05	4.5944e-06	2.9359e-06	6.8779e-11	0.98272	1-2-3-4-5	0.98272	5
8164440	WDR34	9	8164440	rs10819410	0.92291	0.1362	0.76804	0.95687	0.93974	0.98846	0.92409	0.85677	2.3651e-05	8.6201e-10	0.0029403	0.0024053	1.8459e-05	0.0056975	0.0026032	6.8097e-05	6.1058e-10	7.2423e-10	5.0021e-10	3.6334e-06	0.03725	8.2988e-05	2.9248e-06	0.0098904	0.0017551	0.0015656	0.014429	8.423e-07	6.1063e-09	1.2672e-09	5.3071e-10	9.4371e-11	0.00043165	0.066169	0.05308	1.2543e-06	3.5463e-06	1.1313e-10	0.80158	1-2-3-4-5	0.80158	5
8164314	ST6GALNAC4	9	8164314	rs10819317	0.99441	0.39386	0.99285	0.99996	0.99989	0.20945	0.037899	0.12989	4.8236e-06	5.2005e-11	1.0745e-05	7.371e-06	5.4674e-07	0.77302	6.357e-05	1.8085e-07	7.4502e-11	2.366e-11	5.942e-12	2.0059e-07	1.6979e-05	6.0441e-07	3.5623e-08	0.088619	0.001311	0.016203	6.7487e-06	1.0144e-08	4.9353e-11	4.6305e-12	1.4769e-11	2.2759e-12	6.7234e-07	0.0070514	0.084176	3.778e-07	2.135e-09	6.9208e-13	0.029504	1-2	0.77302	2
8164304	ST6GALNAC6	9	8164304	rs10819317	0.99997	0.99991	0.99998	1	1	0.033825	0.0097999	0.028621	2.7937e-07	9.2684e-13	1.717e-08	9.9798e-09	7.9696e-10	0.9557	5.3644e-07	7.0797e-09	1.5628e-12	1.5888e-13	5.3534e-14	1.5357e-09	2.7153e-08	1.0114e-09	3.7158e-11	0.012625	0.0011599	0.0093194	8.4489e-08	9.6619e-11	6.2942e-13	2.6447e-14	7.8272e-14	1.0251e-14	1.0458e-09	0.0018977	0.012559	2.1101e-07	1.743e-11	2.9509e-15	0.006742	1-2	0.9557	2
8163908	GGTA1P	9	8163908	rs424829	1	0.80424	1	0.99902	0.99898	1	0.99908	0.99113	7.0185e-12	1.975e-14	3.4743e-06	2.1486e-07	6.9479e-11	2.6472e-08	4.8419e-07	2.6201e-10	4.4541e-16	3.1601e-11	1.0479e-12	1.2819e-10	0.00093879	1.0534e-07	6.4348e-10	7.8735e-05	1.6961e-07	1.4718e-08	4.1045e-05	1.4584e-10	8.1533e-14	1.556e-09	4.6832e-11	7.5701e-13	3.3495e-05	0.0078112	0.0008328	5.2783e-10	2.1301e-08	1.9858e-09	0.99026	1-2-3-4-5	0.99026	5
8163839	C5	9	8163839	rs17611	0.95489	0.47575	0.95199	0.9139	0.90943	0.9999	0.3666	0.83461	8.6486e-08	7.036e-11	0.061774	2.1397e-05	7.4083e-07	6.1443e-05	0.0039252	1.1201e-08	2.9834e-12	3.1994e-08	8.6559e-12	2.0586e-07	0.023452	0.00063954	2.9531e-08	0.059609	1.028e-06	1.8648e-05	0.0005429	1.4756e-06	1.8713e-12	3.4444e-09	1.006e-08	1.4893e-12	0.00021382	0.016008	0.50737	1.0235e-09	1.6932e-07	2.0184e-10	0.32636	1-2-3-5	0.50737	4
8163825	TRAF1	9	8163825	rs1014530	0.78991	0.14354	0.51594	0.99356	0.99382	0.88371	0.50796	0.99537	1.7407e-06	9.7567e-10	0.00095658	0.00050352	0.0008315	0.00090478	1.9903e-05	3.957e-07	5.4624e-09	4.0004e-10	2.0864e-10	0.000286	0.0017462	0.0012037	2.8473e-05	0.00023445	3.6145e-05	0.11369	1.1141e-05	5.1842e-07	4.0928e-09	1.6863e-10	2.1394e-08	2.3961e-09	0.00088087	0.00021872	0.37392	8.5969e-06	1.5491e-07	9.4803e-10	0.50452	1-2-3-4-5	0.50452	5
8163795	PSMD5	9	8163795	rs4837796	0.99779	0.61129	0.99817	0.82242	0.82242	0.9995	0.94811	0.99903	4.9596e-08	1.3516e-12	9.5143e-05	1.5456e-06	8.0433e-05	1.8611e-05	2.1868e-06	6.3648e-09	1.563e-10	2.3579e-11	3.7813e-13	6.939e-06	0.00080927	0.0062329	7.1024e-06	1.5955e-05	4.4741e-07	0.00038757	2.3553e-06	2.3386e-07	3.3724e-10	2.9845e-11	6.9438e-08	1.2921e-10	0.17035	2.2605e-05	0.045054	8.2445e-08	1.0059e-06	6.2304e-08	0.77691	1-2-3-4-5	0.77691	5
8163629	TNFSF8	9	8163629	rs13300483	0.96705	0.48527	0.9655	0.9764	0.97639	0.997	0.79081	0.99953	4.7748e-08	5.5932e-11	0.00014135	1.5376e-05	0.00046146	2.6667e-05	2.8194e-06	1.0671e-08	3.0695e-09	3.7691e-11	7.0666e-12	2.0465e-05	0.00025172	0.011162	2.3763e-05	1.559e-05	7.0081e-07	0.0024467	1.5388e-06	1.2391e-05	5.1516e-09	1.3459e-11	1.1718e-08	2.6745e-10	0.011526	1.1786e-05	0.1949	4.5645e-07	9.4819e-06	8.6208e-10	0.77897	1-2-3-4-5	0.77897	5
8163618	TNFSF15	9	8163618	rs6478109	0.99999	0.48105	0.99998	0.76337	0.75858	1	0.94805	0.78679	7.3738e-11	1.8034e-14	0.010735	9.8194e-09	1.2645e-09	1.8538e-08	0.0010887	1.8798e-11	1.3118e-14	4.4987e-10	2.9203e-15	1.5457e-10	0.19081	0.0012005	7.4305e-11	0.0013114	7.1749e-10	2.2579e-08	0.0036974	1.3855e-06	1.5193e-14	1.2719e-09	1.7749e-09	1.7895e-15	0.033883	0.0055754	0.037617	2.808e-12	8.4133e-06	1.5638e-09	0.71407	1-2-3-4-5	0.71407	5
8163599	DFNB31	9	8163599	rs2296262	0.99808	0.48375	0.99797	0.62569	0.62544	0.81566	0.99997	0.70307	6.425e-09	2.6659e-12	8.2065e-07	0.17822	1.9835e-07	1.2207e-05	4.2393e-08	1.7423e-05	5.5167e-13	4.9383e-13	6.1866e-09	3.0082e-08	0.11278	1.8817e-07	0.0046077	1.0205e-06	0.0014608	4.0523e-06	0.00022504	4.6714e-11	7.0056e-08	2.5352e-09	1.3928e-12	2.4078e-08	0.078701	0.0042108	1.0347e-05	1.4523e-05	1.7944e-06	5.928e-09	0.61973	1-2-3-4-5	0.61973	5
8163525	POLE3	9	8163525	rs7021688	0.7788	0.39286	0.73221	0.90715	0.90679	0.93381	0.99119	0.90414	8.0287e-07	4.7797e-10	0.00080974	0.059905	7.6408e-05	0.00041829	9.8407e-06	6.6977e-05	5.7006e-10	2.5898e-10	6.6666e-09	1.503e-05	0.028684	5.96e-05	0.0006008	9.3659e-05	0.0020997	0.0029433	0.00028946	2.1371e-08	3.6572e-07	1.9138e-09	5.9884e-10	1.0278e-08	0.0027004	0.0034776	0.0043828	6.5052e-05	1.4221e-06	1.0847e-09	0.8933	1-2-3-4-5	0.8933	5
8163505	HDHD3	9	8163505	rs3747816	0.99962	0.99691	0.99981	0.99998	0.99998	0.99995	0.12169	0.99982	2.4347e-10	9.3342e-12	1.1945e-05	6.0032e-08	1.8723e-08	4.4669e-06	1.6374e-07	3.4852e-11	4.8397e-14	1.7059e-10	8.5964e-13	3.6705e-07	7.9318e-06	3.0043e-06	4.7033e-10	0.00010877	9.2389e-08	4.0147e-05	4.1653e-08	1.3148e-09	2.6617e-14	2.134e-11	2.5393e-09	1.1079e-12	7.0118e-07	4.3619e-05	0.87814	1.3982e-09	1.2439e-10	2.0313e-11	0.12164	1-2-3-5	0.87814	4
8163437	SLC46A2	9	8163437	rs10759611	0.94208	0.35109	0.91816	0.89559	0.89368	0.99985	0.92144	0.89783	1.8272e-07	6.4172e-11	0.017295	6.5002e-05	2.7912e-06	4.6736e-05	0.00076744	7.8364e-08	1.7139e-11	1.8089e-09	1.6043e-11	3.6686e-07	0.077034	0.0012816	3.6708e-07	0.0018846	2.6567e-06	3.326e-05	0.0011301	8.9592e-07	5.3799e-11	1.6857e-09	4.843e-09	7.868e-12	0.0087357	0.0039405	0.057247	9.03e-09	3.0302e-06	1.6262e-09	0.83053	1-2-3-4-5	0.83053	5
8163383	SUSD1	9	8163383	rs10759529	0.99901	0.17767	0.99715	0.47852	0.4762	1	0.96586	0.53237	1.4955e-09	3.0921e-12	0.018268	2.1832e-06	8.2184e-08	1.1748e-06	0.00025429	7.4468e-10	1.496e-13	1.1746e-09	7.0634e-13	1.5601e-08	0.44224	0.0019941	1.1956e-08	0.00051164	5.1302e-08	6.1254e-07	0.0020585	4.5738e-07	4.0008e-13	5.3652e-09	2.9086e-09	3.0898e-13	0.058977	0.0042931	0.013109	1.191e-10	6.2353e-06	3.4183e-09	0.45828	1-2-3-4-5	0.45828	5
8163257	LPAR1	9	8163257	rs1411424	1	0.99989	1	0.97277	0.97267	1	0.099934	0.97556	1.3002e-12	1.0053e-15	0.022392	8.1881e-10	1.0574e-10	5.7686e-10	9.2716e-05	2.7709e-13	2.805e-16	1.1386e-09	2.4626e-16	1.5584e-11	0.0015888	0.0030578	3.3347e-12	0.00031509	1.7895e-11	7.2964e-10	5.4381e-06	6.8467e-07	1.6278e-16	6.7405e-11	6.8114e-08	1.0805e-16	0.00019366	4.3608e-05	0.87421	4.4969e-14	2.0453e-08	2.9156e-10	0.098102	1-2-3-5	0.87421	4
8163185	TXN	9	8163185	rs4135183	0.92154	0.55162	0.92707	0.046033	0.045548	0.99152	0.99818	0.04403	1.041e-06	5.0151e-11	0.00045491	0.0078372	1.8994e-06	0.00025617	1.04e-05	2.1143e-06	6.0279e-11	1.0517e-10	1.2071e-09	2.8774e-07	0.94294	8.4296e-06	3.0128e-06	7.1608e-05	0.00010536	0.0002711	0.00047164	5.8374e-09	3.6766e-10	1.6105e-08	6.3624e-11	1.2792e-10	0.0027222	0.0038203	0.00074258	1.3268e-07	8.0463e-08	9.828e-10	0.04028	3-4	0.94294	2
8163063	CTNNAL1	9	8163063	rs10979660	0.76723	0.29097	0.65274	0.20368	0.20311	0.54515	0.99846	0.21492	4.8965e-07	6.2617e-10	0.0002419	0.45083	1.2903e-05	0.00052479	4.0834e-06	4.15e-05	2.4441e-11	1.6242e-10	3.7097e-08	2.5074e-06	0.32478	1.2645e-05	0.0014547	9.4269e-05	0.0018345	0.0001456	0.00053253	2.0857e-09	2.5099e-08	1.4031e-08	1.284e-10	1.6428e-08	0.018979	0.0061975	0.00049988	4.3356e-06	6.4968e-07	3.5231e-09	0.1938	4	0.45083	1
8162744	CORO2A	9	8162744	rs942165	0.94087	0.75785	0.95943	0.072019	0.071152	0.99995	0.95842	0.063081	4.0893e-08	3.4221e-11	0.035621	2.3138e-05	8.4868e-07	1.7631e-05	0.00010919	8.8512e-09	2.2951e-12	7.4548e-09	9.4516e-12	1.5266e-07	0.88942	0.0002997	3.8709e-08	0.0012085	6.5468e-07	8.022e-06	0.00075797	2.6562e-08	1.9608e-12	1.9862e-08	2.4496e-09	1.829e-12	0.002616	0.0097603	0.0043174	8.1734e-10	7.9818e-08	7.7866e-10	0.055839	3-4	0.88942	2
8162729	TRIM14	9	8162729	rs942165	0.77912	0.3274	0.6943	0.14634	0.14481	0.99931	0.90084	0.13049	4.1412e-07	3.618e-10	0.082852	0.00039763	9.9168e-06	0.00018536	0.00038866	1.147e-07	2.2476e-11	8.0282e-09	1.4092e-10	1.6431e-06	0.76671	0.0007527	5.7691e-07	0.0029187	9.3221e-06	8.8986e-05	0.0011463	8.663e-08	2.3524e-11	1.2479e-08	3.8745e-09	2.6447e-11	0.0029378	0.014908	0.011966	1.1083e-08	1.3554e-07	7.1326e-10	0.11473	3-4	0.76671	2
8162719	HEMGN	9	8162719	rs1475696	0.99935	0.24618	0.99869	0.99995	0.99995	0.40683	0.39368	0.38346	2.9435e-07	9.7503e-10	4.4069e-06	4.8138e-06	1.7642e-06	0.50769	1.4989e-06	4.6496e-07	2.1453e-11	1.0392e-10	6.1043e-10	5.0582e-06	1.1144e-05	1.82e-05	6.2608e-08	0.011322	0.061193	0.024265	3.3244e-06	7.9846e-09	7.1533e-11	1.2163e-10	6.05e-10	1.3276e-10	6.0015e-06	0.036309	0.063007	1.0658e-05	4.8427e-09	4.7877e-11	0.29614	1-2	0.50769	2
8162533	PTCH1	9	8162533	rs16909898	0.94015	0.79281	0.96098	0.99945	0.99947	0.64088	0.10502	0.99962	2.5726e-07	6.5606e-11	5.2141e-05	2.4778e-05	0.00014918	0.00016478	3.2548e-06	2.7452e-08	7.805e-09	2.7024e-11	1.0299e-11	2.53e-05	7.1588e-05	0.00018145	1.3207e-06	4.0662e-05	2.5584e-06	0.35875	8.3082e-07	6.1053e-07	6.3795e-10	7.3355e-12	1.5573e-09	7.5373e-11	4.3711e-05	1.5468e-05	0.53561	1.8648e-06	2.9717e-08	2.7827e-11	0.10485	1-2-3-5	0.53561	4
8162438	BICD2	9	8162438	rs10821012	0.99992	0.16543	0.99975	0.78641	0.7866	0.99109	0.63782	0.99999	4.0302e-10	2.8397e-13	2.2842e-06	1.227e-07	0.0063725	1.598e-07	1.691e-08	4.9906e-11	1.0817e-09	5.1006e-13	3.7969e-14	0.00019534	3.171e-06	0.12353	2.0774e-05	1.167e-07	3.1991e-09	0.0023193	6.0617e-09	2.5722e-06	3.0246e-10	1.4902e-13	2.5123e-07	4.7517e-10	0.083466	6.199e-08	0.22976	8.5597e-08	8.136e-07	1.8207e-08	0.55432	1-2-3-4-5	0.55432	5
8162117	GOLM1	9	8162117	rs4333693	0.90373	0.67796	0.92697	0.99196	0.99193	0.99935	0.16435	0.99613	1.6247e-07	1.8024e-10	0.0015685	4.693e-05	2.4642e-05	0.00012428	2.4303e-05	2.0498e-08	5.814e-11	1.2279e-09	2.1955e-11	6.8085e-06	0.0010153	0.0048231	4.468e-07	0.00089465	2.1067e-06	0.00044164	4.5052e-06	6.4343e-07	2.3791e-11	1.7261e-10	8.3043e-08	3.0591e-11	0.00055773	0.00018574	0.82774	1.7586e-08	3.9924e-08	8.1067e-10	0.16254	1-2-3-5	0.82774	4
8161906	GNAQ	9	8161906	rs10869995	0.86412	0.10105	0.55825	0.24412	0.24295	0.9769	0.81812	0.22462	8.0729e-07	8.0922e-09	0.083051	0.0012808	4.4377e-05	0.0083563	0.00045655	3.2982e-07	7.904e-11	1.9835e-08	1.0259e-09	0.00037571	0.66663	0.0010302	2.2587e-06	0.0055854	0.00012479	0.012911	0.0010822	1.3063e-07	9.2991e-11	1.9175e-08	2.8491e-08	1.0921e-09	0.0034649	0.0088075	0.070069	5.2977e-07	1.5291e-07	1.9466e-09	0.13672	3-4	0.66663	2
8161865	PRUNE2	9	8161865	rs512110	1	0.17105	1	0.83391	0.83375	1	0.99995	0.76942	3.6477e-13	1.6095e-15	1.0803e-05	2.4088e-08	6.4971e-12	7.0151e-10	5.8038e-08	6.5245e-12	1.5935e-17	7.5872e-11	4.6641e-14	5.8479e-12	0.16531	1.4812e-07	2.4667e-11	7.7275e-06	2.1886e-09	2.5106e-10	0.0001579	1.6585e-11	9.5714e-16	2.3004e-07	1.9226e-11	5.5018e-15	0.00077266	0.065093	2.7199e-05	1.7782e-12	3.7897e-08	1.1209e-08	0.76862	1-2-3-4-5	0.76862	5
8161839	NMRK1	9	8161839	rs6560421	1	0.47854	1	0.99999	0.99999	1	0.68604	0.99918	1.0776e-10	2.8405e-14	3.1633e-06	7.5094e-10	2.8729e-10	1.1675e-07	2.7522e-07	8.9247e-12	1.8145e-14	2.8962e-12	2.6843e-15	4.0122e-10	1.5863e-06	5.6951e-07	6.2641e-12	0.00070107	1.1041e-09	1.5246e-07	4.1988e-08	4.4325e-10	6.4649e-15	3.2096e-13	2.0986e-11	1.6842e-15	1.3875e-07	0.00010917	0.31325	4.5739e-12	5.6136e-11	3.4238e-13	0.68593	1-2-3-4-5	0.68593	5
8161648	KLF9	9	8161648	rs10868824	0.99863	0.4372	0.99842	0.99702	0.99702	0.99966	0.99977	0.9971	2.1905e-09	2.2361e-12	7.7904e-06	0.00033137	1.2774e-07	9.7294e-07	9.0775e-08	4.9798e-08	2.6266e-13	3.1345e-12	8.5693e-11	2.6213e-08	0.0023801	1.1976e-06	1.3768e-06	1.1577e-06	4.8698e-06	1.2484e-06	4.9113e-06	3.533e-10	3.7618e-11	1.6636e-10	9.5402e-12	4.9306e-11	0.00025719	0.00017131	0.00021955	3.6527e-08	3.8588e-08	1.0553e-10	0.99662	1-2-3-4-5	0.99662	5
8161044	TPM2	9	8161044	rs1538535	0.95886	0.63332	0.9669	0.99967	0.99977	0.82163	0.50079	0.99547	7.4267e-08	2.7264e-10	2.8174e-05	1.8746e-05	5.196e-05	0.0037716	6.0255e-07	1.5347e-08	1.044e-10	7.2527e-11	4.9313e-11	0.00010401	4.4061e-05	3.9654e-05	2.4087e-06	0.00036458	7.5473e-05	0.17433	2.9482e-07	7.5118e-09	1.176e-10	2.5202e-11	4.3935e-09	9.993e-10	3.9825e-05	0.00022294	0.32051	1.4103e-05	3.0685e-09	2.2906e-10	0.50037	1-2-3-4-5	0.50037	5
8160346	PTPLAD2	9	8160346	rs7044452	0.95077	0.34751	0.92957	0.99985	0.99878	0.20944	0.1321	0.23612	0.00026804	6.0514e-11	6.0338e-05	2.0718e-05	1.3262e-06	0.71245	0.00052141	3.5507e-05	2.4544e-09	1.8542e-11	7.5452e-12	2.3294e-07	6.6487e-05	1.8416e-06	3.8264e-08	0.022549	0.012694	0.065082	0.00023851	1.2987e-07	2.1239e-09	4.6576e-12	1.415e-11	1.5856e-12	1.1081e-06	0.014971	0.066959	5.793e-06	3.9386e-08	5.0636e-13	0.10407	1-2	0.71245	2
8160213	TTC39B	9	8160213	rs686030	0.99999	0.80043	0.99999	0.0048867	0.0045838	1	0.16567	0.0048474	2.4084e-12	3.9839e-15	0.83124	1.1127e-09	1.5919e-10	2.2307e-09	0.00023122	4.0218e-13	2.7026e-16	4.8589e-09	5.6011e-16	6.2441e-11	0.16279	0.00071645	3.8093e-12	0.00052022	4.5595e-11	4.0881e-09	7.1617e-05	2.7363e-08	1.5747e-16	1.2595e-09	1.197e-09	3.2262e-16	0.00037045	0.00030313	0.0016212	1.6458e-13	7.172e-09	4.9223e-11	0.0021393	3	0.83124	1
8160151	ZDHHC21	9	8160151	rs2890989	0.95691	0.9157	0.97538	0.081501	0.078873	0.99999	0.2537	0.066401	7.8153e-09	6.6089e-12	0.69721	3.1718e-06	2.0067e-07	2.6685e-06	0.0022416	1.096e-09	3.5608e-13	3.697e-08	8.5472e-13	2.638e-08	0.21687	0.003221	6.4585e-09	0.012148	6.3897e-08	1.0963e-06	0.00038604	3.1222e-07	2.4903e-13	6.2549e-09	1.1578e-08	2.0212e-13	0.0011966	0.0047397	0.031474	9.6471e-11	5.1962e-08	3.2693e-10	0.030508	3	0.69721	1
8159984	PLGRKT	9	8159984	rs2381277	0.99235	0.96324	0.99592	0.99954	0.99921	0.99973	0.69519	0.95255	5.3072e-08	6.6332e-12	0.00022635	1.0399e-06	5.1251e-08	0.00021009	0.00024791	9.773e-09	1.8172e-12	1.5713e-10	1.1592e-12	2.6539e-08	0.00022077	7.0924e-06	1.9963e-09	0.024343	7.4638e-06	5.0841e-05	8.534e-05	1.1261e-07	1.6382e-12	4.1246e-11	1.3723e-10	2.4855e-13	4.0828e-06	0.022103	0.27972	6.3286e-09	3.3008e-08	5.2022e-12	0.67277	1-2-3-4-5	0.67277	5
8159977	RLN2	9	8159977	rs4740810	0.97284	0.48556	0.97174	0.99974	0.99991	0.36379	0.11885	0.67061	3.104e-07	1.02e-08	2.817e-05	1.1891e-05	3.5433e-06	0.31678	1.5678e-06	2.6191e-08	8.6329e-11	8.6154e-10	4.3634e-10	0.00017703	3.6503e-05	2.7407e-06	7.2298e-08	0.0092909	0.00121	0.31803	4.5739e-07	3.4825e-09	2.7371e-11	1.4541e-10	3.0188e-09	4.3225e-10	1.4943e-06	0.0020307	0.23684	5.5055e-06	5.9649e-10	6.3368e-11	0.11555	1-2-5	0.31803	3
8159900	GLIS3	9	8159900	rs10814919	0.82943	0.53257	0.83396	0.92746	0.92732	0.99987	0.56442	0.94947	1.4602e-07	4.0279e-11	0.015595	1.1004e-05	6.9504e-06	4.529e-05	9.3643e-05	1.4321e-08	1.5534e-11	3.4899e-08	6.0779e-12	1.8604e-06	0.030147	0.018942	1.6397e-07	0.0022696	9.3643e-07	6.7524e-05	4.7775e-05	6.1463e-07	1.0146e-11	1.6649e-08	1.3416e-06	1.084e-11	0.0078392	0.0023156	0.39855	4.8883e-09	1.6185e-07	3.432e-08	0.52406	1-2-3-4-5	0.52406	5
8159554	UAP1L1	9	8159554	rs10870177	1	0.83112	1	0.087897	0.08602	1	0.14224	0.086124	2.2743e-14	1.9475e-17	0.7991	6.8514e-12	4.7444e-13	8.9572e-12	0.00169	2.9483e-15	1.0486e-18	1.5375e-08	2.4295e-18	8.7978e-14	0.1072	0.0044208	1.3338e-14	0.0045401	1.8823e-13	3.6195e-12	0.00018682	7.7706e-07	6.3269e-19	2.2499e-09	9.1533e-09	5.6966e-19	0.0013835	0.0011609	0.048012	2.4244e-16	8.5068e-08	2.6092e-10	0.032306	3	0.7991	1
8159373	FAM69B	9	8159373	rs10870112	0.98566	0.42831	0.9831	0.95471	0.95993	0.87471	0.74489	0.99994	1.8029e-08	1.4436e-11	1.2243e-05	1.2733e-05	0.020414	5.9051e-06	1.4803e-07	4.327e-09	1.1461e-08	3.6829e-12	3.5376e-12	0.0052246	2.6904e-05	0.0043719	0.001386	1.0406e-06	2.2725e-07	0.098232	8.5268e-08	4.7421e-07	1.9985e-08	1.7054e-12	6.1486e-08	1.032e-07	0.013846	9.1061e-07	0.12685	1.9185e-05	4.9866e-07	1.22e-08	0.7296	1-2-3-4-5	0.7296	5
8159109	LINC00094	9	8159109	rs2427971	0.76503	0.50385	0.76378	0.94696	0.9368	0.99789	0.39754	0.86596	2.8114e-06	3.3207e-10	0.034824	9.1949e-05	6.6168e-06	0.0012123	0.0092864	2.1267e-07	2.1716e-10	1.2458e-08	3.5923e-11	1.5026e-06	0.01706	0.00072927	1.7936e-07	0.058132	1.6327e-05	0.0007739	0.00086974	4.9537e-06	7.7718e-11	1.7993e-09	7.0774e-09	9.0718e-12	0.0003217	0.012543	0.49749	3.5199e-08	5.9142e-07	2.0996e-10	0.36663	1-2-3-5	0.49749	4
8159078	CACFD1	9	8159078	rs4962150	0.91654	0.44757	0.90644	0.97542	0.97513	0.98842	0.97444	0.96771	9.0806e-07	1.8518e-10	9.162e-05	0.0063177	1.21e-05	0.0007445	1.4626e-05	7.59e-06	3.1978e-10	8.223e-11	3.3937e-09	7.933e-06	0.016373	1.5468e-05	9.6272e-05	0.0003295	0.00075037	0.0036332	0.00028058	3.9162e-08	1.2418e-08	2.7777e-09	5.012e-10	1.056e-08	0.001662	0.007379	0.020712	1.1496e-05	4.9388e-07	2.7733e-09	0.94156	1-2-3-4-5	0.94156	5
8158560	TOR1B	9	8158560	rs10116248	0.99965	0.13632	0.99871	0.082785	0.082524	0.9999	0.99994	0.074618	9.6817e-10	1.1028e-12	4.2675e-05	9.4731e-05	1.978e-08	4.2931e-07	2.4006e-07	1.4517e-08	4.2332e-14	2.1982e-11	1.9482e-11	3.5907e-09	0.91469	6.0088e-07	7.0205e-08	4.329e-06	9.4083e-07	1.4248e-07	0.00025991	7.1121e-11	1.9986e-12	3.0773e-08	6.9084e-12	2.2682e-12	0.002383	0.010284	1.4413e-05	7.4884e-10	5.2037e-08	7.6008e-10	0.07222	3-4	0.91469	2
8158431	PHYHD1	9	8158431	rs719703	0.95263	0.166	0.86941	0.99396	0.99363	0.98776	0.78589	0.99211	1.9827e-06	1.7734e-10	0.00084368	0.00019867	7.2576e-05	0.00053071	0.00010427	1.1311e-06	2.3288e-09	1.9656e-10	5.1205e-11	1.0901e-05	0.0037766	0.00046161	4.2811e-06	0.00055036	4.4717e-05	0.011376	0.00022476	1.0459e-06	3.6851e-09	1.6431e-10	3.1002e-09	1.4982e-10	0.00067397	0.0016087	0.20016	1.9177e-06	8.9219e-07	2.6222e-10	0.77936	1-2-3-4-5	0.77936	5
8157905	MVB12B	9	8157905	rs1468675	0.9862	0.34247	0.97951	0.99994	0.99998	0.1188	0.038624	0.12841	4.0258e-08	5.7562e-08	7.6333e-06	3.5703e-06	2.1007e-07	0.83543	2.4355e-07	4.0961e-09	1.1836e-12	3.7664e-09	1.4825e-09	4.0708e-05	9.0878e-06	2.4067e-07	6.3509e-09	0.028477	0.0026818	0.043044	7.2944e-08	8.823e-11	6.7254e-13	4.6166e-10	1.2282e-09	1.5528e-10	1.5017e-07	0.0049784	0.054377	1.0875e-06	1.9932e-11	3.0386e-11	0.03095	1-2	0.83543	2
8157761	NEK6	9	8157761	rs16927294	0.98847	0.64056	0.99082	0.8225	0.82172	0.99994	0.99787	0.46003	2.8162e-08	7.3391e-12	0.00028983	2.5381e-05	1.6323e-07	2.6465e-05	1.1132e-05	3.1143e-08	8.3583e-13	8.4046e-11	8.1128e-12	2.709e-08	0.17692	4.3465e-06	2.6789e-08	0.00067735	4.9582e-06	4.6863e-06	0.00076966	2.0007e-09	3.2018e-12	4.2063e-09	3.4425e-11	1.1141e-12	0.00025931	0.36124	0.001119	2.3693e-09	4.0588e-08	1.0183e-10	0.45865	1-2-3-4-5	0.45865	5
8157582	GSN	9	8157582	rs3810942	1	0.14669	0.99999	0.18676	0.18044	1	0.99529	0.17892	2.3427e-11	3.1788e-14	0.0042025	6.2166e-08	2.5124e-10	1.3451e-08	3.1602e-05	3.8916e-11	7.6306e-16	2.0418e-10	1.6695e-14	9.6669e-11	0.80295	4.489e-05	6.9552e-11	6.5011e-05	1.5897e-09	4.2363e-09	0.0062871	9.5236e-09	4.8537e-15	5.8361e-09	1.0709e-10	2.9142e-15	0.0060381	0.0075416	0.00036548	1.4866e-12	3.0006e-06	4.7173e-10	0.17247	3-4	0.80295	2
8157534	CNTRL	9	8157534	rs17611	0.97273	0.28746	0.95323	0.088343	0.086951	0.99993	0.57588	0.086833	8.3508e-08	4.6899e-11	0.38265	1.9967e-05	1.1709e-06	3.1044e-05	0.0009267	1.1262e-08	4.1167e-12	4.3202e-08	5.4346e-12	1.6256e-07	0.51991	0.005021	3.0711e-08	0.0053243	6.5468e-07	1.5247e-05	0.00046482	3.084e-07	2.4933e-12	1.4225e-08	2.1833e-08	1.0119e-12	0.0040619	0.0038467	0.030152	9.6549e-10	1.0703e-07	9.935e-10	0.047581	3-4	0.51991	2
8157516	TRIM32	9	8157516	rs10817926	0.91908	0.46536	0.91237	0.99363	0.99364	0.9991	0.15508	0.99764	7.9212e-08	1.3501e-10	0.001151	5.9457e-05	5.2013e-05	4.7153e-05	8.0968e-06	2.1164e-08	7.3423e-11	1.0553e-09	2.0737e-11	2.1083e-05	0.00085337	0.0037221	9.0558e-07	0.00017972	1.3795e-06	0.00071874	2.5204e-06	3.3699e-07	3.593e-11	1.3066e-10	2.5542e-07	7.0549e-11	0.00050946	6.0052e-05	0.83902	2.7377e-08	2.7941e-08	1.3932e-09	0.15359	1-2-3-5	0.83902	4
8157463	C9orf91	9	8157463	rs1536738	0.76997	0.76737	0.83546	0.99268	0.9927	0.94651	0.8252	0.93948	3.3876e-06	1.9132e-07	0.00043274	0.002756	8.118e-05	0.022809	1.602e-05	2.1223e-05	6.9877e-09	1.5761e-07	1.7871e-08	0.00023124	0.0029104	4.8113e-05	9.7169e-05	0.015117	0.0026937	0.02478	0.00016663	1.4541e-07	1.2097e-07	1.9479e-08	3.9528e-08	9.0526e-09	0.00076594	0.01359	0.11128	1.7322e-05	2.8627e-06	2.8127e-09	0.80218	1-2-3-4-5	0.80218	5
8157446	ORM1	9	8157446	rs2787348	0.84672	0.70192	0.88347	0.9971	0.99738	0.43967	0.2067	0.99787	2.126e-07	2.059e-10	0.0007355	2.4438e-05	0.00045027	0.00038708	6.6411e-06	2.7311e-08	1.0273e-08	1.9914e-10	2.3732e-11	0.00028527	0.00082161	0.00037019	7.3161e-06	9.4566e-05	6.7702e-06	0.55916	2.2928e-06	3.0437e-07	3.4685e-09	5.1786e-11	6.7788e-09	1.1411e-09	0.00020599	4.7804e-05	0.23182	1.6568e-05	5.9486e-08	2.145e-10	0.20556	1-2-5	0.55916	3
8157270	SLC31A1	9	8157270	rs10759637	0.95631	0.78736	0.97131	0.99463	0.99466	0.99015	0.33306	0.9998	3.5201e-08	5.4043e-11	8.3286e-05	8.8083e-06	0.0012444	2.1782e-05	2.6351e-06	4.3525e-09	1.0206e-08	2.9565e-11	7.6778e-12	5.6059e-05	6.731e-05	0.0028469	1.1636e-05	1.2275e-05	5.2132e-07	0.0085106	4.618e-07	1.4785e-05	1.7474e-09	7.2575e-12	8.0904e-09	2.5717e-10	0.0010541	5.3156e-06	0.65415	2.8834e-07	1.2784e-06	2.1893e-10	0.33191	1-2-3-5	0.65415	4
8157233	HSDL2	9	8157233	rs10817330	0.99997	0.82911	0.99998	1	1	0.99996	0.13489	0.9976	3.2466e-11	1.2097e-10	8.9964e-07	9.3725e-09	1.4356e-09	2.0586e-05	4.7252e-09	3.9088e-12	1.8321e-15	1.8798e-09	5.2484e-12	4.6853e-07	5.7321e-07	5.3777e-08	3.3803e-11	0.0021124	1.9892e-07	1.9877e-05	9.9902e-10	3.5236e-12	9.3225e-16	1.1634e-10	9.1774e-10	1.4308e-12	1.7996e-08	0.00026096	0.86295	5.1452e-10	4.7021e-13	1.1821e-11	0.13463	1-2-3-5	0.86295	4
8157058	FSD1L	9	8157058	rs10816284	0.86835	0.69902	0.9024	0.91756	0.91733	0.99884	0.9402	0.94135	2.5788e-07	1.6056e-10	0.0015377	0.00035653	9.2877e-05	8.4513e-05	2.9377e-05	1.6534e-07	2.4129e-10	3.1029e-10	8.8086e-11	9.3162e-06	0.054837	0.0026362	9.9244e-06	0.00014992	8.321e-06	0.00059936	0.00020706	8.0442e-07	4.9264e-10	1.4375e-09	8.0472e-09	2.6861e-10	0.022958	0.0014395	0.054656	1.572e-07	2.1199e-06	4.2309e-09	0.86038	1-2-3-4-5	0.86038	5
8157021	NIPSNAP3A	9	8157021	rs2487714	0.99298	0.32672	0.98904	0.9999	0.9999	0.99954	0.96645	0.99289	1.3264e-08	5.8699e-11	9.5595e-06	1.1235e-05	2.8513e-07	0.00016475	3.1284e-07	1.3817e-08	1.8067e-12	7.0605e-11	5.206e-11	6.1194e-07	7.6513e-05	1.0524e-06	6.0303e-08	0.00051826	4.6919e-05	0.000233	8.9385e-07	5.861e-10	9.719e-12	1.2992e-10	1.7572e-10	2.6078e-11	4.3977e-06	0.0062864	0.032622	2.0869e-07	1.3653e-09	4.1887e-11	0.96002	1-2-3-4-5	0.96002	5
8156895	INVS	9	8156895	rs13284428	0.87664	0.85711	0.924	0.26498	0.26408	0.99443	0.98293	0.26172	2.9685e-06	1.5073e-10	0.0070186	0.0046659	2.7128e-06	0.00061257	0.00012667	1.7707e-06	6.7154e-11	4.1613e-09	1.5823e-09	5.7955e-07	0.70946	0.0001969	7.5909e-06	0.0012246	0.00011521	0.00016364	0.00076284	5.4551e-08	3.6121e-10	7.7016e-08	2.4985e-09	3.1183e-10	0.013668	0.014289	0.0077183	1.3729e-07	3.0747e-07	8.1701e-09	0.23996	3-4	0.70946	2
8156393	SUSD3	9	8156393	rs6479447	0.99585	0.9908	0.99787	0.060769	0.058554	1	0.20573	0.055433	2.1069e-09	1.7519e-12	0.76113	3.3601e-06	5.1511e-08	7.1369e-07	0.0018478	1.4575e-09	1.0321e-13	3.8741e-08	7.2999e-13	7.4886e-09	0.17213	0.0043187	1.2371e-08	0.0061293	5.9567e-08	2.8882e-07	0.0003669	3.0514e-07	5.2109e-13	7.434e-09	1.347e-08	2.8053e-13	0.0016487	0.0029586	0.020847	1.2174e-10	7.1165e-08	5.0428e-10	0.028618	3	0.76113	1
8156341	CENPP	9	8156341	rs10992348	1	0.32931	1	1	1	1	0.91148	0.99876	1.5495e-12	1.6201e-16	6.3445e-11	1.8466e-13	5.2203e-14	3.1341e-07	5.5406e-09	1.581e-13	4.0457e-16	5.7972e-15	1.7528e-17	5.3527e-12	7.6223e-11	1.7707e-11	2.5286e-15	0.00088097	3.6021e-09	6.8388e-07	4.6752e-10	9.243e-12	2.0941e-16	1.0458e-15	3.8219e-14	3.2409e-17	9.8635e-12	0.00035444	0.087638	5.2501e-11	9.9804e-13	1.3046e-15	0.91113	1-2-3-4-5	0.91113	5
8156290	CKS2	9	8156290	rs3211667	0.96764	0.70388	0.97683	0.91598	0.91253	0.9984	0.99797	0.87719	1.7734e-07	4.3308e-11	0.00022709	0.0013189	1.4324e-06	5.9885e-05	1.5184e-05	3.8652e-06	1.2189e-11	5.3704e-11	1.7437e-10	2.596e-07	0.081599	1.283e-05	2.1619e-06	9.1837e-05	0.00016888	4.3649e-05	0.0034319	1.024e-08	5.6324e-10	1.3068e-09	8.1853e-11	6.2299e-11	0.00085546	0.035894	0.0015818	3.3294e-07	4.8066e-07	2.369e-10	0.87469	1-2-3-4-5	0.87469	5
8156228	CTSL	9	8156228	rs3118866	0.99999	0.87559	0.99999	1	0.99996	0.96687	0.073924	0.7543	6.1033e-07	1.3846e-13	1.7473e-08	4.0603e-09	9.5255e-11	0.031444	3.2932e-05	1.6664e-08	3.2105e-12	3.0376e-13	1.2122e-14	2.1348e-10	2.1076e-08	3.2163e-10	8.3298e-12	0.20789	5.865e-05	0.00163	1.8966e-06	2.8162e-09	1.5231e-12	3.0831e-14	5.7828e-14	2.0499e-15	3.3784e-10	0.0062716	0.68508	2.7078e-08	2.5473e-10	1.7135e-15	0.067592	1-2-3-5	0.68508	4
8156126	RMI1	9	8156126	rs1982151	0.79731	0.25745	0.66862	0.088603	0.087965	0.45525	0.99846	0.087798	8.6349e-07	6.1242e-10	0.00053269	0.54224	1.4315e-05	0.00032356	7.8115e-06	4.5549e-05	3.1813e-11	2.1087e-10	3.3436e-08	2.2692e-06	0.36209	1.5468e-05	0.00059751	8.3522e-05	0.0014182	0.00010688	0.00058622	2.8917e-09	1.0053e-08	1.2239e-08	1.3532e-10	8.091e-09	0.0059121	0.0048806	0.0004575	1.975e-06	2.0689e-07	1.5066e-09	0.08069	4	0.54224	1
8155747	C9orf135	9	8155747	rs7866489	1	0.49997	1	1	1	0.0035507	0.00077622	0.0058037	9.7871e-11	1.2102e-13	3.2373e-11	1.3565e-11	7.3399e-13	0.99253	1.7503e-10	3.28e-12	1.0192e-15	6.0224e-15	2.9674e-15	8.5493e-11	4.4011e-11	1.1766e-12	2.8454e-14	0.0013809	0.00017717	0.0037422	3.4331e-11	4.4439e-14	3.6522e-16	8.4397e-16	2.4315e-15	3.3347e-16	8.6672e-13	0.00010832	0.0015708	3.8528e-08	8.0919e-15	6.7212e-17	0.00049069	1-2	0.99253	2
8155707	TJP2	9	8155707	rs7043149	1	0.455	1	0.0057613	0.005662	1	1	0.0054593	2.2267e-14	5.7344e-18	3.6484e-06	7.8914e-09	1.4601e-13	5.8328e-12	8.0095e-09	1.0077e-12	8.2534e-19	5.9407e-13	6.7921e-16	2.0516e-14	0.99353	2.5573e-08	3.168e-12	4.844e-08	4.0329e-11	2.3282e-12	9.9317e-05	1.8999e-12	1.3501e-16	1.6896e-08	1.972e-13	7.5261e-17	0.00070951	0.0009122	1.9767e-07	4.1573e-14	7.5412e-09	3.4561e-10	0.0047495	3-4	0.99353	2
8155665	PGM5	9	8155665	rs7046236	0.9996	0.90296	0.99977	0.016666	0.016015	1	0.99589	0.014439	2.4863e-10	2.0706e-13	0.0037759	5.0937e-07	5.9477e-09	8.8603e-08	1.9178e-05	1.8427e-10	1.1824e-14	3.3846e-10	1.0936e-13	1.0207e-09	0.9781	1.9241e-05	5.9345e-10	8.0058e-05	8.0759e-09	3.8511e-08	0.00063224	2.7388e-09	2.738e-14	1.0016e-08	8.91e-11	2.0642e-14	0.0014332	0.0029484	0.00021993	8.5666e-12	4.6535e-08	2.2309e-10	0.012767	3-4	0.9781	2
8155250	GRHPR	9	8155250	rs7856656	1	1	1	1	1	1	1	1	7.3282e-17	1.3393e-21	1.2499e-14	4.3545e-16	3.1132e-18	1.0608e-12	1.6109e-13	1.4735e-15	2.8741e-20	1.1248e-19	2.7903e-20	6.4483e-17	9.8996e-13	7.135e-16	1.0196e-17	8.9884e-11	1.5453e-12	1.2869e-12	2.3641e-12	1.4414e-16	7.5753e-19	1.4041e-18	1.2313e-19	2.0533e-20	2.7773e-14	9.3229e-09	7.3692e-09	3.6992e-15	6.6926e-15	6.2473e-19	1	1-2-3-4-5	1	5
8155121	NPR2	9	8155121	rs878749	0.81264	0.2076	0.64091	0.9974	0.99205	0.70764	0.47332	0.78794	0.00091722	7.461e-10	0.00053986	0.00062184	6.7684e-05	0.16503	0.0021951	0.00025948	7.0312e-08	2.4696e-10	1.6452e-10	7.5124e-06	0.0012283	5.9891e-05	4.1713e-06	0.014077	0.0077954	0.11764	0.0019805	2.6983e-06	6.735e-08	9.0762e-11	3.9667e-10	1.0349e-10	7.4237e-05	0.017416	0.22614	1.3298e-05	1.1639e-06	2.6024e-11	0.44392	1-2-3-4-5	0.44392	5
8154962	DNAJB5	9	8154962	rs7041922	0.91891	0.16746	0.79133	0.99708	0.99703	0.8939	0.29855	0.97886	3.6965e-06	1.4266e-09	0.00082035	0.00047639	3.9549e-05	0.012696	8.9604e-05	4.3329e-07	9.3508e-10	1.0002e-09	2.2768e-10	5.4012e-05	0.001296	0.00016519	1.416e-06	0.0045075	9.9001e-05	0.092726	1.8271e-05	2.8818e-07	2.8874e-10	1.9939e-10	7.8095e-09	1.8124e-10	6.2292e-05	0.0011344	0.59034	1.0719e-06	2.9599e-08	1.1939e-10	0.29546	1-2-3-5	0.59034	4
8154934	IL11RA	9	8154934	rs3763613	0.83797	0.17831	0.64575	0.6923	0.68443	0.99821	0.23375	0.56053	1.0589e-06	5.4234e-10	0.22462	0.0011644	1.6775e-05	0.00043132	0.0072128	3.3303e-07	4.247e-11	3.5626e-08	2.3046e-10	2.7252e-06	0.078648	0.0022314	3.6573e-06	0.11405	1.8173e-05	0.00014734	0.00066269	1.1842e-06	1.0283e-10	4.8127e-09	1.4519e-08	9.125e-11	0.0010134	0.012668	0.41754	3.3004e-08	1.4264e-07	4.3178e-10	0.13957	1-2-3-5	0.41754	4
8154885	NUDT2	9	8154885	rs10972067	0.99999	0.55003	0.99999	0.99998	0.99998	1	0.65855	0.99834	6.0737e-11	9.2979e-13	5.1721e-06	1.0246e-08	1.1619e-09	7.9117e-07	1.1673e-07	1.503e-11	7.9973e-15	7.6255e-11	1.9481e-13	1.1913e-08	1.0129e-05	6.1931e-07	7.0828e-11	0.00055881	2.6841e-08	9.6899e-07	7.4542e-08	2.2963e-10	9e-15	3.6384e-11	3.4748e-10	1.1422e-13	4.989e-07	0.0010831	0.34088	8.8963e-11	8.2024e-11	1.5247e-11	0.65746	1-2-3-4-5	0.65746	5
8154733	ACO1	9	8154733	rs13293491	1	0.54586	1	0.99999	0.99999	1	0.3335	1	1.3153e-11	1.7985e-15	7.9349e-08	6.3996e-10	5.2132e-09	6.5941e-09	1.1249e-08	4.3013e-12	9.3516e-14	3.5366e-14	6.1353e-16	1.1362e-09	3.6971e-07	1.4327e-06	3.4263e-10	2.5638e-07	3.2456e-10	1.6316e-06	9.7517e-09	3.1622e-09	8.7375e-14	3.5421e-14	1.16e-11	1.8933e-14	3.7035e-06	3.0969e-07	0.66649	1.0581e-10	1.3741e-09	2.3841e-12	0.3335	1-2-3-5	0.66649	4
8154692	TEK	9	8154692	rs7024846	0.99931	0.93309	0.99962	0.017761	0.017347	0.16806	1	0.015617	1.5488e-10	1.1669e-13	1.8891e-07	0.8308	2.95e-09	4.692e-08	1.8321e-09	7.2874e-05	5.7807e-15	5.3886e-14	2.1124e-08	4.5289e-10	0.15045	6.193e-09	0.00010232	1.2463e-08	0.00096793	1.6117e-08	0.00034076	7.9863e-13	3.1408e-09	3.9133e-09	4.1413e-14	1.5548e-09	0.00089009	0.0017548	8.1316e-08	4.9915e-07	4.6003e-08	2.2404e-10	0.014623	4	0.8308	1
8154635	MTAP	9	8154635	rs10811615	0.99998	0.305	0.99997	0.51844	0.51828	1	0.26407	0.88156	3.5601e-11	1.9959e-14	0.085488	8.4852e-09	3.413e-08	1.7515e-08	0.00012162	3.7926e-12	2.6637e-14	2.7907e-09	2.3662e-15	2.2926e-09	0.032336	0.31795	4.7348e-10	0.00033288	2.8491e-10	6.5099e-08	2.547e-05	1.1177e-05	1.2934e-14	5.6323e-10	2.0746e-07	1.1418e-14	0.045784	0.00013944	0.33202	3.8466e-12	8.9027e-07	4.1688e-09	0.18579	1-2-3-5	0.33202	4
8154491	ADAMTSL1	9	8154491	rs1332712	0.96878	0.93744	0.98259	0.99997	0.99665	0.8719	0.76986	0.86321	0.00041462	3.3813e-12	2.4598e-06	8.6597e-06	2.6407e-07	0.076964	0.0012466	0.00018805	1.4172e-08	8.6693e-13	4.3339e-12	4.9885e-08	1.2616e-05	2.0586e-07	7.6502e-08	0.0093675	0.015561	0.034939	0.0014709	9.5024e-07	4.1635e-08	1.3143e-12	1.8588e-12	4.045e-12	8.2964e-07	0.031558	0.10721	2.0166e-05	8.1777e-07	5.3164e-13	0.72104	1-2-3-4-5	0.72104	5
8154416	CCDC171	9	8154416	rs909323	1	0.13807	0.99999	1	1	0.99991	0.9993	0.95707	2.2631e-11	2.4176e-12	1.7874e-08	1.2725e-07	1.9e-10	1.3833e-05	1.3846e-09	3.1867e-10	2.3672e-15	9.7151e-12	7.3597e-11	1.6674e-08	3.2346e-06	1.3638e-09	6.0844e-10	8.4966e-05	6.2145e-05	1.1369e-05	7.0708e-08	1.3839e-12	2.0555e-13	1.7801e-09	7.67e-12	3.3832e-11	1.0789e-07	0.04277	0.00058769	3.2576e-07	5.3152e-11	1.6135e-10	0.95647	1-2-3-4-5	0.95647	5
8154333	KDM4C	9	8154333	rs10511462	0.99294	0.50847	0.99285	0.75372	0.75326	0.99994	0.98805	0.76948	1.2018e-09	1.2654e-12	0.00069022	6.098e-05	3.1809e-07	4.5255e-07	3.7767e-06	1.1035e-08	3.9072e-13	1.7004e-10	1.1477e-11	5.2748e-08	0.22519	0.00052778	6.8117e-07	4.1557e-05	5.6194e-07	1.493e-06	0.00045015	4.9043e-08	1.5492e-11	5.1343e-09	3.0226e-09	1.6603e-11	0.019814	0.0040832	0.010681	4.9369e-09	1.3428e-06	3.8486e-09	0.73846	1-2-3-4-5	0.73846	5
8154100	VLDLR	9	8154100	rs34881325	0.93519	0.66805	0.94947	0.25414	0.2537	0.95217	0.99965	0.24343	2.0484e-08	3.8692e-11	1.865e-05	0.046938	2.1196e-05	1.3475e-05	1.8909e-07	4.3026e-06	3.3847e-11	1.3813e-11	2.8447e-08	1.921e-06	0.69362	1.0866e-05	6.8767e-05	3.0675e-06	0.00071181	7.3932e-05	0.00043631	1.7024e-09	2.5663e-09	8.9665e-08	8.9908e-11	5.4374e-09	0.0051787	0.014822	0.00020687	1.5978e-06	2.1053e-07	5.1723e-09	0.23787	3-4	0.69362	2
8154012	KANK1	9	8154012	rs7854502	0.95676	0.3031	0.92873	0.83588	0.83473	0.99991	0.32479	0.88211	1.4609e-07	1.7199e-11	0.083347	2.1307e-05	1.1489e-06	4.0742e-05	0.0008582	4.795e-08	6.897e-12	1.7451e-08	4.6788e-12	3.2831e-07	0.025758	0.050272	4.9217e-08	0.004851	2.0303e-06	2.3293e-05	0.00029336	3.1703e-06	8.9456e-12	2.1672e-09	1.067e-06	2.341e-12	0.0047168	0.0027165	0.53581	2.93e-09	4.4791e-07	7.0367e-09	0.29128	1-2-3-5	0.53581	4
8153935	ZNF252P	8	8153935	rs2272715	0.93611	0.16261	0.82588	0.94328	0.94062	0.99909	0.20832	0.89046	9.8826e-07	4.0202e-10	0.036556	0.00016895	8.6729e-06	0.00048265	0.0024	1.1838e-07	5.4856e-11	2.1826e-08	6.2783e-11	2.0198e-06	0.018667	0.00097786	3.2695e-07	0.044669	8.9985e-06	0.00023769	0.00025471	1.4821e-06	2.9333e-11	2.362e-09	1.8031e-08	1.5548e-11	0.00033973	0.0063289	0.70635	1.3414e-08	1.1748e-07	3.0739e-10	0.18255	1-2-3-5	0.70635	4
8153896	ZNF34	8	8153896	rs5029824	0.99002	0.16622	0.97088	0.96089	0.95746	0.99949	0.19426	0.79933	2.4949e-07	1.3534e-10	0.027076	0.0001234	1.2049e-06	0.00029261	0.003191	5.8242e-08	7.7936e-12	2.239e-08	3.8241e-11	4.2759e-07	0.011477	0.00028551	1.8526e-07	0.14459	6.8037e-06	8.4349e-05	0.00023602	5.1316e-07	1.0732e-11	2.2152e-09	7.9542e-09	7.5687e-12	0.00014562	0.013672	0.63022	7.2693e-09	5.0491e-08	1.7366e-10	0.1686	1-2-3-5	0.63022	4
8153609	PARP10	8	8153609	rs11779776	0.99908	0.092573	0.99507	0.99997	0.99997	0.99143	0.92751	0.99589	7.3479e-08	1.7928e-10	6.3712e-06	5.4549e-06	5.2155e-07	0.0018255	6.9098e-07	2.5232e-08	1.4191e-11	3.7067e-11	4.336e-11	2.3256e-06	1.3837e-05	6.0143e-07	3.2599e-08	0.00050602	0.00014971	0.006579	6.4794e-07	1.6348e-09	2.632e-11	1.8069e-11	8.7473e-11	2.8797e-11	7.1407e-07	0.0015988	0.063566	2.3715e-06	1.4455e-09	5.802e-12	0.92574	1-2-3-4-5	0.92574	5
8153568	PLEC	8	8153568	rs11777239	0.99879	0.49092	0.99875	0.99859	0.99857	0.99442	0.99945	0.99256	1.7146e-08	2.1627e-12	2.1995e-06	0.00084504	3.6626e-07	2.1363e-05	1.0961e-07	3.5315e-06	8.1841e-12	7.5736e-13	3.1648e-10	1.4334e-07	0.00048276	2.8268e-07	1.1929e-05	1.6187e-06	0.0042027	0.00032113	1.616e-05	3.3328e-10	3.2723e-09	5.5625e-11	3.8589e-12	1.5386e-09	7.0135e-05	0.0018622	0.0001991	0.00017839	2.8682e-08	9.9421e-11	0.99178	1-2-3-4-5	0.99178	5
8153430	NAPRT1	8	8153430	rs1809148	1	0.6598	1	1	1	1	0.99995	1	2.5443e-12	3.2871e-16	7.4958e-10	8.3511e-11	1.5496e-10	2.0337e-09	2.7533e-10	1.1351e-12	9.8803e-15	1.251e-15	2.412e-16	1.1142e-10	4.5487e-09	2.9822e-09	2.2298e-11	8.224e-09	1.5973e-10	1.8638e-07	3.7223e-10	6.3379e-12	2.9541e-14	1.3606e-15	6.2071e-14	2.5872e-15	6.1442e-09	5.8016e-08	4.6969e-05	1.3862e-10	1.6279e-11	7.796e-15	0.99995	1-2-3-4-5	0.99995	5
8153424	MROH6	8	8153424	rs896954	1	0.98852	1	0.99999	0.99986	1	0.99519	0.99387	8.5433e-10	4.9349e-15	1.8249e-07	9.201e-09	1.0172e-10	7.5224e-07	3.4463e-06	3.6027e-09	4.8653e-14	1.7358e-13	8.9782e-15	5.1749e-11	7.7302e-06	1.6991e-08	4.4149e-11	0.00010964	4.1984e-07	6.7762e-07	0.0001255	1.4862e-09	7.0365e-13	1.3043e-12	8.4861e-13	5.9925e-15	3.7254e-07	0.0058809	0.0046967	1.1674e-09	2.8247e-08	1.5185e-12	0.98917	1-2-3-4-5	0.98917	5
8153346	LYNX1	8	8153346	rs1036385	0.94437	0.69576	0.95866	0.99691	0.99252	0.99942	0.29766	0.8064	5.4038e-07	4.8988e-11	0.0020129	1.01e-05	5.477e-07	0.00043288	0.0040116	4.67e-08	1.7299e-11	1.4668e-09	5.1248e-12	1.5041e-07	0.0010306	2.8865e-05	1.5259e-08	0.16069	5.896e-06	0.00013008	0.00037621	6.732e-07	8.0663e-12	1.6763e-10	5.0053e-10	9.0564e-13	1.1477e-05	0.025027	0.53504	6.3989e-09	7.558e-08	1.0977e-11	0.27119	1-2-3-5	0.53504	4
8153262	SLC45A4	8	8153262	rs6985508	1	0.99444	1	0.07344	0.073083	0.99999	1	0.10391	3.6792e-14	2.9708e-17	5.3353e-08	1.0613e-05	1.2305e-12	1.1328e-11	2.8616e-10	7.5631e-10	2.2882e-18	7.3427e-15	3.6209e-13	1.557e-13	0.89489	4.8833e-09	6.5166e-09	1.3539e-09	1.3977e-08	5.5797e-12	0.0003557	4.14e-13	1.2921e-13	4.1622e-09	1.6308e-14	6.8097e-14	0.031655	0.00083254	2.7663e-08	1.7463e-11	6.2388e-07	1.6885e-09	0.072251	3-4	0.89489	2
8153258	SLC45A4	8	8153258	rs6985508	1	0.99976	1	0.003582	0.0033345	0.99999	1	0.0036699	3.4088e-13	2.037e-16	1.0454e-06	9.6835e-06	3.9547e-12	1.3185e-10	3.3886e-09	5.605e-10	1.2691e-17	9.7612e-14	3.9913e-13	6.8985e-13	0.99552	7.825e-09	2.4105e-09	1.4392e-08	1.9462e-08	4.2365e-11	0.00024748	7.1224e-13	5.5749e-14	3.6162e-09	3.3806e-14	4.0154e-14	0.00088609	0.00055063	5.651e-08	1.4809e-11	1.5e-08	8.913e-11	0.0027837	3-4	0.99552	2
8153175	TRAPPC9	8	8153175	rs3735799	0.99997	0.88183	0.99998	0.10221	0.09799	0.99608	1	0.071918	6.8231e-12	2.0599e-15	1.1861e-08	0.0039017	7.238e-11	1.7767e-09	3.5329e-10	1.7303e-06	2.2974e-16	2.5373e-15	1.0692e-10	9.7764e-12	0.89274	2.6666e-10	6.1868e-07	1.9661e-09	1.8579e-05	5.8437e-10	0.0042165	8.8793e-14	6.5564e-11	6.7787e-09	1.5571e-15	9.1795e-12	0.0011536	0.027208	7.6866e-09	8.2226e-09	1.9012e-07	1.4438e-10	0.070763	3-4	0.89274	2
8152962	LRRC6	8	8152962	rs11988034	1	0.2915	1	1	1	1	1	0.99977	5.7796e-15	2.8774e-18	8.0969e-12	9.2835e-14	1.031e-16	1.753e-10	1.4932e-11	1.5876e-14	2.4831e-19	2.6244e-16	6.6526e-18	1.554e-14	1.4636e-10	5.8075e-13	3.3335e-16	3.867e-08	3.9035e-11	5.5525e-11	6.8485e-11	5.0806e-15	2.6832e-18	1.0264e-15	1.5984e-16	1.3318e-18	2.8998e-12	0.00023116	2.1641e-07	6.3411e-14	1.6472e-14	6.6925e-17	0.99977	1-2-3-4-5	0.99977	5
8152764	MTSS1	8	8152764	rs3857944	0.9979	0.50921	0.99789	1	0.99996	0.2496	0.10747	0.37142	6.9764e-06	5.1654e-12	6.5969e-07	3.1602e-07	1.6428e-08	0.60527	2.3606e-05	3.9036e-07	8.4842e-11	9.8257e-13	6.5172e-13	1.7277e-08	7.6889e-07	2.0021e-08	5.2008e-10	0.014903	0.0032081	0.1419	5.9818e-06	5.3683e-09	3.881e-11	2.6247e-13	6.575e-13	1.1822e-13	1.2148e-08	0.0051594	0.13042	3.4243e-06	1.1112e-09	2.4371e-14	0.099092	1-2	0.60527	2
8152703	FBXO32	8	8152703	rs4870857	0.98735	0.92263	0.99297	0.99971	0.9995	0.99506	0.98343	0.88053	5.9391e-07	7.6294e-12	1.4967e-05	1.8005e-05	9.0757e-08	0.0016849	3.3859e-05	1.1087e-06	1.5664e-11	9.1735e-12	1.3468e-11	2.769e-08	0.00025042	4.1083e-07	2.2133e-08	0.002177	0.0028073	0.00042324	0.00018112	9.4082e-09	1.017e-10	3.7308e-11	6.0922e-12	1.9766e-12	2.6154e-06	0.11231	0.012236	1.32e-06	2.597e-08	2.6987e-12	0.86786	1-2-3-4-5	0.86786	5
8152582	DSCC1	8	8152582	rs7815122	0.87743	0.72998	0.91224	0.99143	0.99109	0.99775	0.27617	0.96185	5.5332e-07	3.7364e-10	0.0048206	5.8349e-05	4.6775e-06	0.0011946	0.00029055	8.2176e-08	3.9663e-11	6.6876e-09	5.1447e-11	3.0972e-06	0.0032122	0.00034033	1.688e-07	0.024042	2.1904e-05	0.00096365	5.4237e-05	2.6754e-07	2.9124e-11	8.5021e-10	1.8631e-08	2.2144e-11	0.00012682	0.0044553	0.69217	6.0855e-08	3.9627e-08	3.0141e-10	0.26824	1-2-3-5	0.69217	4
8152522	ENPP2	8	8152522	rs4871401	0.99998	0.48427	0.99998	0.311	0.31063	1	0.14732	0.71152	2.0639e-11	5.8092e-14	0.26142	8.8447e-09	1.6951e-09	3.2933e-08	0.00032386	3.0455e-12	2.3e-15	7.4661e-09	9.4199e-15	3.5379e-10	0.02536	0.38495	3.6477e-11	0.00097378	9.6964e-10	1.5047e-08	3.5757e-05	9.5561e-06	1.2891e-15	9.939e-10	1.9383e-07	2.6299e-15	0.017267	0.00036595	0.205	1.2642e-12	4.4218e-07	2.6382e-09	0.10429	3-5	0.38495	2
8152506	SAMD12	8	8152506	rs7015718	0.99995	0.52085	0.99995	1	1	0.99483	0.59205	0.99969	7.543e-09	9.023e-14	6.4242e-08	1.1035e-08	6.2004e-09	5.8439e-05	4.3845e-07	1.3634e-09	1.0472e-11	1.8019e-13	2.4906e-14	9.8593e-09	1.6382e-07	5.7175e-08	4.0042e-10	0.00015099	1.2574e-06	0.0051113	2.305e-07	5.9897e-09	8.6946e-12	9.834e-14	5.2944e-12	1.4028e-13	7.7943e-08	9.4026e-05	0.40263	2.6688e-07	2.4442e-09	4.4339e-13	0.59195	1-2-3-4-5	0.59195	5
8151890	TP53INP1	8	8151890	rs4735337	0.99823	0.41692	0.99786	0.034207	0.033004	1	0.65918	0.033078	2.7543e-09	2.5028e-12	0.3259	8.8903e-07	5.5173e-08	9.8414e-07	0.00072442	3.1838e-10	9.8401e-14	1.4562e-08	3.045e-13	1.113e-08	0.63526	0.0022067	1.3808e-09	0.0022863	2.0206e-08	3.7562e-07	0.00047845	1.4534e-07	5.4463e-14	7.9741e-09	6.3104e-09	6.7641e-14	0.0024199	0.0022658	0.0096977	2.4333e-11	6.0884e-08	4.2015e-10	0.018753	3-4	0.63526	2
8151644	RMDN1	8	8151644	rs6471314	1	0.42058	1	0.99959	0.99959	1	0.99979	0.99963	6.3592e-12	6.3232e-15	2.3114e-06	3.4667e-08	6.4902e-10	5.0702e-09	5.6147e-08	2.3594e-11	2.6412e-15	8.9508e-13	2.2043e-14	2.2867e-10	0.00032995	5.8906e-07	6.9575e-10	6.9141e-07	2.6275e-09	1.7971e-08	1.2895e-06	2.4575e-10	4.1932e-14	2.6024e-11	1.2994e-11	8.7667e-14	7.6525e-05	3.706e-05	0.00020898	5.33e-11	8.201e-09	1.1365e-09	0.99934	1-2-3-4-5	0.99934	5
8151587	C8orf59	8	8151587	rs6990449	0.94227	0.35486	0.92224	0.99678	0.99647	0.99576	0.82512	0.98815	1.777e-06	2.9319e-10	0.00082422	0.00012879	2.4665e-05	0.00099741	0.00016603	4.2706e-07	6.3551e-10	4.3169e-10	6.9921e-11	5.8547e-06	0.0018963	0.00016166	1.1371e-06	0.0023619	5.0209e-05	0.0030328	0.00014243	7.5587e-07	6.3466e-10	2.749e-10	1.8895e-09	7.5509e-11	0.00017744	0.0052805	0.16731	4.7702e-07	4.2054e-07	1.6589e-10	0.81744	1-2-3-4-5	0.81744	5
8151572	SNX16	8	8151572	rs12056632	1	0.20015	1	1	1	0.99993	0.99988	0.99998	9.863e-12	2.7244e-13	1.7115e-10	1.5681e-09	6.2223e-11	1.8204e-06	3.9907e-11	1.5899e-11	4.6372e-15	2.5945e-14	2.9152e-13	2.5976e-08	1.3077e-09	6.0246e-11	3.2273e-11	1.0178e-07	5.7667e-07	6.6934e-05	9.8887e-11	1.4529e-13	2.477e-14	6.766e-14	2.8578e-13	7.0646e-13	2.676e-10	1.4558e-05	5.4419e-05	4.9955e-08	3.2847e-13	1.1133e-13	0.99986	1-2-3-4-5	0.99986	5
8151512	PAG1	8	8151512	rs16908663	0.99526	0.97996	0.99752	0.063659	0.062412	1	0.14543	0.060564	2.0978e-09	1.9343e-12	0.82058	1.1134e-06	9.5827e-08	1.4905e-06	0.0010782	6.4583e-10	3.1526e-13	2.9751e-08	6.4479e-13	2.28e-08	0.11162	0.0031396	8.1503e-09	0.0042935	9.9481e-08	2.0768e-06	0.0001683	2.6004e-07	6.1759e-13	3.7143e-09	1.1903e-08	5.2103e-13	0.0009937	0.0016862	0.025472	6.1866e-10	4.8674e-08	3.4141e-10	0.030956	3	0.82058	1
8151475	TPD52	8	8151475	rs1074786	0.99613	0.20353	0.99042	0.99998	0.99998	0.055574	0.018853	0.056858	1.2387e-07	5.1007e-10	8.0385e-06	3.3937e-06	2.1018e-07	0.92243	6.5864e-07	1.1756e-08	3.1113e-12	7.7322e-11	5.5604e-11	1.302e-06	8.5605e-06	2.6861e-07	5.8201e-09	0.015923	0.0019828	0.020004	1.9009e-07	2.535e-10	1.8141e-12	1.959e-11	4.6167e-11	8.4326e-12	1.4462e-07	0.002782	0.022776	5.5703e-07	5.5521e-11	1.6492e-12	0.014076	1-2	0.92243	2
8151334	MSC	8	8151334	rs3779757	0.98966	0.24687	0.97892	0.9998	0.98699	0.96763	0.19185	0.908	0.00014624	1.9032e-11	0.00010254	1.2047e-05	3.5892e-07	0.020418	0.011872	4.8361e-06	4.4775e-09	1.8669e-11	5.4834e-12	7.0196e-08	8.4544e-05	2.9962e-06	1.5811e-08	0.051033	0.0001889	0.011602	0.00077666	4.357e-06	1.0151e-09	6.2947e-12	1.402e-11	8.8897e-13	1.4139e-06	0.0073664	0.71297	3.0497e-07	2.66e-07	6.2196e-13	0.18341	1-2-3-5	0.71297	4
8150988	ASPH	8	8150988	rs16927824	0.98952	0.51277	0.98957	0.061512	0.060363	0.99999	0.9876	0.062182	8.0233e-09	6.2547e-12	0.010517	1.0237e-05	1.5054e-07	3.1601e-06	4.3083e-05	2.98e-09	3.3086e-13	8.732e-10	2.8713e-12	2.652e-08	0.92244	0.00021707	1.624e-08	0.00018314	1.7932e-07	1.171e-06	0.001106	1.8172e-08	5.8559e-13	6.2417e-09	7.2846e-10	6.2221e-13	0.005307	0.0035184	0.0014305	2.2076e-10	2.2215e-07	5.9156e-10	0.055226	3-4	0.92244	2
8150375	ADAM3A	8	8150375	rs11985201	1	0.49727	1	0.99992	0.99998	0.97597	0.8652	1	1.8385e-12	5.3051e-15	8.8594e-10	6.3507e-10	5.035e-06	4.2448e-09	2.3981e-11	5.6003e-13	2.6314e-11	2.0877e-15	1.505e-15	5.9486e-05	2.3721e-09	5.5902e-06	1.7878e-07	1.0701e-09	2.0061e-10	0.023953	1.7603e-11	2.1856e-09	3.4729e-11	1.1121e-15	5.1532e-09	7.9911e-10	4.7693e-06	1.1355e-09	0.11078	1.2195e-05	1.0691e-09	4.0335e-10	0.86518	1-2-3-4-5	0.86518	5
8150364	TM2D2	8	8150364	rs10958813	0.98433	0.52484	0.98491	0.99867	0.99844	0.9986	0.98207	0.99369	2.274e-07	2.1361e-11	2.1592e-05	0.00015953	1.2593e-06	0.00013135	4.1654e-06	1.4415e-06	1.1744e-10	1.1847e-11	4.851e-11	3.4341e-07	0.0011089	2.3895e-06	7.3344e-07	8.926e-05	7.3055e-05	0.0010345	0.00022235	1.8614e-08	2.0889e-09	9.1953e-11	3.6296e-11	3.1822e-11	3.8159e-05	0.0044998	0.016644	1.0104e-06	3.9804e-07	2.5741e-11	0.97597	1-2-3-4-5	0.97597	5
8150318	FGFR1	8	8150318	rs881301	0.99938	0.99491	0.99969	0.99985	0.99985	0.99991	0.091656	0.92296	3.834e-10	1.1403e-10	7.5552e-05	1.2812e-06	8.0739e-09	6.8881e-05	3.9935e-07	2.9078e-10	1.5273e-14	5.3471e-09	1.9288e-11	3.5803e-07	7.0215e-05	1.7435e-06	1.4495e-09	0.073853	1.2201e-06	2.1443e-05	1.523e-07	1.5069e-10	4.6888e-14	4.0385e-10	3.8092e-09	3.5772e-12	1.0669e-06	0.0029693	0.83432	1.3479e-09	4.2801e-11	4.6402e-11	0.088613	1-2-3-5	0.83432	4
8150165	FUT10	8	8150165	rs7848	1	0.31483	1	1	1	1	0.99912	1	4.0102e-16	1.3744e-20	3.0085e-13	4.6033e-17	2.5905e-15	1.8457e-12	8.8662e-13	1.0213e-16	4.2792e-18	1.9341e-18	5.9144e-21	1.9983e-14	7.8908e-13	2.262e-12	2.1593e-16	1.2386e-10	5.3014e-14	1.0895e-10	3.1944e-13	1.4154e-13	3.1338e-18	6.8089e-19	1.9105e-16	2.0927e-19	1.5504e-12	7.5607e-11	0.00088407	8.8442e-15	4.323e-14	7.0579e-18	0.99912	1-2-3-4-5	0.99912	5
8150126	PPP2CB	8	8150126	rs10109208	0.99699	0.50275	0.997	0.9834	0.98315	0.8958	0.99919	0.6871	2.7596e-08	1.1862e-10	4.9726e-06	0.011391	2.1697e-07	0.00061311	1.6289e-07	3.0307e-05	8.8373e-13	1.4528e-11	8.2628e-08	1.9884e-07	0.0051667	3.4784e-07	2.5633e-06	3.3672e-05	0.092095	5.2644e-05	0.00022493	8.7622e-11	1.0129e-09	1.0603e-08	9.6803e-12	2.2276e-09	3.287e-05	0.20334	0.00010121	1.9711e-05	1.8343e-08	2.8108e-10	0.68689	1-2-3-4-5	0.68689	5
8149942	CCDC25	8	8149942	rs7109	1	0.14452	1	0.48557	0.48471	1	1	0.45356	8.4707e-14	1.1901e-16	2.7267e-07	1.133e-07	1.1395e-12	7.6116e-11	3.3969e-09	3.1488e-11	3.5815e-18	2.0171e-13	4.7123e-14	5.2363e-13	0.51402	3.997e-09	9.9186e-11	1.172e-07	3.6224e-09	3.4803e-11	0.00085096	1.0008e-12	4.902e-15	1.3057e-08	1.23e-13	9.1453e-15	0.00041331	0.03157	1.0377e-06	5.4527e-12	5.6223e-08	4.5554e-10	0.45314	3-4	0.51402	2
8149849	GNRH1	8	8149849	rs965130	0.94016	0.10271	0.7608	0.86233	0.85926	0.92484	0.99672	0.83546	1.3528e-06	1.6201e-09	0.00018538	0.068015	8.7419e-06	0.00088995	7.638e-06	0.00020295	2.1193e-10	4.1921e-10	1.865e-08	4.3649e-06	0.06792	7.8046e-06	0.00012522	0.00015039	0.0053254	0.00056118	0.0028581	9.1741e-09	2.5184e-07	7.6046e-09	2.3324e-10	4.6483e-09	0.0013986	0.018981	0.0014661	2.2042e-05	4.0619e-06	9.2043e-10	0.83186	1-2-3-4-5	0.83186	5
8149811	NKX3-1	8	8149811	rs7818607	0.99494	0.7589	0.99659	0.052382	0.051947	0.58285	0.99999	0.061388	2.3503e-09	8.3775e-12	2.288e-06	0.41624	5.8826e-08	4.1569e-06	2.3213e-08	2.3325e-05	1.1159e-13	1.7612e-12	1.1814e-08	2.4153e-08	0.51905	1.0401e-07	0.0003848	5.2649e-07	0.00048966	1.0944e-06	0.00041079	1.2993e-11	5.588e-09	7.8907e-09	1.3431e-12	2.9593e-09	0.011933	0.0023831	3.3339e-06	7.3083e-07	2.0726e-07	1.2309e-09	0.049065	3-4	0.51905	2
8149762	TNFRSF10A	8	8149762	rs13255394	0.99928	0.99235	0.99963	0.10976	0.10847	1	0.38068	0.088308	1.8299e-10	1.9888e-13	0.57328	1.9655e-07	8.4353e-08	7.7438e-08	0.0009613	5.5929e-11	1.4529e-13	7.5066e-08	9.1244e-14	7.6117e-09	0.31334	0.0021512	1.8243e-09	0.013229	5.086e-09	3.4283e-07	0.00032509	1.8958e-07	7.9187e-14	2.9704e-08	1.564e-08	6.5993e-14	0.0014681	0.010555	0.029699	2.6916e-11	5.3643e-08	9.1847e-10	0.054989	3	0.57328	1
8149733	TNFRSF10B	8	8149733	rs7009522	0.8876	0.36938	0.8511	0.55921	0.55886	0.76938	0.99973	0.55513	1.1198e-07	1.2471e-10	8.8343e-05	0.22931	3.0727e-06	4.5183e-05	1.0196e-06	1.54e-05	5.6548e-12	3.7625e-11	3.9738e-08	7.5438e-07	0.20806	3.8631e-06	0.00017978	9.149e-06	0.0010408	2.3788e-05	0.00032795	5.6402e-10	4.215e-09	1.7035e-08	4.379e-11	1.1436e-08	0.0031468	0.0059705	9.3532e-05	3.7018e-06	1.9374e-07	3.1497e-09	0.55167	1-2-3-4-5	0.55167	5
8149673	REEP4	8	8149673	rs12678092	0.99763	0.43817	0.99725	0.99996	0.99997	0.95957	0.96116	0.95077	9.1474e-09	3.2865e-09	2.4177e-06	1.2513e-05	7.252e-08	0.020479	5.9388e-08	2.6111e-08	6.1424e-13	1.9731e-10	6.2592e-09	1.2245e-05	1.496e-05	8.7927e-08	3.8702e-08	0.0007703	0.011128	0.0087654	1.9898e-07	3.6329e-11	9.8601e-12	8.0667e-10	2.126e-10	1.9238e-09	4.085e-07	0.016828	0.0088071	3.1891e-05	1.1349e-10	1.6222e-10	0.93315	1-2-3-4-5	0.93315	5
8149638	DOK2	8	8149638	rs7461577	0.99914	0.52877	0.99918	0.14359	0.14304	0.99999	0.9893	0.16739	7.3531e-10	1.0718e-12	0.0090798	4.519e-06	4.8715e-08	8.0038e-07	4.0923e-05	8.9314e-10	6.8366e-14	4.5684e-10	7.2943e-13	6.5495e-09	0.81989	0.00023213	5.2698e-08	0.000123	5.6252e-08	3.0271e-07	0.00050908	2.5074e-08	8.0463e-13	5.8035e-09	4.9088e-10	5.7317e-13	0.027202	0.0029593	0.0012271	1.7424e-10	4.8487e-07	1.5733e-09	0.13873	3-4	0.81989	2
8149574	CSGALNACT1	8	8149574	rs10090551	0.99941	0.49633	0.99938	0.97653	0.97651	1	0.95766	0.95896	1.7678e-10	1.7325e-12	0.0053852	6.7786e-08	4.4175e-09	5.1958e-07	1.331e-05	2.4169e-11	7.9047e-15	6.2897e-08	1.9542e-13	7.3413e-09	0.017459	0.0001419	1.3876e-10	0.0036056	1.0672e-08	2.1523e-07	9.6795e-06	6.686e-09	5.1745e-15	1.7393e-07	4.5062e-08	4.4444e-14	0.00048358	0.014568	0.033196	1.3706e-11	5.1642e-09	7.1457e-08	0.92514	1-2-3-4-5	0.92514	5
8149534	ASAH1	8	8149534	rs1049874	0.99996	0.20577	0.99989	0.0055772	0.0054126	0.99984	0.99998	0.0059727	8.5812e-11	5.774e-14	1.64e-05	0.0001602	2.5052e-09	4.0955e-08	4.8488e-08	1.0345e-08	7.1346e-15	1.6494e-12	7.5631e-12	4.7949e-10	0.99297	1.5374e-07	4.7563e-08	2.7549e-07	3.1866e-07	6.1544e-08	0.00016453	1.7375e-11	1.0946e-12	5.1745e-09	7.9482e-13	8.9897e-13	0.0012713	0.00071079	2.0699e-06	3.3231e-10	1.5956e-08	1.5722e-10	0.004699	3-4	0.99297	2
8149500	MTUS1	8	8149500	rs4504675	0.8321	0.33601	0.7642	0.99731	0.9969	0.31541	0.13828	0.33733	5.3362e-05	1.6327e-10	7.0622e-05	0.0006426	1.8968e-06	0.60995	0.0002208	7.3934e-06	8.5775e-10	3.5837e-11	1.2568e-10	4.7957e-07	0.0019359	2.6611e-06	7.7542e-07	0.035504	0.0036647	0.070263	0.00013326	5.6842e-08	1.1386e-09	8.971e-11	2.5509e-11	2.3952e-11	3.1014e-05	0.01049	0.14566	3.054e-06	3.4937e-08	9.8457e-12	0.12137	1-2	0.60995	2
8149330	CTSB	8	8149330	rs2272767	0.89624	0.44715	0.88331	0.2177	0.21681	0.82685	0.9871	0.20535	8.9734e-07	3.8355e-10	6.92e-05	0.1608	1.8967e-06	0.007854	4.2794e-06	2.2909e-05	2.0392e-11	7.9333e-11	1.1754e-08	1.0346e-06	0.60828	2.7505e-06	0.00016484	0.00057377	0.0028773	0.0014234	0.00085999	1.5306e-09	4.4518e-09	1.1684e-08	5.1783e-11	2.5786e-09	0.012986	0.013311	0.0029705	2.7841e-06	3.5032e-07	1.9553e-09	0.1878	3-4	0.60828	2
8149324	FAM167A	8	8149324	rs922483	0.99974	0.41186	0.99967	0.95068	0.98937	0.78103	0.50479	1	2.1135e-10	5.1821e-13	1.4922e-07	8.9763e-08	0.0060146	1.6474e-07	1.7489e-09	3.3974e-11	1.7163e-09	1.4701e-13	9.7776e-14	0.038689	2.3965e-07	0.002407	0.00013634	3.2097e-08	5.1716e-09	0.17411	7.4262e-10	1.1452e-07	1.8179e-09	5.4226e-14	4.9495e-07	1.8948e-07	0.0020701	2.3271e-08	0.27398	1.7399e-05	4.9177e-08	2.1549e-08	0.50257	1-2-3-4-5	0.50257	5
8149258	MFHAS1	8	8149258	rs11774744	0.86333	0.2071	0.71859	0.75069	0.75535	0.7207	0.41503	0.99774	1.7552e-07	1.6803e-10	0.00066402	8.4186e-05	0.1906	8.928e-05	7.729e-06	3.2248e-08	4.9581e-08	2.7573e-10	3.3711e-11	0.0046789	0.0011328	0.034605	0.00080274	0.00014871	2.9977e-06	0.083035	3.6968e-06	3.0431e-06	1.756e-08	1.2053e-10	1.4268e-07	1.5998e-08	0.016744	0.00012664	0.27113	4.3277e-06	7.6874e-07	5.3478e-09	0.39613	1-2-3-4-5	0.39613	5
8149250	SGK223	8	8149250	rs6990504	0.85055	0.56119	0.86235	0.16366	0.16209	0.99985	0.20836	0.13382	1.3316e-07	1.7794e-10	0.68702	4.0568e-05	4.0304e-06	6.7887e-05	0.0013458	1.8591e-08	1.0148e-11	1.3966e-07	2.0712e-11	7.2974e-07	0.14396	0.0040511	1.746e-07	0.026822	1.4303e-06	3.1452e-05	0.00022273	2.9094e-07	8.3973e-12	1.5888e-08	3.851e-08	6.086e-12	0.0012635	0.0066935	0.072297	2.8399e-09	4.9602e-08	9.1827e-10	0.056176	3	0.68702	1
8148985	ERICH1	8	8148985	rs1669681	1	0.70387	1	1	1	1	0.99951	1	7.6369e-12	1.5044e-15	2.7339e-10	4.6776e-10	4.8951e-10	2.5934e-08	1.4522e-10	1.0522e-11	3.2529e-14	8.9865e-16	1.9395e-15	5.9607e-10	3.7747e-09	1.3054e-09	1.9358e-10	1.2617e-08	9.0284e-09	2.3215e-06	4.0897e-10	8.4159e-12	1.5108e-13	2.0457e-15	8.3055e-14	9.3062e-14	9.1456e-09	1.2177e-07	0.00048316	1.2414e-08	1.4848e-11	9.9535e-14	0.99951	1-2-3-4-5	0.99951	5
8148978	ERICH1	8	8148978	rs4735895	0.99996	0.98273	0.99998	1	1	0.99999	0.96805	1	1.3546e-10	6.9127e-14	2.0661e-07	7.1835e-09	1.9571e-08	1.8405e-07	2.0237e-08	2.8703e-11	2.7631e-13	2.3049e-13	1.3057e-14	1.4157e-08	3.559e-07	3.1601e-07	7.2576e-10	6.2943e-07	6.0185e-09	8.3407e-06	1.0985e-08	2.8351e-10	1.9403e-13	9.1075e-14	4.5038e-11	1.0166e-13	1.9841e-07	1.039e-06	0.031939	7.1699e-10	8.7579e-11	2.345e-12	0.96805	1-2-3-4-5	0.96805	5
8148694	GRINA	8	8148694	rs6984820	0.90832	0.38825	0.88512	0.92869	0.92845	0.99478	0.32338	0.87206	2.1942e-07	1.8183e-09	0.018104	0.0039572	3.7908e-06	0.00088613	0.00011385	6.8167e-07	7.81e-12	1.4809e-07	1.18e-09	5.0583e-06	0.048368	0.00025114	2.948e-06	0.044157	7.359e-05	0.00029222	0.00013836	3.299e-08	9.2457e-11	1.8268e-08	8.3676e-08	1.8529e-10	0.0006145	0.01214	0.6128	7.2729e-08	3.4486e-08	1.8868e-09	0.25809	1-2-3-5	0.6128	4
8148671	BREA2	8	8148671	rs3204171	0.80901	0.41449	0.77838	0.99656	0.99637	0.45471	0.35852	0.52962	2.3494e-05	5.868e-09	0.0012444	0.00051086	1.3173e-05	0.42134	0.00010617	9.8939e-06	8.8187e-10	1.1321e-09	2.1559e-09	3.05e-05	0.0015725	3.1409e-05	1.3598e-06	0.01309	0.014757	0.10858	8.6246e-05	5.3693e-08	2.1673e-09	6.8168e-10	1.0894e-09	6.9619e-10	3.124e-05	0.017639	0.097019	1.8776e-05	3.3947e-08	1.0682e-10	0.32389	1-2	0.42134	2
8148580	C8orf31	8	8148580	rs11136299	1	0.49786	1	1	1	1	0.06814	0.99943	4.2068e-11	3.0835e-14	6.5101e-08	7.755e-11	9.3765e-12	7.275e-07	3.3402e-08	3.1146e-12	1.5024e-15	8.3504e-13	2.2842e-15	8.4552e-11	3.8083e-08	1.5155e-09	2.5257e-13	0.00050359	5.7881e-09	1.7231e-07	4.7007e-09	9.3004e-12	5.9924e-16	6.835e-14	7.139e-13	3.5315e-16	4.9796e-10	6.726e-05	0.93136	4.7687e-12	9.9745e-13	6.9204e-15	0.068072	1-2-3-5	0.93136	4
8148476	DENND3	8	8148476	rs2288997	0.98832	0.61688	0.99032	0.96859	0.9683	0.99989	0.9975	0.81704	1.0162e-08	3.6333e-11	0.00013579	5.4149e-05	1.3385e-07	3.1394e-05	3.0171e-06	2.5724e-08	3.5423e-13	2.5979e-10	1.2003e-10	8.6029e-08	0.031114	2.4873e-06	4.5299e-08	0.00042816	1.776e-05	5.6352e-06	0.00029079	6.781e-10	2.7368e-12	7.1365e-09	1.309e-10	9.4728e-12	0.00010353	0.15088	0.0018971	6.8394e-09	1.8915e-08	3.2363e-10	0.81503	1-2-3-4-5	0.81503	5
8148385	TG	8	8148385	rs864898	1	0.22608	0.99999	1	1	0.99995	0.97863	0.99762	1.7699e-10	1.68e-13	4.4959e-08	1.1874e-09	1.2905e-10	2.3948e-05	2.6258e-08	2.7216e-11	2.2469e-14	2.3791e-12	2.5575e-14	1.5516e-09	7.0638e-08	4.1302e-09	6.0723e-12	0.00084468	4.0057e-07	2.6059e-05	1.0155e-08	3.2506e-11	1.8864e-14	1.0349e-12	3.3792e-12	1.5326e-14	3.9757e-09	0.0015082	0.02048	3.5013e-09	1.3845e-11	4.3054e-13	0.97712	1-2-3-4-5	0.97712	5
8148263	TRMT12	8	8148263	rs3812475	1	0.38034	1	0.99991	0.99991	1	1	0.99978	2.5123e-14	4.959e-16	7.8081e-09	1.0764e-08	7.598e-13	1.6287e-10	6.3247e-11	2.195e-12	1.8312e-18	7.1321e-14	6.0694e-14	4.1951e-12	8.59e-05	3.2116e-10	2.2444e-11	1.1516e-08	3.4504e-09	9.529e-11	1.0832e-07	3.1791e-14	5.3429e-16	3.8143e-11	6.223e-14	1.4339e-14	2.5498e-06	0.00013056	1.1028e-07	7.2367e-12	3.4956e-10	1.552e-11	0.99978	1-2-3-4-5	0.99978	5
8148059	DEPTOR	8	8148059	rs7015470	0.99998	0.49944	0.99998	0.99999	1	0.56528	0.14372	0.9492	3.4585e-10	1.0415e-09	1.0492e-08	4.6593e-09	1.1328e-09	0.045291	3.0719e-09	2.8345e-11	8.4149e-14	6.8738e-11	2.5439e-11	1.3241e-05	1.0889e-08	1.0745e-09	2.6152e-11	0.0047176	0.00013468	0.38928	7.4665e-10	6.1482e-12	2.9626e-14	8.1007e-12	1.8094e-10	2.5476e-11	5.6287e-10	0.00066128	0.41697	3.7421e-06	1.0986e-12	3.2406e-12	0.14292	1-2-3-5	0.41697	4
8147766	FZD6	8	8147766	rs827528	0.99312	0.35812	0.99027	0.99996	0.99894	0.55477	0.098594	0.81817	0.00020692	1.6637e-11	7.1884e-06	9.8279e-06	1.6063e-07	0.16328	0.00072409	4.4005e-06	2.9292e-09	4.6677e-12	3.1087e-12	4.174e-08	2.267e-05	2.0654e-07	1.0683e-08	0.014713	0.00061495	0.28111	8.082e-05	1.8945e-07	6.5005e-10	1.8181e-12	2.3035e-12	4.8228e-13	2.7019e-07	0.0021723	0.44136	2.3502e-06	2.0006e-08	1.4218e-13	0.095686	1-2-3-5	0.44136	4
8147661	SPAG1	8	8147661	rs2514690	1	0.28779	1	0.11675	0.11666	1	0.99962	0.23877	2.5731e-12	1.2335e-14	0.00032399	4.611e-08	6.0803e-11	1.0044e-08	3.9926e-07	7.0354e-12	1.3215e-16	2.183e-11	1.4691e-14	3.5143e-11	0.75961	1.3525e-05	1.3126e-10	4.7037e-06	1.1057e-09	2.3373e-09	9.1095e-05	3.4746e-10	2.2868e-15	2.9553e-09	2.6164e-11	4.0957e-15	0.1233	0.0011986	3.8667e-05	1.4823e-12	3.4234e-07	3.2851e-09	0.11542	3-4	0.75961	2
8147375	DPY19L4	8	8147375	rs2722886	0.78079	0.48561	0.77348	0.87751	0.87724	0.9986	0.197	0.90543	3.9754e-07	5.0192e-10	0.067691	0.00053813	4.0565e-05	0.00021614	0.0002266	2.4163e-07	6.2269e-11	2.3628e-08	1.322e-10	1.7861e-05	0.020973	0.03032	1.2831e-06	0.0036596	1.1642e-05	0.00057194	5.998e-05	1.5102e-06	6.3913e-11	2.4409e-09	3.6951e-07	8.5978e-11	0.0029055	0.0011908	0.70025	3.5938e-08	1.2071e-07	2.4468e-09	0.17132	1-2-3-5	0.70025	4
8147307	FAM92A1	8	8147307	rs11995221	0.79026	0.4613	0.77707	0.90067	0.89962	0.99466	0.77571	0.8766	9.417e-07	8.0646e-10	0.011064	0.0022404	8.0888e-05	0.0008059	0.0003602	1.6576e-06	3.285e-10	7.1906e-09	1.135e-09	1.9734e-05	0.079609	0.0018871	2.2249e-05	0.0088106	0.00020168	0.001964	0.00070242	8.2961e-07	1.8589e-09	9.0816e-09	2.0365e-08	1.029e-09	0.0044062	0.019599	0.19929	1.024e-06	7.1655e-07	2.4912e-09	0.66893	1-2-3-4-5	0.66893	5
8147228	DECR1	8	8147228	rs17623400	0.99922	0.99988	0.99961	0.0043234	0.0042328	0.99957	0.99998	0.0056336	2.4709e-09	7.4531e-13	1.2447e-05	0.00042128	1.563e-08	1.8121e-06	7.4012e-08	2.2011e-08	2.1644e-13	2.0026e-12	2.011e-11	4.4795e-09	0.99346	1.8192e-07	1.0084e-07	6.7061e-07	9.6586e-07	1.9392e-06	9.0473e-05	3.7328e-11	3.0742e-12	3.5397e-09	1.1888e-12	2.1514e-12	0.0017872	0.00038333	6.7941e-06	1.2241e-09	1.5131e-08	1.7492e-10	0.0038373	3-4	0.99346	2
8147206	RIPK2	8	8147206	rs218908	0.92782	0.22093	0.84992	0.99914	0.9996	0.3805	0.19799	0.43832	3.7786e-07	2.3574e-07	0.0001521	7.6706e-05	3.9952e-06	0.52539	2.2287e-06	4.2907e-08	1.1331e-11	1.8283e-08	1.1566e-08	0.00046028	0.00015845	4.4325e-06	1.0747e-07	0.022744	0.0047996	0.088766	6.7748e-07	8.4511e-10	6.5801e-12	3.1757e-09	1.5103e-08	1.9455e-09	2.534e-06	0.0083517	0.16449	4.1361e-06	1.9525e-10	4.3809e-10	0.18459	1-2	0.52539	2
8147079	LRRCC1	8	8147079	rs10088120	0.92296	0.41738	0.91341	0.99888	0.99911	0.94957	0.19964	0.99158	6.7461e-07	5.7159e-09	0.00026169	0.00014596	6.9484e-05	0.0063114	4.8585e-06	7.9006e-08	2.8577e-10	1.0848e-09	4.2002e-10	0.00023684	0.00030115	7.0783e-05	1.298e-06	0.0010225	7.1974e-05	0.04359	1.4397e-06	3.0844e-08	1.0788e-10	1.8732e-10	1.6228e-08	6.6995e-10	2.7945e-05	0.0002975	0.74879	1.0662e-06	4.0918e-09	2.3366e-10	0.19879	1-2-3-5	0.74879	4
8147019	ZC2HC1A	8	8147019	rs1021156	1	0.85627	1	1	1	1	0.20131	1	3.5234e-13	7.5147e-16	2.1863e-08	1.7429e-11	6.4916e-11	3.0842e-09	2.8229e-09	7.6425e-14	9.5765e-16	1.1008e-13	1.4914e-16	3.8774e-10	2.7349e-08	2.0005e-07	2.8153e-12	8.7454e-07	8.1836e-11	1.4033e-07	7.6344e-10	9.9279e-10	8.5232e-16	2.6411e-14	4.1502e-11	3.0081e-15	9.0835e-08	2.4152e-07	0.79869	1.0323e-11	1.8877e-10	1.0764e-12	0.20131	1-2-3-5	0.79869	4
8147012	PKIA	8	8147012	rs6473106	0.88323	0.22018	0.76798	0.99913	0.99704	0.41492	0.19298	0.47166	0.00057783	4.8074e-10	0.00030587	0.00015924	9.0378e-06	0.45802	0.0010456	5.7266e-05	9.5338e-09	1.5192e-10	6.5487e-11	2.0929e-06	0.00037967	9.8203e-06	2.8421e-07	0.043099	0.006475	0.11977	0.00041101	3.3305e-07	5.5501e-09	3.8724e-11	1.1235e-10	1.4629e-11	6.242e-06	0.017812	0.18418	5.4014e-06	8.7989e-08	4.0473e-12	0.16767	1-2	0.45802	2
8146934	LY96	8	8146934	rs12676883	0.85653	0.54014	0.86458	0.83763	0.8366	0.99979	0.45279	0.83256	1.8009e-07	1.7164e-10	0.074501	7.9431e-05	5.9099e-06	7.2016e-05	0.00079282	2.9164e-08	1.089e-11	1.1274e-08	3.24e-11	1.3058e-06	0.079849	0.0057306	2.0758e-07	0.0067445	2.1182e-06	4.5743e-05	0.00024179	8.3946e-07	8.3052e-12	4.994e-09	5.1091e-08	1.1856e-11	0.0022001	0.0051591	0.45931	4.1444e-09	1.3053e-07	1.8701e-09	0.36526	1-2-3-5	0.45931	4
8146930	TMEM70	8	8146930	rs1053054	1	0.48964	1	1	1	1	0.8404	0.99999	4.3934e-13	2.4463e-16	9.6049e-09	4.9428e-11	1.5794e-11	2.5811e-09	2.4874e-09	7.0867e-13	1.0073e-15	5.9798e-14	3.6801e-16	4.3245e-11	1.005e-07	1.8644e-08	5.4437e-12	1.0032e-06	8.427e-10	1.9541e-07	7.1441e-09	1.3239e-10	8.0243e-15	1.3345e-13	5.9364e-12	3.6343e-15	7.412e-08	5.1866e-06	0.1596	2.4966e-10	2.0489e-10	1.3755e-12	0.84039	1-2-3-4-5	0.84039	5
8146921	RDH10	8	8146921	rs1988833	0.96338	0.45625	0.95921	0.99909	0.99911	0.97479	0.7704	0.99934	1.4749e-07	2.511e-11	2.5897e-05	6.2222e-05	7.2891e-05	8.7919e-05	1.7853e-06	1.3243e-07	7.1126e-10	1.0464e-11	1.9751e-11	2.3663e-05	0.00028644	8.762e-05	9.1009e-06	3.173e-05	1.1203e-05	0.02494	5.6375e-06	7.2964e-08	1.5055e-09	2.2868e-11	2.0569e-09	5.526e-10	0.00034201	0.00015044	0.20433	3.1878e-06	8.9986e-08	3.9375e-10	0.76953	1-2-3-4-5	0.76953	5
8146703	C8orf46	8	8146703	rs10957373	0.95712	0.44261	0.95151	0.55923	0.55656	0.73907	0.99954	0.50895	2.4516e-07	6.0769e-11	5.6619e-05	0.25291	1.5109e-06	0.00011911	2.6843e-06	0.00011749	1.2935e-11	1.8775e-11	1.5368e-08	2.486e-07	0.18609	1.8646e-06	0.00013378	2.864e-05	0.0075856	5.4253e-05	0.0025458	1.2641e-09	2.5241e-08	5.9437e-09	1.4204e-11	2.2008e-09	0.001581	0.041598	0.00019673	1.1224e-05	6.3264e-07	4.28e-10	0.50697	1-2-3-4-5	0.50697	5
8146687	ADHFE1	8	8146687	rs13682	0.97638	0.31997	0.96324	0.99895	0.99894	0.99983	0.049194	0.99866	5.9035e-08	5.9948e-11	0.00048711	3.0807e-05	4.8454e-06	3.3931e-05	6.6386e-06	1.0265e-08	1.1593e-11	2.0802e-10	9.9088e-12	1.057e-06	0.0003805	0.00011786	1.2767e-07	0.00034598	6.6531e-07	0.00010152	1.3778e-06	3.9519e-08	5.9148e-12	3.4002e-11	9.5402e-10	5.9882e-12	2.8476e-05	5.1923e-05	0.94971	3.4494e-09	3.1478e-09	1.5308e-11	0.0487	1-2-3-5	0.94971	4
8146159	AP3M2	8	8146159	rs7837156	0.99571	0.76647	0.99722	0.070599	0.068491	0.99999	0.57263	0.067254	6.7543e-09	6.552e-12	0.40161	2.1079e-06	1.0141e-07	2.4503e-06	0.0012569	9.7397e-10	2.4614e-13	1.7665e-08	8.017e-13	2.1641e-08	0.52192	0.0031203	3.0285e-09	0.0032629	5.6334e-08	8.171e-07	0.00085058	3.7052e-07	1.6537e-13	9.4264e-09	8.2356e-09	1.4288e-13	0.0027506	0.0038431	0.018113	6.0189e-11	1.5748e-07	5.4375e-10	0.043268	3-4	0.52192	2
8146142	AGPAT6	8	8146142	rs7837006	0.98667	0.46068	0.98532	0.84614	0.84735	0.94387	0.65848	0.99996	1.5508e-08	8.5975e-12	7.4683e-06	9.0556e-06	0.032364	4.6335e-06	9.9116e-08	3.096e-09	1.4005e-08	2.1003e-12	2.2464e-12	0.001214	1.8501e-05	0.067474	0.00053704	7.0029e-07	1.5105e-07	0.021996	5.3588e-08	2.9138e-06	9.004e-09	1.084e-12	2.1522e-07	1.0146e-08	0.052235	5.4895e-07	0.21845	2.0552e-06	1.0802e-06	1.9212e-08	0.60568	1-2-3-4-5	0.60568	5
8146051	ADAM5	8	8146051	rs13252535	0.99951	0.76208	0.99968	0.99992	0.99992	0.99952	0.98735	0.99992	6.3531e-09	1.0212e-12	1.1411e-06	5.7263e-06	3.3262e-07	4.7801e-06	2.2421e-07	1.8241e-08	1.2323e-11	7.1436e-13	2.6973e-12	1.8182e-07	3.101e-05	9.0893e-07	1.0734e-06	3.9378e-06	1.7159e-06	0.00046067	1.375e-06	5.575e-09	6.5341e-10	3.3095e-12	2.2623e-11	1.304e-10	3.6097e-05	2.7882e-05	0.012174	3.1349e-06	8.6965e-08	5.5263e-11	0.98725	1-2-3-4-5	0.98725	5
8146024	ADAM32	8	8146024	rs7015505	0.87052	0.53281	0.87661	0.18079	0.18001	0.999	0.98809	0.22791	1.8955e-07	1.8986e-10	0.0069262	0.00084569	9.8368e-06	7.7992e-05	4.3839e-05	2.3162e-07	1.7197e-11	9.2738e-10	1.5143e-10	1.3078e-06	0.76036	0.00074676	5.7413e-06	0.00021209	9.7583e-06	4.8228e-05	0.00073842	6.1045e-08	1.5316e-10	8.3664e-09	2.1909e-09	1.0262e-10	0.050316	0.0028786	0.003845	3.264e-08	9.9632e-07	4.1533e-09	0.17293	3-4	0.76036	2
8145611	FZD3	8	8145611	rs1946583	0.98591	0.97955	0.99272	0.99994	0.99987	0.99414	0.3303	0.97244	1.1581e-06	2.744e-11	2.4394e-05	4.3062e-06	4.1178e-07	0.0021037	5.3929e-05	1.0341e-07	9.921e-11	3.4184e-11	3.7772e-12	2.565e-07	3.1697e-05	1.5527e-06	1.5075e-08	0.022543	2.2436e-05	0.0037265	1.2485e-05	3.5996e-08	5.7043e-11	7.672e-12	5.8705e-11	1.8776e-12	1.1314e-06	0.0027639	0.64125	1.4304e-07	9.1334e-09	2.1256e-12	0.32746	1-2-3-5	0.64125	4
8145586	ELP3	8	8145586	rs2305451	0.99998	0.78328	0.99999	0.34037	0.33893	0.99983	1	0.26931	2.1004e-11	8.3401e-15	6.7375e-07	0.00016532	2.2346e-10	8.3597e-09	1.7571e-08	7.8252e-08	6.8002e-16	1.7035e-13	3.3816e-11	3.5005e-11	0.65882	7.9131e-09	4.7514e-08	1.3166e-07	7.5368e-06	2.196e-09	0.0014386	3.0531e-12	3.7665e-12	4.1693e-08	5.9024e-14	1.8689e-12	0.00063974	0.07026	3.8028e-07	1.9638e-09	7.4727e-08	5.3094e-10	0.26867	3-4	0.65882	2
8145317	ADAMDEC1	8	8145317	rs4559243	0.94128	0.18167	0.85242	0.11032	0.10629	0.99982	0.30379	0.10012	2.1088e-07	2.0983e-10	0.6264	6.5669e-05	3.7608e-06	7.7312e-05	0.0034037	2.4571e-08	7.2399e-12	4.5681e-08	2.6432e-11	8.4601e-07	0.25462	0.0064177	1.0086e-07	0.010613	1.6308e-06	2.8086e-05	0.00063168	8.1143e-07	4.1528e-12	8.2541e-09	2.2178e-08	5.5251e-12	0.0021695	0.0040713	0.049265	1.9103e-09	1.2171e-07	5.9551e-10	0.042231	3	0.6264	1
8145293	ADAM28	8	8145293	rs17051819	0.99342	0.3268	0.98985	0.20927	0.20747	0.99997	0.82869	0.17261	1.2565e-08	2.3025e-11	0.13855	1.1192e-05	5.4494e-07	8.9219e-06	0.00053772	4.0453e-09	1.1991e-12	5.6401e-08	9.2894e-12	1.0141e-07	0.65004	0.00051929	2.109e-08	0.0099404	5.6381e-07	4.2653e-06	0.001258	6.73e-08	1.0206e-12	5.4043e-08	9.7467e-09	1.4246e-12	0.0016171	0.027044	0.021752	5.7611e-10	9.5965e-08	1.6274e-09	0.14872	3-4	0.65004	2
8145151	SORBS3	8	8145151	rs2005080	0.95637	0.89954	0.97504	0.8963	0.89585	0.99989	0.21527	0.83133	2.7681e-08	1.42e-10	0.079636	2.1276e-05	9.0138e-07	5.739e-05	0.00039298	6.7127e-09	1.5616e-12	1.0799e-07	1.6893e-11	9.3682e-07	0.020122	0.003329	3.4914e-08	0.061296	1.1317e-06	3.2993e-05	5.4533e-05	2.7073e-07	1.3803e-12	6.8623e-09	1.4662e-07	5.1278e-12	0.00059124	0.0070835	0.63998	1.9109e-09	2.8325e-08	1.4313e-09	0.1874	1-2-3-5	0.63998	4
8145055	BMP1	8	8145055	rs3857979	0.99468	0.44995	0.99398	0.9996	0.99999	0.85741	0.14283	0.9751	2.1539e-08	2.6717e-09	3.0287e-06	1.3979e-06	7.7591e-07	0.019387	1.4722e-07	1.9613e-09	6.6572e-12	7.2014e-10	9.8526e-11	0.0003877	3.2467e-06	6.6458e-07	1.4002e-08	0.0048856	7.8134e-05	0.12273	3.813e-08	4.2341e-10	2.3496e-12	6.4967e-11	2.0677e-08	4.2885e-10	2.9264e-07	0.00054327	0.70978	1.4086e-06	6.691e-11	1.598e-10	0.1422	1-2-3-5	0.70978	4
8145027	FAM160B2	8	8145027	rs7831711	0.9102	0.18104	0.78302	0.70342	0.70315	0.80789	0.99813	0.67896	2.3284e-07	5.3794e-10	0.00012859	0.18495	3.6905e-06	0.00055865	1.7154e-06	2.0803e-05	8.0035e-12	1.083e-10	7.6132e-08	1.7568e-06	0.10981	3.7212e-06	0.00012933	9.5691e-05	0.0062573	0.00017626	0.00024985	6.8765e-10	2.8912e-09	1.6336e-08	7.7621e-11	1.3146e-08	0.001552	0.018968	0.0008963	8.0428e-06	7.5276e-08	2.1419e-09	0.67619	1-2-3-4-5	0.67619	5
8144982	NPM2	8	8144982	rs1552286	0.78677	0.75273	0.8462	0.91648	0.91621	0.99796	0.60127	0.8773	3.0585e-07	2.5062e-09	0.041053	0.00010768	1.0658e-05	0.00087032	0.00020573	5.2694e-08	3.0918e-11	3.2861e-07	3.2277e-10	2.2085e-05	0.039222	0.0015811	4.888e-07	0.027302	2.2233e-05	0.0010109	8.3037e-05	2.3022e-07	2.9251e-11	5.2715e-08	1.7807e-07	2.0353e-10	0.0015268	0.013833	0.32668	9.8736e-08	9.1622e-08	8.7101e-09	0.54647	1-2-3-4-5	0.54647	5
8144812	PCM1	8	8144812	rs208753	0.99994	0.18319	0.99984	0.99999	0.99999	0.99979	0.56467	0.99714	1.0859e-10	3.6776e-11	2.0542e-06	5.764e-08	7.57e-09	1.2826e-05	1.9261e-08	3.1111e-11	1.5956e-14	3.843e-10	7.8553e-12	1.3619e-06	8.2024e-06	2.3357e-07	5.0287e-10	0.0011283	4.8017e-07	0.00019665	2.1261e-08	3.1859e-11	2.1882e-14	2.7155e-10	9.0723e-10	1.0477e-11	3.8474e-07	0.0017081	0.43399	1.0443e-08	2.1071e-11	6.2576e-11	0.56295	1-2-3-4-5	0.56295	5
8144625	BLK	8	8144625	rs922483	0.99591	0.76425	0.99726	1	0.99999	0.86937	0.18328	0.99543	2.1734e-07	9.9821e-12	1.0004e-06	5.2773e-07	3.724e-07	0.003735	1.4547e-06	3.4553e-08	1.836e-09	3.0853e-12	1.3526e-12	4.7949e-07	1.4561e-06	4.6332e-07	1.0491e-08	0.00058307	4.7087e-05	0.12685	6.2349e-07	1.2203e-07	4.0119e-10	8.1562e-13	3.0097e-11	2.5733e-12	2.6614e-07	0.00020081	0.68555	2.1887e-06	1.3251e-08	8.0929e-13	0.18303	1-2-3-5	0.68555	4
8144516	ERI1	8	8144516	rs9650616	0.99741	0.23862	0.99447	0.99984	0.99999	0.58233	0.42966	0.95586	4.3041e-09	1.2635e-08	3.2673e-06	3.3108e-06	1.3901e-07	0.041091	3.7752e-08	1.7197e-09	3.5934e-13	1.001e-09	1.6007e-09	0.00014435	6.0342e-06	1.454e-07	1.8133e-08	0.0014726	0.00055125	0.37586	2.5088e-08	2.5142e-11	9.7866e-13	4.1775e-10	2.1429e-09	1.6557e-09	2.3405e-07	0.0010091	0.15177	2.0286e-05	1.7533e-11	1.9853e-10	0.42807	1-2-3-4-5	0.42807	5
8144503	FAM86B3P	8	8144503	rs2948286	1	0.6103	1	0.99999	1	0.29636	0.14491	0.99644	4.9466e-10	1.9174e-11	5.3819e-09	2.7984e-09	2.8893e-09	0.0034439	1.6764e-09	8.0876e-11	7.0918e-13	1.118e-12	1.5309e-12	9.3565e-06	6.4766e-09	1.6979e-09	1.0391e-10	5.5788e-05	3.5113e-05	0.70014	8.0159e-10	1.7751e-11	5.0108e-13	3.1041e-13	5.3223e-11	2.6091e-11	1.3561e-09	2.9615e-05	0.15145	1.5701e-05	6.3563e-12	1.6694e-12	0.14482	1-2-5	0.70014	3
8144498	FAM86B3P	8	8144498	rs2945891	0.99997	0.2866	0.99995	1	1	0.59271	0.061022	0.99782	3.0061e-09	1.0587e-11	6.3576e-08	4.5198e-08	4.5689e-08	0.0019696	1.8655e-08	2.1261e-10	5.3618e-12	2.2116e-12	5.5919e-13	1.9071e-06	9.6422e-08	3.7548e-08	7.0079e-10	0.00019068	4.3589e-06	0.40531	4.1424e-09	2.3475e-10	8.7226e-13	2.9599e-13	5.7791e-11	2.5869e-12	1.5276e-08	1.8928e-05	0.5315	1.1509e-06	2.2529e-11	6.2793e-13	0.060998	1-2-3-5	0.5315	4
8144361	MCPH1	8	8144361	rs2013938	0.80662	0.20351	0.62263	0.99203	0.99184	0.99923	0.97089	0.9847	3.2829e-07	1.6672e-10	0.00045836	0.00040765	6.2257e-06	0.00014546	3.6368e-05	2.9088e-07	3.902e-11	3.5574e-10	1.4512e-10	1.6674e-06	0.0068432	2.4833e-05	2.5596e-06	0.0010012	1.7966e-05	0.00018951	0.00015175	3.1341e-08	2.8007e-10	1.2355e-09	5.6519e-10	1.4225e-10	0.00022825	0.0062348	0.027244	1.3374e-07	1.5308e-07	4.5343e-10	0.95701	1-2-3-4-5	0.95701	5
8144322	MYOM2	8	8144322	rs10110395	0.99829	0.94897	0.99907	0.99999	0.99999	0.92461	0.75419	0.77938	5.6373e-10	4.2703e-09	6.64e-07	5.0246e-07	4.8329e-09	0.061785	1.9768e-08	5.3491e-10	1.7731e-14	7.2818e-09	3.4148e-09	5.4717e-06	4.692e-06	1.3831e-08	5.1221e-10	0.054859	0.0082388	0.0053557	3.8816e-08	5.0298e-12	5.51e-14	6.6001e-09	2.1307e-09	2.9267e-10	3.8556e-08	0.09573	0.1238	3.3448e-06	5.7833e-12	3.4928e-10	0.65021	1-2-3-4-5	0.65021	5
8144315	ARHGEF10	8	8144315	rs6558520	0.79756	0.56577	0.81265	0.098132	0.096684	0.96012	0.99717	0.08738	7.7661e-08	6.3284e-11	0.0021167	0.039546	3.3226e-06	2.7074e-05	1.4855e-05	6.4809e-06	6.8006e-12	3.5273e-10	5.262e-09	6.8893e-07	0.85679	3.3361e-05	1.6739e-05	7.9054e-05	0.0002535	2.6042e-05	0.001427	5.0195e-09	6.4023e-10	3.4454e-08	2.3046e-10	5.4512e-10	0.0033639	0.012362	0.00053326	1.9675e-07	1.719e-07	1.297e-09	0.083402	3-4	0.85679	2
8144230	ZNF596	8	8144230	rs7824333	0.96205	0.65378	0.97048	0.060197	0.058624	0.99995	0.21909	0.05645	7.4975e-08	3.3634e-11	0.74211	1.3808e-05	7.4054e-07	2.3163e-05	0.0013139	8.7721e-09	4.1637e-12	5.6606e-08	4.4934e-12	1.2006e-07	0.19159	0.0046235	2.2364e-08	0.0060309	4.7614e-07	1.0604e-05	0.00025913	3.3396e-07	2.1427e-12	7.3615e-09	1.8944e-08	8.5672e-13	0.0014719	0.0022162	0.026796	6.6796e-10	5.5623e-08	4.5385e-10	0.023547	3	0.74211	1
8144184	ESYT2	7	8144184	rs842454	0.99997	0.62072	0.99998	0.74915	0.7473	0.98304	1	0.73289	5.3058e-11	1.3867e-14	3.1244e-08	0.016608	3.2036e-10	1.3498e-08	1.011e-09	7.9082e-06	1.4753e-15	8.0215e-15	9.756e-10	4.6285e-11	0.23245	7.1646e-10	5.3273e-06	5.2235e-09	0.00034292	3.4061e-09	0.0018376	2.5992e-13	1.0152e-09	3.1701e-09	4.4687e-15	8.0215e-11	0.0017917	0.01586	2.0678e-08	2.67e-07	2.1811e-06	1.9227e-10	0.73109	1-2-3-4-5	0.73109	5
8144153	NCAPG2	7	8144153	rs13242357	0.97718	0.17498	0.93648	0.99975	0.99975	0.14686	0.039759	0.12024	9.0842e-07	5.6598e-10	4.1713e-05	6.4916e-05	3.693e-06	0.82805	6.7408e-06	1.162e-07	3.3295e-11	1.4662e-10	7.6473e-11	2.4559e-06	0.00012494	3.3149e-06	2.7423e-07	0.044911	0.0014808	0.023535	2.3199e-06	2.8258e-09	3.4108e-11	4.026e-11	1.2595e-10	2.9409e-11	5.463e-06	0.0050787	0.063686	7.06e-07	1.0533e-09	7.4995e-12	0.033001	1-2	0.82805	2
8144036	XRCC2	7	8144036	rs12534240	0.99998	0.99944	0.99999	1	1	0.95101	0.52643	0.96553	1.4698e-07	1.9321e-13	2.7162e-08	9.4169e-09	2.926e-10	0.020516	1.6037e-06	2.6085e-08	3.1752e-12	3.4459e-13	9.7154e-14	1.0116e-09	9.1193e-08	1.3243e-09	2.5115e-11	0.0080182	0.00055364	0.027918	8.5507e-07	5.6736e-10	3.743e-12	2.9151e-13	4.1829e-13	2.7009e-14	2.2399e-09	0.005377	0.41711	2.5517e-06	2.3098e-10	4.9879e-14	0.5205	1-2-3-4-5	0.5205	5
8143905	ABCF2	7	8143905	rs6949587	1	0.59311	1	1	1	0.99986	0.021476	0.99997	2.9908e-11	1.1892e-14	2.3453e-08	4.1945e-10	3.9314e-10	6.5824e-07	3.6318e-08	1.9395e-12	9.7797e-14	2.6548e-13	8.743e-16	3.6026e-09	1.1599e-08	5.2389e-08	6.0261e-12	2.5127e-05	2.4128e-09	0.00013827	1.8726e-09	3.7344e-09	1.0128e-14	1.4313e-14	2.4337e-11	4.4387e-15	5.1394e-09	1.0293e-06	0.97836	4.2208e-10	5.4844e-11	7.0075e-14	0.021475	1-2-3-5	0.97836	4
8143790	TMEM176B	7	8143790	rs7806458	1	1	1	1	1	1	0.99008	1	1.5211e-15	3.4975e-20	3.3292e-10	3.7099e-14	6.229e-14	1.1635e-12	2.9689e-10	5.4225e-15	7.1456e-18	1.3222e-16	9.7299e-20	1.067e-14	1.174e-08	9.9737e-10	4.4029e-14	2.0881e-09	5.6015e-13	1.9633e-11	1.8136e-09	9.3084e-11	7.7782e-17	8.747e-16	1.2641e-14	1.7427e-18	1.9699e-08	2.3419e-08	0.0099218	2.9551e-14	4.1335e-10	2.7859e-14	0.99008	1-2-3-4-5	0.99008	5
8143749	ZNF467	7	8143749	rs855676	0.97662	0.5155	0.97692	0.067292	0.067115	0.99948	0.99929	0.061542	6.8875e-08	6.5891e-11	0.00028488	0.00046039	5.2313e-07	2.8809e-05	1.8936e-06	6.8794e-08	3.601e-12	5.1237e-10	6.4094e-10	2.7335e-07	0.93094	5.696e-06	3.8775e-07	4.7997e-05	1.3428e-05	1.3102e-05	0.0001752	8.6733e-10	1.3073e-11	8.6651e-08	2.8102e-10	9.2038e-11	0.0010195	0.0065096	0.00032296	1.583e-08	1.9099e-08	2.8745e-09	0.060179	3-4	0.93094	2
8143643	TPK1	7	8143643	rs10261806	0.99992	0.56105	0.99993	0.99998	0.99997	0.99997	0.40083	0.85975	1.0886e-09	1.1145e-12	7.8016e-06	1.3405e-08	6.2947e-10	2.4386e-05	1.021e-05	1.1954e-10	2.4269e-14	9.8465e-11	1.2066e-13	2.5331e-09	8.0229e-06	1.051e-07	1.9707e-11	0.10933	2.7905e-07	4.2104e-06	2.3705e-06	9.5421e-10	1.4908e-14	2.1214e-11	3.9288e-11	1.617e-14	6.5724e-08	0.030865	0.48979	1.9157e-10	2.1889e-10	1.2851e-12	0.36996	1-2-3-5	0.48979	4
8143575	EPHA1	7	8143575	rs11771145	0.90334	0.90621	0.94331	0.93855	0.93809	0.99968	0.54463	0.60692	4.9109e-08	4.9655e-10	0.020324	2.1148e-05	1.5387e-06	0.00023729	0.00028344	8.6982e-09	2.7044e-12	1.1588e-07	7.3088e-11	1.1706e-06	0.040692	0.00019245	4.3215e-08	0.20888	5.8669e-06	5.0887e-05	0.00017976	4.218e-08	1.8832e-12	3.8781e-08	1.8511e-08	1.0075e-11	0.00021713	0.12246	0.22539	4.411e-09	1.9232e-08	1.0771e-09	0.38106	1-2-3-4-5	0.38106	5
8143518	TRPV5	7	8143518	rs4252402	0.83382	0.50232	0.83407	0.072391	0.071333	0.97447	0.99639	0.066291	3.7255e-07	2.8915e-10	0.0025302	0.025116	7.3871e-06	0.00014005	1.8322e-05	3.8659e-06	1.8259e-11	5.3237e-10	4.087e-09	1.2479e-06	0.89623	4.5155e-05	1.3892e-05	0.0001216	0.00018869	5.8453e-05	0.0010362	6.3777e-09	4.4911e-10	2.597e-08	2.9887e-10	4.3999e-10	0.0036666	0.0083253	0.00068724	1.4653e-07	1.4178e-07	1.0987e-09	0.06181	3-4	0.89623	2
8142765	LRRC4	7	8142765	rs3808055	0.86657	0.35021	0.82061	0.14593	0.14349	0.99847	0.25514	0.14079	1.5355e-06	4.7687e-10	0.65783	0.00028474	7.8463e-06	0.00093899	0.001968	4.0148e-07	4.285e-11	4.9441e-08	1.1686e-10	1.6077e-06	0.18264	0.010591	3.7833e-07	0.010179	3.5395e-05	0.00026252	0.00046595	7.5847e-07	5.292e-11	7.7803e-09	3.5666e-08	2.0028e-11	0.0027195	0.0048627	0.063078	3.4358e-08	1.34e-07	8.0955e-10	0.064133	3	0.65783	1
8142554	AASS	7	8142554	rs1196473	0.99997	0.99968	0.99999	1	0.99992	0.99657	0.83138	0.80873	8.1825e-08	1.7246e-13	3.3526e-07	2.2094e-08	5.3814e-10	0.0030806	5.1111e-05	1.5693e-08	1.0852e-12	1.0283e-12	7.656e-14	4.4585e-10	1.523e-06	5.6455e-09	3.2121e-11	0.0634	8.7604e-05	0.00026514	2.2829e-05	4.1308e-09	1.4124e-12	1.2353e-12	3.0282e-13	8.0816e-15	1.023e-08	0.12462	0.10182	4.7273e-08	2.197e-09	3.7291e-14	0.70665	1-2-3-4-5	0.70665	5
8142143	COG5	7	8142143	rs34325395	1	0.94888	1	1	1	0.11964	0.10038	0.99985	1.0539e-10	1.5339e-14	1.5227e-11	7.9422e-12	9.3752e-12	0.00014364	1.7671e-10	2.0651e-11	4.9282e-14	1.1458e-15	3.2372e-15	7.5762e-10	1.9985e-11	5.1139e-12	5.1714e-13	7.2855e-07	1.1108e-06	0.88013	9.823e-11	4.5801e-13	5.844e-14	5.351e-16	4.3008e-15	7.2396e-15	4.6492e-12	3.5972e-07	0.019341	8.0148e-05	2.0119e-13	2.631e-16	0.1003	1-2-5	0.88013	3
8142061	PUS7	7	8142061	rs11764594	0.97599	0.96387	0.98728	0.99992	0.99984	0.80998	0.086534	0.84316	9.3144e-06	1.0793e-10	1.5616e-05	2.0326e-05	4.0988e-07	0.092585	6.4088e-05	2.9145e-07	2.6242e-10	4.1822e-11	1.254e-11	5.437e-07	4.5033e-05	6.1948e-07	2.9798e-08	0.061156	0.00020411	0.097202	7.6896e-06	2.0797e-08	6.3237e-11	8.3373e-12	3.5376e-11	3.0214e-12	7.2135e-07	0.0027309	0.66243	5.8643e-07	2.4155e-09	9.8531e-13	0.083524	1-2-3-5	0.66243	4
8141922	SLC26A5	7	8141922	rs17149018	0.99999	0.99973	1	1	1	0.2269	0.028219	0.12568	1.2763e-08	9.0152e-13	1.2864e-08	2.6037e-09	1.4914e-10	0.76406	2.5208e-07	3.5075e-10	2.2496e-13	1.3398e-12	5.7028e-14	1.86e-09	1.552e-08	4.6247e-10	5.6661e-12	0.1057	0.00016007	0.0088781	2.8844e-08	6.2195e-11	6.457e-14	1.8232e-13	4.4219e-13	1.0369e-14	3.0466e-10	0.0043996	0.093141	7.9675e-08	7.7016e-12	1.2869e-14	0.023659	1-2	0.76406	2
8141625	EPHB4	7	8141625	rs2250818	0.99928	0.97252	0.99962	0.86712	0.86178	1	0.87651	0.85617	4.0336e-09	3.2462e-13	0.015775	2.9437e-07	1.0418e-08	9.779e-07	0.0028258	1.0885e-09	2.1906e-13	6.2634e-10	7.3608e-14	1.5376e-09	0.11108	0.00042119	7.4942e-10	0.0047619	4.3343e-08	5.6632e-07	0.0025045	1.5918e-06	3.0874e-13	9.4858e-10	7.8632e-10	2.1173e-14	0.0056043	0.0068769	0.099705	8.4892e-11	3.0919e-06	3.6869e-10	0.75044	1-2-3-4-5	0.75044	5
8141498	ZCWPW1	7	8141498	rs7806537	0.92587	0.24907	0.86129	0.94591	0.94593	0.99502	0.53755	0.98818	2.4245e-07	1.9415e-10	0.0057863	8.3483e-05	0.00079306	7.9172e-05	4.1664e-05	3.2302e-08	1.239e-09	9.4176e-10	2.4112e-11	8.2007e-05	0.0054707	0.028834	1.3986e-05	0.00022024	1.7077e-06	0.0039309	1.4461e-05	3.2764e-06	6.4922e-10	2.3166e-10	1.2712e-07	4.1364e-10	0.013029	0.00011844	0.42268	2.2558e-07	8.8857e-07	3.8346e-09	0.51882	1-2-3-4-5	0.51882	5
8141361	OR2AE1	7	8141361	rs2527899	1	0.4969	1	1	1	0.63692	0.11876	0.94016	1.2357e-09	7.1429e-14	1.4676e-10	6.2601e-11	1.0106e-11	0.056499	9.0306e-09	1.1175e-10	1.9116e-13	2.0876e-14	1.0782e-14	7.273e-10	2.2337e-10	1.7684e-11	3.9028e-13	0.0026315	0.00015134	0.30642	2.6119e-09	1.4276e-11	6.3305e-14	6.7578e-15	4.1712e-14	5.3918e-15	1.3426e-11	0.00055854	0.51568	2.4525e-06	2.2434e-12	1.6929e-15	0.11805	1-2-3-5	0.51568	4
8141206	BAIAP2L1	7	8141206	rs954050	0.94537	0.10655	0.78506	0.9858	0.98509	0.97678	0.45609	0.98574	7.456e-06	2.4894e-10	0.0019655	0.00010436	0.0038358	0.0023307	0.00079836	6.9486e-07	6.6424e-09	4.3969e-10	2.9733e-11	0.00024316	0.0014942	0.0045583	3.4642e-05	0.0059574	3.4051e-05	0.016631	0.00013956	5.1591e-06	3.4712e-09	8.4203e-11	2.5255e-08	8.5282e-10	0.0019627	0.0014281	0.50757	1.0091e-06	9.847e-07	6.9526e-10	0.45089	1-2-3-5	0.50757	4
8141076	PON2	7	8141076	rs43038	0.97976	0.24273	0.9581	0.90043	0.90028	0.99995	0.73606	0.84283	2.0441e-08	1.0344e-10	0.042717	7.7321e-06	3.2609e-07	2.7293e-05	9.2539e-05	3.4106e-09	8.5225e-13	7.2002e-07	2.252e-11	3.6363e-07	0.05526	0.0007905	1.5293e-08	0.025671	1.0065e-06	1.0395e-05	6.0816e-05	4.1541e-08	7.2359e-13	2.1937e-07	3.4773e-07	4.3683e-12	0.00078925	0.033327	0.19462	1.223e-09	2.0551e-08	2.2959e-08	0.64662	1-2-3-4-5	0.64662	5
8140971	SAMD9L	7	8140971	rs7798225	0.90908	0.24387	0.82958	0.99037	0.96119	0.90838	0.3953	0.76513	0.00040333	1.4322e-09	0.00038625	0.0034076	1.1648e-05	0.067003	0.026185	3.7839e-05	8.1979e-09	3.1422e-10	5.4384e-09	1.2892e-05	0.005524	1.3989e-05	1.7895e-05	0.10155	0.0024773	0.018244	0.002565	4.6501e-06	8.0308e-09	1.9596e-09	4.2987e-10	4.1935e-09	0.00025238	0.025335	0.39089	4.1685e-06	6.1969e-07	6.978e-10	0.35568	1-2-3-5	0.39089	4
8140840	STEAP4	7	8140840	rs17150369	0.99992	0.5119	0.99992	0.29049	0.29036	1	0.99146	0.31687	3.0635e-10	1.0967e-13	0.0046521	3.2304e-07	1.0013e-08	9.5344e-08	8.8889e-06	1.074e-10	2.1339e-14	2.4888e-10	6.3762e-14	1.1255e-09	0.67784	0.0010917	1.8315e-09	3.9226e-05	5.1637e-09	6.0238e-08	0.00012035	2.8044e-08	5.4925e-14	3.7597e-09	4.5525e-09	4.446e-14	0.025922	0.00046283	0.0027507	1.4079e-11	2.257e-07	1.4546e-08	0.28711	3-4	0.67784	2
8140668	SEMA3A	7	8140668	rs13224698	0.96183	0.88569	0.9776	0.99993	0.99992	0.025438	0.0091915	0.03367	5.101e-06	1.0235e-10	2.249e-05	6.9885e-06	3.8459e-07	0.95884	8.2478e-06	2.5485e-07	6.775e-11	1.9355e-11	9.672e-12	2.8836e-07	3.4687e-05	9.7705e-07	1.6796e-08	0.0055902	0.00095453	0.014755	2.3752e-06	3.012e-09	3.7578e-11	5.2171e-12	1.5336e-11	2.0631e-12	8.2207e-07	0.00086623	0.011587	3.9967e-07	7.4584e-10	6.3856e-13	0.0073252	1-2	0.95884	2
8140478	GSAP	7	8140478	rs17151202	0.94955	0.29951	0.91688	0.9532	0.95075	0.99981	0.12116	0.94191	1.1557e-07	5.7334e-11	0.03303	0.00010498	1.8262e-06	4.9431e-05	0.0023205	3.2986e-08	8.0622e-12	4.7934e-09	2.5195e-11	3.758e-07	0.0094436	0.0038089	1.3076e-07	0.011624	2.011e-06	3.1876e-05	0.00011784	3.726e-06	7.382e-12	6.3929e-10	2.1433e-08	5.337e-12	0.00041371	0.0013992	0.82797	2.9177e-09	1.2097e-07	1.955e-10	0.10968	1-2-3-5	0.82797	4
8140468	GSAP	7	8140468	rs17151246	0.94009	0.60037	0.94854	0.99728	0.99727	0.99941	0.099323	0.99898	6.6937e-08	4.8096e-11	0.00040411	2.1762e-05	9.236e-06	5.0255e-05	1.7151e-05	9.9543e-09	3.9053e-11	1.841e-10	7.3701e-12	4.5801e-06	0.00028246	0.0018381	1.7725e-07	0.00020131	8.7692e-07	0.00049829	2.3644e-06	1.8542e-06	1.3712e-11	2.9022e-11	2.3153e-08	1.4432e-11	0.00015658	4.3864e-05	0.89765	1.2788e-08	4.9242e-08	1.5005e-10	0.098815	1-2-3-5	0.89765	4
8140386	STYXL1	7	8140386	rs3801472	1	0.33317	1	1	1	1	0.99999	0.99999	2.7508e-12	7.7646e-16	5.9622e-09	1.4225e-10	2.3602e-12	1.3224e-08	1.643e-09	2.8462e-12	1.7803e-16	2.6541e-14	1.1642e-15	1.0107e-11	4.8068e-08	2.5827e-10	6.0214e-13	4.4634e-07	2.1037e-09	5.7799e-09	3.36e-09	1.0798e-12	6.6157e-16	3.9944e-14	2.2086e-14	4.0219e-16	1.0425e-09	5.235e-06	9.0687e-06	3.1595e-12	7.4734e-12	6.4681e-15	0.99999	1-2-3-4-5	0.99999	5
8140319	HIP1	7	8140319	rs1179625	0.99999	0.99988	1	0.0025396	0.0023253	0.99999	1	0.0023024	3.1132e-12	3.6017e-15	1.9019e-07	9.4928e-06	1.5595e-10	2.0572e-09	9.1376e-10	1.0398e-09	3.4708e-16	2.4478e-14	4.759e-13	6.753e-11	0.9971	3.0291e-09	3.3557e-09	5.5212e-09	2.4642e-08	3.7087e-09	0.00021438	4.2353e-13	1.0038e-13	1.6273e-09	2.5039e-14	9.36e-14	0.00035338	0.00037622	6.8236e-08	3.4782e-11	8.0206e-09	4.989e-11	0.0019489	3-4	0.9971	2
8140144	WBSCR27	7	8140144	rs6949053	1	0.30232	1	1	1	1	0.21669	0.99984	1.384e-11	1.8396e-17	1.016e-09	1.6284e-12	1.0196e-12	2.9659e-08	2.4505e-07	2.3355e-12	9.824e-15	1.8519e-15	4.6814e-18	1.3494e-12	2.1205e-09	6.8214e-10	5.6105e-14	0.00013309	5.5528e-10	2.7874e-07	1.2622e-07	4.0124e-09	7.5519e-15	6.4282e-16	3.526e-14	1.4632e-17	7.3384e-10	2.7892e-05	0.78318	1.238e-11	2.1171e-09	1.3944e-15	0.21666	1-2-3-5	0.78318	4
8140129	ABHD11	7	8140129	rs13232536	0.993	0.28335	0.98758	0.75504	0.7549	0.99989	0.99656	0.83287	1.3835e-08	1.1628e-11	0.00049496	9.7976e-05	1.9404e-06	5.0148e-06	4.3611e-06	2.6314e-08	3.7544e-12	6.975e-11	1.5177e-11	1.7511e-07	0.1656	0.00026465	1.2506e-06	2.0782e-05	1.0158e-06	7.4207e-06	0.00013441	3.2451e-08	3.657e-11	1.8302e-09	6.1891e-10	1.7328e-11	0.078505	0.00077748	0.0026385	6.5624e-09	1.4576e-06	6.3926e-09	0.75144	1-2-3-4-5	0.75144	5
8139859	GUSB	7	8139859	rs13236109	0.96445	0.15805	0.89842	0.055289	0.05483	0.96545	0.99623	0.0614	6.0013e-07	1.1189e-09	0.0007508	0.032683	8.0262e-06	0.0011042	8.0764e-06	3.1418e-06	2.6571e-11	3.1803e-10	2.9305e-09	4.8172e-06	0.89989	2.2208e-05	1.7997e-05	0.00013349	0.0001995	0.00053185	0.00045167	3.7793e-09	4.5589e-10	9.5504e-09	2.722e-10	4.6889e-10	0.011338	0.003379	0.0012034	2.3369e-07	1.4582e-07	1.0401e-09	0.048274	3-4	0.89989	2
8139840	ERV3-1	7	8139840	rs3807069	1	0.85942	1	0.99998	0.99998	1	0.99822	0.99997	3.8613e-11	5.0196e-15	1.3825e-06	5.6121e-09	5.6149e-10	7.3183e-09	9.5219e-08	2.4797e-11	8.9107e-15	2.9778e-13	3.5382e-15	9.1376e-11	1.7454e-05	2.1506e-07	9.3073e-11	1.105e-06	8.8472e-10	1.6015e-08	3.9167e-07	2.1029e-10	2.0044e-14	5.2277e-13	1.0482e-12	3.2047e-15	2.7673e-06	8.8044e-06	0.0017793	5.0725e-12	1.4526e-09	6.3472e-13	0.99819	1-2-3-4-5	0.99819	5
8139832	ZNF117	7	8139832	rs7788090	0.92413	0.9784	0.96108	0.9996	0.99956	0.60613	0.17682	0.50924	5.0243e-06	5.0858e-09	0.00012839	6.6541e-05	4.0922e-06	0.35479	3.3756e-05	4.6417e-07	1.0848e-10	9.339e-10	3.9937e-10	8.3226e-06	0.00018542	5.3203e-06	1.4994e-07	0.11566	0.0018385	0.037161	9.5759e-06	9.4121e-09	6.5197e-11	1.9583e-10	4.135e-10	5.5169e-11	3.9341e-06	0.018049	0.31539	1.1657e-06	2.2253e-09	1.4901e-11	0.15667	1-2	0.35479	2
8139826	ZNF138	7	8139826	rs10155953	0.9967	0.64436	0.99747	0.9998	0.99982	0.98321	0.20892	0.93771	1.1238e-08	3.872e-09	0.00010381	4.2034e-06	1.5291e-07	0.010589	1.6889e-06	1.8376e-09	5.8876e-13	4.988e-08	1.5393e-10	2.2901e-05	6.6081e-05	4.3805e-06	6.5709e-09	0.044445	5.2981e-05	0.0061206	3.3698e-07	9.7722e-10	4.1894e-13	3.0896e-09	8.4429e-08	5.7814e-11	1.5075e-06	0.0070259	0.72979	1.1311e-07	1.4015e-10	6.5693e-10	0.20177	1-2-3-5	0.72979	4
8139820	ZNF680	7	8139820	rs10807682	0.99837	0.64594	0.99874	0.99991	0.9999	0.99543	0.12194	0.9999	3.3863e-08	2.1845e-12	2.1542e-05	9.3744e-07	1.4273e-06	1.5856e-05	3.6981e-06	2.76e-09	2.2153e-10	6.2367e-12	2.9104e-13	2.073e-07	1.4154e-05	4.6009e-05	2.2655e-08	3.6835e-05	1.8576e-07	0.0045494	5.0945e-07	7.4023e-07	3.1144e-11	1.0595e-12	2.2228e-10	8.7779e-13	9.6076e-06	7.5216e-06	0.87338	4.2266e-08	3.3326e-08	3.6467e-12	0.12191	1-2-3-5	0.87338	4
8139772	ZNF479	7	8139772	rs13240443	0.99763	0.38297	0.997	0.99844	0.99851	0.88023	0.79435	0.99991	1.4827e-07	8.7286e-12	6.3771e-06	6.3546e-06	0.00063338	4.9316e-05	6.3608e-07	4.0005e-08	3.8083e-08	2.0638e-12	2.2964e-12	7.0355e-05	1.2586e-05	0.00021567	6.3166e-05	5.0036e-06	2.5792e-06	0.11886	4.3527e-07	6.1314e-07	9.9076e-08	9.6346e-13	1.5275e-09	3.0429e-09	0.00054897	5.6258e-06	0.085809	8.3638e-05	7.0246e-07	3.0831e-10	0.79362	1-2-3-4-5	0.79362	5
8139758	CHCHD2	7	8139758	rs6593298	0.99957	0.59277	0.99964	0.12312	0.12253	0.24958	1	0.1205	7.4427e-10	5.2222e-13	5.7127e-07	0.74768	1.4393e-08	2.5098e-07	7.0319e-09	0.00010903	3.622e-14	1.9618e-13	3.0219e-08	2.3734e-09	0.12588	1.8193e-08	0.00060807	5.5169e-08	0.0020211	1.0745e-07	0.00047848	3.2425e-12	2.6809e-08	4.8625e-09	1.4872e-13	1.0582e-08	0.0027127	0.0033338	3.8404e-07	5.2147e-06	2.461e-07	9.7228e-10	0.11717	4	0.74768	1
8139656	GRB10	7	8139656	rs6968827	0.98778	0.4898	0.98725	0.99998	0.99997	0.13944	0.030675	0.20196	8.3479e-07	1.0096e-10	5.35e-06	4.0807e-06	1.4308e-07	0.77699	5.4579e-06	4.4422e-08	1.97e-11	2.1297e-11	7.8e-12	2.9861e-07	9.5158e-06	1.6944e-07	6.3671e-09	0.018269	0.00071846	0.08284	1.0647e-06	1.7426e-09	7.5333e-12	4.29e-12	1.3898e-11	1.5222e-12	1.4667e-07	0.0020308	0.091211	7e-07	2.8571e-10	4.1982e-13	0.027911	1-2	0.77699	2
8139632	FIGNL1	7	8139632	rs11238131	0.99493	0.56899	0.99548	0.99998	0.99999	0.94972	0.13875	0.99733	1.5483e-07	5.0373e-11	2.7603e-06	1.6148e-06	1.8337e-06	0.0020558	9.6132e-07	1.0112e-08	3.5971e-10	1.1217e-11	3.8206e-12	4.9609e-06	3.3253e-06	1.4831e-06	2.7704e-08	0.00050527	1.3869e-05	0.048197	1.833e-07	2.9382e-08	5.6806e-11	1.8265e-12	2.3751e-10	1.2908e-11	5.478e-07	8.1135e-05	0.81048	6.8593e-07	2.0226e-09	3.4502e-12	0.13865	1-2-3-5	0.81048	4
8139592	HUS1	7	8139592	rs6945365	0.98315	0.36216	0.97663	0.99226	0.99223	0.99752	0.99833	0.98917	5.6442e-08	6.7246e-11	3.6274e-05	0.001932	1.2246e-06	8.1552e-05	8.8137e-07	1.0149e-06	6.2502e-12	4.3144e-11	1.3167e-09	7.0158e-07	0.0054132	2.9074e-06	9.2696e-06	3.5746e-05	0.00032064	0.00012509	2.9576e-05	1.1278e-09	1.0757e-09	1.5167e-09	1.0144e-10	1.1418e-09	0.00034476	0.002977	0.0013818	4.9406e-06	5.723e-08	9.4903e-10	0.9873	1-2-3-4-5	0.9873	5
8139500	TNS3	7	8139500	rs6463403	0.76202	0.26549	0.62341	0.51056	0.50936	0.9987	0.37669	0.41303	3.7176e-07	3.5733e-09	0.33264	7.628e-05	1.0121e-05	0.00084005	0.00096743	4.8062e-08	4.5686e-11	1.0682e-06	2.8249e-10	8.107e-06	0.15341	0.002182	2.9579e-07	0.073801	1.7014e-05	0.00035035	0.00024026	2.578e-07	2.6455e-11	1.1105e-07	1.7702e-07	5.1349e-11	0.0011112	0.024976	0.21251	2.5267e-08	5.6778e-08	4.3508e-09	0.19686	3	0.33264	1
8139244	COA1	7	8139244	rs1181597	0.99998	0.64705	0.99999	0.99986	0.99986	0.99967	0.99999	0.99946	2.8983e-11	5.5889e-13	1.1233e-08	9.1452e-05	1.8133e-09	4.5024e-07	1.9917e-10	5.03e-08	6.6333e-15	6.6968e-14	4.6685e-10	1.9457e-08	4.6405e-05	1.2417e-09	5.5374e-07	3.0964e-08	0.00019537	3.3463e-06	2.8098e-07	2.9998e-13	9.6099e-11	7.5605e-11	3.0178e-13	7.1015e-10	4.4354e-06	0.00021089	2.058e-06	3.9158e-05	1.0188e-09	1.0083e-10	0.99941	1-2-3-4-5	0.99941	5
8139033	AOAH	7	8139033	rs10275462	0.99741	0.84929	0.99843	0.99983	0.99983	0.99992	0.99472	0.38122	1.2027e-09	5.932e-11	9.0025e-06	1.7435e-06	3.6633e-08	5.8641e-05	1.8868e-07	1.4548e-09	1.2712e-13	6.5363e-10	4.6888e-11	1.5659e-07	0.00015577	2.9433e-07	3.4098e-09	0.0030437	1.4876e-05	9.5187e-06	1.9957e-06	6.4986e-11	2.4846e-13	1.6156e-09	1.5288e-10	5.0578e-12	1.2118e-06	0.61549	0.0021618	4.569e-09	1.537e-10	3.9576e-11	0.37905	1-2-3-4	0.61549	4
8138977	DPY19L1	7	8138977	rs329277	0.95944	0.40402	0.94983	0.98311	0.9819	0.99945	0.79351	0.9798	4.9649e-07	6.3423e-11	0.0062845	2.6153e-05	6.5102e-06	0.00011851	0.00062014	1.0801e-07	3.0381e-10	6.9141e-10	8.2415e-12	7.0313e-07	0.0084608	0.0011618	2.4041e-07	0.0019392	3.6626e-06	0.00039126	0.00058224	5.6198e-06	3.9896e-10	2.4306e-10	2.546e-09	6.1596e-12	0.00094616	0.002161	0.19596	4.8742e-08	7.4425e-06	1.3638e-10	0.78133	1-2-3-4-5	0.78133	5
8138930	RP9P	7	8138930	rs12701264	0.91583	0.76048	0.94371	0.95541	0.95537	0.99838	0.84737	0.93675	1.9633e-07	2.88e-09	0.0044656	0.00023313	4.7866e-06	0.0006976	2.4198e-05	6.8297e-08	1.0604e-11	5.3668e-08	2.3695e-09	2.2974e-05	0.038386	0.00024149	7.7465e-07	0.0059238	6.8892e-05	0.00059113	4.0487e-05	2.1806e-08	2.3371e-11	8.1579e-08	9.3003e-08	1.1716e-09	0.0012342	0.013406	0.14066	2.1468e-07	2.9234e-08	2.6023e-08	0.794	1-2-3-4-5	0.794	5
8138824	SCRN1	7	8138824	rs10488082	0.99898	0.22015	0.99764	0.98777	0.98776	0.99997	0.59235	0.99459	2.8136e-09	1.7623e-11	0.0017233	8.2156e-07	1.0183e-06	4.0451e-06	4.0208e-06	3.9858e-10	8.8136e-13	1.0487e-08	2.4335e-12	1.616e-06	0.0013271	0.0063336	3.0007e-08	0.0016197	1.0433e-07	2.1904e-05	1.4583e-06	1.0525e-07	6.8114e-13	1.9043e-09	2.4638e-07	1.1153e-11	0.0028456	0.00072998	0.39794	1.8098e-09	3.1001e-08	9.2523e-09	0.58745	1-2-3-4-5	0.58745	5
8138805	CPVL	7	8138805	rs10256795	0.99636	0.99724	0.99812	0.23133	0.20509	1	0.14611	0.18071	1.8951e-09	7.3952e-13	0.69129	2.2137e-07	1.0009e-08	4.8399e-07	0.025081	1.7215e-10	4.5799e-14	1.6711e-08	7.6546e-14	3.096e-09	0.07442	0.0022423	3.3577e-10	0.023439	8.6274e-09	1.5876e-07	0.0011637	1.9961e-06	2.7483e-14	1.689e-09	6.2841e-09	2.3875e-14	0.00071132	0.003892	0.11183	1.1381e-11	2.4624e-07	1.4027e-10	0.065923	3	0.69129	1
8138789	JAZF1	7	8138789	rs849338	0.99462	0.34235	0.99195	0.14626	0.14344	1	0.80351	0.1632	3.2396e-09	7.5583e-12	0.16173	9.9588e-07	7.725e-08	2.6151e-06	0.0011092	4.2454e-10	1.5887e-13	9.0454e-09	6.2305e-13	2.4105e-08	0.66462	0.0064666	2.241e-09	0.0026626	4.2348e-08	8.6211e-07	0.0017165	5.5625e-07	1.01e-13	8.4257e-09	1.1661e-08	1.3287e-13	0.02092	0.0049551	0.024517	5.1473e-11	6.9834e-07	1.7492e-09	0.1113	3-4	0.66462	2
8138718	HOXA2	7	8138718	rs2264803	0.85032	0.51921	0.85428	0.14792	0.1473	0.41773	0.99952	0.138	2.1206e-07	2.5554e-10	0.00018525	0.57684	5.1093e-06	0.00010041	1.9357e-06	6.2137e-05	9.2255e-12	6.411e-11	1.0772e-07	1.1969e-06	0.27055	5.6306e-06	0.00050021	1.665e-05	0.004714	4.2685e-05	0.00055827	8.1438e-10	1.0467e-08	2.0609e-08	5.2905e-11	1.9538e-08	0.0039973	0.0089786	0.00011854	5.4511e-06	1.7085e-07	2.1789e-09	0.13332	4	0.57684	1
8138708	HOXA1	7	8138708	rs2428427	0.99786	0.79522	0.99865	0.75644	0.73815	0.92975	0.99999	0.60832	1.4775e-08	1.3953e-12	1.597e-06	0.065897	3.5164e-08	3.7777e-06	1.6093e-07	0.00013348	4.4714e-13	4.1734e-13	3.7457e-09	4.7959e-09	0.17657	4.7011e-08	2.6175e-05	8.7972e-07	0.0041878	1.094e-06	0.018161	5.2158e-11	7.2147e-09	3.2473e-09	2.8595e-13	4.199e-10	0.001062	0.12672	4.6221e-06	1.8978e-06	1.3761e-06	1.9543e-10	0.60723	1-2-3-4-5	0.60723	5
8138689	SKAP2	7	8138689	rs13311400	0.99977	0.98159	0.99988	0.87743	0.87641	0.67669	1	0.51135	6.8136e-10	7.0203e-14	2.3923e-07	0.066835	2.8192e-09	4.2576e-07	9.2504e-09	0.00016571	2.3878e-14	4.7041e-14	3.1534e-09	3.4449e-10	0.054574	1.6422e-08	1.3823e-05	6.9698e-08	0.25625	8.218e-08	0.0008528	6.2783e-12	5.6066e-09	1.9804e-09	6.2992e-14	2.7381e-10	0.0011474	0.10997	4.9809e-07	4.2731e-05	1.3774e-07	2.859e-10	0.51015	1-2-3-4-5	0.51015	5
8138602	DFNA5	7	8138602	rs2521768	1	0.99813	1	0.72803	0.58514	1	0.23981	0.43499	1.1651e-12	3.1894e-16	0.24872	1.3633e-10	2.7897e-12	3.6817e-10	0.13954	1.5915e-13	2.8949e-17	7.1301e-09	1.1715e-16	9.8148e-13	0.022537	0.0005512	1.8398e-13	0.12043	1.5343e-11	1.0719e-10	0.0033511	5.5322e-06	2.4921e-17	2.103e-09	2.1089e-09	1.8175e-17	0.00015494	0.030425	0.25094	1.4789e-14	3.2499e-07	1.0969e-10	0.18334	1-2-3-5	0.25094	4
8138547	TOMM7	7	8138547	rs2240726	1	0.99995	1	1	1	1	0.99996	1	3.1145e-15	3.3639e-19	1.5076e-11	4.6497e-13	1.9453e-14	2.1589e-11	4.6822e-11	2.9158e-14	5.4874e-18	7.6255e-17	4.2927e-18	7.0268e-14	1.6695e-09	2.3734e-11	4.1408e-14	3.6851e-09	4.3879e-11	4.5523e-10	2.6742e-09	5.7022e-12	1.6034e-16	2.7458e-15	3.8073e-15	5.4271e-17	1.2621e-09	1.1478e-06	3.8298e-05	3.7133e-12	3.3415e-10	5.3404e-14	0.99996	1-2-3-4-5	0.99996	5
8138489	CDCA7L	7	8138489	rs4487645	1	0.91182	1	0.012591	0.011922	1	0.99394	0.011006	1.9193e-13	1.273e-16	0.0050554	8.1019e-11	3.8108e-12	5.7637e-11	7.8784e-05	4.6614e-14	7.1567e-18	1.8547e-10	1.9708e-17	7.3337e-13	0.98131	1.7579e-05	1.2955e-13	0.00025937	2.1457e-12	2.6513e-11	0.00058981	6.9982e-09	7.3843e-18	3.6104e-09	5.4134e-11	4.9182e-18	0.001028	0.0017028	0.00064488	2.4341e-15	3.5573e-08	9.4318e-11	0.0093153	3-4	0.98131	2
8138277	VWDE	7	8138277	rs17444259	1	0.49832	1	1	1	0.27094	0.055257	0.82291	5.0866e-08	8.3725e-14	2.4507e-09	1.2598e-09	2.2674e-10	0.17457	1.7295e-07	3.2909e-09	8.1818e-12	1.6607e-14	1.0869e-14	1.086e-09	3.1085e-09	2.2662e-10	7.4122e-12	0.0020879	0.00018639	0.55429	4.2227e-08	2.5492e-10	2.395e-12	4.5386e-15	3.5823e-14	7.2528e-15	1.5194e-10	0.0002473	0.21379	4.0766e-06	4.0843e-11	1.3409e-15	0.054819	1-2-5	0.55429	3
8138258	VWDE	7	8138258	rs2216050	0.99982	0.55109	0.99984	1	0.99995	0.77422	0.083817	0.95953	2.7622e-06	1.2997e-13	2.3837e-07	4.8057e-08	4.9095e-09	0.034104	3.7859e-05	8.9323e-08	3.1239e-10	1.1211e-13	1.5934e-14	1.0769e-09	2.1422e-07	2.243e-08	1.343e-10	0.0058388	5.7835e-05	0.19161	3.7405e-06	5.4189e-08	5.2426e-11	1.9772e-14	1.9894e-13	5.9348e-15	8.4886e-09	0.00042121	0.68459	9.3538e-07	3.715e-09	4.3631e-15	0.083333	1-2-3-5	0.68459	4
8138108	KDELR2	7	8138108	rs2881698	0.9798	0.91833	0.98882	0.99994	0.99985	0.98103	0.41076	0.92041	3.4431e-06	5.633e-11	2.5388e-05	4.9891e-06	2.2402e-07	0.014239	6.2639e-05	3.039e-07	4.526e-11	4.2019e-11	6.5507e-12	1.3992e-07	2.8082e-05	5.3395e-07	6.6498e-09	0.03941	0.00016982	0.0045528	2.3221e-05	8.8574e-09	2.7009e-11	9.2359e-12	1.9356e-11	8.672e-13	3.1632e-07	0.025623	0.53095	1.4261e-07	2.467e-09	5.7042e-13	0.38491	1-2-3-5	0.53095	4
8138088	FAM220A	7	8138088	rs702486	0.99833	0.37775	0.99779	0.027647	0.027233	0.99998	0.98628	0.030572	1.3656e-08	2.5977e-12	0.012248	7.4954e-06	5.8533e-08	7.0546e-06	4.2219e-05	3.6532e-09	4.2238e-13	1.2213e-09	1.3727e-12	1.1767e-08	0.95462	8.7135e-05	7.8076e-09	0.00022653	2.5358e-07	3.5415e-06	0.00037221	1.1126e-08	5.7291e-13	8.7344e-09	4.769e-10	2.4164e-13	0.0053923	0.0019063	0.0011091	3.1763e-10	7.6398e-08	8.6565e-10	0.02398	3-4	0.95462	2
8137865	GNA12	7	8137865	rs798495	0.99943	0.26265	0.99888	0.99972	0.99985	0.99124	0.092858	0.9999	1.098e-09	5.9545e-11	1.3249e-06	4.0817e-07	7.1983e-06	6.4138e-05	2.7358e-08	1.5625e-10	1.4514e-11	3.9974e-11	2.4834e-12	0.00012186	1.2745e-06	0.00013477	5.4312e-08	3.0169e-05	3.4754e-07	0.0085678	5.8075e-09	1.4683e-08	3.0948e-12	2.8455e-12	1.5908e-07	9.6373e-11	8.4286e-06	3.396e-06	0.89821	7.9477e-08	6.1778e-10	3.85e-10	0.092844	1-2-3-5	0.89821	4
8137709	ZFAND2A	7	8137709	rs1543985	1	0.46464	1	0.99999	0.99999	1	1	0.99999	1.9791e-14	3.9455e-17	2.2679e-09	3.5275e-08	1.8252e-11	1.8192e-11	1.075e-11	4.8455e-12	1.9333e-17	1.261e-15	1.6442e-14	6.4822e-12	6.8762e-06	2.6461e-09	1.6912e-09	1.2832e-10	4.4977e-10	1.1275e-10	1.2974e-08	2.0803e-13	3.2792e-14	1.8592e-12	3.977e-14	1.1579e-13	1.2469e-06	1.3187e-06	7.6055e-08	2.7342e-11	4.9703e-10	7.8958e-12	0.99999	1-2-3-4-5	0.99999	5
8137693	COX19	7	8137693	rs10272099	0.95096	0.54845	0.95469	0.99443	0.99431	0.99849	0.93097	0.99059	2.6686e-07	5.4062e-11	0.00062273	3.5651e-05	1.2679e-05	0.00018431	2.849e-05	1.0084e-07	1.1828e-10	2.3825e-10	1.2606e-11	2.4435e-06	0.0039455	0.00020745	7.5996e-07	0.00071888	1.0049e-05	0.0012588	9.6721e-05	9.2477e-08	2.3172e-10	2.3779e-10	2.4228e-09	3.0682e-11	0.0007426	0.0037711	0.065992	2.2366e-07	2.3912e-07	3.7487e-10	0.92237	1-2-3-4-5	0.92237	5
8137464	PSPH	7	8137464	rs13238899	0.85606	0.61273	0.87861	0.93383	0.92454	0.99931	0.86224	0.89408	1.3699e-06	2.2343e-10	0.017471	0.000232	4.2074e-06	0.00031857	0.0058797	8.8075e-07	3.6972e-11	1.9861e-09	5.7894e-11	1.1525e-06	0.047816	0.000226	3.0176e-07	0.011791	2.4766e-05	0.00010722	0.0034069	1.4503e-06	9.5715e-11	1.4573e-09	1.0681e-09	1.2321e-11	0.00041791	0.018975	0.10196	2.1724e-08	1.1496e-06	1.1285e-10	0.79136	1-2-3-4-5	0.79136	5
8137414	NUB1	7	8137414	rs367567	0.8668	0.62867	0.88919	0.99982	0.99983	0.49853	0.18939	0.92848	8.6838e-07	2.8238e-09	5.1143e-05	2.0814e-05	2.1983e-06	0.067481	3.5022e-06	5.815e-08	5.2475e-11	3.1154e-10	1.5083e-10	2.0161e-05	8.3475e-05	1.8515e-06	4.6946e-08	0.0029353	0.00027304	0.43367	1.029e-06	2.0696e-09	1.754e-11	6.6401e-11	3.8866e-10	5.7136e-11	1.3319e-06	0.00066481	0.30644	3.6117e-06	4.1813e-10	1.0222e-11	0.18835	1-2-5	0.43367	3
8137334	ABCB8	7	8137334	rs6944935	0.87182	0.41365	0.8464	0.99976	0.9966	0.47225	0.18564	0.48141	0.00054177	1.3799e-10	8.7137e-05	4.0585e-05	2.5361e-06	0.44767	0.0021339	3.2789e-05	8.2242e-09	3.3331e-11	1.6219e-11	4.671e-07	0.00010235	3.8674e-06	7.6977e-08	0.047741	0.0049339	0.074526	0.00044855	6.2048e-07	3.4737e-09	8.2794e-12	2.8137e-11	3.25e-12	2.2101e-06	0.014858	0.24166	3.3024e-06	9.9354e-08	9.9296e-13	0.16521	1-2	0.44767	2
8137271	AOC1	7	8137271	rs7806458	1	1	1	0.0025902	0.0024439	1	1	0.0023628	6.8922e-16	5.9533e-19	1.4833e-09	3.8049e-07	1.4017e-14	2.2452e-13	7.8472e-12	2.3885e-11	2.5823e-20	2.2166e-16	2.6926e-14	1.9709e-15	0.99706	8.9172e-12	5.0545e-11	3.7446e-11	7.0154e-10	6.9361e-14	0.0001463	1.0881e-15	1.1339e-15	4.5893e-09	4.9251e-17	1.123e-15	0.00034632	0.00042748	9.2758e-11	2.6355e-13	7.2208e-09	7.3184e-11	0.0020165	3-4	0.99706	2
8137264	TMEM176A	7	8137264	rs7806458	1	1	1	1	1	1	0.98364	1	1.3581e-14	5.5693e-18	4.4035e-09	2.0962e-12	7.2061e-11	1.2454e-11	8.2842e-11	1.9321e-14	2.7794e-16	2.382e-15	6.9494e-18	1.298e-11	3.9478e-08	6.0905e-08	1.6271e-11	8.4917e-10	2.5597e-12	8.8741e-10	1.9663e-10	1.3372e-10	1.1319e-15	3.8733e-15	1.0767e-12	7.3424e-16	5.0596e-07	2.7901e-09	0.01636	4.5894e-13	4.3638e-10	7.8897e-13	0.98364	1-2-3-4-5	0.98364	5
8137250	GIMAP2	7	8137250	rs2075078	0.87931	0.53608	0.8847	0.083764	0.081136	0.99961	0.24881	0.075861	1.1142e-07	2.1902e-10	0.70324	3.735e-05	4.4778e-06	0.000168	0.0022232	1.6231e-08	8.5376e-12	3.5119e-08	2.7602e-11	3.0328e-06	0.20797	0.0035112	1.6772e-07	0.0072414	3.4181e-06	0.00017083	0.00040758	3.5801e-07	6.9392e-12	6.0824e-09	1.6749e-08	2.4261e-11	0.0014621	0.0028409	0.034627	1.4934e-08	6.8374e-08	5.2398e-10	0.036081	3	0.70324	1
8137240	GIMAP7	7	8137240	rs2090954	0.79904	0.51636	0.80217	0.97904	0.96759	0.99879	0.90065	0.91336	2.6487e-06	3.036e-10	0.0037497	0.00041522	4.6841e-06	0.00053141	0.0027069	4.0101e-06	8.3577e-11	6.2408e-10	1.0906e-10	1.0127e-06	0.01642	0.0001148	6.1086e-07	0.009782	7.6399e-05	0.0001698	0.0087373	7.7883e-07	4.598e-10	5.375e-10	4.6481e-10	2.0665e-11	0.00025499	0.044216	0.082291	7.2278e-08	1.6615e-06	5.5784e-11	0.83052	1-2-3-4-5	0.83052	5
8137232	GIMAP8	7	8137232	rs7776515	0.88633	0.33569	0.83769	0.617	0.61518	0.99964	0.29257	0.57512	1.492e-07	1.5104e-10	0.26295	0.00027913	3.6604e-06	5.1963e-05	0.0015326	9.339e-08	5.8544e-12	8.2023e-08	5.9496e-11	6.4592e-07	0.10977	0.0078461	3.2894e-07	0.041982	4.6567e-06	1.9078e-05	0.00029048	6.4609e-07	1.3104e-11	9.5081e-09	1.1075e-07	1.0641e-11	0.0021492	0.0080248	0.39304	4.2456e-09	9.7349e-08	1.6061e-09	0.17206	1-2-3-5	0.39304	4
8137219	ZBED6CL	7	8137219	rs11764936	0.99983	0.14758	0.99944	0.99971	0.99971	0.99992	0.99937	0.99972	1.4763e-09	2.5911e-12	1.7068e-06	2.5835e-05	1.0696e-06	1.3549e-06	2.4644e-08	9.0939e-09	2.5781e-12	1.7199e-12	2.9264e-11	6.2843e-07	0.00016571	2.1842e-06	1.7339e-06	5.938e-07	2.4202e-06	4.5816e-05	5.0134e-07	4.313e-10	8.0092e-11	1.1071e-10	1.0156e-10	5.1553e-10	9.3597e-05	8.2473e-05	0.00058033	5.8928e-07	6.8643e-09	2.0094e-09	0.99899	1-2-3-4-5	0.99899	5
8137215	LRRC61	7	8137215	rs2108854	1	0.17311	1	1	1	0.99367	0.38187	0.99985	3.1197e-11	2.001e-12	2.5153e-10	9.2663e-11	1.3163e-10	7.1513e-05	1.4342e-10	3.0694e-12	2.9501e-14	2.0398e-13	1.3086e-13	5.1909e-07	2.9259e-10	1.5644e-10	3.1161e-12	6.9484e-05	4.9888e-07	0.0062603	3.3722e-11	1.5856e-12	9.5255e-15	4.0423e-14	5.561e-12	1.881e-12	7.853e-11	1.1795e-05	0.61173	1.2207e-07	2.1138e-13	1.8824e-13	0.38186	1-2-3-5	0.61173	4
8137208	ATP6V0E2	7	8137208	rs1133480	0.95679	0.24322	0.91462	0.99969	0.99972	0.31692	0.13539	0.46819	1.1804e-06	1.498e-08	0.00011599	3.9686e-05	1.9096e-06	0.50533	5.9543e-06	1.1048e-07	2.5799e-11	1.8909e-09	1.2522e-09	3.7448e-05	0.0001123	3.5803e-06	5.3372e-08	0.016951	0.0037331	0.17393	1.6731e-06	1.963e-09	1.3864e-11	4.2111e-10	1.1435e-09	2.151e-10	1.8291e-06	0.0055146	0.16824	5.9623e-06	4.086e-10	3.7383e-11	0.12598	1-2	0.50533	2
8136975	OR2A14	7	8136975	rs6464577	0.7653	0.26007	0.63004	0.50947	0.50889	0.82953	0.98703	0.53648	1.0663e-06	6.1898e-09	0.0013544	0.16276	0.00019136	0.0020398	1.4893e-05	2.4449e-05	2.7168e-10	1.3032e-09	2.842e-08	4.3601e-05	0.28684	0.00038557	0.0022525	0.00032475	0.0016288	0.0015184	0.00057608	4.4992e-08	3.4822e-08	1.7552e-08	3.4138e-09	3.0605e-08	0.0367	0.0079501	0.0070943	8.4215e-06	1.1804e-06	8.9152e-09	0.48828	1-2-3-4-5	0.48828	5
8136934	TAS2R41	7	8136934	rs11771145	0.99831	0.97062	0.99912	0.36068	0.36045	0.99998	0.99857	0.33587	8.1478e-10	1.3469e-12	0.00077485	1.691e-05	1.693e-08	4.8387e-07	2.5175e-06	3.0259e-09	3.0233e-14	7.7413e-10	7.0457e-12	4.9695e-09	0.63474	1.1284e-05	2.0671e-08	0.00011914	3.4607e-07	1.5911e-07	0.00023287	7.9953e-10	5.0547e-13	7.7948e-08	3.7923e-10	1.3142e-12	0.0037732	0.028245	0.00051957	3.5229e-10	4.6309e-08	7.9575e-09	0.33156	3-4	0.63474	2
8136930	TAS2R60	7	8136930	rs11771145	0.9999	0.91806	0.99994	0.40344	0.40336	1	0.99998	0.39277	3.9821e-11	1.1261e-13	5.4731e-06	2.2664e-06	1.3778e-09	3.2751e-08	3.0404e-08	4.6588e-10	2.1988e-15	3.0584e-12	1.6746e-12	6.7827e-10	0.59399	2.9166e-07	3.9547e-09	8.4285e-07	7.1721e-08	1.7737e-08	7.5644e-05	2.198e-11	1.0665e-13	1.1497e-08	4.2242e-12	3.7698e-13	0.0025645	0.013158	1.2749e-05	9.9661e-11	2.4944e-08	1.3228e-09	0.39019	3-4	0.59399	2
8136918	ZYX	7	8136918	rs2242601	0.84148	0.34636	0.7835	0.08579	0.085063	0.98235	0.99725	0.089689	2.6452e-07	8.6923e-10	0.00041428	0.015955	5.5569e-06	0.0012089	3.7328e-06	2.1376e-06	1.0425e-11	2.5363e-10	2.8654e-09	2.346e-06	0.88667	2.121e-05	1.7129e-05	0.00013698	0.00024137	0.00022087	0.00072359	2.2313e-09	3.8102e-10	1.4205e-08	2.0664e-10	5.3558e-10	0.011127	0.0049565	0.00073625	2.4208e-07	2.5625e-07	1.5913e-09	0.077559	3-4	0.88667	2
8136807	PRSS3P2	7	8136807	rs1800907	0.97876	0.94155	0.9886	0.09955	0.098738	0.99794	0.9958	0.10353	2.312e-07	2.0429e-11	0.0024985	0.0018342	3.4537e-07	0.00015713	2.9243e-05	5.5809e-07	4.9071e-12	3.1355e-10	1.8445e-10	6.6925e-08	0.88533	4.6277e-05	1.8542e-06	0.00022182	3.5373e-05	2.7787e-05	0.00078168	1.1225e-08	9.8859e-11	1.4124e-08	1.9153e-10	3.3303e-11	0.010742	0.0055894	0.0012231	3.5732e-08	2.7946e-07	1.5192e-09	0.091484	3-4	0.88533	2
8136647	TAS2R5	7	8136647	rs12540335	0.97258	0.11499	0.89071	0.99873	0.99855	0.99693	0.84524	0.99478	2.6042e-06	1.537e-10	0.00032475	0.00012345	1.1896e-05	0.00099517	6.1538e-05	1.7599e-06	4.7486e-10	9.1163e-11	3.4112e-11	1.5517e-06	0.00070423	5.6865e-05	6.2608e-07	0.00074858	9.9683e-05	0.0018344	0.00010528	3.7283e-07	1.3048e-09	4.0818e-11	3.0426e-10	1.851e-11	5.1457e-05	0.0020526	0.15072	5.4323e-07	4.4104e-07	1.6538e-11	0.8421	1-2-3-4-5	0.8421	5
8136645	TAS2R4	7	8136645	rs7791469	0.76931	0.32443	0.68398	0.99568	0.99558	0.9674	0.33216	0.99495	3.7872e-06	6.0604e-10	0.0013189	0.0002709	0.00032248	0.0010877	0.00010602	4.1501e-07	6.3411e-09	3.4204e-10	8.147e-11	3.5817e-05	0.0012187	0.00087155	5.3961e-06	0.0007164	2.1444e-05	0.030856	2.407e-05	1.8291e-06	2.0859e-09	7.7341e-11	5.2284e-09	1.7671e-10	0.00027734	0.00027855	0.63252	1.2379e-06	2.0646e-07	1.1438e-10	0.33006	1-2-3-5	0.63252	4
8136591	ADCK2	7	8136591	rs2930328	0.95624	0.27055	0.92488	0.98668	0.98647	0.99678	0.78217	0.96855	8.3671e-07	9.4461e-10	0.002991	0.00025014	1.5198e-05	0.0013138	0.00012763	2.5016e-07	9.738e-11	4.6559e-09	4.0598e-10	9.7193e-06	0.0092393	0.00032464	1.0862e-06	0.0062412	8.6716e-05	0.0015464	9.0455e-05	2.6016e-07	1.3647e-10	5.2859e-09	1.129e-08	2.2341e-10	0.0004888	0.011111	0.20526	3.2857e-07	1.1507e-07	1.7283e-09	0.7609	1-2-3-4-5	0.7609	5
8136401	NUP205	7	8136401	rs13311326	0.82594	0.19481	0.64693	0.99682	0.99672	0.17521	0.069267	0.23163	1.2499e-05	5.2506e-09	0.00097571	0.00032495	1.6969e-05	0.73391	7.2464e-05	9.7027e-07	2.6946e-10	1.0672e-09	4.638e-10	1.2325e-05	0.0017757	3.7144e-05	7.0952e-07	0.022454	0.0030319	0.087473	2.5691e-05	2.7658e-08	1.5636e-10	2.8402e-10	6.9908e-10	8.3424e-11	3.2725e-05	0.0057793	0.085766	2.0048e-06	7.6164e-09	2.9065e-11	0.058293	1-2	0.73391	2
8136388	TMEM140	7	8136388	rs7776519	0.9217	0.10407	0.70904	0.18904	0.18832	0.99586	0.97435	0.17519	1.0348e-06	3.7655e-10	0.0091962	0.0012563	0.00015388	0.00029228	6.7694e-05	5.0923e-07	8.8935e-10	2.6183e-09	2.8424e-10	1.5137e-05	0.79513	0.00058007	6.3703e-06	0.00051215	2.3951e-05	0.0023898	0.00066786	1.2405e-07	7.5356e-10	1.0044e-07	3.6625e-09	1.9487e-10	0.0046216	0.017662	0.01244	2.3501e-07	2.2287e-07	3.2021e-09	0.15498	3-4	0.79513	2
8136315	LRGUK	7	8136315	rs6467515	0.99928	0.30618	0.99881	0.99998	0.99997	0.99634	0.57694	0.98114	4.8325e-08	1.261e-11	4.0386e-06	9.1218e-07	2.9117e-08	0.001942	3.7994e-06	3.5352e-08	3.3203e-12	2.379e-11	2.9709e-12	6.9218e-08	1.2931e-05	2.0233e-07	2.4558e-09	0.010572	6.8157e-05	0.0016477	7.0838e-06	3.7737e-09	1.2771e-11	8.9298e-12	2.7417e-11	9.0485e-13	3.4425e-07	0.0062451	0.40889	2.2164e-07	5.9927e-09	1.4981e-12	0.57061	1-2-3-4-5	0.57061	5
8136067	TSPAN33	7	8136067	rs17425565	0.9441	0.37427	0.92657	0.69034	0.64316	0.99982	0.24365	0.44682	2.0616e-07	1.1508e-10	0.23204	8.2744e-05	2.9242e-06	6.4249e-05	0.043948	3.4187e-08	7.6626e-12	1.8761e-08	2.2724e-11	5.9945e-07	0.07491	0.0018799	2.014e-07	0.17777	1.8524e-06	2.7415e-05	0.0032356	3.3032e-06	8.0546e-12	2.9414e-09	8.5061e-09	7.1079e-12	0.00074425	0.021129	0.30062	3.0072e-09	3.6224e-07	2.57e-10	0.14355	1-2-3-5	0.30062	4
8135955	CALU	7	8135955	rs339085	0.96265	0.46566	0.95949	0.98798	0.98801	0.99879	0.76997	0.97882	1.2041e-07	1.9582e-09	0.0015713	3.0089e-05	1.2048e-06	0.00049213	1.0365e-05	1.7022e-08	4.0802e-12	5.6357e-08	3.6966e-10	5.5029e-05	0.010104	6.1934e-05	8.2827e-08	0.0036293	1.6832e-05	0.00061469	1.2113e-05	5.9192e-09	4.0504e-12	3.6736e-08	6.983e-07	4.1262e-10	0.00019957	0.0053161	0.22359	6.6083e-08	5.2137e-09	5.6325e-08	0.75429	1-2-3-4-5	0.75429	5
8135922	METTL2B	7	8135922	rs7806863	0.99644	0.8881	0.99801	0.99985	0.99997	0.9547	0.20686	0.99956	2.4982e-08	8.1164e-11	3.0934e-06	1.2178e-06	1.0586e-05	0.00030837	2.6875e-07	2.839e-09	1.5718e-10	2.2147e-11	5.4474e-12	0.00012111	3.0296e-06	1.0896e-05	1.599e-07	9.5339e-05	3.4148e-06	0.044851	7.0355e-08	2.5804e-08	7.3995e-11	3.1568e-12	7.1218e-09	2.0734e-10	3.739e-06	2.186e-05	0.74774	1.1253e-06	3.9661e-09	7.1384e-11	0.20682	1-2-3-5	0.74774	4
8135734	CPED1	7	8135734	rs7782014	0.99788	0.32012	0.99663	0.37447	0.37348	0.99999	0.26879	0.38779	2.2767e-08	3.2239e-12	0.48587	7.8599e-07	5.6737e-08	5.5783e-06	0.00083582	2.374e-09	5.4979e-13	1.6104e-07	3.7967e-13	1.6712e-08	0.11181	0.023176	1.6216e-09	0.010338	1.1824e-07	1.9327e-06	0.00015469	7.0522e-07	3.4204e-13	1.429e-08	4.8287e-07	1.043e-13	0.0046694	0.0031871	0.21097	1.365e-10	1.0189e-07	6.8486e-09	0.14897	3	0.48587	1
8135587	CAV2	7	8135587	rs7795356	0.84267	0.41146	0.81413	0.99489	0.99455	0.95738	0.65767	0.9447	3.7797e-06	1.4298e-09	0.0013666	0.00023167	1.8272e-05	0.018597	0.00018337	2.0001e-06	4.2499e-10	3.1433e-09	2.9853e-10	2.4983e-05	0.0031478	0.00011709	1.9439e-06	0.018567	0.00069431	0.023045	0.00017605	1.6129e-07	1.771e-09	9.397e-10	7.5866e-09	3.5273e-10	0.00019774	0.012328	0.28041	4.5904e-06	1.6874e-07	4.195e-10	0.64088	1-2-3-4-5	0.64088	5
8135532	LSMEM1	7	8135532	rs6944364	0.99694	0.68332	0.99772	0.99995	0.99938	0.98522	0.96763	0.9612	1.0116e-05	7.8943e-12	1.2446e-06	2.19e-05	4.0569e-08	0.008371	4.3646e-05	1.9329e-05	5.0477e-10	1.5532e-12	3.3563e-11	3.0269e-08	2.8831e-05	4.1076e-08	3.9005e-08	0.0019363	0.0019298	0.0044246	0.00049276	2.6734e-08	9.5032e-09	1.2827e-11	1.1847e-12	7.2215e-12	5.2905e-07	0.025945	0.017588	5.754e-06	3.8541e-07	1.3694e-12	0.93918	1-2-3-4-5	0.93918	5
8135514	IFRD1	7	8135514	rs2529588	0.99992	0.33323	0.99988	0.99999	0.99999	0.99983	0.99978	0.99806	9.4615e-10	2.9177e-12	1.1107e-07	1.2997e-06	2.9447e-09	2.0672e-05	1.3385e-08	5.1568e-09	7.5335e-14	1.0908e-12	5.519e-11	1.6515e-08	7.0073e-06	6.0368e-09	2.8257e-09	4.2564e-06	0.0001134	3.2463e-05	2.8929e-07	1.2661e-11	1.7807e-12	5.9622e-11	1.3159e-12	9.6704e-12	1.542e-07	0.0017913	0.00016105	9.2044e-07	2.493e-10	8.278e-12	0.99787	1-2-3-4-5	0.99787	5
8135172	ORAI2	7	8135172	rs4342524	1	0.82941	1	0.99999	0.99994	1	0.99999	0.91992	5.8827e-10	4.0663e-15	1.9754e-08	1.7962e-07	3.6859e-11	4.7968e-07	2.8911e-08	1.931e-08	1.6161e-14	9.5492e-15	8.2937e-14	1.5972e-11	9.7651e-06	5.9085e-10	2.4518e-10	1.5783e-06	1.6024e-06	1.0368e-07	4.8694e-05	7.4329e-12	1.5588e-12	5.6453e-13	6.2614e-15	1.5408e-14	1.0952e-07	0.08002	4.8891e-06	1.1096e-09	5.1312e-09	5.9657e-14	0.91991	1-2-3-4-5	0.91991	5
8135149	SH2B2	7	8135149	rs7797435	0.92144	0.9629	0.95753	0.99869	0.99573	0.99402	0.34738	0.96907	2.7894e-06	1.4555e-10	0.00055236	2.3733e-05	1.728e-05	0.0013903	0.0027039	1.7236e-07	1.1542e-09	6.9778e-10	1.4377e-11	7.3854e-06	0.00042719	0.00019573	3.1361e-07	0.021664	1.6475e-05	0.0045207	0.00025531	4.5376e-06	3.1488e-10	9.2141e-11	5.0879e-09	2.7854e-11	8.5852e-05	0.0038967	0.62156	1.5413e-07	5.7155e-07	1.0371e-10	0.34268	1-2-3-5	0.62156	4
8134880	MOSPD3	7	8134880	rs11764045	1	0.28469	1	0.0030807	0.0029768	1	0.99989	0.0047445	4.6587e-11	1.4786e-14	9.6798e-05	3.6827e-07	2.2555e-10	8.4929e-08	1.7583e-07	6.6956e-11	2.1637e-15	4.0573e-12	3.7746e-14	9.0526e-11	0.99477	4.2439e-07	2.4268e-10	1.2679e-06	5.7175e-09	3.9696e-08	0.00010378	4.8447e-11	1.1727e-14	1.7817e-09	1.5092e-12	6.6503e-15	0.0020547	0.00028603	7.1476e-06	8.2599e-12	1.5089e-08	1.0258e-10	0.0026822	3-4	0.99477	2
8134814	PILRA	7	8134814	rs2405442	0.87121	0.36278	0.83095	0.99057	0.98673	0.99573	0.471	0.97389	8.9872e-06	2.687e-10	0.0042157	0.00010964	7.2047e-06	0.0016218	0.0024634	8.9738e-07	1.0897e-09	7.0547e-10	3.2126e-11	1.0803e-06	0.0049143	0.00011622	1.963e-07	0.0060155	3.24e-05	0.0024908	0.0013644	5.6776e-06	3.5031e-10	1.9621e-10	6.005e-10	6.9181e-12	6.3212e-05	0.0053661	0.51205	9.9045e-08	1.006e-06	2.0406e-11	0.45915	1-2-3-5	0.51205	4
8134454	BRI3	7	8134454	rs13008	0.92542	0.18782	0.82308	0.090107	0.088863	0.99935	0.9036	0.087007	3.392e-07	2.9128e-10	0.085152	0.00045516	5.8895e-06	0.00013649	0.00033647	1.2984e-07	1.1597e-11	9.3517e-09	9.8474e-11	1.0088e-06	0.81765	0.0011058	6.3294e-07	0.0015857	6.298e-06	4.1934e-05	0.00090806	9.6556e-08	2.1704e-11	2.2923e-08	4.9395e-09	1.8767e-11	0.005522	0.0067618	0.0080307	6.6526e-09	1.6533e-07	1.6539e-09	0.072299	3-4	0.81765	2
8134435	LMTK2	7	8134435	rs10270280	0.99994	0.22594	0.99986	1	1	0.97452	0.47735	0.99989	2.3275e-09	3.0614e-12	4.5749e-07	9.9736e-08	1.1932e-07	5.7645e-05	8.2589e-08	3.514e-10	7.6219e-12	3.3914e-12	4.0976e-13	8.1751e-07	7.6143e-07	6.1452e-07	3.5383e-09	3.8221e-05	4.3394e-07	0.025419	3.3874e-08	4.1846e-09	2.4919e-12	1.0805e-12	1.4759e-10	3.3211e-12	5.8588e-07	1.5178e-05	0.49713	9.9744e-08	1.3752e-09	8.1332e-12	0.47733	1-2-3-5	0.49713	4
8134339	PEG10	7	8134339	rs10232398	0.79326	0.28311	0.68713	0.81162	0.81134	0.91216	0.99628	0.81195	1.0384e-06	7.8085e-10	0.00074055	0.085556	4.123e-05	0.00037268	9.7337e-06	1.6053e-05	8.2243e-11	2.3177e-10	1.7979e-08	7.8964e-06	0.095636	5.8537e-05	0.00035749	8.0454e-05	0.0011208	0.00035396	0.00026292	9.8755e-09	7.5745e-09	6.5912e-09	5.743e-10	3.3256e-08	0.0059824	0.0042567	0.0020528	9.6514e-06	2.571e-07	8.4703e-09	0.80308	1-2-3-4-5	0.80308	5
8134318	CASD1	7	8134318	rs10953114	0.7772	0.23652	0.62119	0.37622	0.37419	0.99787	0.39876	0.35919	7.6504e-07	6.313e-10	0.39133	0.00028028	0.0003509	0.00026634	0.0016712	9.7972e-08	4.1509e-10	7.6205e-08	8.4759e-11	2.7726e-05	0.21486	0.011144	5.6803e-06	0.024115	5.6695e-06	0.0011973	0.00039095	1.3416e-06	1.9105e-10	1.3474e-08	6.9556e-08	1.4913e-10	0.0057813	0.0078939	0.17114	6.3287e-08	2.8231e-07	2.2356e-09	0.16954	3	0.39133	1
8134117	FZD1	7	8134117	rs1429535	0.99999	0.99942	0.99999	0.17441	0.16938	1	0.095141	0.13053	1.3545e-11	1.5822e-14	0.76629	9.0989e-09	1.3609e-10	1.8265e-08	0.0047627	3.4381e-12	4.4122e-16	6.4816e-08	3.2785e-15	4.4631e-11	0.056687	0.0021442	1.5218e-11	0.037411	4.0679e-10	3.919e-09	0.00026809	5.5079e-07	6.7018e-16	3.8596e-09	1.5002e-08	6.6303e-16	0.00047502	0.0040575	0.094254	4.0826e-13	4.3485e-08	2.3069e-10	0.033653	3	0.76629	1
8133788	PTPN12	7	8133788	rs17381884	0.92856	0.49645	0.92767	0.16243	0.16045	0.99928	0.31577	0.14475	1.3387e-06	1.0605e-10	0.59623	3.7969e-05	4.3203e-06	0.0002879	0.0015697	1.4701e-07	2.1487e-10	1.4919e-07	1.3947e-11	6.2297e-07	0.23589	0.0037707	1.2456e-07	0.014471	6.4106e-06	0.00037834	0.00040865	5.1706e-07	1.0605e-10	2.2578e-08	3.7169e-08	4.5367e-12	0.0016325	0.0063404	0.067512	2.6403e-08	1.1185e-07	1.0695e-09	0.071453	3	0.59623	1
8133770	CCDC146	7	8133770	rs10488499	0.99987	0.99969	0.99994	1	1	0.97525	0.79674	0.51196	2.1461e-09	8.9849e-11	2.9752e-07	2.8484e-08	1.8015e-09	0.022922	1.2868e-07	3.2942e-10	5.5006e-14	6.9612e-11	1.0824e-11	1.2337e-07	5.156e-07	6.4276e-09	5.9971e-11	0.13811	0.0014527	0.00037645	4.1661e-08	1.6499e-11	3.8821e-14	1.6223e-11	1.7484e-11	9.743e-13	5.4849e-09	0.32555	0.041857	9.2982e-08	4.3925e-12	6.7403e-13	0.46973	1-2-3-4-5	0.46973	5
8133736	DTX2	7	8133736	rs35613536	0.8921	0.46063	0.88752	0.59742	0.56066	0.99853	0.54454	0.47621	2.5779e-06	7.4974e-10	0.21247	0.00014264	9.041e-06	0.00097008	0.024509	3.5661e-07	6.6868e-11	2.2484e-08	7.7508e-11	2.6473e-06	0.18582	0.0024756	2.4424e-07	0.047796	2.1751e-05	0.00031878	0.012244	2.9687e-06	4.548e-11	6.1647e-09	1.0502e-08	1.5845e-11	0.0016611	0.03981	0.16691	2.2448e-08	1.2943e-06	4.307e-10	0.30484	1-2-3-4-5	0.30484	5
8133728	ZP3	7	8133728	rs11771651	0.99932	0.58792	0.99943	0.97665	0.97686	0.99812	0.42945	0.99989	3.7188e-09	2.5745e-12	4.8341e-05	4.3129e-07	0.00021909	1.5542e-06	3.2165e-07	3.6926e-10	1.0235e-10	5.502e-11	3.0541e-13	0.0002035	5.2867e-05	0.015091	2.4641e-06	6.7303e-06	3.1422e-08	0.001454	1.1709e-07	3.0966e-07	5.619e-11	1.0476e-11	2.1096e-06	4.2084e-10	0.0077288	3.3255e-06	0.55352	6.4234e-08	9.2945e-08	3.1006e-08	0.42166	1-2-3-5	0.55352	4
8133688	SNORA14A	7	8133688	rs3898649	0.88105	0.65074	0.90555	0.99357	0.99376	0.99571	0.94218	0.99575	1.4721e-07	8.1367e-10	0.00019092	0.00054783	8.0007e-05	0.00024951	2.1436e-06	1.485e-07	9.3866e-11	5.1384e-10	1.4982e-09	0.0002003	0.0024461	0.00027639	4.0947e-05	0.00011029	5.9579e-05	0.0031126	6.4617e-06	2.6599e-08	7.605e-10	1.6885e-09	4.848e-08	2.4269e-08	0.0026472	0.00064128	0.053601	3.2198e-06	8.5989e-08	2.9306e-08	0.93578	1-2-3-4-5	0.93578	5
8133413	LIMK1	7	8133413	rs150862	0.98939	0.93748	0.9943	0.14504	0.14153	0.99977	0.99871	0.1323	1.0858e-08	7.0426e-12	0.00080187	0.00022287	1.511e-07	3.4578e-06	1.4363e-05	7.5057e-08	3.5587e-13	1.1486e-10	5.1587e-11	2.5449e-08	0.84946	2.546e-05	1.6039e-07	5.2187e-05	3.8339e-06	1.1046e-06	0.0034989	4.8678e-09	7.4549e-12	1.2968e-08	1.252e-10	6.6706e-12	0.0044488	0.013643	0.00038655	2.7693e-09	3.2463e-07	1.2974e-09	0.12744	3-4	0.84946	2
8133345	WBSCR22	7	8133345	rs10479665	0.94259	0.89105	0.96656	0.98476	0.98453	0.99966	0.96362	0.98165	1.2801e-07	5.1772e-11	0.00072337	6.8637e-05	2.5663e-06	7.262e-05	4.1058e-05	1.0766e-07	1.9722e-11	2.8405e-10	3.3814e-11	9.9935e-07	0.013653	8.5234e-05	5.1874e-07	0.00043261	9.9107e-06	0.000182	0.00018197	5.5049e-08	8.1802e-11	9.6583e-10	2.3077e-09	6.1692e-11	0.00071039	0.0031667	0.034841	1.1647e-07	1.527e-07	2.1606e-09	0.94583	1-2-3-4-5	0.94583	5
8133293	FKBP6	7	8133293	rs1178977	0.93242	0.38094	0.91414	0.092997	0.089847	0.9996	0.24036	0.083242	2.3865e-07	6.5636e-10	0.70447	8.173e-05	5.3586e-06	0.00021605	0.0026854	3.4268e-08	1.1329e-11	4.1094e-08	8.4214e-11	2.677e-06	0.19661	0.004346	1.6988e-07	0.0086994	5.2291e-06	8.9926e-05	0.00046745	4.9374e-07	7.8662e-12	7.1421e-09	1.844e-08	1.9306e-11	0.0014867	0.0035229	0.039124	7.1058e-09	8.1678e-08	5.3734e-10	0.038186	3	0.70447	1
8133215	STAG3L4	7	8133215	rs9647886	1	0.99967	1	0.99997	0.99997	1	0.98317	0.99301	4.904e-12	1.507e-14	9.3919e-06	3.7116e-10	1.3259e-11	7.3621e-08	1.9678e-06	1.42e-12	2.4424e-16	1.2499e-10	4.2985e-15	7.0989e-11	1.7557e-05	1.668e-07	8.5058e-13	0.0011773	3.5323e-09	3.329e-08	1.3535e-06	5.229e-10	3.3645e-16	1.4567e-10	1.0924e-10	1.2476e-15	2.6304e-07	0.0057825	0.015638	6.8871e-12	4.4327e-10	5.0359e-11	0.97737	1-2-3-4-5	0.97737	5
8133155	TPST1	7	8133155	rs778720	0.98774	0.39374	0.98479	0.066942	0.065249	0.99993	0.32439	0.061977	1.1951e-07	2.6195e-11	0.63553	1.5757e-05	7.932e-07	3.5817e-05	0.0013537	1.6172e-08	5.5229e-12	4.3938e-08	3.7431e-12	1.0182e-07	0.29236	0.0035728	2.9649e-08	0.0059777	7.4535e-07	2.0377e-05	0.00033871	3.2786e-07	3.9128e-12	7.2095e-09	1.458e-08	8.4923e-13	0.0015762	0.0024075	0.029116	1.3713e-09	6.5956e-08	4.0225e-10	0.02769	3	0.63553	1
8133145	CRCP	7	8133145	rs17138154	0.95134	0.5986	0.96007	0.99032	0.99029	0.99845	0.99654	0.98854	1.4788e-07	3.0605e-10	0.00022974	0.0012027	4.8209e-06	0.00013875	2.914e-06	3.1554e-07	1.0552e-11	2.3108e-10	1.2628e-09	2.4646e-06	0.0076561	1.9454e-05	4.0189e-06	8.1847e-05	8.578e-05	0.0001093	2.3598e-05	3.453e-09	1.39e-10	1.894e-09	5.4346e-10	5.9747e-10	0.00056258	0.0020372	0.0028662	3.2342e-07	4.8679e-08	1.2897e-09	0.98497	1-2-3-4-5	0.98497	5
8133114	VKORC1L1	7	8133114	rs35735127	1	0.16664	0.99999	0.0034659	0.0033197	0.9992	1	0.0033915	4.9402e-11	4.3194e-14	2.8292e-07	0.00080377	9.9255e-10	2.2501e-08	2.2671e-09	3.4083e-08	2.5066e-15	5.6904e-14	2.4143e-11	2.3705e-10	0.99513	5.0749e-09	1.3477e-07	1.5227e-08	8.3745e-07	1.221e-08	0.00014612	7.9353e-13	2.8314e-12	4.2671e-09	3.7442e-14	2.3257e-12	0.00060055	0.0005281	9.9213e-08	6.6033e-10	9.6378e-09	8.9213e-11	0.0027906	3-4	0.99513	2
8133057	ZNF138	7	8133057	rs6972180	0.99273	0.64965	0.99448	0.99961	0.99991	0.91278	0.60703	0.99869	2.1066e-08	1.3261e-09	1.329e-05	7.6042e-06	1.3477e-05	0.001033	2.1026e-07	4.2071e-09	2.7533e-11	2.6801e-10	1.5614e-10	0.00030658	2.2902e-05	1.1223e-05	6.0702e-07	0.00012887	1.6997e-05	0.085836	1.0229e-07	1.9935e-09	2.6285e-11	1.0019e-10	1.7425e-08	1.863e-09	1.5927e-05	8.2344e-05	0.30563	2.7761e-06	9.4754e-10	1.5804e-09	0.60688	1-2-3-4-5	0.60688	5
8133049	ZNF107	7	8133049	rs6460178	1	0.49859	1	0.99958	0.99958	0.99992	0.38244	0.99998	3.7552e-11	2.6802e-15	4.2354e-07	4.4074e-10	1.662e-05	4.7717e-08	1.5335e-07	2.6683e-12	2.652e-11	5.1663e-13	2.7064e-16	4.9646e-07	2.099e-07	0.00030057	1.0902e-07	1.9516e-05	4.4724e-10	6.0071e-05	1.7103e-08	3.1111e-06	1.1021e-11	5.1164e-14	1.55e-09	1.8329e-12	0.00010024	1.9544e-06	0.61716	3.0591e-09	4.3308e-07	3.2879e-11	0.38234	1-2-3-5	0.61716	4
8132917	ZNF713	7	8132917	rs4588807	0.92806	0.1986	0.8366	0.99617	0.99618	0.98224	0.8744	0.99606	6.2019e-07	4.541e-10	0.00024076	0.00082767	0.00012812	0.00062883	5.1339e-06	7.7841e-07	8.1887e-10	1.3236e-10	3.4164e-10	3.4245e-05	0.0016112	0.00014779	3.6873e-05	0.00011187	0.00010071	0.015996	1.2931e-05	8.0418e-08	7.0796e-09	1.7501e-10	2.3708e-09	1.3417e-09	0.00080339	0.00039504	0.10831	7.696e-06	2.6164e-07	4.7394e-10	0.8706	1-2-3-4-5	0.8706	5
8132515	BLVRA	7	8132515	rs849165	1	0.80142	1	0.29006	0.25799	1	0.99991	0.17398	2.7868e-12	1.3615e-15	4.6759e-05	2.0605e-06	4.5799e-11	9.516e-10	3.7088e-06	5.9775e-10	1.0389e-16	4.0905e-12	2.6297e-13	6.425e-12	0.70889	5.6663e-07	1.0561e-09	9.7702e-06	2.7228e-08	3.0524e-10	0.032073	4.3663e-10	6.196e-14	4.7159e-09	1.9983e-12	3.0999e-14	0.00099338	0.084996	2.8311e-05	1.859e-11	6.8331e-07	1.305e-10	0.17295	3-4	0.70889	2
8132376	STARD3NL	7	8132376	rs1014136	0.99984	0.99896	0.99992	0.99745	0.99738	0.99804	0.99658	0.88003	2.6324e-09	4.3714e-12	3.9027e-07	0.0014757	1.1825e-09	0.00020599	2.4632e-07	3.9794e-07	5.1144e-14	1.7364e-11	2.951e-10	6.8837e-09	0.0010638	7.3573e-09	7.178e-07	0.0015555	0.00025909	1.8078e-05	6.9454e-05	3.7532e-11	5.0657e-11	8.3739e-10	3.494e-12	4.6543e-11	1.239e-05	0.11534	0.0016426	1.8438e-07	1.2125e-08	5.5403e-11	0.87835	1-2-3-4-5	0.87835	5
8132349	NME8	7	8132349	rs9986874	0.86662	0.42537	0.84397	0.10919	0.10832	0.99973	0.91522	0.096675	1.277e-07	1.5858e-10	0.069098	0.00014644	8.7942e-06	5.7625e-05	0.0002122	4.4002e-08	2.365e-11	2.5843e-08	9.4046e-11	1.1807e-06	0.81837	0.00061444	3.5047e-07	0.0025267	4.4012e-06	5.5086e-05	0.0006523	7.4504e-08	1.7775e-11	7.4363e-08	7.2066e-09	1.9627e-11	0.0025762	0.012258	0.012206	7.7784e-09	9.2912e-08	1.9325e-09	0.081213	3-4	0.81837	2
8132347	GPR141	7	8132347	rs2247244	0.87943	0.29494	0.80961	0.99534	0.99541	0.99214	0.26544	0.99749	3.5328e-07	5.9461e-10	0.00086341	0.00013001	0.00014558	0.00031395	1.3669e-05	5.5358e-08	7.194e-10	1.0562e-09	6.7028e-11	8.7979e-05	0.0007434	0.0022677	2.1376e-06	0.00033334	5.9438e-06	0.0071753	3.4192e-06	1.3024e-06	1.9828e-10	1.4494e-10	9.474e-08	2.4204e-10	0.00041523	0.0001062	0.72335	2.0228e-07	1.0583e-07	8.6358e-10	0.26404	1-2-3-5	0.72335	4
8132214	FKBP9	7	8132214	rs17469596	0.8648	0.94021	0.92401	0.090485	0.089953	0.99931	0.95544	0.090833	3.1927e-07	2.7375e-10	0.0339	0.00050176	4.4873e-06	0.00012666	0.00010494	1.2924e-07	1.2277e-11	1.2535e-08	2.3115e-10	1.1902e-06	0.86735	0.00068611	7.8205e-07	0.0012634	1.0936e-05	4.804e-05	0.000427	4.4393e-08	2.6273e-11	3.6227e-08	8.3921e-09	4.7218e-11	0.0070739	0.0054849	0.0084276	1.3434e-08	1.1048e-07	3.0779e-09	0.07459	3-4	0.86735	2
8132036	WIPF3	7	8132036	rs10951246	0.86448	0.7147	0.89942	0.99979	0.99845	0.52111	0.40711	0.48123	0.00018485	2.1549e-09	6.349e-05	3.7789e-05	2.5153e-06	0.40351	0.00052642	6.5045e-05	2.108e-09	4.8786e-10	3.4722e-10	3.6654e-06	0.00010214	2.6214e-06	7.5856e-08	0.034637	0.023661	0.051416	0.00056146	1.135e-07	3.8428e-09	1.8922e-10	2.0484e-10	3.64e-11	1.8116e-06	0.055422	0.10254	1.0111e-05	7.3815e-08	1.0809e-11	0.32725	1-2	0.40351	2
8131944	NFE2L3	7	8131944	rs3814095	0.99934	0.79887	0.99959	0.99486	0.99099	0.99999	0.24747	0.77701	1.0056e-08	1.0965e-12	0.0036978	2.7269e-07	1.5559e-08	7.7051e-06	0.0036454	9.4852e-10	3.1318e-13	1.1172e-09	1.3986e-13	4.2587e-09	0.0013768	4.205e-05	5.165e-10	0.19909	1.022e-07	2.0349e-06	0.00022815	4.0747e-07	1.791e-13	1.3491e-10	5.3538e-10	3.0899e-14	1.8683e-05	0.014945	0.54605	1.1431e-10	5.0487e-08	1.4156e-11	0.2309	1-2-3-5	0.54605	4
8131881	FAM221A	7	8131881	rs4722245	0.99948	0.39385	0.99933	0.99996	0.99996	0.99843	0.34538	0.70659	1.6492e-09	5.2548e-10	1.4429e-05	4.1328e-07	1.3567e-08	0.0013773	3.995e-07	3.7538e-10	5.0477e-14	9.1783e-09	8.8688e-11	6.5136e-07	2.501e-05	2.2139e-07	5.7424e-10	0.25782	2.6634e-05	0.00016913	1.7587e-07	7.9721e-11	5.2853e-14	1.9194e-09	1.3244e-09	8.5809e-12	2.2897e-07	0.034145	0.39524	1.7991e-08	3.093e-11	7.3487e-11	0.31118	1-2-3-5	0.39524	4
8131844	GPNMB	7	8131844	rs199351	0.99982	0.18729	0.99953	0.69397	0.69088	1	0.1778	0.66614	9.963e-10	1.2665e-12	0.25793	3.5742e-07	2.1484e-08	5.7353e-07	0.0029086	1.3475e-10	4.9295e-14	8.9756e-08	1.4637e-13	6.0595e-09	0.033931	0.012922	5.973e-10	0.034616	1.0907e-08	2.5424e-07	0.00018524	2.6962e-06	2.7976e-14	4.6923e-09	1.4241e-07	3.4018e-14	0.001241	0.0042854	0.51382	1.457e-11	1.3013e-07	1.077e-09	0.13816	1-2-3-5	0.51382	4
8131539	TMEM106B	7	8131539	rs1060700	0.88541	0.38931	0.85547	0.52203	0.52147	0.83662	0.99869	0.46519	4.1843e-07	5.3027e-10	0.00010119	0.14814	2.392e-06	0.00063389	2.551e-06	2.2087e-05	1.2446e-11	1.0245e-10	3.0737e-08	1.4497e-06	0.32682	2.849e-06	8.2148e-05	6.8833e-05	0.014325	0.0001506	0.00053915	9.2203e-10	2.9189e-09	1.7925e-08	6.2184e-11	4.2691e-09	0.002814	0.044156	0.00034762	1.2699e-05	1.212e-07	1.3129e-09	0.46178	1-2-3-4-5	0.46178	5
8131475	C1GALT1	7	8131475	rs6960832	0.97685	0.85754	0.98604	0.12663	0.12532	0.33472	0.99976	0.11628	2.5557e-08	5.9746e-12	6.9689e-05	0.66391	1.2846e-07	6.7416e-06	7.7761e-06	3.0434e-05	7.7323e-13	1.2101e-11	3.4232e-08	2.3917e-08	0.20675	1.6583e-06	0.00025436	2.284e-05	0.0010778	2.1344e-06	0.0012719	2.0948e-09	4.1834e-09	1.0337e-08	8.3923e-12	5.7755e-09	0.0023843	0.010574	0.00013201	1.118e-06	2.7305e-07	9.2306e-10	0.11351	4	0.66391	1
8131155	IQCE	7	8131155	rs11773376	0.77928	0.54318	0.78986	0.98659	0.98377	0.9872	0.27045	0.87555	5.1094e-06	2.1688e-10	0.003602	0.0014077	6.0696e-06	0.0052433	0.0025314	9.6935e-07	8.1169e-10	1.6044e-09	2.1919e-10	1.392e-06	0.0081056	0.00011815	1.3152e-06	0.092658	9.2132e-05	0.0060445	0.00027647	1.6001e-06	4.1674e-10	7.8192e-10	1.2045e-09	5.0521e-11	0.00017191	0.010528	0.61934	2.8682e-07	1.5848e-07	1.052e-10	0.24986	1-2-3-5	0.61934	4
8131143	LFNG	7	8131143	rs2906175	0.94446	0.77158	0.96276	0.99941	0.9994	0.99554	0.16503	0.99954	2.0828e-07	2.6449e-11	0.00012497	1.7467e-05	4.2941e-05	5.5208e-05	1.3449e-05	2.2302e-08	9.5848e-10	3.029e-11	4.3782e-12	3.8498e-06	0.00010938	0.00021806	5.4213e-07	0.00011409	1.0365e-06	0.0043351	2.1186e-06	6.7708e-07	1.7498e-10	6.2637e-12	1.3126e-09	1.575e-11	6.9008e-05	2.4904e-05	0.83006	7.9092e-08	5.3183e-08	2.6329e-11	0.16481	1-2-3-5	0.83006	4
8131067	GPR146	7	8131067	rs1133043	0.85946	0.19971	0.70609	0.93479	0.93438	0.91845	0.98969	0.71329	1.1604e-06	1.6327e-09	0.00040638	0.023302	1.7697e-05	0.0035453	1.5871e-05	2.4092e-05	5.5562e-11	1.0484e-09	1.9617e-07	5.5921e-06	0.041026	1.8504e-05	1.6799e-05	0.0013667	0.053937	0.00068837	0.00038059	6.489e-09	1.9982e-09	7.674e-08	5.0636e-10	8.5929e-09	0.0004147	0.16271	0.0042436	1.3128e-05	6.6056e-08	2.6758e-09	0.70787	1-2-3-4-5	0.70787	5
8130768	RNASET2	6	8130768	rs394522	1	0.999	1	1	1	0.34825	1	0.31564	4.5639e-11	4.6325e-15	1.8188e-11	3.5828e-08	4.7399e-13	4.4e-06	1.2192e-10	1.9493e-08	6.0725e-16	5.2279e-16	1.7738e-12	7.4989e-12	2.209e-08	5.6238e-13	1.7152e-11	9.5685e-08	0.65171	2.0368e-07	4.6562e-08	2.9453e-14	5.9591e-13	1.1833e-13	2.5306e-16	5.7283e-14	1.9981e-10	0.032645	2.2251e-07	2.9685e-05	6.0594e-12	4.8301e-15	0.31561	1-2-4	0.65171	3
8130474	SERAC1	6	8130474	rs11756587	0.99975	0.99408	0.99987	0.99999	0.9998	0.99966	0.14839	0.96232	1.5886e-07	2.0709e-13	2.4584e-06	4.2354e-08	4.1784e-09	0.000132	0.00017425	9.3562e-09	1.6862e-11	2.9183e-12	3.3256e-14	1.9423e-09	3.3291e-06	1.6614e-07	1.4902e-10	0.033798	1.3443e-06	0.00020821	2.3521e-05	1.2848e-07	4.4285e-12	7.327e-13	4.7733e-12	1.4528e-14	1.0483e-07	0.0035499	0.81729	4.8125e-09	1.2011e-08	1.4682e-13	0.14481	1-2-3-5	0.81729	4
8130438	TFB1M	6	8130438	rs11751128	0.99864	0.30924	0.99775	0.99996	1	0.57611	0.35056	0.93591	1.9026e-08	1.568e-09	1.0821e-06	4.769e-07	1.5726e-07	0.060883	9.1331e-08	1.434e-09	5.6904e-12	1.3881e-10	6.5526e-11	4.0095e-05	1.2888e-06	1.1787e-07	2.9473e-09	0.0019399	0.000502	0.36244	2.2854e-08	2.132e-10	1.6447e-12	2.0584e-11	6.9493e-10	9.5295e-11	5.6684e-08	0.00076361	0.22413	1.6649e-05	3.1965e-11	1.3817e-11	0.34927	1-2-5	0.36244	3
8130211	SYNE1	6	8130211	rs4348331	0.80358	0.28732	0.69552	0.42975	0.42816	0.99975	0.77712	0.35301	8.9611e-08	2.9319e-10	0.1257	3.5528e-05	6.2808e-06	0.00015411	0.00073397	1.2752e-08	9.7203e-12	6.2127e-08	4.0346e-11	1.2885e-06	0.4414	0.0012	1.388e-07	0.0248	3.6665e-06	5.0342e-05	0.00085574	1.5463e-07	5.245e-12	5.1796e-08	1.7423e-08	8.8991e-12	0.0019079	0.053313	0.07023	3.6475e-09	9.8526e-08	1.7226e-09	0.27961	3-4	0.4414	2
8130191	RMND1	6	8130191	rs6916340	0.99999	0.36578	0.99999	0.99995	0.99995	1	0.57651	0.98939	2.0405e-11	3.8566e-13	2.5179e-05	1.965e-09	1.4235e-10	1.0185e-06	6.9187e-07	2.7656e-12	1.0651e-15	2.4124e-09	3.7476e-14	1.391e-09	2.1477e-05	9.5762e-07	4.5552e-12	0.0084131	1.29e-08	3.7355e-07	1.7759e-07	7.0691e-10	6.8368e-16	4.1501e-10	2.2155e-09	8.7641e-15	7.1774e-07	0.0021475	0.41505	1.8794e-11	1.8266e-10	1.3508e-10	0.57434	1-2-3-4-5	0.57434	5
8130176	ULBP3	6	8130176	rs17510968	0.9766	0.77735	0.98456	0.99979	0.9998	0.97452	0.76735	0.98587	2.1846e-08	1.0231e-09	1.4486e-05	3.1037e-05	1.267e-06	0.0061358	2.7915e-07	1.888e-08	6.0048e-12	6.107e-10	7.0959e-10	1.0433e-05	0.00012975	2.4646e-06	3.5019e-07	0.0024728	0.00037239	0.018928	6.4061e-07	8.2341e-10	3.16e-11	1.0109e-09	1.3242e-09	3.7223e-10	1.5341e-05	0.0049727	0.20509	3.2043e-06	1.8411e-09	2.944e-10	0.76182	1-2-3-4-5	0.76182	5
8130129	NUP43	6	8130129	rs10782316	1	0.16472	1	1	1	1	1	0.99999	2.5879e-14	1.1716e-17	1.106e-10	6.7758e-10	1.5572e-13	1.9428e-11	1.6949e-11	1.8993e-12	6.0349e-18	1.8222e-16	7.6989e-16	2.0926e-13	2.4731e-07	2.7053e-11	8.372e-12	5.3206e-10	3.21e-10	3.8626e-11	2.528e-09	3.2645e-14	1.8932e-15	5.5451e-14	5.4343e-16	1.1763e-15	1.1881e-08	5.4662e-06	4.1636e-08	1.7274e-11	2.8866e-12	3.7488e-14	0.99999	1-2-3-4-5	0.99999	5
8129728	AHI1	6	8129728	rs6908428	1	0.88584	1	1	1	1	0.16644	1	1.8569e-13	1.0917e-17	6.2673e-12	2.5464e-15	3.1386e-14	3.2908e-09	7.9867e-11	1.217e-14	1.4549e-16	9.4328e-17	9.5302e-19	8.2621e-13	4.3083e-12	4.7578e-12	6.979e-16	1.2161e-07	1.658e-11	4.8297e-08	1.0609e-11	3.9718e-13	3.1295e-17	8.0608e-18	1.7443e-15	2.6678e-18	1.1052e-12	1.0158e-08	0.83356	6.5286e-13	2.9126e-14	1.5395e-17	0.16644	1-2-3-5	0.83356	4
8129695	ALDH8A1	6	8129695	rs1014021	0.99983	0.28001	0.99969	0.99996	0.99995	0.99977	0.92411	0.99366	9.8705e-09	6.4639e-12	2.7143e-06	6.1411e-07	1.3555e-08	0.00010576	1.1905e-06	1.0927e-08	1.0556e-12	6.4937e-11	5.2215e-12	6.1342e-08	3.5558e-05	3.7827e-07	2.3211e-09	0.00070359	1.4912e-05	0.00010376	5.9816e-06	3.4627e-09	4.3623e-12	2.0123e-10	4.1706e-10	2.1525e-12	2.2743e-06	0.0054663	0.07497	3.5805e-08	1.038e-08	1.374e-10	0.91859	1-2-3-4-5	0.91859	5
8129649	SLC18B1	6	8129649	rs12211425	0.99998	0.488	0.99997	1	1	0.99851	0.59536	0.99649	6.9267e-10	4.5895e-12	1.862e-07	2.3551e-08	1.2504e-09	0.00037932	1.4789e-07	2.4241e-10	5.5548e-14	1.6225e-11	1.4596e-12	3.6845e-08	8.537e-07	1.3906e-08	1.0059e-10	0.0019858	4.2852e-06	0.0011029	1.435e-07	1.0961e-10	9.658e-14	1.9012e-11	2.9614e-11	7.7743e-13	3.3665e-08	0.00114	0.40118	3.3792e-08	9.8914e-11	7.3597e-12	0.59421	1-2-3-4-5	0.59421	5
8129637	VNN2	6	8129637	rs6569843	0.99952	0.35599	0.99932	0.93013	0.93009	0.99699	0.99999	0.91785	1.77e-09	6.2877e-12	1.7434e-06	0.0027462	1.3038e-08	2.2059e-06	2.4467e-08	2.5449e-07	5.6964e-14	5.6014e-12	2.5968e-08	2.353e-08	0.066633	5.3486e-08	1.2585e-06	9.4839e-07	0.00025822	6.8978e-07	3.6212e-05	9.1936e-12	3.33e-11	1.3489e-07	5.7784e-12	2.3774e-09	0.00048683	0.012469	6.0407e-06	2.3195e-07	8.2327e-09	3.5655e-08	0.91736	1-2-3-4-5	0.91736	5
8129618	VNN1	6	8129618	rs3798792	1	0.32059	1	0.99928	0.99927	1	0.99775	0.99919	1.1995e-11	4.7314e-15	8.2908e-05	4.1895e-09	1.8723e-10	5.14e-09	2.8446e-06	6.6088e-12	1.1607e-15	1.125e-11	2.4825e-15	3.388e-11	0.0006198	2.8242e-06	2.0959e-11	1.4906e-05	4.2815e-10	2.9358e-09	9.1515e-06	2.5299e-09	2.4566e-15	1.5975e-11	1.9634e-11	8.6289e-16	1.7288e-05	8.2301e-05	0.0021458	7.9011e-13	1.5242e-08	9.3796e-12	0.99702	1-2-3-4-5	0.99702	5
8129482	SAMD3	6	8129482	rs7749850	0.87146	0.7975	0.91368	0.99982	0.99949	0.35051	0.11972	0.62462	7.3762e-05	5.9526e-11	7.7279e-05	1.9117e-05	1.551e-06	0.3568	0.00020159	4.5133e-06	2.1886e-09	2.1792e-11	7.6306e-12	3.6448e-07	7.3323e-05	2.2821e-06	4.3212e-08	0.012077	0.0024305	0.29016	5.0362e-05	9.4317e-08	8.2644e-10	5.25e-12	1.892e-11	2.2743e-12	1.2486e-06	0.0035788	0.22089	5.8698e-06	1.6622e-08	6.3703e-13	0.11355	1-2	0.3568	2
8129379	ECHDC1	6	8129379	rs9398840	0.99951	0.21509	0.99886	0.30576	0.30504	0.46771	0.99991	0.29133	1.2512e-08	2.9494e-12	4.2263e-06	0.52736	5.3495e-08	1.0884e-05	6.405e-07	3.8041e-05	3.5e-13	2.5783e-12	2.4094e-08	1.0348e-08	0.15617	1.0824e-07	0.0018631	1.5321e-05	0.0030054	2.1e-06	0.00068507	1.5062e-10	1.9203e-08	8.2358e-09	1.3117e-12	1.4812e-08	0.008844	0.021383	5.4961e-05	5.368e-06	3.5029e-07	1.9498e-09	0.28056	4	0.52736	1
8129363	HDDC2	6	8129363	rs1040803	1	0.99933	1	0.99998	0.99998	1	1	0.99979	3.3542e-15	1.5026e-18	1.9136e-10	3.9098e-09	1.404e-14	6.9011e-12	1.4528e-11	4.8864e-12	2.2039e-19	2.936e-16	7.316e-15	1.5596e-14	1.5369e-05	8.5254e-12	6.7604e-12	5.4165e-10	1.6145e-09	3.6141e-12	4.3396e-07	9.8732e-15	1.2481e-15	9.0717e-12	2.7645e-16	1.666e-15	2.4174e-07	0.00019019	6.6132e-09	3.1688e-12	2.338e-09	1.7307e-12	0.99979	1-2-3-4-5	0.99979	5
8129254	MAN1A1	6	8129254	rs195075	0.7701	0.86677	0.85071	0.99853	0.99847	0.41859	0.26355	0.79809	5.5809e-06	1.5698e-09	0.00077533	6.6215e-05	2.4094e-06	0.18662	4.3214e-05	6.7824e-07	1.5294e-10	7.1328e-10	4.0711e-10	7.9779e-06	0.00059636	1.5334e-05	1.1573e-07	0.0072237	0.0026262	0.39205	1.5395e-05	1.6106e-08	1.1775e-10	2.3794e-10	5.1097e-10	1.6723e-10	8.3939e-06	0.0039412	0.14971	2.8262e-05	4.2797e-09	3.0149e-11	0.25627	1-2-5	0.39205	3
8129193	CEP85L	6	8129193	rs9489520	0.99957	0.99825	0.99978	0.19768	0.1964	1	0.38829	0.16673	2.0395e-10	1.5666e-13	0.50331	6.6436e-08	4.2666e-09	6.9459e-08	0.00093316	2.7422e-11	9.4028e-15	1.6066e-07	2.0637e-14	6.8686e-10	0.29554	0.002157	1.2684e-10	0.023309	1.5399e-09	2.9144e-08	0.0003428	1.731e-07	6.0093e-15	2.5056e-08	3.8904e-08	4.824e-15	0.0013092	0.0098356	0.082002	2.0939e-12	4.8649e-08	1.1058e-09	0.081256	3	0.50331	1
8128939	TRAF3IP2	6	8128939	rs9320367	0.87159	0.94265	0.92656	0.11164	0.10655	0.99534	0.99725	0.093525	9.101e-08	8.0592e-11	0.0017488	0.0045446	2.8735e-06	3.2948e-05	4.0178e-05	1.3726e-06	5.2787e-12	2.5591e-10	5.2637e-10	8.3279e-07	0.87932	2.8071e-05	3.0491e-06	0.00012906	4.4458e-05	2.6047e-05	0.005048	7.9033e-09	1.4554e-10	1.1103e-08	2.3206e-10	1.0091e-10	0.0027078	0.015565	0.00074418	4.3566e-08	3.1481e-07	7.0026e-10	0.090012	3-4	0.87932	2
8128850	SLC22A16	6	8128850	rs2428175	0.995	0.96112	0.99733	0.68575	0.6834	1	0.19898	0.73214	1.7649e-09	1.2539e-12	0.23383	5.2158e-07	6.2502e-08	6.2695e-07	0.0021947	2.2724e-10	1.7483e-13	7.7372e-09	2.2595e-13	8.0299e-09	0.026481	0.050039	1.5964e-09	0.0043729	1.6457e-08	4.1243e-07	0.0001352	2.2387e-05	8.7631e-14	8.6408e-10	4.1391e-08	6.3254e-14	0.0038967	0.00083976	0.51056	2.9962e-11	7.2454e-07	5.6211e-10	0.16762	1-2-3-5	0.51056	4
8128843	DDO	6	8128843	rs2011785	1	0.48525	1	0.16639	0.16465	1	0.078022	0.10926	3.1044e-12	3.9272e-15	0.79021	1.006e-09	4.5678e-11	2.4001e-09	0.0016384	4.3794e-13	1.1112e-16	4.9929e-07	4.474e-16	1.1693e-11	0.041777	0.0013755	1.9994e-12	0.051529	4.3032e-11	6.2653e-10	0.00010617	1.5833e-07	8.7995e-17	1.4021e-08	4.5464e-08	9.1279e-17	0.00024505	0.0054809	0.077221	4.5131e-14	1.3635e-08	4.9375e-10	0.030413	3	0.79021	1
8128737	MICAL1	6	8128737	rs9372213	0.99994	0.39152	0.99993	0.99999	0.99999	0.99994	0.99449	0.99988	9.3584e-10	1.762e-12	5.9446e-07	2.0199e-07	9.5368e-09	6.4437e-06	3.8673e-08	6.1681e-10	1.1131e-13	2.6958e-12	7.0665e-13	2.3635e-08	4.3215e-06	6.2819e-08	1.2382e-09	1.1043e-05	5.384e-07	5.4843e-05	2.1098e-07	5.4806e-11	4.8584e-13	2.2449e-12	6.2811e-12	3.9079e-13	2.0532e-07	9.8564e-05	0.0054384	1.6977e-08	4.8653e-10	6.1918e-13	0.99438	1-2-3-4-5	0.99438	5
8128698	SESN1	6	8128698	rs12196024	0.99834	0.19768	0.99581	0.99965	0.98593	0.62862	0.432	0.5995	0.0060439	1.2042e-11	6.2354e-05	5.568e-06	3.599e-07	0.33159	0.0053875	5.1112e-05	1.6622e-08	4.7958e-11	5.2229e-12	1.614e-07	0.00024976	1.0589e-05	2.6831e-08	0.031265	0.0019392	0.031752	0.002235	1.725e-06	4.8639e-09	7.604e-11	2.7133e-10	4.0874e-12	2.0999e-05	0.021671	0.16189	1.3226e-06	8.2577e-07	7.8159e-11	0.40582	1-2-3-4-5	0.40582	5
8128638	SCML4	6	8128638	rs6909292	0.99792	0.47517	0.99776	0.35582	0.35526	0.48138	0.99999	0.32207	1.8869e-09	1.7342e-12	4.5116e-06	0.50076	2.5351e-08	1.4852e-06	4.3055e-08	7.4287e-05	9.7068e-14	1.2222e-12	2.406e-07	7.5325e-09	0.14073	9.763e-08	0.00037565	4.4848e-07	0.017382	6.6168e-07	0.00048794	1.7853e-11	1.5992e-08	2.4084e-08	8.2954e-13	3.1986e-08	0.0023061	0.018488	3.0282e-06	2.1656e-05	1.8129e-07	2.4425e-09	0.31936	4	0.50076	1
8128429	CCNC	6	8128429	rs514769	0.8326	0.39341	0.79586	0.98872	0.97904	0.98785	0.49506	0.9489	2.066e-05	2.0265e-09	0.0040278	0.00017223	1.5818e-05	0.006031	0.0078973	2.3366e-06	4.7171e-09	1.5814e-09	1.8797e-10	6.3771e-06	0.0065455	0.00027384	6.5744e-07	0.015653	0.0001471	0.0057519	0.001744	1.9949e-05	2.1506e-09	5.1812e-10	1.6888e-09	4.5478e-11	0.00023354	0.0088634	0.46524	4.221e-07	2.8757e-06	8.2116e-11	0.47735	1-2-3-4-5	0.47735	5
8128409	USP45	6	8128409	rs12717185	0.98294	0.60447	0.98564	0.99982	0.9998	0.99219	0.21045	0.49842	8.6499e-08	8.9692e-10	5.3968e-05	7.6986e-06	2.8974e-07	0.0068611	8.9549e-06	1.7397e-08	2.6308e-12	1.9467e-09	1.5734e-10	1.4035e-06	0.00011821	1.1763e-06	1.1581e-08	0.44769	0.00010343	0.00083542	3.5986e-06	1.801e-09	2.4372e-12	7.0047e-10	4.2397e-10	1.5342e-11	1.2053e-06	0.046733	0.3341	5.3938e-08	5.6207e-10	2.4571e-11	0.16348	1-2-3	0.44769	3
8128322	NDUFAF4	6	8128322	rs6684	0.95899	0.44087	0.95371	0.99924	0.99972	0.92785	0.27929	0.99857	1.5456e-07	5.333e-10	7.3535e-05	2.3987e-05	3.7786e-05	0.00079636	1.9381e-06	1.7644e-08	1.2615e-10	2.5509e-10	5.0294e-11	0.00047924	7.3405e-05	4.836e-05	7.2472e-07	0.00034596	1.1181e-05	0.070798	5.2869e-07	1.4682e-08	5.6961e-11	4.4621e-11	3.681e-08	1.1442e-09	2.0467e-05	0.00010491	0.64813	1.903e-06	2.518e-09	5.4475e-10	0.27905	1-2-3-5	0.64813	4
8128316	GPR63	6	8128316	rs9374164	0.99762	0.41937	0.99714	0.99992	0.99991	0.98337	0.16962	0.99922	6.7693e-08	5.5085e-12	1.7798e-05	1.1485e-06	4.1498e-06	0.00014482	7.699e-06	5.4922e-09	3.6902e-10	1.1531e-11	5.9233e-13	1.1528e-06	1.4339e-05	3.5247e-05	5.3987e-08	0.00050784	1.22e-06	0.016481	1.2979e-06	3.6601e-07	6.8467e-11	1.9415e-12	4.2437e-10	3.8161e-12	9.0343e-06	8.83e-05	0.81318	1.9135e-07	2.708e-08	6.8558e-12	0.16951	1-2-3-5	0.81318	4
8128099	GABRR2	6	8128099	rs7764923	0.97693	0.72478	0.98363	0.99973	0.99931	0.99353	0.9458	0.97075	1.122e-06	5.0642e-11	2.8369e-05	1.4373e-05	1.6461e-07	0.0052108	8.7494e-05	6.9823e-07	1.7876e-11	4.5744e-11	3.3994e-11	1.2345e-07	0.00022568	7.0653e-07	1.6374e-08	0.0038815	0.00050493	0.00073616	0.00032494	3.3675e-08	5.2373e-11	7.4682e-11	2.8622e-11	3.9768e-12	2.8396e-06	0.018975	0.044254	2.6219e-07	1.3816e-07	7.7872e-12	0.92575	1-2-3-4-5	0.92575	5
8127380	LGSN	6	8127380	rs1320102	0.95998	0.65012	0.96885	0.62015	0.61986	0.8988	0.99975	0.59735	8.0109e-08	1.1866e-10	4.3297e-05	0.096355	1.9404e-06	4.4809e-05	6.0567e-07	8.7333e-06	3.9588e-12	3.803e-11	4.2846e-07	1.1179e-06	0.27713	3.1183e-06	0.00013735	9.2109e-06	0.0046098	2.9625e-05	0.00028519	4.2069e-10	2.2797e-09	1.8759e-07	7.2991e-11	7.9578e-08	0.006177	0.024165	0.00011872	7.5037e-06	1.4032e-07	2.9338e-08	0.59087	1-2-3-4-5	0.59087	5
8127346	RAB23	6	8127346	rs1547226	1	0.39819	1	0.99999	0.99999	1	0.11013	0.99669	1.9556e-11	3.0741e-13	3.3995e-06	9.2539e-10	9.2613e-11	1.6603e-06	4.9636e-07	1.8168e-12	1.4375e-15	3.2091e-10	1.4682e-14	1.6676e-09	1.4459e-06	2.0193e-07	2.5765e-12	0.0031183	8.8637e-09	9.8165e-07	5.2333e-08	1.0098e-09	5.8516e-16	1.409e-11	7.5181e-10	5.1246e-15	5.6889e-08	0.00018837	0.88674	1.8511e-11	8.6866e-11	6.495e-12	0.10994	1-2-3-5	0.88674	4
8127051	TRAM2	6	8127051	rs9367490	0.99996	0.63983	0.99997	0.066199	0.064886	1	0.56496	0.061512	2.5385e-11	1.1954e-14	0.42819	1.6147e-06	3.091e-10	6.4415e-09	0.0003439	7.4467e-10	7.845e-16	1.5278e-08	1.3075e-13	5.3587e-11	0.50127	0.00061677	1.2158e-09	0.0014279	1.8221e-08	2.883e-09	0.00096933	3.5907e-08	6.8573e-14	1.9224e-08	4.4707e-09	4.1999e-14	0.0037188	0.0062813	0.0044588	3.4974e-11	1.4571e-07	1.096e-09	0.052717	3-4	0.50127	2
8126710	SUPT3H	6	8126710	rs227850	0.99078	0.11556	0.96055	0.99983	0.99982	0.58318	0.12254	0.96992	2.4659e-06	2.7711e-10	2.1026e-05	4.2361e-05	3.1619e-06	0.027855	8.5968e-06	2.3406e-07	4.5252e-09	4.4363e-11	3.5729e-11	5.9354e-06	9.0498e-05	2.4874e-06	1.2329e-07	0.0014703	0.00015992	0.38875	4.042e-06	1.1197e-07	6.2394e-10	1.698e-11	1.757e-10	2.5679e-11	2.6258e-06	0.00042629	0.45934	3.7685e-06	1.3145e-08	5.4952e-12	0.12181	1-2-3-5	0.45934	4
8126531	CRIP3	6	8126531	rs7692	0.99284	0.31377	0.98859	0.99591	0.99517	0.99949	0.15031	0.97152	9.4141e-08	1.4381e-10	0.0028731	1.1248e-05	2.8668e-07	0.00038863	0.00069013	1.0712e-08	2.138e-12	4.8225e-09	1.3394e-11	2.9048e-07	0.0011632	2.8502e-05	1.4317e-08	0.020094	4.2774e-06	0.00010191	5.352e-05	1.6789e-07	1.45e-12	4.3895e-10	2.207e-09	1.8166e-12	1.124e-05	0.0031996	0.82551	3.5643e-09	1.1204e-08	3.2647e-11	0.14587	1-2-3-5	0.82551	4
8126452	PEX6	6	8126452	rs2395943	1	0.76207	1	1	1	1	1	0.99989	1.8603e-13	5.3756e-18	1.8602e-09	2.6133e-10	5.3219e-14	4.0026e-11	4.5849e-10	4.4422e-12	8.6739e-18	6.1934e-16	1.6417e-16	9.6278e-14	9.2352e-07	7.7093e-11	7.6749e-13	7.8958e-09	2.6007e-10	2.417e-11	2.1169e-08	3.7115e-13	1.1806e-15	6.7864e-14	7.02e-16	6.213e-17	2.1269e-08	0.00010459	1.1637e-07	4.2465e-13	9.2674e-11	9.1747e-15	0.99989	1-2-3-4-5	0.99989	5
8126347	USP49	6	8126347	rs9394833	0.97019	0.6597	0.97689	0.073369	0.071367	0.99997	0.60232	0.064458	2.734e-08	2.6881e-11	0.37471	1.4523e-05	4.6344e-07	1.1936e-05	0.0010401	7.8575e-09	1.1511e-12	2.1744e-08	4.549e-12	1.0567e-07	0.54795	0.0017953	2.2669e-08	0.0044113	4.0532e-07	4.449e-06	0.00096124	1.9789e-07	1.3758e-12	1.152e-08	6.7184e-09	9.4409e-13	0.0021555	0.0064369	0.0157	4.6709e-10	1.1869e-07	5.017e-10	0.044802	3-4	0.54795	2
8126296	TREML3P	6	8126296	rs1872241	1	0.22628	1	0.19816	0.19733	1	0.99999	0.17797	2.3999e-13	1.4454e-16	9.165e-06	1.7432e-08	2.6694e-12	1.0755e-10	7.1528e-08	9.786e-12	9.6545e-18	9.4789e-13	3.7014e-15	5.5556e-13	0.80142	5.5254e-08	1.5548e-11	3.1096e-07	4.1985e-10	3.6311e-11	0.00083145	1.3018e-11	1.2861e-15	2.6634e-08	3.1279e-13	5.2961e-16	0.00041285	0.019772	1.2181e-06	3.9902e-13	4.9977e-08	5.4474e-10	0.17755	3-4	0.80142	2
8126244	LRFN2	6	8126244	rs2494938	0.84502	0.29461	0.75799	0.99089	0.99853	0.88238	0.67615	0.96218	1.6586e-07	2.0557e-07	0.00010278	0.00037236	2.186e-05	0.023311	1.2771e-06	9.3998e-08	2.7606e-11	3.2116e-08	9.096e-08	0.0076407	0.00083252	2.4377e-05	5.6081e-06	0.0036754	0.002107	0.084143	2.0413e-06	2.6156e-09	1.1304e-10	3.1644e-08	2.3031e-07	1.2936e-07	0.00010524	0.0074105	0.20493	1.7246e-05	3.637e-09	2.2124e-08	0.6653	1-2-3-4-5	0.6653	5
8126163	KCNK17	6	8126163	rs11756091	0.99998	0.68459	0.99998	1	0.9996	0.30122	0.10123	0.21672	7.4193e-05	1.1098e-13	7.4093e-09	4.0537e-09	1.7843e-10	0.66742	0.00027773	2.2954e-06	3.5509e-10	2.5387e-14	1.4524e-14	2.311e-10	9.9984e-09	2.0179e-10	5.9224e-12	0.092766	0.003572	0.027707	4.8934e-05	3.2011e-08	1.4849e-10	7.2337e-15	1.1845e-14	1.8835e-15	1.3853e-10	0.019112	0.11052	1.0582e-06	5.9699e-09	4.9979e-16	0.078492	1-2	0.66742	2
8126102	MDGA1	6	8126102	rs6938061	1	0.99685	1	1	1	0.95564	0.038521	1	1.5351e-12	1.3413e-15	9.2409e-13	2.7932e-13	8.4681e-10	1.0353e-08	6.9256e-12	7.5349e-14	2.9527e-14	2.0937e-16	7.0945e-17	3.9778e-09	8.6292e-13	3.4845e-10	6.6638e-12	5.2615e-10	3.7973e-11	0.044362	1.0661e-12	1.0343e-12	4.1957e-15	2.7485e-17	7.4353e-14	3.9558e-15	7.8435e-11	7.9702e-11	0.91712	1.1274e-07	7.205e-14	5.7293e-16	0.038521	1-2-3-5	0.91712	4
8126095	CCDC167	6	8126095	rs1757181	0.99996	0.4969	0.99996	1	1	0.076663	0.010449	0.051004	2.9497e-08	1.4069e-12	2.8625e-08	3.7578e-08	5.3933e-10	0.91203	2.1005e-07	1.8382e-09	3.7089e-13	4.6744e-13	1.4178e-13	5.4704e-09	6.914e-08	7.7207e-10	4.3491e-11	0.0348	0.0004578	0.010846	4.1862e-08	3.7922e-11	2.4984e-13	9.0766e-14	3.8741e-13	3.1441e-14	9.2194e-10	0.0017044	0.031872	1.5009e-07	8.9159e-12	1.0495e-14	0.0082863	1-2	0.91203	2
8125993	ETV7	6	8125993	rs2234071	0.99004	0.53951	0.99061	0.99998	0.99999	0.60806	0.38633	0.60969	8.2898e-08	4.6133e-09	3.9625e-06	1.9329e-06	1.417e-07	0.32401	3.5229e-07	6.115e-09	2.5937e-12	4.9638e-10	2.3306e-10	1.2153e-05	4.0814e-06	1.1723e-07	3.1247e-09	0.031031	0.0014075	0.066506	8.4944e-08	1.2998e-10	1.0226e-12	9.8684e-11	3.2487e-10	4.0788e-11	5.9988e-08	0.033848	0.19211	1.3262e-06	2.2595e-11	8.6714e-12	0.35106	1-2-3-4-5	0.35106	5
8125766	BAK1	6	8125766	rs513349	0.97627	0.83114	0.98533	0.98187	0.98143	0.99781	0.99971	0.95923	3.9892e-08	1.3552e-11	1.1339e-05	0.0018272	3.1234e-07	2.7124e-05	5.1935e-07	1.9871e-06	2.5696e-12	5.345e-12	5.7296e-10	9.4333e-08	0.016139	5.5355e-07	1.7193e-06	7.8658e-06	0.00030361	2.884e-05	0.00044298	4.0865e-10	2.57e-10	1.0901e-09	7.6958e-12	1.2205e-10	0.00014837	0.022013	0.00021641	5.1944e-07	8.4516e-08	1.3546e-10	0.95883	1-2-3-4-5	0.95883	5
8125436	HLA-DRB5	6	8125436	rs9271055	1	0.42144	1	1	1	1	0.12641	1	3.7401e-13	3.2347e-16	1.2579e-09	3.7149e-13	9.4997e-12	2.1385e-09	1.9732e-10	3.3459e-14	2.5275e-16	1.102e-14	5.7977e-17	3.0933e-11	1.0448e-09	1.0069e-09	2.2825e-13	3.1018e-08	2.7702e-11	2.2192e-08	3.7186e-11	2.05e-12	9.0677e-17	1.5399e-15	1.2362e-13	1.1318e-16	3.2981e-10	6.0776e-09	0.87359	3.9888e-13	6.0622e-13	1.1574e-15	0.12641	1-2-3-5	0.87359	4
8124583	ZSCAN23	6	8124583	rs2859365	0.98995	0.30258	0.98315	0.99995	0.99996	0.45047	0.066932	0.99902	4.4912e-08	9.0643e-11	9.918e-06	3.8992e-06	5.3914e-06	0.00078433	4.5233e-07	4.3198e-09	8.2758e-11	4.9114e-11	7.6757e-12	8.7873e-06	1.027e-05	7.0003e-06	8.8562e-08	0.0001429	4.3148e-06	0.54872	1.0849e-07	4.8385e-09	1.8779e-11	6.8716e-12	8.1669e-10	2.8161e-11	2.4819e-06	2.4647e-05	0.38339	1.9537e-06	5.5905e-10	1.2536e-11	0.066884	1-2-5	0.54872	3
8124510	HIST1H2BL	6	8124510	rs200968	0.87141	0.055893	0.42773	0.75476	0.75436	0.97751	0.98137	0.69779	1.4963e-06	6.8355e-09	0.0019437	0.014998	3.0862e-05	0.004032	2.2507e-05	4.4795e-06	7.0517e-11	4.6758e-09	2.0143e-08	1.7219e-05	0.22725	5.1997e-05	9.9959e-06	0.0015839	0.002234	0.0011584	0.00039018	9.041e-09	4.9593e-10	7.1744e-08	2.183e-09	1.7229e-09	0.00093726	0.049747	0.0097894	1.6019e-06	5.8257e-08	2.8728e-09	0.68579	1-2-3-4-5	0.68579	5
8124502	ZNF184	6	8124502	rs12662076	0.9861	0.14228	0.95179	0.98265	0.98075	0.96041	0.99869	0.91658	7.5565e-07	2.9759e-11	3.5165e-05	0.010645	6.5126e-07	0.00039937	3.334e-06	0.00040553	4.8716e-11	1.0516e-11	2.3284e-09	1.4844e-07	0.0065719	9.5774e-07	7.8635e-06	3.7006e-05	0.027758	0.00033352	0.0014867	2.1212e-09	4.4427e-08	5.1603e-10	7.9462e-12	3.6024e-10	9.1441e-05	0.036075	0.00049738	3.9898e-05	4.5069e-07	4.9612e-11	0.91561	1-2-3-4-5	0.91561	5
8124351	SLC17A3	6	8124351	rs645279	0.99871	0.92616	0.99929	1	1	0.09278	0.019945	0.094391	5.2767e-08	8.9472e-11	3.4983e-07	1.5477e-07	8.997e-09	0.87793	4.5023e-07	3.1509e-09	1.1765e-12	1.3486e-11	4.4936e-12	2.4809e-07	3.8017e-07	1.1535e-08	2.5548e-10	0.024354	0.00097389	0.02832	8.1019e-08	1.3133e-10	4.7672e-13	2.0275e-12	9.8183e-12	8.9801e-13	6.2957e-09	0.0023545	0.049454	4.1633e-07	2.005e-11	2.1846e-13	0.016616	1-2	0.87793	2
8124134	TPMT	6	8124134	rs2518463	0.97589	0.20514	0.94227	0.99305	0.98548	0.99904	0.99489	0.87132	5.4854e-07	5.4752e-11	0.00024073	0.00033026	9.1472e-07	0.00026611	0.00014502	3.5615e-06	1.266e-11	9.9572e-11	1.4095e-10	1.7255e-07	0.0063133	4.757e-06	3.2175e-07	0.0012544	0.00029927	5.4451e-05	0.0074248	1.8776e-08	2.7128e-10	5.4947e-10	4.6764e-11	1.7813e-11	5.4954e-05	0.1124	0.0031404	1.6767e-07	7.5167e-07	3.4969e-11	0.86806	1-2-3-4-5	0.86806	5
8123961	TBC1D7	6	8123961	rs555100	0.99296	0.52251	0.99313	0.99996	0.99996	0.98322	0.9403	0.87472	2.5053e-07	1.4873e-10	6.0624e-06	5.2146e-06	9.4643e-08	0.011843	4.0562e-06	8.7357e-08	6.8979e-12	9.0014e-11	1.6937e-10	3.5547e-07	2.3219e-05	1.7169e-07	7.626e-09	0.010801	0.0024516	0.0024746	3.6849e-06	1.149e-09	1.2684e-11	2.4615e-10	3.7607e-11	1.7328e-11	3.0119e-07	0.10014	0.034569	2.0808e-06	7.9071e-10	1.1364e-11	0.83767	1-2-3-4-5	0.83767	5
8123802	BLOC1S5	6	8123802	rs10458106	0.99975	0.12393	0.99896	0.99568	0.99551	0.99995	0.99778	0.98866	4.7029e-09	2.8894e-12	5.314e-06	1.4391e-05	1.7667e-08	1.3109e-05	8.0377e-07	3.0575e-08	2.2586e-13	7.8197e-12	2.2335e-11	1.8109e-08	0.0042815	1.846e-07	1.7724e-08	3.9836e-05	1.23e-05	1.4663e-05	0.00017143	4.2372e-10	4.6881e-12	4.7586e-10	1.1336e-11	5.9507e-12	2.1276e-05	0.0068018	0.0021449	3.36e-08	3.0112e-08	8.2208e-11	0.98648	1-2-3-4-5	0.98648	5
8123744	F13A1	6	8123744	rs3844196	0.87063	0.38415	0.83412	0.96834	0.96828	0.99961	0.91922	0.99217	9.2175e-08	2.2946e-10	0.00085784	5.922e-05	2.7403e-05	8.331e-05	2.1279e-05	3.512e-08	1.233e-10	3.2042e-10	3.6233e-11	3.6253e-06	0.0064542	0.0023454	3.1207e-06	0.0001247	3.2167e-06	0.00021115	3.1455e-05	3.5049e-06	2.1914e-10	2.4619e-10	4.2061e-09	6.158e-11	0.021905	0.00019652	0.077104	3.6737e-08	6.9858e-06	1.4788e-09	0.89056	1-2-3-4-5	0.89056	5
8123728	LYRM4	6	8123728	rs12661523	0.88345	0.7352	0.91604	0.9973	0.99729	0.99912	0.98905	0.99682	1.0508e-07	7.8327e-11	0.00011223	0.00020045	4.5026e-06	0.00014056	2.7761e-06	1.3597e-07	1.6318e-11	5.6444e-11	9.0925e-11	1.4815e-06	0.0018583	2.3944e-05	2.5415e-06	8.0557e-05	4.5238e-05	0.00048359	1.2031e-05	6.8828e-09	1.4572e-10	1.4162e-10	2.8547e-10	1.6986e-10	0.00049754	0.0007302	0.010098	1.2861e-06	4.4119e-08	2.4409e-10	0.9857	1-2-3-4-5	0.9857	5
8123678	PXDC1	6	8123678	rs4275102	0.95618	0.55344	0.95947	0.037201	0.035496	0.99949	0.99677	0.033246	2.6124e-08	2.3146e-11	0.0027888	0.00049341	7.9111e-07	8.7842e-06	1.4349e-05	1.0886e-07	1.47e-12	3.3072e-10	6.6866e-11	1.2937e-07	0.95709	3.4118e-05	4.1169e-07	6.1476e-05	3.5945e-06	4.46e-06	0.0016908	3.8214e-09	1.4535e-11	1.0037e-08	1.7189e-10	1.2185e-11	0.0023898	0.0046008	0.00031829	3.9941e-09	1.2328e-07	4.4804e-10	0.030498	3-4	0.95709	2
8123644	TUBB2A	6	8123644	rs909962	0.98404	0.53078	0.98499	0.99641	0.99639	0.99983	0.41128	0.99539	3.4072e-08	4.8549e-11	0.001681	1.0675e-05	3.7769e-06	2.717e-05	1.7913e-05	5.0715e-09	1.0726e-11	2.1212e-09	7.1108e-12	1.4732e-06	0.0012615	0.00039396	1.5181e-07	0.0012812	6.2988e-07	0.00013001	4.4285e-06	1.0506e-07	8.5227e-12	3.3534e-10	1.6547e-08	1.4482e-11	0.00023542	0.00033042	0.58519	1.1435e-08	2.2271e-08	6.3185e-10	0.40943	1-2-3-5	0.58519	4
8123621	SERPINB6	6	8123621	rs2165125	0.99904	0.82471	0.99941	1	0.99991	0.46421	0.22146	0.39967	1.666e-05	1.0106e-12	2.7143e-07	1.5346e-07	8.1891e-09	0.47849	5.6552e-05	1.1825e-06	1.7147e-10	2.1695e-13	1.4987e-13	2.9692e-09	3.4517e-07	8.6072e-09	2.5992e-10	0.086316	0.004038	0.053236	1.5859e-05	9.9795e-09	9.8134e-11	6.1473e-14	1.3464e-13	2.3456e-14	5.5077e-09	0.031398	0.16042	2.5011e-06	2.3831e-09	5.2534e-15	0.186	1-2	0.47849	2
8123598	SERPINB1	6	8123598	rs15286	0.99999	0.61879	0.99999	1	0.99998	1	0.9757	0.99971	6.72e-09	9.8891e-15	5.9763e-07	4.4461e-09	5.6198e-10	1.2821e-06	1.0277e-05	1.1969e-09	4.0725e-13	1.4219e-13	2.7966e-15	7.1299e-11	9.6441e-07	4.8012e-08	3.0495e-11	0.00010805	4.0361e-08	1.0909e-06	7.6042e-06	3.8076e-09	3.9484e-13	5.3178e-14	2.1477e-13	9.5551e-16	4.3402e-08	0.00015719	0.024183	1.2399e-10	4.3635e-09	1.1742e-14	0.97553	1-2-3-4-5	0.97553	5
8123584	MYLK4	6	8123584	rs2038760	0.94708	0.93981	0.9704	0.99827	0.99823	0.99989	0.060552	0.99698	3.0386e-08	1.8981e-11	0.00092119	7.6903e-06	1.4094e-06	2.4074e-05	3.7634e-05	4.1591e-09	8.2265e-12	4.0878e-10	2.7195e-12	4.3176e-07	0.0003714	0.00038583	3.0525e-08	0.0015208	3.6083e-07	7.8738e-05	3.7474e-06	4.435e-07	2.8708e-12	4.1374e-11	3.6171e-09	1.8682e-12	4.5303e-05	0.00013638	0.93648	2.0128e-09	1.5604e-08	3.0894e-11	0.059987	1-2-3-5	0.93648	4
8123524	EXOC2	6	8123524	rs1890361	0.96288	0.32249	0.94219	0.45099	0.45021	0.99993	0.95068	0.49293	2.07e-08	9.0427e-11	0.027182	2.0905e-05	8.7144e-07	3.2191e-05	0.00014927	7.2638e-09	1.806e-12	3.0493e-09	1.6471e-11	3.2786e-07	0.47579	0.0030573	7.9096e-08	0.00066168	1.0916e-06	1.2345e-05	0.00062877	3.8166e-07	3.5476e-12	6.5824e-09	6.9936e-09	4.7953e-12	0.042956	0.0026063	0.018223	1.7882e-09	2.5111e-06	3.7334e-09	0.42867	3-4	0.47579	2
8123176	MAS1	6	8123176	rs6455679	0.78715	0.178	0.56718	0.97693	0.97637	0.93033	0.81206	0.62641	5.7731e-06	1.3257e-08	0.0026525	0.0017405	0.0002904	0.049958	0.0002038	4.3446e-06	4.6461e-10	1.7952e-08	1.6329e-08	5.8292e-05	0.017845	0.00021673	6.3339e-06	0.047502	0.010013	0.0075889	0.00040714	7.535e-08	6.6672e-10	4.7007e-08	6.9712e-09	1.338e-09	0.00026006	0.24326	0.079463	2.5883e-06	5.7298e-08	1.2067e-09	0.53852	1-2-3-4-5	0.53852	5
8123148	MRPL18	6	8123148	rs15982	0.99989	0.31616	0.99982	0.9954	0.99526	0.9401	0.99999	0.89858	2.7608e-09	1.0698e-12	1.6332e-07	0.0035819	3.5635e-09	8.361e-06	1.2112e-08	4.6512e-05	5.9064e-14	1.9102e-13	3.6509e-09	2.5098e-09	0.001009	5.2376e-09	8.0526e-07	5.4983e-07	0.056232	1.3349e-06	9.7702e-05	4.0428e-12	9.527e-10	4.0798e-10	1.0837e-13	3.1083e-10	7.48e-06	0.040441	2.1908e-06	3.2498e-05	9.2778e-09	2.9477e-11	0.89854	1-2-3-4-5	0.89854	5
8123044	TULP4	6	8123044	rs6916832	0.76044	0.51286	0.76181	0.99734	0.99731	0.99744	0.6068	0.98701	4.3831e-07	7.6982e-10	0.0013285	7.8663e-05	6.5655e-06	0.0012584	2.6068e-05	5.5502e-08	2.7471e-11	4.0721e-09	1.1444e-10	5.1383e-06	0.0011367	6.9051e-05	2.2443e-07	0.0070224	2.8101e-05	0.0011842	6.3411e-06	2.0363e-08	1.9188e-11	7.7905e-10	9.2852e-09	6.3436e-11	3.7017e-05	0.0021084	0.3823	1.7237e-07	4.1174e-09	4.9097e-10	0.6034	1-2-3-4-5	0.6034	5
8123038	GTF2H5	6	8123038	rs662185	0.99697	0.97938	0.99843	0.99335	0.9933	0.99999	0.99496	0.98859	2.1646e-09	2.1295e-12	0.00013189	5.4128e-06	1.1005e-07	1.6993e-06	2.4776e-06	3.2556e-09	3.4656e-13	5.3659e-11	3.6614e-12	3.4739e-08	0.0057993	4.0685e-05	3.5974e-08	5.6769e-05	7.1366e-07	2.8137e-06	4.5602e-05	1.0766e-08	2.3139e-12	5.4308e-10	3.4526e-10	2.9177e-12	0.00067502	0.0053635	0.0047989	3.3626e-09	1.2286e-07	4.3824e-10	0.98307	1-2-3-4-5	0.98307	5
8123006	SYNJ2	6	8123006	rs2502620	0.94396	0.19216	0.86367	0.48591	0.4846	0.99906	0.50684	0.49095	1.4418e-07	1.0009e-10	0.34654	0.00049965	4.4826e-05	4.7633e-05	0.00090141	4.2569e-07	2.0881e-10	4.888e-08	8.7527e-11	3.5108e-06	0.14901	0.0091521	1.6593e-05	0.0070088	1.3034e-05	0.00031495	0.00041347	1.3241e-06	2.4031e-09	9.6493e-09	5.8627e-08	2.3449e-10	0.0088188	0.0046101	0.12914	3.6735e-07	7.8791e-07	3.3726e-09	0.34346	3	0.34654	1
8122982	ZDHHC14	6	8122982	rs930125	0.85001	0.31367	0.77699	0.93401	0.93396	0.99937	0.25866	0.98761	2.1244e-07	2.8085e-10	0.0073676	7.0978e-05	5.2934e-05	0.0001098	4.5464e-05	3.1947e-08	7.1278e-11	4.8548e-09	3.424e-11	1.2964e-05	0.0036623	0.050952	1.0344e-06	0.00085147	2.5135e-06	0.00038268	1.0452e-05	2.6985e-06	4.0213e-11	5.5229e-10	3.4846e-07	6.4921e-11	0.0038698	0.00026913	0.68156	2.3901e-08	1.9347e-07	2.8475e-09	0.25078	1-2-3-5	0.68156	4
8122843	ESR1	6	8122843	rs17082253	0.77704	0.54531	0.78697	0.99983	0.99977	0.14518	0.047016	0.22202	1.2305e-05	5.4642e-10	5.6428e-05	2.8691e-05	1.3817e-06	0.75477	3.4557e-05	6.3443e-07	2.2963e-10	1.0117e-10	4.4407e-11	1.5353e-06	8.2356e-05	1.7981e-06	4.5742e-08	0.01687	0.0024375	0.097572	8.4531e-06	1.1617e-08	8.6272e-11	2.1832e-11	6.6473e-11	8.0301e-12	1.2493e-06	0.0036785	0.083666	1.6702e-06	2.1753e-09	2.0776e-12	0.040777	1-2	0.75477	2
8122660	UST	6	8122660	rs6570896	0.8494	0.71171	0.88652	0.99878	0.99887	0.94018	0.71994	0.99933	1.0368e-07	9.2586e-11	2.7625e-05	3.7481e-05	0.00025981	0.0003824	8.9762e-07	3.7297e-08	9.2834e-10	2.1778e-11	4.5632e-11	9.1209e-05	7.5301e-05	0.00024384	2.8318e-05	4.8079e-05	2.8491e-05	0.058975	7.0694e-07	1.3948e-07	1.719e-09	1.6616e-11	3.551e-09	3.6111e-09	0.00045808	7.1501e-05	0.22003	1.6903e-05	7.3462e-08	5.3702e-10	0.71923	1-2-3-4-5	0.71923	5
8122637	SASH1	6	8122637	rs9377136	0.79483	0.60727	0.82074	0.99989	0.99547	0.88073	0.25479	0.92815	0.00077668	5.2463e-11	4.1582e-05	2.0814e-05	2.286e-06	0.055203	0.0031759	2.3512e-05	3.745e-08	1.2477e-11	6.3571e-12	2.8339e-07	4.4428e-05	2.4589e-06	5.6828e-08	0.0088244	0.00064202	0.062601	0.00043113	5.9289e-06	7.9232e-09	3.0214e-12	1.4079e-11	1.7781e-12	1.2397e-06	0.0026634	0.61457	1.9184e-06	4.7391e-07	4.5619e-13	0.25096	1-2-3-5	0.61457	4
8122409	PEX3	6	8122409	rs8161	0.98766	0.45101	0.98607	0.99996	0.99997	0.38794	0.10175	0.94194	2.2304e-07	8.5296e-10	9.5345e-06	3.9039e-06	7.449e-07	0.055895	1.0082e-06	1.6759e-08	7.6914e-11	8.7242e-11	4.1814e-11	1.4131e-05	1.2012e-05	6.6411e-07	1.8057e-08	0.0016459	0.0001798	0.55596	2.7197e-07	2.6001e-09	2.4047e-11	1.6152e-11	2.5646e-10	3.9297e-11	3.844e-07	0.00031068	0.28473	6.2961e-06	4.2388e-10	5.786e-12	0.10123	1-2-5	0.55596	3
8122336	ABRACL	6	8122336	rs2504377	0.99977	0.99827	0.99988	0.99745	0.99745	1	0.99958	0.99836	2.0622e-10	2.6577e-13	9.533e-06	3.6017e-06	1.8019e-08	1.7342e-07	1.3272e-07	1.5678e-09	5.4797e-14	6.3976e-12	2.3717e-12	8.316e-09	0.0014663	2.5096e-06	1.0459e-07	2.8824e-06	2.4016e-07	6.0033e-07	4.1399e-06	5.4447e-10	5.0119e-12	1.8247e-10	6.7334e-11	1.5852e-11	0.0010642	0.00015335	0.00040882	1.2907e-08	6.8536e-08	3.4712e-09	0.99688	1-2-3-4-5	0.99688	5
8121861	NCOA7	6	8121861	rs584032	0.99911	0.82418	0.99945	0.9999	0.99975	0.86145	0.59671	0.97713	2.3964e-06	1.0076e-12	5.9114e-05	6.3579e-07	6.2257e-08	0.014205	6.6343e-05	2.803e-06	1.0603e-09	8.7818e-12	3.9648e-13	2.3785e-08	3.6845e-05	1.3965e-06	9.0021e-09	0.0043057	0.00049602	0.12383	8.2291e-05	1.1557e-07	1.1429e-08	3.0621e-12	1.2623e-11	5.4198e-13	1.4306e-06	0.0036098	0.26082	1.7421e-05	1.9973e-07	8.8132e-13	0.59246	1-2-3-4-5	0.59246	5
8121825	RNF217	6	8121825	rs4896619	0.97365	0.51468	0.97401	0.9998	0.99976	0.98834	0.79751	0.9947	6.9408e-07	1.0886e-10	4.7886e-05	1.6582e-05	3.5768e-06	0.0015763	2.7712e-05	2.0247e-07	3.7717e-10	9.659e-11	3.362e-11	4.8985e-06	0.000103	1.2593e-05	2.473e-07	0.0015259	0.00010156	0.0099496	1.6402e-05	1.6546e-07	6.7336e-10	5.1441e-11	8.267e-10	1.0418e-10	1.5171e-05	0.0018869	0.18935	3.3665e-06	8.8204e-08	7.5181e-11	0.79536	1-2-3-4-5	0.79536	5
8121757	HSF2	6	8121757	rs1741820	1	0.24732	1	0.5825	0.58229	1	0.93426	0.59007	2.6146e-12	2.9095e-15	0.037973	4.5356e-09	1.3562e-10	1.099e-09	4.5428e-05	1.2844e-12	2.1458e-16	6.2445e-09	1.6888e-15	2.6484e-11	0.36579	0.0018236	2.0585e-11	0.00062084	9.3658e-11	8.0936e-10	0.00016679	4.9281e-08	5.8832e-16	2.7894e-08	3.5311e-08	9.1848e-16	0.01191	0.0053303	0.02528	2.5753e-13	1.2293e-07	2.5634e-08	0.55106	1-2-3-4-5	0.55106	5
8121685	DCBLD1	6	8121685	rs7746536	1	0.92739	1	0.92813	0.92752	1	0.20019	0.5198	2.4675e-13	7.8719e-16	0.06393	5.9438e-11	3.3266e-12	3.6175e-10	0.00056607	3.0228e-14	8.5179e-18	2.1307e-07	7.6915e-17	2.0376e-12	0.0077459	0.00015215	1.0338e-13	0.37815	6.147e-12	8.8011e-11	4.178e-05	4.2093e-08	5.4304e-18	8.2114e-09	1.947e-08	1.3071e-17	4.6043e-05	0.029769	0.35701	5.7068e-15	5.0833e-09	3.147e-10	0.16259	1-2-3	0.37815	3
8121613	RWDD1	6	8121613	rs7775839	0.87572	0.11995	0.62812	0.39348	0.39241	0.7281	0.99796	0.37378	9.8691e-07	1.0071e-09	0.00061303	0.26685	1.8521e-05	0.00051894	7.1051e-06	6.3538e-05	4.2478e-11	2.4137e-10	4.5217e-08	3.9414e-06	0.33413	1.8499e-05	0.00028033	7.8436e-05	0.0039457	0.00021247	0.00099787	3.132e-09	1.3215e-08	2.3363e-08	1.7806e-10	8.5144e-09	0.0046098	0.019017	0.00056633	5.8935e-06	3.5103e-07	2.3222e-09	0.36806	1-2-3-4-5	0.36806	5
8121596	FAM26F	6	8121596	rs2858835	0.88557	0.54136	0.89278	0.90691	0.90676	0.97788	0.99925	0.92385	1.451e-07	1.8324e-10	8.4658e-05	0.02122	4.8618e-05	6.0999e-05	9.5039e-07	3.8559e-06	8.9602e-11	4.1227e-11	2.7513e-09	4.4024e-06	0.053723	2.661e-05	0.00047094	1.0791e-05	0.00014322	0.00016174	0.00014491	4.2743e-09	1.434e-08	1.5243e-09	1.5642e-10	5.7238e-09	0.017509	0.00075659	0.00035365	2.0688e-06	3.9556e-06	2.9296e-09	0.90527	1-2-3-4-5	0.90527	5
8121588	DSE	6	8121588	rs9488914	0.99984	0.99121	0.99992	0.99958	0.99963	0.97206	0.92318	0.99996	3.1209e-08	4.789e-14	3.9286e-08	1.8505e-06	0.00010922	8.1245e-06	9.3679e-08	1.2847e-07	1.1656e-08	1.3282e-14	2.4236e-13	5.2442e-05	1.8691e-06	2.5749e-05	1.6553e-05	7.7954e-07	5.6023e-06	0.027726	1.0974e-06	5.2819e-07	9.0283e-08	8.2355e-14	1.1632e-09	1.8738e-09	0.00021149	1.5617e-05	0.048896	2.2474e-05	2.6858e-06	2.4912e-10	0.9229	1-2-3-4-5	0.9229	5
8121429	FIG4	6	8121429	rs9374121	0.99065	0.50297	0.99062	0.06155	0.060963	0.33144	0.99998	0.055778	9.6363e-09	1.1371e-11	8.0758e-06	0.6657	2.2464e-07	3.8229e-06	9.6523e-08	5.786e-05	3.9096e-13	2.7148e-12	7.4977e-08	3.6702e-08	0.27009	3.0979e-07	0.0002681	6.9886e-07	0.0025359	1.2055e-06	0.00052922	4.8382e-11	5.1512e-09	1.375e-08	2.0486e-12	8.4066e-09	0.0023894	0.0053025	4.6873e-06	1.8258e-06	9.7058e-08	9.9123e-10	0.053112	4	0.6657	1
8121418	SMPD2	6	8121418	rs11753645	0.99998	0.28378	0.99997	0.99874	0.99816	0.99999	0.97441	0.76038	2.3501e-09	1.8872e-13	0.00033174	4.6404e-08	1.1808e-09	5.782e-06	0.00020074	8.9769e-10	3.8423e-14	1.7609e-10	7.1636e-14	5.1004e-10	0.00092711	1.4167e-06	6.0413e-11	0.0089364	7.2393e-07	7.3703e-07	0.00037567	8.4191e-09	6.0366e-14	2.5991e-10	4.1471e-11	7.7779e-15	2.4974e-06	0.22884	0.016115	2.3904e-10	9.9347e-09	7.3782e-12	0.74426	1-2-3-4-5	0.74426	5
8121392	CEP57L1	6	8121392	rs11966104	0.95072	0.29863	0.92055	0.99733	0.99719	0.98168	0.13085	0.95259	8.4598e-07	1.9469e-09	0.0013935	0.00014765	8.6503e-06	0.0067035	0.00015672	9.3861e-08	1.1084e-10	9.6947e-09	1.5871e-10	2.9017e-05	0.00094148	0.00011489	2.8791e-07	0.035254	4.9524e-05	0.01138	1.4129e-05	1.8073e-07	3.7568e-11	6.885e-10	2.165e-08	8.7045e-11	3.2101e-05	0.0027493	0.81411	1.9932e-07	1.0597e-08	1.9664e-10	0.12691	1-2-3-5	0.81411	4
8121300	QRSL1	6	8121300	rs7750365	0.99815	0.78046	0.99879	0.99875	0.99837	0.99997	0.19349	0.99787	1.536e-08	6.216e-13	0.00064679	2.7126e-07	1.5075e-07	2.8947e-06	0.00034697	1.3705e-09	1.2389e-11	4.8934e-11	7.793e-14	1.3823e-08	0.00029837	0.00023739	3.6911e-09	0.00065969	5.0686e-08	2.7174e-05	2.9552e-05	7.3338e-06	3.8518e-12	9.4536e-12	4.449e-10	8.9963e-14	6.4595e-05	0.00014544	0.80458	9.8663e-10	3.5838e-07	1.083e-11	0.19295	1-2-3-5	0.80458	4
8121161	UFL1	6	8121161	rs6923212	0.99856	0.23454	0.99696	0.26139	0.26114	0.39317	0.99996	0.24363	5.5122e-09	1.9198e-11	1.3187e-05	0.59916	1.0372e-07	7.4672e-06	1.2755e-07	2.3677e-05	2.103e-13	6.3434e-12	4.0966e-07	5.8727e-08	0.13794	2.5708e-07	0.00017714	1.6715e-06	0.0074407	2.8905e-06	0.00022253	4.0653e-11	2.9037e-09	3.9063e-08	3.7599e-12	6.069e-08	0.0013134	0.011552	9.6587e-06	1.7262e-05	5.1062e-08	3.5876e-09	0.24211	4	0.59916	1
8121144	MANEA	6	8121144	rs12333032	1	0.33326	1	1	0.99968	1	0.092725	0.51099	4.3802e-14	4.9533e-18	4.2717e-07	2.462e-14	1.3378e-15	6.017e-10	0.00032149	2.2693e-15	4.4337e-19	3.3578e-12	3.2616e-19	4.0389e-15	5.8664e-08	3.0495e-09	5.0562e-17	0.47121	3.6086e-12	2.3584e-11	2.7109e-06	4.1583e-09	2.6318e-19	1.4911e-13	2.5839e-13	2.6335e-20	8.5018e-10	0.01748	0.43574	1.0185e-15	2.5149e-10	3.5106e-15	0.075242	1-2-3	0.47121	3
8121095	ANKRD6	6	8121095	rs2026651	0.7623	0.54667	0.77475	0.26198	0.26024	0.72127	0.96743	0.24768	4.1473e-07	2.6346e-10	0.024127	0.2764	4.0315e-06	0.00013806	0.00010942	7.3408e-05	2.1163e-11	9.1999e-09	2.0094e-08	8.5686e-07	0.43073	0.00033649	0.00021607	0.0012406	0.0018445	5.6083e-05	0.001551	3.6717e-08	1.6563e-08	2.8313e-08	4.034e-09	3.6332e-09	0.0062143	0.016107	0.006554	2.9376e-06	5.052e-07	2.6037e-09	0.2343	3-4	0.43073	2
8121009	C6orf163	6	8121009	rs242275	1	0.7132	1	1	1	1	0.99612	0.99998	6.2094e-13	8.7246e-15	2.0612e-09	6.5008e-10	1.1497e-10	1.5715e-08	2.457e-10	1.7042e-12	1.6039e-15	1.1051e-13	4.2502e-14	6.4673e-09	4.304e-08	2.979e-09	6.7913e-11	4.4552e-07	1.3352e-08	1.415e-06	2.0623e-09	9.2635e-12	2.4444e-14	9.0601e-13	1.1419e-11	2.3696e-12	2.172e-08	1.9501e-05	0.0038789	1.0842e-08	4.3432e-11	1.3359e-11	0.9961	1-2-3-4-5	0.9961	5
8121002	SMIM8	6	8121002	rs4707356	0.99987	0.17579	0.99962	0.99998	0.99998	0.99685	0.92454	0.99985	4.2888e-08	7.1151e-13	1.584e-06	3.7869e-07	5.4243e-07	3.417e-05	1.5711e-06	2.3323e-08	1.5096e-10	8.3822e-13	2.0661e-13	1.5689e-07	3.9538e-06	4.4149e-06	3.2989e-08	2.7417e-05	4.3756e-06	0.0031095	1.8775e-06	8.2745e-08	5.131e-10	4.6842e-13	5.8519e-11	2.5314e-12	4.6277e-06	7.1946e-05	0.072279	2.9154e-06	9.174e-08	4.2827e-12	0.92445	1-2-3-4-5	0.92445	5
8120967	NT5E	6	8120967	rs6942065	0.9822	0.73919	0.98785	0.99301	0.9933	0.50434	0.20291	0.9999	9.0648e-08	2.1257e-11	1.6451e-05	8.6179e-06	0.0052364	4.2156e-05	5.5264e-07	1.332e-08	4.2165e-08	7.2548e-12	3.2896e-12	0.00028669	2.3662e-05	0.00094529	3.5112e-05	5.9262e-06	9.2014e-07	0.49004	2.2821e-07	5.1466e-07	1.1451e-08	2.1579e-12	1.167e-08	9.2223e-10	0.00043319	3.5188e-06	0.30052	9.4144e-06	1.0483e-07	2.7026e-10	0.20239	1-2-5	0.49004	3
8120927	RWDD2A	6	8120927	rs6902437	0.85474	0.50413	0.85645	0.41228	0.39638	0.99955	0.22548	0.34398	6.2803e-07	3.3946e-10	0.47364	0.00016875	6.6388e-06	0.00019659	0.014838	8.122e-08	2.3559e-11	4.183e-08	6.8628e-11	1.3273e-06	0.10808	0.0045978	2.6263e-07	0.049276	5.1876e-06	7.06e-05	0.0010564	2.8878e-06	1.5187e-11	5.1108e-09	1.9815e-08	1.3354e-11	0.0012235	0.0087571	0.23188	5.9812e-09	2.3694e-07	4.303e-10	0.10619	3	0.47364	1
8120826	IRAK1BP1	6	8120826	rs906320	1	0.69407	1	1	1	1	0.97895	0.99967	1.3065e-13	6.5831e-15	2.5002e-11	2.4728e-12	2.6873e-14	1.7467e-06	1.0838e-10	3.8479e-13	6.0542e-18	1.8512e-13	9.9433e-15	1.8891e-11	7.9225e-10	1.2144e-12	1.0087e-14	5.4e-05	2.1624e-07	1.4171e-06	1.2127e-09	5.4176e-14	8.7215e-17	7.3178e-13	1.3478e-13	2.0728e-15	1.6871e-11	0.00027316	0.02099	1.0711e-09	7.4232e-13	1.2857e-13	0.97868	1-2-3-4-5	0.97868	5
8120758	SENP6	6	8120758	rs9250	0.99972	0.19798	0.99929	0.016972	0.016733	0.9945	0.99999	0.019256	1.9181e-09	1.3132e-12	3.0176e-06	0.0054772	2.4246e-08	1.3116e-06	2.8603e-08	3.901e-07	7.2141e-14	7.2995e-13	4.6363e-10	4.1793e-09	0.97373	8.1037e-08	3.7882e-06	2.8384e-07	1.5151e-05	4.1041e-07	0.00023847	1.1982e-11	6.5261e-11	9.9094e-09	4.8793e-13	6.79e-11	0.0038139	0.0012776	1.7146e-06	1.6372e-08	5.2149e-08	5.2264e-10	0.015436	3-4	0.97373	2
8120579	C6orf57	6	8120579	rs7740873	0.98323	0.10666	0.92583	0.99832	0.99796	0.99144	0.7641	0.90846	2.7814e-06	5.5558e-10	0.00052508	6.2441e-05	2.8606e-06	0.0065405	0.0002568	3.754e-07	9.9034e-11	2.312e-09	1.1426e-10	1.9936e-06	0.0010501	1.6518e-05	1.3253e-07	0.047283	0.00015162	0.0017935	9.7533e-05	8.9788e-08	9.1072e-11	1.3726e-09	1.1615e-09	2.6638e-11	2.1384e-05	0.035567	0.17948	2.1035e-07	4.276e-08	1.5583e-10	0.72715	1-2-3-4-5	0.72715	5
8120208	MIR133B	6	8120208	rs10948673	0.80425	0.35769	0.74304	0.080318	0.079163	0.41644	0.99909	0.071724	4.6942e-07	3.3716e-10	0.00031182	0.58099	7.9483e-06	0.00017741	5.39e-06	8.2973e-05	2.0637e-11	1.2034e-10	3.8817e-08	1.4887e-06	0.33578	1.1025e-05	0.00015299	4.3083e-05	0.0020734	6.8479e-05	0.0010671	2.3297e-09	6.1232e-09	1.4154e-08	9.4605e-11	3.4376e-09	0.0024219	0.0077395	0.00028163	1.354e-06	1.7122e-07	8.262e-10	0.068777	4	0.58099	1
8120165	CENPQ	6	8120165	rs2251115	0.91217	0.23013	0.82702	0.95828	0.95803	0.99923	0.9753	0.94828	4.0223e-07	5.0077e-10	0.0034603	0.00024301	1.0569e-05	0.00027242	3.6773e-05	1.5366e-07	2.7092e-11	2.2357e-09	1.4321e-10	3.781e-06	0.036612	0.00027055	6.2496e-07	0.0006574	2.042e-05	0.00021805	0.00021848	4.0291e-08	4.6224e-11	5.372e-09	6.5823e-09	5.1405e-11	0.0011176	0.010197	0.019769	4.9377e-08	1.6087e-07	1.9572e-09	0.92689	1-2-3-4-5	0.92689	5
8120061	ENPP4	6	8120061	rs1047153	0.8835	0.3082	0.82149	0.99614	0.99321	0.99871	0.23507	0.98843	9.9725e-07	2.46e-10	0.0017709	7.0559e-05	4.2946e-05	0.00026365	0.0026763	9.729e-08	5.8841e-10	5.1431e-10	3.332e-11	4.0555e-06	0.0012484	0.00057152	7.3314e-07	0.0042322	5.251e-06	0.00089871	0.00023397	2.4122e-05	1.7278e-10	1.1592e-10	2.1662e-09	2.596e-11	0.00014672	0.001069	0.75445	4.0724e-08	9.7129e-07	5.7297e-11	0.23229	1-2-3-5	0.75445	4
8119974	SLC29A1	6	8119974	rs507964	0.99924	0.99058	0.99961	0.78476	0.75986	1	0.34887	0.58021	2.8664e-09	3.0873e-13	0.17796	9.8418e-08	5.9024e-09	1.1452e-06	0.019637	2.4635e-10	7.0161e-14	2.0764e-08	3.2899e-14	9.742e-10	0.03643	0.00066597	1.471e-10	0.1335	1.5978e-08	2.6955e-07	0.0052563	1.7487e-06	3.2331e-14	1.7491e-09	4.5187e-09	5.7734e-15	0.00018679	0.04701	0.31937	1.3227e-11	3.8381e-07	7.8062e-11	0.25999	1-2-3-5	0.31937	4
8119620	GNMT	6	8119620	rs9471976	0.86536	0.50711	0.86646	0.99777	0.9975	0.98432	0.78949	0.7334	2.0044e-06	2.4756e-09	0.00072917	0.00011355	5.556e-06	0.013098	0.00015566	5.897e-07	4.8532e-11	8.2404e-09	5.5431e-10	5.3637e-06	0.0013425	1.601e-05	1.8723e-07	0.087945	0.00080883	0.001647	0.00012184	2.5304e-08	5.9506e-11	3.397e-09	1.9415e-09	6.1257e-11	1.4432e-05	0.16229	0.1069	3.1677e-07	1.6044e-08	1.3591e-10	0.62481	1-2-3-4-5	0.62481	5
8119427	TREML4	6	8119427	rs7769759	1	0.24687	1	0.99908	0.99908	1	1	1	2.7814e-15	1.185e-18	2.5636e-08	4.8391e-11	2.7353e-12	1.9897e-12	5.0197e-10	5.4532e-14	1.4776e-17	8.847e-15	2.6603e-17	7.8022e-13	2.6235e-06	6.8057e-08	4.6295e-12	5.7361e-09	5.1492e-12	7.6003e-11	1.103e-08	1.5964e-11	4.2205e-16	1.4868e-13	3.5365e-13	1.9458e-16	0.00092162	2.1313e-07	2.5376e-06	1.8872e-13	4.137e-07	1.244e-10	0.99907	1-2-3-4-5	0.99907	5
8119124	PI16	6	8119124	rs3778022	0.95641	0.79989	0.97181	0.99992	0.99986	0.85509	0.2546	0.97752	3.7013e-06	6.243e-11	3.0689e-05	9.7205e-06	9.5447e-07	0.016465	4.7527e-05	2.4647e-07	4.7112e-10	3.534e-11	8.0008e-12	5.5075e-07	3.8031e-05	2.1766e-06	2.973e-08	0.0045943	0.00011849	0.12831	1.0014e-05	6.5638e-08	1.384e-10	8.3572e-12	6.01e-11	3.3196e-12	1.2655e-06	0.0011601	0.59595	1.7604e-06	9.231e-09	1.8614e-12	0.25326	1-2-3-5	0.59595	4
8119102	RAB44	6	8119102	rs6906101	0.97298	0.26103	0.94834	0.81891	0.81557	0.99985	0.93472	0.77601	3.5593e-08	4.1343e-11	0.026898	0.00010363	5.8653e-07	2.2969e-05	0.00065691	7.2763e-08	1.5528e-12	9.6921e-09	6.7802e-11	1.8666e-07	0.15	0.00054701	2.6788e-07	0.0060683	8.3361e-06	9.1905e-06	0.0026788	1.658e-07	1.8172e-11	1.4301e-08	6.919e-09	2.3905e-11	0.0035417	0.037549	0.031072	1.4339e-08	8.3582e-07	2.7407e-09	0.74084	1-2-3-4-5	0.74084	5
8119096	RAB44	6	8119096	rs4714010	0.94908	0.2584	0.90392	0.879	0.87785	0.99974	0.9315	0.87278	1.5613e-07	5.3714e-11	0.012548	9.4805e-05	1.4809e-06	8.4469e-05	0.00028743	1.5899e-07	1.0154e-11	3.2075e-09	3.4216e-11	3.6754e-07	0.10162	0.00070406	3.401e-07	0.0025977	1.1911e-05	6.2493e-05	0.00086246	2.4873e-07	6.8981e-11	4.6561e-09	6.6056e-09	1.7648e-11	0.0060277	0.009113	0.052216	4.3399e-08	1.0536e-06	2.4486e-09	0.81377	1-2-3-4-5	0.81377	5
8119016	MAPK13	6	8119016	rs12199702	0.96053	0.43072	0.95444	0.99968	0.9879	0.9372	0.69388	0.91419	0.00074943	1.4132e-10	9.09e-05	3.8796e-05	1.9528e-06	0.043837	0.0072339	8.3012e-05	1.6066e-08	3.8761e-11	1.7392e-11	4.6037e-07	0.00017497	5.356e-06	9.493e-08	0.014657	0.0014147	0.016669	0.0037056	6.947e-06	1.5015e-08	1.2384e-11	3.5316e-11	3.9212e-12	6.1568e-06	0.013827	0.22286	2.0206e-06	3.6363e-06	1.9026e-12	0.67463	1-2-3-4-5	0.67463	5
8118833	UHRF1BP1	6	8118833	rs3734264	1	0.30345	1	1	1	1	0.992	0.99999	4.2317e-16	3.5892e-20	1.2598e-10	1.2186e-15	6.0256e-16	2.4682e-12	2.7571e-10	2.0571e-16	6.5099e-19	5.2155e-16	2.7989e-20	3.4001e-15	4.5576e-10	1.3529e-10	1.4028e-16	2.4461e-07	1.8904e-13	2.2517e-11	9.0977e-10	3.4584e-12	1.3408e-18	4.451e-16	5.1949e-14	1.1699e-19	1.9562e-10	6.4157e-06	0.0079986	4.3922e-15	6.2161e-12	3.6807e-15	0.99199	1-2-3-4-5	0.99199	5
8118734	ITPR3	6	8118734	rs430655	0.94201	0.19274	0.85942	0.62067	0.61791	0.99988	0.77476	0.61221	8.0715e-08	5.2768e-11	0.066212	7.1178e-05	1.7534e-06	2.8572e-05	0.001272	2.7895e-08	3.7798e-12	5.676e-09	1.6309e-11	2.5235e-07	0.29962	0.0036743	1.4579e-07	0.0078088	1.4894e-06	1.2796e-05	0.0014888	7.6306e-07	6.2294e-12	5.4284e-09	1.1218e-08	4.4447e-12	0.0097408	0.011281	0.14623	2.2509e-09	6.9319e-07	1.5416e-09	0.45255	1-2-3-4-5	0.45255	5
8117572	ZNF391	6	8117572	rs3734575	1	0.0441	0.99999	1	1	0.99488	0.39475	0.99999	9.056e-09	4.541e-15	1.1369e-08	8.9293e-10	8.0347e-09	4.6674e-06	2.0918e-07	4.0461e-10	5.18e-11	5.5809e-15	4.761e-16	1.119e-09	8.1889e-09	6.3298e-08	1.0342e-10	3.1167e-06	3.0402e-08	0.0051192	2.9826e-08	2.2585e-08	6.219e-12	8.6315e-16	3.7746e-13	3.8177e-15	1.4258e-08	6.5777e-07	0.60012	4.1817e-08	1.8695e-09	5.8689e-15	0.39475	1-2-3-5	0.60012	4
8117510	HMGN4	6	8117510	rs6456735	0.95615	0.37581	0.9413	0.90147	0.9012	0.97987	0.99986	0.80646	4.0365e-08	6.6563e-11	2.8047e-05	0.015987	6.9277e-07	4.0846e-05	3.8118e-07	4.0537e-06	1.6195e-12	1.9815e-11	1.7795e-08	2.5184e-07	0.081696	8.6428e-07	1.9549e-05	8.1038e-06	0.004063	1.4069e-05	0.00026327	1.5833e-10	7.327e-10	2.1666e-08	1.4043e-11	3.2865e-09	0.00080128	0.091452	4.8483e-05	4.607e-06	5.6141e-08	1.5725e-09	0.80557	1-2-3-4-5	0.80557	5
8117458	BTN3A1	6	8117458	rs1977198	0.96886	0.67308	0.97611	0.99993	0.99992	0.90631	0.13132	0.99909	5.3415e-07	1.2099e-11	6.8893e-06	1.4438e-05	4.1629e-06	0.00071039	3.662e-06	9.1769e-08	4.1856e-10	3.1914e-12	3.9528e-12	9.598e-07	3.9808e-05	4.952e-06	1.2073e-07	8.7914e-05	1.0768e-05	0.092945	1.7318e-06	6.0148e-08	1.2296e-10	2.397e-12	5.1434e-11	5.2506e-12	2.9165e-06	3.7127e-05	0.77492	6.3941e-07	5.4338e-09	1.4489e-12	0.13121	1-2-3-5	0.77492	4
8117447	BTN2A2	6	8117447	rs7756567	0.8933	0.12457	0.67038	0.99436	0.99449	0.43089	0.27679	0.6216	7.639e-07	3.9258e-08	0.0030479	0.0001149	4.866e-06	0.34007	2.8798e-05	2.835e-07	3.968e-11	8.8683e-09	3.835e-09	0.00016683	0.0022052	6.7259e-05	2.3938e-07	0.013987	0.0088239	0.21992	1.1094e-05	1.236e-08	6.5689e-11	2.3104e-09	7.2653e-09	1.0107e-09	3.2379e-05	0.010117	0.14593	1.8608e-05	3.614e-09	2.6823e-10	0.25546	1-2	0.34007	2
8117435	BTN3A2	6	8117435	rs9366653	1	0.12394	1	1	1	1	0.74503	0.99999	3.1135e-11	4.0867e-15	8.0005e-08	6.3443e-11	1.5163e-10	8.1705e-08	4.1187e-08	2.1271e-12	2.5448e-14	2.0142e-13	4.7012e-16	3.277e-10	2.2964e-08	9.0433e-08	2.3474e-12	1.1621e-05	3.7202e-10	1.589e-06	3.9327e-09	3.5247e-10	4.9565e-15	1.6414e-14	3.2287e-12	9.4134e-16	1.2111e-08	7.3893e-07	0.25496	9.3875e-12	4.6023e-11	3.5735e-14	0.74502	1-2-3-4-5	0.74502	5
8117243	LRRC16A	6	8117243	rs9366619	1	0.99843	1	1	1	0.72749	0.053641	0.99999	1.7501e-09	2.6554e-17	4.5074e-12	2.7777e-12	3.5822e-10	1.0946e-05	3.9881e-09	5.1179e-11	1.4227e-10	5.6565e-18	2.5294e-18	8.7013e-11	6.521e-12	9.8331e-11	2.5665e-12	2.9916e-07	1.844e-08	0.2725	5.5062e-10	4.7367e-09	7.8331e-12	1.2645e-18	1.6723e-15	2.0397e-16	2.9253e-11	2.9019e-08	0.67385	5.4481e-07	2.1379e-10	2.9526e-17	0.053641	1-2-3-5	0.67385	4
8117106	RNF144B	6	8117106	rs9477700	0.9987	0.82191	0.9992	0.91481	0.91509	0.98	0.81843	0.99978	5.3241e-10	8.4314e-13	5.2675e-05	3.4179e-06	0.0059756	3.0602e-07	1.4493e-06	6.0743e-10	3.0534e-09	4.8219e-11	8.038e-13	0.00028092	7.8833e-05	0.014013	0.0077729	6.3558e-05	4.2409e-08	0.0059594	4.1621e-07	1.79e-06	5.775e-08	1.4218e-11	7.087e-08	6.2214e-08	0.05701	2.1591e-05	0.15522	8.9116e-06	2.0709e-06	1.4216e-08	0.75353	1-2-3-4-5	0.75353	5
8116835	GCNT2	6	8116835	rs634103	0.99985	0.99975	0.99993	0.039407	0.038916	1	0.91044	0.057555	2.383e-10	7.9695e-14	0.084837	8.2846e-08	1.6392e-09	9.0227e-08	0.00011835	4.1457e-11	6.8298e-15	3.0718e-09	1.9513e-14	2.8473e-10	0.85531	0.0014238	1.1052e-10	0.00040116	2.3432e-09	2.726e-08	0.00037167	5.0637e-08	6.5897e-15	6.8045e-09	2.6037e-09	3.6115e-15	0.019023	0.0014071	0.0027836	2.4369e-12	1.9354e-07	1.3748e-09	0.034324	3-4	0.85531	2
8116780	DSP	6	8116780	rs12199530	1	0.33333	1	0.99795	0.99996	0.98662	0.85381	1	1.6032e-14	2.0891e-16	2.7648e-11	7.308e-11	2.7667e-06	7.0375e-11	3.1441e-13	2.344e-14	1.2971e-12	1.5522e-16	4.7827e-16	0.0020035	4.3637e-10	8.7668e-06	6.0712e-07	3.3677e-11	2.2228e-11	0.011362	1.2257e-12	4.3338e-10	7.9339e-12	5.4563e-16	1.9564e-07	8.1214e-08	2.9539e-05	2.1515e-10	0.13282	7.5775e-06	6.7462e-10	3.1287e-08	0.85377	1-2-3-4-5	0.85377	5
8116760	RIOK1	6	8116760	rs10447470	0.99973	0.12345	0.99888	0.95025	0.9502	0.9855	0.99994	0.98011	3.2224e-09	9.7532e-13	8.5987e-07	0.011459	1.1965e-06	9.0401e-07	2.2133e-08	5.3774e-06	7.0891e-12	2.4467e-13	9.597e-10	1.2318e-07	0.0079081	1.0418e-06	0.0028204	1.3927e-07	0.00015432	1.6386e-05	4.6728e-05	4.4328e-10	1.368e-07	2.6269e-10	5.2192e-12	4.9027e-08	0.027558	0.00031715	3.6282e-05	4.5515e-05	2.3385e-06	5.7558e-09	0.94963	1-2-3-4-5	0.94963	5
8116734	LY86	6	8116734	rs977785	0.99963	0.49031	0.99961	0.99961	0.99962	0.99795	0.084477	0.99999	3.8612e-10	2.0919e-12	5.8513e-07	6.4816e-08	5.9741e-06	2.3677e-06	1.403e-08	4.0149e-11	2.569e-11	3.0037e-12	1.489e-13	9.5933e-06	5.6819e-07	0.00033342	4.6099e-08	2.1719e-06	2.1477e-08	0.0020314	3.2793e-09	1.2989e-07	4.0972e-12	4.1572e-13	2.9381e-08	1.4657e-11	4.0802e-05	4.5764e-07	0.91314	2.0656e-08	5.1577e-09	1.8691e-10	0.084435	1-2-3-5	0.91314	4
8116724	FARS2	6	8116724	rs9504370	0.94904	0.56759	0.9536	0.99966	0.9997	0.99829	0.86862	0.99743	1.6102e-08	4.6462e-10	1.4493e-05	5.3204e-05	1.044e-06	0.00028259	2.3399e-07	1.9707e-08	2.3605e-12	2.4792e-10	9.6296e-10	4.1365e-05	0.00021602	2.1895e-06	3.1452e-07	0.0002146	6.7135e-05	0.0012636	8.3524e-07	4.1232e-10	1.1751e-11	1.3057e-09	1.7974e-08	2.0586e-09	1.4376e-05	0.0017225	0.12956	5.2877e-07	8.6152e-10	6.3708e-09	0.86654	1-2-3-4-5	0.86654	5
8116610	NQO2	6	8116610	rs1049115	0.99997	0.46379	0.99997	0.99956	0.99955	1	0.99964	0.99846	4.1237e-10	6.4804e-14	2.5568e-05	7.7871e-08	7.2885e-10	1.3907e-07	1.1434e-06	2.6265e-10	1.0348e-14	7.6341e-12	5.7781e-14	3.2104e-10	0.0004102	4.7613e-07	1.3284e-10	3.2743e-05	1.5663e-08	2.8393e-08	7.8451e-06	3.7291e-10	3.1707e-14	1.7159e-11	3.6392e-12	1.0518e-14	2.4199e-06	0.0010617	0.00030127	1.1161e-11	4.5481e-09	9.2964e-13	0.99816	1-2-3-4-5	0.99816	5
8116445	FLT4	5	8116445	rs10052782	0.99345	0.74119	0.99552	0.99989	0.9994	0.91501	0.11344	0.424	1.8897e-06	4.9125e-11	6.924e-05	2.5394e-06	1.4029e-07	0.081517	0.00045568	8.1228e-08	1.9592e-11	4.3583e-10	3.7377e-12	1.1243e-07	3.9574e-05	1.0924e-06	5.6353e-09	0.46848	0.00021283	0.0032532	3.4116e-05	3.3735e-08	8.64e-12	3.0328e-11	1.0456e-10	7.0276e-13	5.506e-07	0.025188	0.33278	7.6265e-08	3.7464e-09	1.897e-12	0.087964	1-2-3	0.46848	3
8116439	SCGB3A1	5	8116439	rs10052782	1	0.99888	1	1	1	0.0042893	0.0023375	0.0043153	7.7028e-10	1.3511e-13	8.3005e-10	7.4346e-11	3.7286e-12	0.99359	1.263e-09	7.7965e-11	7.9413e-15	9.0741e-15	1.9479e-14	1.4462e-10	6.6321e-10	2.8077e-11	1.3451e-13	0.0010967	0.00066239	0.001455	5.3385e-10	4.2333e-13	6.3105e-15	3.1772e-15	5.4461e-15	1.5171e-15	1.2738e-11	0.00033234	0.0015175	5.7826e-08	1.2753e-13	2.5661e-16	0.0013427	1-2	0.99359	2
8116348	TBC1D9B	5	8116348	rs13164817	0.9968	0.99605	0.99837	0.99764	0.99762	0.99998	0.98198	0.9559	6.8276e-09	8.6381e-12	0.00028112	2.4792e-06	3.6052e-08	1.6576e-05	7.0235e-06	3.5755e-09	2.3686e-13	2.2659e-10	4.3082e-12	2.4066e-08	0.0020561	3.4419e-06	3.1301e-09	0.0061684	1.6504e-06	2.5895e-06	1.5272e-05	1.2815e-09	4.6432e-13	2.6713e-10	9.5955e-11	5.7333e-13	1.4591e-05	0.035549	0.01154	9.0265e-10	2.1018e-09	2.3941e-11	0.94434	1-2-3-4-5	0.94434	5
8116247	ZNF354A	5	8116247	rs4419608	0.99999	0.49742	0.99999	0.0018445	0.0017308	0.99996	1	0.0018367	5.7037e-12	1.0149e-14	1.6435e-07	4.1367e-05	2.1716e-10	4.4106e-09	8.3354e-10	3.323e-09	4.8586e-16	2.6882e-14	1.6512e-12	1.1804e-10	0.99777	2.2644e-09	7.8185e-09	5.8926e-09	7.7628e-08	6.3563e-09	0.00011367	2.9984e-13	2.431e-13	1.6838e-09	2.2634e-14	2.5505e-13	0.00034782	0.00024182	5.4586e-08	8.9327e-11	6.3798e-09	4.1897e-11	0.0014888	3-4	0.99777	2
8116245	CLK4	5	8116245	rs10076182	0.9564	0.83332	0.97287	0.04104	0.0405	0.86903	0.99987	0.038676	3.1645e-08	1.5104e-11	4.9202e-05	0.13066	6.3529e-07	1.0997e-05	4.7897e-07	6.4816e-06	3.6424e-12	1.1349e-11	9.8642e-09	1.0704e-07	0.82554	1.2692e-06	2.5873e-05	3.2997e-06	0.00024921	1.8758e-05	0.00053368	3.1645e-10	7.5094e-10	2.2001e-08	8.8292e-12	6.7506e-10	0.0026873	0.0042751	4.6048e-05	2.1747e-07	7.5219e-08	8.4869e-10	0.035896	3-4	0.82554	2
8116227	CLK4	5	8116227	rs10076182	0.92478	0.307	0.88102	0.067229	0.066039	0.86411	0.99895	0.062309	7.6152e-08	4.4676e-10	6.8529e-05	0.13483	2.0767e-06	0.0002604	6.7168e-07	1.2454e-05	3.5793e-12	7.8225e-11	1.0635e-08	2.2118e-06	0.79497	2.3055e-06	4.2423e-05	2.9043e-05	0.0005312	0.00020901	0.0011796	3.3195e-10	1.1091e-09	1.4683e-08	7.8758e-11	1.6253e-09	0.0028598	0.0058159	0.00047756	6.4551e-07	1.4371e-07	8.8515e-10	0.058713	3-4	0.79497	2
8116128	LOC202181	5	8116128	rs28375402	0.99431	0.79417	0.99644	0.031788	0.031167	0.99997	0.95648	0.030131	1.0246e-08	8.1142e-12	0.040017	1.637e-05	1.3607e-07	7.8262e-06	9.8282e-05	4.3567e-09	4.0259e-13	3.875e-09	3.5105e-12	3.228e-08	0.92558	0.00024675	1.5762e-08	0.0005052	3.1545e-07	3.7553e-06	0.00052236	2.7321e-08	6.5482e-13	1.4446e-08	1.2051e-09	5.8792e-13	0.002355	0.0031244	0.0026446	3.6074e-10	6.9868e-08	5.2147e-10	0.024881	3-4	0.92558	2
8116051	DBN1	5	8116051	rs335420	0.99998	0.17268	0.99995	0.51342	0.51171	0.99956	0.99998	0.52797	1.2702e-10	6.0993e-14	3.8909e-06	0.00043059	2.994e-09	3.7701e-08	7.9657e-08	2.466e-07	1.5386e-14	5.5871e-13	2.0093e-11	3.7646e-10	0.4653	5.2073e-07	8.0077e-07	3.5354e-07	3.3007e-06	2.9523e-08	0.0017022	2.0968e-10	1.1717e-10	2.8831e-09	1.3955e-12	7.6197e-12	0.020845	0.0045814	1.1164e-05	9.5503e-09	4.716e-06	1.024e-09	0.50711	1-2-3-4-5	0.50711	5
8115814	SH3PXD2B	5	8115814	rs2731693	0.97356	0.43551	0.9692	0.23332	0.22209	0.99998	0.34929	0.18889	4.0411e-08	1.9055e-11	0.51155	8.2246e-06	4.5059e-07	1.1136e-05	0.0097031	5.4745e-09	1.2775e-12	4.4285e-08	2.4217e-12	7.5685e-08	0.24833	0.0045428	1.3018e-08	0.030052	2.5425e-07	3.6033e-06	0.0015228	1.4622e-06	8.4558e-13	8.491e-09	1.7247e-08	4.9219e-13	0.0022483	0.0099327	0.094847	2.6222e-10	2.5254e-07	5.8937e-10	0.087243	3	0.51155	1
8115375	FAM114A2	5	8115375	rs816028	1	0.41156	1	1	1	1	0.99817	0.99974	2.2847e-11	4.2942e-15	1.9059e-08	8.0278e-10	3.6192e-11	2.258e-07	2.0817e-08	2.7518e-11	6.6939e-15	8.6179e-14	4.6795e-15	1.2331e-10	3.148e-07	4.1708e-09	8.1193e-12	3.645e-06	6.8381e-08	1.7328e-06	3.0041e-07	1.1579e-10	3.3286e-14	3.378e-13	5.9892e-13	6.2357e-15	2.9644e-08	0.00025188	0.0018207	1.6756e-09	1.3601e-09	3.2938e-13	0.99792	1-2-3-4-5	0.99792	5
8115234	ANXA6	5	8115234	rs2303038	0.99987	0.97117	0.99993	1	1	0.69811	0.68468	0.99999	1.3153e-09	2.4896e-13	9.5951e-08	7.7483e-08	1.7571e-07	1.0258e-05	1.1459e-08	1.5558e-09	1.521e-11	1.2088e-13	3.529e-13	6.4907e-07	2.4013e-07	1.3301e-07	7.6715e-08	5.9785e-07	1.8636e-06	0.30164	1.6162e-08	3.5009e-10	7.6665e-11	1.1678e-13	8.1136e-12	1.1626e-10	4.8095e-07	1.6714e-06	0.013674	0.00023523	5.1592e-10	3.8647e-12	0.68444	1-2-3-4-5	0.68444	5
8114536	TMEM173	5	8114536	rs7380824	0.76212	0.3885	0.71968	0.94715	0.94639	0.97027	0.48269	0.92096	0.00010695	5.5302e-09	0.0202	0.00063467	0.00017092	0.017497	0.00064519	6.6193e-06	2.2232e-09	9.4561e-08	8.9517e-10	0.00022305	0.021193	0.0075631	5.7165e-06	0.011662	0.00035131	0.010731	0.00022087	7.3234e-07	1.4135e-09	1.51e-08	1.1324e-06	1.4187e-09	0.0028603	0.00652	0.44851	8.9089e-07	1.9014e-07	1.7153e-08	0.4509	1-2-3-4-5	0.4509	5
8114119	FSTL4	5	8114119	rs256259	0.998	0.47023	0.99782	1	0.99936	0.82465	0.20218	0.79599	6.3756e-05	1.3527e-12	7.4031e-07	2.1423e-07	1.7162e-08	0.11525	0.00053129	1.3355e-06	1.9713e-09	8.6972e-13	1.3915e-13	8.973e-09	7.1976e-07	3.6474e-08	4.5941e-10	0.078557	0.00066175	0.059373	4.3601e-05	2.1348e-07	3.8345e-10	1.3779e-13	1.008e-12	4.4409e-14	1.7022e-08	0.0088957	0.54404	1.522e-06	1.7564e-08	2.2201e-14	0.19258	1-2-3-5	0.54404	4
8113800	FBN2	5	8113800	rs17164083	0.89264	0.32816	0.84249	0.45932	0.4586	0.99945	0.97689	0.47606	1.9875e-07	1.689e-10	0.0074119	0.00037447	5.0892e-06	9.1062e-05	8.1225e-05	1.3745e-07	1.3192e-11	1.9883e-09	1.3737e-10	1.4627e-06	0.51072	0.0004335	1.5112e-06	0.00059721	9.8432e-06	6.1967e-05	0.00064196	6.5226e-08	5.407e-11	9.7826e-09	7.3425e-09	9.7011e-11	0.021729	0.0040104	0.01443	2.9032e-08	5.3608e-07	1.4641e-08	0.4394	3-4	0.51072	2
8113773	ALDH7A1	5	8113773	rs900641	0.98679	0.45161	0.98512	0.99955	0.99921	0.99844	0.45031	0.98902	2.8573e-07	2.3646e-11	0.00016856	5.5593e-06	8.4926e-07	0.00025997	0.00025082	5.7405e-08	9.8235e-11	1.7198e-10	5.6011e-12	5.1664e-07	0.00024538	2.0598e-05	3.0523e-08	0.0048856	1.2349e-05	0.001285	8.2647e-05	7.8226e-07	5.1027e-11	7.505e-11	7.0924e-10	4.621e-12	1.1159e-05	0.0050658	0.54281	9.6774e-08	9.2231e-08	2.6166e-11	0.44489	1-2-3-5	0.54281	4
8113641	CDO1	5	8113641	rs411148	0.86137	0.82866	0.91118	0.99941	0.99671	0.20038	0.082428	0.26469	0.00122	2.0957e-10	0.00023941	6.2508e-05	3.5017e-06	0.69903	0.0012022	3.0642e-05	1.2021e-08	7.9029e-11	2.8681e-11	8.3231e-07	0.0002729	7.7186e-06	1.2045e-07	0.022589	0.004117	0.095153	0.00024345	3.6283e-07	3.6304e-09	2.1451e-11	6.2171e-11	6.2807e-12	4.7655e-06	0.0062952	0.098122	3.0107e-06	6.2374e-08	2.3885e-12	0.071398	1-2	0.69903	2
8113577	TRIM36	5	8113577	rs2053697	0.99085	0.48218	0.99043	0.084873	0.083498	0.99973	0.80637	0.078432	3.884e-07	1.1635e-11	0.1708	2.9976e-05	2.0943e-07	0.00019826	0.00060171	5.8602e-08	8.9898e-12	1.0355e-08	6.0788e-12	3.7235e-08	0.7399	0.0012305	3.1439e-08	0.0035325	4.5288e-06	3.9225e-05	0.00077225	1.7394e-07	9.52e-12	1.2931e-08	4.1226e-09	9.8173e-13	0.0031688	0.0057309	0.017226	4.2221e-09	1.3795e-07	6.4184e-10	0.056767	3-4	0.7399	2
8113551	MCC	5	8113551	rs2112452	0.98253	0.39263	0.97729	0.99998	0.99954	0.22023	0.065372	0.196	6.8648e-05	2.5939e-11	8.4989e-06	3.6017e-06	1.9031e-07	0.73183	0.00032327	2.5369e-06	4.2828e-10	9.2568e-12	2.6953e-12	8.4354e-08	9.6478e-06	2.4861e-07	6.5733e-09	0.059097	0.003157	0.044707	4.7607e-05	3.9874e-08	1.8244e-10	1.8213e-12	5.4523e-12	5.3705e-13	1.5775e-07	0.0094539	0.09859	1.2597e-06	6.5456e-09	1.7163e-13	0.052696	1-2	0.73183	2
8113483	TMEM232	5	8113483	rs12189010	0.998	0.10828	0.99072	0.99991	0.99994	0.85672	0.052024	0.99687	1.6718e-07	1.3348e-10	1.1718e-05	1.0019e-05	4.302e-06	0.0020645	2.1217e-06	1.1641e-08	4.8475e-10	6.9616e-11	8.9438e-12	3.4526e-05	2.3869e-05	5.8121e-06	5.8537e-08	0.00094217	7.2525e-06	0.14116	3.7576e-07	3.5383e-08	3.9042e-11	7.987e-12	2.3094e-09	2.9922e-11	1.9477e-06	7.1904e-05	0.80375	4.1998e-07	1.8301e-09	1.3993e-11	0.051908	1-2-3-5	0.80375	4
8113413	NUDT12	5	8113413	rs7723689	1	0.99998	1	1	1	1	0.0072537	0.99961	3.7312e-11	6.2561e-15	4.4757e-08	1.0912e-10	3.3582e-11	4.0199e-07	6.8025e-08	2.0452e-12	8.2169e-15	3.8154e-13	5.0469e-16	1.3142e-10	1.9243e-08	8.0562e-09	6.6667e-13	0.0003823	1.8309e-09	1.1251e-06	3.4518e-09	2.5772e-10	1.3513e-15	2.5091e-14	1.653e-12	3.806e-16	1.2073e-09	7.1706e-06	0.99236	9.1267e-12	4.734e-12	9.6432e-15	0.0072465	1-2-3-5	0.99236	4
8113403	GIN1	5	8113403	rs7735995	0.76385	0.16118	0.52205	0.72423	0.72246	0.84597	0.9846	0.64677	5.9524e-06	3.4484e-09	0.0075697	0.11575	6.9305e-05	0.0023659	7.8519e-05	0.00021034	2.3348e-10	1.8455e-09	6.5527e-08	1.3827e-05	0.15	0.00017588	0.00010952	0.00057153	0.034527	0.00094307	0.0014946	3.0234e-08	2.2124e-08	1.6813e-08	1.228e-09	1.0888e-08	0.0020814	0.040661	0.003603	4.1121e-05	3.7183e-07	1.6396e-09	0.63973	1-2-3-4-5	0.63973	5
8113286	RIOK2	5	8113286	rs3734010	0.98436	0.45002	0.98265	0.99957	0.99949	0.99488	0.69061	0.99767	4.6313e-07	3.2179e-11	0.00010529	1.3058e-05	3.1008e-06	0.00025253	4.4886e-05	7.6095e-08	2.2184e-10	5.4915e-11	5.315e-12	1.0496e-06	0.00025754	1.3607e-05	2.0585e-07	0.0010606	4.9926e-06	0.0048448	4.1678e-05	1.1492e-07	4.2967e-10	1.9674e-11	2.8081e-10	9.8903e-12	3.3952e-05	0.00054536	0.30307	2.8856e-07	3.7883e-07	1.9425e-11	0.68971	1-2-3-4-5	0.68971	5
8113250	ERAP1	5	8113250	rs27529	0.99996	0.26755	0.99992	0.99959	0.99958	1	0.74575	0.99954	2.6625e-10	7.9579e-14	0.00013919	1.5064e-08	7.0803e-09	5.2032e-08	2.2275e-06	2.8066e-11	5.7865e-14	2.6651e-11	1.2252e-14	1.3815e-09	0.00019383	3.7532e-05	1.6981e-10	7.7084e-05	1.1273e-09	9.8949e-08	1.3543e-06	6.8746e-09	2.5143e-14	7.1593e-12	2.2882e-10	9.4151e-15	4.1177e-05	5.0976e-05	0.254	5.4934e-12	5.6761e-09	1.0924e-11	0.74546	1-2-3-4-5	0.74546	5
8113220	ELL2	5	8113220	rs17085249	0.95436	0.1055	0.8125	0.69313	0.67968	0.98554	0.99819	0.60088	5.8346e-07	1.2136e-10	0.00054242	0.013623	2.637e-06	0.00015831	3.6289e-05	2.3883e-05	1.2862e-11	1.3917e-10	1.6403e-09	5.0758e-07	0.29179	9.0003e-06	6.1986e-06	0.00021443	0.00059667	4.6433e-05	0.013392	5.3654e-09	1.0681e-09	8.7035e-09	8.012e-11	3.1351e-10	0.00089012	0.078735	0.00080183	5.6611e-07	4.582e-07	6.4199e-10	0.59913	1-2-3-4-5	0.59913	5
8113214	GLRX	5	8113214	rs7700814	0.9766	0.58383	0.97952	0.98934	0.98828	0.99993	0.57065	0.96866	6.9189e-08	1.6788e-11	0.0044877	6.8796e-06	6.5777e-07	3.1682e-05	0.00073386	1.1459e-08	6.171e-12	1.2211e-09	2.7419e-12	1.3845e-07	0.0055105	0.00038313	2.4744e-08	0.012708	8.2274e-07	2.7443e-05	0.00032261	7.1322e-07	4.7653e-12	3.5918e-10	3.7083e-09	1.1843e-12	0.00026934	0.0075345	0.41098	2.2236e-09	2.5813e-07	1.468e-10	0.55701	1-2-3-4-5	0.55701	5
8113157	TTC37	5	8113157	rs17084869	0.98165	0.84119	0.9889	0.99462	0.9946	0.99986	0.9695	0.99143	2.4008e-08	3.3943e-11	0.0001107	5.5534e-05	1.0875e-06	2.5858e-05	2.0132e-06	2.9252e-08	4.2192e-12	1.9078e-10	5.1634e-11	5.5603e-07	0.0048213	2.1244e-05	4.3643e-07	0.0001673	5.9955e-06	5.3616e-05	1.3964e-05	7.4048e-09	2.9424e-11	2.0251e-09	8.5576e-10	4.1208e-11	0.00037009	0.0033722	0.030113	3.8289e-08	3.9855e-08	8.723e-10	0.96087	1-2-3-4-5	0.96087	5
8113113	KIAA0825	5	8113113	rs10035650	0.99361	0.28173	0.9885	0.23383	0.23269	0.99999	0.26674	0.27916	7.4008e-09	5.8928e-12	0.55757	2.6212e-06	4.1723e-07	2.7053e-06	0.00096317	9.0831e-10	6.0984e-13	2.6746e-08	7.1018e-13	4.8011e-08	0.15615	0.037584	1.0062e-08	0.0046753	5.1341e-08	1.7428e-06	0.00017212	1.7351e-06	3.392e-13	3.6303e-09	6.3449e-08	2.9185e-13	0.014868	0.0013015	0.13246	1.0705e-10	3.0348e-07	1.7398e-09	0.094245	3	0.55757	1
8113103	KIAA0825	5	8113103	rs10035650	0.99995	0.31521	0.99992	0.016378	0.01602	1	0.93822	0.019541	5.378e-11	3.7624e-14	0.060352	7.5701e-08	9.7915e-10	2.3015e-08	5.0134e-05	1.8752e-11	2.0151e-15	1.6883e-09	1.3255e-14	1.3349e-10	0.91851	0.00028003	1.0505e-10	0.00018868	9.3304e-10	7.983e-09	0.00030753	1.1574e-08	3.3462e-15	4.9327e-09	6.4062e-10	2.5136e-15	0.0044817	0.0010523	0.00090692	1.0541e-12	6.5766e-08	3.2184e-10	0.013872	3-4	0.91851	2
8113097	KIAA0825	5	8113097	rs17083818	0.99999	0.33249	0.99999	0.018528	0.017664	1	0.99582	0.018756	4.4407e-12	8.1351e-15	0.0040432	1.0283e-07	1.1166e-10	5.3559e-09	5.7576e-06	2.2149e-11	1.8376e-16	9.8794e-11	1.5066e-14	2.7559e-11	0.97429	3.6014e-05	1.1893e-10	1.5175e-05	1.024e-09	1.4606e-09	0.00085797	1.6416e-09	3.4624e-15	3.4011e-09	5.7356e-11	2.9317e-15	0.0031072	0.0020359	8.283e-05	1.0952e-12	8.5941e-08	1.9576e-10	0.01553	3-4	0.97429	2
8112961	RPS23	5	8112961	rs862241	1	0.33331	1	1	1	1	0.48893	1	8.2659e-13	1.1025e-16	3.7173e-10	2.1573e-13	2.5729e-11	2.2114e-09	1.7866e-10	5.3858e-14	2.4011e-15	1.8769e-15	1.5874e-17	5.7642e-11	1.5176e-10	1.2586e-09	3.2023e-13	2.2343e-08	1.9136e-11	1.7429e-07	1.7398e-11	7.8434e-12	5.2014e-16	2.0296e-16	8.3842e-14	1.5267e-16	2.4042e-10	2.1816e-09	0.51107	1.6809e-12	1.5905e-12	8.606e-16	0.48893	1-2-3-5	0.51107	4
8112902	DHFR	5	8112902	rs1478834	1	0.17478	1	0.47576	0.4757	1	0.99995	0.52789	1.869e-13	1.4326e-16	4.3784e-05	1.3275e-08	1.7807e-11	5.7703e-11	1.1098e-07	2.7833e-12	2.3999e-17	2.3009e-12	1.6195e-15	1.5978e-12	0.47186	1.7373e-06	5.272e-11	3.0595e-07	8.7745e-11	4.4219e-11	6.313e-05	1.0147e-10	1.044e-15	8.0868e-10	3.1746e-12	6.5535e-16	0.052333	0.00014835	5.0609e-06	1.581e-13	5.2671e-07	2.0582e-09	0.47555	1-2-3-4-5	0.47555	5
8112896	ANKRD34B	5	8112896	rs1650666	0.99966	0.23723	0.99929	0.51272	0.46543	0.99999	0.99842	0.39186	1.0221e-09	7.2743e-13	0.001306	1.1023e-05	1.5519e-08	3.4195e-07	1.4789e-05	3.3703e-09	3.6078e-14	1.7024e-10	2.2729e-12	2.4979e-09	0.48052	1.6484e-05	9.857e-09	5.7056e-05	1.4096e-07	1.0793e-07	0.047273	2.381e-09	3.7465e-13	5.1929e-09	7.7822e-11	3.0925e-13	0.0054307	0.078955	0.00018726	1.0815e-10	2.2029e-06	6.1221e-10	0.38623	3-4	0.48052	2
8112865	SERINC5	5	8112865	rs11950944	0.94621	0.97543	0.971	0.52761	0.52697	0.99985	0.86086	0.54499	3.2399e-07	5.4184e-11	0.025213	1.3954e-05	6.2644e-07	8.2802e-05	0.00021722	3.046e-08	8.0147e-12	2.5585e-08	1.7619e-11	6.1161e-07	0.41766	0.004948	5.5164e-08	0.0036443	2.8422e-06	4.4697e-05	0.00041894	3.3742e-07	7.5365e-12	3.4223e-08	1.3638e-07	9.1163e-12	0.024559	0.0077568	0.10498	5.7487e-09	4.3604e-07	1.6579e-08	0.41046	3-4	0.41766	2
8112746	WDR41	5	8112746	rs1123168	1	0.33189	1	1	1	1	0.9995	0.99998	1.0654e-11	1.2901e-14	4.5501e-10	2.1447e-10	9.6742e-12	3.2937e-07	3.0571e-10	9.4602e-12	1.6843e-15	1.1233e-14	9.1003e-15	1.8947e-10	4.154e-09	7.6296e-11	2.5731e-12	1.7477e-06	6.8924e-08	5.8985e-07	5.9301e-10	4.3312e-13	7.2605e-15	1.4353e-14	4.1529e-14	9.0824e-15	3.0981e-10	2.0353e-05	0.00049622	1.3074e-09	7.0611e-13	1.1709e-14	0.99948	1-2-3-4-5	0.99948	5
8112615	ENC1	5	8112615	rs6864196	1	0.24792	1	0.99917	0.99917	1	1	0.9993	3.6666e-13	7.0856e-17	1.7145e-08	6.1933e-08	2.2481e-11	1.329e-10	6.6981e-10	6.9002e-11	2.0916e-16	3.8409e-15	9.9752e-15	4.0611e-12	0.00065961	1.069e-08	1.3898e-09	3.8322e-09	2.4064e-09	5.161e-10	4.8229e-06	6.2885e-12	3.2709e-13	4.2387e-12	3.9254e-14	2.2726e-14	0.00016684	3.2802e-05	4.4342e-07	5.1458e-11	2.8431e-06	9.0828e-12	0.99913	1-2-3-4-5	0.99913	5
8112439	CCDC125	5	8112439	rs4288083	0.9995	0.38754	0.99935	0.87755	0.87574	0.99999	0.25995	0.86522	8.1332e-09	8.4923e-13	0.095252	3.4584e-06	3.2362e-08	1.2189e-06	0.0015915	2.624e-09	7.0061e-13	6.1699e-09	5.963e-13	3.8855e-09	0.023172	0.0033897	4.7186e-09	0.012313	8.1299e-08	7.8838e-07	0.0002104	1.5774e-06	6.4664e-13	7.3371e-10	8.7043e-09	1.162e-13	0.00063554	0.0022347	0.6275	1.1097e-10	1.7577e-07	1.3389e-10	0.23369	1-2-3-5	0.6275	4
8112376	CENPK	5	8112376	rs33394	1	0.68519	1	1	1	0.076183	0.010096	0.99943	1.0681e-10	1.5876e-15	2.4538e-13	9.3161e-14	1.0155e-13	0.0005719	1.758e-10	3.9654e-12	6.5092e-15	1.4529e-16	8.3837e-17	9.3009e-12	2.6955e-13	6.5953e-14	2.0228e-15	1.8649e-06	3.1977e-07	0.92324	3.726e-11	1.1824e-13	1.3257e-15	2.7271e-17	1.2167e-16	2.4301e-17	3.4866e-14	2.3748e-07	0.066087	1.7519e-06	1.6195e-14	2.8657e-18	0.010094	1-2-5	0.92324	3
8112342	ADAMTS6	5	8112342	rs149514	0.9954	0.90048	0.99738	0.99998	1	0.34558	0.060806	0.30016	7.8018e-09	5.0383e-09	1.1066e-06	4.9153e-07	2.8773e-08	0.61198	9.2252e-08	7.7414e-10	2.7616e-13	4.5192e-10	1.5287e-10	1.3464e-05	1.1252e-06	3.8934e-08	8.281e-10	0.081088	0.0012438	0.041178	1.8997e-08	3.5976e-11	1.4686e-13	5.3907e-11	3.8928e-10	3.5377e-11	1.9957e-08	0.0055262	0.20493	7.4426e-07	5.983e-12	6.8662e-12	0.054033	1-2	0.61198	2
8112007	EMB	5	8112007	rs1016620	0.99971	0.27433	0.99949	0.94175	0.94169	0.99997	0.87038	0.98919	2.1865e-09	2.4784e-12	0.00039908	1.5873e-06	3.2275e-06	1.1879e-06	6.1953e-06	1.1355e-09	1.4209e-11	4.8412e-11	5.6514e-13	2.2606e-07	0.010218	0.012287	1.9299e-07	2.0254e-05	5.8265e-08	1.9339e-05	4.2083e-05	4.8056e-06	1.9165e-11	1.2826e-10	8.0059e-09	3.7147e-12	0.035344	0.00012102	0.11688	3.0737e-09	7.497e-06	1.7099e-09	0.82465	1-2-3-4-5	0.82465	5
8111925	ANXA2R	5	8111925	rs11748652	0.97251	0.46802	0.97118	0.99915	0.99938	0.92274	0.23758	0.99882	1.8095e-07	2.9308e-10	9.5993e-05	2.5606e-05	0.00015357	0.00048198	3.8691e-06	2.2156e-08	9.0196e-10	1.7807e-10	2.6608e-11	0.00022886	9.5484e-05	0.00018017	2.1532e-06	0.00037508	6.366e-06	0.07636	1.0507e-06	1.4061e-07	3.6275e-10	2.8093e-11	1.3502e-08	4.9647e-10	6.5697e-05	9.272e-05	0.68454	1.6305e-06	2.2833e-08	1.9059e-10	0.23729	1-2-3-5	0.68454	4
8111788	TTC33	5	8111788	rs10737963	0.80294	0.50626	0.80359	0.99808	0.99912	0.54261	0.16156	0.49066	3.0404e-07	1.027e-06	0.00024741	0.00020016	6.2887e-06	0.3949	2.8409e-06	6.1005e-08	1.248e-11	2.0724e-07	2.9252e-08	0.0010428	0.00041191	7.3828e-06	3.3027e-07	0.095384	0.0025698	0.058665	1.2351e-06	1.1551e-09	1.2082e-11	1.8308e-08	6.2929e-08	3.5789e-09	6.6958e-06	0.015619	0.28819	1.9438e-06	3.7945e-10	1.1703e-09	0.14274	1-2	0.3949	2
8111490	PRLR	5	8111490	rs10068482	0.928	0.89778	0.9578	0.083781	0.078852	0.99997	0.36256	0.068882	3.3509e-08	2.8293e-11	0.58806	1.2166e-05	8.3928e-07	1.1266e-05	0.0041669	4.9347e-09	1.5197e-12	3.5219e-08	3.731e-12	1.735e-07	0.32341	0.0031127	2.3426e-08	0.010473	2.6414e-07	5.3621e-06	0.00076165	5.0216e-07	1.0256e-12	8.2988e-09	1.1717e-08	1.0337e-12	0.0016248	0.0042239	0.031609	3.8326e-10	9.5241e-08	4.2869e-10	0.032529	3	0.58806	1
8111136	FAM134B	5	8111136	rs256884	0.99999	0.49999	0.99999	0.0087551	0.0085456	1	0.9998	0.01012	1.2852e-11	2.5482e-15	0.00018684	4.4367e-08	5.8806e-11	4.485e-09	2.4097e-07	9.7066e-12	4.7356e-16	6.1345e-12	6.7197e-15	9.2854e-12	0.98862	1.8438e-06	4.1358e-11	1.2753e-06	5.072e-10	1.4621e-09	0.00020914	7.8063e-11	1.7393e-15	3.0813e-09	3.2386e-12	1.0842e-15	0.0024358	0.00086194	6.2835e-06	5.5948e-13	3.5715e-08	1.7978e-10	0.0076761	3-4	0.98862	2
8110841	LPCAT1	5	8110841	rs36979	0.8496	0.53546	0.85596	0.81629	0.8168	0.9882	0.3217	0.99826	4.8456e-07	9.7352e-11	0.00055645	0.00015901	0.0026913	0.000151	7.8322e-06	3.6426e-07	2.0814e-09	1.194e-10	3.6397e-11	0.00052659	0.00069701	0.16426	2.8636e-05	5.6325e-05	1.777e-05	0.0082233	7.0259e-06	3.901e-06	1.9314e-09	4.2855e-11	8.8865e-07	1.4779e-09	0.014783	8.2089e-05	0.50181	6.8647e-07	5.2457e-07	7.5893e-09	0.30593	1-2-3-5	0.50181	4
8110755	SLC12A7	5	8110755	rs6894574	1	0.97899	1	1	1	1	0.0014409	1	2.8556e-13	9.991e-16	6.521e-11	5.5881e-14	1.9504e-13	7.7162e-09	3.8936e-11	1.5279e-14	2.369e-17	3.39e-15	4.5651e-17	6.8902e-12	2.7099e-11	7.2615e-12	3.1445e-15	5.8139e-08	1.8777e-11	1.1894e-08	2.8641e-12	2.7981e-14	4.2314e-18	1.7059e-16	5.1689e-15	1.2556e-17	1.0517e-12	2.6217e-09	0.99856	5.7473e-14	9.5255e-16	2.3921e-17	0.0014409	1-2-3-5	0.99856	4
8110678	CCDC127	5	8110678	rs6555055	0.96363	0.47166	0.96113	0.99963	0.99957	0.98246	0.2714	0.98444	1.0119e-06	2.2591e-10	0.00010938	2.9717e-05	1.5956e-06	0.0068132	4.3457e-05	2.0242e-07	8.5748e-11	2.218e-10	5.9683e-11	1.6925e-06	0.00021366	7.2722e-06	9.2707e-08	0.0060411	0.00015215	0.010538	1.4706e-05	7.4165e-08	8.0766e-11	9.0842e-11	4.259e-10	2.4142e-11	7.1543e-06	0.0021376	0.70504	6.643e-07	1.4294e-08	2.3118e-11	0.26884	1-2-3-5	0.70504	4
8110620	BTNL3	5	8110620	rs10063135	0.95971	0.66205	0.96919	0.85014	0.85003	0.90274	0.98957	0.85104	1.6019e-07	1.1397e-10	3.98e-05	0.093985	2.2808e-05	0.00020018	1.5101e-06	7.6648e-06	1.8008e-10	3.5962e-11	5.8525e-09	1.207e-05	0.052289	2.4869e-05	0.00020805	4.0441e-05	0.00050524	0.0022934	0.00010787	1.5824e-08	1.6709e-08	2.1419e-09	6.3585e-10	1.6108e-08	0.0032786	0.0017799	0.0077982	2.2046e-05	4.0373e-07	3.151e-09	0.83738	1-2-3-4-5	0.83738	5
8110589	CNOT6	5	8110589	rs10052782	0.99998	0.99985	0.99999	1	1	0.088331	0.011347	0.065423	2.2024e-08	3.9737e-12	6.6385e-09	3.2055e-09	1.7895e-10	0.89636	6.2003e-08	5.3242e-10	2.1553e-13	7.976e-13	1.6731e-13	4.5301e-09	8.83e-09	2.2611e-10	6.435e-12	0.03611	0.00033826	0.014973	8.9502e-09	1.2844e-11	6.2277e-14	1.0382e-13	2.3861e-13	2.0588e-14	1.5962e-10	0.001771	0.041213	1.4048e-07	1.853e-12	6.2707e-15	0.0092371	1-2	0.89636	2
8110486	ZNF879	5	8110486	rs7711420	1	0.47923	1	1	1	0.99978	0.96386	0.99702	6.4078e-10	1.2353e-13	4.6602e-08	9.1697e-09	1.7724e-10	9.9271e-05	2.2624e-07	7.8579e-10	4.9378e-14	4.4766e-13	1.1384e-13	1.0889e-09	4.2406e-07	3.7124e-09	4.1097e-11	0.0005822	1.6935e-05	0.00010796	6.8228e-07	2.4214e-10	3.6944e-13	6.7651e-13	8.5679e-13	6.4384e-14	2.0361e-08	0.0022811	0.035354	1.5377e-07	9.1611e-10	2.3802e-13	0.96156	1-2-3-4-5	0.96156	5
8110224	TSPAN17	5	8110224	rs6556280	0.79243	0.53292	0.79966	0.98604	0.82625	0.99534	0.38685	0.60697	2.5247e-05	2.7875e-10	0.0070082	6.0564e-05	6.8258e-06	0.0033691	0.14283	1.6675e-06	3.9096e-10	1.0429e-09	3.1283e-11	3.4068e-06	0.0067162	0.00010015	1.8317e-07	0.1598	5.9444e-05	0.0011299	0.016931	5.9363e-06	2.1545e-10	2.7801e-10	9.33e-10	1.8815e-11	6.368e-05	0.056229	0.29887	7.614e-08	1.1322e-06	3.3433e-11	0.30679	1-2-3-4-5	0.30679	5
8110147	SIMC1	5	8110147	rs4615312	0.86539	0.48894	0.86162	0.55331	0.54225	0.99823	0.94831	0.4536	1.0227e-06	2.0008e-10	0.016098	0.0011772	4.5599e-06	0.00034193	0.0016684	2.9544e-06	3.102e-11	2.8285e-09	2.7644e-10	8.7128e-07	0.42724	0.00019989	1.2239e-06	0.0084215	0.0001325	0.00010695	0.0093862	2.0786e-07	2.6585e-10	1.4953e-08	1.4002e-09	4.7323e-11	0.0019622	0.081928	0.02485	9.7532e-08	6.9748e-07	7.7219e-10	0.42647	3-4	0.42724	2
8109830	SPDL1	5	8109830	rs17558310	0.81266	0.81181	0.87476	0.99763	0.99515	0.97843	0.89464	0.89351	1.4024e-05	3.9788e-10	0.00037326	0.00021985	5.5403e-06	0.014705	0.00060799	1.3714e-05	2.9742e-10	3.1948e-10	2.1492e-10	1.6665e-06	0.0017317	1.2763e-05	3.682e-07	0.011767	0.0031227	0.0034822	0.0018436	1.6285e-07	9.6969e-10	3.6242e-10	2.1913e-10	3.4926e-11	2.246e-05	0.072094	0.074387	1.7103e-06	2.5855e-07	2.7766e-11	0.81559	1-2-3-4-5	0.81559	5
8109773	WWC1	5	8109773	rs2112555	0.80499	0.38951	0.75815	0.99935	0.99943	0.25678	0.072812	0.40942	1.1745e-06	2.6669e-08	0.00011325	0.00012956	2.7608e-06	0.56378	5.9936e-06	1.283e-07	4.1903e-11	2.5865e-09	1.1682e-09	9.0243e-05	0.00030688	3.4655e-06	1.762e-07	0.020852	0.0017469	0.17746	2.5106e-06	2.6127e-09	2.5118e-11	4.8339e-10	2.1793e-09	2.7997e-10	4.2756e-06	0.0036428	0.16487	2.5923e-06	7.6804e-10	5.6984e-11	0.066976	1-2	0.56378	2
8109344	GM2A	5	8109344	rs1004736	1	1	1	1	1	1	1	1	1.7247e-14	2.0075e-17	7.2699e-11	3.5813e-10	2.6538e-10	2.6248e-11	1.4978e-12	2.7962e-13	6.8685e-16	8.9123e-17	4.7281e-16	1.4564e-10	1.5099e-08	2.2637e-09	6.3384e-09	3.5181e-11	5.2102e-11	8.0096e-09	8.8654e-11	5.8574e-13	2.2025e-13	3.7302e-15	7.0561e-14	4.2572e-13	5.1605e-07	4.7956e-09	6.0262e-07	4.2057e-10	5.0448e-10	2.6598e-12	1	1-2-3-4-5	1	5
8109283	NDST1	5	8109283	rs2343813	0.9804	0.33185	0.97042	0.96945	0.96797	0.99983	0.78248	0.9559	1.3459e-07	5.2187e-11	0.0090996	2.5353e-05	1.2389e-06	7.9851e-05	0.00081481	4.1678e-08	9.9758e-12	2.0836e-09	1.4106e-11	3.6823e-07	0.0207	0.00029932	7.7066e-08	0.0048039	4.0404e-06	6.1585e-05	0.00066371	5.5887e-07	1.4153e-11	1.4703e-09	4.8474e-09	5.4574e-12	0.00042922	0.0079066	0.20236	1.0211e-08	3.47e-07	4.7626e-10	0.75275	1-2-3-4-5	0.75275	5
8109194	SLC26A2	5	8109194	rs216140	0.86646	0.45827	0.85383	0.99798	0.99342	0.97476	0.27905	0.97616	3.9955e-05	3.9057e-10	0.0009289	9.4605e-05	1.3572e-05	0.0048813	0.004133	2.0333e-06	3.1393e-08	2.5927e-10	1.0558e-10	2.7126e-06	0.00078352	0.00014967	3.413e-07	0.0098882	9.7936e-05	0.020107	0.00036325	1.9611e-05	4.1371e-09	9.7868e-11	6.4673e-10	2.962e-11	4.6616e-05	0.0026224	0.68078	7.4801e-07	9.4903e-07	2.587e-11	0.27504	1-2-3-5	0.68078	4
8109149	PCYOX1L	5	8109149	rs353282	0.99972	0.32685	0.99956	0.65373	0.64167	1	0.4737	0.62869	4.1993e-10	3.5132e-13	0.23008	9.1711e-08	7.8039e-09	1.9523e-07	0.010576	5.009e-11	2.2646e-14	9.6666e-09	4.2282e-14	1.3228e-09	0.10809	0.0048054	1.9664e-10	0.015914	3.9566e-09	6.9539e-08	0.0014715	1.1196e-05	1.1887e-14	2.0357e-09	8.7635e-09	8.7291e-15	0.003294	0.0051768	0.26491	4.6066e-12	2.6575e-06	3.6673e-10	0.35566	1-2-3-4-5	0.35566	5
8109086	ADRB2	5	8109086	rs30312	0.88766	0.22629	0.77854	0.77421	0.74457	0.99806	0.37589	0.64229	1.5295e-06	2.6442e-09	0.16619	9.8354e-05	4.6985e-06	0.0012575	0.027532	1.5186e-07	4.0447e-11	6.2076e-08	5.1416e-10	1.4015e-05	0.057537	0.0014353	1.8801e-07	0.076763	3.9479e-05	0.00052528	0.0021131	5.4833e-06	2.5301e-11	1.2943e-08	3.5753e-08	1.635e-10	0.00051238	0.026174	0.35038	5.7232e-08	4.4085e-07	1.2075e-09	0.28941	1-2-3-5	0.35038	4
8109039	SPINK14	5	8109039	rs767570	0.98485	0.19957	0.96262	0.94993	0.95232	0.67864	0.30906	0.99984	1.5653e-07	4.4861e-11	3.3967e-05	1.712e-05	0.03309	5.4966e-05	9.5994e-07	1.8887e-08	1.2425e-07	1.1247e-11	6.0625e-12	0.0023875	4.0703e-05	0.010568	0.00022087	7.5628e-06	1.1977e-06	0.28557	3.288e-07	3.5283e-06	2.7502e-08	3.0766e-12	5.8552e-08	8.2667e-09	0.0037076	4.172e-06	0.35922	1.0501e-05	5.2432e-07	1.6053e-09	0.30505	1-2-3-5	0.35922	4
8108995	SCGB3A2	5	8108995	rs2250145	0.93759	0.872	0.96265	0.19342	0.18466	0.99997	0.25899	0.16385	3.6448e-08	2.8274e-11	0.61248	1.136e-05	8.2325e-07	1.2215e-05	0.0077587	4.7997e-09	1.7781e-12	5.6299e-08	3.5024e-12	1.278e-07	0.18571	0.0063455	2.3809e-08	0.023174	2.6042e-07	5.1411e-06	0.0010014	1.418e-06	1.1125e-12	6.7965e-09	2.6269e-08	8.5497e-13	0.0020365	0.0060106	0.091241	3.5828e-10	1.9403e-07	5.7409e-10	0.064216	3	0.61248	1
8108631	VTRNA1-3	5	8108631	rs753279	0.8996	0.21979	0.79722	0.99615	0.99528	0.94801	0.34557	0.99083	2.292e-05	5.5755e-10	0.00054412	0.00012986	0.00060962	0.0040309	0.00076343	1.3786e-06	4.705e-08	1.8736e-10	6.9464e-11	4.209e-05	0.00052201	0.0014889	8.7026e-06	0.0022803	6.2982e-05	0.047084	9.7775e-05	1.9965e-05	9.6644e-09	4.5422e-11	4.8538e-09	2.4246e-10	0.00050707	0.00071693	0.59755	1.8251e-06	1.4613e-06	1.3996e-10	0.34352	1-2-3-5	0.59755	4
8108378	CTNNA1	5	8108378	rs311602	1	0.097533	1	0.99995	0.99959	0.99999	1	0.99485	2.9812e-12	1.2959e-16	3.7307e-10	1.8299e-06	1.2414e-12	4.698e-09	1.9892e-10	3.6587e-07	1.1167e-16	3.7972e-16	2.9409e-13	5.476e-13	4.4271e-05	1.0007e-11	1.4276e-09	1.0571e-08	1.075e-05	1.4172e-09	0.00036694	5.9436e-14	1.1097e-11	1.4225e-12	2.6405e-16	5.7884e-14	1.2023e-06	0.0047229	6.9288e-08	7.2906e-09	1.285e-07	4.9387e-13	0.99485	1-2-3-4-5	0.99485	5
8108238	SMAD5	5	8108238	rs7731417	0.99999	0.1111	0.99998	1	1	0.99906	0.97205	0.99964	1.1715e-09	1.782e-12	4.5242e-08	1.4424e-08	2.7959e-09	0.00015296	1.7055e-08	2.4104e-10	1.9318e-13	1.1552e-12	2.6215e-13	3.8514e-08	8.1534e-08	7.6324e-09	1.3382e-10	8.142e-05	3.1786e-06	0.00078779	9.8922e-09	2.6839e-11	2.2887e-13	3.4406e-13	7.0408e-12	2.7125e-13	7.2808e-09	0.00011894	0.026927	1.1608e-07	1.577e-11	3.3522e-13	0.97193	1-2-3-4-5	0.97193	5
8107920	SLC22A5	5	8107920	rs17622208	0.99992	0.47165	0.99991	0.99987	0.99987	1	0.68881	0.99013	3.0507e-10	1.939e-13	4.2939e-05	4.24e-08	1.0376e-09	5.1766e-07	2.7656e-06	1.5245e-10	1.4741e-14	9.8349e-11	1.0247e-13	8.6757e-10	8.0594e-05	1.8707e-06	1.0328e-10	0.0062814	5.9087e-08	1.7206e-07	1.275e-06	1.795e-09	3.4708e-14	4.9915e-11	1.6844e-10	2.4173e-14	2.1533e-06	0.0034567	0.30486	6.5647e-11	6.9534e-10	1.5509e-11	0.68527	1-2-3-4-5	0.68527	5
8107909	SLC22A4	5	8107909	rs274555	0.79897	0.070122	0.35211	0.936	0.9285	0.99795	0.2844	0.86444	3.363e-06	6.6793e-10	0.036502	0.00028579	1.8174e-05	0.0012336	0.0066266	3.279e-07	1.3229e-10	7.5203e-09	8.7793e-11	3.1939e-06	0.024473	0.0020192	5.2744e-07	0.055009	1.97e-05	0.00048777	0.00087604	2.4566e-06	6.7744e-11	1.3279e-09	1.4353e-08	2.0745e-11	0.00069322	0.010528	0.6137	2.5936e-08	2.9393e-07	2.8712e-10	0.24752	1-2-3-5	0.6137	4
8107814	ISOC1	5	8107814	rs6859755	0.97165	0.89403	0.98381	0.54413	0.54361	0.94849	0.9999	0.54929	2.0783e-08	2.4246e-11	2.9152e-05	0.051144	7.0429e-07	8.76e-06	2.8719e-07	3.6936e-06	1.1811e-12	1.3913e-11	1.1207e-08	1.7291e-07	0.38988	2.2357e-06	6.1009e-05	3.0487e-06	0.00028423	5.0615e-06	0.0005117	2.5066e-10	9.2656e-10	2.4027e-08	2.5324e-11	2.6745e-09	0.014755	0.0088481	4.5701e-05	4.7711e-07	5.2474e-07	7.0897e-09	0.53442	1-2-3-4-5	0.53442	5
8107769	SLC12A2	5	8107769	rs3749748	0.99808	0.42792	0.99775	0.13317	0.12061	0.99999	0.137	0.094465	4.2858e-09	3.5628e-12	0.76873	3.378e-06	8.1468e-08	1.4953e-06	0.011827	1.0134e-09	1.8868e-13	3.0526e-08	1.1197e-12	1.5701e-08	0.094969	0.0023106	6.6068e-09	0.024726	6.4351e-08	6.6599e-07	0.00072874	1.0698e-06	2.5978e-13	3.4239e-09	8.3533e-09	2.7041e-13	0.0008171	0.004546	0.055403	1.0484e-10	1.041e-07	2.4797e-10	0.035932	3	0.76873	1
8107578	SRFBP1	5	8107578	rs1982052	0.9842	0.49698	0.98402	0.99969	0.99969	0.9963	0.028843	0.99403	8.0768e-08	3.2181e-10	0.00010393	4.9556e-05	1.5947e-06	0.0011198	5.9109e-06	1.7324e-08	1.3482e-11	8.7471e-10	2.8409e-11	5.795e-06	0.00012432	1.954e-05	6.5885e-08	0.0043455	6.3105e-06	0.002515	9.1681e-07	2.0607e-08	5.6095e-12	5.7709e-11	5.6251e-09	1.367e-11	4.4704e-06	0.00021547	0.96304	2.4797e-08	9.0212e-10	2.332e-11	0.028442	1-2-3-5	0.96304	4
8107532	HSD17B4	5	8107532	rs32662	0.96902	0.17459	0.91527	0.99946	0.99945	0.72453	0.72864	0.64282	1.7121e-06	2.395e-09	8.2808e-05	0.00017519	2.1064e-06	0.22929	7.0422e-06	7.9074e-07	3.7251e-11	3.5613e-10	3.9309e-09	4.6387e-06	0.00026696	2.8692e-06	2.0348e-07	0.0069405	0.029761	0.01622	9.5951e-06	2.4268e-09	7.9468e-11	7.8208e-10	2.0148e-10	3.9881e-10	3.6807e-06	0.090649	0.018808	1.3963e-05	1.7787e-09	5.1801e-11	0.60776	1-2-3-4-5	0.60776	5
8107234	MAN2A1	5	8107234	rs845734	0.99182	0.86183	0.99514	0.027488	0.027096	0.60124	0.99999	0.02603	5.7025e-09	2.4293e-12	3.6637e-06	0.39827	1.2022e-07	1.7973e-06	4.9837e-08	1.358e-05	6.0159e-13	1.0038e-12	1.3893e-08	1.5922e-08	0.57231	1.3916e-07	5.8273e-05	3.5178e-07	0.00040624	1.738e-06	0.00037802	3.8665e-11	1.4525e-09	1.1522e-08	9.2751e-13	1.0086e-09	0.0018671	0.0025834	4.1137e-06	3.7028e-07	6.1449e-08	4.4011e-10	0.024098	3-4	0.57231	2
8107164	PPIP5K2	5	8107164	rs185387	0.99998	0.24064	0.99995	0.96945	0.96923	0.99899	0.99998	0.63366	5.0466e-10	9.0801e-13	5.4461e-07	0.00083555	3.691e-09	1.8755e-06	2.529e-08	2.9923e-07	1.5355e-14	1.5116e-12	9.6317e-10	2.2851e-09	0.02966	1.1774e-08	2.2972e-07	5.1438e-06	0.00017538	3.3863e-07	0.00021706	5.3478e-12	1.7705e-11	2.4371e-08	5.0992e-13	4.919e-11	5.8495e-05	0.33544	1.0219e-05	6.3786e-08	1.0692e-08	3.4954e-10	0.63359	1-2-3-4-5	0.63359	5
8107133	PAM	5	8107133	rs28092	1	0.28756	1	0.16791	0.15262	1	0.99999	0.14541	4.4599e-12	1.7666e-15	9.6932e-06	6.0962e-08	1.4806e-11	1.813e-09	1.7535e-07	2.5705e-10	1.5197e-16	7.4016e-13	1.105e-14	4.866e-12	0.83002	1.1194e-07	5.8667e-11	4.8278e-07	3.5685e-09	5.4907e-10	0.015285	4.1567e-11	2.2351e-14	1.5068e-09	3.9468e-13	1.8202e-15	0.0020571	0.0092714	2.2336e-06	2.8567e-12	3.3163e-06	1.1668e-10	0.14335	3-4	0.83002	2
8107119	FAM174A	5	8107119	rs9885471	0.9902	0.61735	0.99209	0.35225	0.35118	0.99592	0.99854	0.32772	2.0974e-08	4.1465e-11	0.00071791	0.0039959	3.1745e-07	1.3416e-05	3.5412e-06	4.9521e-07	8.302e-13	1.0158e-09	1.9915e-09	1.3221e-07	0.63899	1.2567e-05	2.3731e-06	0.00011133	6.3587e-05	4.5002e-06	0.0010709	1.1991e-09	5.8441e-11	6.7535e-08	5.0996e-10	2.3213e-10	0.0040304	0.027317	0.00059455	5.2009e-08	1.7563e-07	5.0071e-09	0.32307	3-4	0.63899	2
8107044	ERAP2	5	8107044	rs10044354	1	0.48192	1	1	1	1	0.67246	1	5.399e-15	8.9413e-18	3.6495e-13	7.9363e-17	5.6183e-14	4.3608e-09	1.7641e-12	1.9828e-16	1.1201e-16	2.8584e-17	4.0604e-19	8.5171e-12	6.5829e-14	7.8537e-13	6.1091e-16	4.1474e-09	1.0921e-11	2.1125e-07	5.8347e-14	5.4698e-14	8.2631e-18	7.0465e-19	3.6384e-15	7.9517e-18	4.3479e-14	1.6164e-10	0.32754	7.63e-13	8.1643e-16	5.199e-18	0.67246	1-2-3-4-5	0.67246	5
8107005	CAST	5	8107005	rs2351245	1	0.53464	1	0.99997	0.99997	1	0.99981	0.99778	2.4659e-10	3.3292e-15	1.2796e-07	3.4681e-08	1.243e-10	8.184e-08	1.3822e-07	1.2996e-09	3.038e-14	3.5588e-14	1.2074e-14	3.2119e-11	2.4655e-05	1.1373e-08	1.8119e-10	3.6408e-06	8.7613e-08	1.0986e-07	4.6651e-06	1.5817e-10	6.5896e-13	9.2232e-13	7.376e-14	6.7691e-15	7.8288e-07	0.0021879	0.00018397	4.3669e-10	3.7151e-09	3.1054e-13	0.99759	1-2-3-4-5	0.99759	5
8106931	ANKRD32	5	8106931	rs17083818	0.99999	0.33205	0.99998	0.8294	0.82348	1	0.34373	0.839	2.2383e-10	5.3519e-14	0.12801	9.096e-09	3.0972e-09	5.914e-08	0.0054189	1.9714e-11	7.4467e-14	2.7789e-09	7.023e-15	4.5496e-10	0.018211	0.020753	6.1028e-11	0.0072148	1.2029e-09	1.007e-07	0.00048403	2.1408e-05	2.4229e-14	3.6237e-10	1.4838e-08	3.0075e-15	0.0036227	0.0016626	0.49485	5.4099e-12	2.1126e-06	3.087e-10	0.31975	1-2-3-5	0.49485	4
8106709	ATG10	5	8106709	rs11748868	1	0.84736	1	1	0.99999	1	0.99938	0.99872	6.3854e-11	3.1701e-15	2.5006e-07	1.1775e-09	1.7036e-11	1.4072e-07	5.9219e-07	5.0526e-11	2.8189e-15	5.06e-13	2.8465e-15	1.7334e-11	1.2901e-06	7.1306e-09	3.1064e-12	3.3578e-05	1.7009e-08	4.3708e-08	3.0618e-06	2.1747e-10	8.1071e-15	7.4292e-13	4.7422e-13	6.5388e-16	2.31e-08	0.0012386	0.00058207	1.4359e-11	1.8835e-09	1.8414e-13	0.99814	1-2-3-4-5	0.99814	5
8106633	MSH3	5	8106633	rs1650697	0.99998	0.49541	0.99997	0.99997	0.99997	1	0.99936	0.99903	5.9866e-10	2.772e-14	2.0898e-06	3.0628e-08	8.0282e-10	3.472e-07	3.4085e-07	2.7055e-10	5.5799e-14	7.6529e-13	1.7994e-14	3.04e-10	2.4921e-05	1.3538e-07	1.3888e-10	8.8345e-06	3.1195e-08	3.1726e-07	2.7965e-06	1.1484e-09	1.1183e-13	1.3405e-12	1.0088e-12	8.8783e-15	6.4463e-07	0.00093042	0.00062406	8.2435e-11	1.7661e-08	2.1364e-13	0.99841	1-2-3-4-5	0.99841	5
8106626	FAM151B	5	8106626	rs1222809	0.99941	0.91834	0.99968	0.025365	0.024488	1	0.90943	0.025469	5.0802e-10	4.0228e-13	0.087677	5.0816e-07	1.2324e-08	1.6818e-07	0.00017404	1.6571e-10	2.7545e-14	3.3136e-09	1.2642e-13	2.5861e-09	0.88334	0.00042876	6.7494e-10	0.00045763	8.067e-09	1.0179e-07	0.00070239	3.0871e-08	2.9915e-14	8.4153e-09	1.2413e-09	2.7232e-14	0.0031863	0.0021772	0.0018305	1.0842e-11	8.9328e-08	4.7252e-10	0.020023	3-4	0.88334	2
8106516	JMY	5	8106516	rs12189248	0.91314	0.23028	0.82856	0.86478	0.86398	0.99956	0.4488	0.94006	3.2691e-07	3.5849e-10	0.037545	0.00010736	3.6179e-05	0.00014592	0.00068435	4.2012e-08	5.8127e-11	4.5917e-09	4.1928e-11	3.9959e-06	0.018546	0.058723	9.5931e-07	0.0020888	2.99e-06	0.00014713	0.00010624	6.1689e-06	3.5438e-11	8.7224e-10	1.2662e-07	2.655e-11	0.020262	0.0007146	0.45182	1.0102e-08	1.1934e-06	3.3446e-09	0.40905	1-2-3-5	0.45182	4
8106403	F2RL1	5	8106403	rs2243022	1	0.3828	1	0.63577	0.63566	1	0.99996	0.62349	3.2011e-12	3.3186e-15	2.3236e-05	2.0417e-06	1.1413e-10	1.1916e-09	6.9025e-08	2.1538e-10	1.7454e-16	6.428e-12	3.8929e-13	2.2306e-11	0.3571	2.4018e-06	3.0635e-09	7.0196e-07	1.0484e-08	6.1251e-10	0.00010551	1.0164e-10	5.5683e-14	9.3736e-08	1.5707e-11	8.8158e-14	0.007099	0.019277	1.6799e-05	1.6129e-11	7.5889e-08	1.3273e-08	0.61637	1-2-3-4-5	0.61637	5
8106354	IQGAP2	5	8106354	rs11743541	0.99979	0.99974	0.99989	0.14246	0.13017	0.99921	1	0.083995	1.1977e-10	2.9684e-14	3.3427e-07	0.00078152	2.2675e-09	2.8144e-08	1.8737e-08	3.6964e-07	6.6501e-15	5.8765e-14	3.9627e-11	4.5186e-10	0.85587	1.1273e-08	2.2948e-07	7.0892e-08	6.098e-06	2.2098e-08	0.012284	4.8399e-12	2.0795e-11	4.3397e-09	7.9752e-14	5.3016e-12	0.00089376	0.047067	4.1048e-07	3.8568e-09	2.941e-07	1.2691e-10	0.0831	3-4	0.85587	2
8106271	NSA2	5	8106271	rs957680	1	0.25	1	1	1	0.99997	0.99532	0.99999	4.1393e-11	9.4261e-15	6.8856e-10	2.1267e-09	3.4956e-10	7.1585e-07	3.537e-10	1.495e-10	1.4931e-13	3.1691e-15	3.276e-14	2.0713e-09	8.5838e-09	4.6815e-10	2.2055e-10	9.956e-08	2.9641e-07	2.9047e-05	3.8801e-09	1.3288e-11	7.1852e-13	2.188e-14	1.1196e-13	1.561e-13	6.1018e-09	1.1691e-05	0.0046518	5.4057e-09	1.394e-10	1.3143e-13	0.99531	1-2-3-4-5	0.99531	5
8106170	TMEM171	5	8106170	rs1046064	0.79591	0.51307	0.79884	0.99862	0.99874	0.6525	0.20812	0.4421	3.9722e-07	8.7841e-08	0.00052388	0.00012565	9.3377e-06	0.32396	6.9122e-06	5.6662e-08	1.7401e-11	8.6988e-08	5.1651e-09	0.00012703	0.00056889	1.4962e-05	2.9002e-07	0.19454	0.0021172	0.021159	2.2378e-06	2.5437e-09	1.2134e-11	9.8698e-09	2.2411e-08	6.6204e-10	9.3135e-06	0.03605	0.25154	9.2743e-07	6.3055e-10	5.3734e-10	0.16925	1-2	0.32396	2
8106141	FCHO2	5	8106141	rs7713398	0.88702	0.57858	0.89949	0.9949	0.99488	0.99929	0.92735	0.99389	1.257e-07	3.6662e-10	0.00078313	8.8359e-05	5.5502e-06	0.00019081	1.0242e-05	4.106e-08	1.6438e-11	1.0543e-09	1.9769e-10	5.7584e-06	0.0035782	0.00018208	4.4683e-07	0.00035262	1.5635e-05	0.00040261	1.1895e-05	4.9968e-08	2.6952e-11	1.8067e-09	1.0027e-08	1.7447e-10	0.00046077	0.0010753	0.070716	1.2237e-07	4.7542e-08	3.8495e-09	0.92212	1-2-3-4-5	0.92212	5
8106025	BDP1	5	8106025	rs7443786	0.81261	0.31238	0.73068	0.99841	0.99847	0.35176	0.16328	0.35845	1.667e-06	4.5759e-08	0.00056895	0.00023479	1.6769e-05	0.56638	1.1949e-05	2.174e-07	5.7409e-11	5.727e-09	4.6035e-09	7.4361e-05	0.00065742	2.4589e-05	4.5848e-07	0.044737	0.0074509	0.074084	4.0533e-06	5.4504e-09	3.6882e-11	1.4669e-09	3.0381e-09	5.1198e-10	1.3008e-05	0.021501	0.15082	3.2751e-06	1.2662e-09	1.1239e-10	0.13342	1-2	0.56638	2
8105908	OCLN	5	8105908	rs299099	0.96144	0.90045	0.97896	0.99906	0.99905	0.9998	0.98792	0.99893	1.8505e-07	1.1118e-10	0.00016635	5.2717e-05	2.202e-06	7.0587e-05	2.8791e-06	4.1441e-08	6.2556e-12	6.0038e-11	2.5359e-11	3.7453e-07	0.0007033	5.1544e-06	1.1731e-07	2.4994e-05	2.6189e-06	7.4208e-05	3.3998e-06	1.3278e-09	6.5089e-12	4.0191e-11	4.0627e-11	4.4987e-12	1.0191e-05	4.3494e-05	0.011731	6.7961e-09	1.4218e-09	4.1803e-12	0.98711	1-2-3-4-5	0.98711	5
8105663	NLN	5	8105663	rs2247193	0.95087	0.93941	0.97274	0.77407	0.75229	0.99996	0.22421	0.70432	5.7616e-08	1.6368e-11	0.18334	9.141e-06	4.6416e-07	2.1808e-05	0.020483	6.5882e-09	2.4217e-12	8.7232e-09	2.5229e-12	7.5495e-08	0.036409	0.0053125	1.5012e-08	0.046568	3.9218e-07	9.4654e-06	0.0012917	5.8641e-06	1.3536e-12	1.168e-09	1.159e-08	5.5455e-13	0.00086292	0.0075618	0.52005	5.2764e-10	3.9878e-07	1.9424e-10	0.17808	1-2-3-5	0.52005	4
8105456	SETD9	5	8105456	rs185220	1	0.57441	1	1	1	1	0.99973	0.99999	2.7437e-14	1.2215e-17	6.0564e-11	2.4802e-13	6.4203e-15	9.8083e-10	2.6984e-10	5.4968e-14	4.0466e-18	1.4479e-15	2.0206e-17	7.732e-14	1.0542e-09	4.9529e-12	2.8971e-15	6.4239e-07	1.7428e-10	8.274e-10	1.1021e-09	1.3075e-13	2.6062e-17	5.5024e-15	2.5109e-15	7.235e-18	3.7941e-11	1.0641e-05	0.00026526	6.3741e-13	4.6734e-13	3.6422e-15	0.99972	1-2-3-4-5	0.99972	5
8105340	GZMA	5	8105340	rs2069187	0.92409	0.43636	0.9136	0.90033	0.89445	0.98997	0.99201	0.83276	1.7115e-06	1.4268e-10	0.00040274	0.0077739	3.3844e-06	0.00054904	0.00011864	2.9353e-05	7.2705e-11	9.2826e-11	6.1772e-10	6.2075e-07	0.090787	1.276e-05	5.5155e-06	0.00073007	0.0014393	0.00022612	0.0057277	5.0324e-08	3.5008e-09	1.4416e-09	7.5932e-11	1.0804e-10	0.00068208	0.059681	0.0059489	1.3844e-06	1.1457e-06	1.1926e-10	0.82588	1-2-3-4-5	0.82588	5
8105267	ITGA2	5	8105267	rs988557	0.8532	0.73422	0.89289	0.99987	0.99973	0.32421	0.084069	0.30525	2.9211e-05	6.5451e-10	4.0316e-05	2.3317e-05	1.1066e-06	0.61415	0.0001017	1.2182e-06	5.6237e-10	1.2132e-10	4.7135e-11	1.4772e-06	5.6796e-05	1.193e-06	3.706e-08	0.069642	0.0020142	0.059569	1.8946e-05	3.108e-08	1.8441e-10	2.2414e-11	6.3663e-11	8.098e-12	8.5567e-07	0.008674	0.1724	1.3602e-06	4.8493e-09	1.963e-12	0.073279	1-2	0.61415	2
8104998	WDR70	5	8104998	rs2973086	0.96493	0.44534	0.96011	0.99928	0.99942	0.97719	0.70681	0.99807	5.6619e-08	7.3147e-10	5.2138e-05	3.8145e-05	9.7804e-06	0.00057083	1.4208e-06	2.5265e-08	5.965e-11	3.9449e-10	3.9777e-10	0.00015195	0.00033512	3.7002e-05	9.0223e-07	0.00026555	4.1106e-05	0.021999	2.1923e-06	2.6684e-08	8.8079e-11	6.0452e-10	1.6718e-08	2.3742e-09	9.8597e-05	0.0006254	0.2701	2.3538e-06	1.9777e-08	2.2938e-09	0.70567	1-2-3-4-5	0.70567	5
8104422	MTRR	5	8104422	rs326124	0.95385	0.17729	0.87757	0.9908	0.9908	0.99851	0.93136	0.94907	1.299e-07	5.9326e-09	0.0013815	0.00010847	1.7276e-06	0.00099044	6.928e-06	3.6131e-08	5.8855e-12	8.1623e-08	4.3096e-09	1.2539e-05	0.0075808	2.3759e-05	1.6757e-07	0.01393	9.498e-05	0.00028421	8.5638e-06	2.6091e-09	7.0672e-12	1.0094e-07	2.2316e-08	9.2278e-10	8.6599e-05	0.026832	0.052012	1.2655e-07	2.2873e-09	1.409e-08	0.89665	1-2-3-4-5	0.89665	5
8104369	SRD5A1	5	8104369	rs3822430	0.99998	0.32219	0.99998	1	1	0.99946	0.99539	0.99859	6.0872e-09	7.3439e-13	1.2769e-08	7.5758e-08	1.2522e-09	0.00027382	6.3475e-08	7.6978e-09	9.2938e-13	1.7529e-13	4.2893e-12	9.4718e-09	1.7289e-07	1.6881e-09	1.6848e-09	0.00011717	0.00010726	0.00016053	1.7976e-07	2.3419e-10	1.9356e-11	1.3192e-12	5.8949e-13	1.0538e-11	3.5129e-08	0.00091543	0.0040586	1.1505e-06	2.1206e-09	3.0184e-12	0.99437	1-2-3-4-5	0.99437	5
8104014	CCDC110	4	8104014	rs10018215	0.78089	0.21869	0.60629	0.99642	0.9908	0.70083	0.4655	0.53068	0.00037257	1.6235e-09	0.0010149	0.00039888	5.5941e-05	0.26324	0.0033663	5.6118e-05	2.9572e-09	1.1307e-09	3.8928e-10	9.1484e-06	0.002001	5.5059e-05	1.4384e-06	0.091041	0.010156	0.024883	0.0018398	4.3063e-07	3.0542e-09	5.4808e-10	7.1489e-10	8.4236e-11	4.0972e-05	0.095839	0.15046	3.5168e-06	1.7188e-07	3.9665e-11	0.35516	1-2-3-4-5	0.35516	5
8103998	UFSP2	4	8103998	rs4862523	1	0.4919	1	1	0.99986	0.99997	0.93825	0.93847	4.5628e-09	5.2844e-15	3.2947e-07	1.9476e-08	5.8757e-12	2.7111e-05	0.0001131	5.3142e-10	4.5084e-14	2.6321e-12	4.5512e-15	1.4425e-11	4.084e-07	3.5018e-09	6.2352e-12	0.036251	1.9678e-07	2.1856e-06	2.1154e-05	4.8318e-09	4.322e-14	2.0866e-13	4.3639e-13	4.922e-16	3.1754e-09	0.025115	0.02536	1.0159e-10	5.7062e-09	9.2795e-15	0.91311	1-2-3-4-5	0.91311	5
8103932	MLF1IP	4	8103932	rs12108497	0.97514	0.50728	0.97518	0.93728	0.93716	0.99995	0.4603	0.93839	2.7072e-08	5.3358e-11	0.029112	1.2624e-05	1.0798e-06	1.7739e-05	8.2909e-05	4.5321e-09	1.8145e-12	7.949e-09	1.0354e-11	6.0373e-07	0.029853	0.0023889	4.5681e-08	0.0014724	5.405e-07	1.6224e-05	3.558e-05	1.4709e-07	1.5651e-12	2.7162e-09	6.8971e-08	5.7919e-12	0.0013562	0.001022	0.50661	1.5567e-09	3.869e-08	2.6057e-09	0.42802	1-2-3-5	0.50661	4
8103834	AGA	4	8103834	rs4690522	1	0.99994	1	1	0.99999	1	0.90175	0.99994	7.5053e-11	1.0458e-16	2.7925e-07	4.4686e-11	1.7981e-11	1.3749e-08	1.0035e-05	1.0158e-11	2.0379e-14	4.3687e-14	1.8985e-17	2.3807e-12	3.9997e-07	5.3183e-08	9.7842e-13	2.1145e-05	3.5786e-10	3.32e-08	1.935e-06	9.4199e-08	1.0228e-14	1.6676e-14	1.9788e-13	2.4271e-17	3.8771e-08	2.9629e-05	0.098215	2.2291e-12	1.1051e-08	1.3202e-14	0.90172	1-2-3-4-5	0.90172	5
8103789	GPM6A	4	8103789	rs11936134	0.96611	0.33686	0.9494	0.99763	0.9998	0.52401	0.11764	0.9996	1.0646e-07	1.5285e-10	2.3796e-05	2.5076e-05	4.3147e-05	0.00024701	6.3897e-07	1.6639e-08	5.5122e-10	2.8506e-11	2.0034e-11	0.0021775	5.9034e-05	2.3139e-05	9.6e-07	2.4006e-05	3.7661e-06	0.47348	3.304e-07	1.6644e-08	1.742e-10	9.6355e-12	2.7539e-08	2.0325e-09	1.9066e-05	1.224e-05	0.40634	4.8733e-06	4.0428e-09	2.7959e-10	0.11751	1-2-5	0.47348	3
8103769	HPGD	4	8103769	rs4315752	0.89929	0.68961	0.92363	0.063118	0.062465	0.5073	0.99987	0.057763	6.0991e-08	4.5928e-11	4.7878e-05	0.49049	1.2991e-06	2.2439e-05	5.4575e-07	4.376e-05	2.6085e-12	1.3555e-11	5.0372e-08	2.2481e-07	0.44323	1.8421e-06	0.00017346	4.3398e-06	0.0019545	1.1063e-05	0.00060833	2.8123e-10	3.8972e-09	1.6682e-08	1.4564e-11	4.8072e-09	0.0029311	0.0058289	4.4954e-05	1.2978e-06	1.0425e-07	1.0217e-09	0.054597	4	0.49049	1
8103630	SH3RF1	4	8103630	rs10017932	0.98729	0.43183	0.98505	0.97271	0.9727	0.99247	0.99968	0.98334	1.1687e-08	2.0779e-11	1.109e-05	0.0071964	2.5378e-06	6.5311e-06	1.2266e-07	7.5481e-07	2.988e-12	8.5591e-12	4.1132e-09	1.2292e-06	0.0088195	8.0811e-06	0.00020988	1.7497e-06	8.9235e-05	2.1843e-05	1.8919e-05	6.8848e-10	1.9864e-09	1.7293e-09	2.8681e-10	2.8743e-08	0.011037	0.00051128	0.00026236	2.1517e-06	3.2136e-07	4.3441e-08	0.9718	1-2-3-4-5	0.9718	5
8103601	DDX60L	4	8103601	rs10517996	0.99872	0.88522	0.99926	0.03473	0.033336	0.99891	0.99997	0.032125	4.3607e-10	2.9931e-13	4.769e-06	0.0010789	2.8626e-08	4.1249e-07	2.8245e-08	9.9894e-08	5.7632e-14	8.4597e-13	1.0257e-10	1.2203e-08	0.9612	1.7219e-07	6.4804e-07	2.5601e-07	7.0503e-06	2.3603e-06	0.0013943	2.0364e-11	1.773e-11	9.3606e-09	1.8337e-12	3.83e-11	0.0029814	0.0041858	1.9357e-05	3.0084e-08	1.0949e-07	4.2259e-10	0.02912	3-4	0.9612	2
8103544	SPOCK3	4	8103544	rs7698841	0.99749	0.49044	0.99738	0.99349	0.99343	0.99101	0.86456	0.99537	8.652e-08	1.1933e-12	0.0027134	7.3538e-06	2.8817e-05	1.7214e-05	2.3639e-05	4.1367e-07	1.9609e-08	2.5076e-10	1.4106e-12	1.1573e-06	0.0013522	0.00072443	1.6652e-05	0.0001451	9.21e-06	0.0088974	3.2682e-05	1.6822e-06	2.7852e-07	7.6811e-11	4.0463e-09	1.3517e-10	0.0016616	0.0003324	0.12289	1.4017e-05	2.8221e-06	5.3856e-10	0.86113	1-2-3-4-5	0.86113	5
8103508	MARCH1	4	8103508	rs2036905	0.86261	0.18408	0.69205	0.9207	0.80828	0.9993	0.26162	0.69336	2.3922e-06	1.411e-10	0.05828	5.9369e-05	2.7693e-06	0.00044343	0.10869	1.7878e-07	1.0161e-10	4.9213e-09	2.5946e-11	5.0209e-07	0.019578	0.0010587	9.7206e-08	0.099136	9.6712e-06	0.00018642	0.003715	1.6704e-05	4.0827e-11	8.343e-10	3.4999e-09	4.6338e-12	0.00031612	0.01673	0.47057	1.2478e-08	9.2145e-07	9.1179e-11	0.22121	1-2-3-5	0.47057	4
8103437	PPID	4	8103437	rs8396	1	0.53331	1	1	1	1	0.99999	0.99997	3.1051e-11	7.7474e-18	9.2524e-11	2.3766e-10	4.2491e-13	1.3282e-08	4.7679e-09	3.2597e-10	3.5335e-15	6.1037e-17	1.262e-16	1.1425e-13	2.3537e-08	9.3398e-12	1.6079e-12	3.7572e-08	4.1529e-08	2.2825e-08	8.1933e-07	2.0496e-11	9.6273e-14	2.1495e-15	1.093e-16	9.119e-17	1.38e-09	2.4696e-05	7.4632e-06	1.9845e-10	5.4917e-09	1.287e-15	0.99997	1-2-3-4-5	0.99997	5
8103415	FAM198B	4	8103415	rs8370	0.99992	0.21429	0.99983	0.0096135	0.0090636	0.99947	0.99999	0.0091045	4.1961e-10	3.1815e-13	8.655e-06	0.00052411	6.3766e-09	1.6746e-07	4.8541e-08	3.797e-08	1.8058e-14	1.1911e-12	2.2122e-11	1.5872e-09	0.98894	1.219e-07	1.2881e-07	2.5386e-07	8.8212e-07	9.0946e-08	0.00054982	1.5048e-11	3.2399e-12	3.0228e-09	7.9315e-13	2.7831e-12	0.00091351	0.00087159	1.671e-06	8.0512e-10	3.682e-08	1.3665e-10	0.0081889	3-4	0.98894	2
8103043	SLC10A7	4	8103043	rs13152024	0.99445	0.95606	0.99703	0.047159	0.046814	0.99972	0.99933	0.054889	2.2177e-09	1.3106e-12	0.00058123	0.00028187	3.6496e-08	7.6445e-07	1.9556e-06	3.1611e-08	7.3841e-14	5.9309e-11	2.2912e-11	4.8736e-09	0.94247	9.0292e-06	4.3596e-07	9.3728e-06	1.1984e-06	2.5909e-07	0.00034251	6.8925e-10	7.3517e-12	7.4726e-09	4.3193e-11	6.5081e-12	0.0094959	0.0014193	7.1036e-05	1.6808e-09	1.3036e-07	1.3376e-09	0.045312	3-4	0.94247	2
8102993	GYPB	4	8102993	rs9997931	0.95155	0.26093	0.91393	0.99933	0.99928	0.67303	0.29285	0.89821	1.1642e-05	4.4802e-09	0.00023934	0.00011238	8.3541e-06	0.0905	5.2529e-05	1.3913e-06	7.7575e-10	7.2761e-10	3.6831e-10	3.926e-05	0.0002584	9.0241e-06	2.5687e-07	0.0069685	0.0011059	0.23518	1.7396e-05	4.3429e-08	5.9098e-10	1.4742e-10	1.2145e-09	1.6992e-10	5.3271e-06	0.0025197	0.37414	1.05e-05	1.1779e-08	3.1508e-11	0.28882	1-2-3-5	0.37414	4
8102988	GYPE	4	8102988	rs13105102	1	0.15686	1	1	1	0.65528	0.093214	0.98746	6.2885e-12	1.5423e-13	1.3942e-12	5.7859e-13	1.3873e-13	0.012321	3.5911e-11	6.0243e-13	3.4386e-16	2.2035e-14	9.7585e-15	6.6669e-10	1.8822e-12	1.8288e-13	4.5733e-15	0.00017862	1.1162e-05	0.33238	1.21e-11	2.274e-14	1.7396e-16	4.6631e-15	2.3805e-14	2.7724e-15	1.2395e-13	2.4666e-05	0.5619	1.3586e-06	5.4346e-15	7.0051e-16	0.093177	1-2-3-5	0.5619	4
8102938	RNF150	4	8102938	rs7687054	0.99476	0.99859	0.99731	0.048913	0.048219	1	0.055761	0.063044	2.0678e-09	1.7445e-12	0.89456	9.5016e-07	4.6702e-08	8.7195e-07	0.00062422	3.9434e-10	1.1715e-13	2.8956e-08	3.5882e-13	9.0966e-09	0.03863	0.016651	1.8783e-09	0.0024504	2.6639e-08	4.1351e-07	6.8977e-05	5.0857e-07	9.2012e-14	1.8013e-09	3.5392e-08	8.5483e-14	0.0012407	0.00061588	0.029947	3.7153e-11	3.9127e-08	3.463e-10	0.015204	3	0.89456	1
8102871	LOC100129858	4	8102871	rs12509826	0.78586	0.28314	0.6736	0.88611	0.88594	0.99789	0.86993	0.87729	1.0534e-06	2.1358e-09	0.013466	0.00077908	2.6485e-05	0.00070769	7.7866e-05	2.6358e-07	5.4537e-11	3.8022e-08	9.9263e-10	2.2775e-05	0.092151	0.0012032	3.8734e-06	0.0048338	4.2782e-05	0.00052097	0.00011233	7.9252e-08	1.0653e-10	4.2926e-08	1.151e-07	7.108e-10	0.00624	0.010533	0.10921	1.3198e-07	1.1286e-07	2.8578e-08	0.76007	1-2-3-4-5	0.76007	5
8102619	ANXA5	4	8102619	rs6857766	0.95724	0.46553	0.95348	0.9711	0.96465	0.98867	0.99973	0.93527	4.0568e-07	3.5953e-11	2.9837e-05	0.0093145	9.805e-07	7.9247e-05	3.2676e-06	8.7868e-05	1.6796e-11	9.3861e-12	8.1321e-10	1.4823e-07	0.019056	1.1748e-06	1.7816e-05	1.4248e-05	0.0017913	3.3568e-05	0.0063597	1.5155e-09	1.1214e-08	4.7897e-10	7.7355e-12	2.6438e-10	0.00048059	0.027998	0.00010944	3.247e-06	1.523e-06	8.5956e-11	0.93462	1-2-3-4-5	0.93462	5
8102567	PRDM5	4	8102567	rs12499000	0.9999	0.29965	0.99983	0.32559	0.31395	1	0.31859	0.27801	3.8789e-10	8.7195e-14	0.57548	3.2999e-08	1.9212e-09	1.0656e-07	0.0075132	4.3795e-11	1.2e-14	2.9275e-08	1.0421e-14	3.1738e-10	0.09637	0.0019718	5.4393e-11	0.021113	2.0173e-09	3.2226e-08	0.0041267	1.0038e-06	6.76e-15	2.9541e-09	8.3044e-09	2.0842e-15	0.00059027	0.017394	0.075332	2.0283e-12	6.0107e-07	1.7211e-10	0.20011	3	0.57548	1
8102482	SEC24D	4	8102482	rs2114461	0.95945	0.54605	0.9624	0.99505	0.98931	0.9827	0.99805	0.95566	2.2267e-06	3.1575e-11	3.1312e-05	0.0025211	2.8629e-06	0.00040365	8.7535e-06	0.001431	1.7949e-10	1.0309e-11	2.8938e-10	3.0631e-07	0.0022342	2.2633e-06	1.699e-05	4.8146e-05	0.012382	0.00049913	0.0042963	8.1137e-09	1.9463e-07	1.1251e-10	1.368e-11	2.3445e-10	0.00014493	0.020981	0.00095457	3.8695e-05	1.819e-06	3.7044e-11	0.954	1-2-3-4-5	0.954	5
8102362	TIFA	4	8102362	rs3775969	0.99999	0.19031	0.99998	0.92899	0.99279	0.44073	0.14148	1	3.1553e-11	7.1896e-14	4.6344e-08	9.9962e-09	0.0062014	2.4427e-08	4.8268e-10	4.0005e-12	2.084e-09	2.3926e-14	6.4332e-15	0.063803	5.713e-08	0.00074899	2.2376e-05	6.0844e-09	4.2548e-10	0.48924	1.7975e-10	6.8709e-08	5.1779e-10	5.5624e-15	2.3834e-07	3.4345e-08	0.00023623	2.9806e-09	0.29853	7.1905e-06	1.0026e-08	2.9532e-09	0.14121	1-2-5	0.48924	3
8102247	RPL34-AS1	4	8102247	rs11097999	0.99948	0.75811	0.99966	0.99999	0.99998	0.79119	0.55773	0.54266	2.6805e-07	6.3689e-11	1.7188e-06	2.4551e-07	1.0901e-08	0.20076	5.7726e-06	3.5317e-08	3.8271e-12	2.0228e-10	8.2165e-12	7.9488e-08	3.5047e-06	4.0046e-08	3.8736e-10	0.1115	0.0022253	0.0058235	3.6788e-06	1.302e-09	3.3333e-12	9.3846e-11	3.7535e-11	7.4087e-13	3.8612e-08	0.14284	0.12418	4.7168e-07	6.2826e-10	2.6743e-12	0.41266	1-2-3-4-5	0.41266	5
8102214	PAPSS1	4	8102214	rs2522420	1	0.67123	1	0.99686	0.99492	0.99999	1	0.96099	1.206e-13	1.1474e-17	6.8239e-10	7.8642e-06	3.0532e-13	2.6215e-11	5.0875e-11	6.4864e-08	6.2281e-18	1.1909e-16	4.5744e-13	5.3525e-14	0.0031065	2.2975e-11	7.6431e-09	1.9426e-10	4.4156e-07	1.1584e-11	0.0019346	2.106e-14	5.9122e-12	3.9031e-11	9.8059e-17	9.6113e-14	3.0109e-05	0.033961	1.3168e-09	4.8286e-10	2.7361e-07	5.527e-12	0.96096	1-2-3-4-5	0.96096	5
8102065	BDH2	4	8102065	rs2720460	1	0.49944	1	1	1	0.99979	0.59652	0.98789	9.5977e-10	3.1903e-15	5.0498e-09	2.1119e-10	1.9092e-11	7.6071e-05	1.8294e-06	2.841e-10	3.1863e-13	2.7557e-14	1.533e-15	5.8671e-11	2.2124e-08	9.0109e-10	1.7273e-12	0.0045619	2.951e-06	0.00013219	1.279e-06	1.4909e-08	2.8557e-13	2.8904e-14	8.4051e-14	1.2449e-15	1.5906e-09	0.0074653	0.39871	1.1527e-08	3.5142e-09	9.3085e-15	0.58905	1-2-3-4-5	0.58905	5
8101844	ADH5	4	8101844	rs7669660	0.99989	0.092483	0.99941	0.9807	0.98	0.99999	0.99778	0.83895	9.5808e-10	8.8318e-13	0.00035585	3.5928e-06	8.3049e-09	1.0912e-06	8.927e-06	7.2279e-09	3.6098e-14	6.3348e-10	4.3585e-12	3.08e-09	0.018858	3.3478e-06	3.5788e-09	0.00044721	1.6214e-06	3.0342e-07	0.0006879	1.6159e-09	6.1241e-13	1.2288e-08	1.685e-10	4.8114e-13	7.7872e-05	0.14069	0.0014082	8.6529e-10	5.3e-08	4.1923e-10	0.83746	1-2-3-4-5	0.83746	5
8101762	SNCA	4	8101762	rs356174	0.99723	0.98889	0.99858	0.98799	0.98796	0.99998	0.90985	0.9875	3.8064e-09	2.7896e-12	0.00076408	3.9446e-06	6.1981e-08	3.1008e-06	9.3094e-06	3.4536e-09	4.4995e-13	3.0612e-10	2.4951e-12	2.8528e-08	0.010959	3.3548e-05	1.3065e-08	0.00014268	4.4616e-07	1.2958e-05	2.8835e-05	1.9265e-08	2.1558e-12	8.0189e-10	1.2729e-09	1.5549e-12	0.00024607	0.00058383	0.089183	7.2211e-09	4.6413e-08	5.4638e-10	0.89803	1-2-3-4-5	0.89803	5
8101757	GPRIN3	4	8101757	rs6532148	0.92739	0.2728	0.87245	0.99692	0.99977	0.85597	0.41821	0.87525	7.4071e-07	8.3099e-07	8.0102e-05	3.4658e-05	4.3662e-06	0.091196	4.0663e-06	6.772e-08	2.4496e-11	2.15e-07	5.6227e-08	0.0028562	9.1244e-05	8.0391e-06	1.1672e-07	0.02097	0.0017386	0.048196	1.1681e-06	2.2999e-09	1.3484e-11	4.4316e-08	5.0415e-07	1.3039e-08	4.1791e-06	0.010635	0.41847	2.7878e-06	4.9624e-10	1.2513e-08	0.40571	1-2-3-5	0.41847	4
8101675	ABCG2	4	8101675	rs6532059	0.77872	0.58308	0.80028	0.99968	0.9996	0.29851	0.16369	0.35138	1.2962e-05	3.0376e-10	0.00010576	5.4228e-05	3.0935e-06	0.60842	5.1816e-05	1.206e-06	3.2253e-10	8.3334e-11	5.2636e-11	1.647e-06	0.00014627	3.8547e-06	1.1514e-07	0.023565	0.0048861	0.088107	1.7451e-05	1.975e-08	1.9314e-10	2.8276e-11	8.0945e-11	1.4982e-11	2.8024e-06	0.011361	0.11604	4.2837e-06	5.0407e-09	3.8983e-12	0.14721	1-2	0.60842	2
8101637	HSD17B13	4	8101637	rs9992651	1	0.99083	1	1	1	1	0.99995	0.99999	1.6804e-12	1.1588e-14	2.8531e-09	6.2343e-11	2.1411e-12	7.2926e-08	5.9884e-10	5.5299e-13	9.4487e-17	2.3485e-13	3.4807e-15	5.3975e-11	9.6825e-09	1.407e-10	2.4207e-13	1.0579e-06	4.6951e-09	3.3167e-08	4.5727e-10	2.862e-13	1.2792e-16	9.8281e-14	2.0168e-13	7.9067e-16	1.9455e-10	6.6524e-06	5.2331e-05	1.6013e-11	2.2299e-13	1.973e-14	0.99994	1-2-3-4-5	0.99994	5
8101449	HPSE	4	8101449	rs6535458	0.99999	0.49996	0.99999	0.16871	0.16775	1	0.12867	0.31541	1.1333e-11	2.3066e-14	0.62502	3.8628e-09	6.5946e-10	1.2936e-08	0.00087312	1.5264e-12	1.0333e-15	1.3311e-08	2.738e-15	1.3309e-10	0.056258	0.13516	1.5966e-11	0.0018492	2.5605e-10	5.966e-09	8.2868e-05	3.622e-06	6.0551e-16	1.5251e-09	1.0954e-07	9.0582e-16	0.014854	0.00050864	0.10843	4.2045e-13	3.0473e-07	1.4709e-09	0.056963	3	0.62502	1
8101437	COQ2	4	8101437	rs11942687	0.90734	0.3566	0.87423	0.98354	0.98388	0.8783	0.71884	0.90795	1.5548e-06	3.3819e-09	0.00025628	0.00051989	0.0038843	0.05175	9.4318e-06	1.7378e-06	3.982e-09	5.754e-10	6.9908e-09	0.00036965	0.00090913	0.0077861	5.9871e-05	0.0028617	0.017658	0.047438	1.7422e-05	6.5655e-07	4.9313e-09	1.3426e-09	3.5282e-08	6.6844e-09	0.0026734	0.018067	0.1668	1.755e-05	2.3056e-07	2.26e-09	0.67892	1-2-3-4-5	0.67892	5
8101366	SCD5	4	8101366	rs1020748	1	0.33333	1	1	1	0.29235	0.079864	0.9985	2.6034e-09	1.4186e-13	4.4563e-08	4.8952e-10	1.1783e-09	0.0014511	2.0301e-08	1.3917e-10	3.7361e-12	6.7696e-14	1.0716e-14	3.1751e-08	2.7588e-08	2.6779e-09	1.8882e-11	3.2122e-05	2.9268e-06	0.70619	5.4475e-09	1.2099e-10	5.6897e-13	1.6241e-14	4.432e-13	5.5343e-14	1.4653e-09	9.8622e-06	0.21246	1.1263e-06	1.9327e-11	1.1752e-14	0.07985	1-2-5	0.70619	3
8101284	PRKG2	4	8101284	rs9992933	0.99975	0.33291	0.99963	1	0.99999	0.86463	0.13099	0.92961	8.8022e-08	1.3838e-11	1.1353e-06	1.827e-07	2.1691e-08	0.056302	1.897e-06	4.689e-09	1.1051e-11	2.276e-11	1.0438e-12	1.3224e-07	1.3227e-06	1.083e-07	5.7169e-10	0.012388	6.9754e-05	0.078996	3.8143e-07	2.9337e-09	2.3109e-12	4.0504e-12	4.9616e-11	4.7269e-13	5.3161e-08	0.0016254	0.72132	3.649e-07	3.25e-10	1.0327e-12	0.12929	1-2-3-5	0.72132	4
8101086	NAAA	4	8101086	rs2242473	0.9998	0.28173	0.99964	0.99997	0.99997	0.99993	0.99987	0.99989	5.3731e-10	1.1189e-11	2.2923e-07	1.3687e-05	7.6246e-08	4.8362e-06	3.0695e-09	4.2022e-09	1.6364e-13	1.4557e-12	1.0789e-10	6.5607e-07	1.1949e-05	4.6236e-08	1.326e-07	3.8279e-07	1.1868e-05	4.1406e-05	3.727e-08	7.2043e-12	4.2331e-12	2.809e-11	1.2812e-11	2.2665e-10	1.2359e-06	6.6269e-05	8.7094e-05	3.6736e-07	7.0115e-11	5.7269e-11	0.99976	1-2-3-4-5	0.99976	5
8100603	CENPC	4	8100603	rs1056787	0.99983	0.9937	0.99991	0.98049	0.98048	1	0.99954	0.99776	1.2674e-10	1.7756e-13	3.5476e-05	9.0895e-07	4.9245e-08	6.8525e-08	1.6619e-07	2.1496e-10	6.087e-14	2.247e-11	4.8644e-13	1.3359e-08	0.0020547	2.2407e-05	1.6634e-07	3.6845e-06	2.2483e-08	3.3387e-07	3.6539e-06	1.2857e-09	1.7608e-12	1.9045e-10	2.5939e-10	4.3615e-12	0.017399	0.00014434	0.00039462	8.5832e-10	7.0004e-07	3.1778e-09	0.97994	1-2-3-4-5	0.97994	5
8100541	IGFBP7	4	8100541	rs2271808	0.99429	0.93644	0.99687	0.7177	0.71711	1	0.59296	0.74891	1.5802e-09	1.3615e-12	0.13668	6.4748e-07	2.3986e-07	5.128e-07	0.00039251	2.2591e-10	3.1712e-13	1.0887e-08	1.9753e-13	3.1237e-08	0.11083	0.024057	7.0437e-09	0.0015691	1.2288e-08	8.506e-07	0.00019308	3.2001e-06	2.1973e-13	3.701e-09	8.3404e-08	2.3723e-13	0.01074	0.001424	0.24434	6.8678e-11	9.5502e-07	3.3237e-09	0.46977	1-2-3-4-5	0.46977	5
8100478	AASDH	4	8100478	rs13102012	0.99511	0.23684	0.98959	0.9469	0.94547	0.99998	0.87075	0.94043	2.6361e-08	7.7662e-12	0.0024389	7.9353e-06	4.586e-07	6.7464e-06	0.00045291	7.7274e-09	2.5243e-12	3.49e-10	2.0021e-12	5.5509e-08	0.047273	0.00028671	3.4732e-08	0.0022295	3.1668e-07	5.2721e-06	0.00097018	5.7616e-07	3.3654e-12	8.4509e-10	1.2634e-09	8.9143e-13	0.0030947	0.0061891	0.12383	7.8592e-10	1.0386e-06	5.8901e-10	0.81322	1-2-3-4-5	0.81322	5
8100328	USP46	4	8100328	rs10009096	0.91271	0.12382	0.72609	0.96742	0.96644	0.94593	0.41797	0.72341	3.1487e-06	5.3375e-09	0.013389	0.00059195	5.1736e-05	0.046833	0.00065924	8.204e-07	1.4053e-10	1.5061e-08	8.9187e-10	1.7043e-05	0.018136	0.00021831	1.4836e-06	0.14173	0.0010301	0.0055379	0.00033408	1.0588e-07	1.2998e-10	3.7701e-09	5.791e-09	1.5098e-10	0.00017497	0.053882	0.37359	4.8634e-07	3.956e-08	2.3441e-10	0.34382	1-2-3-5	0.37359	4
8100318	SGCB	4	8100318	rs1401718	0.99987	0.10694	0.99941	0.98687	0.97788	1	0.22925	0.96203	1.2228e-08	9.8171e-13	0.0092083	3.832e-07	4.4793e-08	2.5122e-06	0.0084849	1.2887e-09	8.3165e-13	5.4298e-10	1.2024e-13	5.5585e-09	0.0019191	0.0018245	1.0899e-09	0.015416	4.8913e-08	1.6179e-06	0.00048909	1.0127e-05	4.3895e-13	7.4138e-11	2.5224e-09	3.5047e-14	0.00017986	0.0024473	0.7358	1.0066e-10	5.6109e-07	3.3164e-11	0.22421	1-2-3-5	0.7358	4
8100179	NFXL1	4	8100179	rs1062858	1	0.50483	1	0.0006642	0.00061979	1	1	0.00062002	2.0031e-18	6.1924e-21	1.6558e-09	1.567e-11	4.0464e-17	2.285e-15	2.8201e-12	1.3039e-15	8.9915e-23	5.8469e-17	7.7706e-19	2.9321e-17	0.99921	5.0928e-12	4.5798e-15	8.7748e-12	3.7467e-14	1.1316e-15	4.4411e-05	3.9443e-16	1.1408e-19	8.5563e-10	2.2772e-17	1.0952e-19	0.00012741	0.00012718	3.7408e-11	3.5631e-17	1.7817e-09	1.6897e-11	0.0004926	3-4	0.99921	2
8100154	CORIN	4	8100154	rs1062858	0.77489	0.47854	0.76352	0.062844	0.06196	0.34595	0.99962	0.057333	2.3233e-07	1.7192e-10	0.00016484	0.6515	4.075e-06	7.6186e-05	2.018e-06	8.5171e-05	8.7018e-12	5.0042e-11	4.0507e-08	6.2949e-07	0.2826	5.1647e-06	0.00027116	1.4148e-05	0.0020893	2.5121e-05	0.00079751	8.2445e-10	8.2416e-09	1.0261e-08	3.5708e-11	4.562e-09	0.0026088	0.0053369	8.6154e-05	1.5668e-06	1.5472e-07	7.3845e-10	0.05433	4	0.6515	1
8099982	APBB2	4	8099982	rs17528008	0.99924	0.87748	0.99955	0.033676	0.033085	1	0.99332	0.02844	1.6555e-10	1.2735e-13	0.0062087	3.0554e-07	4.0545e-09	5.4951e-08	1.3719e-05	1.0264e-10	8.6255e-15	1.1877e-09	7.3266e-14	7.4791e-10	0.95905	2.6502e-05	3.5792e-10	0.00010934	4.855e-09	3.129e-08	0.00057674	2.4439e-09	1.5814e-14	2.4858e-08	2.2976e-10	1.3969e-14	0.0010409	0.0056036	0.00031785	5.6471e-12	3.2741e-08	5.4362e-10	0.027055	3-4	0.95905	2
8099897	UGDH	4	8099897	rs7669821	0.9965	0.68256	0.9974	0.9999	0.99982	0.9997	0.7159	0.99606	7.5796e-08	7.6346e-12	4.8766e-05	1.024e-06	8.6246e-08	9.3426e-05	5.5154e-05	1.3007e-08	7.2669e-12	7.4376e-11	1.1159e-12	6.5731e-08	4.9278e-05	2.1853e-06	3.0102e-09	0.0020132	2.8044e-06	0.00020095	2.3286e-05	6.1733e-08	6.3499e-12	1.5779e-11	1.3168e-10	4.8212e-13	1.2377e-06	0.0016498	0.28168	2.1873e-08	2.3702e-08	3.818e-12	0.71418	1-2-3-4-5	0.71418	5
8099887	RPL9	4	8099887	rs4975017	1	0.99658	1	0.35851	0.35646	0.89345	1	0.25492	4.646e-13	2.0348e-16	3.0823e-10	0.10417	5.331e-12	1.7105e-10	8.0296e-12	1.8698e-05	1.5541e-17	1.0932e-16	1.0693e-08	8.589e-13	0.53633	9.0783e-12	1.298e-05	6.315e-11	0.0023555	4.8482e-11	0.0020279	2.4302e-15	6.8212e-10	3.2747e-08	7.2678e-17	4.1633e-10	0.00098401	0.10018	2.7962e-10	4.2605e-07	9.7849e-08	5.7848e-10	0.25392	3-4	0.53633	2
8099850	TMEM156	4	8099850	rs6821102	0.90004	0.38469	0.87174	0.99676	0.99676	0.99273	0.67984	0.9824	1.8787e-07	1.6636e-09	0.00083925	7.5342e-05	4.1366e-06	0.0030127	1.5564e-05	4.7299e-08	1.3345e-11	4.2982e-09	5.3595e-10	3.0802e-05	0.0021254	7.0927e-05	2.5773e-07	0.0058807	0.00012151	0.0040224	1.0015e-05	1.3686e-08	1.6411e-11	2.6677e-09	3.0912e-08	5.6427e-10	9.5114e-05	0.0055183	0.30629	5.8094e-07	6.4587e-09	3.05e-09	0.67189	1-2-3-4-5	0.67189	5
8099841	TLR6	4	8099841	rs5743810	0.99977	0.49425	0.99976	1	0.99999	0.95205	0.16223	0.9243	5.4885e-08	1.8923e-11	1.1637e-06	6.4879e-08	5.7435e-09	0.032845	4.4413e-06	2.6688e-09	3.0804e-12	5.8038e-11	1.0231e-12	1.312e-07	7.7726e-07	8.185e-08	1.4241e-10	0.039728	7.866e-05	0.01503	5.1463e-07	3.7969e-09	9.0767e-13	4.599e-12	1.1459e-10	3.9037e-13	2.6047e-08	0.0030362	0.75016	1.9811e-07	3.8161e-10	1.2372e-12	0.15911	1-2-3-5	0.75016	4
8099834	TLR1	4	8099834	rs4129009	0.91434	0.13119	0.73404	0.070724	0.069436	0.98006	0.99526	0.068454	3.5853e-07	3.5949e-10	0.0031991	0.019489	7.1681e-06	0.00023303	2.2741e-05	2.6878e-06	1.4711e-11	5.3369e-10	1.6015e-09	1.626e-06	0.90106	7.6016e-05	9.9949e-06	0.00014863	9.6551e-05	9.4257e-05	0.0012641	8.5165e-09	2.9224e-10	1.1533e-08	3.9397e-10	2.4267e-10	0.0054373	0.0060344	0.00095971	9.1034e-08	1.9613e-07	8.4907e-10	0.061867	3-4	0.90106	2
8099817	FLJ13197	4	8099817	rs9992667	0.99992	0.35545	0.99988	1	1	0.81035	0.82309	0.8549	1.3136e-09	2.5324e-10	7.0119e-08	2.5881e-07	2.0028e-09	0.091131	7.5546e-09	1.4481e-09	5.5685e-14	2.7543e-11	1.7166e-10	1.1626e-06	4.0484e-07	2.3264e-09	4.2538e-10	0.0011124	0.039216	0.059196	1.4348e-08	3.6941e-12	2.1909e-13	3.1069e-11	2.3802e-11	4.0918e-11	7.1993e-09	0.013644	0.025472	0.00010315	4.2942e-12	3.9253e-12	0.77012	1-2-3-4-5	0.77012	5
8099721	SEL1L3	4	8099721	rs6831024	1	0.99999	1	0.16502	0.16444	1	0.09951	0.14786	6.2895e-13	4.7428e-16	0.78026	3.4241e-10	2.8229e-11	2.2532e-10	0.0005111	1.2596e-13	5.6304e-17	5.2021e-07	1.0137e-16	4.7689e-12	0.045498	0.0070381	1.6506e-12	0.0226	8.7494e-12	2.423e-10	6.7341e-05	5.1696e-07	5.7046e-17	1.9862e-08	9.1446e-08	9.3003e-17	0.0021836	0.0032002	0.09008	4.1121e-14	7.4233e-08	1.3396e-09	0.048561	3	0.78026	1
8099551	FAM184B	4	8099551	rs11934968	0.80431	0.12894	0.51202	0.10032	0.099286	0.97448	0.98621	0.094455	2.0603e-06	8.9384e-10	0.0084949	0.024289	3.5852e-05	0.000544	7.0758e-05	4.562e-06	1.7377e-10	1.7648e-09	6.8046e-09	4.5707e-06	0.86215	0.00018534	1.8954e-05	0.00044319	0.00027916	0.00034203	0.00096412	3.9184e-08	8.3923e-10	3.0233e-08	1.1626e-09	7.7902e-10	0.0044935	0.0082989	0.0036638	2.9277e-07	1.9135e-07	1.5253e-09	0.08571	3-4	0.86215	2
8099541	QDPR	4	8099541	rs10020773	1	0.5	1	1	1	1	0.020062	0.99992	1.6462e-12	5.5921e-15	1.3595e-06	1.9268e-10	1.4408e-10	8.7297e-09	1.0072e-07	1.8681e-13	1.2143e-15	1.9546e-11	4.0106e-16	6.0754e-10	2.8641e-07	4.7945e-07	2.2365e-12	7.7107e-05	8.8196e-11	9.4121e-08	4.9075e-09	2.9394e-09	2.6636e-16	5.0206e-13	3.1561e-10	9.8869e-16	4.1155e-08	5.2254e-06	0.97986	1.2372e-12	3.6766e-11	6.6003e-13	0.020056	1-2-3-5	0.97986	4
8099259	AFAP1	4	8099259	rs11732351	1	0.96364	1	0.99999	0.99999	1	1	0.99993	6.7676e-12	6.7362e-16	3.4653e-09	2.0601e-07	1.2093e-10	2.161e-09	2.3417e-10	2.7369e-10	3.5776e-15	1.5305e-15	5.461e-14	3.4866e-11	9.7347e-06	1.1529e-09	2.8652e-09	1.9765e-09	2.2996e-08	1.3993e-08	3.544e-07	1.0826e-12	4.4841e-13	2.9862e-13	9.4893e-15	7.0569e-14	2.31e-06	6.113e-05	2.0808e-07	3.3072e-10	6.512e-09	3.7087e-13	0.99993	1-2-3-4-5	0.99993	5
8099132	CYTL1	4	8099132	rs4689977	0.97422	0.9755	0.98641	0.53241	0.532	0.99923	0.9949	0.50531	1.9091e-08	5.965e-11	0.0023168	0.0006999	2.9223e-07	1.7577e-05	7.4083e-06	1.1135e-07	7.4248e-13	5.0118e-09	1.4202e-09	2.447e-07	0.45984	4.2103e-05	9.5635e-07	0.0003715	4.5253e-05	6.9517e-06	0.00039632	3.0038e-09	2.2084e-11	1.3726e-07	2.8104e-09	3.0806e-10	0.0046888	0.030993	0.0023357	6.028e-08	1.0425e-07	1.5013e-08	0.49823	1-2-3-4-5	0.49823	5
8098822	DGKQ	4	8098822	rs11724804	1	0.98352	1	1	0.99999	1	1	0.9993	6.4387e-14	1.0387e-18	4.9221e-10	1.042e-10	2.7214e-14	5.9904e-11	8.6184e-10	4.0557e-12	9.2066e-18	3.4351e-16	7.4211e-17	1.4331e-14	1.5885e-06	3.7749e-11	5.3459e-13	1.2672e-08	3.7249e-10	8.1841e-11	9.8901e-06	7.1775e-13	3.6316e-15	2.5346e-13	6.794e-16	5.3441e-17	2.6133e-08	0.00068836	2.9513e-07	3.7195e-12	1.1076e-08	7.9513e-14	0.9993	1-2-3-4-5	0.9993	5
8098654	KLKB1	4	8098654	rs4253239	0.935	0.47229	0.93	0.99952	0.99932	0.95195	0.45246	0.84182	3.4109e-06	8.5648e-11	0.00012683	2.6993e-05	9.4944e-07	0.036669	0.0001519	4.5066e-07	1.2414e-10	1.0948e-10	2.667e-11	3.1397e-07	0.00032056	3.3355e-06	4.8228e-08	0.095021	0.00044165	0.010903	4.501e-05	4.8923e-08	9.4024e-11	8.105e-11	5.8705e-11	4.8704e-12	4.2872e-06	0.025375	0.40466	6.9042e-07	1.3326e-08	5.8165e-12	0.42625	1-2-3-4-5	0.42625	5
8098637	CYP4V2	4	8098637	rs3736455	0.96137	0.58023	0.96581	0.99977	0.99979	0.96837	0.91094	0.99922	2.9799e-08	2.9032e-10	2.1641e-05	6.8185e-05	5.7291e-06	0.00041875	3.0013e-07	3.4101e-08	1.2654e-11	6.4525e-11	2.3348e-10	1.7569e-05	9.3448e-05	3.761e-06	1.9923e-06	2.6422e-05	6.9759e-05	0.031037	4.3237e-07	6.3884e-10	8.5455e-11	6.9355e-11	3.6978e-10	6.7218e-10	1.4923e-05	8.233e-05	0.057531	1.6081e-05	1.0489e-09	6.9094e-11	0.91059	1-2-3-4-5	0.91059	5
8098581	SNX25	4	8098581	rs2280665	0.99973	0.27438	0.99951	1	0.9999	0.12122	0.041882	0.13338	2.7334e-05	8.7829e-13	2.5006e-07	1.6347e-07	7.1873e-08	0.84183	6.0553e-05	6.1491e-07	2.7089e-10	1.8667e-13	8.8416e-14	9.3659e-09	3.7115e-07	5.4655e-08	2.6617e-09	0.021163	0.0012891	0.035627	7.6174e-06	1.738e-08	1.1809e-10	4.3336e-14	4.4274e-13	7.7932e-14	4.3874e-08	0.0022431	0.059408	1.2396e-06	3.0655e-09	1.8546e-14	0.03834	1-2	0.84183	2
8098556	CCDC111	4	8098556	rs6818447	0.98439	0.23574	0.96708	0.1793	0.17864	0.42649	0.99753	0.18251	7.4668e-08	3.2548e-11	0.0010251	0.57031	1.7028e-06	2.8793e-05	2.2534e-05	2.4599e-05	3.7597e-12	3.4779e-10	2.4354e-08	2.2023e-07	0.23683	1.6952e-05	0.0023375	0.00037876	0.00079447	1.1522e-05	0.00060537	5.4224e-09	1.8248e-08	1.1902e-08	1.4024e-10	1.6597e-08	0.010187	0.007473	0.00098501	3.02e-06	3.7047e-07	2.6899e-09	0.16897	4	0.57031	1
8098342	SAP30	4	8098342	rs13147839	0.87641	0.67166	0.90673	0.98506	0.98371	0.99763	0.92908	0.93439	3.1134e-06	2.3526e-10	0.001858	0.00024583	5.24e-06	0.0014983	0.00046792	1.0355e-06	9.0412e-11	5.3299e-10	8.0297e-11	9.5059e-07	0.012626	4.9879e-05	3.8389e-07	0.0074155	9.834e-05	0.00052087	0.00087756	1.1586e-07	1.4151e-10	8.0452e-10	4.5449e-10	1.762e-11	0.00014952	0.040522	0.059103	1.1523e-07	1.4142e-07	1.0711e-10	0.87455	1-2-3-4-5	0.87455	5
8098041	TMEM144	4	8098041	rs2346784	0.85176	0.18109	0.67423	0.20004	0.19557	0.99857	0.24365	0.16879	8.6186e-07	6.8324e-10	0.63285	0.00087813	2.2187e-05	0.00032315	0.0039446	4.0585e-07	5.3674e-11	1.1203e-07	2.2589e-10	3.9213e-06	0.15961	0.0047248	2.135e-06	0.026371	1.9949e-05	0.00017873	0.00052967	6.5278e-07	1.1081e-10	1.1639e-08	3.8146e-08	7.5533e-11	0.0018706	0.0066892	0.087936	3.7183e-08	1.2091e-07	9.3726e-10	0.074046	3	0.63285	1
8097813	ARFIP1	4	8097813	rs4619875	1	0.21778	1	1	1	1	0.97111	0.9993	7.4463e-11	1.0486e-14	4.7829e-08	1.4976e-10	3.2611e-11	1.6233e-06	7.5842e-08	7.1166e-12	1.3722e-14	4.3391e-13	1.1214e-15	1.4709e-10	3.954e-08	5.5355e-09	9.4385e-13	0.00047018	1.386e-08	2.4512e-06	1.4529e-08	2.1469e-10	5.9052e-15	8.7669e-14	7.2734e-13	8.2217e-16	3.0125e-09	0.00022302	0.028418	1.1323e-10	6.6391e-11	3.8104e-14	0.97088	1-2-3-4-5	0.97088	5
8097801	FAM160A1	4	8097801	rs1443088	0.97164	0.39696	0.96433	0.088265	0.087715	0.99704	0.9993	0.082709	3.5489e-07	5.9163e-11	0.0002733	0.0027874	9.0603e-07	8.1447e-05	5.6927e-06	7.0931e-07	9.2219e-12	1.1002e-10	1.4754e-09	1.8404e-07	0.90502	5.4155e-06	2.5986e-06	4.8888e-05	6.4979e-05	2.3704e-05	0.00054316	2.0715e-09	1.1678e-10	4.7973e-08	5.2523e-11	1.6848e-10	0.0036445	0.0084643	0.00026083	6.1258e-08	1.1e-07	1.8049e-09	0.07877	3-4	0.90502	2
8097753	DCLK2	4	8097753	rs4423856	0.99807	0.9687	0.99898	0.92592	0.99409	0.7438	0.29664	0.99999	1.4707e-09	2.295e-11	6.015e-07	2.9318e-07	0.0050225	4.6178e-06	1.3223e-08	1.7372e-10	8.18e-10	3.5627e-12	2.808e-12	0.068166	6.9635e-07	0.00069715	2.104e-05	7.2257e-07	1.1329e-07	0.18298	3.7515e-09	3.6395e-08	2.9262e-10	8.9805e-13	1.2689e-06	1.5774e-07	0.00016985	3.9428e-07	0.44649	8.8857e-06	5.5937e-09	1.6401e-08	0.29644	1-2-3-5	0.44649	4
8097679	LSM6	4	8097679	rs6844381	0.99978	0.34206	0.99967	0.55623	0.55605	1	0.99225	0.56573	4.5268e-10	6.1737e-13	0.0051267	1.5046e-06	1.3127e-08	2.1189e-07	1.0416e-05	3.3585e-10	2.2818e-14	1.1148e-09	1.0389e-12	3.9806e-09	0.42331	0.00025568	4.1598e-09	0.00012031	3.7681e-08	1.0984e-07	0.00016567	1.1115e-08	9.9873e-14	2.7752e-08	1.7606e-09	3.4808e-13	0.015078	0.0055306	0.0022347	7.3554e-11	2.1636e-07	8.7966e-09	0.54816	1-2-3-4-5	0.54816	5
8097657	SMAD1	4	8097657	rs11939979	0.98229	0.50418	0.98242	0.98014	0.9791	0.99957	0.34513	0.80649	6.8689e-08	3.2189e-10	0.014635	1.1301e-05	6.904e-07	0.00035406	0.00094319	7.3773e-09	2.181e-12	7.5484e-08	2.3992e-11	6.3896e-07	0.0050342	0.00013077	2.3883e-08	0.13893	4.2842e-06	6.0307e-05	9.3511e-05	1.2009e-07	1.4027e-12	6.6807e-09	1.8473e-08	3.6365e-12	4.7214e-05	0.0335	0.49981	3.0531e-09	1.3289e-08	3.2834e-10	0.30644	1-2-3-5	0.49981	4
8097513	MGST2	4	8097513	rs3822045	0.99363	0.39182	0.99169	0.99998	0.99977	0.75704	0.61025	0.84731	3.1008e-05	8.168e-12	2.8395e-06	2.8407e-06	1.6036e-07	0.13067	9.2915e-05	3.4044e-06	1.5136e-09	2.1383e-12	2.7247e-12	8.2688e-08	8.7788e-06	1.8242e-07	1.1761e-08	0.0070823	0.0024031	0.10984	9.0278e-05	7.7061e-08	1.1528e-09	1.8007e-12	3.8137e-12	1.5539e-12	3.5188e-07	0.012303	0.14203	7.9472e-06	5.5037e-08	5.3652e-13	0.59543	1-2-3-4-5	0.59543	5
8097461	CCRN4L	4	8097461	rs6858505	0.78301	0.45472	0.76744	0.17317	0.17175	0.98823	0.56731	0.16634	2.5492e-06	7.8721e-10	0.348	0.00043535	9.0826e-05	0.0015568	0.00088647	3.0427e-07	1.2304e-09	2.7712e-08	1.3813e-10	2.8308e-05	0.47306	0.0026028	1.9155e-06	0.004895	2.5492e-05	0.0096297	0.00055464	4.5089e-07	3.8688e-10	1.1743e-08	1.6953e-08	1.1719e-10	0.0026105	0.0042404	0.064996	2.7503e-07	1.4718e-07	9.1542e-10	0.086382	3-4	0.47306	2
8097435	C4orf33	4	8097435	rs1757923	1	0.33065	1	1	1	1	1	1	4.6364e-16	9.5939e-18	9.0531e-11	1.9191e-12	2.7079e-14	9.8524e-12	2.6835e-12	3.4485e-15	2.7759e-19	2.5018e-15	8.8186e-17	4.3921e-13	1.3051e-08	3.5085e-11	5.8296e-14	2.1882e-09	1.4243e-11	4.134e-11	8.5883e-11	1.1557e-14	6.9019e-18	4.14e-14	2.9689e-14	2.3866e-16	2.3491e-09	3.7892e-07	1.1471e-06	4.1967e-13	4.3238e-13	3.7038e-13	1	1-2-3-4-5	1	5
8097417	PHF17	4	8097417	rs4975270	0.97609	0.38044	0.96856	0.99183	0.99103	0.55144	0.24446	0.828	4.6749e-05	7.9554e-11	0.002356	3.0153e-05	1.9899e-06	0.14238	0.00052885	1.7563e-06	5.5607e-09	3.7319e-10	1.1869e-11	9.6409e-07	0.0056945	3.6336e-05	6.7389e-08	0.013949	0.00061252	0.30548	0.00022768	4.1748e-07	1.0616e-09	2.0444e-10	3.1143e-10	5.1618e-12	4.5628e-05	0.006166	0.29075	3.6693e-06	1.1093e-07	2.0041e-11	0.23168	1-2-5	0.30548	3
8097098	USP53	4	8097098	rs11722431	0.99982	0.49889	0.99982	0.99999	0.99999	0.9996	0.026632	1	1.9191e-09	4.4866e-13	7.8154e-07	1.4119e-07	1.2683e-06	1.1399e-06	7.7986e-08	1.9288e-10	1.5163e-11	5.1505e-13	6.2459e-14	3.034e-07	7.3599e-07	7.0369e-06	1.1741e-08	1.2761e-06	1.3459e-08	0.00039682	1.1225e-08	1.1597e-08	2.6287e-12	8.3971e-14	1.1397e-10	6.7521e-13	1.0351e-06	1.8266e-07	0.97296	3.5605e-09	5.5497e-10	8.5597e-13	0.02663	1-2-3-5	0.97296	4
8096919	ALPK1	4	8096919	rs4834244	0.91667	0.11324	0.70905	0.99913	0.99826	0.94356	0.30149	0.68272	1.2428e-05	3.5531e-10	0.00040066	8.4225e-05	6.2341e-06	0.05102	0.00075549	8.9488e-07	2.59e-10	2.391e-10	3.989e-11	1.28e-06	0.00036333	1.0919e-05	2.0646e-07	0.22058	0.00041473	0.0049006	9.8842e-05	1.1859e-07	1.3781e-10	4.4151e-11	1.2577e-10	9.3099e-12	6.4021e-06	0.04355	0.42082	2.1811e-07	1.6881e-08	4.0227e-12	0.25697	1-2-3-5	0.42082	4
8096905	AP1AR	4	8096905	rs701759	0.98606	0.12709	0.94696	0.21859	0.21491	0.99992	0.19305	0.18983	7.8628e-08	5.9418e-11	0.65118	4.1842e-05	1.2948e-06	2.7739e-05	0.0032843	1.4909e-08	2.8133e-12	9.1731e-08	1.1088e-11	1.9323e-07	0.12179	0.006909	6.8599e-08	0.028012	7.9299e-07	8.3237e-06	0.00039325	1.0643e-06	2.8892e-12	7.7232e-09	3.2332e-08	2.1172e-12	0.0014955	0.0054466	0.11753	8.7431e-10	1.1345e-07	5.7299e-10	0.063886	3	0.65118	1
8096899	C4orf32	4	8096899	rs11098145	0.99978	0.10383	0.99893	0.99999	0.99997	0.06035	0.029258	0.075876	3.8929e-06	2.3738e-11	4.8018e-06	4.8086e-07	5.5747e-08	0.90623	1.0432e-05	3.0242e-07	3.6974e-11	6.1173e-12	1.7288e-12	5.272e-08	5.9289e-06	4.1599e-07	1.3472e-09	0.010326	0.0040435	0.029366	3.247e-06	4.4516e-09	2.2917e-11	1.4953e-12	6.5096e-12	3.0006e-13	3.0987e-07	0.00349	0.024795	1.1192e-06	1.0056e-09	2.6211e-13	0.021713	1-2	0.90623	2
8096538	RAP1GDS1	4	8096538	rs6854915	0.9732	0.93711	0.98536	0.99965	0.99992	0.90574	0.70821	0.74442	1.524e-08	1.7371e-07	2.111e-05	7.4361e-06	6.6825e-06	0.077112	2.2716e-07	2.7811e-09	9.0589e-12	1.0765e-07	3.4154e-08	0.00027383	3.5362e-05	5.4183e-06	1.1241e-07	0.054419	0.0041192	0.012743	1.1063e-07	7.6289e-10	4.4162e-12	7.0506e-08	4.2724e-08	3.5279e-09	3.4323e-06	0.11987	0.14721	1.9945e-06	1.9585e-10	3.9862e-09	0.58417	1-2-3-4-5	0.58417	5
8096415	MMRN1	4	8096415	rs1812923	0.99327	0.37345	0.99093	0.99996	0.99995	0.29667	0.097856	0.99124	2.3829e-06	7.8097e-11	1.5709e-05	4.5042e-06	9.0507e-07	0.0080702	7.2839e-06	1.9842e-07	1.9585e-09	1.6119e-11	9.9029e-12	2.729e-06	1.5369e-05	9.4593e-07	3.2744e-08	0.00039475	8.4067e-05	0.69516	2.3281e-06	3.3996e-08	5.3794e-10	4.3708e-12	5.3963e-11	1.492e-11	6.4473e-07	0.00015971	0.19849	7.7376e-06	6.4222e-09	2.0386e-12	0.097581	1-2-5	0.69516	3
8096335	HERC6	4	8096335	rs7677237	0.98407	0.99347	0.99182	0.98975	0.98975	0.99313	0.065184	0.98849	1.2999e-08	1.0195e-10	0.00010729	0.0057176	2.0496e-06	5.6604e-05	1.741e-06	4.7799e-07	6.694e-12	8.363e-10	6.7967e-10	6.841e-06	0.004265	5.9381e-05	2.8922e-06	0.00079988	3.9917e-05	0.0010484	1.0467e-05	3.1338e-08	8.591e-11	6.1556e-10	9.4846e-09	1.7733e-10	8.5897e-05	0.00051544	0.93273	9.5784e-08	6.6508e-09	1.4217e-10	0.054546	1-2-3-5	0.93273	4
8096160	ARHGAP24	4	8096160	rs6849280	0.99642	0.40591	0.99547	0.99289	0.99322	0.98505	0.62182	0.99999	1.9954e-09	3.4435e-12	3.7855e-06	6.1088e-07	0.00023341	1.9165e-06	5.4758e-08	3.0679e-10	2.5888e-10	2.8356e-12	5.3113e-13	0.00032396	5.3442e-06	0.0050373	2.3441e-06	1.0414e-06	5.3778e-08	0.014384	2.3986e-08	4.9383e-07	1.0435e-10	9.579e-13	9.4339e-08	9.9428e-10	0.0014982	8.1078e-07	0.3582	7.3428e-07	1.0682e-07	3.0157e-09	0.62031	1-2-3-4-5	0.62031	5
8096116	AGPAT9	4	8096116	rs1521532	0.94003	0.47503	0.93641	0.93469	0.93354	0.99974	0.96085	0.82349	1.6853e-07	5.3553e-11	0.0096247	0.00018003	1.4185e-06	5.1037e-05	0.0003849	1.687e-07	5.5692e-12	1.3018e-09	3.9033e-11	1.959e-07	0.054931	0.000124	2.1766e-07	0.0088722	1.1469e-05	1.4343e-05	0.00076499	6.7564e-08	2.2431e-11	1.9438e-09	5.9477e-10	6.4066e-12	0.00044668	0.10169	0.020081	9.1093e-09	1.1758e-07	1.3265e-10	0.80282	1-2-3-4-5	0.80282	5
8096109	MRPS18C	4	8096109	rs17006802	0.86912	0.60418	0.88959	0.95246	0.95212	0.99755	0.26529	0.91093	2.9976e-07	4.6687e-09	0.034126	0.0001398	6.4827e-06	0.0013563	0.00032656	6.1518e-08	1.478e-11	1.4537e-07	3.3241e-10	3.6643e-05	0.01167	0.0012892	2.3705e-07	0.034108	2.2898e-05	0.00088415	4.6384e-05	1.8455e-07	1.1894e-11	1.169e-08	3.6778e-07	1.1609e-10	0.00027206	0.007275	0.66258	4.1422e-08	1.9416e-08	3.0949e-09	0.24586	1-2-3-5	0.66258	4
8095870	CCNG2	4	8095870	rs6849534	0.84318	0.32781	0.7778	0.99929	0.99912	0.60453	0.13709	0.60029	2.2827e-05	1.5717e-09	0.00022141	0.00013577	6.4795e-06	0.33192	0.00012749	1.4061e-06	4.7147e-10	2.7682e-10	1.3624e-10	4.038e-06	0.00032897	6.6464e-06	2.1207e-07	0.057453	0.0014832	0.061892	2.5929e-05	3.5637e-08	2.0297e-10	6.2273e-11	1.5989e-10	2.2711e-11	5.3797e-06	0.0079924	0.41125	1.3746e-06	6.1628e-09	5.5406e-12	0.12712	1-2-3-5	0.41125	4
8095694	PF4V1	4	8095694	rs16850078	0.86229	0.55041	0.87361	0.915	0.91466	0.99914	0.68954	0.92795	4.0068e-07	4.0526e-10	0.022885	0.00021172	2.4065e-05	0.00022031	0.00020255	1.0676e-07	6.1773e-11	6.8216e-09	1.2155e-10	7.9669e-06	0.044003	0.0096493	1.9166e-06	0.0020288	1.0571e-05	0.00038628	0.00014281	1.6423e-06	1.0095e-10	3.6689e-09	7.3195e-08	1.4937e-10	0.0082179	0.0023488	0.27505	7.4799e-08	6.98e-07	4.8525e-09	0.63461	1-2-3-4-5	0.63461	5
8095343	STAP1	4	8095343	rs7700004	0.94608	0.86817	0.96813	0.92308	0.92286	0.99936	0.39989	0.66347	6.3597e-08	1.3487e-09	0.052335	0.00020425	4.4546e-06	0.0002892	0.0001692	8.568e-08	1.0426e-11	5.0276e-06	2.1152e-10	3.3239e-06	0.023332	0.00041416	2.1847e-06	0.22158	1.5478e-05	0.00012492	6.5583e-05	5.0677e-08	9.3039e-11	1.268e-07	3.1258e-07	1.085e-10	0.00061671	0.038525	0.32518	4.8823e-08	3.8465e-08	6.3804e-09	0.33713	1-2-3-4-5	0.33713	5
8095333	EXOC5	14	8095333	rs3742578	0.99968	0.14194	0.99888	0.99969	0.99948	0.99945	0.49747	0.86078	5.8735e-08	7.7944e-12	0.00017244	7.9675e-07	5.1469e-08	0.00037575	0.00017197	1.3373e-08	3.3484e-12	6.1074e-10	1.5317e-12	5.0522e-08	0.00012945	6.6802e-06	2.4465e-09	0.1125	1.6748e-05	0.00015403	3.3278e-05	6.0663e-08	4.6192e-12	8.8448e-11	5.1939e-10	6.1221e-13	3.7299e-06	0.025826	0.38915	3.3614e-08	1.4714e-08	1.5933e-11	0.47146	1-2-3-4-5	0.47146	5
8095009	DCUN1D4	4	8095009	rs4610396	0.99163	0.12414	0.96795	0.61383	0.60978	0.99936	0.98754	0.60871	1.6063e-07	1.1422e-10	0.0071034	0.00054139	2.534e-06	5.5476e-05	0.0001402	4.4711e-07	9.1064e-12	9.0685e-10	9.5142e-11	4.2914e-07	0.36806	0.00026054	1.4155e-06	0.00044132	1.3536e-05	2.3565e-05	0.0039103	8.9625e-08	1.5463e-10	5.0767e-09	8.8078e-10	2.8577e-11	0.010197	0.011025	0.0044348	2.9708e-08	3.3752e-06	1.0466e-09	0.59378	1-2-3-4-5	0.59378	5
8094938	NIPAL1	4	8094938	rs17573709	0.95086	0.51731	0.95239	0.1313	0.12937	0.59918	0.99982	0.12643	1.1222e-07	7.219e-11	7.1826e-05	0.3984	1.5472e-06	3.535e-05	1.147e-06	0.00011641	4.0635e-12	2.1796e-11	2.0702e-08	2.5586e-07	0.46306	2.1398e-06	0.00033866	7.4984e-06	0.0019211	1.165e-05	0.0018044	4.4263e-10	1.6185e-08	1.0848e-08	1.5147e-11	3.9638e-09	0.0068333	0.0081559	4.4642e-05	2.0908e-06	5.2017e-07	1.1784e-09	0.11919	3-4	0.46306	2
8094876	GUF1	4	8094876	rs6447363	0.99982	0.47614	0.99981	1	0.99822	0.98044	0.095172	0.7571	2.1318e-05	7.9256e-13	1.6274e-06	2.4696e-07	7.1948e-09	0.017163	0.0016974	3.4114e-07	1.7136e-10	1.8886e-12	1.0317e-13	2.3087e-09	1.4396e-06	3.3063e-08	4.6564e-10	0.21624	5.9139e-05	0.0023184	6.0477e-05	2.015e-07	3.9467e-11	2.2869e-13	6.7087e-13	2.1609e-14	2.2592e-08	0.0076518	0.66738	4.4754e-08	1.0833e-08	1.8468e-14	0.087398	1-2-3-5	0.66738	4
8094759	NSUN7	4	8094759	rs765850	0.99739	0.87568	0.99848	0.22751	0.22571	0.86846	0.99426	0.21773	1.2571e-09	1.1568e-12	0.0050334	0.13101	2.7852e-08	4.4987e-07	1.6473e-05	1.9017e-05	6.5171e-14	8.3179e-10	6.3336e-09	4.2426e-09	0.62784	5.0453e-05	0.00011994	0.00011932	0.00039957	1.7764e-07	0.0017667	4.3355e-09	4.6581e-09	3.3438e-08	3.2057e-10	1.4403e-09	0.0084369	0.016069	0.00051961	7.1415e-07	4.9903e-07	2.8796e-09	0.2086	3-4	0.62784	2
8094596	PTTG2	4	8094596	rs2290740	0.77227	0.39767	0.72588	0.80412	0.80377	0.99015	0.99262	0.87524	3.7557e-07	4.3252e-10	0.00098616	0.0087352	7.9394e-05	0.00023202	1.0653e-05	1.9339e-06	1.0445e-10	2.5742e-10	8.9036e-10	7.043e-06	0.11272	0.00078726	0.00046306	7.9764e-05	6.1717e-05	0.00027069	0.00033828	7.549e-08	8.8712e-09	2.4259e-09	2.2724e-09	3.0716e-09	0.072104	0.0016026	0.0049262	1.0383e-06	4.3639e-06	6.8146e-09	0.79659	1-2-3-4-5	0.79659	5
8094556	PGM2	4	8094556	rs3775793	0.91735	0.71935	0.93993	0.12029	0.11559	0.99892	0.99935	0.089013	6.2011e-08	3.369e-11	0.00032115	0.0010312	1.8875e-06	2.059e-05	8.0167e-06	3.9674e-07	3.5715e-12	6.4664e-11	1.3884e-10	2.8945e-07	0.87711	8.2096e-06	8.0223e-07	5.3282e-05	1.4912e-05	1.2005e-05	0.0046834	2.0383e-09	4.3957e-11	7.0581e-09	5.4957e-11	2.4123e-11	0.0012407	0.027744	0.0002216	1.2768e-08	2.1346e-07	2.3264e-10	0.087527	3-4	0.87711	2
8094259	LAP3	4	8094259	rs3796812	0.96176	0.11922	0.85569	0.3289	0.32805	0.99918	0.99229	0.34263	1.9414e-07	1.6841e-10	0.005825	0.000699	3.0707e-06	8.1363e-05	3.5512e-05	1.6052e-07	6.2548e-12	9.919e-10	1.3269e-10	5.7306e-07	0.64628	0.00019263	8.495e-07	0.00020441	7.8368e-06	2.806e-05	0.00081315	1.6906e-08	2.5027e-11	1.0099e-08	8.1036e-10	2.3214e-11	0.0181	0.0034243	0.0013384	7.9415e-09	9.0847e-07	3.6787e-09	0.32297	3-4	0.64628	2
8094228	BST1	4	8094228	rs3213710	0.99445	0.38917	0.99279	0.43009	0.42841	0.99992	0.99725	0.35282	6.1949e-09	2.4525e-11	0.00080994	6.6511e-05	4.8539e-07	6.9157e-06	9.9781e-06	1.3822e-08	1.0799e-12	1.3542e-09	6.3724e-11	1.0769e-07	0.5679	2.5612e-05	8.3907e-08	0.00056607	2.3488e-06	4.192e-06	0.0016638	3.5029e-09	3.6889e-12	7.2721e-08	4.6573e-10	6.8821e-12	0.0011063	0.076153	0.0013316	2.254e-09	8.5956e-08	1.4445e-09	0.35035	3-4	0.5679	2
8094032	SH3TC1	4	8094032	rs7660416	0.96751	0.96806	0.98258	0.99997	0.99997	0.22403	0.064774	0.99103	7.8693e-07	1.7109e-10	1.2601e-05	3.4216e-06	3.7704e-07	0.0083613	3.0233e-06	5.7015e-08	1.0765e-10	2.9725e-11	1.5021e-11	2.3609e-06	1.2447e-05	4.7433e-07	1.0616e-08	0.00038033	6.5769e-05	0.76753	8.2131e-07	3.3921e-09	3.4914e-11	6.7925e-12	4.8816e-11	9.816e-12	2.7238e-07	0.00012525	0.15893	6.5229e-06	5.9074e-10	1.472e-12	0.06456	1-2-5	0.76753	3
8093950	S100P	4	8093950	rs3822262	0.99979	0.99982	0.99989	0.49257	0.48826	0.99993	0.99996	0.46653	1.4387e-10	8.1929e-14	2.0487e-05	6.9139e-05	2.0203e-09	4.5837e-08	3.8594e-07	1.8993e-08	6.3054e-15	2.8986e-12	5.9412e-12	3.2099e-10	0.50382	7.323e-07	4.0549e-08	1.4442e-06	4.9959e-07	1.7094e-08	0.0043116	2.4959e-10	2.0483e-12	6.2955e-09	2.5465e-12	8.0889e-13	0.0035185	0.025244	1.3293e-05	4.0847e-10	1.4939e-06	4.7448e-10	0.463	3-4	0.50382	2
8093839	NSG1	4	8093839	rs6843595	1	0.9722	1	0.99999	1	0.66376	0.67326	0.63123	3.6898e-12	1.0646e-08	7.3212e-10	1.0647e-09	2.7517e-11	0.28158	2.4667e-11	1.6648e-12	2.0607e-16	2.614e-10	3.6731e-09	1.2408e-05	2.2565e-09	3.0734e-11	2.7282e-12	0.0045167	0.029316	0.025314	2.5424e-11	1.4149e-14	4.5169e-16	4.2044e-10	1.5772e-10	5.6206e-10	5.2279e-11	0.053356	0.015321	2.1544e-05	1.067e-14	4.4261e-11	0.59056	1-2-3-4-5	0.59056	5
8093494	CRIPAK	4	8093494	rs28429103	1	0.47469	1	1	1	1	0.99967	0.99993	9.8681e-10	2.2475e-14	1.2606e-07	1.1681e-08	3.0925e-10	9.0766e-07	2.2422e-07	5.1969e-10	6.3669e-14	1.1179e-13	1.3204e-14	1.8484e-10	8.5943e-07	8.0516e-09	4.6287e-11	1.2639e-05	9.8065e-08	5.055e-07	1.9785e-07	1.4665e-10	1.7962e-13	1.424e-13	1.379e-13	4.8695e-15	3.0767e-08	5.6767e-05	0.00031067	3.4208e-10	2.2513e-10	3.8182e-14	0.99962	1-2-3-4-5	0.99962	5
8093476	UVSSA	4	8093476	rs28429103	0.99972	0.39626	0.99964	0.99979	0.99978	0.99999	0.99937	0.99959	1.6464e-09	2.61e-12	1.8439e-05	1.6365e-06	2.8125e-08	2.1239e-06	3.6189e-07	1.371e-09	1.202e-13	2.921e-11	2.2396e-12	1.8691e-08	0.00018755	8.2069e-07	5.9769e-09	2.8405e-05	3.1446e-07	1.4095e-06	1.1607e-06	2.3192e-10	5.4572e-13	4.2012e-11	3.1551e-11	9.7477e-13	5.9762e-06	0.00016967	0.00057534	1.4813e-09	1.3086e-09	1.507e-11	0.99901	1-2-3-4-5	0.99901	5
8093456	CTBP1-AS2	4	8093456	rs1680083	1	0.49579	1	1	1	0.13222	0.013873	0.9941	4.7379e-10	7.9157e-13	3.763e-10	5.169e-10	2.881e-11	0.0058274	1.1738e-09	2.8218e-11	3.9596e-14	6.2487e-14	4.3202e-14	8.7429e-09	3.9326e-09	2.6139e-11	1.3284e-12	6.0806e-05	4.9444e-06	0.86195	6.9525e-10	9.8143e-13	9.2035e-15	3.0851e-14	9.7476e-14	1.628e-14	6.3549e-11	7.5168e-06	0.11829	9.9052e-07	2.6582e-13	3.8317e-15	0.01386	1-2-5	0.86195	3
8093425	IDUA	4	8093425	rs3796622	0.94575	0.26967	0.90281	0.98929	0.98928	0.99908	0.36047	0.97836	1.0442e-07	2.1897e-09	0.0061631	3.9171e-05	3.1657e-06	0.00049024	2.3558e-05	1.3532e-08	4.9205e-12	3.6186e-08	2.556e-10	1.2201e-05	0.0039995	0.00034797	9.7876e-08	0.0083344	1.0139e-05	0.00036313	6.5976e-06	2.022e-08	3.2101e-12	5.5913e-09	5.8361e-08	8.7729e-11	0.00014015	0.0025771	0.62379	2.5143e-08	3.9166e-09	1.5848e-09	0.3537	1-2-3-5	0.62379	4
8093398	PCGF3	4	8093398	rs10034650	0.99338	0.50658	0.99335	0.99995	0.99995	0.99912	0.10523	0.99991	2.6107e-08	1.1434e-11	1.7853e-05	1.8195e-06	1.0072e-06	2.0294e-05	1.0267e-06	3.0873e-09	7.6701e-12	1.2371e-11	1.3525e-12	5.1586e-07	1.7431e-05	5.2577e-06	2.2113e-08	2.2148e-05	3.5423e-07	0.0008574	3.0602e-07	3.5573e-09	3.23e-12	2.5606e-12	2.159e-10	1.8182e-12	1.947e-06	1.0274e-05	0.89384	1.2663e-08	5.4611e-10	3.0079e-12	0.1052	1-2-3-5	0.89384	4
8093332	ZNF876P	4	8093332	rs7699689	0.81478	0.80123	0.87693	0.94075	0.93961	0.99917	0.20482	0.7945	5.1709e-07	5.9323e-10	0.041631	0.00010867	5.6234e-06	0.00056078	0.0010277	6.1961e-08	1.8805e-11	6.0273e-08	5.7968e-11	1.8191e-06	0.015902	0.0012956	1.6333e-07	0.13376	8.0308e-06	0.00014159	0.00012089	6.9972e-07	1.0768e-11	4.2111e-09	2.6719e-08	1.0636e-11	0.00030194	0.01238	0.61675	7.6459e-09	5.4119e-08	3.8615e-10	0.176	1-2-3-5	0.61675	4
8093298	CCR5	3	8093298	rs7652037	0.8604	0.49952	0.86182	0.9964	0.96596	0.83392	0.43739	0.75308	0.00090644	3.6937e-08	0.0016297	0.00015025	8.6587e-06	0.12219	0.023981	5.1244e-05	1.5044e-08	5.281e-09	2.4788e-09	7.9832e-05	0.0016549	4.609e-05	2.9517e-07	0.058223	0.0026051	0.040085	0.0055789	5.074e-06	7.768e-09	1.2201e-09	3.5237e-09	4.3997e-10	2.8718e-05	0.029953	0.31546	3.0054e-06	1.2492e-06	1.2485e-10	0.39736	1-2-3-4-5	0.39736	5
8092800	ATP13A4	3	8092800	rs9845217	0.99999	0.33003	0.99999	1	1	0.92488	0.66356	0.99073	1.7425e-10	1.9653e-11	1.0541e-08	3.1784e-09	1.634e-09	0.005518	2.7636e-09	2.302e-11	9.7605e-14	1.2895e-11	2.2142e-12	7.7827e-07	1.4756e-08	3.3764e-09	5.994e-11	0.0029895	3.9243e-05	0.069553	9.0013e-10	1.1182e-11	6.1163e-14	3.0918e-12	5.8895e-11	1.0803e-11	2.4102e-09	0.00072709	0.25838	9.9632e-06	2.7402e-12	4.0077e-12	0.66278	1-2-3-4-5	0.66278	5
8092523	EHHADH	3	8092523	rs16859708	0.98024	0.31743	0.96906	0.91298	0.91239	0.9998	0.64394	0.87056	1.5101e-07	4.9803e-11	0.012195	3.4743e-05	1.7609e-06	8.9552e-05	0.00022985	5.0632e-08	1.4502e-11	8.7241e-09	1.3333e-11	3.5169e-07	0.072304	0.00079752	1.1416e-07	0.022106	3.9797e-06	7.056e-05	0.00035544	2.7671e-07	2.0205e-11	6.1007e-09	1.1923e-08	4.9541e-12	0.0016917	0.022124	0.32057	9.0947e-09	2.1948e-07	9.4391e-10	0.54743	1-2-3-4-5	0.54743	5
8092514	MAGEF1	3	8092514	rs10937187	1	0.40948	1	0.98512	0.98467	1	0.99122	0.96233	4.4034e-11	1.2418e-15	0.00038256	3.9534e-09	2.6328e-11	1.3986e-08	2.6694e-05	6.5786e-11	1.3615e-15	3.224e-11	1.1537e-15	4.4404e-12	0.01445	2.5634e-06	5.3126e-12	0.00066856	3.3408e-09	4.1052e-09	0.0004233	8.0465e-09	8.7253e-15	2.2421e-10	1.1446e-11	1.9686e-16	4.7872e-05	0.021723	0.0076967	3.2338e-12	1.0187e-07	1.0053e-11	0.95458	1-2-3-4-5	0.95458	5
8092418	ABCC5	3	8092418	rs3749440	0.98238	0.06069	0.86846	0.98983	0.98978	0.99962	0.99797	0.97376	6.571e-08	3.1896e-10	0.00026915	0.00018218	1.3235e-06	0.00012584	3.3661e-06	6.3757e-08	2.7736e-12	5.9953e-10	3.6002e-10	1.2652e-06	0.0094696	7.9085e-06	4.3394e-07	0.00024595	2.4661e-05	4.7002e-05	5.1803e-05	1.3059e-09	1.5999e-11	5.4068e-09	3.9633e-10	1.4261e-10	0.00023554	0.015865	0.0013288	5.2969e-08	2.5074e-08	1.6714e-09	0.97214	1-2-3-4-5	0.97214	5
8092404	MAP6D1	3	8092404	rs6809370	0.98963	0.16095	0.96806	0.99791	0.99775	0.86326	0.29833	0.7993	5.133e-06	2.9993e-10	2.6181e-05	0.0010008	5.4566e-07	0.11946	6.6267e-05	4.401e-06	7.9923e-11	8.6844e-11	3.1771e-10	5.9761e-07	0.0010427	6.7021e-07	8.4277e-07	0.060049	0.0022332	0.014025	8.904e-05	1.3761e-08	6.073e-10	1.4243e-10	3.7127e-11	5.0173e-11	1.4956e-05	0.016718	0.50803	1.8416e-06	2.026e-08	1.2266e-11	0.27723	1-2-3-5	0.50803	4
8092067	RPL22L1	3	8092067	rs13063927	1	0.99976	1	1	1	1	0.91666	1	1.5834e-14	3.8236e-19	7.8537e-12	2.7375e-16	2.1409e-16	7.8848e-10	1.0741e-09	2.8217e-15	9.3567e-19	4.2213e-16	9.5117e-20	2.0534e-15	1.2008e-11	4.2892e-13	1.4748e-17	7.9672e-07	1.5992e-11	2.5105e-10	2.3513e-10	5.0174e-13	7.6199e-19	1.032e-16	2.5412e-16	2.1997e-20	3.212e-13	3.8291e-07	0.083341	1.7487e-14	1.4288e-13	9.1764e-18	0.91666	1-2-3-4-5	0.91666	5
8091780	B3GALNT1	3	8091780	rs4521287	0.87724	0.268	0.79283	0.99811	0.99889	0.46428	0.15348	0.85464	1.631e-06	2.1534e-08	0.00035947	0.0001724	4.554e-05	0.13551	9.9489e-06	1.7223e-07	3.8614e-10	2.9909e-09	1.2412e-09	0.00079455	0.00046084	3.644e-05	9.5814e-07	0.0063197	0.00081243	0.39838	3.1797e-06	1.8065e-08	1.4547e-10	5.1311e-10	1.6582e-08	1.7825e-09	1.944e-05	0.0017124	0.30507	6.8975e-06	3.3984e-09	3.0188e-10	0.15029	1-2-5	0.39838	3
8091715	LXN	3	8091715	rs2307064	0.96934	0.46469	0.96687	0.99427	0.99424	0.99937	0.53776	0.93955	5.237e-08	5.8404e-10	0.0025182	2.1597e-05	1.0619e-06	0.00038551	1.8625e-05	9.4189e-09	2.6903e-12	5.1488e-08	1.2081e-10	2.158e-06	0.0030801	5.7543e-05	4.6626e-08	0.039102	1.0423e-05	0.00021294	7.03e-06	9.9006e-09	2.3751e-12	1.7968e-08	1.6383e-08	2.7949e-11	5.1068e-05	0.015303	0.41994	2.1228e-08	2.9444e-09	1.3295e-09	0.51928	1-2-3-4-5	0.51928	5
8091648	SSR3	3	8091648	rs2292338	0.97608	0.34765	0.96534	0.99503	0.9942	0.99936	0.98998	0.96244	3.9895e-07	3.5011e-11	0.00015365	0.00012935	5.4594e-07	0.00026396	6.0444e-05	1.0943e-06	9.9461e-12	6.9336e-11	5.5589e-11	1.5424e-07	0.0046537	3.4222e-06	1.4396e-07	0.0010157	0.00013801	0.00011067	0.00077003	8.8254e-09	8.3019e-11	3.6852e-10	5.6663e-11	1.3958e-11	3.1608e-05	0.030372	0.0084152	2.4801e-07	4.7062e-08	5.1074e-11	0.95388	1-2-3-4-5	0.95388	5
8091537	IGSF10	3	8091537	rs9836445	0.96991	0.22624	0.93525	0.40042	0.38966	0.99987	0.48158	0.36951	1.9539e-07	9.5306e-11	0.33848	4.253e-05	2.4105e-06	5.8018e-05	0.0081209	4.6561e-08	1.2242e-11	2.23e-08	1.3843e-11	3.835e-07	0.249	0.007363	1.2422e-07	0.020172	1.9378e-06	2.8014e-05	0.0026287	2.9103e-06	1.51e-11	6.3185e-09	1.961e-08	3.8807e-12	0.0046937	0.011986	0.14419	3.4082e-09	8.7948e-07	8.7445e-10	0.21323	3	0.33848	1
8091530	P2RY12	3	8091530	rs10935844	0.99132	0.85944	0.99486	0.69597	0.67785	0.99999	0.86068	0.58861	7.1279e-09	4.9169e-12	0.043699	7.7522e-06	1.201e-07	3.3298e-06	0.0052852	4.7967e-09	2.79e-13	7.3435e-09	2.8072e-12	1.8936e-08	0.25869	0.00035653	9.1242e-09	0.023084	3.3161e-07	9.6807e-07	0.012828	5.9349e-07	5.8605e-13	8.3781e-09	2.4453e-09	3.997e-13	0.0012763	0.067786	0.066894	2.3732e-10	1.3253e-06	4.1442e-10	0.52008	1-2-3-4-5	0.52008	5
8091446	PFN2	3	8091446	rs13063435	0.99997	0.66527	0.99998	1	1	0.33611	0.035895	0.9937	6.4879e-09	2.8802e-12	2.6959e-08	2.5301e-08	9.9165e-09	0.0061669	2.4209e-08	4.1136e-10	6.5469e-12	3.9349e-13	1.9351e-13	1.1251e-07	5.0476e-08	7.3409e-09	2.0986e-10	0.0001109	1.0555e-05	0.65771	6.3773e-09	2.0369e-10	9.6698e-13	7.8565e-14	2.997e-12	2.7211e-13	3.9275e-09	1.5746e-05	0.30011	1.7811e-06	2.0111e-11	5.2712e-14	0.035867	1-2-5	0.65771	3
8091087	NMNAT3	3	8091087	rs7639511	0.96751	0.58879	0.97173	0.44327	0.44233	0.99997	0.17783	0.47944	2.4023e-08	2.6847e-11	0.43929	9.3033e-06	7.3112e-07	1.1338e-05	0.00082204	4.3272e-09	1.3222e-12	4.3495e-08	3.5689e-12	2.0188e-07	0.068636	0.044697	2.0657e-08	0.0097967	2.8235e-07	6.5177e-06	0.00011069	1.6125e-06	9.5382e-13	3.9004e-09	1.345e-07	1.1672e-12	0.0041051	0.0018874	0.32755	4.4519e-10	1.2144e-07	1.3956e-09	0.10308	3	0.43929	1
8090803	RAB6B	3	8090803	rs1949881	0.93825	0.57125	0.94426	0.99963	0.99963	0.46577	0.52925	0.41583	3.6538e-07	6.4477e-09	3.6369e-05	0.00012951	5.121e-07	0.41069	1.9303e-06	8.1427e-07	8.8254e-12	6.0851e-10	1.466e-08	8.4e-06	0.00019132	1.1271e-06	1.2487e-07	0.0084264	0.097501	0.02588	6.8113e-06	7.1346e-10	6.9693e-11	1.9166e-09	3.2721e-10	8.3417e-10	2.6353e-06	0.06719	0.025705	2.2577e-05	1.3903e-09	1.0797e-10	0.36421	1-2	0.41069	2
8090737	NPHP3	3	8090737	rs11718115	0.99986	0.96846	0.99992	0.99994	0.99994	0.99998	0.99997	0.9998	1.136e-09	2.2667e-13	1.3741e-07	1.0304e-05	6.8321e-09	1.2537e-06	1.3584e-08	1.5673e-08	1.3022e-13	9.5701e-14	3.5776e-12	2.3176e-09	4.9017e-05	1.2593e-08	4.0828e-08	3.4578e-07	4.8787e-06	2.8328e-06	7.7007e-07	1.7287e-11	7.4355e-12	4.0556e-12	1.8066e-13	1.9688e-12	3.0598e-06	0.00013142	2.7719e-05	6.2142e-08	1.193e-09	2.0201e-12	0.99977	1-2-3-4-5	0.99977	5
8090490	RPN1	3	8090490	rs9868579	0.84635	0.21136	0.69795	0.2928	0.29058	0.99919	0.33249	0.3214	8.7203e-07	4.4237e-10	0.4674	0.00019837	2.1222e-05	0.0004217	0.0018379	1.0638e-07	4.5812e-11	3.3157e-08	5.7826e-11	3.1169e-06	0.19893	0.031963	6.3008e-07	0.0066104	7.8126e-06	0.00015931	0.00038629	1.816e-06	2.9856e-11	6.3315e-09	1.2034e-07	2.1637e-11	0.0086724	0.0027977	0.15909	1.1054e-08	2.8049e-07	2.4727e-09	0.12149	3	0.4674	1
8090295	SLC41A3	3	8090295	rs1806651	0.99974	0.50789	0.99974	0.037585	0.03575	1	0.08063	0.038597	1.4213e-10	1.1364e-13	0.88686	5.604e-08	2.867e-09	5.0404e-08	0.0016979	1.956e-11	5.4127e-15	1.6294e-08	1.5985e-14	4.5505e-10	0.068973	0.0057899	8.5408e-11	0.003048	1.1454e-09	1.8247e-08	0.00013682	3.9553e-07	3.4325e-15	1.6218e-09	1.0874e-08	3.2307e-15	0.00079031	0.00068537	0.021972	1.3051e-12	3.2491e-08	1.5357e-10	0.010044	3	0.88686	1
8089993	WDR5B	3	8089993	rs6780306	1	0.31779	1	1	0.99999	0.99978	0.91154	0.93552	1.6534e-08	1.1272e-13	4.6256e-08	1.7284e-09	5.4862e-11	0.00019184	3.395e-06	2.2058e-09	1.8372e-13	4.1636e-13	1.8562e-14	1.8637e-10	6.8977e-08	7.6921e-10	2.839e-12	0.0078705	6.6203e-06	2.1243e-05	1.6431e-06	3.0476e-10	1.4583e-13	1.1579e-13	1.0541e-13	1.8313e-15	6.5065e-10	0.056406	0.080375	2.185e-09	1.0393e-10	4.3632e-15	0.85512	1-2-3-4-5	0.85512	5
8089954	IQCB1	3	8089954	rs4676744	1	0.45273	1	0.96967	0.96676	1	0.99976	0.33959	1.2208e-11	1.4589e-15	0.00012888	3.916e-08	3.8136e-10	2.0194e-09	6.0094e-06	5.7025e-11	1.3661e-15	1.1657e-11	6.4337e-15	6.2967e-11	0.030117	2.214e-06	9.5777e-11	3.5217e-05	1.1916e-09	3.8585e-09	0.0029043	9.079e-10	9.7579e-15	4.7114e-10	9.8028e-12	3.7741e-15	8.034e-05	0.62722	7.0993e-05	2.4084e-12	9.9806e-08	1.7815e-11	0.33943	1-2-3-4	0.62722	4
8089759	TMEM39A	3	8089759	rs935616	0.84147	0.6663	0.87392	0.76682	0.76643	0.9977	0.99816	0.78081	8.0102e-08	5.8435e-11	0.00094845	0.0022462	2.5373e-06	2.3026e-05	6.6452e-06	5.3656e-07	4.3045e-12	1.5136e-10	2.6742e-10	3.226e-07	0.21396	7.7896e-05	3.9087e-06	3.2596e-05	1.6167e-05	1.1479e-05	0.00038804	6.7767e-09	1.3094e-10	3.1787e-09	3.8525e-10	8.8237e-11	0.015939	0.001569	0.00074074	3.8086e-08	7.5443e-07	3.3508e-09	0.76403	1-2-3-4-5	0.76403	5
8089743	B4GALT4	3	8089743	rs3752376	0.99338	0.43919	0.99238	0.99961	0.99959	0.99907	0.97051	0.98088	4.8105e-08	1.6866e-10	3.2929e-05	1.4551e-05	2.1649e-07	0.00061516	3.5001e-06	3.9285e-08	2.1671e-12	3.8171e-10	1.8066e-10	5.9477e-07	0.00033506	1.3601e-06	2.7385e-08	0.0015566	9.9488e-05	0.0002012	1.2234e-05	2.1949e-09	7.3646e-12	1.6582e-09	4.1914e-10	2.8902e-11	6.6884e-06	0.016447	0.027075	1.003e-07	5.9978e-09	2.9437e-10	0.9536	1-2-3-4-5	0.9536	5
8089694	ZNF80	3	8089694	rs2279827	0.95003	0.53981	0.95312	0.99977	0.99975	0.75185	0.2065	0.65971	1.0653e-06	1.4471e-09	9.0731e-05	1.9598e-05	1.2297e-06	0.21426	2.0279e-05	8.9851e-08	3.7454e-11	1.1811e-09	1.0611e-10	4.5354e-06	0.00010692	3.0256e-06	3.4662e-08	0.1079	0.00070954	0.033158	5.467e-06	8.0113e-09	1.7006e-11	2.0929e-10	7.3446e-10	2.1097e-11	1.7932e-06	0.017179	0.43806	6.5322e-07	1.5714e-09	1.9511e-11	0.18848	1-2-3-5	0.43806	4
8089627	SPICE1	3	8089627	rs12635786	0.79734	0.15857	0.55188	0.99796	0.99806	0.31082	0.11083	0.3727	5.6156e-06	1.0589e-07	0.00070849	0.00028959	1.6938e-05	0.57562	3.0748e-05	4.7038e-07	1.5877e-10	1.2547e-08	5.5537e-09	0.00014225	0.0008395	2.3305e-05	5.4284e-07	0.037787	0.0033444	0.10976	8.8226e-06	1.1279e-08	7.9185e-11	2.0639e-09	5.3042e-09	7.0482e-10	1.5076e-05	0.0086694	0.16508	2.9589e-06	2.4759e-09	1.5288e-10	0.097655	1-2	0.57562	2
8089568	CD200R1	3	8089568	rs9871985	0.9886	0.31628	0.98197	0.18534	0.18389	0.99996	0.2239	0.14796	2.5099e-08	6.8481e-11	0.65836	8.0424e-06	1.4219e-06	2.2865e-05	0.0012302	3.2183e-09	2.459e-12	3.395e-07	6.8537e-12	3.0596e-07	0.15216	0.0029968	3.5174e-08	0.032277	4.354e-07	1.1072e-05	0.00022111	2.7374e-07	1.4276e-12	2.5475e-08	5.5737e-08	1.9945e-12	0.0011386	0.0077643	0.081204	7.4712e-10	4.8842e-08	1.17e-09	0.062604	3	0.65836	1
8089372	KIAA1524	3	8089372	rs11709183	1	1	1	0.0097508	0.0090496	1	0.99997	0.0094071	9.7365e-14	1.5025e-16	2.762e-05	4.8506e-09	2.3573e-12	6.2046e-11	1.0976e-07	1.0432e-12	5.475e-18	7.9498e-13	5.2948e-16	5.4736e-13	0.98908	3.7607e-07	8.3033e-12	1.8281e-07	3.6597e-11	2.3967e-11	0.000701	6.254e-11	2.9619e-16	1.4495e-09	6.2856e-13	1.6695e-16	0.0011426	0.00078537	1.7584e-06	6.8688e-14	1.0403e-07	6.5505e-11	0.0082622	3-4	0.98908	2
8089314	IFT57	3	8089314	rs2016469	0.99219	0.25266	0.98454	0.24262	0.24089	0.99998	0.67486	0.25375	1.7727e-08	1.5166e-11	0.24334	8.761e-06	5.4406e-07	6.3033e-06	0.0010924	2.8902e-09	9.1573e-13	1.7037e-08	2.6775e-12	7.9116e-08	0.49027	0.010143	2.2214e-08	0.0051817	1.7343e-07	2.8473e-06	0.00063559	8.6334e-07	7.6692e-13	1.1952e-08	2.4037e-08	7.9144e-13	0.013615	0.005712	0.065374	2.7606e-10	3.8138e-07	2.4561e-09	0.16461	3-4	0.49027	2
8089203	SENP7	3	8089203	rs497953	0.99999	0.32852	0.99999	0.99999	0.99999	0.99999	0.99996	0.99958	8.772e-11	3.3236e-13	2.2434e-08	7.7403e-07	1.4175e-09	1.053e-06	1.3347e-09	1.7737e-09	1.6525e-14	1.6286e-13	4.9667e-12	8.6785e-09	3.9481e-06	3.1368e-09	5.8908e-09	4.0766e-07	5.5502e-06	4.2728e-06	1.1005e-07	2.5176e-12	1.5834e-12	9.1411e-12	8.0227e-13	8.9784e-12	2.9648e-07	0.00040797	3.8527e-05	1.8058e-07	1.8205e-10	1.2842e-11	0.99954	1-2-3-4-5	0.99954	5
8089082	DCBLD2	3	8089082	rs11552978	0.75932	0.59494	0.78934	0.99042	0.98932	0.99238	0.21578	0.71694	3.987e-06	7.5194e-10	0.0051162	0.00020069	1.1475e-05	0.0056816	0.00089391	5.6802e-07	1.6216e-10	4.8409e-09	1.0566e-10	3.2841e-06	0.0040566	0.00013075	3.9886e-07	0.24181	9.0357e-05	0.0016271	0.0002069	2.7143e-07	1.0472e-10	6.3984e-10	2.4982e-09	2.43e-11	6.2554e-05	0.025007	0.52895	8.8939e-08	4.5313e-08	5.7257e-11	0.18615	1-2-3-5	0.52895	4
8088813	PROK2	3	8088813	rs1374912	0.9966	0.89466	0.99807	0.10168	0.10034	0.99957	0.41782	0.097365	6.4064e-09	3.5163e-12	0.52826	6.9341e-07	2.1682e-07	1.7425e-05	0.0010067	1.1512e-09	8.2223e-12	3.0006e-08	4.8004e-13	8.7412e-08	0.36553	0.002864	6.7022e-09	0.0049142	3.6574e-07	0.00040809	0.0003378	2.9836e-07	5.1673e-12	7.239e-09	1.2183e-08	5.6114e-13	0.0016638	0.0025677	0.044709	1.6549e-08	7.1561e-08	4.4774e-10	0.047719	3	0.52826	1
8088803	EIF4E3	3	8088803	rs6804667	0.97233	0.44818	0.96865	0.9999	0.99988	0.99791	0.17391	0.97649	4.3529e-07	5.1776e-11	4.6091e-05	7.4519e-06	5.4958e-07	0.0015741	1.604e-05	4.6737e-08	1.5166e-11	3.1262e-11	5.5451e-12	2.536e-07	4.1228e-05	1.9093e-06	1.5281e-08	0.020092	1.4552e-05	0.00049161	3.3053e-06	5.5126e-09	8.8302e-12	5.6089e-12	3.8557e-11	1.3745e-12	8.7219e-07	0.0017194	0.80387	2.0783e-08	1.0607e-09	8.5802e-13	0.17212	1-2-3-5	0.80387	4
8088680	EOGT	3	8088680	rs1745	0.91385	0.22155	0.82303	0.98412	0.98377	0.99806	0.20028	0.99211	6.9093e-07	2.7079e-10	0.0040871	0.00010459	0.00010225	0.00020774	0.00030675	7.9532e-08	6.2019e-10	6.4597e-10	4.1768e-11	7.7331e-06	0.0021592	0.0081326	2.1617e-06	0.00076031	4.5988e-06	0.0015134	3.1188e-05	1.2827e-05	2.6067e-10	1.4746e-10	1.0792e-08	5.1713e-11	0.0012858	0.00022955	0.78458	6.9763e-08	5.8775e-07	2.2824e-10	0.19647	1-2-3-5	0.78458	4
8088065	SFMBT1	3	8088065	rs891368	0.99938	0.24764	0.99873	0.52278	0.51912	0.99997	0.29525	0.56916	9.2329e-08	1.073e-12	0.3631	9.4389e-07	8.2298e-08	2.5144e-05	0.0026886	4.308e-08	2.1065e-12	1.5419e-08	2.7969e-13	1.0155e-08	0.042407	0.065945	2.5331e-09	0.012912	1.9794e-06	6.4002e-06	0.00097134	4.2333e-06	3.9801e-12	1.5494e-09	9.5615e-08	8.9926e-14	0.0057629	0.0087317	0.26007	1.3519e-09	6.551e-07	1.0941e-09	0.23737	3	0.3631	1
8087935	NT5DC2	3	8087935	rs7614981	0.99884	0.32348	0.99822	0.99998	0.98531	0.93384	0.2548	0.89432	0.00039345	2.1804e-12	7.3395e-06	1.2443e-06	4.9088e-08	0.04953	0.013159	1.1384e-05	1.9509e-09	1.5254e-12	2.7629e-13	8.0141e-09	6.4517e-06	1.3554e-07	1.5195e-09	0.034291	0.00041368	0.015813	0.0011099	1.0678e-06	7.1922e-10	3.3406e-13	7.9387e-13	5.8676e-14	7.0543e-08	0.006755	0.632	4.7598e-07	1.2664e-07	2.6472e-14	0.2465	1-2-3-5	0.632	4
8087419	AMT	3	8087419	rs3448	0.89743	0.23577	0.80911	0.99823	0.9982	0.97354	0.33171	0.99359	3.8873e-06	6.7934e-10	0.00050119	0.00032168	5.7195e-05	0.003652	3.0802e-05	7.2494e-07	5.866e-10	1.8713e-10	1.1618e-10	1.254e-05	0.00073615	7.3171e-05	2.6572e-06	0.00070878	8.3201e-05	0.022325	1.3552e-05	7.4491e-08	5.9818e-10	6.0102e-11	8.4947e-10	1.1992e-10	6.3161e-05	0.00036098	0.64092	1.4158e-06	2.6021e-08	3.8233e-11	0.33013	1-2-3-5	0.64092	4
8087119	SLC26A6	3	8087119	rs9882549	0.84347	0.15924	0.63391	0.99623	0.9962	0.3918	0.25785	0.46396	8.8096e-06	2.134e-08	0.0012398	0.00058863	3.0631e-05	0.49537	5.2892e-05	1.4134e-06	3.0958e-10	3.3043e-09	2.7669e-09	5.7005e-05	0.0017716	4.7673e-05	1.1431e-06	0.016928	0.0074208	0.10471	2.417e-05	2.4288e-08	2.5344e-10	1.1114e-09	2.3999e-09	4.7512e-10	3.4212e-05	0.012628	0.1237	7.6924e-06	7.882e-09	1.1538e-10	0.23537	1-2	0.49537	2
8086600	CCR1	3	8086600	rs2172246	0.99181	0.72558	0.99433	0.98246	0.98051	0.99417	0.99971	0.94122	7.8488e-08	1.0304e-11	1.4136e-05	0.0041523	1.4682e-07	3.9564e-05	3.3314e-06	1.3886e-05	1.8148e-12	6.3633e-12	1.7759e-09	3.0212e-08	0.013301	3.0974e-07	1.5311e-06	3.0695e-05	0.0016105	9.2776e-06	0.0019301	8.4276e-10	7.5454e-10	1.3547e-09	3.2394e-12	1.1967e-10	7.3439e-05	0.037689	0.00018948	1.0126e-06	2.8122e-07	6.5171e-11	0.94094	1-2-3-4-5	0.94094	5
8086372	ULK4	3	8086372	rs2272007	1	0.082971	1	1	1	1	1	0.99999	1.0816e-15	2.2625e-19	1.2621e-10	6.2963e-11	4.221e-14	8.867e-13	1.4565e-11	3.2177e-13	1.4655e-18	4.9106e-17	3.4474e-17	1.9835e-14	2.0541e-06	1.3181e-10	2.76e-12	1.5708e-10	2.4603e-11	7.6248e-12	3.4172e-08	3.0645e-13	1.5117e-15	1.6685e-13	1.549e-15	1.3504e-16	3.3996e-07	4.7637e-06	2.8983e-07	8.1874e-13	5.9732e-10	9.6301e-13	0.99999	1-2-3-4-5	0.99999	5
8086352	ULK4	3	8086352	rs9857175	0.99995	0.19368	0.99987	0.99913	0.99906	1	0.99982	0.9386	9.0258e-10	1.2312e-13	2.4842e-06	1.1048e-06	1.0955e-09	8.9557e-07	3.6187e-07	1.1563e-08	2.7894e-14	2.8239e-12	6.567e-13	4.2712e-10	0.00086016	4.7087e-08	1.0945e-09	3.1565e-05	1.2846e-06	2.4141e-07	7.5738e-05	9.8841e-11	1.2354e-12	1.734e-10	1.0163e-12	8.8634e-14	2.7436e-06	0.06043	0.00014798	1.1293e-09	9.8422e-09	4.6665e-12	0.93845	1-2-3-4-5	0.93845	5
8085914	SLC4A7	3	8085914	rs7429875	0.98997	0.95156	0.99464	0.031557	0.030898	0.99996	0.88639	0.030262	2.3028e-08	5.1411e-12	0.10595	3.9737e-06	1.3044e-07	1.5284e-05	0.00022611	3.0089e-09	1.5641e-12	6.9898e-09	9.8183e-13	3.011e-08	0.85968	0.00053454	5.5878e-09	0.0010639	2.5094e-07	2.2002e-05	0.000433	5.8285e-08	8.0157e-13	1.0277e-08	2.2512e-09	2.3282e-13	0.0022766	0.0023681	0.0058061	6.9842e-10	5.9862e-08	4.1752e-10	0.021622	3-4	0.85968	2
8085732	EFHB	3	8085732	rs4103004	0.99901	0.99187	0.9995	0.99896	0.99882	0.99999	0.65482	0.98625	3.9026e-09	1.3389e-12	0.00058856	2.0682e-07	1.3705e-08	3.9824e-06	0.00012986	4.2117e-10	1.5064e-13	2.8553e-10	1.5879e-13	5.2484e-09	0.00040047	3.5235e-05	3.9672e-10	0.0075016	6.7386e-08	1.1707e-06	1.5613e-05	1.3839e-07	8.3938e-14	9.7754e-11	5.3151e-10	3.3507e-14	1.2093e-05	0.0051074	0.33692	6.9737e-11	1.1766e-08	2.7898e-11	0.64928	1-2-3-4-5	0.64928	5
8085628	ANKRD28	3	8085628	rs12490588	0.9704	0.39084	0.96217	0.99902	0.99889	0.72373	0.86913	0.68938	5.8133e-06	2.4925e-10	0.00019661	0.00025561	1.1402e-06	0.10926	2.2778e-05	2.3777e-05	9.2922e-11	8.9568e-11	5.7907e-10	9.0533e-07	0.00051429	4.5021e-06	3.6481e-07	0.0019295	0.15575	0.010792	8.0701e-05	8.8706e-09	1.4315e-09	1.3698e-10	6.5091e-11	1.6058e-10	8.283e-06	0.042575	0.0086619	0.00017535	1.6815e-08	1.6408e-11	0.66974	1-2-3-4-5	0.66974	5
8085581	COLQ	3	8085581	rs6777812	0.95645	0.32874	0.93465	0.7679	0.73904	0.99965	0.79268	0.62792	4.5632e-07	8.914e-11	0.038008	0.00016116	2.017e-06	0.00012761	0.014199	4.1662e-07	1.3928e-11	3.1572e-09	3.6126e-11	3.9828e-07	0.19266	0.00034694	1.8559e-07	0.035228	1.5323e-05	4.0201e-05	0.014655	2.0837e-06	4.3503e-11	3.9433e-09	1.4403e-09	6.6761e-12	0.00092156	0.077028	0.11936	1.189e-08	1.5687e-06	2.1151e-10	0.50724	1-2-3-4-5	0.50724	5
8085556	SH3BP5	3	8085556	rs1287468	0.98589	0.41472	0.9828	0.04169	0.040763	0.99996	0.77276	0.040279	1.7206e-08	1.3934e-11	0.21177	5.386e-06	6.6215e-07	1.0334e-05	0.0004664	1.9794e-09	1.5967e-12	1.2216e-08	1.5555e-12	1.5382e-07	0.74282	0.0013785	1.5701e-08	0.0018399	1.5156e-07	2.3446e-05	0.00046144	1.1847e-07	7.6858e-13	9.0913e-09	5.6731e-09	7.4915e-13	0.0023315	0.0023437	0.011753	7.1689e-10	6.4818e-08	4.6213e-10	0.024791	3-4	0.74282	2
8084951	NRROS	3	8084951	rs11715619	0.77515	0.82966	0.84902	0.58375	0.58021	0.95909	0.99895	0.53507	3.0463e-07	1.5208e-10	0.00029125	0.03927	2.9501e-06	0.00013698	8.9467e-06	2.5126e-05	1.064e-11	1.1773e-10	7.6883e-09	5.674e-07	0.37457	7.275e-06	2.0671e-05	8.9841e-05	0.0014035	4.3692e-05	0.0035025	2.745e-09	2.4016e-09	2.0588e-08	7.1528e-11	9.3898e-10	0.0020882	0.045625	0.0004672	1.256e-06	5.1194e-07	1.233e-09	0.53244	1-2-3-4-5	0.53244	5
8084891	FAM43A	3	8084891	rs789859	0.91557	0.35676	0.88378	0.99905	0.99897	0.95243	0.97234	0.9233	3.8968e-06	2.6044e-10	0.00012493	0.00030912	2.1791e-06	0.017487	1.6614e-05	7.4392e-06	1.2595e-10	7.1694e-11	3.6198e-10	1.0488e-06	0.00049653	3.482e-06	5.9532e-07	0.00084095	0.025614	0.0041142	5.6101e-05	6.8529e-09	1.2644e-09	9.6414e-11	5.2562e-11	9.1056e-11	8.7986e-06	0.031743	0.0050705	3.1458e-05	1.9257e-08	1.1601e-11	0.91407	1-2-3-4-5	0.91407	5
8084818	CCDC50	3	8084818	rs13319838	0.99872	0.83515	0.99922	0.92387	0.92274	1	0.71294	0.60404	8.3309e-10	2.4184e-12	0.018313	2.7145e-07	2.7633e-08	1.5413e-06	0.00049068	1.7707e-10	5.0868e-14	2.0339e-07	4.6139e-13	9.335e-09	0.057458	0.00013527	7.479e-10	0.13113	5.0779e-08	4.8069e-07	0.00064126	5.4817e-08	4.0512e-14	9.6804e-08	1.9254e-08	8.8872e-14	0.00022197	0.18793	0.13698	4.8442e-11	4.4445e-08	1.6983e-09	0.4667	1-2-3-4-5	0.4667	5
8084732	RTP4	3	8084732	rs1122739	0.76799	0.68116	0.81699	0.99549	0.99552	0.61798	0.38087	0.8534	1.4286e-06	2.3014e-08	0.0021248	0.00017159	7.1907e-06	0.12869	4.3865e-05	4.5773e-07	1.7949e-10	4.277e-09	2.7684e-09	9.8049e-05	0.0020223	5.376e-05	4.8043e-07	0.0073527	0.0021159	0.25093	1.6943e-05	2.324e-08	3.397e-10	1.18e-09	3.5479e-09	7.6334e-10	3.2943e-05	0.0040668	0.22983	1.3359e-05	7.6822e-09	1.4425e-10	0.37243	1-2-3-4-5	0.37243	5
8084524	EPHB3	3	8084524	rs4074988	0.79179	0.57629	0.81185	0.37808	0.37661	0.99964	0.29147	0.38878	4.8274e-07	4.3117e-10	0.44885	6.4151e-05	7.333e-06	0.00019309	0.0012225	5.0669e-08	1.9564e-11	1.5774e-07	4.2584e-11	2.7645e-06	0.13882	0.028066	1.7564e-07	0.016749	3.6926e-06	9.283e-05	0.0002512	1.2988e-06	1.1066e-11	1.6764e-08	1.9963e-07	1.4545e-11	0.0061162	0.005068	0.21335	5.7496e-09	1.7866e-07	3.4989e-09	0.14114	3	0.44885	1
8083839	GPR160	3	8083839	rs6798945	1	0.36817	1	1	1	0.99464	0.91484	0.99319	1.6599e-10	2.9171e-12	2.9386e-08	2.847e-09	1.4458e-10	0.0018365	1.0642e-08	3.4581e-11	8.0648e-15	5.0537e-12	5.7726e-13	1.2826e-08	9.3994e-08	1.4658e-09	8.2666e-12	0.00081535	3.0776e-05	0.0034907	9.0025e-09	5.7468e-12	7.8415e-15	5.3568e-12	5.2733e-12	1.3216e-13	2.2422e-09	0.0041289	0.079016	1.7724e-07	3.1839e-12	6.9053e-13	0.91068	1-2-3-4-5	0.91068	5
8083779	SERPINI1	3	8083779	rs3792293	0.93622	0.1047	0.75255	0.99718	0.99674	0.9753	0.20367	0.97121	9.6499e-06	7.6274e-10	0.0013623	0.00016993	1.1623e-05	0.011993	0.00038792	6.3356e-07	6.3787e-10	1.3177e-09	8.5008e-11	6.4656e-06	0.0010966	0.00012986	3.4402e-07	0.011582	0.00010629	0.0124	5.2465e-05	6.1665e-07	2.1255e-10	1.8628e-10	5.3976e-09	3.0873e-11	4.2356e-05	0.0020297	0.75845	3.231e-07	5.1912e-08	7.5782e-11	0.20017	1-2-3-5	0.75845	4
8083605	RSRC1	3	8083605	rs6441173	0.99234	0.20523	0.98129	0.090626	0.090232	0.41262	0.99994	0.098365	2.3591e-08	2.3914e-11	1.5756e-05	0.58613	7.6157e-07	1.2057e-05	2.2827e-07	2.4192e-05	1.5484e-12	7.574e-12	1.5508e-08	1.2433e-07	0.31257	8.2308e-07	0.0006793	2.7359e-06	0.00052914	5.4094e-06	0.00036969	1.4149e-10	1.0458e-08	6.0366e-09	7.0445e-12	5.9852e-09	0.0099797	0.0019835	2.0396e-05	1.4121e-06	3.619e-07	1.5144e-09	0.087677	4	0.58613	1
8083260	CPA3	3	8083260	rs11710606	0.9904	0.98547	0.99501	0.45825	0.45336	0.99792	0.39587	0.4548	9.0859e-07	7.7865e-12	0.35374	1.4858e-06	1.5688e-07	0.0015469	0.0037707	5.239e-08	1.3898e-11	1.417e-08	9.0933e-13	3.1241e-08	0.15134	0.025304	5.7249e-09	0.022852	1.3472e-05	0.00051499	0.0011127	2.2088e-06	7.0578e-12	2.8313e-09	1.0155e-07	2.399e-13	0.011369	0.010827	0.1964	1.6733e-08	5.323e-07	2.6793e-09	0.22121	3	0.35374	1
8083136	ATP1B3	3	8083136	rs6440048	0.99869	0.81273	0.99918	0.99999	0.99999	0.98861	0.25928	0.99847	1.6794e-08	1.9983e-11	2.2789e-06	3.2782e-07	1.1307e-07	0.00072818	5.0424e-07	1.2269e-09	5.6108e-12	2.5934e-11	1.3193e-12	8.4254e-07	1.9685e-06	6.1385e-07	2.1672e-09	0.0006857	3.0661e-06	0.010659	9.8799e-08	2.308e-09	1.5052e-12	2.8471e-12	3.802e-10	1.8228e-12	2.0563e-07	0.00010883	0.72864	8.7141e-08	3.2636e-10	4.114e-12	0.25917	1-2-3-5	0.72864	4
8083092	ZBTB38	3	8083092	rs2871960	1	0.18509	0.99999	0.24894	0.24789	1	0.56647	0.24656	7.5646e-12	5.6188e-15	0.40027	5.6947e-09	1.6248e-10	2.3217e-09	0.0005403	2.1087e-12	3.247e-16	1.2029e-08	1.4671e-15	2.2475e-11	0.34429	0.00301	1.0544e-11	0.0025032	9.7515e-11	8.5432e-10	0.0005096	1.7641e-07	4.3289e-16	5.802e-09	8.6262e-09	3.1909e-16	0.0034951	0.0053264	0.027203	1.2045e-13	1.5473e-07	7.6486e-10	0.21285	3	0.40027	1
8083090	ZBTB38	3	8083090	rs2871960	1	0.19319	1	0.59717	0.5968	1	0.99096	0.58984	1.6936e-12	8.4413e-16	0.0082039	5.8504e-09	2.8086e-11	4.1276e-10	1.7104e-05	2.9591e-12	8.5988e-17	2.0178e-10	1.0242e-15	3.6913e-12	0.39238	9.5786e-05	1.1456e-11	4.9884e-05	9.3698e-11	1.6896e-10	0.00034811	7.4907e-09	6.6649e-16	4.6945e-09	1.6955e-10	2.438e-16	0.0021556	0.0091677	0.00067074	1.3509e-13	7.8776e-08	5.104e-10	0.58692	1-2-3-4-5	0.58692	5
8083075	ACPL2	3	8083075	rs6779870	0.99999	0.33304	0.99998	0.99996	0.99992	0.99988	0.96128	0.41304	1.8632e-09	1.2486e-13	3.1057e-06	2.3456e-08	3.1208e-10	9.9126e-05	3.5376e-06	1.9648e-09	3.3018e-14	8.609e-12	7.4208e-14	2.8985e-10	3.4095e-05	3.2879e-08	2.6866e-11	0.026944	1.2643e-05	3.7073e-06	3.6549e-05	3.885e-10	1.0899e-13	1.2037e-11	1.8694e-12	7.5738e-15	1.3254e-07	0.55982	0.01167	1.7287e-09	1.5632e-09	3.2773e-13	0.40137	1-2-3-4	0.55982	4
8082673	ACPP	3	8082673	rs9858118	0.93521	0.82732	0.95947	0.85772	0.8569	0.96633	0.99907	0.74764	1.9815e-07	1.7026e-10	5.4186e-05	0.027682	2.117e-06	0.00031853	2.5093e-06	2.0321e-05	6.6976e-12	9.4142e-11	3.8222e-08	5.6975e-07	0.11403	2.3703e-06	1.0934e-05	0.00011443	0.0055727	6.3514e-05	0.00079597	7.769e-10	1.1673e-09	1.0525e-07	4.3609e-11	1.9608e-09	0.00049309	0.10377	0.00036784	2.8229e-06	7.4425e-08	2.4028e-09	0.74669	1-2-3-4-5	0.74669	5
8082643	NEK11	3	8082643	rs16835887	0.90912	0.18611	0.78724	0.98677	0.98661	0.97039	0.88836	0.98662	1.7687e-06	3.3612e-10	0.00034559	0.0028977	0.00034998	0.00065225	2.0431e-05	8.4218e-06	1.2287e-08	1.1598e-10	7.6493e-10	3.9638e-05	0.0068841	0.00042009	0.00010825	0.00015564	0.00043347	0.0251	0.00016878	1.0304e-06	7.865e-08	4.3723e-10	2.4162e-09	2.8956e-09	0.0021863	0.0018129	0.084553	2.0315e-05	2.085e-06	7.4282e-10	0.87384	1-2-3-4-5	0.87384	5
8082504	C3orf37	3	8082504	rs7612685	0.95796	0.081998	0.78981	0.42791	0.42724	0.99816	0.93802	0.40948	8.0212e-07	8.9851e-10	0.035062	0.0011694	1.3607e-05	0.00042125	0.00016641	3.2521e-07	3.4657e-11	1.4404e-08	9.6769e-10	4.4124e-06	0.52954	0.00073837	2.0075e-06	0.0030233	4.7692e-05	0.00017564	0.00050574	6.5892e-08	6.9523e-11	5.7059e-08	1.2976e-08	2.4831e-10	0.0055557	0.020584	0.022369	6.6324e-08	1.3169e-07	8.6554e-09	0.38062	3-4	0.52954	2
8082380	ABTB1	3	8082380	rs6801421	0.99977	0.49912	0.99977	0.12424	0.12366	1	0.11918	0.13048	4.4031e-10	3.8825e-13	0.78881	8.4249e-08	5.5013e-09	1.8689e-07	0.00050024	7.5241e-11	1.7468e-14	1.3664e-07	4.4379e-14	1.9671e-09	0.072209	0.012696	1.6743e-10	0.0063969	4.7326e-09	7.9676e-08	7.743e-05	3.1063e-07	1.4317e-14	8.1785e-09	1.0785e-07	1.1883e-14	0.0020469	0.0015276	0.072422	6.2979e-12	3.8007e-08	1.4322e-09	0.043317	3	0.78881	1
8082314	PLXNA1	3	8082314	rs4679311	0.76894	0.25845	0.62966	0.7227	0.72162	0.92045	0.46119	0.5866	1.7539e-06	5.7255e-09	0.18975	0.00034762	1.0276e-05	0.064524	0.0008454	3.9967e-07	5.8008e-11	6.0403e-08	1.2425e-09	1.412e-05	0.081584	0.0043032	4.832e-07	0.04354	0.0016029	0.013047	0.00024936	3.5135e-07	6.5155e-11	1.6978e-08	4.1638e-08	1.7726e-10	0.0012909	0.03095	0.22278	1.4269e-06	7.1357e-08	1.5634e-09	0.34516	1-2-3-4-5	0.34516	5
8082289	CHST13	3	8082289	rs3845960	1	0.88918	1	0.0042412	0.0036659	1	1	0.0026611	4.4685e-13	2.5941e-16	7.4583e-07	3.4901e-08	1.0727e-11	1.5561e-10	1.0259e-08	1.3358e-11	2.2133e-17	8.3893e-14	6.373e-15	1.4053e-12	0.99557	6.3386e-09	2.2683e-11	4.2295e-08	6.6466e-10	6.3531e-11	0.00057521	1.5282e-12	1.2655e-15	1.2172e-09	3.3139e-14	7.7241e-16	0.00018508	0.0011899	1.2683e-07	4.2301e-13	1.3938e-08	1.8874e-11	0.0024759	3-4	0.99557	2
8082153	SEC22A	3	8082153	rs4678001	0.96482	0.36486	0.95155	0.50091	0.5004	0.70507	0.99973	0.52914	4.1115e-08	2.4872e-10	2.684e-05	0.29081	2.3319e-06	7.5244e-05	3.3827e-07	4.5997e-05	6.3633e-12	4.3339e-11	2.3902e-08	9.0821e-07	0.17353	2.8036e-06	0.0025498	1.0406e-05	0.0013951	3.6805e-05	0.00045881	5.7187e-10	1.3923e-07	9.3794e-09	4.5569e-11	2.0777e-08	0.032163	0.0045023	0.00011435	1.0922e-05	2.9801e-06	4.9309e-09	0.49426	1-2-3-4-5	0.49426	5
8082086	PARP15	3	8082086	rs2332240	0.991	0.67663	0.99321	0.99999	0.99998	0.96951	0.22207	0.99471	5.4284e-07	1.2283e-11	5.0932e-06	1.785e-06	3.0213e-07	0.0038128	5.5927e-06	3.6582e-08	4.0939e-11	4.6976e-12	1.2768e-12	1.6056e-07	4.9329e-06	5.2958e-07	6.5821e-09	0.0012489	2.3656e-05	0.026652	9.636e-07	5.5824e-09	1.4514e-11	8.5235e-13	1.4401e-11	6.295e-13	2.03e-07	0.00018973	0.7462	5.6523e-07	6.9421e-10	2.5163e-13	0.22185	1-2-3-5	0.7462	4
8082003	EAF2	3	8082003	rs4676744	0.99994	0.47158	0.99993	0.89147	0.91027	0.79093	0.61852	1	4.3271e-10	4.4007e-14	5.5462e-08	5.6682e-08	0.078403	1.3193e-07	5.414e-09	2.3731e-10	1.8404e-08	1.5106e-14	1.2916e-14	0.018799	1.7403e-07	0.0072208	0.00030159	4.2989e-08	1.1613e-08	0.11155	7.2804e-09	9.8642e-07	2.7598e-08	9.606e-15	1.3264e-07	3.6433e-08	0.0038048	9.6838e-08	0.16551	1.5053e-05	9.7996e-07	4.459e-09	0.6144	1-2-3-4-5	0.6144	5
8081710	SIDT1	3	8081710	rs6769970	0.84914	0.4879	0.84452	0.9986	0.99886	0.77961	0.13875	0.99039	3.9057e-07	2.9099e-09	0.00021275	0.00030284	1.1472e-05	0.0049523	4.9795e-06	1.0512e-07	4.7307e-11	2.0281e-09	3.2948e-10	0.00026016	0.00057293	1.7087e-05	6.4277e-07	0.0029626	5.2734e-05	0.21481	2.6243e-06	5.1518e-09	3.9663e-11	3.2792e-10	1.4242e-08	5.0533e-10	1.8212e-05	0.00054686	0.63802	1.6762e-06	1.6676e-09	2.1599e-10	0.13725	1-2-3-5	0.63802	4
8081657	CD200	3	8081657	rs2633568	0.80178	0.62252	0.83215	0.29747	0.29684	0.46818	0.99836	0.27505	5.4776e-07	9.8138e-10	0.00025694	0.52482	3.6446e-06	0.000394	1.1461e-05	3.3278e-05	2.2486e-11	2.1833e-10	3.618e-07	2.7446e-06	0.17557	9.9177e-06	0.00017017	0.00010374	0.0062564	0.000127	0.00058943	6.4e-09	3.7593e-09	4.5009e-08	1.5109e-10	1.1254e-07	0.001689	0.016906	0.00073209	9.4789e-06	1.3077e-07	6.8858e-09	0.27231	4	0.52482	1
8081612	ABHD10	3	8081612	rs3177104	0.99946	0.42965	0.99936	0.99955	0.99955	0.99999	0.99556	0.99911	8.8917e-10	6.8565e-13	1.4803e-05	1.2208e-06	6.0669e-08	6.1855e-07	3.8058e-07	1e-09	5.8275e-13	1.8011e-11	8.2473e-13	1.9313e-08	0.00039523	3.0162e-06	1.8785e-08	1.3315e-05	1.1685e-07	3.2362e-06	2.5726e-06	4.9702e-09	4.191e-12	2.7804e-10	7.6504e-11	1.3134e-12	3.3317e-05	0.00046128	0.0044029	2.7878e-09	4.0557e-08	1.189e-10	0.99467	1-2-3-4-5	0.99467	5
8081564	CD96	3	8081564	rs2895385	1	0.58045	1	0.19247	0.19687	0.1946	0.056552	1	3.4447e-12	2.5462e-15	2.4307e-09	1.1213e-09	0.74481	1.1624e-09	2.9943e-11	4.9782e-13	6.7773e-08	8.044e-16	3.5167e-16	0.0044007	2.86e-09	0.050451	0.00086109	2.3481e-10	2.8124e-11	0.055327	1.0543e-11	1.9649e-06	1.2023e-08	2.115e-16	9.3185e-08	9.4284e-09	0.0070038	1.3112e-10	0.088454	1.7465e-06	1.8013e-07	1.2899e-09	0.048685	5	0.74481	1
8081503	DZIP3	3	8081503	rs10511272	0.997	0.64264	0.99765	0.99999	0.99999	0.59239	0.57116	0.62742	7.883e-08	6.0142e-10	2.2867e-06	4.0075e-06	5.3394e-08	0.31002	3.8672e-07	3.7672e-08	2.1269e-12	6.3733e-11	7.3464e-10	8.7327e-07	7.2049e-06	6.9953e-08	4.9743e-09	0.005496	0.030372	0.067183	4.4457e-07	1.3084e-10	4.641e-12	1.2757e-10	3.102e-11	4.0728e-11	1.0097e-07	0.026675	0.046136	2.5837e-05	1.0228e-10	6.273e-12	0.51408	1-2-3-4-5	0.51408	5
8081431	ALCAM	3	8081431	rs2399047	0.99434	0.93517	0.9969	0.41346	0.41187	0.9947	0.99994	0.35123	2.0027e-09	2.2005e-12	3.5358e-05	0.0052092	4.1782e-08	9.2847e-07	2.749e-07	1.187e-06	8.6565e-14	1.75e-11	1.0118e-09	7.9725e-09	0.57967	5.4508e-07	1.5946e-06	3.6395e-06	8.968e-05	3.16e-07	0.0015928	7.5997e-11	7.1338e-11	4.746e-08	6.705e-12	7.4123e-11	0.0016179	0.062164	1.41e-05	4.0394e-08	1.3243e-07	1.5274e-09	0.3496	3-4	0.57967	2
8081375	NXPE3	3	8081375	rs3796278	0.99983	0.99987	0.99992	0.99999	0.99999	0.99998	0.99366	0.99998	4.1571e-10	4.0544e-13	1.0389e-06	1.4489e-07	4.0451e-08	5.7288e-07	5.2135e-08	2.4425e-10	3.0739e-13	1.4661e-12	2.18e-13	4.5562e-08	9.2279e-06	4.9742e-07	6.3601e-09	2.1456e-06	4.8771e-08	2.0786e-05	1.5078e-07	2.8717e-10	1.0474e-12	2.0687e-12	4.3151e-11	1.377e-12	2.9615e-06	8.0127e-06	0.0063151	6.4654e-09	1.0499e-09	2.0403e-11	0.99364	1-2-3-4-5	0.99364	5
8081316	TFG	3	8081316	rs4928087	0.95817	0.54105	0.96105	0.89949	0.89872	0.99087	0.99948	0.8788	6.3317e-08	6.4128e-11	0.00016717	0.0087975	1.0186e-06	3.2168e-05	3.3485e-06	2.3442e-06	2.4692e-12	7.0831e-11	3.4127e-09	2.3342e-07	0.090554	4.217e-06	1.1295e-05	4.0211e-05	0.00027286	1.2236e-05	0.00076117	1.2017e-09	6.0794e-10	7.5034e-09	4.4579e-11	8.7357e-10	0.00097432	0.020567	0.00026366	8.3078e-07	2.7944e-07	7.7802e-10	0.87753	1-2-3-4-5	0.87753	5
8081298	GPR128	3	8081298	rs6793682	0.96497	0.72429	0.9754	0.99982	0.99971	0.94193	0.16096	0.88757	3.1423e-06	1.0056e-09	3.9713e-05	4.4656e-05	7.7429e-07	0.045398	0.00010052	2.1301e-07	1.0711e-10	5.0677e-10	8.6345e-11	3.7253e-06	8.9348e-05	1.6842e-06	5.5483e-08	0.060737	0.00025735	0.012358	1.1562e-05	6.0214e-08	4.4172e-11	7.6402e-11	5.5557e-10	1.9848e-11	1.5095e-06	0.0057496	0.7204	3.153e-07	5.0345e-09	1.0649e-11	0.1548	1-2-3-5	0.7204	4
8081288	TMEM45A	3	8081288	rs12639465	0.99998	0.61555	0.99998	0.31435	0.31413	1	0.97896	0.29896	2.5183e-11	9.9019e-14	0.015454	1.7412e-07	4.7151e-10	3.0936e-08	1.8029e-05	3.53e-11	1.0005e-15	1.9269e-08	3.6841e-13	3.412e-10	0.66448	7.0135e-05	3.2231e-10	0.0013726	1.1863e-08	1.1118e-08	0.0002052	3.9733e-09	7.9935e-15	2.0335e-07	3.492e-09	7.8177e-14	0.0056386	0.019511	0.004126	1.6417e-11	6.0437e-08	1.4078e-08	0.28912	3-4	0.66448	2
8081241	CMSS1	3	8081241	rs13080329	0.78106	0.1837	0.56303	0.98511	0.9805	0.99411	0.54474	0.93144	1.5646e-05	5.3641e-10	0.0047685	0.00033992	1.3767e-05	0.0038497	0.0033817	2.6153e-06	5.4544e-10	1.032e-09	9.7024e-11	2.1949e-06	0.0094338	0.00016509	6.2389e-07	0.027731	0.00011906	0.001545	0.0012064	1.5372e-06	4.6534e-10	4.5961e-10	9.6448e-10	2.1715e-11	0.00016536	0.017712	0.41378	1.5311e-07	4.1412e-07	5.9424e-11	0.51576	1-2-3-4-5	0.51576	5
8081067	HTR1F	3	8081067	rs6770080	0.91732	0.33432	0.88179	0.16788	0.16633	0.99956	0.50236	0.13792	3.5746e-07	5.3726e-10	0.42317	0.00013572	6.6693e-06	0.0002123	0.0010021	6.2141e-08	1.612e-11	2.3938e-07	9.5324e-11	1.7868e-06	0.40466	0.0023093	2.3848e-07	0.018865	6.5607e-06	7.2274e-05	0.0005577	2.0144e-07	1.217e-11	5.3252e-08	4.0985e-08	1.6371e-11	0.0018323	0.013468	0.052001	6.7862e-09	7.4328e-08	1.7022e-09	0.081699	3	0.42317	1
8081036	CADM2	3	8081036	rs993136	0.99828	0.14071	0.99376	0.99962	0.99963	0.99875	0.15272	0.98781	2.7654e-09	5.4366e-10	0.0002438	1.2238e-06	9.9883e-08	0.00027159	2.5357e-06	4.4481e-10	2.5543e-13	2.0985e-08	2.5648e-11	8.3674e-06	0.00010637	1.2927e-05	2.8097e-09	0.01032	2.47e-06	0.00096405	4.1953e-07	2.8139e-09	1.3835e-13	1.0547e-09	4.7681e-08	1.7662e-11	3.3481e-06	0.0012399	0.83546	1.6721e-08	2.9476e-10	3.5334e-10	0.15136	1-2-3-5	0.83546	4
8080958	GPR27	3	8080958	rs7634474	0.95999	0.92156	0.9776	0.40348	0.40273	0.99995	0.40853	0.46101	9.626e-08	3.0811e-11	0.34697	8.8587e-06	8.4901e-07	2.7567e-05	0.00057592	1.0397e-08	3.1621e-12	1.0707e-07	3.976e-12	2.1986e-07	0.18047	0.052005	2.3959e-08	0.0072164	5.8958e-07	1.1558e-05	0.00016946	1.0427e-06	2.0185e-12	2.1225e-08	3.9292e-07	1.3894e-12	0.017069	0.003558	0.18466	8.3504e-10	2.1946e-07	1.179e-08	0.20726	3	0.34697	1
8080918	FAM19A1	3	8080918	rs6774687	0.99931	0.84962	0.99958	1	0.99994	0.89531	0.53818	0.95739	3.6223e-06	2.1516e-13	1.519e-07	6.0508e-08	7.7224e-09	0.029805	3.8482e-05	3.6654e-07	2.9983e-10	9.9966e-14	3.9944e-14	2.4838e-09	2.465e-07	1.4839e-08	3.8457e-10	0.0096639	0.00027482	0.074604	1.3015e-05	3.3505e-08	3.262e-10	3.5811e-14	2.1148e-13	2.8302e-14	1.4521e-08	0.0028108	0.34771	5.8185e-06	1.4713e-08	1.2294e-14	0.53507	1-2-3-4-5	0.53507	5
8080714	FLNB	3	8080714	rs1675382	0.92177	0.9424	0.9561	0.11603	0.11413	0.99998	0.22463	0.12272	2.0845e-08	1.6525e-11	0.68974	1.0126e-05	9.0098e-07	7.0705e-06	0.0016007	2.7858e-09	1.2907e-12	2.7489e-08	2.0836e-12	8.5134e-08	0.17767	0.013364	2.1427e-08	0.0061032	1.4463e-07	3.9678e-06	0.00029542	8.9424e-07	7.1288e-13	3.8957e-09	2.3669e-08	5.3174e-13	0.0031785	0.0018486	0.064541	2.2823e-10	1.2947e-07	5.0292e-10	0.041627	3	0.68974	1
8080162	ABHD14A	3	8080162	rs731684	0.84448	0.14361	0.6129	0.98131	0.98382	0.71238	0.49527	0.90294	1.7549e-06	5.8742e-08	0.0077116	0.00096896	0.00012536	0.066219	8.4089e-05	3.9967e-07	2.4001e-10	1.6228e-08	1.878e-08	0.0026207	0.0068126	0.00024739	7.3678e-06	0.0064417	0.0028871	0.21476	2.4368e-05	4.129e-08	2.7802e-10	7.097e-09	4.371e-08	4.2864e-08	0.00019183	0.0059078	0.20652	2.9912e-05	1.25e-08	3.3348e-09	0.47844	1-2-3-4-5	0.47844	5
8080013	MAPKAPK3	3	8080013	rs201194	0.87541	0.079247	0.53197	0.32548	0.32404	0.99321	0.54311	0.31554	1.1992e-05	3.5195e-09	0.30855	0.0013867	8.481e-05	0.0037577	0.00098124	1.3148e-06	3.8974e-10	1.0524e-07	7.3539e-10	2.4987e-05	0.34847	0.0093979	3.9691e-06	0.012187	8.6175e-05	0.0014353	0.00046194	5.86e-07	2.8033e-10	3.2518e-08	1.107e-07	2.6532e-10	0.0066008	0.0085626	0.12046	1.2864e-07	1.9259e-07	4.693e-09	0.17753	3-4	0.34847	2
8079842	RBM6	3	8079842	rs2280406	0.99102	0.25706	0.98261	0.99738	0.99736	0.99986	0.98884	0.99576	5.1829e-08	3.6113e-11	0.00012172	7.7026e-05	4.9369e-07	3.7253e-05	2.817e-06	4.8911e-08	1.878e-12	5.1444e-11	3.4664e-11	1.2948e-07	0.002385	4.0425e-06	1.0179e-07	7.8639e-05	6.6838e-06	1.405e-05	1.9653e-05	2.2817e-09	7.1111e-12	1.5064e-10	4.2882e-11	5.4941e-12	3.194e-05	0.0015133	0.010906	6.6725e-09	1.278e-08	1.5859e-11	0.9848	1-2-3-4-5	0.9848	5
8079693	WDR6	3	8079693	rs1134591	1	0.24486	1	0.9982	0.99819	1	0.9874	0.78824	3.2507e-13	6.4942e-15	0.00018795	1.7585e-10	2.6132e-12	4.0327e-09	1.6066e-06	1.5456e-13	1.0232e-17	6.1703e-10	2.6786e-15	1.0587e-11	0.0016064	8.5463e-07	2.0917e-13	0.0051191	2.872e-10	4.9497e-10	4.7044e-06	1.5623e-10	1.9611e-17	2.8421e-09	1.5802e-10	2.1007e-16	4.0297e-06	0.20484	0.0072883	1.1026e-13	2.8495e-10	1.1112e-10	0.78095	1-2-3-4-5	0.78095	5
8079598	ZNF589	3	8079598	rs1045482	0.99999	0.62591	0.99999	1	0.99998	0.93856	0.69371	0.95088	3.7028e-06	8.2703e-14	7.1453e-09	8.7392e-09	2.2118e-10	0.039301	8.6775e-06	1.607e-06	3.6366e-11	1.3767e-14	2.4262e-14	1.4543e-10	1.6178e-08	1.9531e-10	1.3851e-11	0.0030884	0.0021744	0.019954	1.0224e-05	1.6786e-09	8.4168e-11	7.5065e-15	4.5557e-15	2.2831e-15	2.1991e-10	0.0045314	0.24394	4.1011e-06	1.375e-09	3.4691e-16	0.68699	1-2-3-4-5	0.68699	5
8079462	NBEAL2	3	8079462	rs4082155	0.82665	0.24182	0.70724	0.76508	0.76433	0.86167	0.82668	0.64134	2.0721e-05	3.6595e-09	0.0056039	0.013732	3.4698e-05	0.098421	0.00019562	8.549e-06	4.7454e-10	1.7412e-09	2.6308e-09	1.0759e-05	0.19066	0.00025478	6.3479e-05	0.0072444	0.0035672	0.022466	0.00053268	8.6133e-08	2.6217e-09	5.2856e-09	1.6137e-09	1.0709e-09	0.024565	0.03868	0.039065	3.3025e-06	5.5997e-07	2.3616e-09	0.55487	1-2-3-4-5	0.55487	5
8079401	CCR5	3	8079401	rs7652037	0.86035	0.49931	0.86173	0.9964	0.96594	0.83395	0.43743	0.75307	0.00090662	3.6918e-08	0.0016298	0.00015034	8.6636e-06	0.12217	0.023997	5.127e-05	1.5042e-08	5.2796e-09	2.4719e-09	7.9851e-05	0.0016568	4.6079e-05	2.9542e-07	0.058231	0.0026053	0.040075	0.0055767	5.0746e-06	7.7749e-09	1.2187e-09	3.5234e-09	4.3923e-10	2.8752e-05	0.029952	0.31542	3.0058e-06	1.2495e-06	1.2476e-10	0.3974	1-2-3-4-5	0.3974	5
8079224	ZNF502	3	8079224	rs6778410	0.99991	0.41569	0.99989	1	1	0.99886	0.21585	0.97064	5.1525e-08	5.9336e-12	7.0351e-07	9.2075e-08	4.6828e-09	0.00093462	7.228e-07	5.2568e-09	1.1048e-12	2.8446e-12	5.9518e-13	1.338e-08	7.0557e-07	1.5699e-08	1.3383e-10	0.02629	7.6196e-06	0.00020226	1.7759e-07	1.6429e-10	6.0979e-13	4.9393e-13	1.0878e-12	8.0537e-14	8.4711e-09	0.002125	0.75672	7.6857e-09	3.3117e-11	3.0787e-14	0.21371	1-2-3-5	0.75672	4
8079204	ZNF197	3	8079204	rs13072696	0.97305	0.11727	0.89464	0.94643	0.94586	0.99938	0.83227	0.87117	2.3609e-07	4.0801e-10	0.0080677	0.00030018	4.3257e-06	0.00018226	0.00015175	1.3994e-07	1.2177e-11	2.6625e-08	2.167e-10	1.8761e-06	0.044741	0.00013996	4.4914e-07	0.016571	1.7749e-05	0.00010949	0.00041423	5.584e-08	3.1922e-11	2.269e-08	8.9922e-09	4.4416e-11	0.00031735	0.058384	0.1425	3.1776e-08	7.6258e-08	9.5184e-10	0.7281	1-2-3-4-5	0.7281	5
8079198	ZNF660	3	8079198	rs13072696	0.96597	0.30781	0.94653	0.9962	0.99623	0.96639	0.7677	0.99795	6.5076e-07	1.4893e-10	0.00018689	9.9059e-05	0.00034031	0.00046643	1.1594e-05	3.1004e-07	3.4487e-09	8.5818e-11	3.8259e-11	7.0598e-05	0.00071738	0.00072786	2.0076e-05	0.00018283	2.5219e-05	0.032587	2.1838e-05	5.5827e-07	7.6551e-09	5.5122e-11	7.8873e-09	7.3874e-10	0.0016408	0.00034222	0.19772	4.2228e-06	9.2826e-07	6.4315e-10	0.76483	1-2-3-4-5	0.76483	5
8079189	ZKSCAN7	3	8079189	rs1010031	1	0.21078	1	1	1	0.87073	0.42304	0.89014	1.8152e-09	2.1804e-12	1.8025e-09	5.864e-10	1.2258e-10	0.0901	1.5002e-08	1.0461e-10	2.6893e-13	4.1218e-13	9.4282e-14	2.0735e-08	1.8102e-09	1.9492e-10	2.7886e-12	0.01744	0.00015321	0.039014	2.5684e-09	2.8062e-11	9.4216e-14	5.0887e-14	8.9592e-13	6.015e-14	8.5234e-11	0.0021695	0.43041	1.0552e-06	4.3859e-12	1.6074e-14	0.42071	1-2-3-5	0.43041	4
8078857	TTC21A	3	8078857	rs2293307	0.81216	0.37424	0.76143	0.94555	0.94441	0.99574	0.98101	0.93267	8.0983e-07	4.179e-10	0.0011137	0.0032488	8.0755e-06	0.00049233	5.7715e-05	4.1324e-06	4.0163e-11	5.9424e-10	1.0021e-09	2.2365e-06	0.047964	6.6444e-05	5.764e-06	0.00080193	0.00025816	0.0002397	0.0010797	4.8025e-08	7.7646e-10	3.1519e-09	1.0539e-09	2.9943e-10	0.0020435	0.012309	0.016204	4.1374e-07	9.7134e-07	1.1751e-09	0.9141	1-2-3-4-5	0.9141	5
8078805	ACVR2B	3	8078805	rs6599203	1	0.68051	1	1	0.99992	0.1607	0.041007	0.43138	4.3728e-05	9.1455e-15	9.2759e-10	3.6191e-10	4.6819e-11	0.55654	2.832e-05	4.8235e-07	4.808e-10	1.5087e-15	7.8184e-16	1.2326e-10	9.3822e-10	4.3806e-11	1.1253e-12	0.0094012	0.0012936	0.28142	3.1467e-06	9.7334e-09	7.977e-11	3.1708e-16	2.8482e-15	4.7527e-16	2.313e-11	0.0013077	0.11156	3.1876e-06	9.9743e-10	7.6422e-17	0.038399	1-2	0.55654	2
8078784	XYLB	3	8078784	rs6599203	1	0.62812	1	1	1	0.13578	0.064548	0.16072	8.8129e-08	9.2955e-16	2.0661e-11	1.4227e-11	5.2487e-13	0.81157	2.4345e-07	6.9175e-09	9.8156e-13	2.3248e-16	1.9881e-16	2.7409e-12	3.8384e-11	6.8088e-13	2.5553e-14	0.018001	0.0040201	0.048632	8.6722e-08	5.8878e-11	7.0053e-13	1.0042e-16	1.4764e-16	3.3495e-17	6.6397e-13	0.005689	0.057252	2.0972e-06	1.7903e-11	9.1379e-18	0.054837	1-2	0.81157	2
8078619	ITGA9	3	8078619	rs267556	0.99999	0.4779	0.99999	0.34558	0.34507	1	0.13811	0.23272	1.1495e-11	3.4891e-14	0.60204	1.7068e-09	1.3168e-10	1.2233e-08	0.00045216	2.0394e-12	5.7337e-16	3.2099e-06	2.8262e-15	8.7011e-11	0.050925	0.0012031	4.8353e-12	0.10003	2.8697e-10	4.428e-09	6.0634e-05	7.1843e-08	4.8533e-16	9.1263e-08	2.7342e-07	5.8921e-16	0.00024985	0.013775	0.15817	3.6877e-13	9.5459e-09	2.5354e-09	0.073095	3	0.60204	1
8078397	CMTM8	3	8078397	rs6550109	0.84124	0.78014	0.88952	0.99957	0.99948	0.8945	0.24205	0.88325	1.4085e-06	1.8725e-10	0.00022383	2.1972e-05	8.7058e-07	0.081447	7.4416e-05	1.0221e-07	4.8268e-11	3.3968e-10	2.021e-11	7.1381e-07	0.00016895	9.208e-06	3.264e-08	0.029561	0.0002577	0.023775	1.3116e-05	4.5941e-08	1.9403e-11	4.7445e-11	3.7188e-10	4.1908e-12	3.3651e-06	0.0049758	0.62286	3.7594e-07	6.0344e-09	6.5986e-12	0.2366	1-2-3-5	0.62286	4
8078386	GPD1L	3	8078386	rs2813	0.96932	0.59071	0.97339	0.99949	0.99946	0.98136	0.91064	0.99832	7.9713e-07	1.437e-11	2.0299e-05	2.7836e-05	5.3064e-05	0.00033401	1.0401e-05	5.3889e-07	2.8149e-09	6.3537e-12	6.9091e-12	4.7348e-06	0.00013854	4.2052e-05	1.1479e-05	0.00018259	3.93e-05	0.018157	2.4455e-05	1.6142e-07	1.0234e-08	8.5424e-12	2.8433e-10	2.3373e-10	0.00021118	0.00089812	0.070552	8.6581e-06	2.8254e-07	8.7492e-11	0.90928	1-2-3-4-5	0.90928	5
8078272	NR1D2	3	8078272	rs4858571	0.8633	0.77141	0.90589	0.9983	0.99861	0.84198	0.39466	0.97851	3.0821e-06	7.7493e-08	9.7631e-05	5.8155e-05	0.00053436	0.015948	2.0293e-05	2.0997e-07	2.3447e-07	1.4165e-08	5.4804e-09	0.00035725	0.00014915	0.00037616	5.794e-06	0.0031142	0.00037371	0.14073	4.4582e-06	1.1364e-05	2.5858e-08	2.8137e-09	1.9613e-08	2.5463e-09	0.00012375	0.001722	0.44414	7.7659e-06	7.9091e-07	7.2093e-10	0.39222	1-2-3-5	0.44414	4
8078046	C3orf20	3	8078046	rs11709673	0.98682	0.14702	0.95556	0.9183	0.91808	0.99652	0.99829	0.8627	4.013e-08	8.3334e-11	0.00014826	0.0016057	5.8239e-07	0.00014125	2.253e-06	1.1724e-06	2.3145e-12	2.8383e-10	2.3542e-09	3.7926e-07	0.078513	5.321e-06	4.1247e-06	0.00018525	0.001665	5.7467e-05	0.00021744	1.2405e-09	4.5683e-10	2.8819e-08	1.8953e-10	5.9622e-10	0.0014217	0.054823	0.0011703	2.6472e-06	1.071e-07	2.6163e-09	0.86004	1-2-3-4-5	0.86004	5
8077815	LINC00852	3	8077815	rs2075355	0.84505	0.26046	0.73591	0.99817	0.99811	0.9961	0.8942	0.96172	1.0308e-06	1.3478e-09	0.00034945	0.00026603	4.4263e-06	0.0026903	3.3979e-05	4.3431e-07	3.0383e-11	1.3259e-09	8.1267e-10	3.7146e-06	0.0011832	9.0305e-06	3.5649e-07	0.013028	0.0002439	0.00068708	2.8795e-05	9.4039e-09	6.2819e-11	1.3712e-09	7.0421e-10	1.3318e-10	1.5503e-05	0.020453	0.088993	2.8171e-07	7.2255e-09	1.4882e-10	0.87201	1-2-3-4-5	0.87201	5
8077688	IL17RC	3	8077688	rs279543	0.93105	0.28425	0.88342	0.090178	0.08658	0.9999	0.27728	0.078901	1.2667e-07	1.0833e-10	0.6622	4.0893e-05	2.5268e-06	4.0714e-05	0.0031472	1.4691e-08	4.7149e-12	6.295e-08	1.224e-11	3.869e-07	0.24049	0.0051351	6.9105e-08	0.011467	7.896e-07	1.3426e-05	0.00045077	5.6088e-07	2.7204e-12	8.2104e-09	2.2241e-08	2.438e-12	0.0019476	0.0032559	0.040715	8.7781e-10	8.2923e-08	5.3825e-10	0.031086	3	0.6622	1
8077513	THUMPD3	3	8077513	rs2728945	0.9212	0.80671	0.94907	0.95591	0.95495	0.99984	0.75665	0.94624	1.6909e-07	5.7092e-11	0.010938	4.693e-05	3.2489e-06	5.4143e-05	0.00054432	5.7619e-08	2.3849e-11	1.4074e-09	1.3773e-11	4.4735e-07	0.029903	0.0013914	2.4697e-07	0.0044595	2.8002e-06	5.5189e-05	0.00041214	1.5342e-06	3.751e-11	1.0942e-09	4.0507e-09	7.0661e-12	0.0018099	0.0073966	0.22591	1.002e-08	6.9234e-07	4.1487e-10	0.71707	1-2-3-4-5	0.71707	5
8077376	ITPR1	3	8077376	rs17040776	0.98221	0.33534	0.97296	0.062868	0.062511	0.99873	0.99977	0.074691	9.2544e-09	8.4853e-12	0.0001182	0.00126	2.4335e-07	4.2148e-06	1.1421e-06	1.5709e-07	5.9333e-13	1.9214e-11	7.8581e-11	4.4332e-08	0.92237	7.1583e-06	2.5713e-06	6.026e-06	4.5587e-06	2.0589e-06	0.00035554	1.0031e-09	5.5193e-11	4.4983e-09	3.4447e-11	3.5747e-11	0.013378	0.0011933	9.2653e-05	1.1181e-08	2.0665e-07	1.6971e-09	0.061208	3-4	0.92237	2
8077262	DTYMK	2	8077262	rs7588212	0.9592	0.71304	0.97231	0.99942	0.99932	0.9982	0.63409	0.99822	1.2267e-06	8.117e-11	0.00019492	3.8762e-05	1.879e-05	0.00032922	7.5919e-05	1.8223e-07	3.7268e-10	5.0771e-11	1.0752e-11	2.4523e-06	0.00021452	6.778e-05	5.8791e-07	0.0005911	8.1599e-06	0.0014033	2.4381e-05	5.227e-07	3.4799e-10	1.2613e-11	4.892e-10	1.8358e-11	3.8665e-05	0.00030129	0.36322	1.4995e-07	1.8674e-07	1.6686e-11	0.63347	1-2-3-4-5	0.63347	5
8077160	ARSA	22	8077160	rs6151429	0.99061	0.4956	0.99036	0.92261	0.92243	0.99997	0.98335	0.94183	1.206e-08	9.1407e-12	0.0020769	2.1203e-05	9.0694e-07	5.2937e-06	1.9801e-05	9.1525e-09	2.1362e-12	1.8952e-10	4.7047e-12	1.1148e-07	0.05516	0.0016825	2.3845e-07	6.9725e-05	4.1424e-07	5.415e-06	0.00015143	2.1181e-07	9.3376e-12	5.7387e-10	1.8735e-09	4.8684e-12	0.018453	0.00066846	0.012785	2.1982e-09	1.5079e-06	1.233e-09	0.9089	1-2-3-4-5	0.9089	5
8077116	ODF3B	22	8077116	rs6151429	0.85265	0.45223	0.83709	0.99425	0.9942	0.99773	0.98976	0.9768	3.0525e-07	9.0175e-10	0.00029155	0.0005976	3.7745e-06	0.00094992	7.7433e-06	4.8374e-07	1.3432e-11	8.462e-10	1.8678e-09	3.5764e-06	0.0047698	1.0252e-05	8.458e-07	0.00085665	0.0003956	0.00031461	4.4229e-05	3.2406e-09	7.3114e-11	4.0474e-09	8.3202e-10	4.1574e-10	7.5851e-05	0.015288	0.0078001	4.7362e-07	1.2076e-08	1.1421e-09	0.96859	1-2-3-4-5	0.96859	5
8077099	SCO2	22	8077099	rs140522	0.85299	0.29717	0.77212	0.99677	0.98697	0.98196	0.33583	0.95726	3.5949e-05	1.7618e-09	0.00091202	0.00051091	1.3401e-05	0.0086135	0.0091321	2.7688e-06	6.4106e-09	5.6277e-10	1.6025e-09	5.5078e-06	0.0016046	0.00012816	8.3273e-07	0.014641	0.00048284	0.0083784	0.00059403	3.8594e-05	1.5534e-09	6.0243e-10	8.3817e-10	1.845e-10	5.6942e-05	0.0062104	0.62227	8.8377e-07	1.4367e-06	6.7347e-11	0.32637	1-2-3-5	0.62227	4
8076894	MLC1	22	8076894	rs6010165	0.81401	0.83769	0.8784	0.98187	0.98155	0.99931	0.60985	0.96411	2.2257e-07	3.9516e-10	0.0094136	6.0367e-05	3.5706e-06	0.00038667	0.00025221	3.9149e-08	1.3405e-11	6.8623e-09	7.296e-11	2.002e-06	0.0080735	0.00035798	1.4614e-07	0.011807	1.1688e-05	0.00022878	6.4483e-05	3.6722e-07	1.1508e-11	1.8823e-09	6.5732e-09	2.1272e-11	0.0002209	0.0058193	0.3677	2.64e-08	7.6398e-08	3.2273e-10	0.5956	1-2-3-4-5	0.5956	5
8076757	CELSR1	22	8076757	rs7285515	0.97382	0.66568	0.97975	0.99994	0.99995	0.72715	0.10148	0.97899	4.7772e-07	2.4668e-10	1.5105e-05	5.3683e-06	9.3376e-07	0.018408	7.0658e-06	2.7757e-08	1.0365e-10	1.0409e-10	1.4913e-11	1.678e-05	1.7049e-05	3.2852e-06	2.0765e-08	0.0021688	6.1318e-05	0.25435	1.1581e-06	2.4988e-08	2.294e-11	1.3877e-11	1.5191e-09	2.3168e-11	1.0944e-06	0.00032559	0.62355	1.3027e-06	2.0642e-09	1.3696e-11	0.10106	1-2-3-5	0.62355	4
8076690	KIAA0930	22	8076690	rs6006959	0.99573	0.6715	0.99675	0.99999	0.99999	0.29423	0.059592	0.24997	1.4067e-08	1.536e-09	2.222e-06	2.9071e-06	8.8301e-08	0.66126	1.8012e-07	2.3549e-09	6.2528e-13	1.1375e-09	1.2758e-10	2.1486e-06	5.7682e-06	1.0212e-07	4.7535e-08	0.080801	0.0012672	0.043235	6.3402e-08	7.9993e-11	2.2477e-12	1.2731e-10	2.7678e-10	3.6021e-11	5.2238e-07	0.0066819	0.1551	8.0067e-07	6.715e-11	1.2694e-11	0.051633	1-2	0.66126	2
8076673	LDOC1L	22	8076673	rs133753	0.99931	0.86093	0.99959	1	1	0.043312	0.011656	0.077388	5.4513e-07	5.3328e-12	2.7845e-07	1.4624e-07	5.2578e-09	0.91309	1.2206e-06	2.0209e-08	1.41e-11	8.2913e-13	4.1305e-13	1.5335e-08	5.3817e-07	7.7157e-09	2.0561e-10	0.0074019	0.0011026	0.042492	2.992e-07	5.3326e-10	3.8714e-12	2.1613e-13	5.8762e-13	8.0826e-14	6.8538e-09	0.0010127	0.025356	5.4679e-07	9.3275e-11	2.1272e-14	0.0095394	1-2	0.91309	2
8076563	MCAT	22	8076563	rs47340	0.99554	0.94463	0.99759	0.019094	0.018706	0.99676	0.99993	0.019535	5.001e-09	1.442e-12	5.0415e-05	0.003227	5.688e-08	1.4852e-06	3.9097e-07	2.6577e-07	3.8905e-13	8.4595e-12	2.4765e-10	9.3165e-09	0.97472	7.7611e-07	9.6383e-07	2.4912e-06	9.9619e-06	1.1154e-06	0.00038772	1.5833e-10	3.7872e-11	1.0919e-08	4.5239e-12	2.4357e-11	0.0029065	0.0020654	1.6396e-05	1.0755e-08	5.3375e-08	4.4759e-10	0.016609	3-4	0.97472	2
8076455	RRP7A	22	8076455	rs5758761	0.99998	0.97625	0.99999	1	0.99999	1	0.12475	0.99999	1.453e-10	6.6255e-14	1.8448e-06	5.3648e-09	1.8046e-08	8.5484e-08	8.0019e-08	1.6154e-11	1.5778e-13	1.0699e-12	7.2731e-15	6.0247e-09	1.2426e-06	1.4341e-06	3.2576e-10	2.2917e-06	1.2677e-09	1.3984e-06	1.4288e-08	1.1846e-09	5.0305e-14	1.6795e-13	2.6866e-11	2.3528e-14	4.0791e-07	5.3755e-07	0.87524	3.3054e-11	1.0865e-10	5.3302e-13	0.12475	1-2-3-5	0.87524	4
8076449	RRP7B	22	8076449	rs5758761	0.99362	0.7947	0.99598	0.99969	0.9997	0.99969	0.081373	0.99978	7.9654e-09	2.3099e-11	6.8357e-05	2.7253e-06	5.8775e-06	1.0694e-05	9.1669e-07	1.0982e-09	8.265e-12	1.1687e-10	2.5179e-12	8.6408e-06	4.5467e-05	0.00015252	7.632e-08	8.062e-05	1.9075e-07	0.00028655	1.747e-07	2.1767e-08	3.2107e-12	1.4627e-11	3.2934e-08	1.9938e-11	2.2133e-05	1.5668e-05	0.91801	8.2743e-09	1.5444e-09	1.7962e-10	0.081286	1-2-3-5	0.91801	4
8076403	NAGA	22	8076403	rs5751191	0.99219	0.48421	0.99191	0.99984	0.99984	0.9887	0.10245	0.99929	6.3857e-08	5.9389e-11	6.6606e-05	6.7724e-06	1.6365e-06	0.00017993	4.3714e-06	6.7946e-09	3.1101e-11	1.7467e-10	6.3675e-12	5.9452e-06	5.4822e-05	1.7803e-05	3.6975e-08	0.00033929	1.9669e-06	0.011105	7.399e-07	2.4621e-08	8.6606e-12	2.1258e-11	6.4762e-09	1.3589e-11	4.8888e-06	6.01e-05	0.88583	1.0988e-07	1.8737e-09	4.672e-11	0.10232	1-2-3-5	0.88583	4
8076387	TNFRSF13C	22	8076387	rs7293091	0.89256	0.16873	0.73602	0.974	0.97629	0.61695	0.25002	0.99342	3.4701e-06	5.9406e-10	0.0022248	0.00019812	0.013831	0.0015689	3.7339e-05	2.9981e-07	9.3753e-08	5.3256e-10	7.6532e-11	0.0023383	0.0020161	0.0036881	9.9005e-05	0.00033256	2.3372e-05	0.36498	1.2103e-05	2.1282e-06	1.6649e-08	1.2853e-10	4.0549e-08	5.7092e-09	0.0016025	0.00016352	0.36098	8.671e-06	3.1708e-07	1.0073e-09	0.24589	1-2-5	0.36498	3
8076307	RANGAP1	22	8076307	rs12170305	0.81209	0.91061	0.88754	0.9933	0.99373	0.98583	0.35616	0.99539	2.9958e-07	1.2076e-09	0.0014046	0.0001084	0.00022447	0.000469	1.5123e-05	5.1773e-08	3.8501e-10	5.4182e-09	1.0327e-10	0.00044661	0.0012227	0.0026108	2.53e-06	0.0010065	8.451e-06	0.012908	4.701e-06	3.3252e-07	1.3664e-10	6.509e-10	3.5633e-07	7.0156e-10	0.00067715	0.00036651	0.62476	3.3061e-07	5.2742e-08	3.6304e-09	0.35377	1-2-3-5	0.62476	4
8076195	PDGFB	22	8076195	rs5757573	0.9943	0.90536	0.99679	0.99998	0.98136	0.82094	0.17313	0.57729	0.00013147	1.9915e-12	1.1187e-05	7.947e-07	4.3903e-08	0.16591	0.017635	3.0127e-06	1.0054e-09	2.8306e-12	2.2578e-13	6.9799e-09	7.4584e-06	2.921e-07	1.1318e-09	0.21599	0.00057991	0.012443	0.00084377	1.3692e-06	2.9766e-10	4.9402e-13	1.9531e-12	4.1247e-14	1.0504e-07	0.021601	0.41475	3.0546e-07	1.1104e-07	4.5554e-14	0.15009	1-2-3-5	0.41475	4
8076169	NPTXR	22	8076169	rs2252528	0.98633	0.3519	0.98044	0.99976	0.99995	0.19538	0.057639	0.24424	5.6276e-08	1.5679e-07	1.7128e-05	7.6152e-06	3.7278e-07	0.71928	3.6531e-07	5.5687e-09	1.7579e-12	1.0521e-08	3.5468e-09	0.00019128	2.3045e-05	5.0204e-07	1.269e-08	0.029516	0.0021906	0.08294	1.1469e-07	1.3963e-10	9.8988e-13	1.1676e-09	4.9595e-09	5.305e-10	3.6876e-07	0.0047204	0.11041	1.6627e-06	3.3398e-11	9.9322e-11	0.050695	1-2	0.71928	2
8075956	LGALS2	22	8075956	rs2281097	1	0.49992	1	1	1	1	0.021964	1	1.4859e-13	7.8322e-17	1.1151e-06	3.7682e-12	9.8516e-12	2.1256e-10	1.1097e-07	1.1794e-14	1.4469e-16	4.2189e-13	6.628e-18	2.7531e-12	2.2754e-07	3.8224e-07	1.585e-13	1.5803e-06	2.0644e-12	5.7842e-10	3.5633e-09	1.361e-09	3.5932e-17	2.1661e-14	3.9927e-11	7.6369e-18	2.546e-08	8.1573e-08	0.97803	1.3124e-14	2.2093e-11	7.9923e-14	0.021964	1-2-3-5	0.97803	4
8075785	FOXRED2	22	8075785	rs139997	0.99995	0.51702	0.99995	0.99999	0.99999	0.99999	0.03807	0.99499	5.3873e-10	1.1534e-12	5.0682e-06	2.1627e-08	1.7043e-09	8.6379e-06	5.8138e-07	6.9587e-11	3.2994e-14	4.2815e-11	1.2007e-13	6.425e-09	2.9233e-06	2.0791e-07	6.275e-11	0.0048065	8.0348e-08	3.1706e-06	8.8195e-08	4.2455e-10	1.9392e-14	3.6514e-12	4.3767e-11	3.6764e-14	6.823e-08	0.00018906	0.95711	1.1844e-10	4.3683e-11	5.5032e-13	0.037878	1-2-3-5	0.95711	4
8075550	C22orf24	22	8075550	rs738181	0.98577	0.57698	0.98763	0.99994	0.99995	0.095117	0.025978	0.11578	1.0576e-07	4.0434e-09	1.8801e-05	8.5032e-06	5.423e-07	0.85933	1.1347e-06	1.0931e-08	3.2148e-12	6.5118e-10	2.4744e-10	6.5791e-06	2.3195e-05	6.5672e-07	1.9295e-08	0.020831	0.0012568	0.044282	2.9456e-07	3.5883e-10	2.0094e-12	1.1486e-10	2.9636e-10	3.4883e-11	4.4656e-07	0.0027549	0.049554	7.0127e-07	8.027e-11	9.0011e-12	0.021933	1-2	0.85933	2
8075483	PIK3IP1	22	8075483	rs7287267	0.9978	0.44672	0.99767	0.99986	0.99984	0.79223	0.16104	0.5291	2.1045e-07	2.4791e-10	6.8989e-05	3.5782e-06	2.6742e-07	0.19644	2.1561e-05	1.8422e-08	4.8238e-12	5.9807e-10	2.3759e-11	5.07e-07	6.0324e-05	1.2525e-06	7.461e-09	0.24953	0.00052803	0.010795	3.7136e-06	3.3462e-09	2.7018e-12	1.0387e-10	1.757e-10	3.2914e-12	7.0897e-07	0.024244	0.3821	2.3572e-07	5.9597e-10	5.4398e-12	0.1362	1-2-3-5	0.3821	4
8075423	DUSP18	22	8075423	rs13053993	0.99144	0.975	0.99553	0.95842	0.95812	0.99999	0.96763	0.9545	8.8369e-09	2.667e-12	0.0039598	2.1938e-06	4.412e-07	1.9824e-06	6.6171e-05	1.905e-09	2.2572e-12	4.5453e-10	5.0254e-13	3.9853e-08	0.035902	0.00033053	2.0878e-08	0.00050221	6.8593e-08	4.5564e-06	0.00023003	9.7795e-08	2.3229e-12	7.8466e-10	1.2904e-09	4.4716e-13	0.0013868	0.0048376	0.027502	5.4838e-10	2.3779e-07	3.3548e-10	0.92527	1-2-3-4-5	0.92527	5
8075182	XBP1	22	8075182	rs6005868	0.98254	0.3112	0.97228	0.99973	0.99633	0.35788	0.2039	0.43427	0.001094	4.719e-11	0.00011946	2.4534e-05	1.0449e-06	0.50981	0.0015172	0.00013028	8.1946e-09	2.8534e-11	8.4379e-12	2.0169e-07	0.00012059	3.3195e-06	4.2142e-08	0.027441	0.010109	0.12095	0.00066083	4.2208e-07	8.6502e-09	7.7523e-12	2.53e-11	1.8333e-12	1.9703e-06	0.014706	0.13517	9.8895e-06	1.338e-07	9.1773e-13	0.17813	1-2	0.50981	2
8075142	TTC28	22	8075142	rs2144922	0.97505	0.53822	0.9763	0.99971	0.99983	0.9878	0.81975	0.9907	1.8965e-08	1.5326e-08	3.0462e-05	1.6759e-05	3.6309e-07	0.0057784	3.6824e-07	6.7635e-09	8.672e-13	5.1339e-09	4.1164e-09	0.0001224	0.00011738	1.0732e-06	3.1833e-08	0.001362	0.00035356	0.0059225	3.6755e-07	1.633e-10	1.4365e-12	2.5607e-09	7.2972e-08	3.0479e-09	2.1901e-06	0.0016443	0.16704	2.1234e-06	1.1853e-10	6.7977e-09	0.81761	1-2-3-4-5	0.81761	5
8075089	TFIP11	22	8075089	rs2097470	0.99999	0.99161	1	0.06126	0.060986	0.99963	1	0.065025	2.5079e-12	2.1434e-15	2.9454e-07	0.0003721	4.8353e-11	1.0376e-09	1.7362e-09	1.1181e-08	1.1445e-16	4.9902e-14	7.8519e-12	8.4116e-12	0.93309	4.0433e-09	7.7687e-08	1.245e-08	2.5668e-07	3.998e-10	0.00027341	5.0025e-13	1.2772e-12	4.0908e-09	2.1938e-14	7.5973e-13	0.0052791	0.0012405	5.3784e-08	1.9487e-10	3.0078e-07	3.2054e-10	0.059746	3-4	0.93309	2
8074980	GSTT1	22	8074980	rs113413	0.99985	0.94311	0.99992	0.99952	0.99952	1	0.99698	0.99968	2.3337e-10	1.6139e-12	8.052e-05	3.5939e-07	1.2872e-07	1.7393e-07	1.9211e-07	9.2491e-11	1.025e-13	4.0585e-11	6.7477e-13	7.7933e-08	0.00023329	4.3054e-05	1.071e-08	3.324e-06	1.0579e-08	5.6715e-07	1.7131e-07	1.7694e-09	1.5946e-13	2.5415e-11	4.3807e-10	1.6502e-12	0.00011791	4.9165e-06	0.0028898	1.1012e-10	2.7555e-09	1.1462e-10	0.99663	1-2-3-4-5	0.99663	5
8074969	DDT	22	8074969	rs2186366	1	0.24998	1	1	1	1	1	0.99999	2.4419e-12	2.7102e-17	8.501e-10	1.1461e-09	6.564e-12	8.2252e-10	1.2944e-09	4.4073e-11	1.8227e-15	3.2656e-16	3.7171e-16	1.4823e-12	2.1976e-07	4.9832e-10	3.4529e-11	8.8677e-09	3.3683e-09	5.2576e-09	1.2776e-07	1.9115e-11	1.8343e-13	1.2672e-14	3.1489e-15	1.1828e-15	8.719e-08	6.9611e-06	2.8451e-06	1.8518e-10	8.793e-09	3.7168e-14	0.99999	1-2-3-4-5	0.99999	5
8074916	C22orf43	22	8074916	rs6003823	0.99806	0.93609	0.99894	0.99988	0.99604	0.99791	0.99842	0.52915	2.8005e-07	1.6407e-12	3.0096e-06	8.2095e-06	2.4255e-08	0.00029496	2.4904e-05	3.5613e-06	3.7192e-12	1.9451e-12	5.6475e-12	5.4615e-09	0.00010599	6.95e-08	7.1427e-09	0.00051098	0.0017561	2.9112e-05	0.0038138	2.1941e-09	8.9295e-11	1.3738e-11	9.3459e-13	5.4647e-13	6.9484e-07	0.46432	0.00071416	2.0955e-07	8.4741e-08	6.1153e-13	0.52841	1-2-3-4-5	0.52841	5
8074780	YPEL1	22	8074780	rs7349039	0.90599	0.36576	0.87467	0.092929	0.092135	0.62593	0.99921	0.088321	1.5213e-07	9.9336e-11	0.00013812	0.37247	2.8688e-05	4.433e-05	1.3109e-06	3.6672e-05	4.6028e-11	3.7638e-11	2.284e-08	3.1245e-06	0.52981	2.0378e-05	0.00019848	9.4205e-06	0.0011215	0.00016057	0.00075886	2.8028e-09	5.8259e-09	1.6848e-08	1.2741e-10	4.5328e-09	0.0044015	0.0072879	0.00037932	1.4874e-06	1.8512e-07	1.3161e-09	0.083127	3-4	0.52981	2
8074388	SLC25A1	22	8074388	rs1018764	0.98748	0.47333	0.98664	0.92723	0.92718	0.95214	0.9976	0.89473	1.4764e-08	5.8301e-10	3.3511e-05	0.046289	2.965e-07	0.00018531	3.5928e-07	3.97e-06	5.9455e-13	7.8044e-10	2.9681e-08	2.3477e-06	0.026183	1.096e-06	1.4249e-05	0.00019895	0.0012693	9.816e-05	5.2218e-05	1.5864e-10	3.5259e-10	5.9461e-08	4.7489e-10	5.2472e-09	0.00024264	0.031052	0.0018828	1.8158e-06	1.0623e-08	5.8912e-09	0.89249	1-2-3-4-5	0.89249	5
8074286	MICAL3	22	8074286	rs9605473	0.80913	0.49939	0.80502	0.96199	0.95917	0.99289	0.4331	0.87123	2.4661e-05	1.1118e-09	0.025196	3.4823e-05	1.8934e-06	0.0054486	0.002137	3.5053e-06	3.5607e-10	4.2879e-07	8.982e-11	3.7922e-06	0.012256	0.00037101	5.7269e-08	0.059805	0.00014628	0.001448	0.00065883	8.1293e-07	2.9939e-10	3.1755e-08	2.8693e-07	1.8279e-11	0.00014829	0.02306	0.47246	1.2337e-07	1.7689e-07	4.0665e-09	0.39679	1-2-3-5	0.47246	4
8074274	MICAL3	22	8074274	rs9605473	0.87185	0.41399	0.84599	0.94239	0.93754	0.99468	0.46226	0.85446	1.9508e-05	5.1101e-10	0.044301	3.8959e-05	1.3851e-06	0.0040879	0.0034214	3.9096e-06	3.1788e-10	2.6792e-07	5.3719e-11	1.8031e-06	0.012272	0.00079022	6.537e-08	0.051975	0.00013951	0.0010294	0.0014032	1.3559e-06	4.6654e-10	1.5813e-08	2.6465e-07	1.1177e-11	0.00020222	0.027876	0.43212	1.3078e-07	3.6917e-07	2.344e-09	0.42032	1-2-3-5	0.43212	4
8074237	CECR1	22	8074237	rs8136533	0.9159	0.73777	0.94024	0.99673	0.99409	0.99723	0.3053	0.97842	2.3135e-06	2.5017e-11	0.00051578	0.00041452	1.7294e-06	0.00058437	0.0022462	7.7038e-07	2.1296e-10	8.6205e-11	4.8767e-11	2.0443e-07	0.0022489	3.3871e-05	4.1504e-07	0.010386	3.3483e-05	0.0017291	0.00039247	1.2116e-06	2.1747e-10	1.1391e-10	1.4842e-10	9.8533e-12	5.1564e-05	0.0047571	0.6792	1.1162e-07	1.7278e-07	1.6551e-11	0.2974	1-2-3-5	0.6792	4
8074223	CECR6	22	8074223	rs11160	0.99962	0.41048	0.99953	0.059646	0.057403	0.99999	0.99912	0.060786	5.0613e-10	4.5092e-13	0.00056474	5.2508e-06	7.8721e-09	1.8991e-07	1.2382e-05	1.7898e-09	1.994e-14	4.8309e-11	7.8956e-13	1.4571e-09	0.93244	2.1012e-05	5.7218e-09	3.1022e-05	6.3164e-08	6.2322e-08	0.0022301	5.9974e-09	2.6194e-13	4.0441e-09	4.932e-11	1.4531e-13	0.0073259	0.0039332	0.00025248	6.4961e-11	4.7017e-07	4.3795e-10	0.053186	3-4	0.93244	2
8073943	ZBED4	22	8073943	rs4824100	0.99908	0.33293	0.99862	0.99997	0.99996	0.9966	0.98231	0.99947	7.6673e-08	6.5004e-12	2.0898e-06	4.0631e-06	5.6289e-07	0.00017062	5.435e-07	8.0411e-08	3.5038e-11	2.4401e-12	3.9584e-12	8.3915e-07	1.6906e-05	6.7861e-07	1.4725e-07	3.6202e-05	1.5553e-05	0.0032115	3.0024e-06	2.2953e-09	2.3247e-10	4.72e-12	6.2464e-11	2.9012e-11	7.1271e-06	0.00027728	0.014269	9.5561e-07	1.7252e-08	5.3165e-11	0.98198	1-2-3-4-5	0.98198	5
8073890	GRAMD4	22	8073890	rs5769010	0.93918	0.62545	0.94989	0.9996	0.99929	0.99609	0.13844	0.94758	1.6013e-06	8.237e-11	0.00018708	2.8466e-05	8.5443e-07	0.0021037	0.00028836	1.1517e-07	6.3993e-11	2.4283e-10	1.2164e-11	4.224e-07	0.0001721	5.6608e-06	4.0258e-08	0.046145	1.8207e-05	0.0017574	2.4281e-05	7.9038e-08	2.4889e-11	3.1511e-11	2.1614e-10	2.7407e-12	2.9209e-06	0.003448	0.81107	3.7698e-08	7.0536e-09	3.9338e-12	0.13474	1-2-3-5	0.81107	4
8073766	RIBC2	22	8073766	rs5765335	0.9999	0.22051	0.99977	0.96727	0.96422	1	0.18587	0.37513	7.9876e-10	5.8387e-13	0.024798	6.4592e-08	5.1052e-09	1.7005e-06	0.0028323	8.6513e-11	2.3959e-14	1.2263e-08	6.6968e-14	1.7109e-09	0.0078119	8.1122e-05	1.4223e-10	0.53986	2.2362e-08	2.6173e-07	0.00021653	1.3082e-07	1.4764e-14	1.6175e-09	1.6246e-09	1.2014e-14	3.6804e-05	0.049352	0.24656	1.6254e-11	1.6936e-08	4.9047e-11	0.12845	1-2-3	0.53986	3
8073752	FAM118A	22	8073752	rs136584	1	0.37564	1	1	1	1	1	1	7.7167e-14	1.446e-18	1.6677e-12	2.9426e-11	3.549e-13	4.5824e-12	2.4929e-12	1.2585e-12	3.8156e-17	1.1552e-18	3.0976e-17	1.1364e-13	1.2875e-09	2.557e-12	6.5129e-12	2.1424e-12	2.7716e-11	3.272e-11	4.585e-11	9.9814e-15	1.3801e-15	4.7871e-17	1.0771e-17	1.2133e-16	4.5601e-10	4.8974e-10	6.5666e-09	1.3984e-12	9.9619e-14	1.0918e-16	1	1-2-3-4-5	1	5
8073662	PARVB	22	8073662	rs2267592	0.91989	0.7066	0.94044	0.99994	0.99923	0.92383	0.18617	0.87004	8.5536e-06	2.2442e-11	2.6176e-05	6.8144e-06	4.3244e-07	0.049866	0.0006253	6.3416e-07	2.4428e-10	1.1915e-11	2.7559e-12	9.9606e-08	2.6142e-05	9.3364e-07	1.2804e-08	0.071538	0.00027813	0.026013	7.2159e-05	1.3693e-07	1.1323e-10	2.5982e-12	9.8401e-12	6.3737e-13	4.9173e-07	0.0075087	0.66575	5.5263e-07	1.7449e-08	3.0137e-13	0.17828	1-2-3-5	0.66575	4
8073645	SAMM50	22	8073645	rs6006472	0.97344	0.96749	0.98578	0.99813	0.99781	0.99959	0.99536	0.97161	1.9551e-07	1.0087e-11	3.2212e-05	5.6321e-05	2.2608e-07	0.00014952	1.5232e-05	7.7602e-07	9.1527e-12	1.3791e-11	1.954e-11	5.2694e-08	0.0017435	1.4091e-06	1.0473e-07	0.00036132	0.00013729	6.3031e-05	0.00030504	8.4607e-09	1.388e-10	1.0093e-10	1.399e-11	4.973e-12	3.1794e-05	0.025584	0.0040138	1.7548e-07	1.2487e-07	1.4685e-11	0.9675	1-2-3-4-5	0.9675	5
8073578	SMDT1	22	8073578	rs4147640	1	0.11082	1	1	1	1	0.2313	1	8.457e-14	7.1927e-17	4.2334e-12	7.2685e-15	5.9227e-13	1.2996e-09	6.0238e-12	1.1642e-14	9.7315e-17	2.6032e-16	1.5339e-17	1.3585e-11	9.5665e-12	8.3873e-12	2.372e-14	3.1128e-09	2.2918e-11	3.6546e-08	1.8877e-12	7.2374e-14	6.4845e-17	6.8284e-17	4.5406e-15	8.374e-17	5.1933e-12	8.8936e-10	0.7687	2.3924e-12	1.6658e-14	8.6625e-17	0.2313	1-2-3-5	0.7687	4
8073474	MEI1	22	8073474	rs17377643	0.79081	0.25091	0.65487	0.99421	0.99432	0.90126	0.37323	0.99626	8.3946e-06	6.8412e-10	0.00069178	0.00032318	0.0012823	0.001369	8.4884e-05	6.7091e-07	1.3552e-08	1.8884e-10	9.8044e-11	0.00022031	0.00077904	0.0018144	1.9907e-05	0.00030786	2.4635e-05	0.095492	1.8666e-05	1.9628e-06	4.4525e-09	5.054e-11	1.4248e-08	7.6565e-10	0.00065822	0.00012715	0.52549	2.8864e-06	3.073e-07	2.9945e-10	0.37128	1-2-3-5	0.52549	4
8073194	GRAP2	22	8073194	rs2958647	0.9781	0.97741	0.98868	0.99986	0.99772	0.6673	0.17051	0.4905	0.00012712	4.0441e-11	7.1496e-05	6.8649e-06	5.6273e-07	0.31036	0.0018131	3.9459e-06	1.08e-09	9.4739e-11	3.9979e-12	1.4588e-07	5.4681e-05	1.5784e-06	1.7936e-08	0.17167	0.0015799	0.020615	0.00020369	3.1057e-07	3.9131e-10	1.2329e-11	3.4734e-11	9.9435e-13	8.297e-07	0.02361	0.32483	7.14e-07	3.5312e-08	9.2126e-13	0.14505	1-2-3-5	0.32483	4
8073104	SYNGR1	22	8073104	rs2069235	0.99991	0.99699	0.99995	0.85766	1	0.6565	0.22256	0.99989	5.8249e-11	5.1469e-10	5.0379e-07	1.5577e-08	1.8268e-07	7.5838e-05	1.1826e-08	7.3273e-12	1.4594e-13	1.0868e-10	1.8908e-11	0.14234	5.3778e-07	2.3005e-07	2.0341e-09	2.3525e-05	7.7951e-07	0.20108	2.9587e-09	6.0579e-11	6.9171e-14	2.0516e-11	5.1949e-07	4.0115e-08	1.2109e-07	9.6002e-06	0.43392	2.9212e-06	1.3031e-11	6.6242e-09	0.22254	1-2-3-5	0.43392	4
8073096	APOBEC3H	22	8073096	rs139317	0.78587	0.23605	0.63123	0.94688	0.9457	0.60014	0.36539	0.87754	6.4491e-05	4.7192e-10	0.0026614	0.0014989	2.5248e-05	0.055779	0.00055768	6.5565e-06	7.1496e-09	5.7653e-10	2.1358e-10	3.7098e-06	0.04852	7.434e-05	2.0734e-06	0.0057312	0.00070163	0.34177	0.00055208	4.1191e-07	2.6789e-09	1.1443e-09	4.6089e-10	5.7398e-11	0.00033878	0.0063866	0.22794	7.8866e-06	1.894e-07	8.7648e-11	0.30738	1-2-5	0.34177	3
8073068	APOBEC3C	22	8073068	rs12158985	0.82132	0.38854	0.77985	0.99768	0.99759	0.58975	0.58913	0.49496	4.8903e-06	6.586e-09	0.00043101	0.00054633	1.0967e-05	0.33235	2.6518e-05	6.2165e-06	1.5269e-10	1.0196e-09	4.3158e-09	2.0377e-05	0.0012714	1.8071e-05	9.1374e-07	0.00991	0.049112	0.028179	7.1186e-05	1.1723e-08	5.0861e-10	1.4361e-09	8.1325e-10	5.5434e-10	2.2693e-05	0.11131	0.039914	1.0477e-05	1.3279e-08	1.1784e-10	0.42678	1-2-3-4-5	0.42678	5
8072989	PICK1	22	8072989	rs3952	0.99999	0.99999	1	0.058674	0.058098	0.97389	1	0.06239	4.1907e-12	2.7782e-14	2.8614e-08	0.02602	7.2088e-11	1.5996e-08	1.9684e-10	1.0894e-06	1.5151e-16	1.5273e-14	2.0961e-09	7.4767e-11	0.9066	6.5028e-10	6.2253e-06	4.7137e-09	7.7838e-05	4.0602e-09	0.00057435	7.0417e-14	9.2478e-11	1.6926e-08	9.913e-15	2.3462e-10	0.0086965	0.0043338	2.6161e-08	5.2743e-08	1.5675e-07	1.4941e-09	0.053687	3-4	0.9066	2
8072931	GCAT	22	8072931	rs5756825	0.96439	0.74428	0.97589	0.9981	0.97879	0.99626	0.27359	0.90951	4.7451e-06	4.93e-11	0.0011682	1.8234e-05	2.1392e-06	0.0018391	0.018493	2.5364e-07	8.1803e-10	3.3997e-10	6.2843e-12	3.83e-07	0.00062261	6.8745e-05	5.2186e-08	0.058827	2.0763e-05	0.0018578	0.000796	1.4926e-05	1.9019e-10	5.1746e-11	4.1392e-10	2.279e-12	2.0734e-05	0.0087032	0.64413	6.9027e-08	7.2847e-07	9.333e-12	0.26341	1-2-3-5	0.64413	4
8072926	H1F0	22	8072926	rs5756825	0.99999	0.99731	1	0.9999	0.99882	1	0.92456	0.98853	3.4343e-09	3.9715e-15	7.3792e-05	1.7673e-09	1.385e-10	2.9665e-07	0.00083241	1.9871e-10	9.9605e-14	5.1794e-12	5.1683e-16	1.4678e-11	2.8642e-05	1.334e-06	3.8447e-12	0.0049762	3.447e-09	8.6261e-08	0.00024116	9.855e-08	3.3546e-14	6.7472e-13	3.1942e-12	9.711e-17	3.88e-07	0.0053159	0.069551	3.2746e-12	3.9969e-08	5.9988e-14	0.91898	1-2-3-4-5	0.91898	5
8072817	CDC42EP1	22	8072817	rs2281097	1	0.49407	1	0.12068	0.12007	1	0.096174	0.12883	4.7256e-12	5.1104e-15	0.80371	1.5315e-09	1.2068e-10	1.9969e-09	0.00054496	6.2503e-13	2.2607e-16	1.0239e-07	6.262e-16	2.7002e-11	0.060141	0.014021	3.3327e-12	0.0056007	4.353e-11	9.067e-10	6.3974e-05	3.6113e-07	1.4173e-16	5.192e-09	1.4616e-07	1.6909e-16	0.0014523	0.0011146	0.079952	6.2925e-14	3.1886e-08	1.1381e-09	0.033402	3	0.80371	1
8072360	TCN2	22	8072360	rs5753231	0.97288	0.57683	0.97606	0.082793	0.081557	0.99983	0.28342	0.094852	4.5755e-08	6.8451e-11	0.66004	8.6957e-06	4.8328e-07	0.00012423	0.00097562	5.8455e-09	1.5356e-12	2.5591e-08	7.5013e-12	2.2908e-07	0.23709	0.01495	1.5954e-08	0.0045018	1.9186e-06	3.3251e-05	0.00025968	5.4664e-07	1.028e-12	5.1558e-09	2.7855e-08	1.5003e-12	0.0051116	0.0021394	0.035954	1.9685e-09	1.1303e-07	8.1984e-10	0.038802	3	0.66004	1
8072328	SEC14L2	22	8072328	rs2839998	0.9546	0.88141	0.97335	0.99989	0.99985	0.62519	0.16916	0.99028	3.0892e-06	3.6574e-11	2.3784e-05	1.3572e-05	1.5149e-05	0.0076113	3.2772e-05	1.6491e-07	4.151e-09	1.231e-11	5.0572e-12	4.1802e-06	3.4344e-05	1.1841e-05	2.355e-07	0.0017175	3.4706e-05	0.36712	5.1545e-06	2.2838e-07	9.0873e-10	3.1667e-12	1.5496e-10	1.4975e-11	5.2496e-06	0.00024634	0.4543	4.0039e-06	2.835e-08	3.7661e-12	0.16881	1-2-3-5	0.4543	4
8072170	KREMEN1	22	8072170	rs5752867	0.94682	0.64247	0.95745	0.12203	0.12133	0.99913	0.9984	0.11804	8.8678e-07	3.0403e-11	0.00058552	0.00057233	6.3138e-07	0.00019021	1.5336e-05	1.0939e-06	2.358e-11	2.2407e-10	1.2506e-10	9.7746e-08	0.87056	1.4452e-05	4.4894e-07	0.00011191	5.3542e-05	5.3851e-05	0.00068799	5.6986e-09	1.7713e-10	5.667e-08	1.3627e-10	1.5264e-11	0.0062358	0.009177	0.00062468	5.2696e-08	1.6265e-07	4.0677e-09	0.11111	3-4	0.87056	2
8071907	UPB1	22	8071907	rs2298383	0.99991	0.21228	0.99979	1	1	0.99616	0.9933	0.99872	1.3798e-07	1.021e-12	2.0077e-07	5.4491e-07	5.9054e-08	0.00046403	4.9482e-07	1.2225e-07	7.2966e-11	2.034e-13	7.7277e-13	3.7261e-08	8.9121e-07	4.1392e-08	1.3178e-08	3.4256e-05	0.00033401	0.0029289	9.423e-07	2.1502e-09	9.7875e-10	2.3016e-13	1.0861e-12	2.4828e-12	1.3306e-07	0.00044504	0.0032681	0.00010911	7.1527e-09	2.5849e-13	0.99241	1-2-3-4-5	0.99241	5
8071737	MIF	22	8071737	rs2186366	0.85924	0.15144	0.6461	0.96986	0.96839	0.9775	0.80304	0.92319	3.615e-06	1.6068e-08	0.0046723	0.0046793	0.00016625	0.0058265	0.0010952	2.2295e-06	1.4574e-09	6.0782e-09	3.6793e-07	7.0534e-05	0.01635	0.0022911	1.5759e-05	0.0056207	0.0061581	0.0055763	0.00044148	2.9507e-06	2.1326e-09	5.6527e-08	1.5578e-08	1.8288e-08	0.0018938	0.031963	0.17163	5.4674e-06	7.679e-07	5.6073e-09	0.74153	1-2-3-4-5	0.74153	5
8071649	LOC96610	22	8071649	rs6001873	0.99921	0.99842	0.99961	0.99861	0.99863	0.99838	0.13672	0.99998	7.1679e-10	6.6359e-13	4.3192e-07	6.8998e-06	0.00023149	3.3009e-07	5.5711e-09	1.9746e-09	2.0153e-10	1.749e-13	1.17e-12	1.6682e-05	8.3411e-06	0.00013399	6.0468e-05	6.9701e-08	8.0236e-08	0.0013085	2.9201e-08	3.7552e-08	1.2177e-09	4.4186e-13	1.0835e-09	1.4898e-09	0.00092713	3.2522e-07	0.86159	3.5535e-07	3.3873e-08	3.6755e-10	0.13571	1-2-3-5	0.86159	4
8071466	LZTR1	22	8071466	rs178277	0.98555	0.45071	0.98372	0.36633	0.36576	0.51811	0.99995	0.35239	1.5709e-08	1.2696e-11	1.8936e-05	0.47424	4.3239e-07	7.3509e-06	1.8621e-07	7.9417e-05	1.1002e-12	5.0816e-12	5.7816e-08	9.6625e-08	0.15601	6.0222e-07	0.0004434	1.4782e-06	0.0070932	6.1919e-06	0.00048957	1.0168e-10	1.6826e-08	9.9301e-09	4.9754e-12	2.0063e-08	0.0029574	0.009674	1.5042e-05	2.1278e-05	2.0213e-07	1.8805e-09	0.34894	4	0.47424	1
8071444	AIFM3	22	8071444	rs2266953	0.92031	0.28511	0.86632	0.96115	0.95971	0.99967	0.28909	0.95529	3.3501e-07	1.1681e-10	0.023104	4.7983e-05	8.2932e-06	0.00010384	0.0012577	4.0969e-08	6.1169e-11	5.1597e-09	1.5367e-11	1.3459e-06	0.012167	0.0027475	2.2147e-07	0.0061491	2.199e-06	0.00016313	0.0001763	4.667e-06	2.9546e-11	7.9093e-10	2.6431e-08	8.5386e-12	0.00077566	0.0017014	0.67737	9.4679e-09	3.8542e-07	4.4919e-10	0.27422	1-2-3-5	0.67737	4
8071036	S100B	21	8071036	rs11701571	0.99997	0.59645	0.99998	0.99968	1	0.99563	0.79732	0.99984	3.1122e-11	4.0788e-10	5.706e-08	1.3972e-08	3.3845e-08	3.9037e-05	4.922e-10	5.6339e-12	2.5408e-14	5.734e-10	8.1487e-11	0.00032139	1.3204e-07	1.3538e-07	1.8764e-09	5.4833e-05	1.5015e-06	0.0040118	2.9065e-10	6.6731e-12	3.4132e-14	3.6829e-10	8.5828e-08	4.7014e-09	1.855e-07	6.188e-05	0.19826	5.5079e-07	3.6292e-12	1.6315e-08	0.79725	1-2-3-4-5	0.79725	5
8070961	LSS	21	8070961	rs2968	0.99792	0.64418	0.99835	0.99998	0.99997	0.85389	0.57625	0.99978	1.5243e-06	8.5331e-13	9.2836e-07	8.3015e-07	4.5085e-06	0.0001734	4.4845e-06	2.4278e-07	2.7446e-08	3.3473e-13	1.947e-13	2.1232e-07	1.6788e-06	1.9177e-06	8.5522e-07	1.5643e-05	5.1319e-06	0.1459	2.2391e-06	6.086e-07	7.1685e-08	1.3185e-13	7.3371e-12	7.2225e-12	5.2738e-06	1.2522e-05	0.27765	2.8198e-05	5.1211e-07	1.0499e-12	0.57619	1-2-3-4-5	0.57619	5
8070953	SPATC1L	21	8070953	rs8133866	0.9965	0.81375	0.99781	0.99999	0.99999	0.96419	0.42258	0.83148	3.5484e-08	4.8065e-10	2.3468e-06	7.9603e-07	3.0353e-08	0.033459	5.8134e-07	6.7642e-09	7.9734e-13	2.1184e-10	4.8882e-11	8.9366e-07	4.143e-06	5.8646e-08	1.1733e-09	0.10519	0.0002682	0.0020786	3.4261e-07	1.2015e-10	7.5923e-13	5.3461e-11	1.3305e-10	6.3061e-12	4.8923e-08	0.0296	0.43669	1.0864e-07	4.8672e-11	5.0509e-12	0.39271	1-2-3-5	0.43669	4
8070708	LOC284837	21	8070708	rs1299	0.82555	0.67224	0.86254	0.79592	0.79583	0.99791	0.33426	0.97703	1.6624e-07	1.0058e-09	0.014674	5.7881e-05	0.0003631	0.00034101	7.9299e-05	2.3133e-08	5.8308e-10	3.1015e-09	1.2686e-10	3.2749e-05	0.0066896	0.16207	5.2279e-06	0.00074323	7.8008e-06	0.0012774	1.6496e-05	2.5058e-05	2.1926e-10	7.1448e-10	1.5867e-07	2.1294e-10	0.020184	0.00035993	0.48613	8.3902e-08	1.5394e-06	3.2892e-09	0.30694	1-2-3-5	0.48613	4
8070632	CBS	21	8070632	rs706209	0.89731	0.3833	0.86812	0.065275	0.064724	0.35391	0.99981	0.058465	1.2549e-07	1.0122e-10	8.5574e-05	0.64284	2.1172e-06	4.0299e-05	1.0319e-06	5.3373e-05	4.517e-12	2.5092e-11	1.0373e-07	3.4388e-07	0.28924	2.513e-06	0.00020778	6.8468e-06	0.0029272	1.3108e-05	0.00049763	4.1363e-10	4.8015e-09	1.7427e-08	1.7162e-11	8.0996e-09	0.0023472	0.0058439	4.1426e-05	1.8621e-06	9.6776e-08	1.071e-09	0.055849	4	0.64284	1
8070584	TMPRSS3	21	8070584	rs2277798	0.99808	0.99833	0.99901	1	1	0.065264	0.017531	0.13284	4.4112e-09	9.9896e-10	3.0478e-07	1.2047e-07	6.9112e-09	0.85436	2.4206e-08	3.8952e-10	1.0289e-13	7.633e-11	4.3733e-11	1.1355e-06	3.0626e-07	9.1651e-09	2.0257e-10	0.010183	0.0012636	0.079107	6.3229e-09	7.6606e-12	5.4464e-14	1.3104e-11	3.5066e-11	5.0436e-12	5.1178e-09	0.00135	0.038815	1.0122e-06	1.5609e-12	9.8403e-13	0.014916	1-2	0.85436	2
8070239	HLCS	21	8070239	rs2073425	0.99963	0.97674	0.99981	1	1	0.99977	0.19374	0.99909	2.2768e-08	7.7252e-13	4.6208e-07	2.6117e-08	2.2651e-09	0.00012904	2.2216e-06	1.6615e-09	6.7109e-13	1.0548e-12	8.2992e-14	2.7043e-09	4.2137e-07	1.4255e-08	6.4892e-11	0.00048563	1.6529e-06	9.8192e-05	3.5344e-07	1.2465e-09	2.5928e-13	2.3567e-13	7.7831e-13	1.5063e-14	6.7168e-09	0.00029038	0.80555	2.6736e-09	1.1256e-10	2.0473e-14	0.19345	1-2-3-5	0.80555	4
8070160	ATP5O	21	8070160	rs1573275	1	0.49932	1	1	1	1	1	1	4.8049e-15	2.0778e-20	2.2154e-13	5.2815e-15	2.3391e-14	7.7527e-12	1.9091e-12	4.1864e-15	3.7627e-17	9.1102e-19	4.6507e-20	2.8621e-14	1.0803e-12	2.1931e-12	4.2155e-15	8.2302e-11	8.4249e-13	1.5883e-09	3.4454e-12	1.6794e-13	8.1275e-17	8.4161e-19	6.0487e-17	9.6917e-19	5.7919e-12	2.9311e-10	3.1539e-06	4.5274e-13	2.9457e-12	1.1908e-17	1	1-2-3-4-5	1	5
8070083	TMEM50B	21	8070083	rs8131980	1	0.90905	1	1	1	1	0.12524	0.99999	7.2897e-12	1.5461e-14	3.478e-07	2.4883e-10	4.0153e-10	4.7428e-08	1.5553e-08	7.2688e-13	5.509e-15	1.8822e-12	1.3325e-15	9.9751e-10	1.5147e-07	2.2947e-07	7.9229e-12	7.0049e-06	4.3852e-10	2.9739e-06	2.2532e-09	2.6602e-10	1.9147e-15	1.5638e-13	2.6871e-11	3.766e-15	6.1513e-08	7.3879e-07	0.87475	4.9539e-11	2.9269e-11	3.9671e-13	0.12524	1-2-3-5	0.87475	4
8069985	SNORA80	21	8069985	rs13050265	0.96202	0.74009	0.97377	0.9998	0.99983	0.97431	0.74021	0.9845	1.5976e-07	2.3461e-09	4.1068e-05	1.8836e-05	2.8858e-06	0.0098701	2.6453e-06	3.6154e-08	4.5682e-11	9.0734e-10	4.216e-10	3.2397e-05	8.0519e-05	8.3876e-06	1.9329e-07	0.0030328	0.00026268	0.015504	1.4685e-06	1.3794e-08	6.4981e-11	3.7294e-10	4.7528e-09	5.454e-10	1.1669e-05	0.0021887	0.2313	2.6239e-06	7.9794e-09	4.5752e-10	0.73764	1-2-3-4-5	0.73764	5
8069880	TIAM1	21	8069880	rs4816397	0.99843	0.4857	0.99834	0.10789	0.10712	1	0.11343	0.17206	5.7847e-10	4.8948e-13	0.75223	3.3591e-07	2.9472e-08	2.809e-07	0.00068555	1.3037e-10	4.3548e-14	1.6903e-08	1.0975e-13	3.5451e-09	0.072165	0.062355	8.435e-10	0.0020638	1.1275e-08	1.4129e-07	9.0309e-05	1.5348e-06	3.3918e-14	1.94e-09	6.5528e-08	3.0394e-14	0.0053534	0.00069852	0.069234	1.4036e-11	1.21e-07	8.1738e-10	0.035119	3	0.75223	1
8069753	CCT8	21	8069753	rs2832155	0.99909	0.2312	0.99804	0.99915	0.99914	0.99977	0.92601	0.96612	7.6204e-09	4.1019e-11	6.1554e-05	2.0445e-05	8.2707e-08	7.2507e-05	1.6967e-06	1.4885e-08	3.7078e-13	1.2257e-09	4.1574e-10	2.6456e-07	0.00075767	1.9309e-06	3.2402e-08	0.0036994	9.2411e-05	4.2271e-05	4.1588e-06	6.6871e-10	2.7207e-12	9.6385e-09	2.4892e-09	1.1217e-10	9.8559e-06	0.029167	0.070111	1.4105e-07	1.0109e-09	1.9898e-09	0.89596	1-2-3-4-5	0.89596	5
8069644	APP	21	8069644	rs2830071	0.99767	0.71661	0.99833	0.57335	0.57262	0.99939	0.99976	0.55487	2.1363e-09	7.839e-13	6.2329e-05	0.00059371	2.0431e-08	8.1018e-07	1.6052e-06	2.1833e-07	1.0933e-13	9.6267e-12	6.9372e-11	3.5432e-09	0.42462	1.4148e-06	3.4207e-07	1.205e-05	1.7441e-05	4.1874e-07	0.00073386	7.7906e-10	3.2037e-11	8.2895e-09	8.1779e-12	1.1349e-11	0.0013713	0.019095	0.00016061	2.9029e-08	1.413e-07	5.6965e-10	0.55333	1-2-3-4-5	0.55333	5
8069574	C21orf91	21	8069574	rs2257906	0.99999	0.98971	0.99999	1	1	0.088243	0.022554	1	1.2941e-09	2.0586e-14	2.1074e-08	3.3669e-09	1.3237e-06	3.0464e-06	6.0639e-09	5.9965e-11	5.4312e-10	8.3143e-15	2.4071e-15	4.9725e-07	5.3682e-08	3.3936e-07	6.0689e-09	1.3162e-07	1.3866e-08	0.91175	2.0501e-09	4.3306e-09	2.9218e-11	3.427e-15	6.099e-12	6.8863e-13	1.6667e-07	4.6828e-08	0.065691	1.4815e-06	5.4694e-10	1.4016e-13	0.022552	1-2-5	0.91175	3
8069450	PRMT2	21	8069450	rs2070433	0.99999	0.86415	1	0.99976	1	0.27318	0.19221	0.4238	4.891e-12	1.2508e-07	6.9876e-09	2.0052e-09	1.8814e-10	0.55265	8.1647e-11	7.3887e-13	2.67e-16	4.8712e-09	1.7908e-08	0.00023918	8.0018e-09	2.4128e-10	5.5985e-12	0.0088891	0.0085553	0.16535	2.6806e-11	3.6226e-14	1.973e-16	1.9235e-09	3.4891e-09	3.2015e-09	1.5194e-10	0.0060986	0.080651	1.4747e-05	9.1422e-15	2.375e-10	0.17755	1-2	0.55265	2
8069399	DIP2A	21	8069399	rs2070433	1	0.74678	1	1	1	0.1	0.023123	0.30506	3.5045e-11	1.9715e-10	9.4917e-10	3.7248e-10	2.7094e-11	0.69042	1.5168e-10	2.737e-12	1.0952e-15	9.3494e-12	4.4845e-12	2.9077e-07	1.1219e-09	3.1507e-11	7.3839e-13	0.0036275	0.00046975	0.20911	4.2775e-11	5.8938e-14	4.9502e-16	1.381e-12	5.1958e-12	7.5849e-13	2.1702e-11	0.00042037	0.073721	1.3233e-06	1.3069e-14	1.2413e-13	0.022232	1-2	0.69042	2
8069348	PCNT	21	8069348	rs2070433	0.80655	0.16868	0.58051	0.92566	0.92541	0.99576	0.38017	0.7153	8.8936e-07	9.9187e-09	0.04843	0.00023931	4.4887e-05	0.0024789	0.000224	1.8315e-07	2.388e-10	1.9068e-06	7.9329e-10	3.0977e-05	0.024478	0.00074381	1.1852e-06	0.16135	4.8009e-05	0.0013952	6.2966e-05	1.5739e-07	1.659e-10	1.4921e-07	2.797e-07	1.9883e-10	0.00036584	0.047384	0.40513	1.0625e-07	3.6382e-08	5.4366e-09	0.30759	1-2-3-5	0.40513	4
8069340	YBEY	21	8069340	rs2839181	1	0.39068	1	0.99206	0.992	1	0.93972	0.94304	4.8045e-12	3.3608e-15	0.0026839	3.7729e-10	1.7553e-11	2.2515e-09	2.4275e-05	4.1291e-13	1.0388e-16	3.3829e-09	5.6997e-16	7.0363e-12	0.0052149	2.1197e-05	5.2577e-13	0.0080603	4.6482e-11	3.2996e-10	3.7262e-05	3.9894e-09	4.6804e-17	1.2071e-09	7.5524e-10	6.7921e-17	2.0185e-05	0.040937	0.04949	2.5225e-14	3.1588e-09	3.7755e-11	0.89351	1-2-3-4-5	0.89351	5
8069301	COL6A2	21	8069301	rs1475915	0.82722	0.53453	0.83385	0.99941	0.99893	0.10643	0.038699	0.11992	0.00014328	2.7106e-10	0.00013752	9.4916e-05	4.0177e-06	0.8536	0.00027341	4.3683e-06	1.3132e-09	6.8156e-11	3.5587e-11	9.2971e-07	0.00033846	6.8768e-06	2.382e-07	0.019709	0.0019778	0.037737	5.5943e-05	7.1177e-08	5.0068e-10	2.31e-11	5.7466e-11	8.8116e-12	9.0774e-06	0.0037394	0.049686	9.6487e-07	1.4163e-08	3.18e-12	0.032478	1-2	0.8536	2
8069269	COL6A1	21	8069269	rs17551710	0.95431	0.28399	0.92089	0.99965	0.99962	0.94406	0.073494	0.97967	1.425e-06	2.5136e-10	0.00010744	5.3723e-05	5.514e-06	0.011848	3.0415e-05	8.6542e-08	5.033e-10	2.0611e-10	2.8982e-11	5.0658e-06	0.0001513	1.8406e-05	1.4281e-07	0.0076007	3.4631e-05	0.043992	3.8266e-06	1.3056e-07	7.1479e-11	3.2138e-11	9.3885e-10	1.8133e-11	6.6854e-06	0.00049601	0.8629	2.7982e-07	6.2806e-09	1.3555e-11	0.072748	1-2-3-5	0.8629	4
8069252	PCBP3	21	8069252	rs2839013	0.99339	0.33035	0.98982	0.9964	0.99987	0.94394	0.80974	0.99917	9.5001e-09	4.0752e-09	4.402e-06	1.0275e-05	2.8887e-05	0.00049816	6.7739e-08	2.9672e-09	1.9706e-11	5.7548e-10	2.0208e-09	0.0034644	1.84e-05	1.5217e-05	3.8132e-06	6.8988e-05	4.7402e-05	0.051996	5.2487e-08	1.2438e-09	5.6679e-11	8.1493e-10	1.0636e-07	5.6877e-08	5.0265e-05	0.00017728	0.13418	1.2414e-05	1.359e-09	1.6704e-08	0.80942	1-2-3-4-5	0.80942	5
8069208	COL18A1	21	8069208	rs2236470	0.99985	0.48542	0.99985	0.99946	0.99944	0.99687	0.99978	0.60562	7.1449e-10	1.3464e-12	1.1893e-07	6.2171e-05	1.5683e-09	6.5829e-05	1.5616e-08	9.2699e-08	1.8834e-14	7.954e-13	1.6483e-10	3.2404e-09	0.0004805	3.0673e-09	1.8322e-08	4.1431e-05	0.0029914	6.5431e-06	1.6384e-05	3.3623e-12	4.3109e-12	2.1324e-10	3.5547e-13	8.9006e-12	1.3711e-06	0.39072	0.00010296	4.1413e-07	7.5208e-10	6.1496e-12	0.60551	1-2-3-4-5	0.60551	5
8069085	TRPM2	21	8069085	rs734336	0.80795	0.32287	0.72829	0.097131	0.096051	0.99783	0.89178	0.097522	7.9546e-07	5.325e-10	0.089498	0.00058794	7.5413e-06	0.0012891	0.00032892	2.035e-07	2.4711e-11	8.5775e-09	1.6904e-10	1.7289e-06	0.80231	0.0011857	1.5045e-06	0.0024269	2.6138e-05	0.00025915	0.00075204	1.1029e-07	4.8858e-11	1.4222e-08	4.9806e-09	4.2472e-11	0.0092768	0.0052588	0.013221	2.8017e-08	2.1499e-07	1.4653e-09	0.073568	3-4	0.80231	2
8068919	PDXK	21	8068919	rs2276528	0.99995	0.64539	0.99996	1	0.99999	0.18192	0.17518	0.21034	1.8639e-06	2.2839e-13	2.6208e-08	2.9887e-08	6.8065e-10	0.7451	2.5377e-06	7.9987e-07	1.6284e-11	4.3151e-14	8.3543e-14	6.507e-10	6.0876e-08	8.9657e-10	4.5115e-11	0.0054579	0.025284	0.047692	4.0528e-06	6.6568e-10	3.5266e-11	2.9901e-14	2.9125e-14	1.1703e-14	1.0037e-09	0.013812	0.026565	6.8212e-06	6.0466e-10	2.6005e-15	0.13608	1-2	0.7451	2
8068833	PDE9A	21	8068833	rs8133738	0.9959	0.95755	0.9978	0.99989	0.99981	0.99763	0.99395	0.99248	2.5111e-07	7.2238e-13	8.029e-07	2.8489e-05	6.691e-08	0.00027051	2.2308e-06	2.0851e-06	6.8904e-11	2.397e-13	4.5818e-12	8.5991e-09	7.7835e-05	1.0127e-07	1.2826e-07	4.0258e-05	0.0011083	0.0009521	6.8803e-05	1.0696e-08	1.3503e-09	3.1004e-12	5.9143e-13	2.6231e-12	4.8585e-06	0.005916	0.0047793	5.2424e-06	1.5729e-07	1.0797e-12	0.98674	1-2-3-4-5	0.98674	5
8068713	MX1	21	8068713	rs458255	0.99524	0.31308	0.99225	0.99997	0.99996	0.98866	0.25765	0.55942	1.4202e-07	8.817e-11	1.3689e-05	1.4514e-06	7.9686e-07	0.0097693	6.1869e-06	1.1052e-08	3.0419e-11	7.4921e-11	8.6819e-12	7.6589e-07	1.0157e-05	1.7035e-06	4.3723e-08	0.38105	6.1786e-05	0.0015084	9.6972e-07	4.9537e-09	3.118e-11	9.9889e-12	6.2121e-11	1.0107e-11	2.8299e-06	0.049658	0.34999	1.4033e-07	1.3417e-09	3.9761e-12	0.20792	1-2-3	0.38105	3
8068684	FAM3B	21	8068684	rs441810	0.99606	0.88841	0.99773	0.7662	0.75377	0.99933	0.9999	0.76969	7.1795e-09	1.6136e-12	7.3201e-06	0.00064756	1.076e-07	1.9064e-06	6.9332e-07	1.286e-06	1.2737e-12	1.6639e-12	4.233e-11	1.3709e-08	0.20778	1.6586e-06	2.8381e-06	2.5076e-06	1.6336e-05	2.3986e-06	0.012405	1.9073e-09	4.6801e-10	8.8146e-10	5.3642e-12	2.7759e-11	0.02536	0.0094427	8.7712e-05	4.6876e-08	1.3798e-05	7.4038e-10	0.74422	1-2-3-4-5	0.74422	5
8068612	WRB	21	8068612	rs2837006	1	0.5	1	1	1	1	0.99985	0.99971	1.1125e-12	6.1491e-17	7.1034e-11	8.9196e-13	9.4367e-15	5.4836e-08	5.5418e-10	8.8084e-13	4.8065e-17	1.4398e-15	7.8231e-17	3.6376e-13	4.627e-10	2.1582e-12	3.28e-15	1.244e-05	3.3121e-09	9.0653e-09	1.6999e-09	1.9293e-13	1.6581e-16	1.9541e-15	8.6937e-16	1.8856e-17	6.9101e-12	0.00027588	0.00014248	2.7791e-12	9.417e-13	2.2947e-16	0.99957	1-2-3-4-5	0.99957	5
8068583	KCNJ15	21	8068583	rs1892569	0.99497	0.20103	0.98741	0.54233	0.54036	0.99887	0.99887	0.46922	1.0866e-08	1.3755e-11	0.00040224	0.0011001	2.427e-07	5.496e-06	8.3717e-06	1.7729e-07	4.2839e-13	1.7226e-10	4.3915e-10	4.2938e-08	0.45492	5.6907e-06	6.9154e-07	0.00012407	1.7478e-05	1.5515e-06	0.001953	1.7662e-09	2.2739e-11	4.0917e-08	6.2106e-11	3.6735e-11	0.001248	0.072247	0.00057944	1.1001e-08	1.5784e-07	1.018e-09	0.46739	1-2-3-4-5	0.46739	5
8068401	CBR1	21	8068401	rs9631189	0.9793	0.95281	0.98883	0.99908	0.99906	0.96877	0.99233	0.90767	8.7462e-08	1.5784e-10	6.673e-06	0.00055933	1.6145e-07	0.0056793	4.125e-07	4.0831e-06	2.4335e-12	1.9734e-11	1.5414e-09	4.1308e-07	0.00035016	2.4212e-07	3.7807e-07	0.00019452	0.024274	0.00070925	1.7606e-05	1.63e-10	2.3379e-10	3.5265e-10	1.3184e-11	1.4338e-10	4.2895e-06	0.06124	0.0010769	6.1597e-06	3.2577e-09	2.7459e-11	0.90588	1-2-3-4-5	0.90588	5
8068361	SLC5A3	21	8068361	rs16997893	0.99423	0.3005	0.99031	0.99918	0.99951	0.7837	0.70505	0.9999	8.705e-09	5.4789e-11	1.1219e-05	9.4602e-06	0.000232	4.4844e-05	1.0725e-07	3.3513e-09	1.5878e-10	1.6444e-11	2.3609e-11	0.00032402	1.9542e-05	7.0177e-05	1.5529e-05	4.6034e-06	4.1751e-06	0.21562	6.1005e-08	7.1539e-09	2.8151e-10	8.3683e-12	4.7164e-09	5.6429e-09	0.00013435	6.8599e-06	0.078645	4.9551e-05	4.9559e-09	4.8891e-10	0.70481	1-2-3-4-5	0.70481	5
8068305	ITSN1	21	8068305	rs9983762	0.78981	0.14699	0.51945	0.12723	0.12637	0.54231	0.99767	0.12557	1.1481e-06	5.0251e-10	0.00040355	0.45421	1.0948e-05	0.00053644	1.6643e-05	5.5079e-05	3.6213e-11	1.8664e-10	4.8916e-08	1.7201e-06	0.40917	1.1701e-05	0.00073732	0.00026481	0.0019978	0.00013718	0.00078485	4.7662e-09	1.2693e-08	1.7145e-08	1.0925e-10	1.2313e-08	0.0082305	0.0069933	0.00094722	2.7945e-06	2.901e-07	2.2427e-09	0.11549	4	0.45421	1
8068280	IFNGR2	21	8068280	rs9808753	0.89271	0.24545	0.80201	0.35259	0.34084	0.99961	0.49839	0.29445	4.7632e-07	2.7938e-10	0.32982	0.00013542	7.2997e-06	0.00017131	0.0082449	7.7898e-08	1.8326e-11	2.0867e-08	4.1371e-11	1.4754e-06	0.31301	0.0025522	2.4512e-07	0.032579	4.2825e-06	6.9764e-05	0.0035015	1.0082e-06	1.3904e-11	6.1619e-09	1.0676e-08	1.0385e-11	0.0018889	0.018085	0.12816	5.3765e-09	3.4894e-07	4.5373e-10	0.16176	3	0.32982	1
8068235	OLIG1	21	8068235	rs928736	0.99966	0.99901	0.99983	0.99928	0.99912	1	0.9479	0.99803	1.0449e-09	1.0588e-13	6.4087e-05	1.1441e-07	9.4689e-09	3.623e-07	1.6967e-05	5.0131e-10	2.3534e-13	1.5937e-11	4.1391e-14	1.6843e-09	0.00058492	1.9643e-05	9.0736e-10	9.8294e-05	2.6176e-08	6.6465e-07	0.00014157	3.8791e-07	4.1929e-13	2.7386e-11	1.2952e-10	3.6288e-14	5.3666e-05	0.0010644	0.051903	1.3201e-10	1.2699e-06	2.1693e-11	0.94605	1-2-3-4-5	0.94605	5
8068083	MAP3K7CL	21	8068083	rs2251087	0.9981	0.63651	0.9985	0.17075	0.16931	0.99999	0.1752	0.23707	3.4566e-09	3.1425e-12	0.65674	8.3471e-07	6.3666e-08	7.5899e-06	0.0012752	7.3824e-10	1.5188e-13	3.0597e-08	5.7717e-13	1.2603e-08	0.097473	0.067877	1.7712e-09	0.0048148	3.9678e-07	1.5931e-06	0.00016648	2.2508e-06	1.2622e-13	5.1817e-09	8.2128e-08	1.1147e-13	0.0071576	0.0024474	0.09408	2.508e-10	1.9122e-07	1.3598e-09	0.067954	3	0.65674	1
8067869	RBM11	21	8067869	rs2822502	0.89894	0.85463	0.93707	0.99929	0.99926	0.37642	0.098419	0.86963	4.0575e-06	1.482e-10	3.8721e-05	0.00011615	2.5341e-06	0.12398	1.4971e-05	4.8806e-07	1.0513e-09	3.1504e-11	4.6289e-11	1.8877e-06	0.00054462	2.267e-06	1.9336e-07	0.0040957	0.00045795	0.49901	1.2542e-05	2.8962e-08	2.9459e-10	3.7721e-11	6.0515e-11	1.6844e-11	6.9375e-06	0.0011068	0.27443	4.5872e-06	8.1701e-09	5.2094e-12	0.096168	1-2-5	0.49901	3
8067279	CTSZ	20	8067279	rs2295357	0.99779	0.88572	0.99873	0.99984	0.99984	0.99963	0.86438	0.99996	3.7144e-09	1.6568e-12	7.2273e-06	8.8765e-07	2.8865e-06	2.1434e-06	2.5615e-07	1.1574e-09	3.4518e-11	3.8115e-12	4.7167e-13	5.6527e-07	2.2015e-05	4.1711e-05	1.9835e-07	4.082e-06	1.0331e-07	0.00036792	2.4119e-07	7.106e-08	7.1233e-11	2.2357e-12	4.3381e-10	7.9425e-12	8.4598e-05	5.2696e-06	0.1352	6.0811e-08	1.4013e-07	3.918e-11	0.86426	1-2-3-4-5	0.86426	5
8067140	CYP24A1	20	8067140	rs1570669	0.88681	0.36389	0.84775	0.99982	0.99185	0.3277	0.13346	0.36255	0.0021554	8.093e-11	6.4365e-05	3.1617e-05	1.6642e-06	0.57391	0.0048282	8.2322e-05	1.9694e-08	2.2058e-11	1.1056e-11	3.1305e-07	7.5131e-05	1.9288e-06	5.1115e-08	0.039038	0.0048197	0.091296	0.00091155	1e-06	7.5095e-09	5.7845e-12	1.6068e-11	2.2735e-12	1.1623e-06	0.011534	0.15524	3.4848e-06	1.7003e-07	5.9439e-13	0.116	1-2	0.57391	2
8067125	BCAS1	20	8067125	rs158549	0.95996	0.61672	0.96643	0.99998	0.96834	0.55636	0.2697	0.57512	0.010279	1.1651e-11	6.9991e-06	4.6767e-06	2.2953e-07	0.33197	0.017342	0.00033386	1.3261e-07	3.3525e-12	1.5074e-12	3.82e-08	9.3193e-06	2.249e-07	8.6552e-09	0.039202	0.0053087	0.095737	0.0036804	5.854e-06	4.62e-08	7.9409e-13	2.0439e-12	3.0784e-13	1.6444e-07	0.016744	0.23576	5.8193e-06	1.0714e-06	7.9058e-14	0.24361	1-2	0.33197	2
8067055	ATP9A	20	8067055	rs6096573	0.95843	0.77021	0.972	0.99842	0.99988	0.70502	0.63301	0.62892	1.7439e-08	2.5374e-06	1.5318e-05	2.13e-05	2.5581e-06	0.21734	1.6816e-07	5.8601e-09	6.6077e-12	1.1497e-07	1.4338e-06	0.0014554	8.1256e-05	1.7444e-06	8.085e-08	0.02092	0.03989	0.036254	2.0102e-07	3.7087e-10	4.281e-12	1.8814e-07	4.8495e-08	4.5697e-08	2.0466e-06	0.092814	0.091002	1.2547e-05	1.3561e-10	7.2368e-09	0.50019	1-2-3-4-5	0.50019	5
8066619	PLTP	20	8066619	rs394643	0.99539	0.64407	0.99636	0.95207	0.9998	0.5887	0.39427	0.99992	3.4463e-09	1.4402e-10	1.6855e-05	1.5039e-06	6.6714e-05	3.5902e-05	1.7212e-07	5.3981e-10	4.726e-11	3.6712e-11	2.3359e-11	0.047728	1.3296e-05	5.7164e-05	1.969e-06	9.1065e-06	1.0375e-06	0.36342	4.4359e-08	7.292e-09	3.8464e-11	1.1089e-11	1.3798e-07	3.5123e-07	3.9799e-05	5.3453e-06	0.1944	4.114e-05	1.9741e-09	9.0778e-09	0.39416	1-2-3-4-5	0.39416	5
8066444	LOC79015	20	8066444	rs2057637	0.78424	0.72612	0.8397	0.99926	0.99918	0.1547	0.06914	0.12445	9.1256e-06	1.9632e-09	0.00022909	0.00010884	3.6164e-05	0.81941	6.3717e-05	7.3339e-07	2.31e-10	4.9691e-10	2.0556e-10	7.7262e-06	0.00029414	3.785e-05	1.0562e-06	0.038618	0.0059309	0.019793	1.5028e-05	2.3296e-08	1.584e-10	1.0946e-10	4.678e-10	6.238e-11	2.2802e-05	0.010869	0.052654	1.2609e-06	5.7205e-09	1.8391e-11	0.051897	1-2	0.81941	2
8066262	SNORA71D	20	8066262	rs6099675	0.99924	0.12068	0.99685	0.023107	0.022611	0.99999	0.9491	0.024293	4.1184e-09	6.5314e-12	0.048204	7.3257e-06	8.8499e-08	3.3714e-06	9.9035e-05	1.8071e-09	1.6137e-13	2.1994e-09	1.8398e-12	2.4248e-08	0.92472	0.00037168	9.0498e-09	0.00038054	1.2589e-07	1.2178e-06	0.00039677	2.5326e-08	3.0253e-13	7.6544e-09	1.0107e-09	3.5059e-13	0.0035874	0.0018936	0.0018431	1.4179e-10	6.489e-08	4.2086e-10	0.018489	3-4	0.92472	2
8066256	SNORA71B	20	8066256	rs1739652	0.99983	0.15273	0.99944	1	0.99999	0.38469	0.093299	0.60514	1.2132e-06	8.9733e-12	6.0345e-07	2.716e-07	1.9528e-08	0.38094	5.2291e-06	4.1427e-08	4.0953e-11	2.2868e-12	7.8905e-13	4.369e-08	6.7982e-07	2.57e-08	5.2412e-10	0.011174	0.00086477	0.2335	7.8392e-07	2.9211e-09	9.4004e-12	4.5443e-13	2.3809e-12	2.0176e-13	1.3422e-08	0.0018771	0.28108	2.2953e-06	3.1182e-10	6.2299e-14	0.090553	1-2	0.38094	2
8066117	SAMHD1	20	8066117	rs7268811	0.78002	0.68486	0.83139	0.99781	0.99876	0.86908	0.36921	0.95033	6.2535e-07	1.2445e-08	0.00043021	0.00019603	2.9661e-05	0.03693	6.3073e-06	8.9268e-08	6.4056e-11	3.5851e-09	8.8688e-10	0.0009539	0.00051749	3.8184e-05	8.0534e-07	0.00946	0.00026758	0.092537	2.123e-06	6.6483e-09	4.0511e-11	5.6275e-10	4.1586e-08	2.3357e-09	2.117e-05	0.0018642	0.49041	3.3837e-06	1.5551e-09	7.4356e-10	0.36634	1-2-3-5	0.49041	4
8065868	EIF6	20	8065868	rs2425049	0.9999	0.25876	0.99981	1	1	0.99856	0.98986	0.99384	7.0453e-09	1.5203e-11	3.5205e-07	7.7879e-07	1.6072e-08	0.00026467	1.0067e-07	1.4192e-08	1.1121e-12	5.7994e-12	2.0786e-11	1.9694e-07	2.829e-06	2.9381e-08	3.8042e-09	0.00014877	0.00019558	0.00097773	5.6549e-07	1.486e-10	1.0903e-11	1.4884e-11	1.2479e-11	1.2341e-11	1.2001e-07	0.0055511	0.0087521	3.1062e-06	5.986e-10	3.8643e-12	0.9841	1-2-3-4-5	0.9841	5
8065403	CST3	20	8065403	rs3827143	0.97353	0.14361	0.91276	0.97854	0.97698	0.99955	0.87265	0.95597	4.3938e-07	1.1849e-10	0.0055978	7.6183e-05	2.2081e-06	0.00020461	0.00047201	1.7754e-07	1.7742e-11	2.179e-09	2.8975e-11	5.9612e-07	0.015556	8.6642e-05	1.3453e-07	0.0068319	1.0957e-05	0.00015097	0.001087	9.6799e-08	3.7113e-11	1.0539e-09	1.8022e-09	8.2339e-12	0.00013871	0.014198	0.114	3.3521e-08	1.653e-07	1.361e-10	0.84159	1-2-3-4-5	0.84159	5
8065353	THBD	20	8065353	rs844834	0.96645	0.299	0.94409	0.3175	0.31574	0.85886	0.98755	0.29671	5.5723e-08	6.4856e-11	0.0098	0.13901	9.7786e-07	3.05e-05	8.9296e-05	2.6422e-05	2.4344e-12	9.0975e-10	3.6405e-08	2.8408e-07	0.52592	0.00027463	7.0192e-05	0.00026743	0.001989	1.2032e-05	0.0016402	3.7733e-08	2.8526e-09	5.0598e-08	8.0578e-10	6.4185e-09	0.0074254	0.024517	0.0019759	2.1207e-06	4.2822e-07	4.2908e-09	0.28695	3-4	0.52592	2
8065230	RBBP9	20	8065230	rs11087256	0.81384	0.43577	0.7912	0.99853	0.9985	0.9893	0.18573	0.98413	1.5539e-06	9.5679e-10	0.00061397	0.00012432	1.4264e-05	0.0047507	3.4446e-05	1.5253e-07	1.6889e-10	1.03e-09	1.0413e-10	7.5801e-06	0.00062535	5.2622e-05	3.9083e-07	0.0083903	4.6277e-05	0.0057518	7.5491e-06	6.2467e-08	6.9847e-11	1.8796e-10	2.4269e-09	4.3983e-11	2.676e-05	0.001275	0.79465	1.6875e-07	8.3674e-09	6.5252e-11	0.18363	1-2-3-5	0.79465	4
8065089	KIF16B	20	8065089	rs6044121	0.99999	0.68122	1	1	1	0.99998	0.88493	0.75719	1.0768e-09	4.6273e-14	2.1388e-07	6.5513e-10	2.736e-11	1.8746e-05	2.1471e-06	1.0656e-10	2.7941e-14	2.1289e-12	7.4498e-15	1.455e-10	2.0017e-07	4.783e-09	1.4708e-12	0.053314	1.4603e-07	4.5216e-06	8.4297e-07	2.4455e-10	1.6483e-14	4.3346e-13	6.4371e-13	1.3868e-15	2.4825e-09	0.18947	0.061732	1.4574e-10	6.9223e-11	2.0291e-14	0.69546	1-2-3-4-5	0.69546	5
8064967	MKKS	20	8064967	rs6133902	0.96481	0.37002	0.95238	0.99974	0.99945	0.99065	0.72247	0.95766	5.7021e-06	7.7175e-11	0.00011894	1.6767e-05	1.0772e-06	0.0065526	0.00023444	5.5847e-07	2.4818e-10	9.2002e-11	9.8001e-12	3.286e-07	0.00011735	4.2399e-06	3.2905e-08	0.020965	0.00016588	0.0026045	5.2617e-05	1.4812e-07	1.4402e-10	1.8796e-11	7.0471e-11	2.2591e-12	2.2307e-06	0.014107	0.24704	2.8621e-07	2.9655e-08	2.1749e-12	0.70801	1-2-3-4-5	0.70801	5
8064859	PROKR2	20	8064859	rs6053281	0.98432	0.35837	0.97784	0.078231	0.077722	0.32633	0.99967	0.07265	2.1984e-08	3.1136e-11	6.0441e-05	0.672	3.6957e-07	2.1592e-05	1.0319e-06	4.0771e-05	1.1335e-12	7.1422e-11	3.3633e-08	1.331e-07	0.24745	2.4179e-06	0.0001713	3.1597e-05	0.0014294	8.5322e-06	0.00046694	5.6792e-10	3.8722e-09	1.1548e-08	5.1938e-11	3.5833e-09	0.0020833	0.0058471	0.00020516	1.1745e-06	1.0518e-07	8.9192e-10	0.070177	4	0.672	1
8064808	SLC23A2	20	8064808	rs6053022	0.90184	0.26277	0.82492	0.98974	0.99251	0.89955	0.28471	0.9998	1.2864e-07	7.3347e-11	5.5308e-05	2.8731e-05	0.0043635	4.158e-05	9.0435e-07	1.4892e-08	6.422e-09	1.6921e-11	8.9755e-12	0.0027747	5.9887e-05	0.0022495	3.9451e-05	6.504e-06	8.4055e-07	0.093196	2.7779e-07	5.3199e-07	1.8308e-09	4.2155e-12	1.0002e-07	5.4965e-09	0.00068973	3.3165e-06	0.6126	2.4798e-06	6.4356e-08	1.5369e-09	0.28389	1-2-3-5	0.6126	4
8064514	ZNF343	20	8064514	rs6049635	0.8623	0.57857	0.87658	0.99915	0.99916	0.99326	0.88617	0.99687	4.275e-07	2.5535e-10	6.5801e-05	0.00020645	1.3781e-05	0.00090699	4.2412e-06	4.3998e-07	1.0273e-10	6.8743e-11	2.6929e-10	2.0912e-05	0.0004385	2.1574e-05	2.5531e-06	0.0002209	0.00018641	0.0053984	1.0487e-05	1.9816e-08	3.8238e-10	1.2403e-10	2.01e-09	1.0056e-09	7.7642e-05	0.0010851	0.10718	2.6476e-06	2.885e-08	5.0265e-10	0.88416	1-2-3-4-5	0.88416	5
8064485	SIRPG	20	8064485	rs2249317	0.98217	0.29727	0.96988	0.98007	0.97525	0.99943	0.98954	0.33508	7.2555e-07	2.9209e-11	0.00039515	7.9803e-05	2.562e-06	0.00033074	0.0004048	6.8246e-07	1.9885e-11	1.2636e-10	3.3195e-11	2.7277e-07	0.019385	9.3048e-06	1.4054e-07	0.0043334	8.2659e-05	6.9854e-05	0.0044145	2.9378e-08	5.3489e-11	1.7012e-09	7.3952e-11	5.811e-12	5.6119e-05	0.63549	0.004909	2.8139e-08	1.103e-07	3.4435e-11	0.33004	1-2-3-4	0.63549	4
8064464	SIRPD	20	8064464	rs11696739	0.796	0.42069	0.76302	0.99461	0.99402	0.97981	0.20743	0.90984	2.1894e-06	1.8795e-09	0.0019992	0.0004364	3.4598e-06	0.015129	0.00051074	4.1862e-07	4.4259e-11	6.2839e-09	3.4782e-10	4.2334e-06	0.0028813	2.9985e-05	4.6434e-07	0.059927	0.00017975	0.0044335	8.0218e-05	8.3816e-08	5.6789e-11	1.0353e-09	2.9753e-09	5.1073e-11	3.336e-05	0.0090111	0.71053	1.8656e-07	1.5532e-08	8.3163e-11	0.1948	1-2-3-5	0.71053	4
8064451	SIRPB2	20	8064451	rs6135061	0.99998	0.99196	0.99999	0.37431	0.30608	1	0.99998	0.27393	4.6601e-11	5.249e-15	9.1075e-06	1.9723e-06	1.2745e-10	1.3029e-08	1.6209e-06	3.3822e-09	1.0512e-15	1.0446e-12	2.4075e-13	2.0576e-11	0.62544	6.4808e-08	7.9141e-10	3.1146e-06	8.5216e-08	3.2603e-09	0.068231	1.1264e-10	1.9983e-13	1.3621e-09	3.6435e-13	2.4026e-14	0.00023195	0.032378	8.6012e-06	5.7708e-11	3.0175e-06	2.9037e-11	0.27369	3-4	0.62544	2
8064375	SRXN1	20	8064375	rs6085283	0.99985	0.99979	0.99992	1	1	0.99999	0.99966	0.99898	1.297e-09	2.3603e-13	1.8268e-07	1.1177e-07	2.6588e-09	4.216e-06	3.2736e-08	1.205e-09	1.5429e-13	2.8732e-13	1.7307e-13	2.6408e-09	1.5078e-06	1.8741e-08	5.3427e-10	3.2458e-06	7.5816e-07	4.8467e-06	3.7046e-07	6.966e-11	4.8597e-13	5.265e-13	7.5204e-13	7.6091e-14	8.4295e-08	0.001006	0.0003278	1.6681e-09	1.0014e-09	1.804e-13	0.99865	1-2-3-4-5	0.99865	5
8064014	SLC17A9	20	8064014	rs1054866	0.96622	0.95065	0.98166	0.99944	0.99947	0.9615	0.54683	0.99982	2.9086e-07	1.2286e-11	1.3366e-05	1.0428e-05	0.0001069	8.3909e-05	2.4711e-06	8.7667e-08	7.4767e-10	3.8555e-12	2.7705e-12	2.9164e-05	2.8275e-05	0.00020534	3.9295e-06	1.5476e-05	4.3703e-06	0.038262	1.8885e-06	1.2747e-07	7.042e-10	1.6952e-12	3.2298e-09	2.4148e-10	0.00015832	1.9142e-05	0.41445	2.9482e-06	4.563e-08	1.3938e-10	0.5466	1-2-3-4-5	0.5466	5
8063785	C20orf197	20	8063785	rs1543474	0.97429	0.50055	0.97407	0.9999	0.99985	0.77842	0.13797	0.92627	6.9169e-06	1.0545e-10	2.0318e-05	2.509e-05	2.0641e-06	0.066085	2.9986e-05	4.0667e-07	2.2656e-09	2.2637e-11	1.4177e-11	1.3203e-06	5.1868e-05	1.9657e-06	6.5511e-08	0.0062405	0.00027955	0.15518	6.9341e-06	1.4396e-07	4.0305e-10	6.9381e-12	5.7569e-11	6.761e-12	1.3944e-06	0.00098839	0.63447	1.9476e-06	1.2461e-08	1.6557e-12	0.13661	1-2-3-5	0.63447	4
8063729	EDN3	20	8063729	rs259956	0.91894	0.4851	0.91521	0.99982	0.99972	0.62715	0.15111	0.6241	1.0019e-05	1.2429e-09	8.4656e-05	2.0034e-05	1.1227e-06	0.3078	7.2839e-05	4.6704e-07	3.5517e-10	1.1047e-09	9.6107e-11	2.6407e-06	7.2054e-05	2.433e-06	3.01e-08	0.058072	0.0015502	0.063466	1.2198e-05	4.0595e-08	9.6922e-11	1.1872e-10	5.046e-10	1.4171e-11	1.0981e-06	0.0082009	0.41937	1.6118e-06	4.5939e-09	9.6131e-12	0.14125	1-2-3-5	0.41937	4
8063531	FAM209B	20	8063531	rs2296130	0.9133	0.76312	0.94077	0.99645	0.99525	0.99903	0.99044	0.97586	1.7484e-06	4.99e-11	0.0003327	0.00012692	2.4937e-06	0.00042808	0.00021291	2.3456e-06	1.0015e-10	7.2339e-11	3.4516e-11	3.2948e-07	0.0028393	2.0645e-05	1.0179e-06	0.00094934	0.00017788	0.00023166	0.00097465	9.5533e-08	1.5886e-09	1.4911e-10	1.0159e-10	2.9477e-11	0.00022935	0.018098	0.0073841	8.2639e-07	9.5534e-07	7.3041e-11	0.96798	1-2-3-4-5	0.96798	5
8063497	CASS4	20	8063497	rs6092321	0.88939	0.18111	0.74149	0.99876	0.99698	0.24857	0.1075	0.2915	0.00054381	4.0281e-10	0.00031838	0.00015573	8.4084e-06	0.66086	0.001005	1.6807e-05	5.3764e-09	1.1529e-10	5.7287e-11	1.5554e-06	0.0007231	1.6533e-05	3.3914e-07	0.029421	0.0053274	0.084509	0.00021165	2.6899e-07	1.8577e-09	4.7518e-11	1.143e-10	1.3799e-11	1.7549e-05	0.0099201	0.11582	2.9063e-06	5.234e-08	7.4315e-12	0.091123	1-2	0.66086	2
8063444	TSHZ2	20	8063444	rs6022182	0.89033	0.43446	0.87262	0.98373	0.99985	0.62554	0.28486	0.9541	9.918e-08	4.0738e-07	5.0265e-05	1.0558e-05	1.853e-05	0.0387	2.1061e-06	1.0611e-08	2.1032e-11	2.7295e-08	2.1009e-08	0.016117	5.2324e-05	1.2728e-05	2.8809e-07	0.0045569	0.00056184	0.31904	4.9542e-07	2.4055e-09	1.1035e-11	5.343e-09	2.0361e-07	6.0047e-08	5.9697e-06	0.0019608	0.33664	1.2561e-05	4.829e-10	5.5416e-09	0.28226	1-2-3-5	0.33664	4
8063427	MOCS3	20	8063427	rs6096198	0.97016	0.8135	0.98122	0.99931	0.99913	0.9987	0.23339	0.99637	3.9075e-07	2.2814e-11	0.000297	8.2533e-06	2.1646e-06	0.00020928	0.00014433	3.9568e-08	2.3575e-10	9.4325e-11	3.2881e-12	3.9408e-07	0.00026623	9.2239e-05	5.0358e-08	0.00191	3.6551e-06	0.0010746	2.9772e-05	3.52e-06	5.4498e-11	2.2313e-11	5.1457e-10	2.3857e-12	2.5153e-05	0.00076556	0.76287	3.2373e-08	1.6021e-07	1.1743e-11	0.23229	1-2-3-5	0.76287	4
8063389	LOC284751	20	8063389	rs6067396	0.97642	0.56139	0.97852	0.93419	0.93345	0.99985	0.97794	0.87433	5.0454e-08	3.2713e-11	0.00076114	6.759e-05	3.064e-07	6.2472e-05	9.8495e-05	6.2613e-08	1.417e-12	8.7029e-10	6.7471e-11	9.1287e-08	0.064543	1.1116e-05	6.0879e-08	0.0050091	1.2368e-05	1.1581e-05	0.00064165	1.8178e-08	6.6187e-12	1.7013e-08	2.8654e-10	6.3394e-12	0.00042716	0.054477	0.016106	6.8064e-09	1.4169e-07	9.8592e-10	0.85777	1-2-3-4-5	0.85777	5
8063156	CD40	20	8063156	rs745307	0.909	0.79505	0.93981	0.78393	0.77899	0.99986	0.72449	0.54168	8.5002e-08	1.1456e-10	0.067777	2.9164e-05	1.5552e-06	7.9543e-05	0.0032189	1.8707e-08	3.7753e-12	7.2077e-08	3.1002e-11	3.8368e-07	0.1471	0.00051576	5.1753e-08	0.088292	3.3562e-06	2.3199e-05	0.0017199	2.6912e-07	3.2894e-12	7.6517e-08	1.185e-08	4.4175e-12	0.00064976	0.15011	0.1156	2.8572e-09	1.2607e-07	1.4324e-09	0.42489	1-2-3-4-5	0.42489	5
8062852	PKIG	20	8062852	rs6031631	0.98196	0.2151	0.95861	0.76211	0.76317	0.94416	0.91063	0.8067	5.298e-08	4.0989e-11	9.7796e-05	0.011358	0.014207	1.8119e-05	9.5728e-07	2.1092e-06	8.6449e-09	3.23e-11	1.2323e-09	0.0013246	0.17921	0.0028507	0.00067149	7.8404e-06	7.1869e-05	0.028173	0.00025676	3.3281e-07	2.4e-08	6.0933e-09	2.2625e-08	2.6837e-08	0.028166	0.0022683	0.042691	8.6438e-06	1.4511e-06	1.0857e-08	0.68861	1-2-3-4-5	0.68861	5
8062557	PPP1R16B	20	8062557	rs4812319	1	0.87608	1	0.0063679	0.0059572	1	0.042161	0.0069828	4.5245e-14	1.0271e-17	0.95164	5.5933e-12	2.7265e-13	1.0781e-11	0.0003705	7.1495e-15	1.4491e-18	9.9798e-09	1.5119e-18	3.9639e-14	0.039832	0.0019003	1.0856e-14	0.00090677	2.7438e-13	3.6785e-12	4.016e-05	6.1831e-08	1.2679e-18	8.0778e-10	3.1244e-09	3.4041e-19	0.00026052	0.00022855	0.0030231	3.3498e-16	6.3181e-09	4.3586e-11	0.0017988	3	0.95164	1
8062023	MAP1LC3A	20	8062023	rs2068474	0.81584	0.15162	0.57696	0.37206	0.3643	0.94702	0.98905	0.34335	3.227e-06	5.0739e-09	0.0034921	0.049247	3.562e-05	0.0018723	0.00010278	3.8475e-05	1.2887e-10	1.5641e-09	7.9299e-09	1.4675e-05	0.56842	9.454e-05	8.3585e-05	0.00068865	0.0010635	0.00062279	0.0076352	3.4004e-08	8.7102e-09	1.4295e-08	1.0553e-09	1.8604e-09	0.0065492	0.024082	0.0040241	1.4901e-06	1.6785e-06	1.4384e-09	0.33193	3-4	0.56842	2
8061772	MAPRE1	20	8061772	rs242551	0.99999	0.91972	0.99999	0.97199	0.97079	0.97558	0.99995	0.95131	1.8426e-09	9.3658e-15	3.3401e-09	0.0191	3.9834e-10	2.1229e-06	9.0994e-09	0.00011725	7.1545e-13	2.103e-15	6.2048e-10	1.3562e-10	0.008863	3.4442e-10	3.2851e-06	5.0894e-07	0.0051722	6.7253e-06	0.0010793	3.316e-11	5.8045e-08	2.509e-10	5.467e-15	5.7594e-11	4.8259e-05	0.014358	3.7837e-05	2.0111e-05	1.0127e-06	1.3371e-11	0.95119	1-2-3-4-5	0.95119	5
8061542	HM13	20	8061542	rs4607	0.98349	0.21052	0.96167	0.13828	0.13651	0.99932	0.979	0.11203	9.1984e-08	9.4459e-11	0.016273	0.00059081	1.8354e-06	4.7739e-05	6.3932e-05	2.089e-07	4.5005e-12	4.0593e-09	2.3457e-10	4.2135e-07	0.84318	0.0001203	4.2642e-07	0.00083728	2.1869e-05	1.9455e-05	0.0017025	1.4067e-08	2.1072e-11	2.9777e-08	1.7146e-09	2.9227e-11	0.001558	0.025254	0.0036377	1.4851e-08	9.3991e-08	9.6406e-10	0.10669	3-4	0.84318	2
8061447	PYGB	20	8061447	rs1044573	0.98944	0.52159	0.98986	0.53211	0.52137	0.79866	0.99986	0.42282	2.3805e-07	1.5479e-11	1.381e-05	0.18184	4.3891e-07	4.8546e-05	2.0211e-06	0.00066122	6.0547e-12	4.2241e-12	7.2382e-09	1.1235e-07	0.28459	4.7881e-07	4.7459e-05	9.6838e-06	0.018725	1.5142e-05	0.010067	5.952e-10	2.4376e-08	4.7767e-09	4.9853e-12	8.0233e-10	0.0013987	0.081214	5.266e-05	6.1966e-06	8.9621e-07	2.7628e-10	0.4213	1-2-3-4-5	0.4213	5
8061416	CST7	20	8061416	rs6050114	0.99871	0.41374	0.99843	0.98409	0.98408	0.99278	0.99995	0.98844	1.6067e-09	3.7249e-12	1.199e-06	0.0068028	3.9512e-07	1.8937e-06	1.1519e-08	5.8897e-07	6.3948e-13	8.5367e-13	4.3999e-09	1.8761e-07	0.0042792	2.3689e-07	0.00018669	2.3305e-07	0.00018042	2.3377e-05	6.3852e-06	3.2971e-11	1.8634e-09	6.9214e-10	4.7797e-12	3.4359e-08	0.0046405	0.00028249	2.4236e-05	2.6548e-05	8.9214e-08	4.8952e-09	0.98354	1-2-3-4-5	0.98354	5
8061211	DTD1	20	8061211	rs7262824	0.86793	0.42951	0.84725	0.26039	0.26008	0.41475	0.99322	0.23781	2.5907e-07	1.6119e-09	0.00013811	0.57963	2.7483e-06	0.0016398	3.0964e-06	2.6909e-05	8.918e-12	6.2447e-10	4.9567e-08	4.472e-06	0.15702	3.9717e-06	0.00036467	0.00064266	0.0031351	0.00044493	0.00028617	1.062e-09	4.8497e-09	1.9886e-08	3.5967e-10	8.0648e-09	0.0024396	0.019657	0.0039008	2.9002e-06	9.0382e-08	1.6697e-09	0.23065	4	0.57963	1
8061186	SEC23B	20	8061186	rs1022684	0.98603	0.16745	0.9592	0.9993	0.99924	0.65307	0.091467	0.64114	8.5896e-06	9.1341e-10	5.5181e-05	0.0002299	1.3462e-06	0.2412	4.5606e-05	5.9089e-07	1.1914e-10	3.1796e-10	1.2686e-10	3.6749e-06	0.0004033	1.779e-06	2.7121e-07	0.1107	0.00064647	0.10483	1.2307e-05	9.6305e-09	9.9176e-11	7.938e-11	2.0192e-10	2.7413e-11	5.1797e-06	0.0055578	0.45169	1.0039e-06	3.2876e-09	8.0956e-12	0.08461	1-2-3-5	0.45169	4
8061129	MGME1	20	8061129	rs3736771	0.96813	0.28744	0.94488	0.42806	0.42733	0.99994	0.71515	0.42184	5.1207e-08	4.6319e-11	0.19273	2.2081e-05	1.343e-06	2.2543e-05	0.00036899	9.3298e-09	2.681e-12	5.0661e-08	8.6341e-12	2.6276e-07	0.36362	0.0075007	5.7515e-08	0.0064342	6.81e-07	1.0359e-05	0.00036332	2.6854e-07	2.4358e-12	3.0055e-08	7.5658e-08	2.6225e-12	0.0080628	0.014595	0.07778	1.0615e-09	1.6465e-07	5.7196e-09	0.32849	3-4	0.36362	2
8061114	DSTN	20	8061114	rs3790316	0.97699	0.34091	0.96602	0.93769	0.93688	0.99992	0.98244	0.95233	1.1629e-07	2.033e-11	0.00345	2.749e-05	1.0092e-06	2.8203e-05	0.00017318	5.7686e-08	8.5373e-12	5.094e-10	6.7989e-12	1.2796e-07	0.037984	0.00054241	1.1695e-07	0.00065592	2.2815e-06	1.7919e-05	0.00063256	2.3939e-07	2.3077e-11	1.2633e-09	1.4933e-09	2.9592e-12	0.020306	0.0047144	0.012687	5.2587e-09	2.9005e-06	2.905e-09	0.91877	1-2-3-4-5	0.91877	5
8061075	SNRPB2	20	8061075	rs3171297	0.94535	0.6352	0.95549	0.99991	0.99991	0.99523	0.13182	0.9919	4.8761e-08	9.364e-10	3.1376e-05	1.2074e-05	1.2592e-06	0.0021444	8.0244e-07	6.4832e-09	6.5646e-12	1.0477e-09	6.4407e-11	7.732e-06	3.5969e-05	3.5841e-06	3.3284e-08	0.0053476	1.642e-05	0.0025832	2.0367e-07	1.6848e-09	2.8243e-12	9.5848e-11	3.2512e-09	2.7146e-11	1.373e-06	0.00051598	0.85806	6.3685e-08	1.9766e-10	3.3904e-11	0.13124	1-2-3-5	0.85806	4
8061013	ISM1	20	8061013	rs6105055	0.94872	0.46891	0.94432	0.99983	0.99743	0.53167	0.41936	0.38952	9.4012e-05	2.8785e-11	2.9367e-05	3.1875e-05	1.1898e-06	0.43612	0.00085268	3.5353e-05	8.9187e-10	9.9132e-12	9.7259e-12	1.6838e-07	0.0001022	1.3317e-06	5.1397e-08	0.055268	0.014486	0.017554	0.0014218	1.1247e-07	1.6848e-09	6.8561e-12	9.5832e-12	2.0417e-12	1.4437e-06	0.10203	0.070716	3.045e-06	1.0661e-07	6.6926e-13	0.30125	1-2	0.43612	2
8060997	SPTLC3	20	8060997	rs168621	0.82464	0.48382	0.81602	0.57086	0.538	0.99969	0.24325	0.51775	4.6902e-07	2.7054e-10	0.36259	4.4137e-05	3.6802e-06	0.00016079	0.031205	5.0866e-08	4.1879e-11	1.3935e-08	4.6016e-11	9.0315e-07	0.051539	0.013114	1.1181e-07	0.028258	4.2452e-06	9.2096e-05	0.0016409	1.7602e-05	2.0307e-11	2.2844e-09	1.9316e-08	8.2166e-12	0.0018462	0.006807	0.32131	7.1315e-09	1.0342e-06	4.2504e-10	0.18137	3	0.36259	1
8060949	ANKEF1	20	8060949	rs6039663	0.99995	0.98245	0.99998	1	1	0.99868	0.81058	0.99963	1.9527e-09	2.4311e-13	9.5682e-08	1.5624e-08	1.9287e-09	4.0232e-05	1.6312e-07	9.1566e-10	4.7447e-13	6.8782e-13	9.8472e-14	8.0269e-09	3.9905e-07	2.3232e-08	1.8463e-10	9.819e-05	2.6667e-06	0.0012757	2.2614e-07	4.6482e-10	9.7852e-13	5.792e-13	6.6058e-12	1.5286e-13	4.7424e-08	0.0002238	0.18801	1.8022e-07	4.3456e-10	7.0256e-13	0.81035	1-2-3-4-5	0.81035	5
8060854	PLCB1	20	8060854	rs227130	0.93962	0.52636	0.94083	0.1469	0.14637	0.99996	0.93911	0.12793	1.4437e-08	1.4106e-11	0.042296	1.197e-05	2.537e-06	5.7504e-06	0.00010809	3.7513e-09	6.3105e-12	3.5203e-08	5.7536e-12	2.741e-07	0.80764	0.00062983	6.9775e-08	0.0026102	3.129e-07	1.4814e-05	0.00042116	8.8752e-08	3.7662e-12	1.57e-07	9.261e-09	2.7705e-12	0.0025264	0.018977	0.015223	1.2909e-09	9.1186e-08	3.1286e-09	0.10954	3-4	0.80764	2
8060813	MCM8	20	8060813	rs236189	0.87277	0.45843	0.86022	0.99919	0.99919	0.99794	0.15444	0.99835	1.6895e-07	3.2228e-10	0.00037508	3.5967e-05	5.0661e-06	0.00029472	7.7382e-06	2.2608e-08	2.3104e-11	5.4601e-10	3.4057e-11	4.0399e-06	0.00033422	3.7044e-05	1.4515e-07	0.00047816	4.5034e-06	0.0017142	2.0266e-06	2.1885e-08	1.3302e-11	8.1637e-11	1.7897e-09	1.9497e-11	1.6794e-05	0.00011934	0.84264	4.9943e-08	4.0808e-09	3.2657e-11	0.15393	1-2-3-5	0.84264	4
8060675	CDC25B	20	8060675	rs4813643	0.99995	0.99803	0.99998	0.46941	0.46252	1	0.12361	0.44655	1.1522e-10	2.0886e-14	0.48648	1.1406e-08	5.3026e-10	2.7875e-08	0.0065342	1.2202e-11	4.3716e-15	1.1524e-08	3.3494e-15	7.7504e-11	0.036282	0.0071072	1.746e-11	0.021261	5.5709e-10	9.6356e-09	0.00034874	3.9962e-06	2.2888e-15	9.8629e-10	1.078e-08	6.3192e-16	0.00071962	0.0025449	0.355	6.2172e-13	1.8126e-07	1.3398e-10	0.083716	3	0.48648	1
8060286	DTYMK	2	8060286	rs7588212	0.95929	0.7139	0.97241	0.99942	0.99932	0.99821	0.63746	0.99822	1.2182e-06	8.0881e-11	0.00019434	3.8825e-05	1.8667e-05	0.00032715	7.5386e-05	1.8281e-07	3.6914e-10	5.0632e-11	1.0768e-11	2.4378e-06	0.00021529	6.7385e-05	5.9012e-07	0.00058747	8.1794e-06	0.0013909	2.4502e-05	5.173e-07	3.4923e-10	1.2653e-11	4.8666e-10	1.8413e-11	3.8841e-05	0.00030259	0.35988	1.5043e-07	1.8778e-07	1.6757e-11	0.63683	1-2-3-4-5	0.63683	5
8060225	HDLBP	2	8060225	rs12619647	0.84659	0.24534	0.72714	0.99579	0.96732	0.60591	0.30904	0.58268	0.0046354	3.6577e-10	0.00027214	0.0010401	4.5464e-06	0.30725	0.020324	0.00018422	3.5267e-08	1.361e-10	6.3341e-10	2.1089e-06	0.0028602	5.7552e-06	7.6968e-07	0.048253	0.00591	0.075059	0.0033293	2.5793e-06	1.8821e-08	4.635e-10	1.6578e-10	1.3087e-10	2.1892e-05	0.023266	0.23516	5.5584e-06	5.6299e-07	5.5114e-11	0.27242	1-2	0.30725	2
8060205	PASK	2	8060205	rs6719155	0.85441	0.22321	0.71988	0.99916	0.99918	0.28368	0.11762	0.97916	4.5253e-06	9.7778e-10	0.00025364	0.00012481	2.8685e-05	0.018647	2.0313e-05	5.9332e-07	1.1742e-09	1.9936e-10	1.4033e-10	4.7918e-05	0.00033091	2.7535e-05	1.039e-06	0.00082432	0.00022126	0.69723	8.105e-06	4.7786e-08	6.8226e-10	6.0657e-11	1.0399e-09	2.4932e-10	2.1094e-05	0.00040374	0.16529	9.27e-06	1.3202e-08	3.9594e-11	0.1165	1-2-5	0.69723	3
8059413	DOCK10	2	8059413	rs6436515	0.99979	0.38702	0.99972	0.008526	0.0081815	1	0.99869	0.010221	1.7971e-10	5.2521e-13	0.0011851	7.602e-07	3.4494e-09	3.242e-07	5.9386e-06	1.5818e-10	7.1874e-15	6.844e-11	2.0535e-13	1.6001e-09	0.98745	1.2686e-05	1.0681e-09	1.7143e-05	1.6971e-08	8.5928e-08	0.00033849	1.3813e-09	3.0183e-14	3.0506e-09	3.9425e-11	4.2342e-14	0.002829	0.00078458	8.6706e-05	1.8905e-11	4.6064e-08	1.86e-10	0.0072926	3-4	0.98745	2
8059376	SERPINE2	2	8059376	rs12476888	0.99996	0.88806	0.99998	0.99997	1	0.90959	0.14959	0.99946	1.6169e-11	2.8351e-10	2.5375e-08	5.5372e-09	1.0358e-08	0.00041651	3.0598e-10	2.0445e-12	1.0125e-14	1.7907e-10	2.4068e-11	2.9883e-05	2.4468e-08	3.405e-08	1.6875e-10	9.3456e-05	3.268e-06	0.08996	9.349e-11	2.5262e-12	4.6172e-15	3.6196e-11	1.0788e-08	8.5401e-11	1.0082e-08	2.7013e-05	0.75991	6.8368e-07	4.0798e-13	1.6371e-10	0.14956	1-2-3-5	0.75991	4
8059350	AP1S3	2	8059350	rs7599342	0.99893	0.18624	0.99709	0.99888	0.99889	0.97653	0.33072	0.99989	9.5958e-09	2.2014e-12	5.6424e-05	1.4675e-06	0.0001343	2.5197e-06	2.2703e-06	1.0724e-09	4.0343e-09	1.3978e-11	3.6229e-13	1.6717e-05	3.1735e-05	0.00069889	1.1563e-06	1.492e-05	5.0236e-08	0.023315	3.5106e-07	9.5708e-07	6.6795e-10	1.9382e-12	9.8798e-09	4.2843e-11	0.00018264	3.6182e-06	0.64504	3.9338e-07	1.2856e-07	1.3537e-10	0.3305	1-2-3-5	0.64504	4
8059279	EPHA4	2	8059279	rs4613266	0.99485	0.72008	0.99633	1	1	0.12111	0.06065	0.098257	1.5367e-07	2.9518e-10	1.3479e-06	7.7748e-07	4.6239e-08	0.85362	5.3764e-07	2.0174e-08	2.7823e-12	3.4152e-11	4.5215e-11	4.7596e-07	1.7048e-06	6.3543e-08	1.4175e-09	0.031597	0.0057551	0.019508	2.1803e-07	1.9933e-10	2.1632e-12	1.2076e-11	1.6788e-11	5.2043e-12	3.5448e-08	0.010767	0.034623	1.3627e-06	5.5107e-11	8.8422e-13	0.044123	1-2	0.85362	2
8059158	GLB1L	2	8059158	rs35328001	0.99997	0.9982	0.99998	0.99804	0.99763	1	0.7791	0.99804	1.5883e-10	1.9325e-14	0.000575	9.6846e-09	8.4929e-09	4.0927e-08	0.00033599	2.7856e-11	1.9477e-13	2.8435e-11	3.2644e-15	8.6025e-10	0.00037473	0.00053561	3.3757e-10	0.00039393	1.2314e-09	3.1413e-07	6.6732e-05	6.8442e-06	1.5117e-13	8.13e-12	7.4802e-10	8.4621e-15	0.00047342	0.00021314	0.21905	3.016e-11	3.7523e-06	5.1019e-11	0.77797	1-2-3-4-5	0.77797	5
8059097	CNPPD1	2	8059097	rs1043160	1	0.36756	1	1	1	0.9994	0.023957	1	8.266e-13	1.7825e-15	6.5309e-11	1.1635e-11	2.2391e-09	1.3188e-08	1.8943e-11	7.1822e-14	6.4516e-14	1.3434e-15	1.2811e-16	3.9598e-08	6.8561e-11	4.6384e-09	1.8167e-11	1.165e-08	7.3735e-11	0.00059581	2.5977e-12	1.6803e-11	8.0104e-15	1.4147e-16	3.3714e-12	2.9916e-14	8.7321e-10	8.5546e-10	0.97545	1.5223e-09	6.4484e-13	1.7419e-14	0.023957	1-2-3-5	0.97545	4
8059081	SLC23A3	2	8059081	rs3210652	0.82277	0.233	0.68287	0.99393	0.99077	0.86862	0.86829	0.82416	0.00014514	8.8829e-10	0.00056784	0.0020355	1.4395e-05	0.061325	0.00042546	0.00044419	2.7464e-09	2.4564e-10	1.1812e-09	3.6916e-06	0.0033769	1.9773e-05	2.3324e-06	0.0050731	0.046826	0.020558	0.0021474	1.7021e-07	2.2326e-08	4.1948e-10	2.094e-10	1.8827e-10	5.0905e-05	0.053473	0.043574	2.9357e-05	4.1419e-07	4.3879e-11	0.75991	1-2-3-4-5	0.75991	5
8058695	BARD1	2	8058695	rs6744811	0.99788	0.52327	0.99794	0.99742	0.99741	0.99999	0.97062	0.99685	2.1302e-09	5.5231e-12	0.00017413	2.9061e-06	1.2341e-07	2.6563e-06	1.3246e-06	1.1149e-09	2.6214e-13	2.389e-10	3.3946e-12	8.6411e-08	0.0022411	2.269e-05	1.6751e-08	8.7811e-05	2.5993e-07	4.9101e-06	3.3072e-06	2.3923e-09	6.6984e-13	9.9786e-10	2.9241e-09	2.9516e-12	0.00014307	0.00063701	0.029082	1.6271e-09	4.4127e-09	3.0221e-09	0.9676	1-2-3-4-5	0.9676	5
8058147	PPIL3	2	8058147	rs11894842	1	0.5272	1	1	1	1	0.95581	1	2.5672e-15	5.9682e-19	3.1086e-12	1.1324e-15	4.1754e-13	4.725e-12	1.8295e-12	4.9353e-16	9.3735e-17	4.8853e-17	1.4754e-19	3.1235e-12	3.7393e-12	2.9327e-10	1.7758e-14	3.4095e-10	1.0141e-13	5.966e-09	4.8416e-13	1.4981e-12	4.7188e-17	1.0993e-17	2.2713e-14	1.8478e-17	1.0889e-10	1.4089e-10	0.044187	1.9466e-13	3.3452e-13	5.9453e-16	0.95581	1-2-3-4-5	0.95581	5
8057954	C2orf66	2	8057954	rs6434883	0.89151	0.36693	0.8599	0.98508	0.98938	0.94197	0.81946	0.96572	7.4403e-07	5.4679e-08	0.0025389	0.0018857	4.6687e-05	0.0094487	5.8628e-05	4.5284e-07	7.5053e-11	1.4206e-08	8.9399e-08	0.0043834	0.0056153	9.4426e-05	2.3607e-05	0.0037534	0.0023148	0.039897	2.687e-05	2.4676e-08	4.3431e-10	2.0455e-08	7.4372e-08	3.1693e-07	0.00033277	0.0086365	0.12032	3.1593e-05	2.1185e-08	1.8928e-08	0.80059	1-2-3-4-5	0.80059	5
8057736	TMEM194B	2	8057736	rs11685221	0.99999	0.34505	0.99998	1	1	0.99821	0.12593	0.99932	5.3022e-10	8.0441e-12	2.5537e-07	1.0189e-08	2.7376e-09	0.00030425	5.1255e-08	4.5671e-11	1.2199e-13	2.1848e-11	4.1021e-13	1.551e-07	1.7674e-07	1.0282e-07	5.8504e-11	0.00032001	2.1599e-06	0.0014809	8.5256e-09	5.1476e-10	4.1589e-14	1.8761e-12	5.4909e-10	3.9286e-13	2.0547e-08	5.5312e-05	0.87196	3.1685e-08	3.461e-11	3.2342e-12	0.12587	1-2-3-5	0.87196	4
8057732	TMEM194B	2	8057732	rs4638823	1	0.32126	1	1	1	0.99999	0.038882	0.99993	3.2544e-14	1.1003e-14	5.2432e-09	1.6434e-12	2.1332e-12	5.9157e-08	3.7451e-10	2.7825e-15	3.2071e-17	8.4214e-12	3.8983e-16	2.8828e-09	1.4999e-09	4.3649e-09	3.4057e-14	7.1441e-05	2.3273e-10	5.5054e-06	3.0657e-11	4.2724e-12	8.2773e-18	2.1794e-13	8.9974e-10	3.203e-15	5.5428e-10	2.5381e-06	0.96104	3.6593e-11	2.0233e-13	2.3455e-12	0.03888	1-2-3-5	0.96104	4
8057554	CACYBP	1	8057554	rs1046439	1	0.5	1	0.023164	0.022686	0.97827	1	0.019663	1.3426e-11	6.5545e-15	1.7876e-07	0.02171	2.9555e-10	4.0034e-09	1.1935e-09	5.0968e-07	1.327e-15	4.0267e-14	1.1558e-09	4.4088e-11	0.95366	3.1694e-09	2.5656e-06	8.1842e-09	1.8428e-05	4.0975e-09	0.00047743	5.1447e-13	7.1911e-11	2.4571e-08	2.3282e-14	6.1435e-11	0.001464	0.0044706	5.8839e-08	1.6209e-08	3.6326e-08	4.8267e-10	0.018197	3-4	0.95366	2
8057517	NCKAP1	2	8057517	rs4427983	0.85147	0.52032	0.85463	0.99924	0.99903	0.80769	0.38273	0.89569	6.3211e-06	4.6873e-10	0.0002437	7.8478e-05	6.8961e-06	0.077004	0.00014622	1.2647e-06	6.9751e-10	2.4439e-10	8.9974e-11	4.8924e-06	0.00038868	1.8581e-05	2.7887e-07	0.015689	0.0017297	0.11347	6.2648e-05	1.7009e-07	5.3067e-10	8.4513e-11	4.681e-10	4.2263e-11	1.3582e-05	0.0089564	0.41068	5.9168e-06	4.193e-08	1.9564e-11	0.37149	1-2-3-5	0.41068	4
8057394	SESTD1	2	8057394	rs12987285	0.95373	0.37278	0.93777	0.99981	0.99977	0.95832	0.93105	0.9933	5.5482e-06	6.197e-11	3.7516e-05	5.0316e-05	2.4893e-06	0.0048699	1.818e-05	2.3813e-06	5.129e-10	1.5966e-11	2.6231e-11	7.5956e-07	9.0136e-05	2.2969e-06	2.8675e-07	0.00032384	0.00046991	0.036243	1.9269e-05	1.8382e-08	1.3717e-09	9.8723e-12	2.5716e-11	2.5203e-11	3.9193e-06	0.00081643	0.027447	3.9282e-05	1.7471e-08	3.6026e-12	0.92956	1-2-3-4-5	0.92956	5
8056943	KIAA1715	2	8056943	rs9646792	0.99996	0.90769	0.99998	1	1	0.043761	0.010812	0.086643	5.1904e-08	1.6284e-12	1.5483e-08	8.5904e-09	2.7069e-10	0.9047	1.232e-07	1.7571e-09	1.0903e-12	2.0371e-13	9.1403e-14	4.032e-09	4.7431e-08	4.1734e-10	1.1411e-11	0.0070951	0.00070196	0.05084	3.4273e-08	4.5459e-11	2.8838e-13	4.9759e-14	1.307e-13	1.6764e-14	5.2501e-10	0.00086316	0.026556	5.0503e-07	9.195e-12	4.5542e-15	0.0092464	1-2	0.9047	2
8056837	GPR155	2	8056837	rs6721622	0.90488	0.54201	0.91078	0.99884	0.99846	0.90167	0.71004	0.97613	6.6214e-05	1.8891e-09	0.00037077	0.00012058	5.4712e-05	0.013744	0.00015863	2.2343e-05	1.5616e-07	3.0284e-09	1.6408e-10	1.3373e-05	0.00044551	4.4684e-05	1.1064e-05	0.0045171	0.00071602	0.083554	0.0001424	1.9432e-06	5.5743e-07	3.6034e-10	1.994e-09	2.7535e-10	9.5745e-05	0.0035694	0.18743	2.8304e-05	2.9318e-06	1.0683e-10	0.70489	1-2-3-4-5	0.70489	5
8056491	SCN9A	2	8056491	rs6721003	0.99994	0.58486	0.99994	0.0077177	0.0073609	1	0.99998	0.0093219	3.8776e-11	5.7495e-14	1.2159e-05	1.2276e-06	1.1385e-09	2.0049e-08	1.1508e-07	3.0553e-10	2.3776e-15	1.5456e-12	1.9546e-13	2.1663e-10	0.98974	4.6508e-07	3.0579e-09	4.4801e-07	1.2222e-08	8.1788e-09	0.00035668	7.0405e-11	9.5506e-14	2.0698e-09	1.6628e-12	6.1779e-14	0.0025288	0.00056788	4.2427e-06	2.1521e-11	6.071e-08	1.4229e-10	0.0067883	3-4	0.98974	2
8056408	GALNT3	2	8056408	rs16851057	0.86005	0.34054	0.80519	0.99847	0.99729	0.9857	0.90939	0.98819	1.5618e-05	1.8823e-10	0.00024986	0.00020512	1.2996e-05	0.0041717	0.00017658	1.1396e-05	1.5502e-09	6.6115e-11	4.8924e-11	1.6452e-06	0.00095435	3.2025e-05	9.4258e-07	0.00090708	0.00035617	0.0095182	0.00097508	4.7742e-07	4.1725e-09	4.3173e-11	1.5152e-10	2.4716e-11	7.7385e-05	0.0037881	0.075526	1.8614e-06	2.5665e-06	1.6167e-11	0.90302	1-2-3-4-5	0.90302	5
8056047	WDSUB1	2	8056047	rs17494490	0.99849	0.73423	0.99896	0.73204	0.73235	0.96712	0.95384	0.99996	2.6793e-09	1.0536e-12	6.5696e-07	1.3732e-05	0.015701	1.6725e-06	1.4792e-08	4.2454e-09	4.0428e-09	2.6453e-13	2.1085e-12	0.00031421	2.174e-05	0.0063372	0.01092	2.0413e-07	3.1114e-07	0.0059154	7.2405e-08	2.8096e-07	6.5962e-08	9.7765e-13	1.4882e-08	5.4401e-08	0.23465	1.05e-06	0.017888	9.7732e-06	3.0161e-06	2.1847e-08	0.70822	1-2-3-4-5	0.70822	5
8055862	ARL5A	2	8055862	rs1799	0.83427	0.19864	0.66725	0.9953	0.99418	0.89785	0.29374	0.6889	2.5619e-05	2.9138e-09	0.002041	0.00036779	2.2902e-05	0.088406	0.00088003	1.9921e-06	5.6179e-10	4.3512e-09	2.9854e-10	8.3987e-06	0.0021798	5.2547e-05	7.3333e-07	0.17584	0.00070885	0.012603	0.00021227	1.9702e-07	2.8127e-10	7.1382e-10	1.6402e-09	5.6618e-11	3.1754e-05	0.040443	0.42638	4.8445e-07	3.7035e-08	4.7975e-11	0.2498	1-2-3-5	0.42638	4
[truncated: 1,440 more rows]
