# Supplementary material for: Insight into Genotype-Phenotype Associations through eQTL Mapping in Multiple Cell Types in Health and Immune-Mediated Disease
Source: PLoS Genet. 2016 Mar 25;12(3):e1005908. doi: 10.1371/journal.pgen.1005908 (PMC4807835; doi:10.1371/journal.pgen.1005908)
Supplement: S1 Data — Compressed tarball containing a folder of eQTL summary statistics from each analysis. (GZ) [file pgen.1005908.s027.gz › S1_data/IBD_HV_all_cis_max_n/Joint_Bcell_allcis_maxn.txt]

PROBEID	ENTREZID	SYMBOL	snps	chr	fdr	scores	pval
8073752	55007	FAM118A	rs136584	22	0	62.36	2.86075111504054e-15
8073752	55007	FAM118A	rs104664	22	0	58.15	2.42874193425041e-14
8073752	55007	FAM118A	rs3827393	22	0	58.15	2.42874193425041e-14
8073752	55007	FAM118A	rs3747240	22	0	58.15	2.42874193425041e-14
8073752	55007	FAM118A	rs6006992	22	0	58.15	2.42874193425041e-14
8073752	55007	FAM118A	rs470062	22	0	58.15	2.42874193425041e-14
8073752	55007	FAM118A	rs226503	22	0	45.45	1.56585534941186e-11
8073752	55007	FAM118A	rs6007594	22	5.30519124527621e-05	25.12	5.38712266804329e-07
8073752	55007	FAM118A	rs1044744	22	5.89411517421817e-05	24.81	6.32683877715364e-07
8073752	55007	FAM118A	rs7284306	22	0.000397598645081814	21.59	3.37607488388854e-06
8073752	55007	FAM118A	rs720682	22	0.000754582097304873	20.48	6.02576115176209e-06
8073752	55007	FAM118A	rs1022476	22	0.0051667819714541	16.36	5.23790588199753e-05
8073578	91689	SMDT1	rs133380	22	0	59.03	1.55286299128556e-14
8073578	91689	SMDT1	rs13057094	22	0	59.03	1.55286299128556e-14
8073578	91689	SMDT1	rs133382	22	0	59.03	1.55286299128556e-14
8073578	91689	SMDT1	rs4147640	22	0	59.03	1.55286299128556e-14
8073578	91689	SMDT1	rs1801311	22	0	59.03	1.55286299128556e-14
8073578	91689	SMDT1	rs4147638	22	0	59.03	1.55286299128556e-14
8073578	91689	SMDT1	rs6002609	22	0	59.03	1.55286299128556e-14
8073578	91689	SMDT1	rs11090076	22	0	59.03	1.55286299128556e-14
8073578	91689	SMDT1	rs764481	22	0	59.03	1.55286299128556e-14
8073578	91689	SMDT1	rs6002616	22	0	58.09	2.50395923254534e-14
8073578	91689	SMDT1	rs5758566	22	0	57.85	2.82886982147289e-14
8073578	91689	SMDT1	rs133368	22	0	57.85	2.82886982147289e-14
8073578	91689	SMDT1	rs133369	22	0	57.85	2.82886982147289e-14
8073578	91689	SMDT1	rs28624811	22	0	57.62	3.17975914330422e-14
8073578	91689	SMDT1	rs133299	22	0	43.58	4.06977140751669e-11
8073578	91689	SMDT1	rs133302	22	0	43.58	4.06977140751669e-11
8073578	91689	SMDT1	rs133337	22	0	43	5.47398647800517e-11
8073578	91689	SMDT1	rs133367	22	0	42.91	5.73169239319472e-11
8073578	91689	SMDT1	rs6519313	22	0	36.47	1.55034141090026e-09
8073578	91689	SMDT1	rs133295	22	0	32.22	1.37666348940412e-08
8073578	91689	SMDT1	rs5751194	22	1.86759400747048e-05	27.04	1.9928852633867e-07
8073578	91689	SMDT1	rs7245	22	4.14306602044501e-05	25.99	3.43190416436843e-07
8073578	91689	SMDT1	rs2284087	22	4.14306602044501e-05	25.99	3.43190416436843e-07
8073578	91689	SMDT1	rs5758589	22	4.14306602044501e-05	25.99	3.43190416436843e-07
8073578	91689	SMDT1	rs1063392	22	4.790112254108e-05	25.81	3.76731546079873e-07
8073578	91689	SMDT1	rs133335	22	0.000147446530031656	23.14	1.50624488667619e-06
8073578	91689	SMDT1	rs28670611	22	0.000271733214562694	22.34	2.28399272015327e-06
8073578	91689	SMDT1	rs9306356	22	0.00695042013267584	15.76	7.19068321154237e-05
8073578	91689	SMDT1	rs133309	22	0.0340906266510562	12.35	0.00044098647251007
8125436	3127	HLA-DRB5	rs9270986	6	0	58.57	1.96185202595956e-14
8125436	3127	HLA-DRB5	rs9271055	6	0	58.57	1.96185202595956e-14
8125436	3127	HLA-DRB5	rs28490179	6	0	56.89	4.60883501371292e-14
8125436	3127	HLA-DRB5	rs9271366	6	0	52.89	3.52760980808602e-13
8125436	3127	HLA-DRB5	rs3135352	6	0	52.7	3.8859110765795e-13
8125436	3127	HLA-DRB5	rs3135391	6	0	52.7	3.8859110765795e-13
8125436	3127	HLA-DRB5	rs3135388	6	0	52.7	3.8859110765795e-13
8125436	3127	HLA-DRB5	rs3129889	6	0	52.7	3.8859110765795e-13
8125436	3127	HLA-DRB5	rs3129860	6	0	51.8	6.1451809407757e-13
8125436	3127	HLA-DRB5	rs3129868	6	0	51.8	6.1451809407757e-13
8125436	3127	HLA-DRB5	rs7197	6	0	42.83	5.97094211529737e-11
8125436	3127	HLA-DRB5	rs9271775	6	0	42.2	8.24000189632635e-11
8125436	3127	HLA-DRB5	rs2239802	6	0	39.68	2.99173594175092e-10
8125436	3127	HLA-DRB5	rs2395182	6	0	39.68	2.99173594175092e-10
8125436	3127	HLA-DRB5	rs3129888	6	0	39.43	3.40032601009013e-10
8125436	3127	HLA-DRB5	rs2395165	6	0	36.54	1.49565299677271e-09
8125436	3127	HLA-DRB5	rs3129883	6	0	33.37	7.61902358679013e-09
8125436	3127	HLA-DRB5	rs3129886	6	0	33.37	7.61902358679013e-09
8125436	3127	HLA-DRB5	rs9271100	6	1.27487370531325e-05	29.62	5.25598178177697e-08
8125436	3127	HLA-DRB5	rs9271170	6	1.27487370531325e-05	29.62	5.25598178177697e-08
8125436	3127	HLA-DRB5	rs3129867	6	1.26466944168957e-05	29.49	5.62059559451133e-08
8125436	3127	HLA-DRB5	rs984778	6	1.23191750478637e-05	29.15	6.69857437849136e-08
8125436	3127	HLA-DRB5	rs3135338	6	1.23191750478637e-05	29.15	6.69857437849136e-08
8125436	3127	HLA-DRB5	rs2395173	6	1.23191750478637e-05	29.15	6.69857437849136e-08
8125436	3127	HLA-DRB5	rs3135395	6	1.23191750478637e-05	29.15	6.69857437849136e-08
8125436	3127	HLA-DRB5	rs9270856	6	2.14404894980628e-05	28.25	1.06614631592584e-07
8125436	3127	HLA-DRB5	rs9271348	6	2.09156140782607e-05	27.86	1.30418262316377e-07
8125436	3127	HLA-DRB5	rs6903608	6	4.2698505057005e-05	26.22	3.04650923139723e-07
8125436	3127	HLA-DRB5	rs9268880	6	4.2698505057005e-05	26.22	3.04650923139723e-07
8125436	3127	HLA-DRB5	rs3129871	6	4.16661667938343e-05	26.03	3.36153085561796e-07
8125436	3127	HLA-DRB5	rs3135344	6	4.72823950495625e-05	25.62	4.15708315758129e-07
8125436	3127	HLA-DRB5	rs6923504	6	4.70331760773379e-05	25.6	4.200393976022e-07
8125436	3127	HLA-DRB5	rs9271300	6	7.06419041176175e-05	24.41	7.7863471981336e-07
8125436	3127	HLA-DRB5	rs34369284	6	0.000183296429811123	22.97	1.64549308826292e-06
8125436	3127	HLA-DRB5	rs2395166	6	0.000243072776480242	22.47	2.13451352772039e-06
8125436	3127	HLA-DRB5	rs2097431	6	0.00125025217508182	19.12	1.22751799466665e-05
8125436	3127	HLA-DRB5	rs3129846	6	0.00173198696875196	18.48	1.716966425498e-05
8125436	3127	HLA-DRB5	rs3135342	6	0.00173198696875196	18.48	1.716966425498e-05
8125436	3127	HLA-DRB5	rs3129848	6	0.00173198696875196	18.48	1.716966425498e-05
8125436	3127	HLA-DRB5	rs2395172	6	0.00173198696875196	18.48	1.716966425498e-05
8125436	3127	HLA-DRB5	rs3129858	6	0.00173198696875196	18.48	1.716966425498e-05
8125436	3127	HLA-DRB5	rs983561	6	0.00173198696875196	18.48	1.716966425498e-05
8125436	3127	HLA-DRB5	rs2395174	6	0.00173198696875196	18.48	1.716966425498e-05
8125436	3127	HLA-DRB5	rs3129876	6	0.00173198696875196	18.48	1.716966425498e-05
8125436	3127	HLA-DRB5	rs3129881	6	0.00173198696875196	18.48	1.716966425498e-05
8125436	3127	HLA-DRB5	rs3129878	6	0.00203567285543854	18.09	2.10705133469847e-05
8125436	3127	HLA-DRB5	rs2097432	6	0.0053881322306018	16.27	5.49267298455813e-05
8125436	3127	HLA-DRB5	rs9271850	6	0.0064231127348611	15.93	6.57286084264298e-05
8125436	3127	HLA-DRB5	rs3129882	6	0.00713134127268892	15.71	7.38327942499497e-05
8125436	3127	HLA-DRB5	rs3135353	6	0.00756023844508954	15.59	7.86695492008614e-05
8125436	3127	HLA-DRB5	rs9268877	6	0.00916582916987008	15.19	9.72168821505483e-05
8125436	3127	HLA-DRB5	rs9268979	6	0.0105478209271591	14.9	0.000113362985350017
8125436	3127	HLA-DRB5	rs3135393	6	0.0123843091841643	14.54	0.000137215004729985
8125436	3127	HLA-DRB5	rs3129887	6	0.0123843091841643	14.54	0.000137215004729985
8125436	3127	HLA-DRB5	rs2239806	6	0.0123843091841643	14.54	0.000137215004729985
8125436	3127	HLA-DRB5	rs2239805	6	0.0123843091841643	14.54	0.000137215004729985
8125436	3127	HLA-DRB5	rs1041885	6	0.0123843091841643	14.54	0.000137215004729985
8125436	3127	HLA-DRB5	rs3135376	6	0.0151389054302992	14.11	0.000172424683340341
8125436	3127	HLA-DRB5	rs3135375	6	0.0151389054302992	14.11	0.000172424683340341
8125436	3127	HLA-DRB5	rs3135374	6	0.0151389054302992	14.11	0.000172424683340341
8125436	3127	HLA-DRB5	rs3135372	6	0.0151389054302992	14.11	0.000172424683340341
8125436	3127	HLA-DRB5	rs2187820	6	0.0151389054302992	14.11	0.000172424683340341
8125436	3127	HLA-DRB5	rs2395162	6	0.0151389054302992	14.11	0.000172424683340341
8125436	3127	HLA-DRB5	rs2213580	6	0.0151389054302992	14.11	0.000172424683340341
8125436	3127	HLA-DRB5	rs3135366	6	0.0151389054302992	14.11	0.000172424683340341
8125436	3127	HLA-DRB5	rs3135356	6	0.0151389054302992	14.11	0.000172424683340341
8125436	3127	HLA-DRB5	rs3135351	6	0.0151389054302992	14.11	0.000172424683340341
8125436	3127	HLA-DRB5	rs7749057	6	0.0152548043785699	14.08	0.000175196810385767
8125436	3127	HLA-DRB5	rs3135363	6	0.0254448769261564	13.02	0.000308181815531849
8125436	3127	HLA-DRB5	rs9270665	6	0.03011183316005	12.63	0.000379605176686869
8125436	3127	HLA-DRB5	rs3129763	6	0.03011183316005	12.63	0.000379605176686869
8125436	3127	HLA-DRB5	rs642093	6	0.0307912282958356	12.58	0.000389896731481288
8125436	3127	HLA-DRB5	rs9268862	6	0.0375576765166422	12.13	0.000496171199567146
8125436	3127	HLA-DRB5	rs7766854	6	0.0375576765166422	12.13	0.000496171199567146
8125436	3127	HLA-DRB5	rs7767493	6	0.0375576765166422	12.13	0.000496171199567146
8125436	3127	HLA-DRB5	rs9268977	6	0.0375576765166422	12.13	0.000496171199567146
8125436	3127	HLA-DRB5	rs9268980	6	0.0375576765166422	12.13	0.000496171199567146
8125436	3127	HLA-DRB5	rs9269043	6	0.0375576765166422	12.13	0.000496171199567146
8125436	3127	HLA-DRB5	rs2157338	6	0.0375576765166422	12.13	0.000496171199567146
8125436	3127	HLA-DRB5	rs2187823	6	0.0375576765166422	12.13	0.000496171199567146
8125436	3127	HLA-DRB5	rs9268832	6	0.0437982403492066	11.78	0.000598704844102237
8107044	64167	ERAP2	rs4360063	5	0	58.43	2.10654196927787e-14
8107044	64167	ERAP2	rs10044354	5	0	58.43	2.10654196927787e-14
8107044	64167	ERAP2	rs7719705	5	0	56.25	6.38178334582179e-14
8107044	64167	ERAP2	rs10069361	5	0	51.49	7.19627199058514e-13
8107044	64167	ERAP2	rs2549782	5	0	51.03	9.09650243067095e-13
8107044	64167	ERAP2	rs2287988	5	0	51.03	9.09650243067095e-13
8107044	64167	ERAP2	rs2549796	5	0	51.03	9.09650243067095e-13
8107044	64167	ERAP2	rs1056893	5	0	51.03	9.09650243067095e-13
8107044	64167	ERAP2	rs2255546	5	0	51.03	9.09650243067095e-13
8107044	64167	ERAP2	rs2549778	5	0	31.9	1.62317155166324e-08
8107044	64167	ERAP2	rs4869315	5	4.82549548722236e-05	25.85	3.69004696612718e-07
8107044	64167	ERAP2	rs1230361	5	7.00063836176641e-05	24.33	8.11650799275379e-07
8107044	64167	ERAP2	rs2549779	5	7.00063836176641e-05	24.33	8.11650799275379e-07
8107044	64167	ERAP2	rs27619	5	0.00166734767579697	18.62	1.59538035524997e-05
8107044	64167	ERAP2	rs2911134	5	0.0276424197359866	12.82	0.000342933723418452
8107044	64167	ERAP2	rs149481	5	0.048462393706787	11.55	0.000677492567665972
8107044	64167	ERAP2	rs149078	5	0.048462393706787	11.55	0.000677492567665972
8112961	6228	RPS23	rs226202	5	0	57.88	2.78605417951465e-14
8112961	6228	RPS23	rs6880209	5	0	57.88	2.78605417951465e-14
8112961	6228	RPS23	rs862241	5	0	57.88	2.78605417951465e-14
8112961	6228	RPS23	rs6884232	5	0	43.25	4.81737718212505e-11
8112961	6228	RPS23	rs6888977	5	0	42.62	6.64761941266731e-11
8112961	6228	RPS23	rs17247678	5	0	38.37	5.85252041267529e-10
8112961	6228	RPS23	rs4703537	5	0	34.69	3.86612444899719e-09
8112961	6228	RPS23	rs224821	5	0	34.02	5.45484854750822e-09
8112961	6228	RPS23	rs12652358	5	0	32.91	9.65254735132999e-09
8112961	6228	RPS23	rs224823	5	0	32.52	1.17972202239047e-08
8112961	6228	RPS23	rs1864182	5	6.94660474369654e-06	31.04	2.52765235261629e-08
8112961	6228	RPS23	rs658912	5	5.33973405823402e-05	25.18	5.22209495933855e-07
8112961	6228	RPS23	rs1071181	5	0.000184974616717456	22.96	1.65407513641327e-06
8112961	6228	RPS23	rs6867982	5	0.00121033666541627	19.27	1.13475405321962e-05
8112961	6228	RPS23	rs1354123	5	0.00174808693171468	18.46	1.73507978867073e-05
8112961	6228	RPS23	rs224900	5	0.00342130812962593	17.11	3.52760766999291e-05
8112961	6228	RPS23	rs1864183	5	0.0104523982212105	14.92	0.000112167517354527
8112961	6228	RPS23	rs4703878	5	0.0104523982212105	14.92	0.000112167517354527
8112961	6228	RPS23	rs224836	5	0.0154804249268492	14.05	0.000178013832267802
8112961	6228	RPS23	rs862239	5	0.0191718241501351	13.61	0.000224983889387423
8112961	6228	RPS23	rs9293293	5	0.0350392262066276	12.29	0.000455391735964188
7894341	23326	USP22	rs899335	17	0	56.47	5.70623619864637e-14
7894341	23326	USP22	rs1044414	17	0	56.47	5.70623619864637e-14
7894341	23326	USP22	rs3612	17	0	56.47	5.70623619864637e-14
7894341	23326	USP22	rs2291037	17	0	56.47	5.70623619864637e-14
7894341	23326	USP22	rs961004	17	0	51.3	7.92756365496315e-13
7894341	23326	USP22	rs7223388	17	0	45.85	1.27663127961424e-11
7894341	23326	USP22	rs6587119	17	3.60263082325727e-05	26.45	2.70448478863355e-07
7894341	23326	USP22	rs11867648	17	0.000969545723371923	19.91	8.11746152467788e-06
7894341	23326	USP22	rs11204328	17	0.0012845680469293	19.04	1.28006811759239e-05
7894341	23326	USP22	rs899343	17	0.00375859618842192	16.93	3.87837735775578e-05
7894341	23326	USP22	rs7209129	17	0.012338658953806	14.55	0.000136488652783994
7894341	23326	USP22	rs9911289	17	0.017078131577363	13.84	0.000199053215193759
7894341	23326	USP22	rs4985959	17	0.017078131577363	13.84	0.000199053215193759
7894341	23326	USP22	rs4985940	17	0.0181659506734962	13.71	0.000213315632190136
7915468	374969	CCDC23	rs323719	1	0	56.31	6.18998077180998e-14
7915468	374969	CCDC23	rs33953680	1	0	56.31	6.18998077180998e-14
7915468	374969	CCDC23	rs11210712	1	0	50.24	1.36046222109241e-12
7915468	374969	CCDC23	rs17385526	1	0	50.24	1.36046222109241e-12
7915468	374969	CCDC23	rs11210721	1	0	50.24	1.36046222109241e-12
7915468	374969	CCDC23	rs1108734	1	0	50.24	1.36046222109241e-12
7915468	374969	CCDC23	rs33950227	1	0	50.24	1.36046222109241e-12
7915468	374969	CCDC23	rs323720	1	0	50.05	1.49877791487409e-12
7915468	374969	CCDC23	rs12406279	1	1.23356466221468e-05	29.16	6.6640896970857e-08
7915468	374969	CCDC23	rs9960	1	4.11351003763746e-05	25.97	3.4676427305762e-07
7915468	374969	CCDC23	rs7548008	1	0.000100213332839088	23.94	9.93851799795664e-07
7915468	374969	CCDC23	rs17381767	1	0.0119643461351544	14.62	0.000131511420619718
7915468	374969	CCDC23	rs17381650	1	0.0166777395214778	13.89	0.000193827006416491
7915468	374969	CCDC23	rs6658712	1	0.0251967574712784	13.04	0.0003049080963483
7915468	374969	CCDC23	rs6685920	1	0.028428890864177	12.76	0.000354110896172844
7895739	7705	ZNF146	rs2070132	19	0	56.01	7.21033431168397e-14
7895739	7705	ZNF146	rs2287897	19	0	54.25	1.76537146847816e-13
7895739	7705	ZNF146	rs8102020	19	0	54.25	1.76537146847816e-13
7895739	7705	ZNF146	rs2972527	19	0	43.5	4.23959393402325e-11
7895739	7705	ZNF146	rs7253462	19	0	42.88	5.82026539261878e-11
7895739	7705	ZNF146	rs4805162	19	0	35.28	2.85549417959218e-09
7895739	7705	ZNF146	rs2112971	19	0	35.11	3.11596545421983e-09
7895739	7705	ZNF146	rs2432055	19	0.00153733398130568	18.72	1.51386312937944e-05
7895739	7705	ZNF146	rs11665903	19	0.0136263583247617	14.33	0.000153400669401585
7895739	7705	ZNF146	rs2967490	19	0.0377269953074258	12.12	0.000498839037429844
7895739	7705	ZNF146	rs1129376	19	0.0377269953074258	12.12	0.000498839037429844
8126102	266727	MDGA1	rs6938061	6	0	55.43	9.68470655086856e-14
8126102	266727	MDGA1	rs6458011	6	0	44.35	2.7461200665519e-11
8126102	266727	MDGA1	rs6916856	6	4.70331760773379e-05	25.6	4.200393976022e-07
8126102	266727	MDGA1	rs10947693	6	0.000458653311066497	21.34	3.84621789795099e-06
8126102	266727	MDGA1	rs876796	6	0.00266429102073861	17.58	2.75470315285199e-05
8126102	266727	MDGA1	rs11752386	6	0.00346876170001718	17.08	3.58377312396627e-05
8126102	266727	MDGA1	rs6458014	6	0.0157504175742327	14.01	0.000181840967527323
8008388	64847	SPATA20	rs8076470	17	0	55.23	1.07219735064401e-13
8008388	64847	SPATA20	rs6504675	17	0	55.23	1.07219735064401e-13
8008388	64847	SPATA20	rs1122634	17	1.95164951377606e-05	27.48	1.58727471028323e-07
8008388	64847	SPATA20	rs1132414	17	7.15403068713068e-05	24.63	6.94619097448153e-07
8008388	64847	SPATA20	rs739924	17	0.0006792612358739	20.56	5.77911066834641e-06
8008388	64847	SPATA20	rs3785915	17	0.00763389209649094	15.56	7.99277607281911e-05
8008388	64847	SPATA20	rs4794162	17	0.0152180488149769	14.09	0.000174267815603382
8008388	64847	SPATA20	rs2277626	17	0.0190670128208671	13.62	0.000223788685261759
8008388	64847	SPATA20	rs936451	17	0.0190670128208671	13.62	0.000223788685261759
8008388	64847	SPATA20	rs1380657	17	0.0209424910165904	13.41	0.000250286414324604
8008388	64847	SPATA20	rs1064055	17	0.0209424910165904	13.41	0.000250286414324604
8008388	64847	SPATA20	rs8065903	17	0.0347029884874218	12.31	0.000450537972796575
8008388	64847	SPATA20	rs1460211	17	0.0395425796795575	12.01	0.000529158574455661
8008388	64847	SPATA20	rs16949120	17	0.0483171178885743	11.56	0.000673858531353762
7961295	259289	TAS2R43	rs2597963	12	0	55.14	1.12243271620592e-13
7961295	259289	TAS2R43	rs2708342	12	0	55.14	1.12243271620592e-13
7961295	259289	TAS2R43	rs2599396	12	0	55.14	1.12243271620592e-13
7961295	259289	TAS2R43	rs10772420	12	0	52.86	3.58190357759495e-13
7961295	259289	TAS2R43	rs2010481	12	0	52.86	3.58190357759495e-13
7961295	259289	TAS2R43	rs7297949	12	0	52.86	3.58190357759495e-13
7961295	259289	TAS2R43	rs1551191	12	0.000100014204162012	23.91	1.00946033113607e-06
7961295	259289	TAS2R43	rs7313683	12	0.000108436305815645	23.61	1.17972837849412e-06
7961295	259289	TAS2R43	rs1451772	12	0.000106450092918221	23.45	1.28202723548682e-06
7961295	259289	TAS2R43	rs7307031	12	0.000523815768969831	21.04	4.49794235142784e-06
7961295	259289	TAS2R43	rs10845279	12	0.000523815768969831	21.04	4.49794235142784e-06
7961295	259289	TAS2R43	rs12226919	12	0.000523815768969831	21.04	4.49794235142784e-06
7961295	259289	TAS2R43	rs12226920	12	0.000523815768969831	21.04	4.49794235142784e-06
7961295	259289	TAS2R43	rs7304447	12	0.000523815768969831	21.04	4.49794235142784e-06
7961295	259289	TAS2R43	rs10772413	12	0.000762947366133991	20.46	6.08905756736946e-06
7961295	259289	TAS2R43	rs10845296	12	0.00227683859773477	17.87	2.36520353340758e-05
7961295	259289	TAS2R43	rs7980237	12	0.00375859618842192	16.93	3.87837735775578e-05
7961295	259289	TAS2R43	rs10845289	12	0.00763389209649094	15.56	7.99277607281911e-05
7961295	259289	TAS2R43	rs2597974	12	0.01247966032558	14.52	0.000138679405429488
7961295	259289	TAS2R43	rs1650019	12	0.01247966032558	14.52	0.000138679405429488
7961295	259289	TAS2R43	rs2708377	12	0.031699062307178	12.51	0.000404779603894183
7961295	259289	TAS2R43	rs7315843	12	0.0399100609020119	11.99	0.000534867898538342
8058147	53938	PPIL3	rs11894842	2	0	54.87	1.28771671599352e-13
8058147	53938	PPIL3	rs7606251	2	0	52.11	5.24770037429135e-13
8058147	53938	PPIL3	rs4381763	2	0	49.24	2.26484976088566e-12
8058147	53938	PPIL3	rs13384245	2	0	45.52	1.51088165482474e-11
8058147	53938	PPIL3	rs10204787	2	0	45.52	1.51088165482474e-11
8058147	53938	PPIL3	rs7562391	2	0	39.46	3.34848580550406e-10
8150165	84750	FUT10	rs7848	8	0	54.51	1.54658816462572e-13
8150165	84750	FUT10	rs12682118	8	0	54.51	1.54658816462572e-13
8150165	84750	FUT10	rs2304748	8	0	54.21	1.80167617168047e-13
8150165	84750	FUT10	rs6995454	8	0	54.15	1.85753877936388e-13
8150165	84750	FUT10	rs1533470	8	0	50.59	1.13823526582064e-12
8150165	84750	FUT10	rs2348613	8	0	50.05	1.49877791487409e-12
8150165	84750	FUT10	rs6468171	8	0	49.53	1.95361341749032e-12
8150165	84750	FUT10	rs2037213	8	0	49.46	2.02457901118205e-12
8150165	84750	FUT10	rs8685	8	0	49.46	2.02457901118205e-12
8150165	84750	FUT10	rs12386778	8	0	47.73	4.8914891759537e-12
8150165	84750	FUT10	rs12155581	8	0	45.63	1.42837079270942e-11
8150165	84750	FUT10	rs6982159	8	0	43.92	3.42075494216386e-11
8150165	84750	FUT10	rs7842778	8	0	38.78	4.74363346570998e-10
8150165	84750	FUT10	rs2043967	8	0	36.55	1.4879996632404e-09
8150165	84750	FUT10	rs1440530	8	1.4097612263108e-05	30.84	2.80202289080267e-08
8150165	84750	FUT10	rs3735950	8	1.21133809923486e-05	28.93	7.50416305629547e-08
8150165	84750	FUT10	rs3735951	8	6.50159262963345e-05	24.7	6.69841743691314e-07
8150165	84750	FUT10	rs9297209	8	6.50159262963345e-05	24.7	6.69841743691314e-07
8150165	84750	FUT10	rs754437	8	0.00010060090600251	23.97	9.78485280392765e-07
8150165	84750	FUT10	rs2676434	8	0.00067545016503855	20.6	5.65961142756942e-06
8150165	84750	FUT10	rs6468175	8	0.00117793865574714	19.35	1.08819245517575e-05
8150165	84750	FUT10	rs12549316	8	0.0156838989325497	14.02	0.000180876482574056
8150165	84750	FUT10	rs9656765	8	0.0156838989325497	14.02	0.000180876482574056
8165285	138307	LCN8	rs1360879	9	0	51.71	6.43342413599506e-13
8165285	138307	LCN8	rs7848644	9	0	50.98	9.33119018843151e-13
8165285	138307	LCN8	rs10118736	9	0	49.28	2.21913491024689e-12
8165285	138307	LCN8	rs9886752	9	0	49.28	2.21913491024689e-12
8165285	138307	LCN8	rs10870117	9	0	47.76	4.81720837125698e-12
8165285	138307	LCN8	rs12684893	9	0.00060543395398364	20.83	5.01905941738709e-06
8165285	138307	LCN8	rs945386	9	0.00389886774789619	16.88	3.98189422986146e-05
8165285	138307	LCN8	rs4546744	9	0.00389886774789619	16.88	3.98189422986146e-05
8165285	138307	LCN8	rs7859194	9	0.00389886774789619	16.88	3.98189422986146e-05
8165285	138307	LCN8	rs3739950	9	0.00435683425294873	16.68	4.42450075662803e-05
8137264	55365	TMEM176A	rs7806458	7	0	51.38	7.61099866459393e-13
8137264	55365	TMEM176A	rs12669824	7	1.25788070040834e-05	29.37	5.97961892742077e-08
8137264	55365	TMEM176A	rs3173833	7	1.88259185776422e-05	27.12	1.91209488407849e-07
8137264	55365	TMEM176A	rs2302479	7	0.00010503940018384	23.82	1.05777654082462e-06
8137264	55365	TMEM176A	rs4725360	7	0.000936560568471094	20.02	7.66364107565485e-06
8137264	55365	TMEM176A	rs10265670	7	0.00150815192227802	18.79	1.45930269901545e-05
8137264	55365	TMEM176A	rs4725363	7	0.00150815192227802	18.79	1.45930269901545e-05
8137264	55365	TMEM176A	rs759011	7	0.00152610677100641	18.74	1.49806864807792e-05
8137264	55365	TMEM176A	rs10281675	7	0.00174808693171468	18.46	1.73507978867073e-05
8137264	55365	TMEM176A	rs17173596	7	0.001778576703474	18.41	1.78120748316976e-05
8137264	55365	TMEM176A	rs9657886	7	0.00179036080652196	18.37	1.8189951015767e-05
8137264	55365	TMEM176A	rs1046355	7	0.00179036080652196	18.37	1.8189951015767e-05
8137264	55365	TMEM176A	rs2072443	7	0.00437817083820188	16.67	4.44788629719079e-05
8137264	55365	TMEM176A	rs7803700	7	0.0214479350213726	13.36	0.000257048306655275
8137264	55365	TMEM176A	rs10266177	7	0.028918104488055	12.72	0.000361765769382553
8137264	55365	TMEM176A	rs1860870	7	0.0350392262066276	12.29	0.000455391735964188
8137264	55365	TMEM176A	rs28505524	7	0.0350392262066276	12.29	0.000455391735964188
7992293	79652	TMEM204	rs1016499	16	0	51.11	8.73322564333793e-13
7992293	79652	TMEM204	rs10903010	16	0	51.11	8.73322564333793e-13
7992293	79652	TMEM204	rs3784828	16	0	46.1	1.12368454551893e-11
7992293	79652	TMEM204	rs9927202	16	0	41.82	1.00074512425962e-10
7992293	79652	TMEM204	rs17135416	16	0	41.82	1.00074512425962e-10
7992293	79652	TMEM204	rs11865609	16	0	34.74	3.7680926426358e-09
7992293	79652	TMEM204	rs9940288	16	0	34.74	3.7680926426358e-09
7992293	79652	TMEM204	rs12926146	16	0	34.74	3.7680926426358e-09
7992293	79652	TMEM204	rs2745111	16	1.30898204000016e-05	29.88	4.59629638079417e-08
7992293	79652	TMEM204	rs3743511	16	1.21813849692469e-05	29.08	6.94502592988129e-08
7992293	79652	TMEM204	rs2667666	16	8.94767770993702e-05	24.16	8.86546212270417e-07
7992293	79652	TMEM204	rs2235646	16	0.000566122096200981	20.9	4.83894595567862e-06
7992293	79652	TMEM204	rs9932984	16	0.00155775411063127	18.7	1.52982487216167e-05
7992293	79652	TMEM204	rs1057610	16	0.00155775411063127	18.7	1.52982487216167e-05
7992293	79652	TMEM204	rs2072986	16	0.002190610808825	17.96	2.25596083388366e-05
7992293	79652	TMEM204	rs13332134	16	0.00275096072996934	17.52	2.84301256170436e-05
7992293	79652	TMEM204	rs3169425	16	0.00275096072996934	17.52	2.84301256170436e-05
8081564	10225	CD96	rs2895385	3	0	50.35	1.28630100539368e-12
8081564	10225	CD96	rs6773238	3	0	50.22	1.37439874432667e-12
8081564	10225	CD96	rs1391361	3	0	47.36	5.90759700555799e-12
8081564	10225	CD96	rs17281269	3	0	35.06	3.19700935998409e-09
8081564	10225	CD96	rs9829839	3	0	35.06	3.19700935998409e-09
8081564	10225	CD96	rs4682278	3	0	35.06	3.19700935998409e-09
8081564	10225	CD96	rs1553090	3	2.14988465874168e-05	28.29	1.04434099772331e-07
8081564	10225	CD96	rs4522763	3	2.14988465874168e-05	28.29	1.04434099772331e-07
8081564	10225	CD96	rs2221065	3	0.000213149673754299	22.63	1.9639393637454e-06
8081564	10225	CD96	rs10511298	3	0.0101800186306995	14.97	0.000109234061414674
8081564	10225	CD96	rs4682048	3	0.0123843091841643	14.54	0.000137215004729985
8081564	10225	CD96	rs12497656	3	0.0148917528013531	14.15	0.000168797104724886
8081564	10225	CD96	rs2173318	3	0.0274062088246162	12.84	0.000339287613504916
8081564	10225	CD96	rs1391356	3	0.0328348729520076	12.43	0.000422491900903359
8081564	10225	CD96	rs9834853	3	0.047419758427171	11.6	0.000659518193691038
7926821	84930	MASTL	rs1981296	10	0	50.25	1.35354708088785e-12
7926821	84930	MASTL	rs1557169	10	0	50.25	1.35354708088785e-12
7926821	84930	MASTL	rs10764686	10	0	50.25	1.35354708088785e-12
7926821	84930	MASTL	rs3737055	10	0	49.49	1.99385464630302e-12
7926821	84930	MASTL	rs10829172	10	0	48.76	2.89279832084443e-12
7926821	84930	MASTL	rs2780667	10	0	37.61	8.64003961625598e-10
7926821	84930	MASTL	rs1148167	10	0	37.61	8.64003961625598e-10
7926821	84930	MASTL	rs11015558	10	0	32.74	1.05346873151014e-08
7926821	84930	MASTL	rs2297145	10	0	32.31	1.31435172753236e-08
7926821	84930	MASTL	rs7910688	10	0	32.31	1.31435172753236e-08
7926821	84930	MASTL	rs2274634	10	0	32.31	1.31435172753236e-08
7926821	84930	MASTL	rs10829192	10	0	31.73	1.7716429814239e-08
7926821	84930	MASTL	rs11015508	10	2.14184272830494e-05	28.23	1.07721947592859e-07
7926821	84930	MASTL	rs7902034	10	2.07474891308997e-05	27.74	1.3876363424957e-07
7926821	84930	MASTL	rs2800403	10	2.07474891308997e-05	27.74	1.3876363424957e-07
7926821	84930	MASTL	rs2780670	10	2.07474891308997e-05	27.74	1.3876363424957e-07
7926821	84930	MASTL	rs882475	10	1.81161389558956e-05	26.67	2.41339676191671e-07
7926821	84930	MASTL	rs10764690	10	2.56529528978323e-05	26.47	2.6766279967209e-07
7926821	84930	MASTL	rs6482601	10	0.000106899567141589	23.47	1.26876844956282e-06
7926821	84930	MASTL	rs3737054	10	0.000210614709079218	22.69	1.90355942029324e-06
7926821	84930	MASTL	rs4749220	10	0.00244810448345091	17.72	2.55921677070428e-05
7926821	84930	MASTL	rs11015492	10	0.00244810448345091	17.72	2.55921677070428e-05
7926821	84930	MASTL	rs11015501	10	0.00244810448345091	17.72	2.55921677070428e-05
7926821	84930	MASTL	rs11015603	10	0.00244810448345091	17.72	2.55921677070428e-05
7926821	84930	MASTL	rs788230	10	0.00519609807696269	16.35	5.26561624267658e-05
7926821	84930	MASTL	rs788201	10	0.00519609807696269	16.35	5.26561624267658e-05
7926821	84930	MASTL	rs10829219	10	0.00726688399244479	15.67	7.54108655586916e-05
7926821	84930	MASTL	rs1753415	10	0.00922501795404512	15.17	9.82520508449788e-05
7926821	84930	MASTL	rs10829190	10	0.00922501795404512	15.17	9.82520508449788e-05
7926821	84930	MASTL	rs1775350	10	0.00922501795404512	15.17	9.82520508449788e-05
7926821	84930	MASTL	rs7907988	10	0.00922501795404512	15.17	9.82520508449788e-05
7926821	84930	MASTL	rs10764672	10	0.0104523982212105	14.92	0.000112167517354527
7950447	143570	XRRA1	rs4483614	11	0	50.24	1.36046222109241e-12
7950447	143570	XRRA1	rs2298746	11	0	50.24	1.36046222109241e-12
7950447	143570	XRRA1	rs3814726	11	0	45.39	1.61456635485884e-11
7950447	143570	XRRA1	rs4944961	11	0	41.65	1.091653918954e-10
7950447	143570	XRRA1	rs4387374	11	0	40.1	2.41288984887844e-10
7950447	143570	XRRA1	rs10899060	11	0	39.55	3.19766427038343e-10
7950447	143570	XRRA1	rs1292895	11	0.000817655023005523	20.26	6.75991984497313e-06
7950447	143570	XRRA1	rs529488	11	0.000817655023005523	20.26	6.75991984497313e-06
7950447	143570	XRRA1	rs590105	11	0.00132703058029426	18.99	1.31405330832853e-05
7950447	143570	XRRA1	rs2033532	11	0.00187086679243038	18.28	1.90698814981049e-05
7950447	143570	XRRA1	rs9444	11	0.00187086679243038	18.28	1.90698814981049e-05
7950447	143570	XRRA1	rs594144	11	0.0163810085655875	13.92	0.000190757856102902
7950447	143570	XRRA1	rs488115	11	0.0224741816899956	13.27	0.00026968720566305
7965918	51559	NT5DC3	rs11111806	12	0	49.77	1.72867039595702e-12
7965918	51559	NT5DC3	rs4964571	12	0	49.77	1.72867039595702e-12
7965918	51559	NT5DC3	rs11111790	12	0	47.77	4.79269981759915e-12
7965918	51559	NT5DC3	rs12368209	12	0	37.75	8.04167187299185e-10
7965918	51559	NT5DC3	rs11111760	12	4.63110926353468e-05	25.44	4.5635703086286e-07
7965918	51559	NT5DC3	rs7138889	12	4.63110926353468e-05	25.44	4.5635703086286e-07
7965918	51559	NT5DC3	rs3087891	12	4.63110926353468e-05	25.44	4.5635703086286e-07
7965918	51559	NT5DC3	rs11111802	12	5.87140267349807e-05	24.87	6.13294416933681e-07
7965918	51559	NT5DC3	rs7296900	12	0.0243501231633588	13.11	0.000293723687659695
7965918	51559	NT5DC3	rs4981035	12	0.0377269953074258	12.12	0.000498839037429844
7965918	51559	NT5DC3	rs9084	12	0.0377269953074258	12.12	0.000498839037429844
7965918	51559	NT5DC3	rs9142	12	0.0377269953074258	12.12	0.000498839037429844
7965918	51559	NT5DC3	rs11111761	12	0.0377269953074258	12.12	0.000498839037429844
7987526	90416	C15orf57	rs1044474	15	0	49.11	2.42003317965517e-12
7987526	90416	C15orf57	rs11630273	15	0	46.58	8.79533634766796e-12
7987526	90416	C15orf57	rs10518697	15	0	45.3	1.69049130996481e-11
7987526	90416	C15orf57	rs7165509	15	0	45.3	1.69049130996481e-11
7987526	90416	C15orf57	rs2289326	15	0	43.13	5.12208151968727e-11
7987526	90416	C15orf57	rs603104	15	0	41.43	1.22168074654209e-10
7987526	90416	C15orf57	rs6582	15	0	36.43	1.58248630577883e-09
7987526	90416	C15orf57	rs3803357	15	0	36.26	1.72671723502677e-09
7987526	90416	C15orf57	rs6492947	15	0	35.75	2.24331969385675e-09
7987526	90416	C15orf57	rs1869302	15	0	33.88	5.86181958242225e-09
7987526	90416	C15orf57	rs7494968	15	0	33.88	5.86181958242225e-09
7987526	90416	C15orf57	rs16970851	15	0	32.94	9.50473870130714e-09
7987526	90416	C15orf57	rs3751653	15	0	32.94	9.50473870130714e-09
7987526	90416	C15orf57	rs11858113	15	0	32.94	9.50473870130714e-09
7987526	90416	C15orf57	rs11855334	15	0	32.94	9.50473870130714e-09
7987526	90416	C15orf57	rs8041534	15	0	32.94	9.50473870130714e-09
7987526	90416	C15orf57	rs2412544	15	0	32.94	9.50473870130714e-09
7987526	90416	C15orf57	rs11070275	15	0	32.8	1.02144843605476e-08
7987526	90416	C15orf57	rs8026605	15	0	32.56	1.15568958796992e-08
7987526	90416	C15orf57	rs9972363	15	0.000184974616717456	22.96	1.65407513641327e-06
7987526	90416	C15orf57	rs8025458	15	0.000984418270807266	19.87	8.28909502671446e-06
7987526	90416	C15orf57	rs9806410	15	0.000984418270807266	19.87	8.28909502671446e-06
7987526	90416	C15orf57	rs12908114	15	0.000984418270807266	19.87	8.28909502671446e-06
7987526	90416	C15orf57	rs11070279	15	0.000984418270807266	19.87	8.28909502671446e-06
7987526	90416	C15orf57	rs11857247	15	0.002306309750781	17.82	2.42817473247548e-05
7987526	90416	C15orf57	rs999197	15	0.00311808155910761	17.27	3.24266237346818e-05
7987526	90416	C15orf57	rs9672313	15	0.00342130812962593	17.11	3.52760766999291e-05
7987526	90416	C15orf57	rs733299	15	0.0173498312988814	13.81	0.000202256849006767
8116780	1832	DSP	rs12199530	6	0	48.98	2.58585790257345e-12
8116780	1832	DSP	rs11756237	6	0	48.98	2.58585790257345e-12
8116780	1832	DSP	rs2806192	6	0	48.98	2.58585790257345e-12
8116780	1832	DSP	rs2763122	6	0.000291957972497846	21.98	2.75506487978207e-06
8116780	1832	DSP	rs823695	6	0.000635484077793327	20.74	5.26055688496265e-06
8070160	539	ATP5O	rs915574	21	0	48.88	2.72111345483069e-12
8070160	539	ATP5O	rs1573275	21	0	48.88	2.72111345483069e-12
8070160	539	ATP5O	rs2834291	21	0	46.58	8.79533634766796e-12
8070160	539	ATP5O	rs2834295	21	1.36715304118503e-05	30.38	3.55171265291044e-08
8070160	539	ATP5O	rs2073370	21	1.3147957172979e-05	29.93	4.47928394225761e-08
8070160	539	ATP5O	rs2040113	21	4.60078985162506e-05	25.27	4.98400693250765e-07
8070160	539	ATP5O	rs2834319	21	0.00519609807696269	16.35	5.26561624267658e-05
8070160	539	ATP5O	rs731059	21	0.00529455983055151	16.32	5.34963498687128e-05
8070160	539	ATP5O	rs743337	21	0.0100589925168589	15	0.000107511176729501
8070160	539	ATP5O	rs1557269	21	0.0100589925168589	15	0.000107511176729501
8070160	539	ATP5O	rs8130507	21	0.0179970874305262	13.73	0.000211056170604097
8070160	539	ATP5O	rs2834305	21	0.0288093356299256	12.73	0.00035983654358314
8070160	539	ATP5O	rs2834307	21	0.0434600330023607	11.8	0.000592307210799939
8070160	539	ATP5O	rs743417	21	0.0434600330023607	11.8	0.000592307210799939
8070160	539	ATP5O	rs2834322	21	0.0436305287900819	11.79	0.000595497352140174
8149324	83648	FAM167A	rs2736340	8	0	48.44	3.40550478379304e-12
8149324	83648	FAM167A	rs13277113	8	0	48.44	3.40550478379304e-12
8149324	83648	FAM167A	rs922483	8	0	44.34	2.76018357925121e-11
8149324	83648	FAM167A	rs2618476	8	0	43.86	3.52724355599115e-11
8149324	83648	FAM167A	rs2248932	8	1.30398501645643e-05	29.83	4.71637142610242e-08
8149324	83648	FAM167A	rs17153419	8	1.18861462396736e-05	28.83	7.9017642560879e-08
8149324	83648	FAM167A	rs2409781	8	4.25288119252758e-05	26.2	3.07822529800195e-07
8149324	83648	FAM167A	rs1382567	8	0.000100078412116086	23.92	1.00423036233106e-06
8149324	83648	FAM167A	rs2618443	8	0.000213149673754299	22.63	1.9639393637454e-06
8149324	83648	FAM167A	rs9644687	8	0.000474220955763769	21.31	3.90688124487074e-06
8149324	83648	FAM167A	rs1600249	8	0.000897323197193618	20.09	7.38819702387491e-06
8149324	83648	FAM167A	rs2618434	8	0.0012251907306625	19.17	1.19577988616355e-05
8149324	83648	FAM167A	rs4841526	8	0.00256960601449449	17.63	2.68322100680363e-05
8149324	83648	FAM167A	rs2249259	8	0.00304401241696856	17.31	3.17511555274374e-05
8149324	83648	FAM167A	rs10098597	8	0.00306278611487457	17.3	3.19186852111402e-05
8149324	83648	FAM167A	rs11250135	8	0.00590922790999235	16.11	5.97676088690851e-05
8149324	83648	FAM167A	rs10100187	8	0.00673857068487975	15.82	6.96622584601796e-05
8149324	83648	FAM167A	rs2409764	8	0.0121312403234825	14.59	0.0001336217477007
8149324	83648	FAM167A	rs2618451	8	0.0148917528013531	14.15	0.000168797104724886
8149324	83648	FAM167A	rs2572450	8	0.0152548043785699	14.08	0.000175196810385767
8149324	83648	FAM167A	rs2264306	8	0.017078131577363	13.84	0.000199053215193759
8149324	83648	FAM167A	rs2409775	8	0.0184058294677013	13.68	0.000216750607095685
8149324	83648	FAM167A	rs2572386	8	0.0312396977902478	12.54	0.000398332301207575
8149324	83648	FAM167A	rs7814834	8	0.0378963140982094	12.11	0.000501521354224128
7948105	219429	OR4C11	rs1459101	11	0	47.51	5.47240720548492e-12
7948105	219429	OR4C11	rs2903854	11	0	47.51	5.47240720548492e-12
7948105	219429	OR4C11	rs295600	11	0	47.51	5.47240720548492e-12
7948105	219429	OR4C11	rs504661	11	0	47.33	5.99870623764058e-12
7948105	219429	OR4C11	rs295636	11	0	46.68	8.35776512416216e-12
7948105	219429	OR4C11	rs526821	11	1.78920507261317e-05	26.57	2.54159891366241e-07
7948105	219429	OR4C11	rs10896993	11	0.000102588233441344	23.66	1.14947042476584e-06
7948105	219429	OR4C11	rs491160	11	0.00065369719804462	20.66	5.48499620536185e-06
7948105	219429	OR4C11	rs559449	11	0.00855941174959155	15.32	9.07506154798774e-05
7948105	219429	OR4C11	rs546140	11	0.00855941174959155	15.32	9.07506154798774e-05
7948105	219429	OR4C11	rs506988	11	0.0227067091626606	13.25	0.00027257986971028
7948105	219429	OR4C11	rs578686	11	0.0227067091626606	13.25	0.00027257986971028
7948105	219429	OR4C11	rs12417844	11	0.0246557081150877	13.08	0.000298465454698795
7948105	219429	OR4C11	rs12790125	11	0.0246557081150877	13.08	0.000298465454698795
7939930	219431	OR4S2	rs1459101	11	0	47.3	6.09122172516783e-12
7939930	219431	OR4S2	rs2903854	11	0	47.3	6.09122172516783e-12
7939930	219431	OR4S2	rs295600	11	0	47.3	6.09122172516783e-12
7939930	219431	OR4S2	rs11230756	11	0	46.81	7.82132916198053e-12
7939930	219431	OR4S2	rs295636	11	0	46.44	9.4467237504443e-12
7939930	219431	OR4S2	rs17147237	11	0.000448857301938821	21.36	3.80630166776036e-06
7939930	219431	OR4S2	rs559449	11	0.016835927199982	13.87	0.000195900695887098
7939930	219431	OR4S2	rs546140	11	0.016835927199982	13.87	0.000195900695887098
7939930	219431	OR4S2	rs12420904	11	0.048462393706787	11.55	0.000677492567665972
7969145	115761	ARL11	rs9535274	13	0	46.67	8.40052347077535e-12
7969145	115761	ARL11	rs9316467	13	0.000311779015553337	21.82	2.99462279210377e-06
7969145	115761	ARL11	rs4942859	13	0.00127557306329582	19.07	1.26010213444802e-05
7969145	115761	ARL11	rs1359541	13	0.00652818403128081	15.88	6.74881487824496e-05
7969145	115761	ARL11	rs12431249	13	0.0123843091841643	14.54	0.000137215004729985
7969145	115761	ARL11	rs2407795	13	0.0133745236377636	14.36	0.000150975687111143
7969145	115761	ARL11	rs17073175	13	0.0148917528013531	14.15	0.000168797104724886
7969145	115761	ARL11	rs9591288	13	0.0260541621666623	12.96	0.000318217180315067
7969145	115761	ARL11	rs9535262	13	0.0443421421142221	11.75	0.000608432381673357
7969145	115761	ARL11	rs2407697	13	0.0466530464155929	11.63	0.000648965547607567
8109344	2760	GM2A	rs1004736	5	0	46.21	1.06233382692019e-11
8033754	10781	ZNF266	rs10401135	19	0	45.53	1.50318756207668e-11
8033754	10781	ZNF266	rs10418104	19	0	45.53	1.50318756207668e-11
8033754	10781	ZNF266	rs7253373	19	0	45.53	1.50318756207668e-11
8033754	10781	ZNF266	rs2217652	19	0	45.53	1.50318756207668e-11
8033754	10781	ZNF266	rs3826783	19	0	45.53	1.50318756207668e-11
8033754	10781	ZNF266	rs6512110	19	0	45.53	1.50318756207668e-11
8033754	10781	ZNF266	rs10515	19	0	45.53	1.50318756207668e-11
8033754	10781	ZNF266	rs2241356	19	0	45.53	1.50318756207668e-11
8033754	10781	ZNF266	rs11880207	19	0	45.53	1.50318756207668e-11
8033754	10781	ZNF266	rs10411141	19	0	45.53	1.50318756207668e-11
8033754	10781	ZNF266	rs10404721	19	0	45.44	1.57387048954654e-11
8033754	10781	ZNF266	rs6512047	19	0	38.25	6.22370771479233e-10
8033754	10781	ZNF266	rs10411146	19	0	38.25	6.22370771479233e-10
8033754	10781	ZNF266	rs2278406	19	0	37.1	1.12223722160506e-09
8033754	10781	ZNF266	rs1865040	19	0	36.71	1.37074488749972e-09
8033754	10781	ZNF266	rs10415281	19	2.1285635979382e-05	28.14	1.12849238408492e-07
8033754	10781	ZNF266	rs11669128	19	4.17327443288712e-05	26.04	3.34416471370071e-07
8033754	10781	ZNF266	rs11666253	19	0.000100342523893562	23.95	9.88702923555984e-07
8033754	10781	ZNF266	rs4804108	19	0.000167661048872768	23.06	1.57023670030402e-06
8033754	10781	ZNF266	rs4804109	19	0.000167661048872768	23.06	1.57023670030402e-06
8033754	10781	ZNF266	rs4133457	19	0.000444789660801127	21.37	3.78649970169047e-06
8033754	10781	ZNF266	rs7257399	19	0.000444789660801127	21.37	3.78649970169047e-06
8033754	10781	ZNF266	rs10854157	19	0.000444789660801127	21.37	3.78649970169047e-06
7896654	4869	NPM1	rs10463007	5	0	45.4	1.60634378587747e-11
7896654	4869	NPM1	rs11134696	5	0	44.03	3.23381279858153e-11
7896654	4869	NPM1	rs28411384	5	0	42.5	7.06822228921007e-11
7896654	4869	NPM1	rs12189191	5	0	42.5	7.06822228921007e-11
7896654	4869	NPM1	rs11745536	5	0.00241920025723485	17.75	2.51917493536886e-05
7896654	4869	NPM1	rs4302608	5	0.00241920025723485	17.75	2.51917493536886e-05
7896654	4869	NPM1	rs10073796	5	0.00380973797861654	16.91	3.91945548233263e-05
7896654	4869	NPM1	rs7715167	5	0.00435683425294873	16.68	4.42450075662803e-05
8119427	285852	TREML4	rs9349180	6	0	45.12	1.8532303751293e-11
8119427	285852	TREML4	rs1872241	6	0	43.76	3.71214920827009e-11
8119427	285852	TREML4	rs9369265	6	0	43.76	3.71214920827009e-11
8119427	285852	TREML4	rs2101269	6	0	43.76	3.71214920827009e-11
8119427	285852	TREML4	rs7769759	6	0	43.76	3.71214920827009e-11
8119427	285852	TREML4	rs1968871	6	0	40.77	1.71241857486876e-10
8119427	285852	TREML4	rs1982756	6	0.00325784523473032	17.19	3.38212025328724e-05
8119427	285852	TREML4	rs9381042	6	0.00469164270462911	16.55	4.73839859241042e-05
8119427	285852	TREML4	rs3807040	6	0.00490344666194277	16.47	4.94259981903701e-05
8119427	285852	TREML4	rs2253676	6	0.00907505623527291	15.21	9.61926880352054e-05
8119427	285852	TREML4	rs2803496	6	0.00907505623527291	15.21	9.61926880352054e-05
8150375	1587	ADAM3A	rs11985201	8	0	44.77	2.21591920526291e-11
8150375	1587	ADAM3A	rs13270080	8	0	43.13	5.12208151968727e-11
8150375	1587	ADAM3A	rs13268577	8	0	41.48	1.19083007572037e-10
8150375	1587	ADAM3A	rs13270163	8	0	41.41	1.23424388638695e-10
8150375	1587	ADAM3A	rs6474131	8	0	38.22	6.32013064125893e-10
8150375	1587	ADAM3A	rs7830101	8	0.00151945831579895	18.76	1.48243966663088e-05
8150375	1587	ADAM3A	rs10108019	8	0.00416316482563848	16.76	4.24181159869127e-05
8150375	1587	ADAM3A	rs7463768	8	0.0377269953074258	12.12	0.000498839037429844
8082003	55840	EAF2	rs4676744	3	0	44.57	2.45423572363665e-11
8082003	55840	EAF2	rs6808500	3	0	44.57	2.45423572363665e-11
8082003	55840	EAF2	rs7637495	3	0.000268375886679569	22.24	2.40608623626894e-06
8082003	55840	EAF2	rs1920299	3	0.000268375886679569	22.24	2.40608623626894e-06
8082003	55840	EAF2	rs7615571	3	0.000514430454879834	21.11	4.33659173410368e-06
8082003	55840	EAF2	rs6767409	3	0.000522432465384517	21.07	4.42806715765816e-06
8082003	55840	EAF2	rs9849087	3	0.0111088086315546	14.78	0.000120810032686111
8082003	55840	EAF2	rs4482697	3	0.0277794432831351	12.81	0.000344771570610167
7896091	8665	EIF3F	rs4559682	11	0	44.44	2.62273229163707e-11
7896091	8665	EIF3F	rs12786251	11	9.99344598738321e-05	24.07	9.28963519769088e-07
7896091	8665	EIF3F	rs4758037	11	0.00077494576334734	20.42	6.21765965089522e-06
7896091	8665	EIF3F	rs11605132	11	0.00077494576334734	20.42	6.21765965089522e-06
7896091	8665	EIF3F	rs4758038	11	0.00428717519648436	16.71	4.35508316787095e-05
7896091	8665	EIF3F	rs11041706	11	0.00523076123150543	16.34	5.29347402001487e-05
7896091	8665	EIF3F	rs1079467	11	0.00812425107666469	15.42	8.60724913887249e-05
7896091	8665	EIF3F	rs2136907	11	0.00939308486634381	15.14	9.98256408034632e-05
7896091	8665	EIF3F	rs11041699	11	0.0169955432701694	13.85	0.000197996736945992
7896091	8665	EIF3F	rs7941782	11	0.0169955432701694	13.85	0.000197996736945992
7896091	8665	EIF3F	rs11041740	11	0.03011183316005	12.63	0.000379605176686869
7896091	8665	EIF3F	rs4304763	11	0.0368451170467413	12.17	0.000485643062815993
7896091	8665	EIF3F	rs2360838	11	0.0390542911276616	12.04	0.000520709715916055
8044605	654433	LOC654433	rs7589901	2	0	44.31	2.80280812410884e-11
8044605	654433	LOC654433	rs4849179	2	0	44.11	3.10430976850464e-11
8044605	654433	LOC654433	rs895412	2	1.19888778705126e-05	28.88	7.70039274569641e-08
8044605	654433	LOC654433	rs1015754	2	1.16247632966823e-05	28.73	8.32047646275024e-08
8044605	654433	LOC654433	rs902696	2	1.8006259207974e-05	26.6	2.50243753409654e-07
8044605	654433	LOC654433	rs2276561	2	1.8006259207974e-05	26.6	2.50243753409654e-07
8044605	654433	LOC654433	rs11123169	2	0.000125632994117418	23.32	1.37166270760227e-06
8044605	654433	LOC654433	rs2863242	2	0.000222356824961315	22.56	2.03681532276174e-06
8044605	654433	LOC654433	rs1110839	2	0.000487260351287055	21.26	4.01012806064912e-06
8044605	654433	LOC654433	rs4848320	2	0.0139793857055169	14.28	0.000157529793295111
8044605	654433	LOC654433	rs11691437	2	0.0254448769261564	13.02	0.000308181815531849
8003607	400566	C17orf97	rs11150882	17	0	44.25	2.89004391989959e-11
8003607	400566	C17orf97	rs6565724	17	0	36.29	1.70034082109208e-09
8003607	400566	C17orf97	rs10871516	17	1.30644131028683e-05	29.86	4.64395443421729e-08
8003607	400566	C17orf97	rs12951902	17	0.000778750323773124	20.4	6.28297952984214e-06
8003607	400566	C17orf97	rs8077538	17	0.0451694683987252	11.71	0.000621651197291592
8143790	28959	TMEM176B	rs7806458	7	0	44.1	3.12020941849623e-11
8143790	28959	TMEM176B	rs3173833	7	1.11131848756301e-05	28.56	9.08394684697776e-08
8143790	28959	TMEM176B	rs2302479	7	4.34508426056553e-05	26.36	2.83348076620464e-07
8143790	28959	TMEM176B	rs12669824	7	5.27993392292869e-05	25.09	5.47158715312637e-07
8143790	28959	TMEM176B	rs10281675	7	0.000211688452068416	22.64	1.95374423974195e-06
8143790	28959	TMEM176B	rs2072443	7	0.000778750323773124	20.4	6.28297952984214e-06
8143790	28959	TMEM176B	rs9657886	7	0.00638009895310344	15.95	6.50377788222436e-05
8143790	28959	TMEM176B	rs1046355	7	0.00638009895310344	15.95	6.50377788222436e-05
8143790	28959	TMEM176B	rs759011	7	0.0064845151690315	15.9	6.67787172089726e-05
8143790	28959	TMEM176B	rs10265670	7	0.0133332413549577	14.37	0.00015017596766537
8143790	28959	TMEM176B	rs4725363	7	0.0133332413549577	14.37	0.00015017596766537
8143790	28959	TMEM176B	rs4725360	7	0.0141057508165902	14.26	0.000159212618609452
8143790	28959	TMEM176B	rs17173596	7	0.0183275741845479	13.69	0.000215599466954777
8143790	28959	TMEM176B	rs7803700	7	0.025882550288819	12.98	0.000314835967711377
8143790	28959	TMEM176B	rs12531157	7	0.0329885192654166	12.42	0.000424760239759923
8143790	28959	TMEM176B	rs10266177	7	0.0397263202907847	12	0.00053200550513925
7895409	10944	C11orf58	rs10766338	11	0	43.55	4.13264194514215e-11
7895409	10944	C11orf58	rs2352663	11	0	43.55	4.13264194514215e-11
7895409	10944	C11orf58	rs11024029	11	0	43.55	4.13264194514215e-11
7895409	10944	C11orf58	rs217765	11	0.000251977007112284	22.43	2.17943089065679e-06
7895409	10944	C11orf58	rs11024021	11	0.00121696521262322	19.23	1.15877988050563e-05
7895409	10944	C11orf58	rs1392998	11	0.00121696521262322	19.23	1.15877988050563e-05
7895409	10944	C11orf58	rs1501452	11	0.00169427630588977	18.58	1.62920887406857e-05
7895409	10944	C11orf58	rs7481887	11	0.00209835660489682	18.04	2.1631185317599e-05
7895409	10944	C11orf58	rs11024041	11	0.00293373527844697	17.39	3.04423405346557e-05
8129728	54806	AHI1	rs11154801	6	0	43.04	5.36320475007018e-11
8129728	54806	AHI1	rs6908428	6	0	41.27	1.32588261058474e-10
8129728	54806	AHI1	rs13208505	6	0	39.82	2.78478852896355e-10
8129728	54806	AHI1	rs2746432	6	0	33.67	6.53000261083983e-09
8129728	54806	AHI1	rs6914831	6	0	33.4	7.50239652957397e-09
8129728	54806	AHI1	rs6935146	6	0	33.22	8.22996926921499e-09
8129728	54806	AHI1	rs9389295	6	1.21133809923486e-05	28.93	7.50416305629547e-08
8129728	54806	AHI1	rs2064430	6	2.12421740443369e-05	28.1	1.15205859519804e-07
8129728	54806	AHI1	rs9402717	6	1.93984933529218e-05	27.42	1.63729151169509e-07
8129728	54806	AHI1	rs9402702	6	0.000604227401429752	20.84	4.99292269968594e-06
8110755	10723	SLC12A7	rs6894574	5	0	42.24	8.07317655466587e-11
8110755	10723	SLC12A7	rs4580814	5	0	38.1	6.72101314727908e-10
8110755	10723	SLC12A7	rs4975593	5	0	36.63	1.42816788623019e-09
8110755	10723	SLC12A7	rs6879835	5	2.12096955080744e-05	28.07	1.17005634546069e-07
8110755	10723	SLC12A7	rs13171076	5	2.06046280491777e-05	27.71	1.40932300240207e-07
8110755	10723	SLC12A7	rs4285270	5	0.0178056994143111	13.75	0.000208820819710062
7946105	390075	OR52N5	rs11607346	11	0	41.86	9.80480374069911e-11
7946105	390075	OR52N5	rs10838637	11	1.3854920635843e-05	30.43	3.46133567906102e-08
7946105	390075	OR52N5	rs10769224	11	1.3854920635843e-05	30.43	3.46133567906102e-08
7946105	390075	OR52N5	rs10742787	11	1.3854920635843e-05	30.43	3.46133567906102e-08
7946105	390075	OR52N5	rs10742788	11	1.3854920635843e-05	30.43	3.46133567906102e-08
7946105	390075	OR52N5	rs7940624	11	1.3854920635843e-05	30.43	3.46133567906102e-08
7946105	390075	OR52N5	rs7948009	11	2.10228978228629e-05	27.89	1.28411717240593e-07
7946105	390075	OR52N5	rs10047437	11	2.10228978228629e-05	27.89	1.28411717240593e-07
7946105	390075	OR52N5	rs8181512	11	0.00431321874704543	16.7	4.37809984773183e-05
8020220	84617	TUBB6	rs11080567	18	0	41.8	1.01103418504042e-10
8020220	84617	TUBB6	rs4797673	18	0	41.8	1.01103418504042e-10
8020220	84617	TUBB6	rs9807444	18	0	40.99	1.53010116982578e-10
8020220	84617	TUBB6	rs7231304	18	0	37.71	8.20826953050033e-10
8020220	84617	TUBB6	rs12970667	18	1.89645154326024e-05	27.2	1.8345867453234e-07
8020220	84617	TUBB6	rs11080564	18	5.25329764831068e-05	25.07	5.52863318691563e-07
8020220	84617	TUBB6	rs7504908	18	5.25329764831068e-05	25.07	5.52863318691563e-07
8020220	84617	TUBB6	rs2096847	18	7.15403068713068e-05	24.63	6.94619097448153e-07
8020220	84617	TUBB6	rs2298543	18	0.000221528230014628	22.54	2.05813096810266e-06
8020220	84617	TUBB6	rs11664216	18	0.000292160268332277	21.96	2.78392526574774e-06
8020220	84617	TUBB6	rs11665192	18	0.00121698479773627	19.25	1.14670378263636e-05
8020220	84617	TUBB6	rs1105179	18	0.00135305345865791	18.94	1.34894474231705e-05
8020220	84617	TUBB6	rs8091099	18	0.00170396076127946	18.57	1.63777799277277e-05
8020220	84617	TUBB6	rs11662125	18	0.00192265862463759	18.21	1.97837357610947e-05
8020220	84617	TUBB6	rs8084404	18	0.00863298794712938	15.3	9.17165112768606e-05
8020220	84617	TUBB6	rs12956849	18	0.0483171178885743	11.56	0.000673858531353762
8092067	200916	RPL22L1	rs13063927	3	0	41.59	1.12567586931402e-10
8092067	200916	RPL22L1	rs35280911	3	0	31.52	1.97396600057268e-08
8092067	200916	RPL22L1	rs1879441	3	0	31.52	1.97396600057268e-08
8092067	200916	RPL22L1	rs6444952	3	4.22264694335786e-05	26.14	3.17537327494236e-07
8092067	200916	RPL22L1	rs7642480	3	4.76829656752105e-05	25.72	3.94715222995596e-07
8092067	200916	RPL22L1	rs6790486	3	7.05360257373903e-05	24.4	7.82686937204843e-07
8092067	200916	RPL22L1	rs6792607	3	7.0416811008376e-05	24.39	7.86760301040883e-07
8092067	200916	RPL22L1	rs2271998	3	0.000100890497797358	24.01	9.5836655318064e-07
8092067	200916	RPL22L1	rs6769079	3	0.000261487431297463	22.39	2.2252965231211e-06
8092067	200916	RPL22L1	rs12495896	3	0.000404722152160909	21.56	3.42929902599466e-06
8092067	200916	RPL22L1	rs13065440	3	0.000404722152160909	21.56	3.42929902599466e-06
8092067	200916	RPL22L1	rs12486780	3	0.000492886589677249	21.24	4.05218945987632e-06
8092067	200916	RPL22L1	rs1356012	3	0.000566122096200981	20.9	4.83894595567862e-06
8092067	200916	RPL22L1	rs6779973	3	0.00081726333845894	20.28	6.68962222617186e-06
8092067	200916	RPL22L1	rs9851496	3	0.00104691421749661	19.72	8.96581155322679e-06
8092067	200916	RPL22L1	rs7628878	3	0.00121697500517975	19.24	1.15272595191529e-05
8092067	200916	RPL22L1	rs4499602	3	0.00151211307010376	18.78	1.4669744420775e-05
8092067	200916	RPL22L1	rs4955756	3	0.00247859306472357	17.7	2.58626601740446e-05
8092067	200916	RPL22L1	rs4955755	3	0.014377607515224	14.22	0.000162632780891693
8092067	200916	RPL22L1	rs12488260	3	0.018486381228612	13.67	0.000217907940275337
7939928	81300	OR4P4	rs1459101	11	0	41.5	1.1787092776254e-10
7939928	81300	OR4P4	rs2903854	11	0	41.5	1.1787092776254e-10
7939928	81300	OR4P4	rs295600	11	0	41.5	1.1787092776254e-10
7939928	81300	OR4P4	rs504661	11	0	40.94	1.56975167702269e-10
7939928	81300	OR4P4	rs295636	11	0	40.66	1.81157780396209e-10
7939928	81300	OR4P4	rs11230756	11	0	38.83	4.62366987504831e-10
7939928	81300	OR4P4	rs526821	11	0.000209176291195948	22.77	1.82593913827907e-06
7939928	81300	OR4P4	rs491160	11	0.000308195078558371	21.85	2.94816600338724e-06
7939928	81300	OR4P4	rs559449	11	0.0025193393665948	17.67	2.62737951298483e-05
7939928	81300	OR4P4	rs546140	11	0.0025193393665948	17.67	2.62737951298483e-05
7939928	81300	OR4P4	rs17147237	11	0.0242795061950444	13.12	0.000292160034659228
7895091	27013	CNPPD1	rs11236	2	0	41.1	1.44636335597194e-10
7895091	27013	CNPPD1	rs1127102	2	0	41.1	1.44636335597194e-10
7895091	27013	CNPPD1	rs1127101	2	0	41.1	1.44636335597194e-10
7895091	27013	CNPPD1	rs6436123	2	0	41.1	1.44636335597194e-10
7895091	27013	CNPPD1	rs10170244	2	0	41.1	1.44636335597194e-10
7895091	27013	CNPPD1	rs1043160	2	0	40.37	2.10143196443338e-10
7895091	27013	CNPPD1	rs6436121	2	0	37.8	7.83817734335519e-10
7895091	27013	CNPPD1	rs3731900	2	0	35.1	3.13200795846157e-09
7895091	27013	CNPPD1	rs7017	2	0	35.1	3.13200795846157e-09
7895091	27013	CNPPD1	rs13419988	2	0	34.21	4.94740685343638e-09
7895091	27013	CNPPD1	rs13029742	2	0	34.02	5.45484854750822e-09
7895091	27013	CNPPD1	rs1402508	2	0.000144172752520748	23.16	1.49065984701565e-06
7895091	27013	CNPPD1	rs897476	2	0.00173869957887389	18.47	1.72599923957153e-05
7895091	27013	CNPPD1	rs883045	2	0.00241060577545938	17.76	2.50596803285706e-05
7895091	27013	CNPPD1	rs3210652	2	0.023296208996087	13.2	0.000279949117880086
7895091	27013	CNPPD1	rs4674367	2	0.033958097348811	12.36	0.000438630690703207
8102362	92610	TIFA	rs3775969	4	0	40.57	1.89696891597353e-10
8102362	92610	TIFA	rs6836717	4	0	40.57	1.89696891597353e-10
8102362	92610	TIFA	rs3822289	4	0	40.57	1.89696891597353e-10
8102362	92610	TIFA	rs3202899	4	0	40.57	1.89696891597353e-10
8102362	92610	TIFA	rs701759	4	0	40.57	1.89696891597353e-10
8102362	92610	TIFA	rs10003654	4	0	39.5	3.28059420747365e-10
8102362	92610	TIFA	rs9994166	4	0	36.6	1.45031717967197e-09
8102362	92610	TIFA	rs4834244	4	0	36.57	1.47281043348532e-09
8102362	92610	TIFA	rs7699435	4	0	36.57	1.47281043348532e-09
8102362	92610	TIFA	rs2280499	4	0	36.57	1.47281043348532e-09
8102362	92610	TIFA	rs7437464	4	0	32.74	1.05346873151014e-08
8102362	92610	TIFA	rs10026870	4	0.00125025217508182	19.12	1.22751799466665e-05
8102362	92610	TIFA	rs12510189	4	0.00152610677100641	18.74	1.49806864807792e-05
8102362	92610	TIFA	rs10212874	4	0.00939308486634381	15.14	9.98256408034632e-05
7896021	6233	RPS27A	rs6545480	2	0	40.55	1.9164853693045e-10
7896021	6233	RPS27A	rs1056445	2	0	33.63	6.66567158852467e-09
7896021	6233	RPS27A	rs11692206	2	1.20853404986759e-05	28.92	7.54300401337169e-08
7896021	6233	RPS27A	rs2576711	2	6.34270788467701e-05	24.79	6.392826723071e-07
7896021	6233	RPS27A	rs7349405	2	0.000556273628095634	20.91	4.81375048902029e-06
7896021	6233	RPS27A	rs2576696	2	0.00302523871906254	17.32	3.15845095442402e-05
7896021	6233	RPS27A	rs7579539	2	0.00315907302156859	17.24	3.29426868034101e-05
7896021	6233	RPS27A	rs12470651	2	0.00445793444327641	16.64	4.51879120691815e-05
7896021	6233	RPS27A	rs11686867	2	0.0102330631405569	14.96	0.000109814510008333
7940565	9415	FADS2	rs174593	11	0	40.12	2.38831223035723e-10
7940565	9415	FADS2	rs174548	11	0	39.41	3.43533176260434e-10
7940565	9415	FADS2	rs174538	11	0	37.78	7.91894905554287e-10
7940565	9415	FADS2	rs1535	11	0	37.65	8.46466775581603e-10
7940565	9415	FADS2	rs174535	11	0	36.55	1.4879996632404e-09
7940565	9415	FADS2	rs174546	11	0	36.55	1.4879996632404e-09
7940565	9415	FADS2	rs174547	11	0	36.55	1.4879996632404e-09
7940565	9415	FADS2	rs174550	11	0	36.55	1.4879996632404e-09
7940565	9415	FADS2	rs102275	11	0	33.56	6.90992057417808e-09
7940565	9415	FADS2	rs174583	11	0	33.45	7.31197771808127e-09
7940565	9415	FADS2	rs174449	11	0	32.4	1.25486474976151e-08
7940565	9415	FADS2	rs108499	11	0	32.37	1.27438791842457e-08
7940565	9415	FADS2	rs174576	11	0	31.56	1.93371997933179e-08
7940565	9415	FADS2	rs174577	11	0	31.56	1.93371997933179e-08
7940565	9415	FADS2	rs174611	11	1.11605555360852e-05	28.61	8.85238381264582e-08
7940565	9415	FADS2	rs174448	11	2.21415264455653e-05	28.49	9.41836822642468e-08
7940565	9415	FADS2	rs1000778	11	1.90817512295735e-05	27.25	1.78775129748047e-07
7940565	9415	FADS2	rs174455	11	0.000172667819988218	23	1.62001398246647e-06
7940565	9415	FADS2	rs174450	11	0.00300864056766979	17.34	3.12538499481505e-05
7940565	9415	FADS2	rs174618	11	0.00392872801853312	16.86	4.02407462156986e-05
7940565	9415	FADS2	rs174478	11	0.0121312403234825	14.59	0.0001336217477007
8162438	23299	BICD2	rs10992427	9	0	40.12	2.38831223035723e-10
8162438	23299	BICD2	rs556	9	0	40.12	2.38831223035723e-10
8162438	23299	BICD2	rs3203916	9	0	40.12	2.38831223035723e-10
8162438	23299	BICD2	rs10821009	9	0	40.12	2.38831223035723e-10
8162438	23299	BICD2	rs10821012	9	0	40.12	2.38831223035723e-10
8162438	23299	BICD2	rs1980705	9	0	39.13	3.96504259943133e-10
8162438	23299	BICD2	rs7863890	9	0	38.03	6.96651729816932e-10
8162438	23299	BICD2	rs1117670	9	0	32.48	1.20425502753648e-08
8162438	23299	BICD2	rs10992469	9	0.000270843161149189	22.31	2.31995339997315e-06
8162438	23299	BICD2	rs1810696	9	0.000270843161149189	22.31	2.31995339997315e-06
8162438	23299	BICD2	rs2146719	9	0.00117034282353763	19.36	1.08250878154077e-05
8162438	23299	BICD2	rs10992420	9	0.00129317657453349	19.03	1.2867938006456e-05
8162438	23299	BICD2	rs12686771	9	0.00129317657453349	19.03	1.2867938006456e-05
8162438	23299	BICD2	rs3739605	9	0.00129317657453349	19.03	1.2867938006456e-05
8162438	23299	BICD2	rs7031163	9	0.00129317657453349	19.03	1.2867938006456e-05
8162438	23299	BICD2	rs7850075	9	0.00129317657453349	19.03	1.2867938006456e-05
8162438	23299	BICD2	rs1323523	9	0.00151211307010376	18.78	1.4669744420775e-05
8162438	23299	BICD2	rs10992392	9	0.00259169423686301	17.61	2.71158744165959e-05
8162438	23299	BICD2	rs4141966	9	0.00565048792361348	16.2	5.69941162333185e-05
8035808	163227	ZNF100	rs7252798	19	0	39.74	2.90122281418949e-10
8035808	163227	ZNF100	rs2457794	19	2.17839846872579e-05	28.4	9.86653091054826e-08
8035808	163227	ZNF100	rs2435039	19	1.97131533361251e-05	27.58	1.50729273597138e-07
8035808	163227	ZNF100	rs10404622	19	0.000102841988666235	23.68	1.13758628607891e-06
8035808	163227	ZNF100	rs4809179	19	0.000203648045718465	22.91	1.6976635524187e-06
8035808	163227	ZNF100	rs8104675	19	0.000214551414301614	22.62	1.97418785513053e-06
8035808	163227	ZNF100	rs11672034	19	0.000268860144690632	22.25	2.39358784887801e-06
8035808	163227	ZNF100	rs10403430	19	0.00152610677100641	18.74	1.49806864807792e-05
8035808	163227	ZNF100	rs7247886	19	0.00213208167347244	18.02	2.18596291675802e-05
8035808	163227	ZNF100	rs10415147	19	0.00233642436270414	17.8	2.45383243527581e-05
7927915	219736	STOX1	rs3740593	10	0	39.49	3.29743681006985e-10
7927915	219736	STOX1	rs12771648	10	0	39.49	3.29743681006985e-10
7927915	219736	STOX1	rs7081960	10	0	36.87	1.26274071905307e-09
7927915	219736	STOX1	rs10762242	10	1.19681200362609e-05	28.87	7.74025143121901e-08
7927915	219736	STOX1	rs1694505	10	4.30674701599713e-05	26.28	2.95331282103315e-07
7927915	219736	STOX1	rs17470053	10	4.75125729192831e-05	25.7	3.98827055514052e-07
7927915	219736	STOX1	rs2497099	10	5.24136326910613e-05	25.03	5.64452043684512e-07
7927915	219736	STOX1	rs1162958	10	5.88913231122816e-05	24.97	5.82293403627302e-07
8133049	51427	ZNF107	rs6460176	7	0	39.38	3.48851802807121e-10
8133049	51427	ZNF107	rs6460178	7	0	39.38	3.48851802807121e-10
8133049	51427	ZNF107	rs10807682	7	6.50836951720965e-05	24.71	6.66375209083965e-07
8133049	51427	ZNF107	rs2862793	7	0.000103863144399527	23.74	1.10266805756094e-06
8133049	51427	ZNF107	rs4626471	7	0.000128047801022642	23.28	1.4004877053467e-06
8133049	51427	ZNF107	rs6415206	7	0.000128047801022642	23.28	1.4004877053467e-06
8133049	51427	ZNF107	rs2862798	7	0.000396486198515848	21.61	3.34105338173058e-06
8133049	51427	ZNF107	rs4585620	7	0.0053881322306018	16.27	5.49267298455813e-05
8133049	51427	ZNF107	rs11763777	7	0.00978114193999791	15.05	0.000104700256636431
8133049	51427	ZNF107	rs7776508	7	0.0158874408685431	13.99	0.000183785507011936
8133049	51427	ZNF107	rs1446886	7	0.0198189922715191	13.53	0.000234780046924878
8133049	51427	ZNF107	rs7811223	7	0.0239823944403209	13.15	0.000287519243401653
8097098	54532	USP53	rs13127517	4	0	39.37	3.50642935026624e-10
8097098	54532	USP53	rs11722431	4	0	39.37	3.50642935026624e-10
8097098	54532	USP53	rs11737086	4	0.00421121995369333	16.74	4.286760431085e-05
8097098	54532	USP53	rs6833072	4	0.00421121995369333	16.74	4.286760431085e-05
8097098	54532	USP53	rs13118936	4	0.0100589925168589	15	0.000107511176729501
8097098	54532	USP53	rs10518301	4	0.0100589925168589	15	0.000107511176729501
8097098	54532	USP53	rs6823331	4	0.0249266627287841	13.06	0.000301669435807222
8117435	11118	BTN3A2	rs9358938	6	0	39.25	3.72868373159387e-10
8117435	11118	BTN3A2	rs9366653	6	0	39.24	3.74782959271305e-10
8117435	11118	BTN3A2	rs9379856	6	0	39.24	3.74782959271305e-10
8117435	11118	BTN3A2	rs9379859	6	0	39.24	3.74782959271305e-10
8117435	11118	BTN3A2	rs12176317	6	0	39.24	3.74782959271305e-10
8117435	11118	BTN3A2	rs9393713	6	0	39.24	3.74782959271305e-10
8117435	11118	BTN3A2	rs9393714	6	0	39.24	3.74782959271305e-10
8117435	11118	BTN3A2	rs2073529	6	0	39.24	3.74782959271305e-10
8117435	11118	BTN3A2	rs1979	6	0	39.24	3.74782959271305e-10
8117435	11118	BTN3A2	rs2076030	6	0	35.02	3.26336171695479e-09
8117435	11118	BTN3A2	rs13195509	6	0	35.02	3.26336171695479e-09
8117435	11118	BTN3A2	rs10484439	6	0.000193491134352091	22.93	1.68009160196609e-06
8117435	11118	BTN3A2	rs6923139	6	0.00129317657453349	19.03	1.2867938006456e-05
8117435	11118	BTN3A2	rs11966360	6	0.00394927253126282	16.85	4.04533296662347e-05
8117435	11118	BTN3A2	rs1624064	6	0.0107039083869238	14.87	0.000115180278096597
8117435	11118	BTN3A2	rs6929846	6	0.0460462949129612	11.66	0.000638583409205457
7892662	27013	CNPPD1	rs1043160	2	0	39.22	3.78641708451547e-10
7892662	27013	CNPPD1	rs11236	2	0	38.81	4.6712864670061e-10
7892662	27013	CNPPD1	rs1127102	2	0	38.81	4.6712864670061e-10
7892662	27013	CNPPD1	rs1127101	2	0	38.81	4.6712864670061e-10
7892662	27013	CNPPD1	rs6436123	2	0	38.81	4.6712864670061e-10
7892662	27013	CNPPD1	rs10170244	2	0	38.81	4.6712864670061e-10
7892662	27013	CNPPD1	rs6436121	2	0	37.2	1.06613779437118e-09
7892662	27013	CNPPD1	rs13419988	2	0	33.05	8.9819048772194e-09
7892662	27013	CNPPD1	rs3731900	2	0	32.89	9.75236327035978e-09
7892662	27013	CNPPD1	rs7017	2	0	32.89	9.75236327035978e-09
7892662	27013	CNPPD1	rs13029742	2	1.2517363519166e-05	29.32	6.13591186263955e-08
7892662	27013	CNPPD1	rs1402508	2	4.36450122375752e-05	26.38	2.80429210287424e-07
7892662	27013	CNPPD1	rs897476	2	0.000818786869386918	20.25	6.79534624946012e-06
7892662	27013	CNPPD1	rs883045	2	0.00106077286614993	19.6	9.54691984523814e-06
7892662	27013	CNPPD1	rs6713887	2	0.0157504175742327	14.01	0.000181840967527323
7892569	27013	CNPPD1	rs11236	2	0	38.99	4.25981996239156e-10
7892569	27013	CNPPD1	rs1127102	2	0	38.99	4.25981996239156e-10
7892569	27013	CNPPD1	rs1127101	2	0	38.99	4.25981996239156e-10
7892569	27013	CNPPD1	rs6436123	2	0	38.99	4.25981996239156e-10
7892569	27013	CNPPD1	rs10170244	2	0	38.99	4.25981996239156e-10
7892569	27013	CNPPD1	rs1043160	2	0	38.17	6.48417068256901e-10
7892569	27013	CNPPD1	rs6436121	2	0	37.98	7.14735573224065e-10
7892569	27013	CNPPD1	rs3731900	2	0	34.09	5.26209965163051e-09
7892569	27013	CNPPD1	rs7017	2	0	34.09	5.26209965163051e-09
7892569	27013	CNPPD1	rs13419988	2	0	33.13	8.61984512658942e-09
7892569	27013	CNPPD1	rs13029742	2	4.10764862788229e-05	25.96	3.48565167593156e-07
7892569	27013	CNPPD1	rs1402508	2	0.000128047801022642	23.28	1.4004877053467e-06
7892569	27013	CNPPD1	rs897476	2	0.00202155181253774	18.1	2.09601431154497e-05
7892569	27013	CNPPD1	rs883045	2	0.00272119053330855	17.54	2.81326440892637e-05
7892569	27013	CNPPD1	rs6713887	2	0.0177080699931359	13.76	0.000207712104528052
7917503	2635	GBP3	rs12121223	1	0	38.95	4.34800288702964e-10
7917503	2635	GBP3	rs12142922	1	0	33.56	6.90992057417808e-09
7917503	2635	GBP3	rs1074541	1	0	32.4	1.25486474976151e-08
7917503	2635	GBP3	rs2624	1	0.000108303298343101	23.6	1.1858751622364e-06
7917503	2635	GBP3	rs1409150	1	0.000396486198515848	21.61	3.34105338173058e-06
7917503	2635	GBP3	rs2390679	1	0.0127233901692825	14.48	0.000141655586856346
7917503	2635	GBP3	rs10493822	1	0.0127233901692825	14.48	0.000141655586856346
7917503	2635	GBP3	rs10922563	1	0.0127233901692825	14.48	0.000141655586856346
7917503	2635	GBP3	rs4656078	1	0.0307912282958356	12.58	0.000389896731481288
7917503	2635	GBP3	rs12740160	1	0.0377269953074258	12.12	0.000498839037429844
8097753	166614	DCLK2	rs4423856	4	0	38.79	4.71939400773418e-10
8097753	166614	DCLK2	rs10520059	4	4.88441468270635e-05	25.89	3.61436706611316e-07
8097753	166614	DCLK2	rs2290846	4	0.000137050435210168	23.2	1.45997328751045e-06
8097753	166614	DCLK2	rs6818273	4	0.00111761410822413	19.49	1.01127718488185e-05
8097753	166614	DCLK2	rs9307865	4	0.00111761410822413	19.49	1.01127718488185e-05
8097753	166614	DCLK2	rs4270569	4	0.00114026057082436	19.42	1.04902723537853e-05
8097753	166614	DCLK2	rs13130722	4	0.0062693630973569	15.98	6.40152023719794e-05
8097753	166614	DCLK2	rs3749574	4	0.018486381228612	13.67	0.000217907940275337
8097753	166614	DCLK2	rs7657457	4	0.018486381228612	13.67	0.000217907940275337
8097753	166614	DCLK2	rs11099754	4	0.0187328596882364	13.65	0.000220241320452157
8097753	166614	DCLK2	rs12374344	4	0.0308976775606987	12.57	0.000391988579109066
8097753	166614	DCLK2	rs6535715	4	0.0354989883123444	12.26	0.000462771508967134
8025395	6234	RPS28	rs2972574	19	0	38.72	4.89171027060589e-10
8025395	6234	RPS28	rs2241589	19	0.000100732228105541	23.99	9.68373523866353e-07
8025395	6234	RPS28	rs3760680	19	0.000458653311066497	21.34	3.84621789795099e-06
8025395	6234	RPS28	rs2241590	19	0.00178030799798709	18.4	1.79057981573906e-05
8025395	6234	RPS28	rs2241592	19	0.0315568848077231	12.52	0.000402618889069256
8025395	6234	RPS28	rs1019757	19	0.0315568848077231	12.52	0.000402618889069256
7942824	6234	RPS28	rs2972574	19	0	38.55	5.33687693720532e-10
7942824	6234	RPS28	rs2241589	19	0.000103316974997539	23.89	1.020002355674e-06
7942824	6234	RPS28	rs3760680	19	0.000495755326495199	21.23	4.07338589223558e-06
7942824	6234	RPS28	rs2241590	19	0.00200791683280458	18.12	2.07411419990997e-05
7942824	6234	RPS28	rs2241592	19	0.0359853990310704	12.23	0.000470271984148325
7942824	6234	RPS28	rs1019757	19	0.0359853990310704	12.23	0.000470271984148325
7956648	91419	XRCC6BP1	rs10877041	12	0	38.5	5.47536846569994e-10
7956648	91419	XRCC6BP1	rs2372309	12	0	38.5	5.47536846569994e-10
7956648	91419	XRCC6BP1	rs7136981	12	0	34.14	5.12861194887883e-09
7956648	91419	XRCC6BP1	rs7954291	12	0	32.31	1.31435172753236e-08
7956648	91419	XRCC6BP1	rs2372379	12	0	32.31	1.31435172753236e-08
7956648	91419	XRCC6BP1	rs7960942	12	0	32.31	1.31435172753236e-08
7956648	91419	XRCC6BP1	rs7299249	12	0	32.23	1.36959634045178e-08
7956648	91419	XRCC6BP1	rs10122	12	0	31.08	2.47609581374588e-08
7956648	91419	XRCC6BP1	rs10783861	12	1.24091976615772e-05	29.21	6.49431611237935e-08
7956648	91419	XRCC6BP1	rs1506884	12	1.14314122041355e-05	28.64	8.71629476605817e-08
7956648	91419	XRCC6BP1	rs11172400	12	1.96758700178594e-05	27.57	1.51510573234999e-07
7956648	91419	XRCC6BP1	rs1506888	12	4.38657345094516e-05	26.4	2.77540482412746e-07
7956648	91419	XRCC6BP1	rs17120182	12	4.38657345094516e-05	26.4	2.77540482412746e-07
7956648	91419	XRCC6BP1	rs2659665	12	4.38657345094516e-05	26.4	2.77540482412746e-07
7956648	91419	XRCC6BP1	rs1599750	12	0.000111778773643507	23.38	1.32953696517403e-06
7956648	91419	XRCC6BP1	rs4630335	12	0.000440879066654969	21.38	3.76680110781505e-06
7956648	91419	XRCC6BP1	rs7954957	12	0.00365271605496476	16.98	3.77756530348276e-05
7956648	91419	XRCC6BP1	rs1599931	12	0.00584832552168084	16.13	5.91397730727361e-05
7956648	91419	XRCC6BP1	rs10747786	12	0.00584832552168084	16.13	5.91397730727361e-05
7956648	91419	XRCC6BP1	rs4760339	12	0.00584832552168084	16.13	5.91397730727361e-05
7956648	91419	XRCC6BP1	rs2002275	12	0.00618920932501294	16	6.33424836662398e-05
8165295	138307	LCN8	rs1360879	9	0	38.43	5.67532241146243e-10
8165295	138307	LCN8	rs10118736	9	0	38.24	6.25568392424252e-10
8165295	138307	LCN8	rs9886752	9	0	38.24	6.25568392424252e-10
8165295	138307	LCN8	rs10870117	9	0	38.09	6.75554758663326e-10
8165295	138307	LCN8	rs7848644	9	0	37.37	9.77136758405319e-10
8165295	138307	LCN8	rs12684893	9	5.20086720616616e-05	25	5.73303143758387e-07
8165295	138307	LCN8	rs3739950	9	0.00644374794856863	15.92	6.60767862031001e-05
8165295	138307	LCN8	rs945386	9	0.0242795061950444	13.12	0.000292160034659228
8165295	138307	LCN8	rs4546744	9	0.0242795061950444	13.12	0.000292160034659228
8165295	138307	LCN8	rs7859194	9	0.0242795061950444	13.12	0.000292160034659228
7921237	83416	FCRL5	rs7531685	1	0	38.38	5.82260734338656e-10
7921237	83416	FCRL5	rs12049389	1	0	38.38	5.82260734338656e-10
7921237	83416	FCRL5	rs1412676	1	0	38.38	5.82260734338656e-10
7921237	83416	FCRL5	rs7523341	1	0.000108569313288189	23.62	1.17361354706748e-06
8153430	93100	NAPRT1	rs1809148	8	0	38.25	6.22370771479233e-10
8153430	93100	NAPRT1	rs10282929	8	4.70331760773379e-05	25.6	4.200393976022e-07
8153430	93100	NAPRT1	rs4874156	8	0.000102588233441344	23.66	1.14947042476584e-06
8153430	93100	NAPRT1	rs11549789	8	0.00122409998174757	19.18	1.18953183557073e-05
8153430	93100	NAPRT1	rs1062391	8	0.00545558877605304	16.25	5.55095944807408e-05
8153430	93100	NAPRT1	rs2382962	8	0.00863298794712938	15.3	9.17165112768606e-05
8153430	93100	NAPRT1	rs12677473	8	0.0144461850677739	14.21	0.000163499321912546
8153430	93100	NAPRT1	rs10097337	8	0.0229388103961959	13.23	0.000275503811434269
8153430	93100	NAPRT1	rs4873814	8	0.0261430587427236	12.95	0.000319921493410303
8005471	6234	RPS28	rs2972574	19	0	38.19	6.41804923573582e-10
8005471	6234	RPS28	rs2241589	19	0.00010799135987202	23.57	1.20450890694421e-06
8005471	6234	RPS28	rs3760680	19	0.000448857301938821	21.36	3.80630166776036e-06
8005471	6234	RPS28	rs2241590	19	0.00175747428455547	18.45	1.74420832639594e-05
8005471	6234	RPS28	rs2241592	19	0.0367039090825169	12.18	0.000483046442455434
8005471	6234	RPS28	rs1019757	19	0.0367039090825169	12.18	0.000483046442455434
8015445	115024	NT5C3B	rs7212972	17	0	37.99	7.11081590160385e-10
8015445	115024	NT5C3B	rs1046404	17	0	37.99	7.11081590160385e-10
8015445	115024	NT5C3B	rs11079016	17	0	33.47	7.23717242419195e-09
8015445	115024	NT5C3B	rs4796715	17	0	33.06	8.93582727020647e-09
8015445	115024	NT5C3B	rs6503672	17	0	33.06	8.93582727020647e-09
8015445	115024	NT5C3B	rs3744782	17	0	33.06	8.93582727020647e-09
8015445	115024	NT5C3B	rs9303319	17	0	33.06	8.93582727020647e-09
8015445	115024	NT5C3B	rs4796729	17	0	33.06	8.93582727020647e-09
8015445	115024	NT5C3B	rs3816122	17	0	33.06	8.93582727020647e-09
8015445	115024	NT5C3B	rs7713	17	0.0120069587470075	14.61	0.000132211108336988
8015445	115024	NT5C3B	rs2304497	17	0.0120069587470075	14.61	0.000132211108336988
8015445	115024	NT5C3B	rs9903352	17	0.0263379728583211	12.93	0.000323357782926065
8015445	115024	NT5C3B	rs1469863	17	0.0359853990310704	12.23	0.000470271984148325
7944049	51092	SIDT2	rs1060211	11	0	37.96	7.22100033647577e-10
7944049	51092	SIDT2	rs4938353	11	0	37.96	7.22100033647577e-10
7944049	51092	SIDT2	rs4938344	11	2.01078215231794e-05	26.49	2.64905880175509e-07
7944049	51092	SIDT2	rs10892079	11	2.01078215231794e-05	26.49	2.64905880175509e-07
7944049	51092	SIDT2	rs10790175	11	2.01078215231794e-05	26.49	2.64905880175509e-07
7944049	51092	SIDT2	rs8521	11	2.01078215231794e-05	26.49	2.64905880175509e-07
7944049	51092	SIDT2	rs236916	11	0.000171771052711023	23.01	1.61160918672885e-06
7944049	51092	SIDT2	rs90192	11	0.000211435568086866	22.71	1.88384941491372e-06
7944049	51092	SIDT2	rs641620	11	0.00232136705674257	17.81	2.44096971103203e-05
7944049	51092	SIDT2	rs236911	11	0.00490344666194277	16.47	4.94259981903701e-05
7944049	51092	SIDT2	rs7120515	11	0.0103415647528011	14.94	0.000110984737479153
8121588	29940	DSE	rs9488914	6	0	37.39	9.67167600925916e-10
8121588	29940	DSE	rs574871	6	0.00313636710844977	17.26	3.25977356170059e-05
8121588	29940	DSE	rs2213563	6	0.0040320705514701	16.82	4.10978780994589e-05
8121588	29940	DSE	rs1204859	6	0.00545558877605304	16.25	5.55095944807408e-05
8121588	29940	DSE	rs9387402	6	0.0126604429310369	14.49	0.000140905565634046
8121588	29940	DSE	rs2232470	6	0.0218978667053324	13.32	0.0002625901774147
8121588	29940	DSE	rs6900245	6	0.0239823944403209	13.15	0.000287519243401653
8023855	1528	CYB5A	rs3794947	18	0	37.28	1.02328663922902e-09
8023855	1528	CYB5A	rs12456770	18	0	36.54	1.49565299677271e-09
8023855	1528	CYB5A	rs7238987	18	0	36.15	1.82698480810705e-09
8023855	1528	CYB5A	rs1614856	18	0	36.15	1.82698480810705e-09
8023855	1528	CYB5A	rs1790815	18	0	33.19	8.35792500847247e-09
8023855	1528	CYB5A	rs1788571	18	0	32.13	1.44193442631995e-08
8023855	1528	CYB5A	rs1582404	18	0	31.4	2.0998090499014e-08
8023855	1528	CYB5A	rs1788638	18	0	31.27	2.24522476310236e-08
8023855	1528	CYB5A	rs8098571	18	1.4231430782795e-05	30.89	2.7307524547916e-08
8023855	1528	CYB5A	rs2032263	18	1.4231430782795e-05	30.89	2.7307524547916e-08
8023855	1528	CYB5A	rs4328535	18	1.16579378820319e-05	28.75	8.23499205312699e-08
8023855	1528	CYB5A	rs1573486	18	2.11381088096716e-05	28	1.21315450836607e-07
8023855	1528	CYB5A	rs1790821	18	1.97131533361251e-05	27.58	1.50729273597138e-07
8023855	1528	CYB5A	rs1790888	18	1.97131533361251e-05	27.58	1.50729273597138e-07
8023855	1528	CYB5A	rs1024908	18	1.8869735781656e-05	27.16	1.87293901956001e-07
8023855	1528	CYB5A	rs12965502	18	1.84357523529817e-05	26.86	2.18739578054214e-07
8023855	1528	CYB5A	rs6566789	18	1.84357523529817e-05	26.86	2.18739578054214e-07
8023855	1528	CYB5A	rs17089028	18	1.8390106865672e-05	26.81	2.24472753855463e-07
8023855	1528	CYB5A	rs7236071	18	1.81846896520992e-05	26.71	2.36394933237016e-07
8023855	1528	CYB5A	rs4891549	18	4.2960624430559e-05	26.26	2.98405636719944e-07
8023855	1528	CYB5A	rs4891540	18	0.00010609939285609	23.64	1.1614790754716e-06
8023855	1528	CYB5A	rs12965832	18	0.000112113653200789	23.4	1.31578537379869e-06
8023855	1528	CYB5A	rs8093010	18	0.000112113653200789	23.4	1.31578537379869e-06
8023855	1528	CYB5A	rs8098783	18	0.000823653707237878	20.22	6.90274761403555e-06
8023855	1528	CYB5A	rs1573490	18	0.0103969814870058	14.93	0.000111574549918584
8023855	1528	CYB5A	rs17807682	18	0.0254448769261564	13.02	0.000308181815531849
8023855	1528	CYB5A	rs12457492	18	0.0291444955029812	12.7	0.000365655575738477
8023855	1528	CYB5A	rs2096948	18	0.0291444955029812	12.7	0.000365655575738477
8155250	9380	GRHPR	rs7856656	9	0	36.74	1.34981232981673e-09
8155250	9380	GRHPR	rs10973340	9	0.00114224929710599	19.41	1.0545344016382e-05
8155250	9380	GRHPR	rs6476629	9	0.0118340482897035	14.65	0.000129434644072252
7894124	10921	RNPS1	rs155243	16	0	36.38	1.62360754578051e-09
7894124	10921	RNPS1	rs155247	16	1.40497312247255e-05	30.54	3.27053297885869e-08
7894124	10921	RNPS1	rs2238464	16	2.02687031110177e-05	27.68	1.43134933430547e-07
7894124	10921	RNPS1	rs161427	16	0.0161879360744655	13.95	0.00018773765577684
7894124	10921	RNPS1	rs150929	16	0.0161879360744655	13.95	0.00018773765577684
7894124	10921	RNPS1	rs150925	16	0.0175220799124498	13.79	0.000204421414313996
7908481	10878	CFHR3	rs6677604	1	0	36.33	1.66579875847529e-09
7908481	10878	CFHR3	rs7542235	1	0	36.33	1.66579875847529e-09
7908481	10878	CFHR3	rs16840639	1	0	36.33	1.66579875847529e-09
7908481	10878	CFHR3	rs6428363	1	0.000385607656123179	21.65	3.27210010175672e-06
7908481	10878	CFHR3	rs10801575	1	0.00277310871401959	17.49	2.88822858736932e-05
7908481	10878	CFHR3	rs1410996	1	0.00763389209649094	15.56	7.99277607281911e-05
7908481	10878	CFHR3	rs7540032	1	0.00763389209649094	15.56	7.99277607281911e-05
7908481	10878	CFHR3	rs1329428	1	0.00763389209649094	15.56	7.99277607281911e-05
7908481	10878	CFHR3	rs1329424	1	0.031099020159997	12.55	0.000396206301852743
7908481	10878	CFHR3	rs572515	1	0.031099020159997	12.55	0.000396206301852743
7908481	10878	CFHR3	rs1061147	1	0.031099020159997	12.55	0.000396206301852743
7908481	10878	CFHR3	rs10801553	1	0.031099020159997	12.55	0.000396206301852743
7908481	10878	CFHR3	rs10754199	1	0.0399100609020119	11.99	0.000534867898538342
7908481	10878	CFHR3	rs1410997	1	0.0416316559535484	11.89	0.00056436121514676
7908481	10878	CFHR3	rs203685	1	0.0416316559535484	11.89	0.00056436121514676
7908481	10878	CFHR3	rs203674	1	0.0416316559535484	11.89	0.00056436121514676
7908481	10878	CFHR3	rs395544	1	0.0416316559535484	11.89	0.00056436121514676
7908481	10878	CFHR3	rs7519501	1	0.0445343728308145	11.74	0.000611710236759771
8023267	4645	MYO5B	rs2469480	18	0	35.69	2.31348515444101e-09
8023267	4645	MYO5B	rs1790415	18	1.38857865365242e-05	30.49	3.35591912508004e-08
8023267	4645	MYO5B	rs1790412	18	0.000214551414301614	22.62	1.97418785513053e-06
8023267	4645	MYO5B	rs1705527	18	0.000644417099747646	20.72	5.3157875283363e-06
8023267	4645	MYO5B	rs1705509	18	0.00122777968845832	19.16	1.2020608932658e-05
8023267	4645	MYO5B	rs1705521	18	0.00125025217508182	19.12	1.22751799466665e-05
8023267	4645	MYO5B	rs973655	18	0.00519609807696269	16.35	5.26561624267658e-05
8023267	4645	MYO5B	rs2457965	18	0.00536940354767299	16.28	5.46376094470769e-05
8023267	4645	MYO5B	rs4939939	18	0.00927854705889826	15.16	9.87737876416666e-05
8023267	4645	MYO5B	rs736162	18	0.010091569656654	14.99	0.000108082411285363
8023267	4645	MYO5B	rs10775495	18	0.0146745894093162	14.18	0.000166126946049492
8023267	4645	MYO5B	rs2276366	18	0.0149606159841641	14.14	0.000169696729464101
8023267	4645	MYO5B	rs17660776	18	0.0149606159841641	14.14	0.000169696729464101
8023267	4645	MYO5B	rs1511150	18	0.0200822750273083	13.5	0.00023856345402871
8023267	4645	MYO5B	rs11082811	18	0.0315568848077231	12.52	0.000402618889069256
8023267	4645	MYO5B	rs11663203	18	0.0378963140982094	12.11	0.000501521354224128
8023267	4645	MYO5B	rs9952908	18	0.0416316559535484	11.89	0.00056436121514676
8023267	4645	MYO5B	rs7227820	18	0.0434600330023607	11.8	0.000592307210799939
7972579	84899	TMTC4	rs1283196	13	0	35.61	2.41046953380955e-09
7972579	84899	TMTC4	rs946837	13	0	35.42	2.65744077214676e-09
7972579	84899	TMTC4	rs9300613	13	0	35.42	2.65744077214676e-09
7972579	84899	TMTC4	rs1283211	13	0	35.42	2.65744077214676e-09
7972579	84899	TMTC4	rs9518128	13	0.00105846346714068	19.63	9.39818985431567e-06
7972579	84899	TMTC4	rs1283228	13	0.00408277718599497	16.79	4.17527513891979e-05
7972579	84899	TMTC4	rs1283114	13	0.0132495125583035	14.39	0.000148589302156604
7972579	84899	TMTC4	rs9518149	13	0.0161879360744655	13.95	0.00018773765577684
7972579	84899	TMTC4	rs767932	13	0.0262405158005224	12.94	0.000321635010872824
7972579	84899	TMTC4	rs987531	13	0.0305284794492106	12.6	0.000385746755682007
7972579	84899	TMTC4	rs16957649	13	0.0356620774114097	12.25	0.00046525815807105
7972579	84899	TMTC4	rs1051518	13	0.0449542581568412	11.72	0.00061831954606457
7896443	27013	CNPPD1	rs1043160	2	0	35.6	2.42287541265452e-09
7896443	27013	CNPPD1	rs11236	2	0	35.42	2.65744077214676e-09
7896443	27013	CNPPD1	rs1127102	2	0	35.42	2.65744077214676e-09
7896443	27013	CNPPD1	rs1127101	2	0	35.42	2.65744077214676e-09
7896443	27013	CNPPD1	rs6436123	2	0	35.42	2.65744077214676e-09
7896443	27013	CNPPD1	rs10170244	2	0	35.42	2.65744077214676e-09
7896443	27013	CNPPD1	rs6436121	2	0	32.47	1.21046771229787e-08
7896443	27013	CNPPD1	rs3731900	2	1.24913822625455e-05	29.3	6.19956919856356e-08
7896443	27013	CNPPD1	rs7017	2	1.24913822625455e-05	29.3	6.19956919856356e-08
7896443	27013	CNPPD1	rs13419988	2	1.24258512688218e-05	29.26	6.32887590913563e-08
7896443	27013	CNPPD1	rs13029742	2	2.11381088096716e-05	28	1.21315450836607e-07
7896443	27013	CNPPD1	rs1402508	2	0.000917385749696432	20.06	7.50500626135369e-06
7896443	27013	CNPPD1	rs897476	2	0.010091569656654	14.99	0.000108082411285363
7896443	27013	CNPPD1	rs883045	2	0.014377607515224	14.22	0.000162632780891693
8120967	4907	NT5E	rs6942065	6	0	35.57	2.46047798679091e-09
8120967	4907	NT5E	rs9450286	6	1.307333140351e-05	29.87	4.62006384068102e-08
8120967	4907	NT5E	rs9362215	6	1.27011693056996e-05	29.59	5.33796200187311e-08
8120967	4907	NT5E	rs554113	6	0.0390542911276616	12.04	0.000520709715916055
7978331	643866	CBLN3	rs17795094	14	0	35.21	2.95999707402327e-09
7978331	643866	CBLN3	rs7143804	14	0	33.24	8.14575726618635e-09
7978331	643866	CBLN3	rs2255591	14	0	32.61	1.12633740561394e-08
7978331	643866	CBLN3	rs2273629	14	0	31.41	2.08902201590538e-08
7978331	643866	CBLN3	rs10143703	14	1.41345273328296e-05	30.87	2.75904008379413e-08
7978331	643866	CBLN3	rs10145542	14	1.98358396883092e-05	27.62	1.47644243132227e-07
7978331	643866	CBLN3	rs1004664	14	0.000291250686724144	21.91	2.85741030524158e-06
7978331	643866	CBLN3	rs13841	14	0.00313636710844977	17.26	3.25977356170059e-05
8071649	96610	LOC96610	rs6001873	22	0	34.85	3.56109561877947e-09
8147019	51101	ZC2HC1A	rs1021156	8	0	34.66	3.92616529764732e-09
8147019	51101	ZC2HC1A	rs4739134	8	0	32.61	1.12633740561394e-08
8147019	51101	ZC2HC1A	rs1966115	8	0	32.61	1.12633740561394e-08
8147019	51101	ZC2HC1A	rs3808619	8	0	32.61	1.12633740561394e-08
8147019	51101	ZC2HC1A	rs1054283	8	0	32.61	1.12633740561394e-08
8147019	51101	ZC2HC1A	rs1026920	8	0	32.61	1.12633740561394e-08
8147019	51101	ZC2HC1A	rs6993386	8	1.36000388823915e-05	30.3	3.70125904146482e-08
8147019	51101	ZC2HC1A	rs10957898	8	1.92681630588241e-05	27.31	1.7331277444673e-07
8147019	51101	ZC2HC1A	rs979564	8	0.000145821313077757	23.15	1.49843204406742e-06
8147019	51101	ZC2HC1A	rs2717540	8	0.000206929815369212	22.79	1.80703525480319e-06
8147019	51101	ZC2HC1A	rs4641056	8	0.000211029697100435	22.7	1.89367869480221e-06
8147019	51101	ZC2HC1A	rs12544041	8	0.000481953590870006	21.28	3.96850476218244e-06
8147019	51101	ZC2HC1A	rs3888020	8	0.00232136705674257	17.81	2.44096971103203e-05
8147019	51101	ZC2HC1A	rs12155808	8	0.015181293251384	14.1	0.000173343782164112
7917008	127255	LRRIQ3	rs11806946	1	0	34.51	4.24067064257353e-09
7917008	127255	LRRIQ3	rs792310	1	0	34.51	4.24067064257353e-09
7917008	127255	LRRIQ3	rs489941	1	0	34.51	4.24067064257353e-09
7917008	127255	LRRIQ3	rs1601153	1	1.42826503927331e-05	31	2.58028430416042e-08
7917008	127255	LRRIQ3	rs481387	1	1.26236752491283e-05	29.46	5.70827424332768e-08
7917008	127255	LRRIQ3	rs1483793	1	1.96186791573192e-05	27.54	1.53878908989604e-07
7917008	127255	LRRIQ3	rs1384883	1	0.000210614709079218	22.69	1.90355942029324e-06
7917008	127255	LRRIQ3	rs10789387	1	0.000210614709079218	22.69	1.90355942029324e-06
7917008	127255	LRRIQ3	rs12046751	1	0.000379705347301449	21.66	3.2550860415202e-06
7917008	127255	LRRIQ3	rs11210443	1	0.000930582882055184	20.04	7.58390729550041e-06
7917008	127255	LRRIQ3	rs17591292	1	0.0012845680469293	19.04	1.28006811759239e-05
7917008	127255	LRRIQ3	rs1483790	1	0.0017066223666457	18.56	1.64639238348911e-05
7917008	127255	LRRIQ3	rs11210407	1	0.0049255137268884	16.46	4.96873950636198e-05
7917008	127255	LRRIQ3	rs1047127	1	0.0129684869669571	14.44	0.00014469608785024
7917008	127255	LRRIQ3	rs485929	1	0.0192424514704009	13.6	0.000226185525871323
7939087	120534	ARL14EP	rs1856142	11	0	34.3	4.723817702584e-09
7939087	120534	ARL14EP	rs2183848	11	1.33198597662998e-05	29.99	4.34280158956013e-08
7939087	120534	ARL14EP	rs522089	11	4.78277311463445e-05	25.77	3.84620599086884e-07
7939087	120534	ARL14EP	rs553951	11	4.60756272802187e-05	25.28	4.95823372567965e-07
7939087	120534	ARL14EP	rs4083926	11	0.0128413492891735	14.46	0.000143167710502961
7939087	120534	ARL14EP	rs2065418	11	0.0281736344436599	12.78	0.000350344929501945
7939087	120534	ARL14EP	rs639403	11	0.0483171178885743	11.56	0.000673858531353762
7939087	120534	ARL14EP	rs6169	11	0.0483171178885743	11.56	0.000673858531353762
7939087	120534	ARL14EP	rs676349	11	0.0483171178885743	11.56	0.000673858531353762
7939087	120534	ARL14EP	rs615577	11	0.0483171178885743	11.56	0.000673858531353762
8004940	56985	ADPRM	rs9898817	17	0	33.61	6.73456106560269e-09
8004940	56985	ADPRM	rs406446	17	0	33.61	6.73456106560269e-09
8004940	56985	ADPRM	rs411511	17	0	33.61	6.73456106560269e-09
8004940	56985	ADPRM	rs440655	17	0	33.61	6.73456106560269e-09
8004940	56985	ADPRM	rs2662959	17	1.94436850297549e-05	27.43	1.62884700757775e-07
7992744	84256	FLYWCH1	rs9928222	16	0	33.49	7.16313357968824e-09
7992744	84256	FLYWCH1	rs734138	16	4.2674719751763e-05	25.93	3.54024301158267e-07
7992744	84256	FLYWCH1	rs17136161	16	0.00644374794856863	15.92	6.60767862031001e-05
7992744	84256	FLYWCH1	rs11561585	16	0.00644374794856863	15.92	6.60767862031001e-05
7992744	84256	FLYWCH1	rs7193548	16	0.00890684443278747	15.24	9.46767181104376e-05
7992744	84256	FLYWCH1	rs6500743	16	0.0343544156768099	12.33	0.000445736407512023
7992744	84256	FLYWCH1	rs886427	16	0.0486223419044268	11.54	0.00068114640106556
7917052	204962	SLC44A5	rs1249780	1	0	33.3	7.89826392519694e-09
7917052	204962	SLC44A5	rs2799050	1	0	33.3	7.89826392519694e-09
7917052	204962	SLC44A5	rs1249849	1	0	32.91	9.65254735132999e-09
7917052	204962	SLC44A5	rs1249810	1	1.25638445296923e-05	29.36	6.01055511678637e-08
7917052	204962	SLC44A5	rs1249808	1	2.15449296168783e-05	28.31	1.03360649652008e-07
7917052	204962	SLC44A5	rs1249813	1	2.15449296168783e-05	28.31	1.03360649652008e-07
7917052	204962	SLC44A5	rs1249837	1	0.000797554519768428	20.32	6.55122064527004e-06
7917052	204962	SLC44A5	rs601788	1	0.00804185156155157	15.45	8.47169431099576e-05
7917052	204962	SLC44A5	rs2347214	1	0.012338658953806	14.55	0.000136488652783994
8003068	10200	MPHOSPH6	rs7202258	16	0	32.95	9.45597463222642e-09
8003068	10200	MPHOSPH6	rs2967355	16	1.22323298364521e-05	29.12	6.80310494632461e-08
8003068	10200	MPHOSPH6	rs12597171	16	1.18861462396736e-05	28.83	7.9017642560879e-08
8003068	10200	MPHOSPH6	rs2967327	16	2.1747588209023e-05	28.37	1.00206181981647e-07
8003068	10200	MPHOSPH6	rs6564982	16	2.11128521112164e-05	27.98	1.22575795375176e-07
8003068	10200	MPHOSPH6	rs1134847	16	1.94798639988298e-05	27.47	1.59550322134384e-07
8003068	10200	MPHOSPH6	rs3829545	16	4.87295061762737e-05	25.88	3.63313991302078e-07
8003068	10200	MPHOSPH6	rs2967371	16	4.62518378998114e-05	25.38	4.70773710059264e-07
8003068	10200	MPHOSPH6	rs12445041	16	7.11880078896423e-05	24.54	7.27830893007118e-07
8003068	10200	MPHOSPH6	rs1064208	16	8.94767770993702e-05	24.16	8.86546212270417e-07
8003068	10200	MPHOSPH6	rs4889467	16	0.000193491134352091	22.93	1.68009160196609e-06
8003068	10200	MPHOSPH6	rs2967383	16	0.000509053828904445	21.12	4.31402072226625e-06
8003068	10200	MPHOSPH6	rs4243230	16	0.00314779016200395	17.25	3.27697550258182e-05
8003068	10200	MPHOSPH6	rs918759	16	0.00655309445496273	15.87	6.78457024717306e-05
8159373	138311	FAM69B	rs2385891	9	0	32.9	9.70232674883178e-09
8159373	138311	FAM69B	rs10870112	9	0	32.9	9.70232674883178e-09
8159373	138311	FAM69B	rs11793962	9	0.000407222642732248	21.55	3.44722685787025e-06
8159373	138311	FAM69B	rs2811728	9	0.00112685640089826	19.48	1.01658537382724e-05
8159373	138311	FAM69B	rs7029239	9	0.0113395829771816	14.74	0.000123400284107166
8016438	3212	HOXB2	rs1042815	17	0	32.73	1.05890235375168e-08
8016438	3212	HOXB2	rs4793870	17	1.40687220503147e-05	30.56	3.2369910389184e-08
8016438	3212	HOXB2	rs11079828	17	7.10421806645184e-05	24.51	7.39251656867743e-07
8016438	3212	HOXB2	rs7207109	17	0.000104121863465118	23.75	1.09695375495154e-06
8016438	3212	HOXB2	rs8073963	17	0.000104121863465118	23.75	1.09695375495154e-06
8016438	3212	HOXB2	rs4793854	17	0.000106450092918221	23.45	1.28202723548682e-06
8016438	3212	HOXB2	rs11079824	17	0.000246202658228754	22.46	2.14565505124839e-06
8016438	3212	HOXB2	rs10853100	17	0.000272094929894867	22.18	2.48246360050345e-06
8016438	3212	HOXB2	rs4793889	17	0.000501519255654994	21.16	4.2249094050057e-06
8016438	3212	HOXB2	rs12939811	17	0.000501519255654994	21.16	4.2249094050057e-06
8016438	3212	HOXB2	rs9904760	17	0.000538505723290674	20.97	4.6653184324312e-06
8016438	3212	HOXB2	rs2325948	17	0.000618914954201461	20.77	5.17878886940149e-06
8016438	3212	HOXB2	rs925284	17	0.000618914954201461	20.77	5.17878886940149e-06
8016438	3212	HOXB2	rs17703660	17	0.000941824894784377	19.99	7.78482248429237e-06
8016438	3212	HOXB2	rs12952262	17	0.0228221844850508	13.24	0.000274037909602573
8016438	3212	HOXB2	rs2326017	17	0.0385836325266847	12.07	0.000512397007356768
8016438	3212	HOXB2	rs15689	17	0.0437982403492066	11.78	0.000598704844102237
7942073	3508	IGHMBP2	rs604524	11	0	32.64	1.10908571516519e-08
7942073	3508	IGHMBP2	rs660614	11	0	32.64	1.10908571516519e-08
7942073	3508	IGHMBP2	rs636049	11	0	32.64	1.10908571516519e-08
7942073	3508	IGHMBP2	rs629426	11	0	32.64	1.10908571516519e-08
7942073	3508	IGHMBP2	rs622082	11	0	32.64	1.10908571516519e-08
7942073	3508	IGHMBP2	rs546382	11	0	32.64	1.10908571516519e-08
7942073	3508	IGHMBP2	rs619727	11	0	31.19	2.33968230107566e-08
7942073	3508	IGHMBP2	rs7938117	11	1.28673575286496e-05	29.72	4.99171590100568e-08
7942073	3508	IGHMBP2	rs613084	11	1.19681200362609e-05	28.87	7.74025143121901e-08
7942073	3508	IGHMBP2	rs679596	11	1.9807585923686e-05	27.61	1.48409517152608e-07
7942073	3508	IGHMBP2	rs7131462	11	3.60263082325727e-05	26.45	2.70448478863355e-07
7942073	3508	IGHMBP2	rs10896379	11	7.08505329611848e-05	24.44	7.66603848000752e-07
7942073	3508	IGHMBP2	rs2846196	11	0.00123293758593849	19.15	1.20837503157228e-05
7942073	3508	IGHMBP2	rs10896389	11	0.00179036080652196	18.37	1.8189951015767e-05
7942073	3508	IGHMBP2	rs2846207	11	0.00179036080652196	18.37	1.8189951015767e-05
7942073	3508	IGHMBP2	rs10896390	11	0.00221450534478781	17.94	2.27979044132225e-05
7942073	3508	IGHMBP2	rs1249582	11	0.00472062083645657	16.54	4.76345253572963e-05
7942073	3508	IGHMBP2	rs17612126	11	0.0064845151690315	15.9	6.67787172089726e-05
7942073	3508	IGHMBP2	rs10896396	11	0.00927854705889826	15.16	9.87737876416666e-05
7942073	3508	IGHMBP2	rs11228444	11	0.0192424514704009	13.6	0.000226185525871323
7942073	3508	IGHMBP2	rs6421653	11	0.0437982403492066	11.78	0.000598704844102237
8074980	2952	GSTT1	rs113413	22	0	32.63	1.11480667014596e-08
8074980	2952	GSTT1	rs1006771	22	0.000979285756620131	19.89	8.20282762322263e-06
8117243	55604	LRRC16A	rs9461157	6	0	32.53	1.17366738856635e-08
8117243	55604	LRRC16A	rs9366619	6	0.00010060090600251	23.97	9.78485280392765e-07
8117243	55604	LRRC16A	rs716797	6	0.00125688604030366	19.11	1.23396642344189e-05
8117243	55604	LRRC16A	rs215012	6	0.00162945741023996	18.66	1.56225728321066e-05
8117243	55604	LRRC16A	rs12201737	6	0.00166990450157769	18.61	1.60377076480288e-05
8117243	55604	LRRC16A	rs4711082	6	0.0019912474094908	18.15	2.04169428403451e-05
8117243	55604	LRRC16A	rs11757140	6	0.00391379788321465	16.87	4.00292857495608e-05
8117243	55604	LRRC16A	rs4440453	6	0.00392872801853312	16.86	4.02407462156986e-05
8117243	55604	LRRC16A	rs9467471	6	0.00723725233253513	15.68	7.5013194665459e-05
8117243	55604	LRRC16A	rs2744235	6	0.0109481879374781	14.81	0.000118903320757354
8117243	55604	LRRC16A	rs6912426	6	0.0165788292028477	13.9	0.000192798468274016
8117243	55604	LRRC16A	rs2690095	6	0.0175220799124498	13.79	0.000204421414313996
8117243	55604	LRRC16A	rs1569558	6	0.0268814829701042	12.88	0.000332112239392178
8117243	55604	LRRC16A	rs2744229	6	0.0481718420703617	11.57	0.000670244183511452
7938301	56672	AKIP1	rs2742552	11	0	32.4	1.25486474976151e-08
7938301	56672	AKIP1	rs2653557	11	0	32.4	1.25486474976151e-08
7938301	56672	AKIP1	rs1123936	11	0	32.18	1.40529924660271e-08
7938301	56672	AKIP1	rs11042149	11	0	31.21	2.31570110842726e-08
7938301	56672	AKIP1	rs982273	11	1.39200229566861e-05	30.5	3.33866507248015e-08
7938301	56672	AKIP1	rs10840147	11	1.24689523606366e-05	29.29	6.23164558048585e-08
7938301	56672	AKIP1	rs1560569	11	2.10228978228629e-05	27.89	1.28411717240593e-07
7938301	56672	AKIP1	rs7930026	11	1.78327727356548e-05	26.55	2.56804718306475e-07
7938301	56672	AKIP1	rs10840148	11	2.28803872105054e-05	26.48	2.66280763640836e-07
7938301	56672	AKIP1	rs2653565	11	4.85926688471135e-05	25.87	3.65201050465029e-07
7938301	56672	AKIP1	rs2653601	11	4.85926688471135e-05	25.87	3.65201050465029e-07
7938301	56672	AKIP1	rs2056903	11	5.83845841728728e-05	24.85	6.19690455197225e-07
7938301	56672	AKIP1	rs3751063	11	5.83845841728728e-05	24.85	6.19690455197225e-07
7938301	56672	AKIP1	rs4909951	11	5.83845841728728e-05	24.85	6.19690455197225e-07
7938301	56672	AKIP1	rs2742497	11	5.83845841728728e-05	24.85	6.19690455197225e-07
7938301	56672	AKIP1	rs2243566	11	0.000395815917052639	21.6	3.35851832932855e-06
7938301	56672	AKIP1	rs3751068	11	0.000479337763808218	21.29	3.94785596717495e-06
7938301	56672	AKIP1	rs2568090	11	0.00054027252132492	20.95	4.71427830136944e-06
7938301	56672	AKIP1	rs7945705	11	0.00054027252132492	20.95	4.71427830136944e-06
7938301	56672	AKIP1	rs10840134	11	0.00054027252132492	20.95	4.71427830136944e-06
7938301	56672	AKIP1	rs4929922	11	0.00102550335042891	19.8	8.59826766372359e-06
7938301	56672	AKIP1	rs3763912	11	0.00117995958331195	19.33	1.09964985840466e-05
7938301	56672	AKIP1	rs2163625	11	0.00117995958331195	19.33	1.09964985840466e-05
7938301	56672	AKIP1	rs2116510	11	0.00117995958331195	19.33	1.09964985840466e-05
7938301	56672	AKIP1	rs6486061	11	0.00127557306329582	19.07	1.26010213444802e-05
7938301	56672	AKIP1	rs7941341	11	0.0206481649451133	13.44	0.000246315621673815
7938301	56672	AKIP1	rs4910068	11	0.028918104488055	12.72	0.000361765769382553
7938301	56672	AKIP1	rs2568029	11	0.028918104488055	12.72	0.000361765769382553
7938301	56672	AKIP1	rs1133833	11	0.028918104488055	12.72	0.000361765769382553
7938301	56672	AKIP1	rs1984791	11	0.0343544156768099	12.33	0.000445736407512023
7938301	56672	AKIP1	rs2742502	11	0.0408373127824797	11.94	0.000549414797348521
7924184	642946	FLVCR1-AS1	rs7524203	1	0	32.28	1.33480194190492e-08
7924184	642946	FLVCR1-AS1	rs1047881	1	2.13854072565001e-05	28.2	1.09404568439436e-07
7924184	642946	FLVCR1-AS1	rs10864004	1	1.95817468479312e-05	27.5	1.57094505615581e-07
7924184	642946	FLVCR1-AS1	rs12140722	1	0.000370438136058188	21.68	3.2213237525602e-06
7924184	642946	FLVCR1-AS1	rs6679951	1	0.000370438136058188	21.68	3.2213237525602e-06
7924184	642946	FLVCR1-AS1	rs11120067	1	0.000370438136058188	21.68	3.2213237525602e-06
7924184	642946	FLVCR1-AS1	rs4951639	1	0.000521748357288598	21.08	4.40501833908046e-06
7924184	642946	FLVCR1-AS1	rs10864002	1	0.000521748357288598	21.08	4.40501833908046e-06
7924184	642946	FLVCR1-AS1	rs2884675	1	0.000521748357288598	21.08	4.40501833908046e-06
7924184	642946	FLVCR1-AS1	rs3207090	1	0.00855941174959155	15.32	9.07506154798774e-05
7924184	642946	FLVCR1-AS1	rs4951638	1	0.0112354240522824	14.76	0.000122098244104891
7924184	642946	FLVCR1-AS1	rs11120027	1	0.0112354240522824	14.76	0.000122098244104891
7924184	642946	FLVCR1-AS1	rs12042181	1	0.016835927199982	13.87	0.000195900695887098
7924184	642946	FLVCR1-AS1	rs2792561	1	0.0178056994143111	13.75	0.000208820819710062
7924184	642946	FLVCR1-AS1	rs10863997	1	0.03011183316005	12.63	0.000379605176686869
7924184	642946	FLVCR1-AS1	rs12128410	1	0.03011183316005	12.63	0.000379605176686869
7924184	642946	FLVCR1-AS1	rs1532951	1	0.03011183316005	12.63	0.000379605176686869
7924184	642946	FLVCR1-AS1	rs7515115	1	0.03011183316005	12.63	0.000379605176686869
7924184	642946	FLVCR1-AS1	rs6694190	1	0.03011183316005	12.63	0.000379605176686869
7924184	642946	FLVCR1-AS1	rs10746436	1	0.0487856247337545	11.53	0.000684820140778964
7978407	5587	PRKD1	rs1958988	14	0	32.23	1.36959634045178e-08
7978407	5587	PRKD1	rs2151746	14	1.93039506872989e-05	27.33	1.71529414368262e-07
7978407	5587	PRKD1	rs1958990	14	0.00933581596262104	15.15	9.92983126228346e-05
7978407	5587	PRKD1	rs11851625	14	0.0122946159055562	14.56	0.000135766171851441
7978407	5587	PRKD1	rs7145714	14	0.0230575235725755	13.22	0.00027697761801865
7978407	5587	PRKD1	rs1953207	14	0.0356620774114097	12.25	0.00046525815807105
8138547	54543	TOMM7	rs2240726	7	0	32.14	1.43453164692316e-08
8138547	54543	TOMM7	rs17147344	7	2.15449296168783e-05	28.31	1.03360649652008e-07
8138547	54543	TOMM7	rs7781074	7	0.000269148399827527	22.27	2.36878612426395e-06
8138547	54543	TOMM7	rs10270171	7	0.00227683859773477	17.87	2.36520353340758e-05
8138547	54543	TOMM7	rs4329182	7	0.00657800487864465	15.86	6.82051616396931e-05
8138547	54543	TOMM7	rs10225081	7	0.00809712567219007	15.43	8.56182342045027e-05
8138547	54543	TOMM7	rs7810218	7	0.0133332413549577	14.37	0.00015017596766537
8138547	54543	TOMM7	rs1029741	7	0.0290268733461844	12.71	0.000363705427761376
8138547	54543	TOMM7	rs4354222	7	0.0290268733461844	12.71	0.000363705427761376
7975889	22846	VASH1	rs10483877	14	0	32.03	1.51809980164061e-08
7975889	22846	VASH1	rs4903482	14	1.90271144462106e-05	27.22	1.81570677470069e-07
7975889	22846	VASH1	rs11623512	14	0.000104121863465118	23.75	1.09695375495154e-06
7975889	22846	VASH1	rs11626491	14	0.000474220955763769	21.31	3.90688124487074e-06
7975889	22846	VASH1	rs1004578	14	0.00333803377456714	17.15	3.45409413692751e-05
7975889	22846	VASH1	rs11626812	14	0.00630627504927241	15.97	6.43542517660351e-05
7975889	22846	VASH1	rs7155817	14	0.0437982403492066	11.78	0.000598704844102237
7975889	22846	VASH1	rs6574325	14	0.0437982403492066	11.78	0.000598704844102237
8162533	5727	PTCH1	rs16909898	9	0	31.88	1.6399707754817e-08
8162533	5727	PTCH1	rs16909975	9	1.91975392851107e-05	27.29	1.75114717282281e-07
8162533	5727	PTCH1	rs10512247	9	0.000213149673754299	22.63	1.9639393637454e-06
8162533	5727	PTCH1	rs16909859	9	0.00050296099411581	21.14	4.26923174922987e-06
8162533	5727	PTCH1	rs16909865	9	0.000823653707237878	20.22	6.90274761403555e-06
8162533	5727	PTCH1	rs357563	9	0.00756023844508954	15.59	7.86695492008614e-05
8162533	5727	PTCH1	rs357561	9	0.0124319847548722	14.53	0.00013794524860268
8097435	132321	C4orf33	rs337277	4	0	31.86	1.65694415762216e-08
8097435	132321	C4orf33	rs337270	4	0	31.86	1.65694415762216e-08
8097435	132321	C4orf33	rs1757923	4	0	31.86	1.65694415762216e-08
8097435	132321	C4orf33	rs1699388	4	1.31955076569474e-05	29.95	4.43331889553729e-08
8097435	132321	C4orf33	rs1030831	4	1.31955076569474e-05	29.95	4.43331889553729e-08
8097435	132321	C4orf33	rs17014243	4	0.00482415200691575	16.5	4.86500741851036e-05
8097435	132321	C4orf33	rs337276	4	0.019543915084363	13.56	0.000231057097157748
8097435	132321	C4orf33	rs3113487	4	0.0276424197359866	12.82	0.000342933723418452
8097435	132321	C4orf33	rs234264	4	0.0302541037074322	12.62	0.000381641332403642
8036656	54938	SARS2	rs10416055	19	0	31.71	1.78998152823622e-08
8036656	54938	SARS2	rs730078	19	1.3544834796835e-05	30.2	3.89709467388044e-08
8036656	54938	SARS2	rs575	19	1.3544834796835e-05	30.2	3.89709467388044e-08
8036656	54938	SARS2	rs8113389	19	1.3544834796835e-05	30.2	3.89709467388044e-08
8036656	54938	SARS2	rs10775533	19	2.08736332487497e-05	27.85	1.31094069142806e-07
8036656	54938	SARS2	rs7508411	19	2.08736332487497e-05	27.85	1.31094069142806e-07
8036656	54938	SARS2	rs4803006	19	0.000106899567141589	23.47	1.26876844956282e-06
8036656	54938	SARS2	rs934421	19	0.00213208167347244	18.02	2.18596291675802e-05
8036656	54938	SARS2	rs10401843	19	0.00263617981610305	17.59	2.74025523859532e-05
8036656	54938	SARS2	rs12151188	19	0.00317035588113322	17.23	3.31165358180971e-05
8036656	54938	SARS2	rs10410544	19	0.0064845151690315	15.9	6.67787172089726e-05
8036656	54938	SARS2	rs4803045	19	0.00763389209649094	15.56	7.99277607281911e-05
8140386	51657	STYXL1	rs7788926	7	0	31.68	1.81784649190234e-08
8140386	51657	STYXL1	rs7794040	7	0	31.68	1.81784649190234e-08
8140386	51657	STYXL1	rs3801472	7	0	31.68	1.81784649190234e-08
8140386	51657	STYXL1	rs8509	7	1.84885048953076e-05	26.93	2.1095883285679e-07
8140386	51657	STYXL1	rs17148944	7	0.000817459180732232	20.27	6.72467882868178e-06
8140386	51657	STYXL1	rs7804781	7	0.03011183316005	12.63	0.000379605176686869
8140386	51657	STYXL1	rs9649679	7	0.03011183316005	12.63	0.000379605176686869
8115234	309	ANXA6	rs10515644	5	0	31.57	1.92378756127528e-08
8115234	309	ANXA6	rs1363563	5	2.20434965220824e-05	28.43	9.71481783521103e-08
8115234	309	ANXA6	rs990995	5	2.20434965220824e-05	28.43	9.71481783521103e-08
8115234	309	ANXA6	rs2303038	5	2.09575949077716e-05	27.87	1.29745946761053e-07
8115234	309	ANXA6	rs1030199	5	1.91080940913652e-05	27.26	1.77852899403464e-07
8115234	309	ANXA6	rs3815725	5	5.87140267349807e-05	24.87	6.13294416933681e-07
8115234	309	ANXA6	rs2161358	5	7.02975962793617e-05	24.38	7.90854922017955e-07
8115234	309	ANXA6	rs1862362	5	0.000715715549178467	20.52	5.90114260478801e-06
8115234	309	ANXA6	rs951224	5	0.000822259503205314	20.23	6.86675914658293e-06
8115234	309	ANXA6	rs13157589	5	0.000910772183223338	20.07	7.46586529038847e-06
8115234	309	ANXA6	rs6579839	5	0.000910772183223338	20.07	7.46586529038847e-06
8115234	309	ANXA6	rs7717659	5	0.0115196980654447	14.7	0.000126046450120814
8180377	439921	MXRA7	rs1005645	17	0	31.23	2.29196613878039e-08
8180377	439921	MXRA7	rs2240773	17	0	31.23	2.29196613878039e-08
8180377	439921	MXRA7	rs9910053	17	4.34508426056553e-05	26.36	2.83348076620464e-07
8180377	439921	MXRA7	rs1014390	17	4.32825093833194e-05	26.31	2.9077917542687e-07
8180377	439921	MXRA7	rs237057	17	4.66709912746514e-05	25.56	4.28837746924832e-07
8180377	439921	MXRA7	rs2286593	17	0.0167578884289519	13.88	0.00019486107229496
7895340	10594	PRPF8	rs11078563	17	1.41345273328296e-05	30.87	2.75904008379413e-08
7895340	10594	PRPF8	rs7503397	17	1.41345273328296e-05	30.87	2.75904008379413e-08
7895340	10594	PRPF8	rs11078564	17	1.33384922506977e-05	30	4.32046305782749e-08
7895340	10594	PRPF8	rs16950948	17	1.75678155465438e-05	28.54	9.17826281336597e-08
8014916	94103	ORMDL3	rs11557467	17	1.40137064920158e-05	30.52	3.30442311605716e-08
8014916	94103	ORMDL3	rs12950743	17	1.93533016760887e-05	27.41	1.64577989176929e-07
8014916	94103	ORMDL3	rs8067378	17	1.93533016760887e-05	27.41	1.64577989176929e-07
8014916	94103	ORMDL3	rs10852936	17	4.37553733735134e-05	26.39	2.7898109861991e-07
8014916	94103	ORMDL3	rs2872507	17	4.37553733735134e-05	26.39	2.7898109861991e-07
8014916	94103	ORMDL3	rs2305479	17	7.13285026448385e-05	24.6	7.05517340441221e-07
8014916	94103	ORMDL3	rs7216389	17	0.000128168142225261	23.25	1.42250447889016e-06
8014916	94103	ORMDL3	rs7219923	17	0.000128168142225261	23.25	1.42250447889016e-06
8014916	94103	ORMDL3	rs7224129	17	0.000128168142225261	23.25	1.42250447889016e-06
8014916	94103	ORMDL3	rs2290400	17	0.00016932363599523	23.05	1.57842508723738e-06
8014916	94103	ORMDL3	rs2305480	17	0.000440879066654969	21.38	3.76680110781505e-06
8014916	94103	ORMDL3	rs12603332	17	0.00054027252132492	20.95	4.71427830136944e-06
8014916	94103	ORMDL3	rs4795405	17	0.00371476308310276	16.95	3.83773198237051e-05
8014916	94103	ORMDL3	rs12150079	17	0.0458634239687367	11.67	0.00063516010362158
8054166	80705	TSGA10	rs11683188	2	1.40137064920158e-05	30.52	3.30442311605716e-08
8054166	80705	TSGA10	rs12613624	2	1.40137064920158e-05	30.52	3.30442311605716e-08
8054166	80705	TSGA10	rs11688004	2	1.40137064920158e-05	30.52	3.30442311605716e-08
8054166	80705	TSGA10	rs2516835	2	1.34007117660663e-05	30.08	4.14584950582929e-08
8054166	80705	TSGA10	rs2632277	2	2.08120896997522e-05	27.82	1.33142619459688e-07
8054166	80705	TSGA10	rs11123761	2	4.24418228834688e-05	26.19	3.09420723361249e-07
8054166	80705	TSGA10	rs11695379	2	4.24418228834688e-05	26.19	3.09420723361249e-07
8054166	80705	TSGA10	rs2516829	2	4.24418228834688e-05	26.19	3.09420723361249e-07
8054166	80705	TSGA10	rs2171359	2	4.24418228834688e-05	26.19	3.09420723361249e-07
8054166	80705	TSGA10	rs4588238	2	9.05537464725561e-05	24.28	8.32995047547511e-07
8054166	80705	TSGA10	rs1563108	2	0.00143887974969156	18.85	1.41411100861142e-05
8054166	80705	TSGA10	rs10181344	2	0.00490344666194277	16.47	4.94259981903701e-05
8054166	80705	TSGA10	rs10181422	2	0.00602007284929055	16.06	6.13666845331156e-05
8054166	80705	TSGA10	rs2045057	2	0.0184058294677013	13.68	0.000216750607095685
8054166	80705	TSGA10	rs4851196	2	0.0298328460486236	12.65	0.000375565677465615
8054166	80705	TSGA10	rs17760953	2	0.0298328460486236	12.65	0.000375565677465615
8054166	80705	TSGA10	rs13397765	2	0.0402943333323557	11.97	0.000540639413892149
8054166	80705	TSGA10	rs4851173	2	0.0434600330023607	11.8	0.000592307210799939
8054166	80705	TSGA10	rs7603462	2	0.0436305287900819	11.79	0.000595497352140174
7901513	6342	SCP2	rs11585570	1	1.3854920635843e-05	30.43	3.46133567906102e-08
7901513	6342	SCP2	rs562641	1	1.91620601706745e-05	27.28	1.76022717818032e-07
7901513	6342	SCP2	rs11206043	1	1.91620601706745e-05	27.28	1.76022717818032e-07
7901513	6342	SCP2	rs480299	1	0.000311779015553337	21.82	2.99462279210377e-06
7901513	6342	SCP2	rs1242330	1	0.00717678601542382	15.7	7.42241702513241e-05
7901513	6342	SCP2	rs512723	1	0.0164799188842176	13.91	0.000191775428053352
7901513	6342	SCP2	rs555741	1	0.0231762367489552	13.21	0.000278459372405033
7901513	6342	SCP2	rs557847	1	0.0231762367489552	13.21	0.000278459372405033
7901513	6342	SCP2	rs1672909	1	0.0231762367489552	13.21	0.000278459372405033
8096160	83478	ARHGAP24	rs6849280	4	1.3628136035537e-05	30.35	3.6070697183212e-08
8096160	83478	ARHGAP24	rs13103706	4	1.3628136035537e-05	30.35	3.6070697183212e-08
8096160	83478	ARHGAP24	rs1384135	4	2.06046280491777e-05	27.71	1.40932300240207e-07
8096160	83478	ARHGAP24	rs4693122	4	2.06046280491777e-05	27.71	1.40932300240207e-07
8096160	83478	ARHGAP24	rs12504294	4	1.94436850297549e-05	27.43	1.62884700757775e-07
8096160	83478	ARHGAP24	rs11930449	4	0.000198569590035277	22.92	1.6888546539755e-06
8096160	83478	ARHGAP24	rs1384137	4	0.000198569590035277	22.92	1.6888546539755e-06
8096160	83478	ARHGAP24	rs13149991	4	0.00418719238966591	16.75	4.26422647459538e-05
8096160	83478	ARHGAP24	rs2128101	4	0.00741167610095369	15.64	7.66166491483655e-05
8096160	83478	ARHGAP24	rs11097059	4	0.00763389209649094	15.56	7.99277607281911e-05
8096160	83478	ARHGAP24	rs17387199	4	0.00863298794712938	15.3	9.17165112768606e-05
8096160	83478	ARHGAP24	rs10020489	4	0.00863298794712938	15.3	9.17165112768606e-05
8096160	83478	ARHGAP24	rs1482088	4	0.0145952675435744	14.19	0.000165246379252446
8076455	27341	RRP7A	rs5758761	22	1.34951982756001e-05	30.15	3.99887188157235e-08
8076455	27341	RRP7A	rs12485160	22	0.000103096795371211	23.7	1.12582536420626e-06
8076455	27341	RRP7A	rs6002782	22	0.000102588233441344	23.66	1.14947042476584e-06
8076455	27341	RRP7A	rs4822173	22	0.0145952675435744	14.19	0.000165246379252446
7994102	84516	DCTN5	rs249869	16	1.3416899081856e-05	30.12	4.06121205006226e-08
7994102	84516	DCTN5	rs26760	16	1.3416899081856e-05	30.12	4.06121205006226e-08
7994102	84516	DCTN5	rs35586	16	2.16797087804458e-05	28.35	1.01246804306558e-07
7994102	84516	DCTN5	rs34514	16	2.13156315618162e-05	28.16	1.11689104891336e-07
7994102	84516	DCTN5	rs7588	16	2.13156315618162e-05	28.16	1.11689104891336e-07
7994102	84516	DCTN5	rs26763	16	0.00125688604030366	19.11	1.23396642344189e-05
7994102	84516	DCTN5	rs1610	16	0.00200791683280458	18.12	2.07411419990997e-05
7994102	84516	DCTN5	rs152454	16	0.00200791683280458	18.12	2.07411419990997e-05
7994102	84516	DCTN5	rs13330119	16	0.00214894420776024	18.01	2.197475847541e-05
7994102	84516	DCTN5	rs16940342	16	0.00214894420776024	18.01	2.197475847541e-05
7994102	84516	DCTN5	rs420259	16	0.00488107241904547	16.48	4.9165983987176e-05
7994102	84516	DCTN5	rs11642395	16	0.0181659506734962	13.71	0.000213315632190136
7994102	84516	DCTN5	rs11643602	16	0.0181659506734962	13.71	0.000213315632190136
7994102	84516	DCTN5	rs7187920	16	0.0181659506734962	13.71	0.000213315632190136
7994102	84516	DCTN5	rs120962	16	0.0181659506734962	13.71	0.000213315632190136
7994102	84516	DCTN5	rs11188	16	0.021559372968964	13.35	0.000258422624686341
7893512	3735	KARS	rs1874022	16	1.34007117660663e-05	30.08	4.14584950582929e-08
7893512	3735	KARS	rs6564270	16	1.89990919278708e-05	27.21	1.82512229277656e-07
7893512	3735	KARS	rs964632	16	0.00166734767579697	18.62	1.59538035524997e-05
7893512	3735	KARS	rs2641806	16	0.00229339422565467	17.84	2.40278657909857e-05
7893512	3735	KARS	rs2641801	16	0.00500017562891298	16.43	5.04799559140982e-05
7893512	3735	KARS	rs7189895	16	0.00581934719661827	16.14	5.88283467183401e-05
7893512	3735	KARS	rs2550886	16	0.00804185156155157	15.45	8.47169431099576e-05
7893512	3735	KARS	rs2641804	16	0.00996748344404525	15.02	0.000106377806753906
7893512	3735	KARS	rs2550887	16	0.0186096204584242	13.66	0.000219071500122872
7893512	3735	KARS	rs2550911	16	0.0186096204584242	13.66	0.000219071500122872
7893512	3735	KARS	rs2641805	16	0.0224741816899956	13.27	0.00026968720566305
7893512	3735	KARS	rs2738808	16	0.0224741816899956	13.27	0.00026968720566305
7893512	3735	KARS	rs7199936	16	0.0224741816899956	13.27	0.00026968720566305
7893512	3735	KARS	rs3784934	16	0.0288093356299256	12.73	0.00035983654358314
8043840	51601	LIPT1	rs11683188	2	1.32859552487519e-05	29.98	4.36525583696002e-08
8043840	51601	LIPT1	rs12613624	2	1.32859552487519e-05	29.98	4.36525583696002e-08
8043840	51601	LIPT1	rs11688004	2	1.32859552487519e-05	29.98	4.36525583696002e-08
8043840	51601	LIPT1	rs2516835	2	1.28116904340059e-05	29.64	5.20203029414176e-08
8043840	51601	LIPT1	rs2632277	2	1.19681200362609e-05	28.87	7.74025143121901e-08
8043840	51601	LIPT1	rs11123761	2	1.82477673401776e-05	26.76	2.30356549729421e-07
8043840	51601	LIPT1	rs11695379	2	1.82477673401776e-05	26.76	2.30356549729421e-07
8043840	51601	LIPT1	rs2516829	2	1.82477673401776e-05	26.76	2.30356549729421e-07
8043840	51601	LIPT1	rs2171359	2	1.82477673401776e-05	26.76	2.30356549729421e-07
8043840	51601	LIPT1	rs4588238	2	5.29748564332268e-05	25.11	5.4151312427192e-07
8043840	51601	LIPT1	rs2045057	2	7.05360257373903e-05	24.4	7.82686937204843e-07
8043840	51601	LIPT1	rs10181344	2	0.00010557227594312	23.84	1.04684298921156e-06
8043840	51601	LIPT1	rs4851196	2	0.000207494892500476	22.83	1.76981436398545e-06
8043840	51601	LIPT1	rs17760953	2	0.000207494892500476	22.83	1.76981436398545e-06
8043840	51601	LIPT1	rs1563108	2	0.000271481294923226	22.35	2.27213051903961e-06
8043840	51601	LIPT1	rs12475034	2	0.00111761410822413	19.49	1.01127718488185e-05
7894694	4735	SEPT2	rs6723363	2	1.32205849628261e-05	29.96	4.4105138845793e-08
7894694	4735	SEPT2	rs4675965	2	4.2698505057005e-05	26.22	3.04650923139723e-07
7894694	4735	SEPT2	rs10185319	2	4.17998292725118e-05	26.05	3.32688850334143e-07
7894694	4735	SEPT2	rs2055566	2	5.6597106095408e-05	24.98	5.79281053384705e-07
7894694	4735	SEPT2	rs1006309	2	0.000251778150551442	22.42	2.190807620809e-06
7894694	4735	SEPT2	rs6437249	2	0.000270843161149189	22.31	2.31995339997315e-06
7894694	4735	SEPT2	rs1677	2	0.000509053828904445	21.12	4.31402072226625e-06
7894694	4735	SEPT2	rs6745662	2	0.000851621872092365	20.16	7.12268972091577e-06
7894694	4735	SEPT2	rs6705421	2	0.000930582882055184	20.04	7.58390729550041e-06
7894694	4735	SEPT2	rs12619647	2	0.00293373527844697	17.39	3.04423405346557e-05
7894694	4735	SEPT2	rs7568	2	0.00514215961011642	16.37	5.21034215273181e-05
7894694	4735	SEPT2	rs16843642	2	0.00514215961011642	16.37	5.21034215273181e-05
7894694	4735	SEPT2	rs3771561	2	0.00514215961011642	16.37	5.21034215273181e-05
7894694	4735	SEPT2	rs1064767	2	0.00677500867395469	15.81	7.00313995304612e-05
7894694	4735	SEPT2	rs15129	2	0.00677500867395469	15.81	7.00313995304612e-05
7894694	4735	SEPT2	rs2289795	2	0.0108000749970392	14.85	0.000116408069911784
7894694	4735	SEPT2	rs4675973	2	0.040099476474156	11.98	0.000537745839636684
7991837	4833	NME4	rs390499	16	1.29559306698137e-05	29.78	4.83958940964601e-08
7991837	4833	NME4	rs4984871	16	1.29559306698137e-05	29.78	4.83958940964601e-08
7991837	4833	NME4	rs4984666	16	1.29559306698137e-05	29.78	4.83958940964601e-08
7991837	4833	NME4	rs5841	16	0.000528427968016158	21.01	4.56892416049491e-06
7991837	4833	NME4	rs12921862	16	0.0254448769261564	13.02	0.000308181815531849
7991837	4833	NME4	rs1573736	16	0.0309983488603478	12.56	0.000394091748583663
7991837	4833	NME4	rs758033	16	0.0335095675952655	12.39	0.00043163925417527
7991837	4833	NME4	rs2885415	16	0.0399100609020119	11.99	0.000534867898538342
7991837	4833	NME4	rs7206329	16	0.0410022348183806	11.93	0.0005523717683883
8009784	51081	MRPS7	rs9988	17	1.29312888261191e-05	29.74	4.94048204175817e-08
8009784	51081	MRPS7	rs2242229	17	1.29312888261191e-05	29.74	4.94048204175817e-08
8009784	51081	MRPS7	rs2242231	17	1.29312888261191e-05	29.74	4.94048204175817e-08
8009784	51081	MRPS7	rs2291030	17	1.21438844511374e-05	28.98	7.31294361051808e-08
8009784	51081	MRPS7	rs2291031	17	1.21438844511374e-05	28.98	7.31294361051808e-08
8009784	51081	MRPS7	rs9909306	17	2.19510416631673e-05	28.42	9.76512733403769e-08
8009784	51081	MRPS7	rs11657106	17	4.73810970607645e-05	25.68	4.0298182896648e-07
8009784	51081	MRPS7	rs2891714	17	6.52352018628948e-05	24.77	6.45950475061486e-07
8009784	51081	MRPS7	rs12950752	17	6.52352018628948e-05	24.77	6.45950475061486e-07
8009784	51081	MRPS7	rs7219	17	0.000101086442110709	24.03	9.48463279025069e-07
8009784	51081	MRPS7	rs4542691	17	0.000107558270580711	23.55	1.21709425974728e-06
8009784	51081	MRPS7	rs9944529	17	0.000207494892500476	22.83	1.76981436398545e-06
8009784	51081	MRPS7	rs12936583	17	0.000397598645081814	21.59	3.37607488388854e-06
8009784	51081	MRPS7	rs35271045	17	0.0108000749970392	14.85	0.000116408069911784
8009784	51081	MRPS7	rs729405	17	0.0112354240522824	14.76	0.000122098244104891
8009784	51081	MRPS7	rs16967789	17	0.0165788292028477	13.9	0.000192798468274016
8009784	51081	MRPS7	rs11077778	17	0.0315568848077231	12.52	0.000402618889069256
8066619	5360	PLTP	rs394643	20	1.27487370531325e-05	29.62	5.25598178177697e-08
8066619	5360	PLTP	rs3092073	20	1.23796791089708e-05	29.19	6.56169923608057e-08
8066619	5360	PLTP	rs3848715	20	0.000221927591262425	22.57	2.02624068742046e-06
8066619	5360	PLTP	rs3843763	20	0.000983540371739114	19.88	8.24584806671479e-06
8066619	5360	PLTP	rs6104410	20	0.000983540371739114	19.88	8.24584806671479e-06
8066619	5360	PLTP	rs11906879	20	0.00173162687258735	18.49	1.70798109419836e-05
8066619	5360	PLTP	rs3363	20	0.0025193393665948	17.67	2.62737951298483e-05
8066619	5360	PLTP	rs3746503	20	0.0025193393665948	17.67	2.62737951298483e-05
8066619	5360	PLTP	rs378114	20	0.00273607563163895	17.53	2.82809917898358e-05
8066619	5360	PLTP	rs7270170	20	0.0200822750273083	13.5	0.00023856345402871
7939507	84680	ACCS	rs7951555	11	1.27322862625313e-05	29.61	5.28316739545418e-08
7939507	84680	ACCS	rs2074040	11	1.11369974130384e-05	28.58	8.99060202963983e-08
7939507	84680	ACCS	rs178501	11	0.000660678929706918	20.64	5.54259209692547e-06
7939507	84680	ACCS	rs178503	11	0.00237130918941236	17.78	2.47976256569151e-05
8075956	3957	LGALS2	rs2235338	22	1.2670267607688e-05	29.57	5.39332601047095e-08
8075956	3957	LGALS2	rs2281097	22	1.2670267607688e-05	29.57	5.39332601047095e-08
8075956	3957	LGALS2	rs2076087	22	0.00123293758593849	19.15	1.20837503157228e-05
8075956	3957	LGALS2	rs2076088	22	0.0108665043081058	14.83	0.000117649036627626
8014903	55876	GSDMB	rs11557467	17	1.25486935536282e-05	29.35	6.04165166973092e-08
8014903	55876	GSDMB	rs12950743	17	1.16442462818345e-05	28.74	8.27762368466596e-08
8014903	55876	GSDMB	rs8067378	17	1.16442462818345e-05	28.74	8.27762368466596e-08
8014903	55876	GSDMB	rs10852936	17	1.89990919278708e-05	27.21	1.82512229277656e-07
8014903	55876	GSDMB	rs2872507	17	1.89990919278708e-05	27.21	1.82512229277656e-07
8014903	55876	GSDMB	rs2305479	17	1.80477549234239e-05	26.63	2.46388094012306e-07
8014903	55876	GSDMB	rs2290400	17	4.76030659150148e-05	25.71	3.96765799562077e-07
8014903	55876	GSDMB	rs7216389	17	4.72823950495625e-05	25.62	4.15708315758129e-07
8014903	55876	GSDMB	rs7219923	17	4.72823950495625e-05	25.62	4.15708315758129e-07
8014903	55876	GSDMB	rs7224129	17	4.72823950495625e-05	25.62	4.15708315758129e-07
8014903	55876	GSDMB	rs2305480	17	5.33192241657915e-05	25.17	5.24924334598189e-07
8014903	55876	GSDMB	rs9303277	17	0.000104121863465118	23.75	1.09695375495154e-06
8014903	55876	GSDMB	rs12603332	17	0.0010577791927111	19.64	9.3491319446793e-06
8014903	55876	GSDMB	rs4795405	17	0.00239095748243587	17.77	2.49283069914181e-05
8014903	55876	GSDMB	rs3744246	17	0.0119217335233012	14.63	0.000130815460666693
8014903	55876	GSDMB	rs4795403	17	0.0119217335233012	14.63	0.000130815460666693
8035880	7386	UQCRFS1	rs8104944	19	1.2364946922978e-05	29.18	6.59565304301001e-08
8133728	7784	ZP3	rs10224066	7	1.22036699621685e-05	29.1	6.87369844638356e-08
8133728	7784	ZP3	rs11771651	7	4.89587874778533e-05	25.9	3.59569145624174e-07
8133728	7784	ZP3	rs2868366	7	0.00275096072996934	17.52	2.84301256170436e-05
8112376	64105	CENPK	rs11746096	5	1.21133809923486e-05	28.93	7.50416305629547e-08
8112376	64105	CENPK	rs37334	5	1.20096439452702e-05	28.89	7.66073972192837e-08
8112376	64105	CENPK	rs37349	5	1.20096439452702e-05	28.89	7.66073972192837e-08
8112376	64105	CENPK	rs33394	5	4.14306602044501e-05	25.99	3.43190416436843e-07
8112376	64105	CENPK	rs28084	5	0.000166839105517322	23.07	1.56209091952713e-06
8112376	64105	CENPK	rs149514	5	0.000209176291195948	22.77	1.82593913827907e-06
8112376	64105	CENPK	rs6895641	5	0.000379705347301449	21.66	3.2550860415202e-06
8112376	64105	CENPK	rs467362	5	0.000500209019275362	21.21	4.11611313919612e-06
8112376	64105	CENPK	rs27140	5	0.000500209019275362	21.21	4.11611313919612e-06
8112376	64105	CENPK	rs27141	5	0.000500209019275362	21.21	4.11611313919612e-06
8112376	64105	CENPK	rs468308	5	0.000500209019275362	21.21	4.11611313919612e-06
8112376	64105	CENPK	rs37254	5	0.000500209019275362	21.21	4.11611313919612e-06
8112376	64105	CENPK	rs10057241	5	0.00809712567219007	15.43	8.56182342045027e-05
8148985	157697	ERICH1	rs1703911	8	1.18454969513169e-05	28.81	7.9837827009965e-08
8148985	157697	ERICH1	rs1669681	8	1.85045308027379e-05	26.94	2.09870175708155e-07
8148985	157697	ERICH1	rs3735933	8	0.000270018498792169	22.36	2.26033012110679e-06
8148985	157697	ERICH1	rs2335877	8	0.00105257441193363	19.69	9.10767197090182e-06
8148985	157697	ERICH1	rs6993769	8	0.00337766790963364	17.13	3.4906563926596e-05
8148985	157697	ERICH1	rs336431	8	0.00348438715674746	17.07	3.60269399303486e-05
8148985	157697	ERICH1	rs10105657	8	0.00394927253126282	16.85	4.04533296662347e-05
8148985	157697	ERICH1	rs12716634	8	0.0053506748647442	16.29	5.43500193823572e-05
8148985	157697	ERICH1	rs12115088	8	0.00809712567219007	15.43	8.56182342045027e-05
8148985	157697	ERICH1	rs3735917	8	0.00886179779748119	15.25	9.41767558985692e-05
8148985	157697	ERICH1	rs4735886	8	0.0125325621324931	14.51	0.000139417496352588
8148985	157697	ERICH1	rs12549425	8	0.031699062307178	12.51	0.000404779603894183
8148985	157697	ERICH1	rs11136864	8	0.0362996618977124	12.21	0.000475340342531001
8029065	593	BCKDHA	rs3745290	19	1.17459240255098e-05	28.79	8.06665420484829e-08
8029065	593	BCKDHA	rs10853751	19	1.17459240255098e-05	28.79	8.06665420484829e-08
8029065	593	BCKDHA	rs892044	19	1.17459240255098e-05	28.79	8.06665420484829e-08
8029065	593	BCKDHA	rs11670757	19	1.17459240255098e-05	28.79	8.06665420484829e-08
8029065	593	BCKDHA	rs284652	19	1.17459240255098e-05	28.79	8.06665420484829e-08
8029065	593	BCKDHA	rs284662	19	1.17459240255098e-05	28.79	8.06665420484829e-08
8029065	593	BCKDHA	rs284663	19	1.17459240255098e-05	28.79	8.06665420484829e-08
8029065	593	BCKDHA	rs2231940	19	1.17459240255098e-05	28.79	8.06665420484829e-08
8029065	593	BCKDHA	rs284661	19	2.17136484947344e-05	28.36	1.00725146502556e-07
8029065	593	BCKDHA	rs4674	19	2.03626843750546e-05	27.69	1.4239691548365e-07
8029065	593	BCKDHA	rs17318596	19	0.000101086442110709	24.03	9.48463279025069e-07
8029065	593	BCKDHA	rs1025497	19	0.00593529287205605	16.1	6.00840361355688e-05
8029065	593	BCKDHA	rs1046909	19	0.00812425107666469	15.42	8.60724913887249e-05
8029065	593	BCKDHA	rs11083616	19	0.0135379474570897	14.34	0.000152588014722543
8117572	346157	ZNF391	rs6920362	6	1.12945200292862e-05	28.63	8.76142324679189e-08
8117572	346157	ZNF391	rs2393929	6	1.12945200292862e-05	28.63	8.76142324679189e-08
8117572	346157	ZNF391	rs2393931	6	1.12945200292862e-05	28.63	8.76142324679189e-08
8117572	346157	ZNF391	rs2206250	6	1.12945200292862e-05	28.63	8.76142324679189e-08
8117572	346157	ZNF391	rs2223464	6	1.12945200292862e-05	28.63	8.76142324679189e-08
8117572	346157	ZNF391	rs10807020	6	1.12945200292862e-05	28.63	8.76142324679189e-08
8117572	346157	ZNF391	rs6904883	6	1.12945200292862e-05	28.63	8.76142324679189e-08
8117572	346157	ZNF391	rs2206251	6	1.12945200292862e-05	28.63	8.76142324679189e-08
8117572	346157	ZNF391	rs4711148	6	1.12945200292862e-05	28.63	8.76142324679189e-08
8117572	346157	ZNF391	rs6923108	6	1.12945200292862e-05	28.63	8.76142324679189e-08
8117572	346157	ZNF391	rs4713092	6	1.12945200292862e-05	28.63	8.76142324679189e-08
8117572	346157	ZNF391	rs6456777	6	1.12945200292862e-05	28.63	8.76142324679189e-08
8117572	346157	ZNF391	rs6915934	6	1.12945200292862e-05	28.63	8.76142324679189e-08
8117572	346157	ZNF391	rs766092	6	1.12945200292862e-05	28.63	8.76142324679189e-08
8117572	346157	ZNF391	rs6456778	6	1.12945200292862e-05	28.63	8.76142324679189e-08
8117572	346157	ZNF391	rs3734575	6	1.12945200292862e-05	28.63	8.76142324679189e-08
8117572	346157	ZNF391	rs3734574	6	1.12945200292862e-05	28.63	8.76142324679189e-08
8117572	346157	ZNF391	rs4504471	6	1.12945200292862e-05	28.63	8.76142324679189e-08
8117572	346157	ZNF391	rs6456781	6	1.12945200292862e-05	28.63	8.76142324679189e-08
8117572	346157	ZNF391	rs4713106	6	1.12945200292862e-05	28.63	8.76142324679189e-08
8117572	346157	ZNF391	rs6456794	6	1.12945200292862e-05	28.63	8.76142324679189e-08
8117572	346157	ZNF391	rs7754977	6	2.06046280491777e-05	27.71	1.40932300240207e-07
8117572	346157	ZNF391	rs4358616	6	2.06046280491777e-05	27.71	1.40932300240207e-07
8117572	346157	ZNF391	rs6920408	6	2.06046280491777e-05	27.71	1.40932300240207e-07
8117572	346157	ZNF391	rs2272814	6	2.06046280491777e-05	27.71	1.40932300240207e-07
8117572	346157	ZNF391	rs12213598	6	2.06046280491777e-05	27.71	1.40932300240207e-07
8117572	346157	ZNF391	rs2142705	6	2.06046280491777e-05	27.71	1.40932300240207e-07
8117572	346157	ZNF391	rs7750795	6	2.06046280491777e-05	27.71	1.40932300240207e-07
8117572	346157	ZNF391	rs9368508	6	4.89587874778533e-05	25.9	3.59569145624174e-07
8117572	346157	ZNF391	rs7759001	6	4.89587874778533e-05	25.9	3.59569145624174e-07
8117572	346157	ZNF391	rs2143062	6	4.89587874778533e-05	25.9	3.59569145624174e-07
8117572	346157	ZNF391	rs1014227	6	4.81134788844007e-05	25.84	3.7092138646974e-07
8117572	346157	ZNF391	rs12662076	6	0.000385607656123179	21.65	3.27210010175672e-06
8117572	346157	ZNF391	rs4713108	6	0.000522932920738589	21.06	4.45123700657179e-06
8117572	346157	ZNF391	rs6903282	6	0.000522932920738589	21.06	4.45123700657179e-06
8117572	346157	ZNF391	rs2076305	6	0.000671695412930414	20.61	5.63012614079572e-06
8117572	346157	ZNF391	rs6899950	6	0.000780582349578368	20.39	6.31589732450277e-06
8117572	346157	ZNF391	rs4713097	6	0.000797313622953847	20.34	6.48310137854325e-06
8117572	346157	ZNF391	rs2064220	6	0.000797313622953847	20.34	6.48310137854325e-06
8117572	346157	ZNF391	rs6456782	6	0.000797313622953847	20.34	6.48310137854325e-06
8117572	346157	ZNF391	rs7771598	6	0.000797313622953847	20.34	6.48310137854325e-06
8117572	346157	ZNF391	rs2206253	6	0.000797313622953847	20.34	6.48310137854325e-06
8117572	346157	ZNF391	rs3918438	6	0.000797313622953847	20.34	6.48310137854325e-06
8117572	346157	ZNF391	rs1569566	6	0.000797313622953847	20.34	6.48310137854325e-06
8117572	346157	ZNF391	rs6908086	6	0.000797313622953847	20.34	6.48310137854325e-06
8117572	346157	ZNF391	rs2235252	6	0.000797313622953847	20.34	6.48310137854325e-06
8117572	346157	ZNF391	rs2235254	6	0.000797313622953847	20.34	6.48310137854325e-06
8117572	346157	ZNF391	rs2092121	6	0.000797313622953847	20.34	6.48310137854325e-06
8117572	346157	ZNF391	rs1883216	6	0.000797313622953847	20.34	6.48310137854325e-06
8117572	346157	ZNF391	rs7748366	6	0.000797313622953847	20.34	6.48310137854325e-06
8117572	346157	ZNF391	rs6938943	6	0.0015929544082134	18.68	1.54595565691762e-05
8117572	346157	ZNF391	rs760880	6	0.00214894420776024	18.01	2.197475847541e-05
8117572	346157	ZNF391	rs764284	6	0.00250595874354834	17.68	2.61360255358085e-05
8117572	346157	ZNF391	rs1011665	6	0.00253232143622631	17.66	2.6412294481855e-05
8117572	346157	ZNF391	rs1883403	6	0.00253232143622631	17.66	2.6412294481855e-05
8117572	346157	ZNF391	rs6913166	6	0.00253232143622631	17.66	2.6412294481855e-05
8117572	346157	ZNF391	rs13220817	6	0.00253232143622631	17.66	2.6412294481855e-05
8117572	346157	ZNF391	rs1156457	6	0.0062693630973569	15.98	6.40152023719794e-05
8117572	346157	ZNF391	rs6456785	6	0.0091954235619576	15.18	9.7733087298965e-05
8117572	346157	ZNF391	rs7509	6	0.0108000749970392	14.85	0.000116408069911784
8117572	346157	ZNF391	rs6929812	6	0.015181293251384	14.1	0.000173343782164112
8117572	346157	ZNF391	rs6926142	6	0.015181293251384	14.1	0.000173343782164112
8117572	346157	ZNF391	rs7772160	6	0.015181293251384	14.1	0.000173343782164112
8117572	346157	ZNF391	rs7771953	6	0.0319586057630594	12.49	0.000409136193760195
8117572	346157	ZNF391	rs2235233	6	0.0338085874309625	12.37	0.000436287606448933
8117572	346157	ZNF391	rs2235232	6	0.0411644339268978	11.92	0.000555344807081293
8117572	346157	ZNF391	rs4713098	6	0.0411644339268978	11.92	0.000555344807081293
8117572	346157	ZNF391	rs4713099	6	0.0411644339268978	11.92	0.000555344807081293
8117572	346157	ZNF391	rs12211424	6	0.0481718420703617	11.57	0.000670244183511452
7984704	4756	NEO1	rs3784801	15	1.75678155465438e-05	28.54	9.17826281336597e-08
7984704	4756	NEO1	rs17762600	15	1.87011147184407e-05	27.05	1.9826022611778e-07
7984704	4756	NEO1	rs1979409	15	1.86405844595273e-05	27.02	2.01361191113556e-07
7984704	4756	NEO1	rs17762146	15	1.82958668863628e-05	26.77	2.29167551998044e-07
7984704	4756	NEO1	rs1023924	15	4.14306602044501e-05	25.99	3.43190416436843e-07
7984704	4756	NEO1	rs488156	15	0.000202985428989247	22.88	1.72436773972224e-06
7984704	4756	NEO1	rs11632630	15	0.0136263583247617	14.33	0.000153400669401585
7984704	4756	NEO1	rs3736510	15	0.018486381228612	13.67	0.000217907940275337
7984704	4756	NEO1	rs7164592	15	0.0208432913865408	13.42	0.000248955699431865
7984704	4756	NEO1	rs1900901	15	0.0288093356299256	12.73	0.00035983654358314
7894067	27013	CNPPD1	rs1043160	2	2.20945101718818e-05	28.45	9.61497666185004e-08
7894067	27013	CNPPD1	rs11236	2	2.18585868042521e-05	28.41	9.81569790649994e-08
7894067	27013	CNPPD1	rs1127102	2	2.18585868042521e-05	28.41	9.81569790649994e-08
7894067	27013	CNPPD1	rs1127101	2	2.18585868042521e-05	28.41	9.81569790649994e-08
7894067	27013	CNPPD1	rs6436123	2	2.18585868042521e-05	28.41	9.81569790649994e-08
7894067	27013	CNPPD1	rs10170244	2	2.18585868042521e-05	28.41	9.81569790649994e-08
7894067	27013	CNPPD1	rs6436121	2	4.30138999138208e-05	26.27	2.96864470190905e-07
7894067	27013	CNPPD1	rs3731900	2	0.000107099285834064	23.53	1.2298114964076e-06
7894067	27013	CNPPD1	rs7017	2	0.000107099285834064	23.53	1.2298114964076e-06
7894067	27013	CNPPD1	rs13029742	2	0.000106899567141589	23.47	1.26876844956282e-06
7894067	27013	CNPPD1	rs13419988	2	0.000111946558815888	23.41	1.30896316413655e-06
7894067	27013	CNPPD1	rs1402508	2	0.00188438057324523	18.26	1.92711578348098e-05
7894067	27013	CNPPD1	rs897476	2	0.0108000749970392	14.85	0.000116408069911784
7894067	27013	CNPPD1	rs883045	2	0.0115939785686421	14.69	0.00012671687031126
8035773	440515	ZNF506	rs16996360	19	2.10700884600124e-05	27.94	1.25135986574483e-07
8035773	440515	ZNF506	rs248945	19	4.27689023665137e-05	26.23	3.03077424353298e-07
8035773	440515	ZNF506	rs8111421	19	7.10907344316226e-05	24.52	7.35424907697917e-07
8035773	440515	ZNF506	rs248943	19	8.94767770993702e-05	24.16	8.86546212270417e-07
8035773	440515	ZNF506	rs4808998	19	0.00597859748582956	16.08	6.07219543283723e-05
8035773	440515	ZNF506	rs4808983	19	0.00677500867395469	15.81	7.00313995304612e-05
8035773	440515	ZNF506	rs16996320	19	0.00677500867395469	15.81	7.00313995304612e-05
7982712	90417	KNSTRN	rs7164132	15	2.07925501731892e-05	27.77	1.36628410394371e-07
7982712	90417	KNSTRN	rs7169404	15	4.22264694335786e-05	26.14	3.17537327494236e-07
7982712	90417	KNSTRN	rs7169262	15	4.22264694335786e-05	26.14	3.17537327494236e-07
7982712	90417	KNSTRN	rs17671250	15	4.77559655207517e-05	25.74	3.90645886371339e-07
7982712	90417	KNSTRN	rs7166991	15	5.90880681780611e-05	24.95	5.88365303483019e-07
7910494	64801	ARV1	rs10864645	1	2.03626843750546e-05	27.69	1.4239691548365e-07
7910494	64801	ARV1	rs7533188	1	0.000179943166490086	22.98	1.63695570183652e-06
7910494	64801	ARV1	rs1890352	1	0.000223194182077392	22.5	2.10143595601244e-06
7910494	64801	ARV1	rs11122177	1	0.000281998920416182	22.13	2.54796634086821e-06
7910494	64801	ARV1	rs11122173	1	0.000308195078558371	21.85	2.94816600338724e-06
7910494	64801	ARV1	rs10864647	1	0.000308195078558371	21.85	2.94816600338724e-06
7910494	64801	ARV1	rs10779805	1	0.000308195078558371	21.85	2.94816600338724e-06
7910494	64801	ARV1	rs10864790	1	0.00105992303132201	19.61	9.4970824327908e-06
7910494	64801	ARV1	rs3748775	1	0.00105992303132201	19.61	9.4970824327908e-06
7910494	64801	ARV1	rs3762404	1	0.00113903798809036	19.43	1.04354894688308e-05
7910494	64801	ARV1	rs11122623	1	0.00173162687258735	18.49	1.70798109419836e-05
7910494	64801	ARV1	rs6673085	1	0.00173162687258735	18.49	1.70798109419836e-05
7910494	64801	ARV1	rs4658913	1	0.00713134127268892	15.71	7.38327942499497e-05
7910494	64801	ARV1	rs4846884	1	0.0137774136451036	14.31	0.000155039077744762
7910494	64801	ARV1	rs6541247	1	0.0395425796795575	12.01	0.000529158574455661
7910494	64801	ARV1	rs7553253	1	0.0395425796795575	12.01	0.000529158574455661
7916262	54987	C1orf123	rs12737375	1	2.01510155772248e-05	27.66	1.44622489253207e-07
7916262	54987	C1orf123	rs1056425	1	2.01510155772248e-05	27.66	1.44622489253207e-07
7916262	54987	C1orf123	rs3736118	1	2.01510155772248e-05	27.66	1.44622489253207e-07
7916262	54987	C1orf123	rs2275087	1	2.01510155772248e-05	27.66	1.44622489253207e-07
7916262	54987	C1orf123	rs10788949	1	2.01510155772248e-05	27.66	1.44622489253207e-07
7916262	54987	C1orf123	rs2297656	1	1.7848043321196e-05	26.56	2.55478874336196e-07
7916262	54987	C1orf123	rs1288518	1	0.000207494892500476	22.83	1.76981436398545e-06
7916262	54987	C1orf123	rs4623641	1	0.000644747424186851	20.71	5.34362071933925e-06
7916262	54987	C1orf123	rs6663121	1	0.000671695412930414	20.61	5.63012614079572e-06
7916262	54987	C1orf123	rs3737984	1	0.000923984315875807	20.05	7.54435323335377e-06
7916262	54987	C1orf123	rs7542607	1	0.001037603144389	19.78	8.6887107288562e-06
7916262	54987	C1orf123	rs2297660	1	0.00109979680893477	19.51	1.00074414892669e-05
7916262	54987	C1orf123	rs11206127	1	0.00119968885866699	19.29	1.12292936351695e-05
7916262	54987	C1orf123	rs3737983	1	0.00133437462729031	18.98	1.32095832767035e-05
7916262	54987	C1orf123	rs869987	1	0.00133437462729031	18.98	1.32095832767035e-05
7916262	54987	C1orf123	rs5174	1	0.00140448552645008	18.9	1.37752668581307e-05
7916262	54987	C1orf123	rs17785382	1	0.0014550158119898	18.84	1.42154415598455e-05
7916262	54987	C1orf123	rs12035926	1	0.00168408698896405	18.59	1.62068478821902e-05
7916262	54987	C1orf123	rs12031155	1	0.0017066223666457	18.56	1.64639238348911e-05
7916262	54987	C1orf123	rs2297663	1	0.00187086679243038	18.28	1.90698814981049e-05
7916262	54987	C1orf123	rs11206139	1	0.023296208996087	13.2	0.000279949117880086
8007462	10230	NBR2	rs915945	17	1.99109799673887e-05	27.63	1.46882923764752e-07
8007462	10230	NBR2	rs12944458	17	1.99109799673887e-05	27.63	1.46882923764752e-07
8007462	10230	NBR2	rs11657053	17	1.99109799673887e-05	27.63	1.46882923764752e-07
8007462	10230	NBR2	rs12516	17	1.99109799673887e-05	27.63	1.46882923764752e-07
8007462	10230	NBR2	rs8176318	17	1.99109799673887e-05	27.63	1.46882923764752e-07
8007462	10230	NBR2	rs1060915	17	1.99109799673887e-05	27.63	1.46882923764752e-07
8007462	10230	NBR2	rs16942	17	1.99109799673887e-05	27.63	1.46882923764752e-07
8007462	10230	NBR2	rs16941	17	1.99109799673887e-05	27.63	1.46882923764752e-07
8007462	10230	NBR2	rs16940	17	1.99109799673887e-05	27.63	1.46882923764752e-07
8007462	10230	NBR2	rs9911630	17	4.80395997393948e-05	25.83	3.72848056546333e-07
8007462	10230	NBR2	rs799917	17	4.80395997393948e-05	25.83	3.72848056546333e-07
8007462	10230	NBR2	rs799912	17	4.80395997393948e-05	25.83	3.72848056546333e-07
8007462	10230	NBR2	rs11651623	17	5.24136326910613e-05	25.03	5.64452043684512e-07
8007462	10230	NBR2	rs11653460	17	5.24136326910613e-05	25.03	5.64452043684512e-07
8007462	10230	NBR2	rs11653231	17	5.24136326910613e-05	25.03	5.64452043684512e-07
8007462	10230	NBR2	rs12936831	17	5.24136326910613e-05	25.03	5.64452043684512e-07
8007462	10230	NBR2	rs13851	17	5.24136326910613e-05	25.03	5.64452043684512e-07
8007462	10230	NBR2	rs17600371	17	5.24136326910613e-05	25.03	5.64452043684512e-07
8007462	10230	NBR2	rs11650132	17	0.000107558270580711	23.55	1.21709425974728e-06
8007462	10230	NBR2	rs4239149	17	0.000128397820471497	23.3	1.38600005184772e-06
8007462	10230	NBR2	rs8176199	17	0.00173126677642274	18.5	1.6990429947621e-05
7898736	29092	LINC00339	rs2473295	1	1.97793321590628e-05	27.6	1.49178766418668e-07
7898736	29092	LINC00339	rs4076750	1	4.23808407452014e-05	26.17	3.12642106847131e-07
7898736	29092	LINC00339	rs11800014	1	7.15403068713068e-05	24.63	6.94619097448153e-07
7898736	29092	LINC00339	rs2235526	1	0.000159286481292179	23.11	1.52992942640367e-06
7898736	29092	LINC00339	rs1474646	1	0.000184974616717456	22.96	1.65407513641327e-06
7898736	29092	LINC00339	rs2501275	1	0.000203648045718465	22.91	1.6976635524187e-06
7898736	29092	LINC00339	rs7526484	1	0.000409723133303588	21.54	3.46524873430287e-06
7898736	29092	LINC00339	rs2473277	1	0.00105992303132201	19.61	9.4970824327908e-06
8042576	55577	NAGK	rs2287329	2	1.95164951377606e-05	27.48	1.58727471028323e-07
8042576	55577	NAGK	rs2287328	2	1.95164951377606e-05	27.48	1.58727471028323e-07
8042576	55577	NAGK	rs9636398	2	0.00157321828671945	18.69	1.53786902226958e-05
8042576	55577	NAGK	rs2287327	2	0.00172386088057862	18.52	1.68130749450116e-05
8042576	55577	NAGK	rs7576317	2	0.00298654812052962	17.36	3.09266692102128e-05
8042576	55577	NAGK	rs7558220	2	0.00384259406454647	16.9	3.94015827251318e-05
8042576	55577	NAGK	rs9636399	2	0.00765352355364	15.55	8.03516478684197e-05
8042576	55577	NAGK	rs11126315	2	0.00765352355364	15.55	8.03516478684197e-05
8010832	79672	FN3KRP	rs3859206	17	1.91620601706745e-05	27.28	1.76022717818032e-07
8010832	79672	FN3KRP	rs2459703	17	2.01078215231794e-05	26.49	2.64905880175509e-07
8010832	79672	FN3KRP	rs630945	17	0.00142003604399804	18.88	1.39204495074785e-05
8010832	79672	FN3KRP	rs2264578	17	0.00172991008901868	18.51	1.69015187761284e-05
8010832	79672	FN3KRP	rs590315	17	0.00172991008901868	18.51	1.69015187761284e-05
8010832	79672	FN3KRP	rs11078011	17	0.00172991008901868	18.51	1.69015187761284e-05
8010832	79672	FN3KRP	rs610516	17	0.002306309750781	17.82	2.42817473247548e-05
8010832	79672	FN3KRP	rs12952016	17	0.0201670252060068	13.49	0.00023983819554883
8044236	9648	GCC2	rs7596199	2	1.91080940913652e-05	27.26	1.77852899403464e-07
8044236	9648	GCC2	rs2577613	2	1.8904018841321e-05	27.18	1.85366347502498e-07
8044236	9648	GCC2	rs2718740	2	6.98415779839138e-05	24.32	8.15875320506502e-07
8044236	9648	GCC2	rs2718721	2	6.98415779839138e-05	24.32	8.15875320506502e-07
8044236	9648	GCC2	rs2577594	2	0.000207782355119893	22.84	1.76062992136336e-06
8044236	9648	GCC2	rs10203795	2	0.000657188063875769	20.65	5.51371867001708e-06
8044236	9648	GCC2	rs10169264	2	0.000657188063875769	20.65	5.51371867001708e-06
8044236	9648	GCC2	rs2378113	2	0.00209835660489682	18.04	2.1631185317599e-05
8044236	9648	GCC2	rs13021399	2	0.00288016239525196	17.43	2.98084046328019e-05
8044236	9648	GCC2	rs6754683	2	0.00304401241696856	17.31	3.17511555274374e-05
8044236	9648	GCC2	rs13413437	2	0.0111088086315546	14.78	0.000120810032686111
8044236	9648	GCC2	rs6747243	2	0.0145952675435744	14.19	0.000165246379252446
8044236	9648	GCC2	rs1469964	2	0.0145952675435744	14.19	0.000165246379252446
8044236	9648	GCC2	rs11123706	2	0.0261430587427236	12.95	0.000319921493410303
7923837	148811	PM20D1	rs708727	1	1.90619877354298e-05	27.24	1.79702152871883e-07
7923837	148811	PM20D1	rs823154	1	5.89242952177052e-05	24.89	6.06964566003306e-07
7923837	148811	PM20D1	rs1361754	1	0.000474220955763769	21.31	3.90688124487074e-06
7923837	148811	PM20D1	rs823082	1	0.000530716765447317	21	4.59283371175396e-06
7923837	148811	PM20D1	rs823088	1	0.0122946159055562	14.56	0.000135766171851441
7923837	148811	PM20D1	rs960603	1	0.0199095526160089	13.52	0.000236034416529349
7923837	148811	PM20D1	rs708723	1	0.03011183316005	12.63	0.000379605176686869
8023605	23556	PIGN	rs9807136	18	1.88558251383538e-05	27.15	1.88265199569723e-07
8023605	23556	PIGN	rs9957420	18	0.000104121863465118	23.75	1.09695375495154e-06
8023605	23556	PIGN	rs10503064	18	0.000104121863465118	23.75	1.09695375495154e-06
8023605	23556	PIGN	rs17633621	18	0.00021732749891124	22.6	1.99484606297722e-06
8023605	23556	PIGN	rs12327345	18	0.00032975645237846	21.73	3.13844718917099e-06
8023605	23556	PIGN	rs12326381	18	0.000888773138529091	20.11	7.31133983552827e-06
8023605	23556	PIGN	rs13313706	18	0.000946113003651142	19.96	7.90792765602236e-06
8023605	23556	PIGN	rs9319997	18	0.000946113003651142	19.96	7.90792765602236e-06
8023605	23556	PIGN	rs17714875	18	0.000946113003651142	19.96	7.90792765602236e-06
8023605	23556	PIGN	rs13381627	18	0.000946113003651142	19.96	7.90792765602236e-06
8023605	23556	PIGN	rs503654	18	0.00126320348137747	19.1	1.24044887096726e-05
8023605	23556	PIGN	rs976508	18	0.00216271041342538	17.99	2.22068479787603e-05
8023605	23556	PIGN	rs615062	18	0.00237130918941236	17.78	2.47976256569151e-05
8023605	23556	PIGN	rs9320006	18	0.00276584582829974	17.51	2.85800497611501e-05
8023605	23556	PIGN	rs12150701	18	0.00304401241696856	17.31	3.17511555274374e-05
8023605	23556	PIGN	rs604391	18	0.00315907302156859	17.24	3.29426868034101e-05
8023605	23556	PIGN	rs11152336	18	0.00315907302156859	17.24	3.29426868034101e-05
8023605	23556	PIGN	rs9320004	18	0.00315907302156859	17.24	3.29426868034101e-05
8023605	23556	PIGN	rs978572	18	0.00315907302156859	17.24	3.29426868034101e-05
8023605	23556	PIGN	rs17716559	18	0.00384259406454647	16.9	3.94015827251318e-05
8023605	23556	PIGN	rs4940548	18	0.00485261221298061	16.49	4.89073450926998e-05
8023605	23556	PIGN	rs9953509	18	0.00558188579101289	16.22	5.63955753341649e-05
8023605	23556	PIGN	rs17715613	18	0.00581934719661827	16.14	5.88283467183401e-05
8023605	23556	PIGN	rs616822	18	0.010091569656654	14.99	0.000108082411285363
8023605	23556	PIGN	rs663110	18	0.010091569656654	14.99	0.000108082411285363
8023605	23556	PIGN	rs17645999	18	0.0125325621324931	14.51	0.000139417496352588
8023605	23556	PIGN	rs10503067	18	0.0125325621324931	14.51	0.000139417496352588
8023605	23556	PIGN	rs17069073	18	0.0137051613766702	14.32	0.000154217682550425
8023605	23556	PIGN	rs9948708	18	0.0186096204584242	13.66	0.000219071500122872
8023605	23556	PIGN	rs930171	18	0.0231762367489552	13.21	0.000278459372405033
8023605	23556	PIGN	rs488153	18	0.0406723907465788	11.95	0.00054647380609272
8006736	11072	DUSP14	rs853214	17	1.88004592746133e-05	27.11	1.92201138166771e-07
8006736	11072	DUSP14	rs1063215	17	1.88004592746133e-05	27.11	1.92201138166771e-07
8006736	11072	DUSP14	rs2522966	17	1.85540438499722e-05	26.96	2.07709724391592e-07
8006736	11072	DUSP14	rs853195	17	1.85540438499722e-05	26.96	2.07709724391592e-07
8006736	11072	DUSP14	rs9890344	17	0.000221012357211828	22.51	2.09052475906584e-06
8006736	11072	DUSP14	rs853231	17	0.000474220955763769	21.31	3.90688124487074e-06
8006736	11072	DUSP14	rs2074409	17	0.0100264153770638	15.01	0.000106942980648206
8006736	11072	DUSP14	rs712039	17	0.0256718482364552	13	0.000311490976767384
8006736	11072	DUSP14	rs3094501	17	0.0295600476614881	12.67	0.000371569532196062
8160637	2683	B4GALT1	rs3818593	9	1.87349291515857e-05	27.07	1.96219551437852e-07
8160637	2683	B4GALT1	rs10758192	9	1.81161389558956e-05	26.67	2.41339676191671e-07
8160637	2683	B4GALT1	rs12342831	9	1.80845935816901e-05	26.66	2.42591976766892e-07
8160637	2683	B4GALT1	rs10813960	9	5.30519124527621e-05	25.12	5.38712266804329e-07
8160637	2683	B4GALT1	rs7019909	9	0.000249332539977268	22.45	2.15685491490966e-06
8160637	2683	B4GALT1	rs1411609	9	0.0118340482897035	14.65	0.000129434644072252
8160637	2683	B4GALT1	rs10813958	9	0.020745658131607	13.43	0.000247632114738288
8154733	48	ACO1	rs13293491	9	1.86507654309688e-05	27.03	2.00322172050943e-07
8154733	48	ACO1	rs3780473	9	4.64604661176849e-05	25.47	4.49315515004904e-07
8154733	48	ACO1	rs10970986	9	0.00171194557737817	18.54	1.66375794398517e-05
8154733	48	ACO1	rs3205166	9	0.0254448769261564	13.02	0.000308181815531849
8154733	48	ACO1	rs10758139	9	0.0342225211639331	12.34	0.000443355021455444
8154733	48	ACO1	rs10813816	9	0.0342225211639331	12.34	0.000443355021455444
7898998	6007	RHD	rs1053438	1	1.8575941455504e-05	26.97	2.06637871980893e-07
7898998	6007	RHD	rs9689	1	1.8575941455504e-05	26.97	2.06637871980893e-07
7898998	6007	RHD	rs11249248	1	0.000283844492184145	22.07	2.62886270711036e-06
7898998	6007	RHD	rs926438	1	0.000283844492184145	22.07	2.62886270711036e-06
8003722	63826	SRR	rs12450028	17	1.84602358903455e-05	26.87	2.17610675376547e-07
8003722	63826	SRR	rs17834627	17	7.05360257373903e-05	24.4	7.82686937204843e-07
8003722	63826	SRR	rs1885987	17	0.00102550335042891	19.8	8.59826766372359e-06
8003722	63826	SRR	rs8081273	17	0.0175783654371261	13.78	0.000205512433754616
8101366	79966	SCD5	rs7658703	4	1.8390106865672e-05	26.81	2.24472753855463e-07
8101366	79966	SCD5	rs1350386	4	4.82549548722236e-05	25.85	3.69004696612718e-07
8101366	79966	SCD5	rs4235052	4	4.74220799235515e-05	25.69	4.00899046626462e-07
8101366	79966	SCD5	rs6830527	4	4.74220799235515e-05	25.69	4.00899046626462e-07
8101366	79966	SCD5	rs1020748	4	4.74220799235515e-05	25.69	4.00899046626462e-07
8101366	79966	SCD5	rs1031640	4	4.60078985162506e-05	25.27	4.98400693250765e-07
8101366	79966	SCD5	rs12331100	4	0.00650486636932365	15.89	6.7132490400422e-05
8101366	79966	SCD5	rs7656058	4	0.00650486636932365	15.89	6.7132490400422e-05
8101366	79966	SCD5	rs10025654	4	0.00723725233253513	15.68	7.5013194665459e-05
8046461	51776	ZAK	rs935007	2	1.82958668863628e-05	26.77	2.29167551998044e-07
8046461	51776	ZAK	rs746179	2	4.14306602044501e-05	25.99	3.43190416436843e-07
8046461	51776	ZAK	rs6707813	2	4.61924829024058e-05	25.36	4.75680034750202e-07
8046461	51776	ZAK	rs3754747	2	5.22639678454507e-05	25.02	5.67387082226538e-07
8046461	51776	ZAK	rs6759847	2	0.000104220668910231	23.76	1.09126914943059e-06
8046461	51776	ZAK	rs12463612	2	0.000113983825556703	23.34	1.35747410793083e-06
8046461	51776	ZAK	rs7599340	2	0.000236965386583847	22.48	2.12343003933357e-06
8046461	51776	ZAK	rs16861363	2	0.00178030799798709	18.4	1.79057981573906e-05
8046461	51776	ZAK	rs10497402	2	0.00178030799798709	18.4	1.79057981573906e-05
8046461	51776	ZAK	rs3769213	2	0.00273607563163895	17.53	2.82809917898358e-05
8046461	51776	ZAK	rs10497403	2	0.00437817083820188	16.67	4.44788629719079e-05
8046461	51776	ZAK	rs3769215	2	0.00958446691265236	15.1	0.000101963288686342
8046461	51776	ZAK	rs4972539	2	0.0114754791710486	14.71	0.000125379600523274
8046461	51776	ZAK	rs2289396	2	0.0169955432701694	13.85	0.000197996736945992
8046461	51776	ZAK	rs3769210	2	0.0399100609020119	11.99	0.000534867898538342
7981161	161176	SYNE3	rs4905318	14	1.81476843301011e-05	26.68	2.4009385507583e-07
7981161	161176	SYNE3	rs748394	14	4.61131052501576e-05	25.33	4.83135809221768e-07
7981161	161176	SYNE3	rs12887621	14	0.000128209221916875	23.29	1.39322499150462e-06
7981161	161176	SYNE3	rs4905324	14	0.000128209221916875	23.29	1.39322499150462e-06
7981161	161176	SYNE3	rs2024863	14	0.000128209221916875	23.29	1.39322499150462e-06
7981161	161176	SYNE3	rs8007606	14	0.000128209221916875	23.29	1.39322499150462e-06
7981161	161176	SYNE3	rs9671369	14	0.00121698479773627	19.25	1.14670378263636e-05
7981161	161176	SYNE3	rs4905309	14	0.0161879360744655	13.95	0.00018773765577684
7981161	161176	SYNE3	rs6575511	14	0.0285586225336122	12.75	0.000356009163215547
7981161	161176	SYNE3	rs8007583	14	0.0408373127824797	11.94	0.000549414797348521
7981161	161176	SYNE3	rs4905311	14	0.0408373127824797	11.94	0.000549414797348521
7981161	161176	SYNE3	rs7158617	14	0.049342876137655	11.5	0.000695961899274327
8121009	206412	C6orf163	rs9362415	6	1.7938357076619e-05	26.58	2.52847733799221e-07
8121009	206412	C6orf163	rs3734187	6	1.7938357076619e-05	26.58	2.52847733799221e-07
8121009	206412	C6orf163	rs6916994	6	1.7938357076619e-05	26.58	2.52847733799221e-07
8121009	206412	C6orf163	rs3812130	6	1.7938357076619e-05	26.58	2.52847733799221e-07
8121009	206412	C6orf163	rs6934603	6	1.7938357076619e-05	26.58	2.52847733799221e-07
8121009	206412	C6orf163	rs4707356	6	4.67448122465086e-05	25.57	4.26620988119553e-07
8121009	206412	C6orf163	rs4707358	6	4.67448122465086e-05	25.57	4.26620988119553e-07
8121009	206412	C6orf163	rs6908834	6	0.000110656017879692	23.35	1.35043510282363e-06
8121009	206412	C6orf163	rs1145712	6	0.000145821313077757	23.15	1.49843204406742e-06
8121009	206412	C6orf163	rs242275	6	0.00028699517908218	22.05	2.65639682431917e-06
8121009	206412	C6orf163	rs728582	6	0.000644417099747646	20.72	5.3157875283363e-06
8121009	206412	C6orf163	rs9450681	6	0.000644417099747646	20.72	5.3157875283363e-06
8121009	206412	C6orf163	rs9450645	6	0.00065369719804462	20.66	5.48499620536185e-06
8121009	206412	C6orf163	rs242263	6	0.00065369719804462	20.66	5.48499620536185e-06
8121009	206412	C6orf163	rs381798	6	0.000802895333407938	20.31	6.58554923424521e-06
8121009	206412	C6orf163	rs242268	6	0.000851621872092365	20.16	7.12268972091577e-06
8121009	206412	C6orf163	rs4707364	6	0.00108577121203359	19.53	9.90321262136001e-06
8121009	206412	C6orf163	rs7649	6	0.00121698479773627	19.25	1.14670378263636e-05
8121009	206412	C6orf163	rs397516	6	0.00166990450157769	18.61	1.60377076480288e-05
8121009	206412	C6orf163	rs9294379	6	0.0075025394901186	15.61	7.78418303096273e-05
8121009	206412	C6orf163	rs9450659	6	0.0111088086315546	14.78	0.000120810032686111
8121009	206412	C6orf163	rs2875533	6	0.0253208171987174	13.03	0.000306540549745652
8068353	6526	SLC5A3	rs16997893	21	4.16212236777255e-05	26.44	2.71852197227874e-07
8068353	6526	SLC5A3	rs2834351	21	0.000140557939558148	23.18	1.47523654199262e-06
8068353	6526	SLC5A3	rs4443074	21	0.000140557939558148	23.18	1.47523654199262e-06
8068353	6526	SLC5A3	rs1073144	21	0.00016932363599523	23.05	1.57842508723738e-06
8068353	6526	SLC5A3	rs9975251	21	0.000526739054810995	21.02	4.54513951960957e-06
8068353	6526	SLC5A3	rs4816471	21	0.00191179755554023	18.22	1.96801359436214e-05
8068353	6526	SLC5A3	rs2834332	21	0.0019758262950776	18.17	2.0203643128364e-05
8068353	6526	SLC5A3	rs2834349	21	0.0348808900622614	12.3	0.000452958293923552
8068353	6526	SLC5A3	rs2834323	21	0.0434600330023607	11.8	0.000592307210799939
7946017	401667	OR51A2	rs3850509	11	4.35414963958902e-05	26.37	2.81884856518374e-07
7946017	401667	OR51A2	rs10500624	11	0.0007473018456481	20.5	5.96312513750342e-06
7946017	401667	OR51A2	rs17339295	11	0.0007473018456481	20.5	5.96312513750342e-06
7946017	401667	OR51A2	rs2595995	11	0.00104337045304877	19.76	8.78010895767119e-06
7946017	401667	OR51A2	rs2570583	11	0.00104337045304877	19.76	8.78010895767119e-06
7946017	401667	OR51A2	rs2595992	11	0.00104337045304877	19.76	8.78010895767119e-06
7946017	401667	OR51A2	rs11602673	11	0.00104337045304877	19.76	8.78010895767119e-06
7946017	401667	OR51A2	rs2595994	11	0.00121697500517975	19.24	1.15272595191529e-05
7946017	401667	OR51A2	rs11034913	11	0.00127857139117365	19.06	1.26672247020768e-05
7946017	401667	OR51A2	rs1378738	11	0.00127857139117365	19.06	1.26672247020768e-05
7946017	401667	OR51A2	rs11034915	11	0.00301563031558996	17.33	3.14187425724813e-05
7946017	401667	OR51A2	rs10734458	11	0.00301563031558996	17.33	3.14187425724813e-05
7946017	401667	OR51A2	rs11034951	11	0.00301563031558996	17.33	3.14187425724813e-05
7946017	401667	OR51A2	rs1598507	11	0.00301563031558996	17.33	3.14187425724813e-05
7946017	401667	OR51A2	rs2595993	11	0.00519609807696269	16.35	5.26561624267658e-05
7946017	401667	OR51A2	rs2595996	11	0.0124319847548722	14.53	0.00013794524860268
7946017	401667	OR51A2	rs12800414	11	0.0175783654371261	13.78	0.000205512433754616
7956257	283377	SPRYD4	rs7302925	12	4.33601888154203e-05	26.35	2.84818910107092e-07
7956257	283377	SPRYD4	rs2657879	12	4.33601888154203e-05	26.35	2.84818910107092e-07
7956257	283377	SPRYD4	rs813497	12	0.00450497692651197	16.62	4.56669141132053e-05
7956257	283377	SPRYD4	rs3759091	12	0.00916582916987008	15.19	9.72168821505483e-05
8130129	348995	NUP43	rs9371201	6	4.32825093833194e-05	26.31	2.9077917542687e-07
8130129	348995	NUP43	rs9479094	6	4.82549548722236e-05	25.85	3.69004696612718e-07
8130129	348995	NUP43	rs12526675	6	4.82549548722236e-05	25.85	3.69004696612718e-07
8130129	348995	NUP43	rs10872646	6	4.82549548722236e-05	25.85	3.69004696612718e-07
8130129	348995	NUP43	rs12528279	6	4.82549548722236e-05	25.85	3.69004696612718e-07
8130129	348995	NUP43	rs10782316	6	4.82549548722236e-05	25.85	3.69004696612718e-07
8130129	348995	NUP43	rs1125	6	5.28978004136915e-05	25.1	5.4432858166502e-07
8130129	348995	NUP43	rs12529698	6	0.000111051582793211	23.36	1.34343270450463e-06
8130129	348995	NUP43	rs11155671	6	0.000111051582793211	23.36	1.34343270450463e-06
8130129	348995	NUP43	rs9767123	6	0.000111051582793211	23.36	1.34343270450463e-06
8130129	348995	NUP43	rs9800736	6	0.000111051582793211	23.36	1.34343270450463e-06
8130129	348995	NUP43	rs3924871	6	0.000111051582793211	23.36	1.34343270450463e-06
8130129	348995	NUP43	rs3798761	6	0.000111051582793211	23.36	1.34343270450463e-06
8130129	348995	NUP43	rs11155674	6	0.000111051582793211	23.36	1.34343270450463e-06
8130129	348995	NUP43	rs12174349	6	0.000111051582793211	23.36	1.34343270450463e-06
8130129	348995	NUP43	rs10872653	6	0.000267098543025156	22.21	2.44397561359942e-06
8130129	348995	NUP43	rs9688412	6	0.000267098543025156	22.21	2.44397561359942e-06
8130129	348995	NUP43	rs2151913	6	0.000267098543025156	22.21	2.44397561359942e-06
8130129	348995	NUP43	rs7818	6	0.000267098543025156	22.21	2.44397561359942e-06
8130129	348995	NUP43	rs3763162	6	0.000267098543025156	22.21	2.44397561359942e-06
8130129	348995	NUP43	rs12234128	6	0.000303902016565194	21.86	2.93284164832157e-06
8130129	348995	NUP43	rs1108889	6	0.000484606971078531	21.27	3.98926193628944e-06
8130129	348995	NUP43	rs11155685	6	0.000676617852854457	20.59	5.68925170332861e-06
8130129	348995	NUP43	rs9478848	6	0.000897323197193618	20.09	7.38819702387491e-06
8130129	348995	NUP43	rs12195866	6	0.000930582882055184	20.04	7.58390729550041e-06
7932964	10438	C1D	rs9807970	2	4.30674701599713e-05	26.28	2.95331282103315e-07
7932964	10438	C1D	rs10203061	2	6.98415779839138e-05	24.32	8.15875320506502e-07
7932964	10438	C1D	rs10184151	2	6.98415779839138e-05	24.32	8.15875320506502e-07
7932964	10438	C1D	rs17034864	2	0.00187762368283781	18.27	1.91702543006885e-05
7932964	10438	C1D	rs10439493	2	0.00640247752115357	15.94	6.5382275915256e-05
8045030	4648	MYO7B	rs2245711	2	4.30138999138208e-05	26.27	2.96864470190905e-07
8045030	4648	MYO7B	rs2255177	2	0.000509053828904445	21.12	4.31402072226625e-06
8045030	4648	MYO7B	rs2244871	2	0.00185355051280017	18.3	1.88707168765456e-05
8045030	4648	MYO7B	rs777433	2	0.00339948801962978	17.12	3.50908314438158e-05
8045030	4648	MYO7B	rs7590705	2	0.0151389054302992	14.11	0.000172424683340341
8045030	4648	MYO7B	rs13417920	2	0.0190670128208671	13.62	0.000223788685261759
8001507	583	BBS2	rs9940872	16	4.23121412969677e-05	26.15	3.15897109330174e-07
8001507	583	BBS2	rs8060037	16	5.43028890785352e-05	24.99	5.76284327186879e-07
7925751	127069	OR2T10	rs4294448	1	4.22264694335786e-05	26.14	3.17537327494236e-07
7925751	127069	OR2T10	rs2000390	1	0.000213149673754299	22.63	1.9639393637454e-06
7916727	23421	ITGB3BP	rs6588028	1	4.20811078651855e-05	26.12	3.2084341928011e-07
7916727	23421	ITGB3BP	rs10889417	1	0.00178500436931237	18.38	1.80947336099303e-05
7916727	23421	ITGB3BP	rs2886919	1	0.0160354110430324	13.97	0.000185750993866242
7916727	23421	ITGB3BP	rs1012872	1	0.0160354110430324	13.97	0.000185750993866242
7916727	23421	ITGB3BP	rs10789139	1	0.0160354110430324	13.97	0.000185750993866242
7916727	23421	ITGB3BP	rs6588043	1	0.0160354110430324	13.97	0.000185750993866242
7916727	23421	ITGB3BP	rs217478	1	0.0160354110430324	13.97	0.000185750993866242
7932453	10529	NEBL	rs7900067	10	4.20214104415773e-05	26.09	3.25867367424301e-07
7932453	10529	NEBL	rs11012582	10	0.000736431440666517	20.51	5.93205261558505e-06
7932453	10529	NEBL	rs10828212	10	0.000736431440666517	20.51	5.93205261558505e-06
7932453	10529	NEBL	rs10828213	10	0.000736431440666517	20.51	5.93205261558505e-06
7932453	10529	NEBL	rs3911716	10	0.00872157717639058	15.28	9.26927523464967e-05
8151572	64089	SNX16	rs2635482	8	4.20214104415773e-05	26.09	3.25867367424301e-07
8151572	64089	SNX16	rs12056632	8	4.20214104415773e-05	26.09	3.25867367424301e-07
8151572	64089	SNX16	rs12542216	8	0.000762947366133991	20.46	6.08905756736946e-06
8151572	64089	SNX16	rs7461058	8	0.000874769355883993	20.14	7.19755623870984e-06
8151572	64089	SNX16	rs10112819	8	0.00105086430683379	19.7	9.06013651488528e-06
8151572	64089	SNX16	rs1966850	8	0.00344028906251864	17.1	3.54623049146883e-05
8151572	64089	SNX16	rs11776932	8	0.00584832552168084	16.13	5.91397730727361e-05
8151572	64089	SNX16	rs2600604	8	0.00584832552168084	16.13	5.91397730727361e-05
8151572	64089	SNX16	rs774469	8	0.00584832552168084	16.13	5.91397730727361e-05
8151572	64089	SNX16	rs10111831	8	0.0133332413549577	14.37	0.00015017596766537
8151572	64089	SNX16	rs10481273	8	0.0144461850677739	14.21	0.000163499321912546
8022009	64863	METTL4	rs2347279	18	4.17327443288712e-05	26.04	3.34416471370071e-07
8022009	64863	METTL4	rs1878553	18	4.17327443288712e-05	26.04	3.34416471370071e-07
8022009	64863	METTL4	rs2677882	18	0.000101452226532406	23.9	1.01471761454418e-06
8022009	64863	METTL4	rs2677886	18	0.000303902016565194	21.86	2.93284164832157e-06
8022009	64863	METTL4	rs2644170	18	0.0003108238233429	21.83	2.97905615136232e-06
8022009	64863	METTL4	rs2644164	18	0.00060763242981802	20.81	5.07174552786289e-06
8022009	64863	METTL4	rs7244453	18	0.00060763242981802	20.81	5.07174552786289e-06
8022009	64863	METTL4	rs1878555	18	0.000676617852854457	20.59	5.68925170332861e-06
8022009	64863	METTL4	rs10745007	18	0.00175747428455547	18.45	1.74420832639594e-05
8022009	64863	METTL4	rs770238	18	0.00391379788321465	16.87	4.00292857495608e-05
8022009	64863	METTL4	rs770236	18	0.0115196980654447	14.7	0.000126046450120814
8022009	64863	METTL4	rs2682135	18	0.0172527953390366	13.82	0.000201183240330766
8022009	64863	METTL4	rs2677896	18	0.025882550288819	12.98	0.000314835967711377
8022009	64863	METTL4	rs7239383	18	0.046420829225584	11.64	0.000645486028195732
8149258	9258	MFHAS1	rs3789850	8	4.16661667938343e-05	26.03	3.36153085561796e-07
8149258	9258	MFHAS1	rs11774744	8	0.000108569313288189	23.62	1.17361354706748e-06
8149258	9258	MFHAS1	rs3827811	8	0.000291648013604454	21.95	2.79846900790457e-06
8149258	9258	MFHAS1	rs964771	8	0.000397598645081814	21.59	3.37607488388854e-06
8149258	9258	MFHAS1	rs10092600	8	0.000523815768969831	21.04	4.49794235142784e-06
8149258	9258	MFHAS1	rs565203	8	0.000566122096200981	20.9	4.83894595567862e-06
8149258	9258	MFHAS1	rs11780672	8	0.00109979680893477	19.51	1.00074414892669e-05
[truncated: 3,002 more rows]
