# Supplementary material for: Insight into Genotype-Phenotype Associations through eQTL Mapping in Multiple Cell Types in Health and Immune-Mediated Disease
Source: PLoS Genet. 2016 Mar 25;12(3):e1005908. doi: 10.1371/journal.pgen.1005908 (PMC4807835; doi:10.1371/journal.pgen.1005908)
Supplement: S1 Data — Compressed tarball containing a folder of eQTL summary statistics from each analysis. (GZ) [file pgen.1005908.s027.gz › S1_data/IBD_HV_all_cis_max_n/Joint_CD4_Tcell_allcis_maxn.txt]

PROBEID	ENTREZID	SYMBOL	snps	chr	fdr	scores	pval
8112376	64105	CENPK	rs33394	5	0	98.98	2.55064720551344e-23
8112376	64105	CENPK	rs6895641	5	0	94.48	2.47581295612766e-22
8112376	64105	CENPK	rs467362	5	0	88.06	6.3498815975913e-21
8112376	64105	CENPK	rs27141	5	0	88.06	6.3498815975913e-21
8112376	64105	CENPK	rs468308	5	0	88.06	6.3498815975913e-21
8112376	64105	CENPK	rs37254	5	0	88.06	6.3498815975913e-21
8112376	64105	CENPK	rs27140	5	0	86.7	1.26296813564418e-20
8112376	64105	CENPK	rs149514	5	0	83.52	6.3074604079807e-20
8112376	64105	CENPK	rs11746096	5	0	46.04	1.15863041378039e-11
8112376	64105	CENPK	rs7728131	5	0	39.71	2.94613141301419e-10
8112376	64105	CENPK	rs37349	5	0	39.11	4.00586913026284e-10
8112376	64105	CENPK	rs10072030	5	0	39	4.23805542607946e-10
8112376	64105	CENPK	rs37334	5	0	38.75	4.81710226134898e-10
8112376	64105	CENPK	rs2131587	5	0	37.21	1.06068465258977e-09
8112376	64105	CENPK	rs28084	5	0	36.67	1.39916145253257e-09
8112376	64105	CENPK	rs245525	5	9.41775384967574e-06	31.99	1.54968268299819e-08
8112376	64105	CENPK	rs786703	5	8.90007327848049e-06	31.35	2.15458697566965e-08
8112376	64105	CENPK	rs7708044	5	0.000162536409327384	22.7	1.89367869480221e-06
8112376	64105	CENPK	rs33392	5	0.000162536409327384	22.7	1.89367869480221e-06
8112376	64105	CENPK	rs245528	5	0.000201872284630343	22.1	2.5880974423238e-06
8112376	64105	CENPK	rs9291838	5	0.000747995810304714	18.72	1.51386312937944e-05
8112376	64105	CENPK	rs386188	5	0.000747995810304714	18.72	1.51386312937944e-05
8112376	64105	CENPK	rs10057241	5	0.00169842179731637	16.85	4.04533296662347e-05
8112376	64105	CENPK	rs17830827	5	0.00228723559297734	16.25	5.55095944807408e-05
8112376	64105	CENPK	rs10940034	5	0.00808045928654537	13.56	0.000231057097157748
8112376	64105	CENPK	rs245526	5	0.00904997509262011	13.31	0.000263994362950525
8112376	64105	CENPK	rs11740656	5	0.0132891868371194	12.45	0.000417991819919652
8112376	64105	CENPK	rs10471661	5	0.0164903884609363	11.97	0.000540639413892149
8112376	64105	CENPK	rs16894099	5	0.028499175009018	10.72	0.00105983672290959
7950447	143570	XRRA1	rs4483614	11	0	95.92	1.19620827194573e-22
7950447	143570	XRRA1	rs2298746	11	0	95.92	1.19620827194573e-22
7950447	143570	XRRA1	rs4387374	11	0	89.74	2.71607711003507e-21
7950447	143570	XRRA1	rs10899060	11	0	88.73	4.52549791063128e-21
7950447	143570	XRRA1	rs4944961	11	0	87.79	7.27859957101837e-21
7950447	143570	XRRA1	rs3814726	11	0	85.35	2.49961989027674e-20
7950447	143570	XRRA1	rs590105	11	0	37.93	7.33289420231976e-10
7950447	143570	XRRA1	rs1292895	11	0	37.5	9.14129840824665e-10
7950447	143570	XRRA1	rs529488	11	0	37.5	9.14129840824665e-10
7950447	143570	XRRA1	rs2033532	11	2.93727222708878e-06	35.43	2.64383213593312e-09
7950447	143570	XRRA1	rs9444	11	2.87887532656506e-06	35.15	3.0526140748266e-09
7950447	143570	XRRA1	rs594144	11	4.51339446664187e-05	24.96	5.85321459616545e-07
7950447	143570	XRRA1	rs488115	11	9.31332447425069e-05	23.94	9.93851799795664e-07
7950447	143570	XRRA1	rs512780	11	0.00054536341225292	19.42	1.04902723537853e-05
7950447	143570	XRRA1	rs487226	11	0.032692438860407	10.4	0.00126015313761034
8003607	400566	C17orf97	rs11150882	17	0	94.15	2.92496640654384e-22
8003607	400566	C17orf97	rs6565724	17	0	80.69	2.64055031428648e-19
8003607	400566	C17orf97	rs10871516	17	0	58.99	1.58475310376534e-14
8003607	400566	C17orf97	rs12951902	17	0	54.69	1.41122547537182e-13
8003607	400566	C17orf97	rs8077538	17	0.00140341947340584	17.3	3.19186852111402e-05
8003607	400566	C17orf97	rs12450894	17	0.00160061523144126	17	3.73798184017015e-05
8035808	163227	ZNF100	rs7252798	19	0	94.09	3.01498633762039e-22
8035808	163227	ZNF100	rs2457794	19	0	54.13	1.87654217407148e-13
8035808	163227	ZNF100	rs2435039	19	0	50.04	1.50643558257672e-12
8035808	163227	ZNF100	rs4809179	19	0	40.51	1.95612336517847e-10
8035808	163227	ZNF100	rs11672034	19	0	36.77	1.32919983459802e-09
8035808	163227	ZNF100	rs10404622	19	9.00543486154369e-06	31.49	2.00470021342294e-08
8035808	163227	ZNF100	rs8104675	19	1.01452217768227e-05	29.99	4.34280158956013e-08
8035808	163227	ZNF100	rs10403430	19	9.85079195234143e-06	29.51	5.56289405721126e-08
8035808	163227	ZNF100	rs10415147	19	9.65252580874113e-06	29.29	6.23164558048585e-08
8035808	163227	ZNF100	rs7247886	19	1.43448915909278e-05	28.18	1.1054092270339e-07
8035808	163227	ZNF100	rs10423041	19	1.83882509978574e-05	28	1.21315450836607e-07
8035808	163227	ZNF100	rs11085492	19	2.58251322513546e-05	26.66	2.42591976766892e-07
8035808	163227	ZNF100	rs1397579	19	0.00144290910471848	17.24	3.29426868034101e-05
8035808	163227	ZNF100	rs10854058	19	0.013519854971699	12.41	0.00042704086665474
8035808	163227	ZNF100	rs12971926	19	0.0150841692531291	12.17	0.000485643062815993
8035808	163227	ZNF100	rs7259739	19	0.0237934172222691	11.15	0.000840316731910356
8035808	163227	ZNF100	rs2457785	19	0.0443648909137397	9.69	0.00185273539868367
8035808	163227	ZNF100	rs2435041	19	0.0443648909137397	9.69	0.00185273539868367
7918379	2947	GSTM3	rs4970777	1	0	94	3.15523860120633e-22
7918379	2947	GSTM3	rs1109138	1	0	90.86	1.54205707626037e-21
7918379	2947	GSTM3	rs10735234	1	0	90.5	1.84976896702585e-21
7918379	2947	GSTM3	rs1887547	1	0	74.52	6.00270541218949e-18
7918379	2947	GSTM3	rs4970774	1	0	51.46	7.3070830607739e-13
7918379	2947	GSTM3	rs1360513	1	0	51.46	7.3070830607739e-13
7918379	2947	GSTM3	rs11101992	1	2.77634567947454e-06	34.49	4.28446847525446e-09
7918379	2947	GSTM3	rs2274536	1	8.52401325747704e-06	30.75	2.93503841325872e-08
7918379	2947	GSTM3	rs3818562	1	8.52126512834226e-06	30.74	2.95020302785474e-08
7918379	2947	GSTM3	rs11807	1	0.000142073437770987	23.03	1.59493057524784e-06
7918379	2947	GSTM3	rs2094469	1	0.000675255760739408	18.93	1.35603390442745e-05
7918379	2947	GSTM3	rs6693815	1	0.0030399824394739	15.64	7.66166491483655e-05
7918379	2947	GSTM3	rs7483	1	0.00311149291142964	15.6	7.8254588785575e-05
7918379	2947	GSTM3	rs1927328	1	0.00330218807839621	15.48	8.33828721634602e-05
7918379	2947	GSTM3	rs2234696	1	0.00604676767382965	14.19	0.000165246379252446
7918379	2947	GSTM3	rs1854962	1	0.0180287889033871	11.76	0.00060517226253804
7918379	2947	GSTM3	rs943640	1	0.0218799468840934	11.34	0.000758553240105475
7918379	2947	GSTM3	rs3754446	1	0.028499175009018	10.72	0.00105983672290959
7918379	2947	GSTM3	rs11591171	1	0.0443648909137397	9.69	0.00185273539868367
8125436	3127	HLA-DRB5	rs9270986	6	0	93.59	3.88143698627962e-22
8125436	3127	HLA-DRB5	rs9271055	6	0	93.59	3.88143698627962e-22
8125436	3127	HLA-DRB5	rs28490179	6	0	90.15	2.20771379444366e-21
8125436	3127	HLA-DRB5	rs9271366	6	0	85.45	2.37635111835439e-20
8125436	3127	HLA-DRB5	rs3135352	6	0	81.71	1.57594081138119e-19
8125436	3127	HLA-DRB5	rs3135391	6	0	81.71	1.57594081138119e-19
8125436	3127	HLA-DRB5	rs3135388	6	0	81.71	1.57594081138119e-19
8125436	3127	HLA-DRB5	rs3129889	6	0	81.71	1.57594081138119e-19
8125436	3127	HLA-DRB5	rs3129868	6	0	81.48	1.77044200168715e-19
8125436	3127	HLA-DRB5	rs3129860	6	0	81.33	1.9100495706117e-19
8125436	3127	HLA-DRB5	rs9271775	6	0	65.4	6.11388941024406e-16
8125436	3127	HLA-DRB5	rs7197	6	0	61.4	4.65810517764072e-15
8125436	3127	HLA-DRB5	rs9271100	6	0	53.79	2.23105392942687e-13
8125436	3127	HLA-DRB5	rs9270856	6	0	52.77	3.74985375708016e-13
8125436	3127	HLA-DRB5	rs9271170	6	0	52.69	3.90574697928853e-13
8125436	3127	HLA-DRB5	rs3129888	6	0	49.66	1.82835795259122e-12
8125436	3127	HLA-DRB5	rs2239802	6	0	48.75	2.90758556434241e-12
8125436	3127	HLA-DRB5	rs2395182	6	0	48.75	2.90758556434241e-12
8125436	3127	HLA-DRB5	rs3135344	6	0	46.61	8.66171057721594e-12
8125436	3127	HLA-DRB5	rs2395165	6	0	46.18	1.07872542484481e-11
8125436	3127	HLA-DRB5	rs3129883	6	0	45.08	1.89147309648749e-11
8125436	3127	HLA-DRB5	rs3129886	6	0	45.08	1.89147309648749e-11
8125436	3127	HLA-DRB5	rs9271348	6	0	42.03	8.98838107142154e-11
8125436	3127	HLA-DRB5	rs3129867	6	0	38.62	5.14886045534662e-10
8125436	3127	HLA-DRB5	rs6903608	6	3.04386440278294e-06	35.93	2.04535098992089e-09
8125436	3127	HLA-DRB5	rs9268880	6	3.04386440278294e-06	35.93	2.04535098992089e-09
8125436	3127	HLA-DRB5	rs6923504	6	2.96145904011522e-06	35.47	2.5900918578353e-09
8125436	3127	HLA-DRB5	rs2395166	6	5.36981822876604e-06	33.93	5.71309491799606e-09
8125436	3127	HLA-DRB5	rs984778	6	5.03401129485301e-06	33	9.21588720125622e-09
8125436	3127	HLA-DRB5	rs3135338	6	5.03401129485301e-06	33	9.21588720125622e-09
8125436	3127	HLA-DRB5	rs2395173	6	5.03401129485301e-06	33	9.21588720125622e-09
8125436	3127	HLA-DRB5	rs3135395	6	5.03401129485301e-06	33	9.21588720125622e-09
8125436	3127	HLA-DRB5	rs1548306	6	4.7960880141824e-06	32.25	1.35557087044875e-08
8125436	3127	HLA-DRB5	rs6937545	6	9.33647326463395e-06	31.9	1.62317155166324e-08
8125436	3127	HLA-DRB5	rs7763262	6	9.33647326463395e-06	31.9	1.62317155166324e-08
8125436	3127	HLA-DRB5	rs9271300	6	8.68102946579912e-06	31.02	2.55383250793725e-08
8125436	3127	HLA-DRB5	rs3129871	6	8.60084494100959e-06	30.87	2.75904008379413e-08
8125436	3127	HLA-DRB5	rs2097431	6	1.04053492560776e-05	30.4	3.51528157732696e-08
8125436	3127	HLA-DRB5	rs34369284	6	1.00063446888674e-05	29.73	4.96603277507354e-08
8125436	3127	HLA-DRB5	rs9268877	6	4.40082144900841e-05	25.14	5.33154048319053e-07
8125436	3127	HLA-DRB5	rs9268832	6	4.39612882611319e-05	25.13	5.35925933331538e-07
8125436	3127	HLA-DRB5	rs9268979	6	4.53819785246079e-05	24.95	5.88365303483019e-07
8125436	3127	HLA-DRB5	rs7754768	6	0.000206407193744793	22.01	2.71233612470474e-06
8125436	3127	HLA-DRB5	rs3129882	6	0.000243168581911159	21.58	3.39372352779869e-06
8125436	3127	HLA-DRB5	rs9268831	6	0.000267473636084346	21.36	3.80630166776036e-06
8125436	3127	HLA-DRB5	rs9268557	6	0.000553839393043235	19.37	1.0768549157279e-05
8125436	3127	HLA-DRB5	rs8084	6	0.000704771233420523	18.85	1.41411100861142e-05
8125436	3127	HLA-DRB5	rs7192	6	0.000934292012448926	18.2	1.98878834671918e-05
8125436	3127	HLA-DRB5	rs7195	6	0.000934292012448926	18.2	1.98878834671918e-05
8125436	3127	HLA-DRB5	rs2213586	6	0.000934292012448926	18.2	1.98878834671918e-05
8125436	3127	HLA-DRB5	rs2213585	6	0.000934292012448926	18.2	1.98878834671918e-05
8125436	3127	HLA-DRB5	rs2227139	6	0.000934292012448926	18.2	1.98878834671918e-05
8125436	3127	HLA-DRB5	rs9268644	6	0.00108684405654613	17.9	2.32821109078489e-05
8125436	3127	HLA-DRB5	rs9271850	6	0.00144290910471848	17.24	3.29426868034101e-05
8125436	3127	HLA-DRB5	rs2239803	6	0.00455774770375508	14.79	0.000120171066371006
8125436	3127	HLA-DRB5	rs2097432	6	0.00561652620451718	14.35	0.000151779695065757
8125436	3127	HLA-DRB5	rs9270665	6	0.008385761601865	13.48	0.000241119801670391
8125436	3127	HLA-DRB5	rs3129763	6	0.008385761601865	13.48	0.000241119801670391
8125436	3127	HLA-DRB5	rs9268658	6	0.0091559202285466	13.28	0.000268252497049916
8125436	3127	HLA-DRB5	rs2239804	6	0.0091559202285466	13.28	0.000268252497049916
8125436	3127	HLA-DRB5	rs642093	6	0.0121265483636451	12.66	0.000373562215098037
8125436	3127	HLA-DRB5	rs9271588	6	0.016355942975076	11.99	0.000534867898538342
8125436	3127	HLA-DRB5	rs14004	6	0.0305090633267911	10.56	0.00115561195933326
8125436	3127	HLA-DRB5	rs9268862	6	0.0430572892598511	9.77	0.00177382453452118
8125436	3127	HLA-DRB5	rs7766854	6	0.0430572892598511	9.77	0.00177382453452118
8125436	3127	HLA-DRB5	rs7767493	6	0.0430572892598511	9.77	0.00177382453452118
8125436	3127	HLA-DRB5	rs9268977	6	0.0430572892598511	9.77	0.00177382453452118
8125436	3127	HLA-DRB5	rs9268980	6	0.0430572892598511	9.77	0.00177382453452118
8125436	3127	HLA-DRB5	rs9269043	6	0.0430572892598511	9.77	0.00177382453452118
8125436	3127	HLA-DRB5	rs2157338	6	0.0430572892598511	9.77	0.00177382453452118
8125436	3127	HLA-DRB5	rs2187823	6	0.0430572892598511	9.77	0.00177382453452118
8125436	3127	HLA-DRB5	rs3129878	6	0.0445020992649118	9.68	0.00186284629798189
8125436	3127	HLA-DRB5	rs9268615	6	0.0447779559939644	9.66	0.001883236205047
8125436	3127	HLA-DRB5	rs2187818	6	0.0460009827663256	9.6	0.00194577369373915
8125436	3127	HLA-DRB5	rs9268585	6	0.0460009827663256	9.6	0.00194577369373915
8125436	3127	HLA-DRB5	rs9268589	6	0.0460009827663256	9.6	0.00194577369373915
8125436	3127	HLA-DRB5	rs9268605	6	0.0460009827663256	9.6	0.00194577369373915
8125436	3127	HLA-DRB5	rs9268606	6	0.0460009827663256	9.6	0.00194577369373915
8125436	3127	HLA-DRB5	rs7773756	6	0.0460009827663256	9.6	0.00194577369373915
8107044	64167	ERAP2	rs4360063	5	0	93.2	4.72681144177923e-22
8107044	64167	ERAP2	rs10044354	5	0	93.2	4.72681144177923e-22
8107044	64167	ERAP2	rs7719705	5	0	90.46	1.88754521327551e-21
8107044	64167	ERAP2	rs10069361	5	0	77.35	1.43194719192118e-18
8107044	64167	ERAP2	rs2549782	5	0	77.11	1.61696532498797e-18
8107044	64167	ERAP2	rs2287988	5	0	77.11	1.61696532498797e-18
8107044	64167	ERAP2	rs2549796	5	0	77.11	1.61696532498797e-18
8107044	64167	ERAP2	rs1056893	5	0	77.11	1.61696532498797e-18
8107044	64167	ERAP2	rs2255546	5	0	77.11	1.61696532498797e-18
8107044	64167	ERAP2	rs2549778	5	0	69.19	8.94202874471753e-17
8107044	64167	ERAP2	rs1230361	5	0	48.01	4.24050886600255e-12
8107044	64167	ERAP2	rs2549779	5	0	48.01	4.24050886600255e-12
8107044	64167	ERAP2	rs2911134	5	2.75923052374135e-06	34.38	4.53358097549077e-09
8107044	64167	ERAP2	rs4869315	5	8.55570385970696e-06	30.8	2.86037862058569e-08
8107044	64167	ERAP2	rs27619	5	1.02705549130996e-05	30.19	3.9172403613465e-08
8107044	64167	ERAP2	rs26618	5	9.24284025060703e-06	28.69	8.49412212622635e-08
8107044	64167	ERAP2	rs18036	5	2.03505217004926e-05	27.36	1.6888879722481e-07
8107044	64167	ERAP2	rs149078	5	3.28499189995114e-05	26.04	3.34416471370071e-07
8107044	64167	ERAP2	rs149481	5	0.000142232108403096	23.02	1.60324812711439e-06
8107044	64167	ERAP2	rs2042381	5	0.000891060691512441	18.33	1.85758807523215e-05
8107044	64167	ERAP2	rs27039	5	0.00144290910471848	17.24	3.29426868034101e-05
8107044	64167	ERAP2	rs2927613	5	0.00544564225770973	14.42	0.000146240895087646
8107044	64167	ERAP2	rs2927612	5	0.00933103778849218	13.24	0.000274037909602573
8107044	64167	ERAP2	rs3733904	5	0.0155088278647885	12.11	0.000501521354224128
8107044	64167	ERAP2	rs10515247	5	0.0405938304312681	9.91	0.00164383118498795
8107044	64167	ERAP2	rs10515248	5	0.0405938304312681	9.91	0.00164383118498795
7981283	123096	SLC25A29	rs1059264	14	0	92.45	6.90473942175527e-22
7981283	123096	SLC25A29	rs8007427	14	0	65.72	5.1975738680621e-16
7981283	123096	SLC25A29	rs7159187	14	5.30462971346942e-06	33.75	6.26690437814849e-09
7981283	123096	SLC25A29	rs3825555	14	0.000142390779035206	23.01	1.61160918672885e-06
7981283	123096	SLC25A29	rs10873515	14	0.000390691536281844	20.28	6.68962222617186e-06
7981283	123096	SLC25A29	rs2757526	14	0.00693047597002021	13.88	0.00019486107229496
7981283	123096	SLC25A29	rs4905945	14	0.00928647123297232	13.25	0.00027257986971028
7981283	123096	SLC25A29	rs2766692	14	0.0345993158460592	10.27	0.00135210802890327
8117435	11118	BTN3A2	rs9366653	6	0	92.28	7.52408632275623e-22
8117435	11118	BTN3A2	rs9379856	6	0	92.28	7.52408632275623e-22
8117435	11118	BTN3A2	rs9379859	6	0	92.28	7.52408632275623e-22
8117435	11118	BTN3A2	rs12176317	6	0	92.28	7.52408632275623e-22
8117435	11118	BTN3A2	rs9393713	6	0	92.28	7.52408632275623e-22
8117435	11118	BTN3A2	rs2073529	6	0	92.28	7.52408632275623e-22
8117435	11118	BTN3A2	rs1979	6	0	92.28	7.52408632275623e-22
8117435	11118	BTN3A2	rs9393714	6	0	91.68	1.01889482520917e-21
8117435	11118	BTN3A2	rs9358938	6	0	86.19	1.63452112074733e-20
8117435	11118	BTN3A2	rs2076030	6	0	82.32	1.15744986443117e-19
8117435	11118	BTN3A2	rs13195509	6	0	79.88	3.97853408488736e-19
8117435	11118	BTN3A2	rs10484439	6	0	52.22	4.96182008188544e-13
8117435	11118	BTN3A2	rs9366658	6	0	45.11	1.86271788591335e-11
8117435	11118	BTN3A2	rs9358944	6	0	45.11	1.86271788591335e-11
8117435	11118	BTN3A2	rs6923139	6	0	44.09	3.13619057763535e-11
8117435	11118	BTN3A2	rs6456728	6	0	43.06	5.30865827920198e-11
8117435	11118	BTN3A2	rs3799380	6	0	42.48	7.1408683927983e-11
8117435	11118	BTN3A2	rs11966360	6	8.58241954853147e-06	30.84	2.80202289080267e-08
8117435	11118	BTN3A2	rs4712981	6	2.46955991858772e-05	26.8	2.25637337949966e-07
8117435	11118	BTN3A2	rs9379870	6	2.46955991858772e-05	26.8	2.25637337949966e-07
8117435	11118	BTN3A2	rs1985732	6	5.83918152265976e-05	24.72	6.62926661764836e-07
8117435	11118	BTN3A2	rs6933583	6	7.44130892282248e-05	24.35	8.0326744350159e-07
8117435	11118	BTN3A2	rs4712980	6	7.44130892282248e-05	24.35	8.0326744350159e-07
8117435	11118	BTN3A2	rs9358928	6	0.000268969405195335	21.35	3.8262075506708e-06
8117435	11118	BTN3A2	rs10456045	6	0.000343673302119939	20.67	5.45642391031791e-06
8117435	11118	BTN3A2	rs1624064	6	0.000978941620842363	18.11	2.08503536905099e-05
8117435	11118	BTN3A2	rs1796518	6	0.00172872144706099	16.8	4.15333028667767e-05
8117435	11118	BTN3A2	rs3778279	6	0.00177883831867895	16.75	4.26422647459538e-05
8117435	11118	BTN3A2	rs994379	6	0.00498619013470104	14.6	0.000132914543950156
8117435	11118	BTN3A2	rs12199613	6	0.00647943693360542	14.05	0.000178013832267802
8117435	11118	BTN3A2	rs9393709	6	0.0110960774725902	12.86	0.000335680593296239
8117435	11118	BTN3A2	rs7763910	6	0.0162869980677669	12	0.00053200550513925
8117435	11118	BTN3A2	rs10946813	6	0.0241040586730296	11.12	0.0008540178680977
8117435	11118	BTN3A2	rs12214031	6	0.0258107383060675	10.96	0.000930998169393971
8117435	11118	BTN3A2	rs7773004	6	0.0296534892644528	10.63	0.00111267714876318
7926821	84930	MASTL	rs3737055	10	0	91.4	1.17376461035037e-21
7926821	84930	MASTL	rs1981296	10	0	91.17	1.31844075191862e-21
7926821	84930	MASTL	rs1557169	10	0	91.17	1.31844075191862e-21
7926821	84930	MASTL	rs10764686	10	0	91.17	1.31844075191862e-21
7926821	84930	MASTL	rs10829172	10	0	87.05	1.05812040736784e-20
7926821	84930	MASTL	rs1148167	10	0	63.12	1.94489244299147e-15
7926821	84930	MASTL	rs2780667	10	0	62.51	2.65095163879321e-15
7926821	84930	MASTL	rs882475	10	0	56.23	6.44703003062539e-14
7926821	84930	MASTL	rs11015558	10	0	53.15	3.0902544328566e-13
7926821	84930	MASTL	rs7910688	10	0	52.42	4.48136742135246e-13
7926821	84930	MASTL	rs2274634	10	0	52.42	4.48136742135246e-13
7926821	84930	MASTL	rs10829192	10	0	51.41	7.49557558135967e-13
7926821	84930	MASTL	rs2297145	10	0	50.76	1.0437940176477e-12
7926821	84930	MASTL	rs11015508	10	0	48.35	3.56544210087291e-12
7926821	84930	MASTL	rs6482601	10	0	46.55	8.93102530148259e-12
7926821	84930	MASTL	rs10764690	10	0	41.47	1.19693718266199e-10
7926821	84930	MASTL	rs3737054	10	0	39.51	3.26383772891609e-10
7926821	84930	MASTL	rs7902034	10	0	36.63	1.42816788623019e-09
7926821	84930	MASTL	rs2800403	10	0	36.63	1.42816788623019e-09
7926821	84930	MASTL	rs2780670	10	0	36.63	1.42816788623019e-09
7926821	84930	MASTL	rs10764672	10	1.92528887324744e-05	27.81	1.33832574057792e-07
7926821	84930	MASTL	rs4749220	10	1.90827465334316e-05	27.67	1.43876784700645e-07
7926821	84930	MASTL	rs11015492	10	1.90827465334316e-05	27.67	1.43876784700645e-07
7926821	84930	MASTL	rs11015501	10	1.90827465334316e-05	27.67	1.43876784700645e-07
7926821	84930	MASTL	rs11015603	10	1.90827465334316e-05	27.67	1.43876784700645e-07
7926821	84930	MASTL	rs10829219	10	3.22880643371767e-05	26.49	2.64905880175509e-07
7926821	84930	MASTL	rs788230	10	3.54779425017721e-05	25.84	3.7092138646974e-07
7926821	84930	MASTL	rs10764670	10	3.67908692977036e-05	25.49	4.44681786225351e-07
7926821	84930	MASTL	rs788201	10	4.0048106319197e-05	25.37	4.73220497774665e-07
7926821	84930	MASTL	rs1753415	10	7.1955096354835e-05	24.41	7.7863471981336e-07
7926821	84930	MASTL	rs10829190	10	7.1955096354835e-05	24.41	7.7863471981336e-07
7926821	84930	MASTL	rs1775350	10	7.1955096354835e-05	24.41	7.7863471981336e-07
7926821	84930	MASTL	rs7907988	10	7.1955096354835e-05	24.41	7.7863471981336e-07
7926821	84930	MASTL	rs10764687	10	0.00269099889382345	15.91	6.64268191458843e-05
8150165	84750	FUT10	rs2304748	8	0	91.22	1.28554320768501e-21
8150165	84750	FUT10	rs7848	8	0	86.5	1.39737307858718e-20
8150165	84750	FUT10	rs12682118	8	0	86.5	1.39737307858718e-20
8150165	84750	FUT10	rs2348613	8	0	83.71	5.72946778711447e-20
8150165	84750	FUT10	rs2037213	8	0	83.34	6.90874112657095e-20
8150165	84750	FUT10	rs8685	8	0	83.34	6.90874112657095e-20
8150165	84750	FUT10	rs6995454	8	0	82.74	9.35880844240408e-20
8150165	84750	FUT10	rs1533470	8	0	80.91	2.36235202738914e-19
8150165	84750	FUT10	rs6468171	8	0	78.62	7.52833645463727e-19
8150165	84750	FUT10	rs12155581	8	0	77.07	1.65004777454772e-18
8150165	84750	FUT10	rs12386778	8	0	75.23	4.18952738451967e-18
8150165	84750	FUT10	rs6982159	8	0	69.59	7.30060978144357e-17
8150165	84750	FUT10	rs7842778	8	0	56.77	4.89883119278011e-14
8150165	84750	FUT10	rs2043967	8	0	44.42	2.64966325463183e-11
8150165	84750	FUT10	rs1440530	8	0	37.3	1.01284604625284e-09
8150165	84750	FUT10	rs9297209	8	2.86887224529239e-06	35.1	3.13200795846157e-09
8150165	84750	FUT10	rs3735950	8	5.13449853139737e-06	33.22	8.22996926921499e-09
8150165	84750	FUT10	rs3735951	8	9.27329149599205e-06	31.84	1.6740935069688e-08
8150165	84750	FUT10	rs2676434	8	9.10048937827373e-06	31.59	1.90407577149054e-08
8150165	84750	FUT10	rs6468175	8	1.00318913121621e-05	29.76	4.88977502091372e-08
8150165	84750	FUT10	rs754437	8	9.66909037104398e-06	28.52	9.27356005591358e-08
8150165	84750	FUT10	rs12549316	8	0.000129818194503481	23.18	1.47523654199262e-06
8150165	84750	FUT10	rs9656765	8	0.000129818194503481	23.18	1.47523654199262e-06
8150165	84750	FUT10	rs11987164	8	0.000503236727987666	19.68	9.15545783239679e-06
8150165	84750	FUT10	rs1474035	8	0.0210827029214552	11.42	0.000726576953246649
8150165	84750	FUT10	rs16880852	8	0.0221631534852527	11.31	0.000770907723704568
8150165	84750	FUT10	rs16880849	8	0.0229485956869736	11.23	0.0008048564483426
8150165	84750	FUT10	rs2732255	8	0.0347477118690668	10.26	0.00135945679989927
8150165	84750	FUT10	rs12546032	8	0.0445020992649118	9.68	0.00186284629798189
8150165	84750	FUT10	rs12541516	8	0.0445020992649118	9.68	0.00186284629798189
8150165	84750	FUT10	rs11785888	8	0.0458058114251427	9.61	0.00193520642643671
8150165	84750	FUT10	rs1474034	8	0.0458058114251427	9.61	0.00193520642643671
8150165	84750	FUT10	rs7837460	8	0.0458058114251427	9.61	0.00193520642643671
7995242	100132341	CLUHP3	rs3751742	16	0	90.8	1.58953365485401e-21
7995242	100132341	CLUHP3	rs1304163	16	0	90.8	1.58953365485401e-21
7995242	100132341	CLUHP3	rs8048741	16	0	90.8	1.58953365485401e-21
7995242	100132341	CLUHP3	rs1609289	16	0	89.3	3.39259151618552e-21
7995242	100132341	CLUHP3	rs1590067	16	0	89.3	3.39259151618552e-21
7995242	100132341	CLUHP3	rs929209	16	0	88.43	5.26659873938929e-21
7995242	100132341	CLUHP3	rs1881316	16	0	80.41	3.04251569354318e-19
7995242	100132341	CLUHP3	rs7206101	16	0	80.41	3.04251569354318e-19
7995242	100132341	CLUHP3	rs1919040	16	0	79.03	6.11739005625939e-19
7995242	100132341	CLUHP3	rs1534507	16	0	77.25	1.50631500740707e-18
7995242	100132341	CLUHP3	rs2359455	16	0	68.62	1.1938714964416e-16
7995242	100132341	CLUHP3	rs8060086	16	0	68.62	1.1938714964416e-16
7995242	100132341	CLUHP3	rs4889693	16	0	68.62	1.1938714964416e-16
7995242	100132341	CLUHP3	rs6565285	16	0	68.22	1.46234998084762e-16
7995242	100132341	CLUHP3	rs12149755	16	0.000220126134875886	21.82	2.99462279210377e-06
7995242	100132341	CLUHP3	rs17839518	16	0.00115458625711211	17.76	2.50596803285706e-05
7995242	100132341	CLUHP3	rs17839526	16	0.00115458625711211	17.76	2.50596803285706e-05
7995242	100132341	CLUHP3	rs11862739	16	0.00115458625711211	17.76	2.50596803285706e-05
7995242	100132341	CLUHP3	rs1034614	16	0.00115458625711211	17.76	2.50596803285706e-05
8102988	2996	GYPE	rs13105102	4	0	90.77	1.61381742785136e-21
8102988	2996	GYPE	rs17018500	4	0	90.77	1.61381742785136e-21
8102988	2996	GYPE	rs4240334	4	0	90.77	1.61381742785136e-21
8102988	2996	GYPE	rs9997931	4	0	90.77	1.61381742785136e-21
8102988	2996	GYPE	rs10857415	4	0	90.77	1.61381742785136e-21
8102988	2996	GYPE	rs2323413	4	0	90.44	1.90672172816751e-21
8102988	2996	GYPE	rs1912745	4	0	89.18	3.60474900936015e-21
8102988	2996	GYPE	rs4613514	4	0	87.59	8.05307671475857e-21
8102988	2996	GYPE	rs1822842	4	0	46.05	1.15273146547604e-11
8102988	2996	GYPE	rs9799404	4	0	41.23	1.35329469075968e-10
8041212	253558	LCLAT1	rs1662955	2	0	90.55	1.80361028711472e-21
8041212	253558	LCLAT1	rs829584	2	0	80.95	2.31501548885438e-19
8041212	253558	LCLAT1	rs829573	2	0	80.95	2.31501548885438e-19
8041212	253558	LCLAT1	rs2076932	2	0	59.63	1.14476737682967e-14
8041212	253558	LCLAT1	rs1357850	2	0	53.7	2.33563260111302e-13
8041212	253558	LCLAT1	rs10180482	2	0	50.03	1.51413240352692e-12
8041212	253558	LCLAT1	rs4952151	2	0	48.47	3.35380405012889e-12
8041212	253558	LCLAT1	rs17009601	2	0	45.3	1.69049130996481e-11
8041212	253558	LCLAT1	rs12471868	2	0	45.3	1.69049130996481e-11
8041212	253558	LCLAT1	rs10200589	2	0	45.3	1.69049130996481e-11
8041212	253558	LCLAT1	rs6723023	2	0	45.3	1.69049130996481e-11
8041212	253558	LCLAT1	rs4952000	2	0	43.03	5.39068800219311e-11
8041212	253558	LCLAT1	rs12464483	2	8.78107041862124e-06	31.18	2.35176602975561e-08
8041212	253558	LCLAT1	rs829697	2	3.22880643371767e-05	26.49	2.64905880175509e-07
8041212	253558	LCLAT1	rs711241	2	3.29311385058264e-05	26.07	3.29260401179907e-07
8041212	253558	LCLAT1	rs11895131	2	3.29311385058264e-05	26.07	3.29260401179907e-07
8041212	253558	LCLAT1	rs711237	2	9.59695928554471e-05	23.8	1.06882461363849e-06
8041212	253558	LCLAT1	rs2593463	2	0.000104079987001899	23.63	1.16753050131601e-06
8041212	253558	LCLAT1	rs711236	2	0.000111978447422527	23.41	1.30896316413655e-06
8041212	253558	LCLAT1	rs829568	2	0.000111978447422527	23.41	1.30896316413655e-06
8041212	253558	LCLAT1	rs17038632	2	0.000141035615726348	23.06	1.57023670030402e-06
8041212	253558	LCLAT1	rs1880540	2	0.0001473158801068	22.84	1.76062992136336e-06
8041212	253558	LCLAT1	rs12613783	2	0.000206311777004383	22.04	2.67027219466614e-06
8041212	253558	LCLAT1	rs1901906	2	0.000230149011980923	21.67	3.23816074675446e-06
8041212	253558	LCLAT1	rs2602772	2	0.000230149011980923	21.67	3.23816074675446e-06
8041212	253558	LCLAT1	rs4952172	2	0.000230149011980923	21.67	3.23816074675446e-06
8041212	253558	LCLAT1	rs12052260	2	0.000243168581911159	21.58	3.39372352779869e-06
8041212	253558	LCLAT1	rs7583600	2	0.000243168581911159	21.58	3.39372352779869e-06
8041212	253558	LCLAT1	rs829597	2	0.000330826911817052	20.75	5.23315790896862e-06
8041212	253558	LCLAT1	rs2246050	2	0.00051472965003864	19.6	9.54691984523814e-06
8041212	253558	LCLAT1	rs10495776	2	0.000875674621615237	18.38	1.80947336099303e-05
8041212	253558	LCLAT1	rs11127287	2	0.00104782786310499	17.96	2.25596083388366e-05
8041212	253558	LCLAT1	rs7583194	2	0.00128158376207017	17.5	2.87307684349105e-05
8041212	253558	LCLAT1	rs13033921	2	0.00190868174170698	16.62	4.56669141132053e-05
8041212	253558	LCLAT1	rs1901909	2	0.00226358242810805	16.27	5.49267298455813e-05
8041212	253558	LCLAT1	rs7583844	2	0.00249227829370863	16.07	6.10434633698428e-05
8041212	253558	LCLAT1	rs829590	2	0.00300566550607986	15.66	7.58106573312438e-05
8041212	253558	LCLAT1	rs6712951	2	0.00386159007010648	15.15	9.92983126228346e-05
8041212	253558	LCLAT1	rs11676852	2	0.00386159007010648	15.15	9.92983126228346e-05
8041212	253558	LCLAT1	rs7566361	2	0.00433919886400362	14.9	0.000113362985350017
8041212	253558	LCLAT1	rs6719376	2	0.00774648183606288	13.65	0.000220241320452157
8041212	253558	LCLAT1	rs829699	2	0.00954132734934095	13.19	0.00028144689796916
8041212	253558	LCLAT1	rs1447191	2	0.0146166761492159	12.24	0.00046775829181048
8041212	253558	LCLAT1	rs1562417	2	0.0467810593936	9.56	0.001988631083847
8015445	115024	NT5C3B	rs7212972	17	0	90.33	2.01572942543618e-21
8015445	115024	NT5C3B	rs1046404	17	0	90.33	2.01572942543618e-21
8015445	115024	NT5C3B	rs4796715	17	0	79.78	4.18507645138161e-19
8015445	115024	NT5C3B	rs6503672	17	0	79.78	4.18507645138161e-19
8015445	115024	NT5C3B	rs3744782	17	0	79.78	4.18507645138161e-19
8015445	115024	NT5C3B	rs9303319	17	0	79.78	4.18507645138161e-19
8015445	115024	NT5C3B	rs4796729	17	0	79.78	4.18507645138161e-19
8015445	115024	NT5C3B	rs3816122	17	0	79.78	4.18507645138161e-19
8015445	115024	NT5C3B	rs11079016	17	0	55.43	9.68470655086856e-14
8015445	115024	NT5C3B	rs7713	17	8.65931914467187e-06	30.96	2.63401414497425e-08
8015445	115024	NT5C3B	rs2304497	17	8.65931914467187e-06	30.96	2.63401414497425e-08
8015445	115024	NT5C3B	rs9903352	17	1.01915228997302e-05	30.08	4.14584950582929e-08
8015445	115024	NT5C3B	rs9905601	17	9.37985327450918e-06	28.88	7.70039274569641e-08
8015445	115024	NT5C3B	rs1469863	17	1.4316914815669e-05	28.15	1.12267669970666e-07
8015445	115024	NT5C3B	rs9907244	17	0.000382185499859614	20.32	6.55122064527004e-06
8015445	115024	NT5C3B	rs1436441	17	0.000411290888644757	20.15	7.16002475256489e-06
8015445	115024	NT5C3B	rs4796712	17	0.000411290888644757	20.15	7.16002475256489e-06
8015445	115024	NT5C3B	rs4796616	17	0.0024784564910847	16.08	6.07219543283723e-05
8015445	115024	NT5C3B	rs12452032	17	0.00270355460545669	15.9	6.67787172089726e-05
8015445	115024	NT5C3B	rs8065502	17	0.00270355460545669	15.9	6.67787172089726e-05
8015445	115024	NT5C3B	rs8071567	17	0.00270355460545669	15.9	6.67787172089726e-05
8015445	115024	NT5C3B	rs11079024	17	0.00270355460545669	15.9	6.67787172089726e-05
8015445	115024	NT5C3B	rs3809876	17	0.00416360026363978	14.98	0.000108656700691986
8015445	115024	NT5C3B	rs7216371	17	0.0107483137446713	12.94	0.000321635010872824
8073578	91689	SMDT1	rs133382	22	0	90.27	2.07779320728479e-21
8073578	91689	SMDT1	rs4147640	22	0	90.27	2.07779320728479e-21
8073578	91689	SMDT1	rs1801311	22	0	90.27	2.07779320728479e-21
8073578	91689	SMDT1	rs4147638	22	0	90.27	2.07779320728479e-21
8073578	91689	SMDT1	rs11090076	22	0	90.27	2.07779320728479e-21
8073578	91689	SMDT1	rs764481	22	0	90.27	2.07779320728479e-21
8073578	91689	SMDT1	rs6002616	22	0	90	2.3816001643963e-21
8073578	91689	SMDT1	rs13057094	22	0	88.61	4.80852221967109e-21
8073578	91689	SMDT1	rs6002609	22	0	88.2	5.91599065687669e-21
8073578	91689	SMDT1	rs28624811	22	0	87.78	7.31549136927448e-21
8073578	91689	SMDT1	rs133368	22	0	87	1.08521177841352e-20
8073578	91689	SMDT1	rs133369	22	0	87	1.08521177841352e-20
8073578	91689	SMDT1	rs133380	22	0	86.76	1.22522716171226e-20
8073578	91689	SMDT1	rs5758566	22	0	85.34	2.51229320466568e-20
8073578	91689	SMDT1	rs133302	22	0	73.2	1.17155763834061e-17
8073578	91689	SMDT1	rs133299	22	0	71.96	2.196040639822e-17
8073578	91689	SMDT1	rs133337	22	0	69.72	6.83495411200633e-17
8073578	91689	SMDT1	rs6519313	22	0	64.74	8.54622397859423e-16
8073578	91689	SMDT1	rs133367	22	0	53.82	2.19724612788408e-13
8073578	91689	SMDT1	rs133295	22	0	51.62	6.7351970504833e-13
8073578	91689	SMDT1	rs5751194	22	0	45.74	1.35036956358725e-11
8073578	91689	SMDT1	rs1063392	22	8.86180037362986e-06	31.3	2.21079641765207e-08
8073578	91689	SMDT1	rs7245	22	8.84756950310835e-06	31.28	2.23368938249397e-08
8073578	91689	SMDT1	rs2284087	22	8.84756950310835e-06	31.28	2.23368938249397e-08
8073578	91689	SMDT1	rs5758589	22	8.84756950310835e-06	31.28	2.23368938249397e-08
8073578	91689	SMDT1	rs133335	22	9.17626370836053e-06	28.58	8.99060202963983e-08
8073578	91689	SMDT1	rs28670611	22	1.90827465334316e-05	27.67	1.43876784700645e-07
8073578	91689	SMDT1	rs742086	22	0.000231410567653993	21.66	3.2550860415202e-06
8073578	91689	SMDT1	rs4467371	22	0.00279122308661681	15.82	6.96622584601796e-05
8073578	91689	SMDT1	rs4453786	22	0.00526762484067054	14.49	0.000140905565634046
8073578	91689	SMDT1	rs133309	22	0.00559593497606976	14.36	0.000150975687111143
8073578	91689	SMDT1	rs2011944	22	0.00722017756870859	13.8	0.000203336229894922
8116439	92304	SCGB3A1	rs10052782	5	0	89.51	3.05092422680331e-21
8116439	92304	SCGB3A1	rs10085025	5	0	62.86	2.21933952222139e-15
8116439	92304	SCGB3A1	rs368686	5	3.01419338685166e-06	35.72	2.27813194282754e-09
8116439	92304	SCGB3A1	rs307803	5	9.38047365413232e-06	31.95	1.58192373158435e-08
8116439	92304	SCGB3A1	rs307806	5	9.10048937827373e-06	31.59	1.90407577149054e-08
8116439	92304	SCGB3A1	rs2242217	5	0.000783901638939307	18.61	1.60377076480288e-05
8116439	92304	SCGB3A1	rs11957360	5	0.00119241165630607	17.67	2.62737951298483e-05
8116439	92304	SCGB3A1	rs3797102	5	0.00638338674318186	14.08	0.000175196810385767
8116439	92304	SCGB3A1	rs2290983	5	0.00912060518323777	13.29	0.000266825481457198
8116439	92304	SCGB3A1	rs10042049	5	0.0139687617586329	12.34	0.000443355021455444
8116439	92304	SCGB3A1	rs4700745	5	0.0140364359858921	12.33	0.000445736407512023
8116439	92304	SCGB3A1	rs10464103	5	0.0172551203399727	11.87	0.00057045412526219
8116439	92304	SCGB3A1	rs11738129	5	0.0172551203399727	11.87	0.00057045412526219
8116439	92304	SCGB3A1	rs937919	5	0.02305428961874	11.22	0.000809204950151468
8116439	92304	SCGB3A1	rs4538575	5	0.027281851081918	10.83	0.000998686379180259
8116439	92304	SCGB3A1	rs2447736	5	0.0338556599114633	10.32	0.0013159628918335
8116439	92304	SCGB3A1	rs13186854	5	0.0359977508079874	10.18	0.0014197218125951
8116439	92304	SCGB3A1	rs11959164	5	0.0486161200064233	9.47	0.00208859372921612
8112961	6228	RPS23	rs226202	5	0	89.44	3.16080723462603e-21
8112961	6228	RPS23	rs6880209	5	0	89.34	3.32468498580633e-21
8112961	6228	RPS23	rs862241	5	0	89.34	3.32468498580633e-21
8112961	6228	RPS23	rs6884232	5	0	63.95	1.27617310124267e-15
8112961	6228	RPS23	rs6888977	5	0	62.31	2.93431294168064e-15
8112961	6228	RPS23	rs12652358	5	0	56.33	6.12733698490544e-14
8112961	6228	RPS23	rs1864182	5	0	54.57	1.50008204253057e-13
8112961	6228	RPS23	rs4703537	5	0	54.05	1.95452111846299e-13
8112961	6228	RPS23	rs17247678	5	0	50.16	1.41707139782566e-12
8112961	6228	RPS23	rs224821	5	0	39.97	2.57893420698707e-10
8112961	6228	RPS23	rs224823	5	0	36.74	1.34981232981673e-09
8112961	6228	RPS23	rs1071181	5	2.05493162670405e-05	27.49	1.57908872867205e-07
8112961	6228	RPS23	rs658912	5	3.52026653704339e-05	25.74	3.90645886371339e-07
8112961	6228	RPS23	rs224900	5	0.000103141838458627	23.65	1.15545910463391e-06
8112961	6228	RPS23	rs1864183	5	0.000135826856700645	23.12	1.52199336286228e-06
8112961	6228	RPS23	rs4703878	5	0.000135826856700645	23.12	1.52199336286228e-06
8112961	6228	RPS23	rs1354123	5	0.000146979608157503	22.85	1.75149328669829e-06
8112961	6228	RPS23	rs224836	5	0.000377065397876287	20.35	6.44930881791041e-06
8112961	6228	RPS23	rs2215128	5	0.000608340177786311	19.12	1.22751799466665e-05
8112961	6228	RPS23	rs6867982	5	0.000622460785266424	19.08	1.25351654466604e-05
8112961	6228	RPS23	rs9293293	5	0.000717906810224128	18.81	1.44407988209199e-05
8112961	6228	RPS23	rs10514237	5	0.0126100398950097	12.57	0.000391988579109066
8112961	6228	RPS23	rs862239	5	0.0242073344400467	11.11	0.000858634915080227
8112961	6228	RPS23	rs701405	5	0.026693390517166	10.88	0.000972082465064985
8092067	200916	RPL22L1	rs13063927	3	0	88.87	4.21629233429866e-21
8092067	200916	RPL22L1	rs6444952	3	0	73.46	1.02696383744475e-17
8092067	200916	RPL22L1	rs7642480	3	0	61.9	3.6134954711513e-15
8092067	200916	RPL22L1	rs35280911	3	0	61.63	4.14455590644062e-15
8092067	200916	RPL22L1	rs1879441	3	0	61.63	4.14455590644062e-15
8092067	200916	RPL22L1	rs6769079	3	0	54.42	1.61906635950981e-13
8092067	200916	RPL22L1	rs2271998	3	0	52.35	4.64398573453718e-13
8092067	200916	RPL22L1	rs6792607	3	0	52.09	5.30142233158586e-13
8092067	200916	RPL22L1	rs6790486	3	0	51.27	8.0496435432896e-13
8092067	200916	RPL22L1	rs1356012	3	0	46.6	8.70602520619359e-12
8092067	200916	RPL22L1	rs13065440	3	0	46.51	9.11520848224354e-12
8092067	200916	RPL22L1	rs12486780	3	0	45.4	1.60634378587747e-11
8092067	200916	RPL22L1	rs12495896	3	0	44.87	2.10559212512412e-11
8092067	200916	RPL22L1	rs7628878	3	0	39.63	3.06931940368011e-10
8092067	200916	RPL22L1	rs4955756	3	9.41775384967574e-06	31.99	1.54968268299819e-08
8092067	200916	RPL22L1	rs6779973	3	3.75154670606865e-05	25.45	4.53997651468173e-07
8092067	200916	RPL22L1	rs12488260	3	0.000132606127660643	23.15	1.49843204406742e-06
8092067	200916	RPL22L1	rs9851496	3	0.00037086846596985	20.4	6.28297952984214e-06
8092067	200916	RPL22L1	rs9874863	3	0.00293540063399028	15.71	7.38327942499497e-05
8092067	200916	RPL22L1	rs7645615	3	0.00293540063399028	15.71	7.38327942499497e-05
8092067	200916	RPL22L1	rs4499602	3	0.00455774770375508	14.79	0.000120171066371006
8092067	200916	RPL22L1	rs10936658	3	0.00595989712004707	14.22	0.000162632780891693
8092067	200916	RPL22L1	rs10936656	3	0.00853707169340764	13.44	0.000246315621673815
8092067	200916	RPL22L1	rs7616004	3	0.0131169268412625	12.48	0.000411332197233919
7895739	7705	ZNF146	rs2070132	19	0	88.81	4.34613362197344e-21
7895739	7705	ZNF146	rs8102020	19	0	84.74	3.40295869464774e-20
7895739	7705	ZNF146	rs2287897	19	0	83.71	5.72946778711447e-20
7895739	7705	ZNF146	rs2972527	19	0	69.51	7.60280715156074e-17
7895739	7705	ZNF146	rs7253462	19	0	56.3	6.22154256367376e-14
7895739	7705	ZNF146	rs4805162	19	0	46.32	1.0043353557403e-11
7895739	7705	ZNF146	rs2112971	19	0	45.75	1.34349352689791e-11
7895739	7705	ZNF146	rs2432055	19	0.000117453083681094	23.29	1.39322499150462e-06
7895739	7705	ZNF146	rs10416925	19	0.000308547354088705	20.99	4.61686883210534e-06
7895739	7705	ZNF146	rs10407850	19	0.000308547354088705	20.99	4.61686883210534e-06
7895739	7705	ZNF146	rs10416742	19	0.000310594806042889	20.96	4.68973424737054e-06
7895739	7705	ZNF146	rs4806295	19	0.000322008158243829	20.87	4.91532926016906e-06
7895739	7705	ZNF146	rs11665903	19	0.00189232003394539	16.64	4.51879120691815e-05
7895739	7705	ZNF146	rs10418139	19	0.020712689767195	11.46	0.000711103000083523
7895739	7705	ZNF146	rs2967490	19	0.020712689767195	11.46	0.000711103000083523
7895739	7705	ZNF146	rs1129376	19	0.020712689767195	11.46	0.000711103000083523
8073752	55007	FAM118A	rs136584	22	0	88.81	4.34613362197344e-21
8073752	55007	FAM118A	rs104664	22	0	81.8	1.50578554376424e-19
8073752	55007	FAM118A	rs3827393	22	0	81.8	1.50578554376424e-19
8073752	55007	FAM118A	rs3747240	22	0	81.8	1.50578554376424e-19
8073752	55007	FAM118A	rs6006992	22	0	81.8	1.50578554376424e-19
8073752	55007	FAM118A	rs470062	22	0	81.8	1.50578554376424e-19
8073752	55007	FAM118A	rs226503	22	0	58.48	2.05368053111643e-14
8073752	55007	FAM118A	rs6007594	22	0	37.31	1.00766581440504e-09
8073752	55007	FAM118A	rs1044744	22	0	36.68	1.39200248453966e-09
8073752	55007	FAM118A	rs7284306	22	9.14819894138335e-06	31.67	1.82723104031782e-08
8073752	55007	FAM118A	rs720682	22	1.17857950042528e-05	28.26	1.06065258223638e-07
8073752	55007	FAM118A	rs1022476	22	3.38866138227559e-05	25.97	3.4676427305762e-07
8073752	55007	FAM118A	rs2742648	22	0.00273324493890243	15.87	6.78457024717306e-05
8073752	55007	FAM118A	rs9614466	22	0.00575460940551107	14.29	0.000156695109217799
8073752	55007	FAM118A	rs9614649	22	0.00690582760245757	13.89	0.000193827006416491
8073752	55007	FAM118A	rs9614653	22	0.00690582760245757	13.89	0.000193827006416491
8073752	55007	FAM118A	rs5764726	22	0.0121265483636451	12.66	0.000373562215098037
8073752	55007	FAM118A	rs16993867	22	0.0180287889033871	11.76	0.00060517226253804
8073752	55007	FAM118A	rs2742621	22	0.0181011504135696	11.75	0.000608432381673357
8058147	53938	PPIL3	rs7606251	2	0	88.36	5.45630714269226e-21
8058147	53938	PPIL3	rs11894842	2	0	82.03	1.34036662485192e-19
8058147	53938	PPIL3	rs4381763	2	0	77.15	1.58454636141593e-18
8058147	53938	PPIL3	rs13384245	2	0	66.09	4.30795896476276e-16
8058147	53938	PPIL3	rs10204787	2	0	66.09	4.30795896476276e-16
8058147	53938	PPIL3	rs7562391	2	0	55.94	7.47168113318327e-14
8058147	53938	PPIL3	rs4035021	2	0.0026253138311736	15.96	6.46951073530494e-05
8058147	53938	PPIL3	rs17467707	2	0.00958250906598081	13.18	0.000282952756437626
8058147	53938	PPIL3	rs12465952	2	0.0281327045385307	10.75	0.00104279319090085
7915468	374969	CCDC23	rs323719	1	0	88.1	6.22276278528752e-21
7915468	374969	CCDC23	rs33953680	1	0	88.1	6.22276278528752e-21
7915468	374969	CCDC23	rs323720	1	0	80.45	2.98154574133175e-19
7915468	374969	CCDC23	rs17385526	1	0	73.31	1.10805098287006e-17
7915468	374969	CCDC23	rs11210721	1	0	73.31	1.10805098287006e-17
7915468	374969	CCDC23	rs1108734	1	0	73.31	1.10805098287006e-17
7915468	374969	CCDC23	rs33950227	1	0	73.31	1.10805098287006e-17
7915468	374969	CCDC23	rs11210712	1	0	72.59	1.59585663722708e-17
7915468	374969	CCDC23	rs7548008	1	0	51.25	8.13207349997009e-13
7915468	374969	CCDC23	rs6658712	1	0	38.76	4.79248694912648e-10
7915468	374969	CCDC23	rs10890212	1	8.98704701206992e-06	31.47	2.02545553585472e-08
7915468	374969	CCDC23	rs7552138	1	1.08960900019462e-05	28.44	9.66476805911425e-08
7915468	374969	CCDC23	rs912075	1	2.45287683168424e-05	26.71	2.36394933237016e-07
7915468	374969	CCDC23	rs6882	1	0.000195341654106896	22.21	2.44397561359942e-06
7915468	374969	CCDC23	rs12406279	1	0.000305828167791536	21.02	4.54513951960957e-06
7915468	374969	CCDC23	rs9960	1	0.000308547354088705	20.99	4.61686883210534e-06
7915468	374969	CCDC23	rs17381767	1	0.00047673061356265	19.79	8.6433704300554e-06
7915468	374969	CCDC23	rs6674019	1	0.00113723534176907	17.81	2.44096971103203e-05
7915468	374969	CCDC23	rs17381650	1	0.0015274754367951	17.08	3.58377312396627e-05
7915468	374969	CCDC23	rs1601240	1	0.00195756554727845	16.57	4.68868746267823e-05
7915468	374969	CCDC23	rs2792600	1	0.00739968353783288	13.75	0.000208820819710062
7915468	374969	CCDC23	rs17382631	1	0.0229485956869736	11.23	0.0008048564483426
7915468	374969	CCDC23	rs6685920	1	0.0270353768214638	10.85	0.000987957570074628
7915468	374969	CCDC23	rs4660234	1	0.0404148881883437	9.92	0.00163492381750507
8065089	55614	KIF16B	rs6044121	20	0	87.72	7.54080321412466e-21
8065089	55614	KIF16B	rs997972	20	0	81.68	1.60004507705652e-19
8065089	55614	KIF16B	rs7267108	20	0	69.74	6.76600082403793e-17
8065089	55614	KIF16B	rs6131851	20	0	68.13	1.53064115687256e-16
8065089	55614	KIF16B	rs16997877	20	0	41.26	1.33268307728486e-10
8065089	55614	KIF16B	rs6111204	20	0	38.18	6.45102514273636e-10
8065089	55614	KIF16B	rs6135795	20	1.03116425368639e-05	30.27	3.75895132018913e-08
8065089	55614	KIF16B	rs6111205	20	1.92161360587797e-05	27.79	1.35223251185221e-07
8065089	55614	KIF16B	rs6044134	20	1.90346594793279e-05	27.65	1.45372067151707e-07
8065089	55614	KIF16B	rs6044176	20	2.44857206366517e-05	26.91	2.13153156885244e-07
8065089	55614	KIF16B	rs12329492	20	4.39143620321796e-05	25.12	5.38712266804329e-07
8065089	55614	KIF16B	rs4814518	20	7.15939752438217e-05	24.5	7.43098372341413e-07
8065089	55614	KIF16B	rs6044094	20	7.35165618910498e-05	24.38	7.90854922017955e-07
8065089	55614	KIF16B	rs6034523	20	7.35165618910498e-05	24.38	7.90854922017955e-07
8065089	55614	KIF16B	rs2277777	20	0.000192681768343352	22.25	2.39358784887801e-06
8065089	55614	KIF16B	rs6075078	20	0.000192681768343352	22.25	2.39358784887801e-06
8065089	55614	KIF16B	rs6044166	20	0.0003168432106983	20.91	4.81375048902029e-06
8065089	55614	KIF16B	rs6075070	20	0.000397544422629721	20.21	6.93892541937312e-06
8065089	55614	KIF16B	rs6111177	20	0.000397544422629721	20.21	6.93892541937312e-06
8065089	55614	KIF16B	rs12625552	20	0.000603690175760683	19.14	1.21472247670923e-05
8065089	55614	KIF16B	rs6080303	20	0.00113723534176907	17.81	2.44096971103203e-05
8065089	55614	KIF16B	rs7273285	20	0.00216855467033187	16.36	5.23790588199753e-05
8065089	55614	KIF16B	rs6111174	20	0.00302177383873036	15.65	7.62125813761949e-05
8065089	55614	KIF16B	rs6044080	20	0.00326657483270141	15.5	8.25052538926224e-05
8065089	55614	KIF16B	rs6080317	20	0.00677799457570282	13.94	0.000188738999213808
8065089	55614	KIF16B	rs928624	20	0.00677799457570282	13.94	0.000188738999213808
8065089	55614	KIF16B	rs6034554	20	0.00954132734934095	13.19	0.00028144689796916
8065089	55614	KIF16B	rs6044008	20	0.0229485956869736	11.23	0.0008048564483426
8065089	55614	KIF16B	rs2328040	20	0.0229485956869736	11.23	0.0008048564483426
8065089	55614	KIF16B	rs1105699	20	0.036668843561077	10.14	0.00145086163336063
8065089	55614	KIF16B	rs2328050	20	0.036668843561077	10.14	0.00145086163336063
8017704	201283	AMZ2P1	rs35020254	17	0	87.37	9.00053859644538e-21
8017704	201283	AMZ2P1	rs12938589	17	0	87.37	9.00053859644538e-21
8017704	201283	AMZ2P1	rs4791250	17	0	81.88	1.44605221518256e-19
8017704	201283	AMZ2P1	rs4239089	17	0	78	1.03040554321096e-18
8017704	201283	AMZ2P1	rs10853057	17	0	73	1.29649837207801e-17
8017704	201283	AMZ2P1	rs6504271	17	0	67.21	2.44072958768916e-16
8017704	201283	AMZ2P1	rs11656396	17	0	67.21	2.44072958768916e-16
8017704	201283	AMZ2P1	rs12944877	17	0	58.61	1.92236913427608e-14
8017704	201283	AMZ2P1	rs1838080	17	0	52.93	3.45649694286797e-13
8017704	201283	AMZ2P1	rs1476171	17	0.000457477999350553	19.87	8.28909502671446e-06
7968872	29103	DNAJC15	rs17553284	13	0	86.12	1.69341497926422e-20
7968872	29103	DNAJC15	rs9590739	13	0	69.21	8.85180937195608e-17
7968872	29103	DNAJC15	rs4635231	13	0	69.21	8.85180937195608e-17
7968872	29103	DNAJC15	rs9533394	13	0	69.21	8.85180937195608e-17
7968872	29103	DNAJC15	rs11346	13	0	69.21	8.85180937195608e-17
7968872	29103	DNAJC15	rs11728	13	0	67.9	1.7200117049308e-16
7968872	29103	DNAJC15	rs1028734	13	0	66.47	3.55259461597031e-16
7968872	29103	DNAJC15	rs9525735	13	0	66.47	3.55259461597031e-16
7968872	29103	DNAJC15	rs9525745	13	0	65.24	6.63098235730445e-16
7968872	29103	DNAJC15	rs9533333	13	0	51.8	6.1451809407757e-13
7968872	29103	DNAJC15	rs4245318	13	0	51.8	6.1451809407757e-13
7968872	29103	DNAJC15	rs7322458	13	0	45.86	1.27013102368859e-11
7968872	29103	DNAJC15	rs1047775	13	0	44.22	2.93467571586969e-11
7968872	29103	DNAJC15	rs9594858	13	2.74548294749753e-06	34.34	4.62772049089703e-09
7968872	29103	DNAJC15	rs11147895	13	5.28213234380394e-06	33.65	6.59748785089942e-09
7968872	29103	DNAJC15	rs10492659	13	5.02165016381302e-06	32.97	9.35919692642617e-09
7968872	29103	DNAJC15	rs9567084	13	4.80168410322166e-06	32.27	1.34168926124893e-08
7968872	29103	DNAJC15	rs7321249	13	4.79296383474045e-06	32.24	1.36256552986122e-08
7968872	29103	DNAJC15	rs9567077	13	1.03116425368639e-05	30.27	3.75895132018913e-08
7968872	29103	DNAJC15	rs11618401	13	9.53776602929269e-06	29.13	6.76808107157374e-08
7968872	29103	DNAJC15	rs1540951	13	1.09159107282333e-05	28.47	9.51616366305266e-08
7968872	29103	DNAJC15	rs12429891	13	0.000210777824429623	21.96	2.78392526574774e-06
7968872	29103	DNAJC15	rs9594854	13	0.00216855467033187	16.36	5.23790588199753e-05
7968872	29103	DNAJC15	rs17623408	13	0.0023584803323917	16.19	5.72957781845593e-05
7968872	29103	DNAJC15	rs1359183	13	0.0187884221300729	11.67	0.00063516010362158
7968872	29103	DNAJC15	rs1324015	13	0.0243106102070638	11.1	0.000863277193872524
7968872	29103	DNAJC15	rs2589307	13	0.0245346930026332	11.08	0.000872638006804044
7968872	29103	DNAJC15	rs12322976	13	0.0260288674106793	10.94	0.000941101693891732
7968872	29103	DNAJC15	rs17459793	13	0.0432290192207197	9.76	0.0017834991050137
7899394	9473	THEMIS2	rs6565	1	0	85.73	2.06259855900418e-20
7899394	9473	THEMIS2	rs7356	1	0	85.73	2.06259855900418e-20
7899394	9473	THEMIS2	rs2474470	1	0	85.73	2.06259855900418e-20
7899394	9473	THEMIS2	rs6564	1	0	84.17	4.54007844880605e-20
7899394	9473	THEMIS2	rs6676158	1	0	60.06	9.20093420869018e-15
7899394	9473	THEMIS2	rs4253940	1	0	60.06	9.20093420869018e-15
7899394	9473	THEMIS2	rs17257252	1	0	53.01	3.3185456452917e-13
7899394	9473	THEMIS2	rs3766400	1	0	50.09	1.46853480529707e-12
7899394	9473	THEMIS2	rs3766398	1	0	49.24	2.26484976088566e-12
7899394	9473	THEMIS2	rs10902678	1	0	40.69	1.78397788587674e-10
7899394	9473	THEMIS2	rs11247703	1	5.30462971346942e-06	33.75	6.26690437814849e-09
7899394	9473	THEMIS2	rs4908379	1	6.26546417113401e-05	24.64	6.91023989021439e-07
7899394	9473	THEMIS2	rs1467465	1	6.86820343873964e-05	24.56	7.20315503157627e-07
7899394	9473	THEMIS2	rs3813805	1	0.00108684405654613	17.9	2.32821109078489e-05
7899394	9473	THEMIS2	rs3813803	1	0.00202793947080406	16.5	4.86500741851036e-05
7899394	9473	THEMIS2	rs11399	1	0.00344040737104684	15.39	8.74498653670147e-05
7899394	9473	THEMIS2	rs11247723	1	0.00572861992632794	14.3	0.000155864878689169
7899394	9473	THEMIS2	rs3737807	1	0.00815181924124425	13.54	0.000233532394669139
7899394	9473	THEMIS2	rs10902682	1	0.0184299121040337	11.71	0.000621651197291592
7899394	9473	THEMIS2	rs11587393	1	0.023582347157349	11.17	0.000831306272542032
7899394	9473	THEMIS2	rs1010082	1	0.0237934172222691	11.15	0.000840316731910356
7923837	148811	PM20D1	rs708727	1	0	85.51	2.30532802617154e-20
7923837	148811	PM20D1	rs823154	1	0	84.21	4.44914555755254e-20
7923837	148811	PM20D1	rs823082	1	0	74	7.81170293662226e-18
7923837	148811	PM20D1	rs1361754	1	0	74	7.81170293662226e-18
7923837	148811	PM20D1	rs960603	1	0	58.42	2.11727651378434e-14
7923837	148811	PM20D1	rs823088	1	0	55.04	1.18101672693882e-13
7923837	148811	PM20D1	rs954206	1	0	38.52	5.41954523587503e-10
7923837	148811	PM20D1	rs1104899	1	0	36.82	1.29554364967751e-09
7923837	148811	PM20D1	rs708723	1	0	36.67	1.39916145253257e-09
7923837	148811	PM20D1	rs823114	1	2.96426715286671e-06	35.49	2.56363330644478e-09
7923837	148811	PM20D1	rs17433088	1	2.84655318738993e-06	34.95	3.382813993339e-09
7923837	148811	PM20D1	rs7555534	1	5.1234377474616e-06	33.19	8.35792500847247e-09
7923837	148811	PM20D1	rs7415921	1	8.73114481400931e-06	31.11	2.43812088841571e-08
7923837	148811	PM20D1	rs6673820	1	9.88955485211893e-06	29.56	5.4212233912299e-08
7923837	148811	PM20D1	rs6679073	1	9.44613102041997e-06	28.97	7.35079288178145e-08
7923837	148811	PM20D1	rs1342062	1	1.89019959113569e-05	27.55	1.5308536973996e-07
7923837	148811	PM20D1	rs7517009	1	1.93639191670473e-05	27.53	1.54676570676922e-07
7923837	148811	PM20D1	rs12047830	1	2.47953850863959e-05	26.89	2.15370358016399e-07
7923837	148811	PM20D1	rs4077469	1	4.33504407992941e-05	25.18	5.22209495933855e-07
7923837	148811	PM20D1	rs7522056	1	0.000112148116361999	23.43	1.29542498653827e-06
7923837	148811	PM20D1	rs4951271	1	0.00017631195902657	22.39	2.2252965231211e-06
7923837	148811	PM20D1	rs1874361	1	0.000769035483439797	18.67	1.55408500164875e-05
7923837	148811	PM20D1	rs7513645	1	0.00166625240661704	16.89	3.96097099256202e-05
7923837	148811	PM20D1	rs823144	1	0.00739968353783288	13.75	0.000208820819710062
7923837	148811	PM20D1	rs10900524	1	0.00912060518323777	13.29	0.000266825481457198
7923837	148811	PM20D1	rs12565968	1	0.00912060518323777	13.29	0.000266825481457198
7923837	148811	PM20D1	rs708726	1	0.0204344450836492	11.49	0.000699716368809163
8008388	64847	SPATA20	rs8076470	17	0	83.93	5.12607316729823e-20
8008388	64847	SPATA20	rs6504675	17	0	76.04	2.7797646542552e-18
8008388	64847	SPATA20	rs1122634	17	0	46.67	8.40052347077535e-12
8008388	64847	SPATA20	rs1132414	17	2.99520085524374e-06	35.62	2.3981272626436e-09
8008388	64847	SPATA20	rs739924	17	8.46145162643577e-06	30.64	3.10623411231194e-08
8008388	64847	SPATA20	rs3785915	17	6.86820343873964e-05	24.56	7.20315503157627e-07
8008388	64847	SPATA20	rs4794162	17	0.000274528431059175	21.24	4.05218945987632e-06
8008388	64847	SPATA20	rs1380657	17	0.00036181489685419	20.48	6.02576115176209e-06
8008388	64847	SPATA20	rs1064055	17	0.00036181489685419	20.48	6.02576115176209e-06
8008388	64847	SPATA20	rs8068726	17	0.000523941955208032	19.55	9.80007367211813e-06
8008388	64847	SPATA20	rs8065903	17	0.000720561502354432	18.8	1.45167124992321e-05
8008388	64847	SPATA20	rs16949120	17	0.000732763006526532	18.76	1.48243966663088e-05
8008388	64847	SPATA20	rs2277626	17	0.00236776356262417	16.18	5.75990458671445e-05
8008388	64847	SPATA20	rs936451	17	0.00236776356262417	16.18	5.75990458671445e-05
8008388	64847	SPATA20	rs1460211	17	0.00348994207570145	15.36	8.88494191145669e-05
8008388	64847	SPATA20	rs7218003	17	0.00629109821205381	14.11	0.000172424683340341
8008388	64847	SPATA20	rs12936750	17	0.0211750365887882	11.41	0.00073049831487217
8008388	64847	SPATA20	rs2290862	17	0.0488301601905226	9.46	0.00210001072088634
7927915	219736	STOX1	rs3740593	10	0	82.91	8.5875641202611e-20
7927915	219736	STOX1	rs12771648	10	0	82.91	8.5875641202611e-20
7927915	219736	STOX1	rs7081960	10	0	79.2	5.61300791235432e-19
7927915	219736	STOX1	rs10762242	10	0	50.32	1.3061160086877e-12
7927915	219736	STOX1	rs1694505	10	0	49.26	2.24187572937068e-12
7927915	219736	STOX1	rs1162958	10	0	47.1	6.74556876226695e-12
7927915	219736	STOX1	rs2497099	10	0	46.7	8.27290076539524e-12
8004940	56985	ADPRM	rs9898817	17	0	82.04	1.33360210420387e-19
8004940	56985	ADPRM	rs406446	17	0	82.04	1.33360210420387e-19
8004940	56985	ADPRM	rs411511	17	0	82.04	1.33360210420387e-19
8004940	56985	ADPRM	rs440655	17	0	82.04	1.33360210420387e-19
8004940	56985	ADPRM	rs2662959	17	0	73.16	1.19554299616354e-17
8004940	56985	ADPRM	rs9894468	17	0.000216568118722109	21.88	2.90243227314589e-06
8004940	56985	ADPRM	rs17816912	17	0.00269099889382345	15.91	6.64268191458843e-05
8004940	56985	ADPRM	rs11871765	17	0.00592897777206507	14.23	0.000161770864880322
8004940	56985	ADPRM	rs7211234	17	0.00592897777206507	14.23	0.000161770864880322
8004940	56985	ADPRM	rs8067518	17	0.00853707169340764	13.44	0.000246315621673815
7956631	25895	METTL21B	rs2291617	12	0	81.74	1.55219977015808e-19
7956631	25895	METTL21B	rs10877012	12	0	80.41	3.04251569354318e-19
7956631	25895	METTL21B	rs703842	12	0	80.41	3.04251569354318e-19
7956631	25895	METTL21B	rs10877014	12	0	80.41	3.04251569354318e-19
7956631	25895	METTL21B	rs10877015	12	0	80.41	3.04251569354318e-19
7956631	25895	METTL21B	rs11172335	12	0	80.41	3.04251569354318e-19
7956631	25895	METTL21B	rs10431552	12	0	80.41	3.04251569354318e-19
7956631	25895	METTL21B	rs6581155	12	0	80.41	3.04251569354318e-19
7956631	25895	METTL21B	rs10783847	12	0	80.41	3.04251569354318e-19
7956631	25895	METTL21B	rs11172349	12	0	80.41	3.04251569354318e-19
7956631	25895	METTL21B	rs10877013	12	0	78.11	9.74593147882116e-19
7956631	25895	METTL21B	rs11172351	12	0	77.85	1.1117014376688e-18
7956631	25895	METTL21B	rs2069502	12	0	76.08	2.72402295778251e-18
7956631	25895	METTL21B	rs1021469	12	0	61.4	4.65810517764072e-15
7956631	25895	METTL21B	rs10877011	12	0	55.93	7.5097822574674e-14
7956631	25895	METTL21B	rs4760332	12	0	49.98	1.55321085501611e-12
7956631	25895	METTL21B	rs4760171	12	0	49.98	1.55321085501611e-12
7956631	25895	METTL21B	rs10783850	12	0	49.98	1.55321085501611e-12
7956631	25895	METTL21B	rs10783851	12	0	49.98	1.55321085501611e-12
7956631	25895	METTL21B	rs701006	12	0	43.35	4.57736240313203e-11
7956631	25895	METTL21B	rs1599750	12	0	43.05	5.33586174788794e-11
7956631	25895	METTL21B	rs701008	12	0	42.51	7.03217712126726e-11
7956631	25895	METTL21B	rs2269720	12	0	41.06	1.47626904306162e-10
7956631	25895	METTL21B	rs10877020	12	0	39.3	3.63441319208802e-10
7956631	25895	METTL21B	rs12368653	12	0	38.39	5.79284734342564e-10
7956631	25895	METTL21B	rs12371356	12	0	38.39	5.79284734342564e-10
7956631	25895	METTL21B	rs799575	12	0	37.68	8.33548165194648e-10
7956631	25895	METTL21B	rs1689587	12	0	37.68	8.33548165194648e-10
7956631	25895	METTL21B	rs10877001	12	0	37.68	8.33548165194648e-10
7956631	25895	METTL21B	rs10877008	12	0	37.68	8.33548165194648e-10
7956631	25895	METTL21B	rs238516	12	2.76073641043122e-06	34.4	4.48723283906573e-09
7956631	25895	METTL21B	rs1599931	12	4.95260506577859e-06	32.71	1.06985395481562e-08
7956631	25895	METTL21B	rs10747786	12	4.95260506577859e-06	32.71	1.06985395481562e-08
7956631	25895	METTL21B	rs4760339	12	4.95260506577859e-06	32.71	1.06985395481562e-08
7956631	25895	METTL21B	rs4760168	12	8.43060731680234e-06	30.59	3.18732316768845e-08
7956631	25895	METTL21B	rs10783853	12	1.00530022227042e-05	29.8	4.78991983520165e-08
7956631	25895	METTL21B	rs2277326	12	4.41094603760649e-05	25	5.73303143758387e-07
7956631	25895	METTL21B	rs7952989	12	7.14844677620391e-05	24.48	7.50852120738755e-07
7956631	25895	METTL21B	rs799265	12	7.14844677620391e-05	24.48	7.50852120738755e-07
7956631	25895	METTL21B	rs1050045	12	7.14844677620391e-05	24.48	7.50852120738755e-07
7956631	25895	METTL21B	rs11172300	12	8.63239088274407e-05	24.04	9.43550190847477e-07
8142143	10466	COG5	rs34325395	7	0	81.37	1.87177849691488e-19
8142143	10466	COG5	rs2807	7	0	76.89	1.80750023638011e-18
8142143	10466	COG5	rs2712230	7	0	72.87	1.38477180091501e-17
8142143	10466	COG5	rs2301801	7	0	64.93	7.76065197741653e-16
8142143	10466	COG5	rs982447	7	0	64.93	7.76065197741653e-16
8142143	10466	COG5	rs4727684	7	0	62.63	2.49425032330538e-15
8142143	10466	COG5	rs2107713	7	0	62.63	2.49425032330538e-15
8142143	10466	COG5	rs10276604	7	0	62.04	3.36551103361391e-15
8142143	10466	COG5	rs4727681	7	0	61.51	4.40500234279436e-15
8142143	10466	COG5	rs1015411	7	0	61.51	4.40500234279436e-15
8142143	10466	COG5	rs2712201	7	0	61.51	4.40500234279436e-15
8142143	10466	COG5	rs10267907	7	0	61.51	4.40500234279436e-15
8142143	10466	COG5	rs2253146	7	0	61.51	4.40500234279436e-15
8142143	10466	COG5	rs2237677	7	0	61.51	4.40500234279436e-15
8142143	10466	COG5	rs10258385	7	0	61.48	4.47263337914787e-15
8142143	10466	COG5	rs2248465	7	0	60.51	7.32056403920953e-15
8142143	10466	COG5	rs10273733	7	0	59.81	1.04471186046165e-14
8142143	10466	COG5	rs2808	7	0	59.81	1.04471186046165e-14
8142143	10466	COG5	rs11977187	7	0	58.55	1.98189669870671e-14
8142143	10466	COG5	rs2712228	7	0	53.64	2.40806285482282e-13
8142143	10466	COG5	rs7785962	7	8.92223690459335e-06	31.38	2.12155079704165e-08
8142143	10466	COG5	rs2712197	7	1.01452217768227e-05	29.99	4.34280158956013e-08
8142143	10466	COG5	rs7794965	7	0.000747995810304714	18.72	1.51386312937944e-05
8142143	10466	COG5	rs763386	7	0.000788097562638219	18.6	1.61220549733777e-05
8142143	10466	COG5	rs17349904	7	0.00160957160044892	16.99	3.7577211803569e-05
8142143	10466	COG5	rs1548524	7	0.00160957160044892	16.99	3.7577211803569e-05
8142143	10466	COG5	rs7783181	7	0.00160957160044892	16.99	3.7577211803569e-05
8142143	10466	COG5	rs12538769	7	0.00160957160044892	16.99	3.7577211803569e-05
8142143	10466	COG5	rs12537785	7	0.00209621856519059	16.43	5.04799559140982e-05
8142143	10466	COG5	rs11767623	7	0.00345691893926504	15.38	8.79139012130593e-05
8142143	10466	COG5	rs257372	7	0.00345691893926504	15.38	8.79139012130593e-05
8142143	10466	COG5	rs257377	7	0.00345691893926504	15.38	8.79139012130593e-05
8142143	10466	COG5	rs257387	7	0.00345691893926504	15.38	8.79139012130593e-05
8142143	10466	COG5	rs10276321	7	0.00416360026363978	14.98	0.000108656700691986
8142143	10466	COG5	rs12705406	7	0.0121837048981901	12.65	0.000375565677465615
8078784	9942	XYLB	rs6599203	3	0	81.11	2.13496889426962e-19
8078784	9942	XYLB	rs7373930	3	0	79.82	4.1012026732262e-19
8078784	9942	XYLB	rs2186457	3	0	54.62	1.46239762989027e-13
8078784	9942	XYLB	rs2070988	3	0	52.53	4.23725946095008e-13
8078784	9942	XYLB	rs2300669	3	0	51.18	8.42728728282908e-13
8078784	9942	XYLB	rs2268755	3	0	48.55	3.21974320895215e-12
8078784	9942	XYLB	rs7374458	3	0	48.55	3.21974320895215e-12
8078784	9942	XYLB	rs13085153	3	0	47.31	6.06022564458304e-12
8078784	9942	XYLB	rs2070489	3	0	47.09	6.7800731102259e-12
8078784	9942	XYLB	rs564242	3	0	44.21	2.9497057672773e-11
8078784	9942	XYLB	rs1046048	3	3.04948644889843e-06	35.95	2.02446374786103e-09
8078784	9942	XYLB	rs1058945	3	3.04948644889843e-06	35.95	2.02446374786103e-09
8078784	9942	XYLB	rs7373805	3	2.91255460042839e-06	35.34	2.76886571301149e-09
8078784	9942	XYLB	rs13074025	3	2.91255460042839e-06	35.34	2.76886571301149e-09
8078784	9942	XYLB	rs1002675	3	2.80373359000895e-06	34.66	3.92616529764732e-09
8078784	9942	XYLB	rs4147025	3	5.33771486139503e-06	33.85	5.95290918103387e-09
8078784	9942	XYLB	rs196376	3	8.44302421977408e-06	30.62	3.13841874123472e-08
8078784	9942	XYLB	rs11710235	3	9.40305578659208e-06	28.91	7.58204641104187e-08
8078784	9942	XYLB	rs151618	3	3.5044522452254e-05	25.93	3.54024301158267e-07
8078784	9942	XYLB	rs2298421	3	0.000117453083681094	23.29	1.39322499150462e-06
8078784	9942	XYLB	rs169045	3	0.000175796265495812	22.42	2.190807620809e-06
8078784	9942	XYLB	rs2298419	3	0.00348994207570145	15.36	8.88494191145669e-05
8078784	9942	XYLB	rs11706270	3	0.0134042058335073	12.43	0.000422491900903359
8078784	9942	XYLB	rs2011	3	0.028499175009018	10.72	0.00105983672290959
8155250	9380	GRHPR	rs7856656	9	0	80.99	2.26862773884967e-19
8155250	9380	GRHPR	rs7867764	9	2.46330670792952e-05	26.77	2.29167551998044e-07
8155250	9380	GRHPR	rs17502738	9	2.46330670792952e-05	26.77	2.29167551998044e-07
8155250	9380	GRHPR	rs1571234	9	0.000198261916902676	22.15	2.52155969005337e-06
8155250	9380	GRHPR	rs765567	9	0.00180196218402333	16.73	4.30941410482361e-05
8155250	9380	GRHPR	rs10973340	9	0.00954132734934095	13.19	0.00028144689796916
8155250	9380	GRHPR	rs309460	9	0.0127693394340824	12.54	0.000398332301207575
8155250	9380	GRHPR	rs309453	9	0.0127693394340824	12.54	0.000398332301207575
8155250	9380	GRHPR	rs7026066	9	0.030898124968386	10.53	0.00117452212467932
8155250	9380	GRHPR	rs6476629	9	0.0319781681019606	10.45	0.00122649455349037
8155250	9380	GRHPR	rs2768659	9	0.0347477118690668	10.26	0.00135945679989927
7894341	23326	USP22	rs2291037	17	0	80.52	2.87777434235789e-19
7894341	23326	USP22	rs899335	17	0	77.88	1.09494450834331e-18
7894341	23326	USP22	rs1044414	17	0	77.88	1.09494450834331e-18
7894341	23326	USP22	rs3612	17	0	77.88	1.09494450834331e-18
7894341	23326	USP22	rs961004	17	0	72.92	1.3501304597885e-17
7894341	23326	USP22	rs7223388	17	0	60.73	6.54648488867447e-15
7894341	23326	USP22	rs4985940	17	0	42.83	5.97094211529737e-11
7894341	23326	USP22	rs6587119	17	0	37.13	1.1051039207923e-09
7894341	23326	USP22	rs899343	17	1.42349908295108e-05	28.05	1.18221111118412e-07
7894341	23326	USP22	rs7218954	17	0.00102794387005812	18	2.20904969985855e-05
7894341	23326	USP22	rs11867648	17	0.0014219687112309	17.27	3.24266237346818e-05
7894341	23326	USP22	rs7218520	17	0.00192504344946857	16.6	4.61510214005292e-05
7894341	23326	USP22	rs11204328	17	0.00193500511740852	16.59	4.63950066019946e-05
7894341	23326	USP22	rs716959	17	0.00260070786950874	15.98	6.40152023719794e-05
7894341	23326	USP22	rs11541311	17	0.0029624842556217	15.69	7.46176333198714e-05
7894341	23326	USP22	rs11656064	17	0.00672396206592331	13.96	0.000186741663611666
7894341	23326	USP22	rs7209129	17	0.0180287889033871	11.76	0.00060517226253804
7894341	23326	USP22	rs719094	17	0.0393525261856535	9.98	0.00158249684475284
7894341	23326	USP22	rs984007	17	0.0393525261856535	9.98	0.00158249684475284
7894341	23326	USP22	rs9911289	17	0.0465864967898745	9.57	0.00197782782502971
7958000	56994	CHPT1	rs2559854	12	0	80.51	2.89237465063647e-19
7958000	56994	CHPT1	rs2695284	12	0	79.95	3.84005157526791e-19
7958000	56994	CHPT1	rs1124605	12	0	49.51	1.97363139773928e-12
7958000	56994	CHPT1	rs10778143	12	2.17271907152764e-06	35.98	1.9935326685364e-09
7958000	56994	CHPT1	rs11110949	12	1.92528887324744e-05	27.81	1.33832574057792e-07
7958000	56994	CHPT1	rs764291	12	1.92528887324744e-05	27.81	1.33832574057792e-07
7958000	56994	CHPT1	rs10860794	12	0.000133535438713031	23.14	1.50624488667619e-06
7958000	56994	CHPT1	rs3794278	12	0.000743793313522287	18.73	1.50594509158505e-05
7958000	56994	CHPT1	rs7980436	12	0.00151891772063523	17.09	3.56495213359172e-05
7958000	56994	CHPT1	rs1073084	12	0.0025647172223992	16.01	6.30087952356456e-05
7958000	56994	CHPT1	rs1024587	12	0.00994582625945474	13.1	0.000295295777966161
7958000	56994	CHPT1	rs10860784	12	0.00994582625945474	13.1	0.000295295777966161
7958000	56994	CHPT1	rs2178016	12	0.0105122924878664	12.99	0.000313158969130093
7958000	56994	CHPT1	rs7973756	12	0.0105122924878664	12.99	0.000313158969130093
7958000	56994	CHPT1	rs6539009	12	0.0123486657046013	12.62	0.000381641332403642
7958000	56994	CHPT1	rs11110982	12	0.0123486657046013	12.62	0.000381641332403642
7958000	56994	CHPT1	rs10431453	12	0.0160106226337005	12.04	0.000520709715916055
7958000	56994	CHPT1	rs6539012	12	0.0169310334569943	11.91	0.000558334001787275
7958000	56994	CHPT1	rs825055	12	0.0224502245360254	11.28	0.000783465565415074
7958000	56994	CHPT1	rs2764	12	0.0283770181855222	10.73	0.00105412446503889
7958000	56994	CHPT1	rs10860790	12	0.0286213318325138	10.71	0.00106558029187233
7958000	56994	CHPT1	rs2241553	12	0.0295294289842793	10.64	0.00110667673828669
7958000	56994	CHPT1	rs1727093	12	0.0427138293381141	9.79	0.00175463462823115
8155747	138255	C9orf135	rs7866489	9	0	80.21	3.36659093891513e-19
8155747	138255	C9orf135	rs10521434	9	0	80.21	3.36659093891513e-19
8155747	138255	C9orf135	rs17517599	9	0	68.04	1.60212282802792e-16
8155747	138255	C9orf135	rs9314727	9	1.03310449742253e-05	30.29	3.72039055839873e-08
8155747	138255	C9orf135	rs4439190	9	7.41761146985863e-05	24.36	7.9910838109184e-07
8155747	138255	C9orf135	rs10511972	9	0.000305828167791536	21.02	4.54513951960957e-06
8155747	138255	C9orf135	rs1330239	9	0.0237934172222691	11.15	0.000840316731910356
8155747	138255	C9orf135	rs12685383	9	0.0237934172222691	11.15	0.000840316731910356
8155747	138255	C9orf135	rs13284442	9	0.0409327717062594	9.89	0.00166179369442378
8155747	138255	C9orf135	rs10124812	9	0.0483958064798772	9.48	0.00207723967636437
8156341	401541	CENPP	rs10992308	9	0	79.81	4.12201215352731e-19
8156341	401541	CENPP	rs10992312	9	0	79.81	4.12201215352731e-19
8156341	401541	CENPP	rs10992348	9	0	78.87	6.63344756688635e-19
8156341	401541	CENPP	rs7036459	9	0	75.97	2.88007223067283e-18
8156341	401541	CENPP	rs10119535	9	0	56.06	7.02927683668889e-14
8156341	401541	CENPP	rs1121978	9	0	42.45	7.25124128917783e-11
8156341	401541	CENPP	rs13301537	9	0	42.45	7.25124128917783e-11
8156341	401541	CENPP	rs968040	9	0	36.15	1.82698480810705e-09
8156341	401541	CENPP	rs9299405	9	0	36.15	1.82698480810705e-09
8156341	401541	CENPP	rs7865019	9	0	36.15	1.82698480810705e-09
8156341	401541	CENPP	rs10118939	9	4.99241241923446e-06	32.9	9.70232674883178e-09
8156341	401541	CENPP	rs10123342	9	9.00543486154369e-06	31.49	2.00470021342294e-08
8156341	401541	CENPP	rs724102	9	8.94383534627298e-06	31.41	2.08902201590538e-08
8156341	401541	CENPP	rs10992393	9	8.94383534627298e-06	31.41	2.08902201590538e-08
8156341	401541	CENPP	rs3739606	9	8.58241954853147e-06	30.84	2.80202289080267e-08
8156341	401541	CENPP	rs10429459	9	8.58241954853147e-06	30.84	2.80202289080267e-08
8156341	401541	CENPP	rs10820964	9	0.00011884006893593	23.27	1.40778839154217e-06
8156341	401541	CENPP	rs10739927	9	0.00011884006893593	23.27	1.40778839154217e-06
8156341	401541	CENPP	rs7026361	9	0.00011884006893593	23.27	1.40778839154217e-06
8156341	401541	CENPP	rs10992322	9	0.00011884006893593	23.27	1.40778839154217e-06
8156341	401541	CENPP	rs8067	9	0.00011884006893593	23.27	1.40778839154217e-06
8156341	401541	CENPP	rs10116241	9	0.00011884006893593	23.27	1.40778839154217e-06
8156341	401541	CENPP	rs4744134	9	0.00011884006893593	23.27	1.40778839154217e-06
8156341	401541	CENPP	rs2296667	9	0.000332253305316124	20.74	5.26055688496265e-06
8156341	401541	CENPP	rs710163	9	0.00118722133352498	17.68	2.61360255358085e-05
8156341	401541	CENPP	rs331377	9	0.00121845747737399	17.62	2.69736675389982e-05
8156341	401541	CENPP	rs13285641	9	0.00126044429523051	17.54	2.81326440892637e-05
8156341	401541	CENPP	rs10761156	9	0.00288924962529449	15.75	7.22879388261805e-05
8156341	401541	CENPP	rs2147060	9	0.0030399824394739	15.64	7.66166491483655e-05
8156341	401541	CENPP	rs9409664	9	0.00309460824170453	15.61	7.78418303096273e-05
8156341	401541	CENPP	rs331380	9	0.00323462916187066	15.52	8.16369284609891e-05
8156341	401541	CENPP	rs3174352	9	0.00336686380421641	15.44	8.51663890789497e-05
8156341	401541	CENPP	rs9969804	9	0.00695663825363801	13.87	0.000195900695887098
8156341	401541	CENPP	rs2131918	9	0.0105639172973907	12.98	0.000314835967711377
8156341	401541	CENPP	rs2296668	9	0.0108346301048766	12.92	0.000325089860071051
8156341	401541	CENPP	rs1536423	9	0.0108346301048766	12.92	0.000325089860071051
8033754	10781	ZNF266	rs10401135	19	0	79.54	4.72560564088854e-19
8033754	10781	ZNF266	rs3826783	19	0	79.54	4.72560564088854e-19
8033754	10781	ZNF266	rs6512110	19	0	79.54	4.72560564088854e-19
8033754	10781	ZNF266	rs11880207	19	0	79.54	4.72560564088854e-19
8033754	10781	ZNF266	rs10411141	19	0	79.54	4.72560564088854e-19
8033754	10781	ZNF266	rs10404721	19	0	78.43	8.28838290907683e-19
8033754	10781	ZNF266	rs10418104	19	0	78.05	1.00465055761062e-18
8033754	10781	ZNF266	rs2217652	19	0	78.05	1.00465055761062e-18
8033754	10781	ZNF266	rs10515	19	0	78.05	1.00465055761062e-18
8033754	10781	ZNF266	rs2241356	19	0	78.05	1.00465055761062e-18
8033754	10781	ZNF266	rs7253373	19	0	77.9	1.08391382369853e-18
8033754	10781	ZNF266	rs10415281	19	0	61.94	3.54083388043475e-15
8033754	10781	ZNF266	rs6512047	19	0	60.22	8.48258929918748e-15
8033754	10781	ZNF266	rs1865040	19	0	60.02	9.38983633828393e-15
8033754	10781	ZNF266	rs2278406	19	0	59.96	9.68048996274611e-15
8033754	10781	ZNF266	rs10411146	19	0	59.44	1.26080141909319e-14
8033754	10781	ZNF266	rs11669128	19	0	57.05	4.24871388741364e-14
8033754	10781	ZNF266	rs4804108	19	0	45.65	1.41386073772885e-11
8033754	10781	ZNF266	rs4804109	19	0	45.65	1.41386073772885e-11
8033754	10781	ZNF266	rs11666253	19	0	42.67	6.47984961562003e-11
8033754	10781	ZNF266	rs4133457	19	0	42.35	7.6316334589425e-11
8033754	10781	ZNF266	rs7257399	19	0	42.35	7.6316334589425e-11
8033754	10781	ZNF266	rs10854157	19	0	42.35	7.6316334589425e-11
8105456	133383	SETD9	rs185220	5	0	79.5	4.82225315649987e-19
8105456	133383	SETD9	rs832403	5	0	72.15	1.99445709127095e-17
8105456	133383	SETD9	rs860580	5	0	63.4	1.68718015173382e-15
8105456	133383	SETD9	rs832582	5	0	63.4	1.68718015173382e-15
8105456	133383	SETD9	rs832583	5	0	63.4	1.68718015173382e-15
8105456	133383	SETD9	rs252895	5	0	46.96	7.24503763251023e-12
8105456	133383	SETD9	rs832402	5	0	44.75	2.23866946769126e-11
8105456	133383	SETD9	rs2591968	5	0	43.54	4.15381408650411e-11
8105456	133383	SETD9	rs832575	5	0	41.22	1.3602359010279e-10
8105456	133383	SETD9	rs2257505	5	0	38.1	6.72101314727908e-10
8105456	133383	SETD9	rs2662027	5	0	37.88	7.52325502869291e-10
8105456	133383	SETD9	rs7703149	5	0	37.02	1.16923758046788e-09
8105456	133383	SETD9	rs832573	5	3.56187692127037e-05	25.91	3.57711257836602e-07
8105456	133383	SETD9	rs702689	5	3.56187692127037e-05	25.91	3.57711257836602e-07
8105456	133383	SETD9	rs96844	5	3.56209146688184e-05	25.9	3.59569145624174e-07
8105456	133383	SETD9	rs33320	5	3.51191908780471e-05	25.69	4.00899046626462e-07
8105456	133383	SETD9	rs6870905	5	0.000201872284630343	22.1	2.5880974423238e-06
8105456	133383	SETD9	rs16886445	5	0.000270707693412416	21.33	3.86633326002853e-06
8105456	133383	SETD9	rs6895442	5	0.0013487177273024	17.41	3.01236967290496e-05
8105456	133383	SETD9	rs1445998	5	0.0013487177273024	17.41	3.01236967290496e-05
8105456	133383	SETD9	rs832577	5	0.00236776356262417	16.18	5.75990458671445e-05
8105456	133383	SETD9	rs11960484	5	0.00398576173569661	15.07	0.000103596706164995
8105456	133383	SETD9	rs252906	5	0.00398576173569661	15.07	0.000103596706164995
8105456	133383	SETD9	rs252894	5	0.00400085902401555	15.06	0.000104147010369921
8105456	133383	SETD9	rs832540	5	0.0050388679896639	14.58	0.000134332739940524
8105456	133383	SETD9	rs252925	5	0.00580658836387732	14.27	0.000158368955016585
8105456	133383	SETD9	rs832576	5	0.00683188249976966	13.92	0.000190757856102902
8105456	133383	SETD9	rs4624740	5	0.00711177012161207	13.83	0.000200115372719061
8105456	133383	SETD9	rs331497	5	0.00722017756870859	13.8	0.000203336229894922
8105456	133383	SETD9	rs6890270	5	0.0164232984778478	11.98	0.000537745839636684
8105456	133383	SETD9	rs726501	5	0.0194702737792589	11.59	0.000663074121790696
8105456	133383	SETD9	rs3736430	5	0.0194702737792589	11.59	0.000663074121790696
8105456	133383	SETD9	rs6890927	5	0.0301461787568963	10.59	0.00113700977214641
7972579	84899	TMTC4	rs1283196	13	0	79.05	6.05577305945605e-19
7972579	84899	TMTC4	rs946837	13	0	78.29	8.89711200131345e-19
7972579	84899	TMTC4	rs9300613	13	0	78.29	8.89711200131345e-19
7972579	84899	TMTC4	rs1283211	13	0	78.29	8.89711200131345e-19
7972579	84899	TMTC4	rs1283228	13	0	46.32	1.0043353557403e-11
7972579	84899	TMTC4	rs2786953	13	0	39.71	2.94613141301419e-10
7972579	84899	TMTC4	rs9518128	13	0	39.39	3.47069830164733e-10
7972579	84899	TMTC4	rs9557470	13	2.87086555968002e-06	35.11	3.11596545421983e-09
7972579	84899	TMTC4	rs9518107	13	8.97785308733304e-06	31.46	2.03591377922065e-08
7972579	84899	TMTC4	rs2786951	13	8.70355067671286e-06	31.07	2.48888534028671e-08
7972579	84899	TMTC4	rs1283217	13	1.03116425368639e-05	30.27	3.75895132018913e-08
7972579	84899	TMTC4	rs1051518	13	3.41820829824749e-05	25.96	3.48565167593156e-07
7972579	84899	TMTC4	rs9518103	13	0.000361045539492492	20.49	5.99436102866902e-06
7972579	84899	TMTC4	rs1283114	13	0.00269099889382345	15.91	6.64268191458843e-05
7972579	84899	TMTC4	rs2048859	13	0.00818749921859369	13.53	0.000234780046924878
7972579	84899	TMTC4	rs9518149	13	0.00937560434401205	13.23	0.000275503811434269
7972579	84899	TMTC4	rs767932	13	0.0456008059094578	9.62	0.00192469733281674
8129728	54806	AHI1	rs6908428	6	0	78.82	6.80347945623325e-19
8129728	54806	AHI1	rs13208505	6	0	78.53	7.87925273404271e-19
8129728	54806	AHI1	rs11154801	6	0	72.57	1.61211162666868e-17
8129728	54806	AHI1	rs6914831	6	0	66.14	4.20005139962597e-16
8129728	54806	AHI1	rs6935146	6	0	63.19	1.87698879299844e-15
8129728	54806	AHI1	rs2746432	6	0	62.74	2.35876175213411e-15
8129728	54806	AHI1	rs2064430	6	0	59.3	1.35376537772974e-14
8129728	54806	AHI1	rs9389295	6	0	53.34	2.80535668674341e-13
8129728	54806	AHI1	rs9402717	6	0	43.51	4.21798415949216e-11
8129728	54806	AHI1	rs9402702	6	5.27132153510308e-06	33.61	6.73456106560269e-09
8129728	54806	AHI1	rs717120	6	1.07537110897037e-05	28.49	9.41836822642468e-08
8129728	54806	AHI1	rs13208164	6	1.43355659991749e-05	28.17	1.11113527624138e-07
7942073	3508	IGHMBP2	rs622082	11	0	78.73	7.12059830366939e-19
7942073	3508	IGHMBP2	rs546382	11	0	78.73	7.12059830366939e-19
7942073	3508	IGHMBP2	rs619727	11	0	78.56	7.76049929781798e-19
7942073	3508	IGHMBP2	rs604524	11	0	77.75	1.16943273867705e-18
7942073	3508	IGHMBP2	rs660614	11	0	77.75	1.16943273867705e-18
7942073	3508	IGHMBP2	rs636049	11	0	77.75	1.16943273867705e-18
7942073	3508	IGHMBP2	rs629426	11	0	77.75	1.16943273867705e-18
7942073	3508	IGHMBP2	rs613084	11	0	67.88	1.73754699009831e-16
7942073	3508	IGHMBP2	rs7938117	11	0	67.05	2.64707592886276e-16
7942073	3508	IGHMBP2	rs679596	11	0	59.94	9.7793612626737e-15
7942073	3508	IGHMBP2	rs7131462	11	0	58.61	1.92236913427608e-14
7942073	3508	IGHMBP2	rs10896379	11	0	45.18	1.7973123865296e-11
7942073	3508	IGHMBP2	rs1249582	11	0	44.61	2.40460353568807e-11
7942073	3508	IGHMBP2	rs10896396	11	0	43.21	4.91687413894118e-11
7942073	3508	IGHMBP2	rs2846207	11	0	40.21	2.2807776133916e-10
7942073	3508	IGHMBP2	rs10896390	11	0	38.67	5.01863670291946e-10
7942073	3508	IGHMBP2	rs10896389	11	0	37.38	9.72139384874786e-10
7942073	3508	IGHMBP2	rs17612126	11	5.14890679864365e-06	33.26	8.06240826528485e-09
7942073	3508	IGHMBP2	rs2846196	11	4.8540643538038e-06	32.41	1.24842382551258e-08
7942073	3508	IGHMBP2	rs685320	11	9.15708613354356e-06	31.68	1.81784649190234e-08
7942073	3508	IGHMBP2	rs6421653	11	9.86294882612404e-06	29.53	5.50578601519061e-08
7942073	3508	IGHMBP2	rs11228444	11	2.01481826259904e-05	27.17	1.86327626611487e-07
7942073	3508	IGHMBP2	rs10896380	11	0.00786450811079074	13.62	0.000223788685261759
7942073	3508	IGHMBP2	rs10896378	11	0.00924190467745245	13.26	0.000271129649178824
7942073	3508	IGHMBP2	rs12419421	11	0.00924190467745245	13.26	0.000271129649178824
7942073	3508	IGHMBP2	rs4930627	11	0.00924190467745245	13.26	0.000271129649178824
7942073	3508	IGHMBP2	rs2236654	11	0.00924190467745245	13.26	0.000271129649178824
7942073	3508	IGHMBP2	rs4930631	11	0.00924190467745245	13.26	0.000271129649178824
7942073	3508	IGHMBP2	rs17399246	11	0.0117076557229238	12.74	0.000357917693658315
7942073	3508	IGHMBP2	rs12800381	11	0.0216763687550453	11.36	0.000750428244841853
7942073	3508	IGHMBP2	rs603076	11	0.0290089091668799	10.68	0.00108300061168496
7942073	3508	IGHMBP2	rs752296	11	0.0328348798637373	10.39	0.00126699623626761
7896091	8665	EIF3F	rs4559682	11	0	78.41	8.37272451454174e-19
7896091	8665	EIF3F	rs7941782	11	2.91255460042839e-06	35.34	2.76886571301149e-09
7896091	8665	EIF3F	rs11041706	11	2.89405919890137e-06	35.28	2.85549417959218e-09
7896091	8665	EIF3F	rs4758038	11	5.33469197014252e-06	33.84	5.98358632446633e-09
7896091	8665	EIF3F	rs11041699	11	1.93801487429837e-05	27.91	1.27091237070984e-07
7896091	8665	EIF3F	rs12786251	11	0.000100582297889346	23.73	1.10841221290949e-06
7896091	8665	EIF3F	rs1079467	11	0.000183691300185765	22.29	2.3442422044866e-06
7896091	8665	EIF3F	rs12275353	11	0.000529551867627283	19.51	1.00074414892669e-05
7896091	8665	EIF3F	rs2136907	11	0.000603690175760683	19.14	1.21472247670923e-05
7896091	8665	EIF3F	rs2360838	11	0.000766239600481262	18.68	1.54595565691762e-05
7896091	8665	EIF3F	rs4304763	11	0.000803269330001966	18.56	1.64639238348911e-05
7896091	8665	EIF3F	rs4758037	11	0.00243969071297766	16.11	5.97676088690851e-05
7896091	8665	EIF3F	rs11605132	11	0.00243969071297766	16.11	5.97676088690851e-05
7896091	8665	EIF3F	rs11041740	11	0.00491583661386346	14.63	0.000130815460666693
7896091	8665	EIF3F	rs2360839	11	0.0110960774725902	12.86	0.000335680593296239
7896091	8665	EIF3F	rs7109112	11	0.0126631397413672	12.56	0.000394091748583663
7896091	8665	EIF3F	rs1355384	11	0.0139687617586329	12.34	0.000443355021455444
7896091	8665	EIF3F	rs10839960	11	0.0355057761671959	10.21	0.00139681173438781
8110755	10723	SLC12A7	rs4580814	5	0	78.05	1.00465055761062e-18
8110755	10723	SLC12A7	rs6894574	5	0	76.14	2.64249986099109e-18
8110755	10723	SLC12A7	rs13171076	5	0	62.23	3.05596846486463e-15
8110755	10723	SLC12A7	rs6879835	5	0	61.08	5.48020406234387e-15
8110755	10723	SLC12A7	rs4975593	5	0	59.94	9.7793612626737e-15
8110755	10723	SLC12A7	rs4285270	5	2.28843127121989e-05	26.96	2.07709724391592e-07
8110755	10723	SLC12A7	rs4975684	5	0.000978941620842363	18.11	2.08503536905099e-05
8110755	10723	SLC12A7	rs2241606	5	0.0025884048886763	15.99	6.36779495337939e-05
8110755	10723	SLC12A7	rs6864667	5	0.0104606676783421	13	0.000311490976767384
8110755	10723	SLC12A7	rs4975526	5	0.0111462562201111	12.85	0.000337479243759468
8110755	10723	SLC12A7	rs7726442	5	0.0134042058335073	12.43	0.000422491900903359
8110755	10723	SLC12A7	rs11951420	5	0.0150841692531291	12.17	0.000485643062815993
8110755	10723	SLC12A7	rs16870629	5	0.0405938304312681	9.91	0.00164383118498795
8138277	221806	VWDE	rs17444259	7	0	77.55	1.29404815208879e-18
8138277	221806	VWDE	rs6968277	7	0	77.43	1.37510610584089e-18
8138277	221806	VWDE	rs1595802	7	0	66.79	3.0202635228169e-16
8138277	221806	VWDE	rs2216050	7	0	64.06	1.20687152203447e-15
8138277	221806	VWDE	rs2033871	7	0	62.74	2.35876175213411e-15
8138277	221806	VWDE	rs10262667	7	0	52.56	4.17302500095587e-13
8138277	221806	VWDE	rs17544637	7	0	45.35	1.6478800581506e-11
8138277	221806	VWDE	rs847901	7	0	44.11	3.10430976850464e-11
8138277	221806	VWDE	rs7808979	7	0	40.16	2.33990628194595e-10
8138277	221806	VWDE	rs6949562	7	0	39.87	2.71440464354806e-10
8138277	221806	VWDE	rs920428	7	5.00490405701566e-06	32.93	9.55375464092287e-09
8138277	221806	VWDE	rs17542243	7	5.00490405701566e-06	32.93	9.55375464092287e-09
8138277	221806	VWDE	rs1371607	7	9.44806065488353e-06	32.03	1.51809980164061e-08
8138277	221806	VWDE	rs10270931	7	9.24795473348226e-06	31.81	1.70015147281502e-08
8138277	221806	VWDE	rs848011	7	1.04561412894047e-05	30.46	3.40821912006851e-08
8138277	221806	VWDE	rs1550390	7	1.01111941628076e-05	29.91	4.52572645984128e-08
8138277	221806	VWDE	rs848013	7	2.16558007727562e-05	27.01	2.02405611531074e-07
8138277	221806	VWDE	rs1440024	7	0.000220849010222953	21.8	3.02600134350871e-06
8138277	221806	VWDE	rs6954047	7	0.0003168432106983	20.91	4.81375048902029e-06
8138277	221806	VWDE	rs7795828	7	0.000459497438409385	19.86	8.33256970140704e-06
8138277	221806	VWDE	rs17165942	7	0.000601518879089703	19.15	1.20837503157228e-05
8138277	221806	VWDE	rs12669338	7	0.00114384896151175	17.79	2.46676326593996e-05
8138277	221806	VWDE	rs2883954	7	0.00146698868387794	17.17	3.41791678256345e-05
8138277	221806	VWDE	rs2356486	7	0.00239561325332158	16.15	5.85185695899184e-05
8138277	221806	VWDE	rs1060700	7	0.00342389580282864	15.4	8.69882938920677e-05
8138277	221806	VWDE	rs4721066	7	0.0053700636824198	14.45	0.000143929856497157
8138277	221806	VWDE	rs12699367	7	0.00622901157395735	14.13	0.000170601183355712
8138277	221806	VWDE	rs1861311	7	0.0167706003925901	11.93	0.0005523717683883
8138277	221806	VWDE	rs2356167	7	0.0167706003925901	11.93	0.0005523717683883
8138277	221806	VWDE	rs3815528	7	0.0279410321404468	10.77	0.00103158509583384
8138277	221806	VWDE	rs6460929	7	0.0279410321404468	10.77	0.00103158509583384
8138277	221806	VWDE	rs2192828	7	0.0279410321404468	10.77	0.00103158509583384
8138277	221806	VWDE	rs12668545	7	0.0300252172335981	10.6	0.00113087660052791
8138277	221806	VWDE	rs2302632	7	0.032692438860407	10.4	0.00126015313761034
8138277	221806	VWDE	rs14978	7	0.032692438860407	10.4	0.00126015313761034
8138277	221806	VWDE	rs17165906	7	0.0456008059094578	9.62	0.00192469733281674
8138277	221806	VWDE	rs17165910	7	0.0456008059094578	9.62	0.00192469733281674
8138277	221806	VWDE	rs3823844	7	0.0456008059094578	9.62	0.00192469733281674
8138277	221806	VWDE	rs4721095	7	0.0456008059094578	9.62	0.00192469733281674
8138277	221806	VWDE	rs9639128	7	0.0477348659002389	9.51	0.00204355162832151
8126102	266727	MDGA1	rs6938061	6	0	77.45	1.36125205084712e-18
8126102	266727	MDGA1	rs6458011	6	0	72.51	1.66187713289505e-17
8126102	266727	MDGA1	rs6916856	6	0	44.32	2.78852723720781e-11
8126102	266727	MDGA1	rs10947693	6	4.94888557307191e-06	32.7	1.07537222493125e-08
8126102	266727	MDGA1	rs11752386	6	9.46944426000149e-06	32.06	1.49483645544138e-08
8126102	266727	MDGA1	rs876796	6	9.34331204527143e-06	28.85	7.82059006939674e-08
8126102	266727	MDGA1	rs3846881	6	4.3662983311648e-05	25.02	5.67387082226538e-07
8126102	266727	MDGA1	rs4714089	6	0.000278909664519376	21.19	4.1592901542635e-06
8126102	266727	MDGA1	rs3846874	6	0.000327624476001529	20.82	5.04533345195297e-06
8126102	266727	MDGA1	rs6458014	6	0.0013487177273024	17.41	3.01236967290496e-05
8126102	266727	MDGA1	rs9394445	6	0.00231191627777957	16.23	5.6098679405637e-05
8126102	266727	MDGA1	rs6925749	6	0.00328438145554881	15.49	8.29428951865765e-05
8126102	266727	MDGA1	rs10947698	6	0.00747354021308093	13.73	0.000211056170604097
8126102	266727	MDGA1	rs10947692	6	0.0144939428732548	12.26	0.000462771508967134
8126102	266727	MDGA1	rs2273110	6	0.0271582083600406	10.84	0.000993307326473602
7924184	642946	FLVCR1-AS1	rs7524203	1	0	77.38	1.41036145209536e-18
7924184	642946	FLVCR1-AS1	rs1047881	1	0	72.08	2.06647571455908e-17
7924184	642946	FLVCR1-AS1	rs3207090	1	0	66.56	3.39403893205632e-16
7924184	642946	FLVCR1-AS1	rs12140722	1	0	65.84	4.89055431479397e-16
7924184	642946	FLVCR1-AS1	rs6679951	1	0	65.84	4.89055431479397e-16
7924184	642946	FLVCR1-AS1	rs11120067	1	0	65.84	4.89055431479397e-16
7924184	642946	FLVCR1-AS1	rs4951638	1	0	53.77	2.25388114409129e-13
7924184	642946	FLVCR1-AS1	rs11120027	1	0	53.77	2.25388114409129e-13
7924184	642946	FLVCR1-AS1	rs10864004	1	0	44.94	2.03165082413359e-11
7924184	642946	FLVCR1-AS1	rs4951639	1	0	41.32	1.29239779609941e-10
7924184	642946	FLVCR1-AS1	rs10864002	1	0	41.32	1.29239779609941e-10
7924184	642946	FLVCR1-AS1	rs2884675	1	0	41.32	1.29239779609941e-10
7924184	642946	FLVCR1-AS1	rs12042181	1	2.99369888917209e-06	35.61	2.41046953380955e-09
7924184	642946	FLVCR1-AS1	rs6700410	1	9.89842352745056e-06	29.57	5.39332601047095e-08
7924184	642946	FLVCR1-AS1	rs963327	1	1.42518919191719e-05	28.07	1.17005634546069e-07
7924184	642946	FLVCR1-AS1	rs11120025	1	4.43675805353589e-05	24.99	5.76284327186879e-07
7924184	642946	FLVCR1-AS1	rs10902	1	9.31332447425069e-05	23.94	9.93851799795664e-07
7924184	642946	FLVCR1-AS1	rs1284852	1	0.000140252314862161	23.08	1.553987522455e-06
7924184	642946	FLVCR1-AS1	rs2792561	1	0.000142708120299426	22.99	1.62846274390609e-06
7924184	642946	FLVCR1-AS1	rs1890932	1	0.000143900906586774	22.96	1.65407513641327e-06
7924184	642946	FLVCR1-AS1	rs10746436	1	0.000308547354088705	20.99	4.61686883210534e-06
7924184	642946	FLVCR1-AS1	rs6682947	1	0.000404344661057422	20.18	7.04860489499956e-06
7924184	642946	FLVCR1-AS1	rs1284855	1	0.00051472965003864	19.6	9.54691984523814e-06
7924184	642946	FLVCR1-AS1	rs1770778	1	0.001813895534978	16.72	4.33218813590482e-05
7924184	642946	FLVCR1-AS1	rs1284864	1	0.001813895534978	16.72	4.33218813590482e-05
7924184	642946	FLVCR1-AS1	rs12038225	1	0.0129415797012833	12.51	0.000404779603894183
7924184	642946	FLVCR1-AS1	rs4951651	1	0.0353537806596659	10.22	0.00138925851032573
7894124	10921	RNPS1	rs155243	16	0	77.36	1.42471547344569e-18
7894124	10921	RNPS1	rs155247	16	0	66.09	4.30795896476276e-16
7894124	10921	RNPS1	rs2238464	16	0	54.71	1.3969367267523e-13
7894124	10921	RNPS1	rs161427	16	9.02420479582719e-06	31.51	1.98415793436921e-08
7894124	10921	RNPS1	rs150929	16	9.02420479582719e-06	31.51	1.98415793436921e-08
7894124	10921	RNPS1	rs150925	16	8.78866496145575e-06	31.19	2.33968230107566e-08
7894124	10921	RNPS1	rs12597115	16	0.000253587694487851	21.48	3.57538284869704e-06
7894124	10921	RNPS1	rs11867129	16	0.00384541694655482	15.16	9.87737876416666e-05
7894124	10921	RNPS1	rs4787277	16	0.00384541694655482	15.16	9.87737876416666e-05
7984227	348094	ANKDD1A	rs1043697	15	0	76.12	2.66939938226296e-18
7984227	348094	ANKDD1A	rs832884	15	0	74.98	4.75506630996327e-18
7984227	348094	ANKDD1A	rs1719288	15	0	68.46	1.29477479467587e-16
7984227	348094	ANKDD1A	rs4777615	15	0	67.58	2.02309393135939e-16
7984227	348094	ANKDD1A	rs1872592	15	0	61.75	3.89951536812766e-15
7984227	348094	ANKDD1A	rs936867	15	0	43.9	3.45588872297526e-11
7984227	348094	ANKDD1A	rs2200490	15	0	42.05	8.89691909183909e-11
7984227	348094	ANKDD1A	rs12437824	15	0	37.92	7.37057660925095e-10
7984227	348094	ANKDD1A	rs3743046	15	5.29269162352691e-06	33.71	6.3970990273427e-09
7984227	348094	ANKDD1A	rs832882	15	9.85079195234143e-06	29.51	5.56289405721126e-08
7984227	348094	ANKDD1A	rs4287512	15	1.94456239638774e-05	27.97	1.23210879766489e-07
7984227	348094	ANKDD1A	rs2056497	15	0.00283159821865088	15.79	7.07755952561944e-05
7984227	348094	ANKDD1A	rs17208301	15	0.00607557285837769	14.18	0.000166126946049492
7984227	348094	ANKDD1A	rs1471834	15	0.0460009827663256	9.6	0.00194577369373915
7987526	90416	C15orf57	rs1044474	15	0	76.11	2.68295168702504e-18
7987526	90416	C15orf57	rs11630273	15	0	72.87	1.38477180091501e-17
7987526	90416	C15orf57	rs10518697	15	0	72.32	1.82983480609818e-17
7987526	90416	C15orf57	rs7165509	15	0	72.32	1.82983480609818e-17
7987526	90416	C15orf57	rs2289326	15	0	45.61	1.44302988841666e-11
7987526	90416	C15orf57	rs603104	15	0	45.12	1.8532303751293e-11
7987526	90416	C15orf57	rs6582	15	0	42.7	6.38122894154546e-11
7987526	90416	C15orf57	rs11070275	15	0	42.26	7.99103599210696e-11
7987526	90416	C15orf57	rs3803357	15	0	41.71	1.05866124207408e-10
7987526	90416	C15orf57	rs1869302	15	0	41.19	1.38127410077542e-10
7987526	90416	C15orf57	rs7494968	15	0	41.19	1.38127410077542e-10
7987526	90416	C15orf57	rs6492947	15	0	40.89	1.61043077475619e-10
7987526	90416	C15orf57	rs16970851	15	0	38.54	5.36429180242631e-10
7987526	90416	C15orf57	rs3751653	15	0	38.54	5.36429180242631e-10
7987526	90416	C15orf57	rs11858113	15	0	38.54	5.36429180242631e-10
7987526	90416	C15orf57	rs11855334	15	0	38.54	5.36429180242631e-10
7987526	90416	C15orf57	rs8041534	15	0	38.54	5.36429180242631e-10
7987526	90416	C15orf57	rs2412544	15	0	38.54	5.36429180242631e-10
7987526	90416	C15orf57	rs8026605	15	0	38.09	6.75554758663326e-10
7987526	90416	C15orf57	rs9972363	15	2.05365625544182e-05	27.48	1.58727471028323e-07
7987526	90416	C15orf57	rs8025458	15	3.5265394789723e-05	25.77	3.84620599086884e-07
7987526	90416	C15orf57	rs9806410	15	3.5265394789723e-05	25.77	3.84620599086884e-07
7987526	90416	C15orf57	rs999197	15	3.62805586878462e-05	25.57	4.26620988119553e-07
7987526	90416	C15orf57	rs9672313	15	4.56300123827969e-05	24.94	5.91425017788252e-07
7987526	90416	C15orf57	rs12908114	15	4.74247579746399e-05	24.87	6.13294416933681e-07
7987526	90416	C15orf57	rs11070279	15	4.74247579746399e-05	24.87	6.13294416933681e-07
7987526	90416	C15orf57	rs11857247	15	7.75308339234634e-05	24.22	8.59352447325558e-07
7987526	90416	C15orf57	rs733299	15	0.000650417408608203	18.99	1.31405330832853e-05
7987526	90416	C15orf57	rs667623	15	0.0373401941328806	10.1	0.00148269324321258
7987526	90416	C15orf57	rs2290379	15	0.0409327717062594	9.89	0.00166179369442378
7987526	90416	C15orf57	rs1530942	15	0.0409327717062594	9.89	0.00166179369442378
7987526	90416	C15orf57	rs3803354	15	0.0409327717062594	9.89	0.00166179369442378
7987526	90416	C15orf57	rs10518696	15	0.0409327717062594	9.89	0.00166179369442378
8152962	23639	LRRC6	rs11988034	8	0	76.05	2.76572316215181e-18
8152962	23639	LRRC6	rs1048490	8	0	76.05	2.76572316215181e-18
8152962	23639	LRRC6	rs10216529	8	0	76.05	2.76572316215181e-18
8152962	23639	LRRC6	rs3909640	8	0	66.97	2.75670442680096e-16
8152962	23639	LRRC6	rs2739024	8	0	38.7	4.94209056318109e-10
8152962	23639	LRRC6	rs11996730	8	2.75923052374135e-06	34.38	4.53358097549077e-09
8152962	23639	LRRC6	rs4480107	8	9.66909037104398e-06	28.52	9.27356005591358e-08
8152962	23639	LRRC6	rs2052701	8	1.91620067696421e-05	27.72	1.40205663541318e-07
8152962	23639	LRRC6	rs2280871	8	2.0172773232565e-05	27.19	1.84410038730689e-07
8152962	23639	LRRC6	rs3843562	8	2.01235920194157e-05	27.15	1.88265199569723e-07
8152962	23639	LRRC6	rs11780202	8	3.19602415308882e-05	26.37	2.81884856518374e-07
8152962	23639	LRRC6	rs4736424	8	3.19602415308882e-05	26.37	2.81884856518374e-07
8152962	23639	LRRC6	rs7464815	8	4.37848237901296e-05	25.08	5.50003601944181e-07
8152962	23639	LRRC6	rs10283307	8	4.37848237901296e-05	25.08	5.50003601944181e-07
8152962	23639	LRRC6	rs2272681	8	0.00011242165656548	23.47	1.26876844956282e-06
8152962	23639	LRRC6	rs2293979	8	0.00011242165656548	23.47	1.26876844956282e-06
8152962	23639	LRRC6	rs7841637	8	0.000156431726531812	22.77	1.82593913827907e-06
8152962	23639	LRRC6	rs2357508	8	0.000302457990590355	21.05	4.47452852398132e-06
8152962	23639	LRRC6	rs10097529	8	0.000454396425389312	19.89	8.20282762322263e-06
8152962	23639	LRRC6	rs2467970	8	0.00108013443571712	17.91	2.31600990441062e-05
8152962	23639	LRRC6	rs2467979	8	0.00108013443571712	17.91	2.31600990441062e-05
8152962	23639	LRRC6	rs7004199	8	0.00227540901054269	16.26	5.52173887760006e-05
8152962	23639	LRRC6	rs1425706	8	0.0023490210790355	16.2	5.69941162333185e-05
8152962	23639	LRRC6	rs890210	8	0.00328438145554881	15.49	8.29428951865765e-05
8152962	23639	LRRC6	rs3843561	8	0.0136981319314381	12.38	0.000433957150545919
8152962	23639	LRRC6	rs2357507	8	0.0347477118690668	10.26	0.00135945679989927
7961295	259289	TAS2R43	rs2597963	12	0	75.71	3.28539545848063e-18
7961295	259289	TAS2R43	rs2708342	12	0	75.71	3.28539545848063e-18
7961295	259289	TAS2R43	rs2599396	12	0	75.71	3.28539545848063e-18
7961295	259289	TAS2R43	rs7297949	12	0	72.36	1.79311868133189e-17
7961295	259289	TAS2R43	rs10772420	12	0	70.79	3.97346017425629e-17
7961295	259289	TAS2R43	rs2010481	12	0	70.79	3.97346017425629e-17
7961295	259289	TAS2R43	rs10845296	12	0	41.73	1.0478869952976e-10
7961295	259289	TAS2R43	rs2597974	12	0	37.42	9.52404477823507e-10
7961295	259289	TAS2R43	rs1650019	12	0	37.12	1.11078572144165e-09
7961295	259289	TAS2R43	rs7315843	12	9.22768342866818e-06	31.77	1.73552853120693e-08
7961295	259289	TAS2R43	rs7313683	12	9.05580449345807e-06	31.54	1.95373918574016e-08
7961295	259289	TAS2R43	rs7980237	12	8.75895213462565e-06	31.15	2.38839361907042e-08
7961295	259289	TAS2R43	rs2708377	12	9.77305309468759e-06	29.4	5.88776427451728e-08
7961295	259289	TAS2R43	rs10845289	12	9.17626370836053e-06	28.58	8.99060202963983e-08
7961295	259289	TAS2R43	rs1451772	12	0.000104079987001899	23.63	1.16753050131601e-06
7961295	259289	TAS2R43	rs1551191	12	0.000216568118722109	21.88	2.90243227314589e-06
7961295	259289	TAS2R43	rs7307031	12	0.000576847361646858	19.24	1.15272595191529e-05
7961295	259289	TAS2R43	rs10845279	12	0.000576847361646858	19.24	1.15272595191529e-05
7961295	259289	TAS2R43	rs12226919	12	0.000576847361646858	19.24	1.15272595191529e-05
7961295	259289	TAS2R43	rs12226920	12	0.000576847361646858	19.24	1.15272595191529e-05
7961295	259289	TAS2R43	rs7304447	12	0.000576847361646858	19.24	1.15272595191529e-05
7961295	259289	TAS2R43	rs10772413	12	0.000670794282510501	18.94	1.34894474231705e-05
7961295	259289	TAS2R43	rs11054150	12	0.00117412612675538	17.71	2.57270567339957e-05
7910591	84284	NTPCR	rs1555394	1	0	74.97	4.77921190446997e-18
7910591	84284	NTPCR	rs3820124	1	0	74.97	4.77921190446997e-18
7910591	84284	NTPCR	rs4649418	1	0	72.96	1.32304258935741e-17
7910591	84284	NTPCR	rs1045158	1	0	64.05	1.21301292360545e-15
7910591	84284	NTPCR	rs2885	1	0	63.17	1.89614411406025e-15
7910591	84284	NTPCR	rs3766496	1	0	51.01	9.18966028640385e-13
7910591	84284	NTPCR	rs743195	1	0	37.07	1.13963649243184e-09
7910591	84284	NTPCR	rs12744791	1	0	36.38	1.62360754578051e-09
7910591	84284	NTPCR	rs6424262	1	1.03307143378544e-05	30.52	3.30442311605716e-08
7910591	84284	NTPCR	rs3766491	1	0.000322008158243829	20.87	4.91532926016906e-06
7910591	84284	NTPCR	rs6702102	1	0.00667309222452605	13.98	0.000184765617845791
7910591	84284	NTPCR	rs10910644	1	0.0143712095972937	12.28	0.000457838370858115
8153430	93100	NAPRT1	rs1809148	8	0	74.37	6.47657820819709e-18
8153430	93100	NAPRT1	rs10282929	8	0	57.2	3.93671178614789e-14
8153430	93100	NAPRT1	rs4874156	8	0	42.71	6.34869038731768e-11
8153430	93100	NAPRT1	rs2382962	8	0	37.74	8.08300118906723e-10
8153430	93100	NAPRT1	rs1062391	8	5.16796380513174e-06	33.35	7.69778200865042e-09
8153430	93100	NAPRT1	rs4874159	8	8.6321704276925e-06	30.92	2.68886482247232e-08
8153430	93100	NAPRT1	rs3812448	8	8.6321704276925e-06	30.92	2.68886482247232e-08
8153430	93100	NAPRT1	rs4873814	8	1.01452217768227e-05	29.99	4.34280158956013e-08
8153430	93100	NAPRT1	rs12677473	8	2.0232413891455e-05	27.26	1.77852899403464e-07
8153430	93100	NAPRT1	rs10097337	8	0.000143900906586774	22.96	1.65407513641327e-06
8153430	93100	NAPRT1	rs11549789	8	0.00114384896151175	17.79	2.46676326593996e-05
8153430	93100	NAPRT1	rs12541647	8	0.00121845747737399	17.62	2.69736675389982e-05
8153430	93100	NAPRT1	rs3750203	8	0.00124994841252009	17.56	2.7838290418707e-05
8153430	93100	NAPRT1	rs13266821	8	0.00138918281567184	17.33	3.14187425724813e-05
8153430	93100	NAPRT1	rs4873815	8	0.00183776223688734	16.7	4.37809984773183e-05
8153430	93100	NAPRT1	rs4874147	8	0.0453950934305844	9.63	0.0019142460869758
8140144	155368	WBSCR27	rs6949053	7	0	74.24	6.91743466962888e-18
8140144	155368	WBSCR27	rs13223593	7	0	72.48	1.68733325507777e-17
8140144	155368	WBSCR27	rs4255023	7	0	68.79	1.09526665320049e-16
8140144	155368	WBSCR27	rs8629	7	0	68.79	1.09526665320049e-16
8140144	155368	WBSCR27	rs1127155	7	0	68.79	1.09526665320049e-16
8140144	155368	WBSCR27	rs9691413	7	0	68.79	1.09526665320049e-16
8140144	155368	WBSCR27	rs6968360	7	0	68.79	1.09526665320049e-16
8140144	155368	WBSCR27	rs11770024	7	0	65.8	4.99082342982504e-16
8140144	155368	WBSCR27	rs11767129	7	0	65.8	4.99082342982504e-16
8140144	155368	WBSCR27	rs13232536	7	0	64.31	1.06304818467764e-15
8140144	155368	WBSCR27	rs6460055	7	0	63.76	1.40538356232381e-15
8140144	155368	WBSCR27	rs10232827	7	0	62.33	2.90466379817865e-15
8140144	155368	WBSCR27	rs7796838	7	0	53.12	3.13781275881985e-13
8140144	155368	WBSCR27	rs7455225	7	0	51.72	6.40074032383293e-13
8140144	155368	WBSCR27	rs12536661	7	0	49.03	2.5207743702079e-12
8140144	155368	WBSCR27	rs13244770	7	0	40.33	2.14489947071412e-10
8140144	155368	WBSCR27	rs11767926	7	0	40.33	2.14489947071412e-10
8140144	155368	WBSCR27	rs9647713	7	0	40.08	2.43772066802741e-10
8140144	155368	WBSCR27	rs11763011	7	2.76908039147396e-06	34.46	4.3510160709289e-09
8140144	155368	WBSCR27	rs11764572	7	9.80706591642878e-06	29.45	5.73780394467746e-08
8140144	155368	WBSCR27	rs11979807	7	9.80706591642878e-06	29.45	5.73780394467746e-08
8140144	155368	WBSCR27	rs4484568	7	9.43912119404086e-06	28.96	7.38883843911266e-08
8140144	155368	WBSCR27	rs4131376	7	9.43912119404086e-06	28.96	7.38883843911266e-08
8140144	155368	WBSCR27	rs6979031	7	9.43912119404086e-06	28.96	7.38883843911266e-08
8140144	155368	WBSCR27	rs6460052	7	1.00306306105971e-05	28.51	9.32157984939032e-08
8140144	155368	WBSCR27	rs10266412	7	2.05493162670405e-05	27.49	1.57908872867205e-07
7956648	91419	XRCC6BP1	rs10877041	12	0	73.01	1.28994597960833e-17
7956648	91419	XRCC6BP1	rs2372309	12	0	73.01	1.28994597960833e-17
7956648	91419	XRCC6BP1	rs7299249	12	0	72.5	1.67031953138225e-17
7956648	91419	XRCC6BP1	rs10122	12	0	71.09	3.4129554888509e-17
7956648	91419	XRCC6BP1	rs7136981	12	0	70.33	5.0168913584351e-17
7956648	91419	XRCC6BP1	rs10783861	12	0	58.93	1.63382107530268e-14
7956648	91419	XRCC6BP1	rs1506884	12	0	58.75	1.79033545857735e-14
7956648	91419	XRCC6BP1	rs7954291	12	0	57.66	3.11574902961818e-14
7956648	91419	XRCC6BP1	rs2372379	12	0	57.66	3.11574902961818e-14
7956648	91419	XRCC6BP1	rs7960942	12	0	57.66	3.11574902961818e-14
7956648	91419	XRCC6BP1	rs11172400	12	0	52.55	4.19432748592257e-13
7956648	91419	XRCC6BP1	rs4630335	12	0	50.5	1.1916479393546e-12
7956648	91419	XRCC6BP1	rs1599750	12	0	41.61	1.11421889149532e-10
7956648	91419	XRCC6BP1	rs1506888	12	0	39.22	3.78641708451547e-10
7956648	91419	XRCC6BP1	rs17120182	12	0	39.22	3.78641708451547e-10
7956648	91419	XRCC6BP1	rs2002275	12	0	39.05	4.13089129479782e-10
7956648	91419	XRCC6BP1	rs2659665	12	0	38.78	4.74363346570998e-10
7956648	91419	XRCC6BP1	rs1599931	12	0	38.06	6.86022053543498e-10
7956648	91419	XRCC6BP1	rs10747786	12	0	38.06	6.86022053543498e-10
7956648	91419	XRCC6BP1	rs4760339	12	0	38.06	6.86022053543498e-10
7956648	91419	XRCC6BP1	rs7954957	12	0	36.07	1.90354976821587e-09
7956648	91419	XRCC6BP1	rs7967749	12	0.00373469076382234	15.22	9.56846697618158e-05
7956648	91419	XRCC6BP1	rs12422977	12	0.00967297094063077	13.16	0.000285988884782385
7956648	91419	XRCC6BP1	rs4760176	12	0.0130587911379508	12.49	0.000409136193760195
7917503	2635	GBP3	rs12121223	1	0	72.52	1.65347742027663e-17
7917503	2635	GBP3	rs12142922	1	0	66.02	4.46370503937563e-16
7917503	2635	GBP3	rs1074541	1	0	53.8	2.21972722017653e-13
7917503	2635	GBP3	rs2624	1	0	44.83	2.14904741472585e-11
7917503	2635	GBP3	rs1409150	1	2.88288954446679e-06	35.17	3.02142370291315e-09
7917503	2635	GBP3	rs10493822	1	5.22821445268921e-06	33.51	7.08985331851262e-09
7917503	2635	GBP3	rs2390679	1	9.55101673150237e-06	29.16	6.6640896970857e-08
7917503	2635	GBP3	rs10922563	1	9.55101673150237e-06	29.16	6.6640896970857e-08
7917503	2635	GBP3	rs4656078	1	0.00036181489685419	20.48	6.02576115176209e-06
7917503	2635	GBP3	rs2031913	1	0.000479239242501977	19.78	8.6887107288562e-06
7917503	2635	GBP3	rs4656083	1	0.00057107436169604	19.26	1.14071320524866e-05
7917503	2635	GBP3	rs1329120	1	0.00118722133352498	17.68	2.61360255358085e-05
7917503	2635	GBP3	rs2026043	1	0.00271345138327194	15.89	6.7132490400422e-05
7917503	2635	GBP3	rs7555039	1	0.00485323183839471	14.66	0.000128749747711223
7917503	2635	GBP3	rs6683705	1	0.00485323183839471	14.66	0.000128749747711223
7917503	2635	GBP3	rs12740160	1	0.00575460940551107	14.29	0.000156695109217799
7917503	2635	GBP3	rs1969962	1	0.00815181924124425	13.54	0.000233532394669139
7917503	2635	GBP3	rs2031834	1	0.0141718136473922	12.31	0.000450537972796575
7917503	2635	GBP3	rs6675866	1	0.0171732512482349	11.88	0.000567399412997703
7917503	2635	GBP3	rs6660788	1	0.039700397210871	9.96	0.00159978054466254
7917503	2635	GBP3	rs6428490	1	0.039700397210871	9.96	0.00159978054466254
7917503	2635	GBP3	rs6428492	1	0.039700397210871	9.96	0.00159978054466254
7917503	2635	GBP3	rs2077694	1	0.039700397210871	9.96	0.00159978054466254
7941444	1521	CTSW	rs583887	11	0	72.47	1.69590501760821e-17
7941444	1521	CTSW	rs687672	11	0	72.47	1.69590501760821e-17
7941444	1521	CTSW	rs568617	11	0	72.47	1.69590501760821e-17
7941444	1521	CTSW	rs656980	11	0	72.47	1.69590501760821e-17
7941444	1521	CTSW	rs622614	11	0	71.2	3.22788106306201e-17
7941444	1521	CTSW	rs10791830	11	0	68.77	1.10643075033377e-16
7941444	1521	CTSW	rs7940691	11	0	49.66	1.82835795259122e-12
7941444	1521	CTSW	rs2231884	11	0	45.33	1.66479401782639e-11
7941444	1521	CTSW	rs11227332	11	4.94267586876027e-06	32.68	1.08649443823599e-08
7941444	1521	CTSW	rs7102454	11	8.98704701206992e-06	31.47	2.02545553585472e-08
7941444	1521	CTSW	rs10896050	11	9.26773351232507e-06	28.73	8.32047646275024e-08
7941444	1521	CTSW	rs11227306	11	1.08905235217921e-05	28.43	9.71481783521103e-08
7941444	1521	CTSW	rs501630	11	0.000169986251962417	22.59	2.00525634460991e-06
7941444	1521	CTSW	rs614520	11	0.000220849010222953	21.8	3.02600134350871e-06
7941444	1521	CTSW	rs635375	11	0.00054877386145635	19.4	1.06007059862011e-05
7941444	1521	CTSW	rs13817	11	0.00054877386145635	19.4	1.06007059862011e-05
7941444	1521	CTSW	rs659857	11	0.00054877386145635	19.4	1.06007059862011e-05
7941444	1521	CTSW	rs648732	11	0.00054877386145635	19.4	1.06007059862011e-05
7941444	1521	CTSW	rs630303	11	0.00054877386145635	19.4	1.06007059862011e-05
7941444	1521	CTSW	rs558114	11	0.00054877386145635	19.4	1.06007059862011e-05
7941444	1521	CTSW	rs570387	11	0.00109355367737513	17.89	2.34047686157586e-05
7941444	1521	CTSW	rs470192	11	0.00763336395996252	13.68	0.000216750607095685
7941444	1521	CTSW	rs491973	11	0.00763336395996252	13.68	0.000216750607095685
7941444	1521	CTSW	rs550435	11	0.0103055117932407	13.03	0.000306540549745652
7941444	1521	CTSW	rs1151523	11	0.0110458987250692	12.87	0.000333891609336585
7941444	1521	CTSW	rs528736	11	0.0238975071389954	11.14	0.000844858914345378
7941444	1521	CTSW	rs601887	11	0.0257018290439117	10.97	0.000925987603280105
7941444	1521	CTSW	rs653914	11	0.0271582083600406	10.84	0.000993307326473602
7941444	1521	CTSW	rs679581	11	0.0302671402801946	10.58	0.00114317659735665
7941444	1521	CTSW	rs11227311	11	0.0359977508079874	10.18	0.0014197218125951
7941444	1521	CTSW	rs624273	11	0.047955179426785	9.5	0.00205471897613181
7941444	1521	CTSW	rs593525	11	0.047955179426785	9.5	0.00205471897613181
8022941	25941	TPGS2	rs1045781	18	0	72.43	1.73062989311948e-17
8022941	25941	TPGS2	rs12373339	18	0	65.65	5.38549747478465e-16
8022941	25941	TPGS2	rs2303510	18	0	56.55	5.4787385996724e-14
8022941	25941	TPGS2	rs4799887	18	0	56.24	6.41432367986246e-14
8022941	25941	TPGS2	rs2303509	18	0	54.59	1.48489305721048e-13
8022941	25941	TPGS2	rs9962453	18	0	49.98	1.55321085501611e-12
8022941	25941	TPGS2	rs879567	18	0	49.98	1.55321085501611e-12
8022941	25941	TPGS2	rs754040	18	0	49.69	1.80061341897461e-12
8022941	25941	TPGS2	rs3744903	18	0	47.95	4.37228099402602e-12
8022941	25941	TPGS2	rs4799431	18	0	46.25	1.0408654741645e-11
8022941	25941	TPGS2	rs561021	18	0	43.43	4.39399726241473e-11
8022941	25941	TPGS2	rs621834	18	9.13931174922313e-06	31.66	1.83666411813724e-08
8022941	25941	TPGS2	rs525374	18	2.19322093211889e-05	26.99	2.04510769181751e-07
8022941	25941	TPGS2	rs1365510	18	0.0475402180779767	9.52	0.00203244581844667
7939087	120534	ARL14EP	rs1856142	11	0	72.16	1.98437575399223e-17
7939087	120534	ARL14EP	rs2183848	11	0	67.55	2.0541124668939e-16
7939087	120534	ARL14EP	rs522089	11	0	59.59	1.16827295566158e-14
7939087	120534	ARL14EP	rs639403	11	0	52.2	5.01261352412204e-13
7939087	120534	ARL14EP	rs6169	11	0	52.2	5.01261352412204e-13
7939087	120534	ARL14EP	rs676349	11	0	52.2	5.01261352412204e-13
7939087	120534	ARL14EP	rs615577	11	0	52.2	5.01261352412204e-13
7939087	120534	ARL14EP	rs553951	11	0	48.76	2.89279832084443e-12
7939087	120534	ARL14EP	rs4083926	11	0	46.73	8.14721849011987e-12
7939087	120534	ARL14EP	rs11605215	11	4.08422243711195e-05	25.29	4.9325941348811e-07
7939087	120534	ARL14EP	rs1222220	11	0.000217349780653125	21.87	2.91759721102905e-06
7939087	120534	ARL14EP	rs640245	11	0.00170567848635328	16.84	4.06670421025167e-05
7939087	120534	ARL14EP	rs2065418	11	0.00589805842408307	14.24	0.000160913548981421
7939087	120534	ARL14EP	rs1933343	11	0.00904997509262011	13.31	0.000263994362950525
7939087	120534	ARL14EP	rs1765139	11	0.00999092572460689	13.09	0.000296876351565599
7939087	120534	ARL14EP	rs1222208	11	0.00999092572460689	13.09	0.000296876351565599
7939087	120534	ARL14EP	rs10734405	11	0.0130001854196171	12.5	0.000406952017444959
7939087	120534	ARL14EP	rs2282300	11	0.019146726115767	11.63	0.000648965547607567
7939087	120534	ARL14EP	rs528292	11	0.0232656774822728	11.2	0.000817973319994396
7982712	90417	KNSTRN	rs17671250	15	0	72.13	2.01477373154288e-17
7982712	90417	KNSTRN	rs7164132	15	0	72.13	2.01477373154288e-17
7982712	90417	KNSTRN	rs7166991	15	0	72.08	2.06647571455908e-17
7982712	90417	KNSTRN	rs7169404	15	0	66.76	3.0665785106009e-16
7982712	90417	KNSTRN	rs7169262	15	0	66.76	3.0665785106009e-16
7982712	90417	KNSTRN	rs1898882	15	3.2139775017124e-05	26.44	2.71852197227874e-07
7982712	90417	KNSTRN	rs2034650	15	3.32949188095603e-05	26.23	3.03077424353298e-07
7982712	90417	KNSTRN	rs4334271	15	3.30588672617725e-05	26.12	3.2084341928011e-07
7982712	90417	KNSTRN	rs1453184	15	0.000268969405195335	21.35	3.8262075506708e-06
7982712	90417	KNSTRN	rs2289332	15	0.00885032630997926	13.36	0.000257048306655275
7982712	90417	KNSTRN	rs934937	15	0.0169310334569943	11.91	0.000558334001787275
7982712	90417	KNSTRN	rs4575496	15	0.0177491916173237	11.8	0.000592307210799939
7982712	90417	KNSTRN	rs2289330	15	0.0425420993772455	9.8	0.0017451186995289
7982712	90417	KNSTRN	rs12914315	15	0.0425420993772455	9.8	0.0017451186995289
7982712	90417	KNSTRN	rs1992272	15	0.0469708490646942	9.55	0.00199949417427538
7982712	90417	KNSTRN	rs7176592	15	0.0497861867849804	9.41	0.00215805226901449
7982712	90417	KNSTRN	rs11541643	15	0.0497861867849804	9.41	0.00215805226901449
8068919	8566	PDXK	rs2276528	21	0	71.98	2.17389545854276e-17
8068919	8566	PDXK	rs13050307	21	0	69.93	6.1446775764556e-17
8068919	8566	PDXK	rs13052408	21	3.30588672617725e-05	26.12	3.2084341928011e-07
8068919	8566	PDXK	rs6518323	21	6.31918580126661e-05	24.63	6.94619097448153e-07
8068919	8566	PDXK	rs1573338	21	0.000386202089710097	20.3	6.62005839055237e-06
8068919	8566	PDXK	rs2010795	21	0.000474221984623323	19.8	8.59826766372359e-06
8068919	8566	PDXK	rs1299	21	0.000931545430100187	18.21	1.97837357610947e-05
8068919	8566	PDXK	rs762407	21	0.00506520691714533	14.57	0.000135047541132573
8068919	8566	PDXK	rs2838361	21	0.00774648183606288	13.65	0.000220241320452157
8068919	8566	PDXK	rs7527	21	0.0165574784440248	11.96	0.000543548707239421
8068919	8566	PDXK	rs11089102	21	0.0171732512482349	11.88	0.000567399412997703
8068919	8566	PDXK	rs4566449	21	0.0258107383060675	10.96	0.000930998169393971
8068919	8566	PDXK	rs9979356	21	0.0258107383060675	10.96	0.000930998169393971
8068919	8566	PDXK	rs9974754	21	0.0373401941328806	10.1	0.00148269324321258
8068919	8566	PDXK	rs3761385	21	0.0439174786747378	9.72	0.0018227351663914
7924897	126731	CCSAP	rs237787	1	0	71.48	2.80082770606245e-17
7924897	126731	CCSAP	rs237802	1	0	71.48	2.80082770606245e-17
7924897	126731	CCSAP	rs237749	1	0	67.92	1.70265345539815e-16
7924897	126731	CCSAP	rs237756	1	0	43.65	3.92677126455565e-11
7924897	126731	CCSAP	rs12048819	1	9.32531298337038e-06	31.89	1.63154950610737e-08
7924897	126731	CCSAP	rs2069372	1	9.32531298337038e-06	31.89	1.63154950610737e-08
7924897	126731	CCSAP	rs10799523	1	8.75895213462565e-06	31.15	2.38839361907042e-08
7924897	126731	CCSAP	rs10737440	1	9.47572870036672e-06	29	7.23782987174001e-08
7924897	126731	CCSAP	rs9660826	1	0.0184299121040337	11.71	0.000621651197291592
7924897	126731	CCSAP	rs237777	1	0.0184299121040337	11.71	0.000621651197291592
7924897	126731	CCSAP	rs12084468	1	0.0184299121040337	11.71	0.000621651197291592
7924897	126731	CCSAP	rs10916463	1	0.0184299121040337	11.71	0.000621651197291592
7924897	126731	CCSAP	rs1088	1	0.0184299121040337	11.71	0.000621651197291592
7924897	126731	CCSAP	rs237799	1	0.0184299121040337	11.71	0.000621651197291592
7924897	126731	CCSAP	rs237807	1	0.0184299121040337	11.71	0.000621651197291592
7924897	126731	CCSAP	rs2941079	1	0.0345993158460592	10.27	0.00135210802890327
8003068	10200	MPHOSPH6	rs2967327	16	0	71.42	2.88730589482892e-17
8003068	10200	MPHOSPH6	rs3829545	16	0	70.3	5.09376957010105e-17
8003068	10200	MPHOSPH6	rs2967371	16	0	68.48	1.28170947100278e-16
8003068	10200	MPHOSPH6	rs1064208	16	0	68.1	1.55410665707707e-16
8003068	10200	MPHOSPH6	rs12445041	16	0	67.6	2.00267567338362e-16
8003068	10200	MPHOSPH6	rs4889467	16	0	63.12	1.94489244299147e-15
8003068	10200	MPHOSPH6	rs12597171	16	0	52.55	4.19432748592257e-13
8003068	10200	MPHOSPH6	rs1134847	16	0	51.22	8.25730491712266e-13
8003068	10200	MPHOSPH6	rs7202258	16	0	48.96	2.61235977174998e-12
8003068	10200	MPHOSPH6	rs2967355	16	0	48.96	2.61235977174998e-12
8003068	10200	MPHOSPH6	rs6564982	16	0	44	3.28375864987338e-11
8003068	10200	MPHOSPH6	rs4243230	16	0	41.37	1.2597594779487e-10
8003068	10200	MPHOSPH6	rs918759	16	0	40.78	1.70367810446538e-10
8003068	10200	MPHOSPH6	rs2967383	16	2.13209627588968e-05	27.06	1.97237243674176e-07
8041644	130271	PLEKHH2	rs9309103	2	0	71.34	3.00677937174641e-17
8041644	130271	PLEKHH2	rs12473033	2	0	64.34	1.04698434541254e-15
8041644	130271	PLEKHH2	rs2888878	2	0	60	9.48573757107384e-15
8041644	130271	PLEKHH2	rs7571775	2	0	51.29	7.96804969448041e-13
8041644	130271	PLEKHH2	rs6736105	2	0	50.48	1.20385398708426e-12
8041644	130271	PLEKHH2	rs6710610	2	0	47.17	6.50890907556148e-12
8041644	130271	PLEKHH2	rs3828297	2	0	44.22	2.93467571586969e-11
8041644	130271	PLEKHH2	rs9309105	2	0	40.22	2.26913259415848e-10
8041644	130271	PLEKHH2	rs6716337	2	0	36.88	1.25628060747451e-09
8041644	130271	PLEKHH2	rs13412979	2	0	36.88	1.25628060747451e-09
8041644	130271	PLEKHH2	rs10179648	2	8.67371935117549e-06	31	2.58028430416042e-08
8041644	130271	PLEKHH2	rs7558302	2	9.30639960227255e-06	28.81	7.9837827009965e-08
8041644	130271	PLEKHH2	rs7571080	2	2.02210374201592e-05	27.25	1.78775129748047e-07
8041644	130271	PLEKHH2	rs919688	2	4.40082144900841e-05	25.14	5.33154048319053e-07
8041644	130271	PLEKHH2	rs6740739	2	0.000326564742916554	20.83	5.01905941738709e-06
8041644	130271	PLEKHH2	rs11886047	2	0.00111284327539714	17.86	2.37766512756391e-05
8041644	130271	PLEKHH2	rs11897432	2	0.00140816502598384	17.29	3.208710330961e-05
8041644	130271	PLEKHH2	rs4952676	2	0.00160957160044892	16.99	3.7577211803569e-05
8041644	130271	PLEKHH2	rs4953002	2	0.00160957160044892	16.99	3.7577211803569e-05
8041644	130271	PLEKHH2	rs6716551	2	0.0043833978353052	14.88	0.000114571278662861
7898594	3362	HTR6	rs7533981	1	0	71.3	3.0683580851461e-17
7898594	3362	HTR6	rs4515815	1	0	71.3	3.0683580851461e-17
7898594	3362	HTR6	rs10159394	1	0	71.23	3.17917208644063e-17
7898594	3362	HTR6	rs9659997	1	0	65.97	4.5783893602536e-16
7898594	3362	HTR6	rs9064	1	0	47.44	5.67135241459713e-12
7898594	3362	HTR6	rs10799831	1	0	45.78	1.3230749551586e-11
7898594	3362	HTR6	rs11582254	1	0	45.06	1.91088964469089e-11
7898594	3362	HTR6	rs6689496	1	0	45.06	1.91088964469089e-11
7898594	3362	HTR6	rs6699866	1	0	43.45	4.34931646637121e-11
7898594	3362	HTR6	rs1883567	1	0	41.35	1.27271460901028e-10
7898594	3362	HTR6	rs1115163	1	8.88452777148433e-06	31.33	2.17689689318267e-08
7898594	3362	HTR6	rs2294630	1	8.43706385938393e-06	30.61	3.15463611908856e-08
7898594	3362	HTR6	rs3934191	1	1.07537110897037e-05	28.49	9.41836822642468e-08
7898594	3362	HTR6	rs3087566	1	0.00680501083059257	13.93	0.00018974572293276
7898594	3362	HTR6	rs2143292	1	0.0150841692531291	12.17	0.000485643062815993
7898594	3362	HTR6	rs3748748	1	0.0150841692531291	12.17	0.000485643062815993
7898594	3362	HTR6	rs1977101	1	0.0195665647406747	11.58	0.000666649416127071
7898594	3362	HTR6	rs1805054	1	0.0195665647406747	11.58	0.000666649416127071
7898594	3362	HTR6	rs12132648	1	0.0264660124530812	10.9	0.000961642600724615
7898594	3362	HTR6	rs860847	1	0.0264660124530812	10.9	0.000961642600724615
7898594	3362	HTR6	rs1770489	1	0.0290089091668799	10.68	0.00108300061168496
7898594	3362	HTR6	rs10917512	1	0.0310310275394598	10.52	0.00118089484491377
7898594	3362	HTR6	rs753612	1	0.0437453568486633	9.73	0.00181284487920815
7946380	9866	TRIM66	rs10840106	11	0	70.77	4.01394617973585e-17
7946380	9866	TRIM66	rs10840112	11	0	70.77	4.01394617973585e-17
7946380	9866	TRIM66	rs10840114	11	0	52.17	5.08978093687772e-13
7946380	9866	TRIM66	rs931756	11	4.79296383474045e-06	32.24	1.36256552986122e-08
7946380	9866	TRIM66	rs4929908	11	9.93142248934978e-06	29.63	5.22893632270473e-08
7946380	9866	TRIM66	rs10840101	11	0.000167745741979764	22.64	1.95374423974195e-06
7946380	9866	TRIM66	rs905290	11	0.000364628305942852	20.45	6.12095560823552e-06
7946380	9866	TRIM66	rs10769947	11	0.000374202619347432	20.37	6.38225317213909e-06
7946380	9866	TRIM66	rs10840108	11	0.000831872550719359	18.48	1.716966425498e-05
7946380	9866	TRIM66	rs7925000	11	0.000831872550719359	18.48	1.716966425498e-05
7946380	9866	TRIM66	rs7928370	11	0.00094009718484158	18.18	2.00978342140874e-05
7946380	9866	TRIM66	rs10840115	11	0.00232428454486488	16.22	5.63955753341649e-05
7946380	9866	TRIM66	rs2073685	11	0.00531937424203423	14.47	0.00014240962790411
7946380	9866	TRIM66	rs10840111	11	0.00561652620451718	14.35	0.000151779695065757
7946380	9866	TRIM66	rs905289	11	0.0182597180498915	11.73	0.000615005925480334
7946380	9866	TRIM66	rs885114	11	0.0391785906730448	9.99	0.00157392604423988
7946380	9866	TRIM66	rs10128597	11	0.0463913254486915	9.58	0.00196708406241201
7946380	9866	TRIM66	rs2036423	11	0.0495891300214997	9.42	0.00214631521255002
8007949	124989	EFCAB13	rs11867253	17	0	70.59	4.39740445059389e-17
8007949	124989	EFCAB13	rs2317676	17	0	70.59	4.39740445059389e-17
8007949	124989	EFCAB13	rs12709458	17	3.30016278001561e-05	26.1	3.24184016539299e-07
8007949	124989	EFCAB13	rs11868894	17	0.00052544366112681	19.54	9.85150762542585e-06
8007949	124989	EFCAB13	rs4525555	17	0.00299127175592714	15.67	7.54108655586916e-05
8007949	124989	EFCAB13	rs2292699	17	0.00919733812193258	13.27	0.00026968720566305
8007949	124989	EFCAB13	rs11655536	17	0.0133466068357384	12.44	0.000420235783146286
8007949	124989	EFCAB13	rs12452359	17	0.0222575556856391	11.3	0.000775070909245685
8078805	93	ACVR2B	rs7373930	3	0	70.57	4.44221175627508e-17
8078805	93	ACVR2B	rs6599203	3	0	69.76	6.69774342086334e-17
8078805	93	ACVR2B	rs2070988	3	0	48.79	2.84888662115295e-12
8078805	93	ACVR2B	rs2051211	3	0	45.49	1.53420123986071e-11
8078805	93	ACVR2B	rs564242	3	0	38.89	4.4837158828874e-10
8078805	93	ACVR2B	rs2186457	3	0	36.94	1.21820894563382e-09
8078805	93	ACVR2B	rs2300669	3	2.81539787303321e-06	34.74	3.7680926426358e-09
8078805	93	ACVR2B	rs2070489	3	9.2367157773843e-06	31.79	1.71774877808193e-08
8078805	93	ACVR2B	rs2268755	3	9.00543486154369e-06	31.49	2.00470021342294e-08
8078805	93	ACVR2B	rs7374458	3	9.00543486154369e-06	31.49	2.00470021342294e-08
8078805	93	ACVR2B	rs196376	3	1.02382973638277e-05	30.14	4.01954468271855e-08
8078805	93	ACVR2B	rs13085153	3	9.36767286476327e-06	28.87	7.74025143121901e-08
8078805	93	ACVR2B	rs11710235	3	4.02363889438107e-05	25.33	4.83135809221768e-07
8078805	93	ACVR2B	rs1002675	3	0.000145970792309613	22.88	1.72436773972224e-06
8078805	93	ACVR2B	rs6792762	3	0.000170863737646116	22.54	2.05813096810266e-06
8078805	93	ACVR2B	rs7373805	3	0.000176712795729296	22.34	2.28399272015327e-06
8078805	93	ACVR2B	rs13074025	3	0.000176712795729296	22.34	2.28399272015327e-06
8078805	93	ACVR2B	rs4147025	3	0.000206311777004383	22.04	2.67027219466614e-06
8078805	93	ACVR2B	rs1046048	3	0.000221839630329866	21.78	3.05770979643816e-06
8078805	93	ACVR2B	rs1058945	3	0.000221839630329866	21.78	3.05770979643816e-06
8078805	93	ACVR2B	rs151618	3	0.00172296070688407	16.81	4.13150138250935e-05
8078805	93	ACVR2B	rs169045	3	0.00225175584567341	16.28	5.46376094470769e-05
8078805	93	ACVR2B	rs6809970	3	0.00350909697774772	15.35	8.93209278983788e-05
8078805	93	ACVR2B	rs196381	3	0.00506520691714533	14.57	0.000135047541132573
8078805	93	ACVR2B	rs17037638	3	0.00506520691714533	14.57	0.000135047541132573
8078805	93	ACVR2B	rs12634016	3	0.00954132734934095	13.19	0.00028144689796916
8078805	93	ACVR2B	rs820296	3	0.0143712095972937	12.28	0.000457838370858115
8078805	93	ACVR2B	rs704943	3	0.0143712095972937	12.28	0.000457838370858115
8078805	93	ACVR2B	rs843890	3	0.0143712095972937	12.28	0.000457838370858115
8078805	93	ACVR2B	rs820292	3	0.0143712095972937	12.28	0.000457838370858115
8078805	93	ACVR2B	rs704952	3	0.0232656774822728	11.2	0.000817973319994396
8078805	93	ACVR2B	rs11717146	3	0.0306323198262384	10.55	0.00116188087415646
8138258	221806	VWDE	rs17444259	7	0	70.34	4.99152409651224e-17
8138258	221806	VWDE	rs6968277	7	0	70.2	5.35864384335986e-17
8138258	221806	VWDE	rs1595802	7	0	57.59	3.22862872611728e-14
8138258	221806	VWDE	rs2216050	7	0	57.34	3.66622636454098e-14
8138258	221806	VWDE	rs2033871	7	0	53.66	2.3836730907013e-13
8138258	221806	VWDE	rs10262667	7	0	46.63	8.57375741804314e-12
8138258	221806	VWDE	rs847901	7	0	41.7	1.06408987896961e-10
8138258	221806	VWDE	rs7808979	7	0	41.43	1.22168074654209e-10
8138258	221806	VWDE	rs17544637	7	0	41.4	1.24057387071475e-10
8138258	221806	VWDE	rs6949562	7	0	41.05	1.48384168697453e-10
8138258	221806	VWDE	rs10270931	7	2.77116828092268e-06	34.47	4.32871931166733e-09
8138258	221806	VWDE	rs848011	7	5.26026330100444e-06	33.58	6.83923456963299e-09
8138258	221806	VWDE	rs1550390	7	5.07437512799247e-06	33.11	8.7089661573597e-09
8138258	221806	VWDE	rs848013	7	1.04676930589912e-05	30.48	3.37326250785575e-08
8138258	221806	VWDE	rs920428	7	3.53688489810769e-05	25.8	3.78688470581507e-07
8138258	221806	VWDE	rs17542243	7	3.53688489810769e-05	25.8	3.78688470581507e-07
8138258	221806	VWDE	rs1371607	7	7.14019009024806e-05	24.46	7.58686995472756e-07
8138258	221806	VWDE	rs6954047	7	0.000729086237527948	18.77	1.47468669295388e-05
8138258	221806	VWDE	rs7795828	7	0.00138918281567184	17.33	3.14187425724813e-05
8138258	221806	VWDE	rs1440024	7	0.00531937424203423	14.47	0.00014240962790411
8138258	221806	VWDE	rs12699367	7	0.00675097832081307	13.95	0.00018773765577684
8138258	221806	VWDE	rs17165906	7	0.00971877571037284	13.15	0.000287519243401653
8138258	221806	VWDE	rs17165910	7	0.00971877571037284	13.15	0.000287519243401653
8138258	221806	VWDE	rs3823844	7	0.00971877571037284	13.15	0.000287519243401653
8138258	221806	VWDE	rs4721095	7	0.00971877571037284	13.15	0.000287519243401653
8138258	221806	VWDE	rs847976	7	0.0103055117932407	13.03	0.000306540549745652
8138258	221806	VWDE	rs12669338	7	0.0111462562201111	12.85	0.000337479243759468
8138258	221806	VWDE	rs17165995	7	0.011246840120961	12.83	0.00034110575560318
8138258	221806	VWDE	rs17166028	7	0.011246840120961	12.83	0.00034110575560318
8138258	221806	VWDE	rs10234185	7	0.011858427877708	12.71	0.000363705427761376
8138258	221806	VWDE	rs2883954	7	0.0128829739829495	12.52	0.000402618889069256
8138258	221806	VWDE	rs17165942	7	0.0164232984778478	11.98	0.000537745839636684
8138258	221806	VWDE	rs2356486	7	0.0194702737792589	11.59	0.000663074121790696
8138258	221806	VWDE	rs4721066	7	0.0300252172335981	10.6	0.00113087660052791
8138258	221806	VWDE	rs963323	7	0.0335567433175572	10.34	0.00130178012012168
8138258	221806	VWDE	rs7786075	7	0.0335567433175572	10.34	0.00130178012012168
8138258	221806	VWDE	rs1060700	7	0.0386552709120579	10.02	0.00154849468130802
8138258	221806	VWDE	rs3815528	7	0.0391785906730448	9.99	0.00157392604423988
8138258	221806	VWDE	rs6460929	7	0.0391785906730448	9.99	0.00157392604423988
8138258	221806	VWDE	rs2192828	7	0.0391785906730448	9.99	0.00157392604423988
8138258	221806	VWDE	rs1861311	7	0.0473504284068826	9.53	0.00202140120130142
8138258	221806	VWDE	rs2356167	7	0.0473504284068826	9.53	0.00202140120130142
8138258	221806	VWDE	rs1100135	7	0.0473504284068826	9.53	0.00202140120130142
8029065	593	BCKDHA	rs3745290	19	0	69.95	6.08269051086356e-17
8029065	593	BCKDHA	rs10853751	19	0	69.95	6.08269051086356e-17
8029065	593	BCKDHA	rs892044	19	0	69.95	6.08269051086356e-17
8029065	593	BCKDHA	rs11670757	19	0	69.95	6.08269051086356e-17
8029065	593	BCKDHA	rs284652	19	0	69.95	6.08269051086356e-17
8029065	593	BCKDHA	rs4674	19	0	69.04	9.64865277493905e-17
8029065	593	BCKDHA	rs284661	19	0	68.1	1.55410665707707e-16
8029065	593	BCKDHA	rs284663	19	0	68	1.63495532172454e-16
8029065	593	BCKDHA	rs2231940	19	0	66.77	3.05106176773725e-16
8029065	593	BCKDHA	rs284662	19	0	66.51	3.4812305968918e-16
8029065	593	BCKDHA	rs17318596	19	0	58.85	1.70161772250318e-14
8029065	593	BCKDHA	rs11879090	19	0	44.93	2.04205258568499e-11
8029065	593	BCKDHA	rs284653	19	0	42.27	7.95027995350573e-11
8029065	593	BCKDHA	rs1025497	19	4.89334074987066e-06	32.5	1.19192530585499e-08
8029065	593	BCKDHA	rs1046909	19	8.84045406784759e-06	31.27	2.24522476310236e-08
8029065	593	BCKDHA	rs11083616	19	9.97527409196661e-06	29.7	5.04348208414243e-08
8029065	593	BCKDHA	rs7260605	19	8.40310232452682e-05	24.07	9.28963519769088e-07
8029065	593	BCKDHA	rs2241714	19	0.00137698452890069	17.36	3.09266692102128e-05
8029065	593	BCKDHA	rs4803455	19	0.00176822307381378	16.76	4.24181159869127e-05
8029065	593	BCKDHA	rs2241715	19	0.0052417501399887	14.5	0.000140159542629564
8029065	593	BCKDHA	rs1800469	19	0.0052417501399887	14.5	0.000140159542629564
8029065	593	BCKDHA	rs1529717	19	0.0319781681019606	10.45	0.00122649455349037
8044605	654433	LOC654433	rs7589901	2	0	69.9	6.23884506304531e-17
8044605	654433	LOC654433	rs4849179	2	0	66.58	3.35977708137649e-16
8044605	654433	LOC654433	rs895412	2	0	47.66	5.0692995713607e-12
8044605	654433	LOC654433	rs1110839	2	0	46.53	9.02264654206e-12
8044605	654433	LOC654433	rs902696	2	0	44.36	2.73212827343265e-11
8044605	654433	LOC654433	rs2276561	2	0	44.36	2.73212827343265e-11
8044605	654433	LOC654433	rs1015754	2	0	38.05	6.89547112828089e-10
8044605	654433	LOC654433	rs2863242	2	1.01068651154993e-05	29.9	4.5491283214077e-08
8044605	654433	LOC654433	rs11123169	2	1.03921708501504e-05	28.5	9.36984880761076e-08
8044605	654433	LOC654433	rs11691437	2	3.54033337115282e-05	25.81	3.76731546079873e-07
8044605	654433	LOC654433	rs2863244	2	8.63239088274407e-05	24.04	9.43550190847477e-07
8044605	654433	LOC654433	rs4848320	2	0.000143470177589684	22.97	1.64549308826292e-06
8044605	654433	LOC654433	rs4848323	2	0.000210777824429623	21.96	2.78392526574774e-06
8044605	654433	LOC654433	rs6734610	2	0.000563250372954218	19.29	1.12292936351695e-05
8044605	654433	LOC654433	rs895415	2	0.00119760197908717	17.66	2.6412294481855e-05
8044605	654433	LOC654433	rs708633	2	0.00119760197908717	17.66	2.6412294481855e-05
8044605	654433	LOC654433	rs10209795	2	0.00162805832634088	16.96	3.81757014028371e-05
8044605	654433	LOC654433	rs13388160	2	0.00398576173569661	15.07	0.000103596706164995
8044605	654433	LOC654433	rs10864913	2	0.0114065457987445	12.8	0.000346619351134667
8044605	654433	LOC654433	rs12476056	2	0.0275291365256729	10.81	0.0010095330253805
8141361	81392	OR2AE1	rs2572009	7	0	69.76	6.69774342086334e-17
8141361	81392	OR2AE1	rs2527899	7	0	69.76	6.69774342086334e-17
8141361	81392	OR2AE1	rs2082744	7	0	66.35	3.77558875491693e-16
8141361	81392	OR2AE1	rs474229	7	0	61.05	5.56435192302507e-15
8141361	81392	OR2AE1	rs2527897	7	0	40.69	1.78397788587674e-10
8141361	81392	OR2AE1	rs2572011	7	2.98827935398014e-06	35.57	2.46047798679091e-09
8141361	81392	OR2AE1	rs2527900	7	2.83628263774641e-06	34.88	3.50664507201189e-09
8141361	81392	OR2AE1	rs2527923	7	2.81190465841842e-06	34.72	3.80700306185026e-09
8141361	81392	OR2AE1	rs2099446	7	4.84787034356519e-06	32.2	1.39090755598991e-08
8141361	81392	OR2AE1	rs6962405	7	3.01604844121308e-05	26.61	2.4895186031467e-07
8141361	81392	OR2AE1	rs2404977	7	3.44702756918042e-05	25.95	3.503754377819e-07
8141361	81392	OR2AE1	rs2525550	7	0.000119769259360893	23.26	1.41512724930294e-06
8141361	81392	OR2AE1	rs2525539	7	0.000378772098537396	20.34	6.48310137854325e-06
8141361	81392	OR2AE1	rs651430	7	0.0048307109207943	14.67	0.000128068499674024
8141361	81392	OR2AE1	rs800672	7	0.0048307109207943	14.67	0.000128068499674024
8141361	81392	OR2AE1	rs11974610	7	0.0145553095112354	12.25	0.00046525815807105
8141361	81392	OR2AE1	rs2525549	7	0.0187884221300729	11.67	0.00063516010362158
8049969	26751	SH3YL1	rs7605824	2	0	69.57	7.37501350775367e-17
8049969	26751	SH3YL1	rs17714252	2	0	69.57	7.37501350775367e-17
8049969	26751	SH3YL1	rs2290911	2	0	68.34	1.37601276580075e-16
8049969	26751	SH3YL1	rs3791221	2	0	68.34	1.37601276580075e-16
8049969	26751	SH3YL1	rs9213	2	0	62.31	2.93431294168064e-15
8049969	26751	SH3YL1	rs6721594	2	0	51.75	6.30368244032083e-13
8049969	26751	SH3YL1	rs7583166	2	0	38	7.07446309897069e-10
8049969	26751	SH3YL1	rs7565795	2	8.43383558809314e-06	30.6	3.17093744941603e-08
8049969	26751	SH3YL1	rs366330	2	3.3318898302609e-05	26.24	3.01512071843037e-07
8049969	26751	SH3YL1	rs6710764	2	0.000341864458082589	20.68	5.42800099642587e-06
8049969	26751	SH3YL1	rs7556816	2	0.000431009649823888	20.02	7.66364107565485e-06
8049969	26751	SH3YL1	rs3828329	2	0.000431009649823888	20.02	7.66364107565485e-06
8049969	26751	SH3YL1	rs381726	2	0.00121845747737399	17.62	2.69736675389982e-05
8049969	26751	SH3YL1	rs7609512	2	0.00218070297522995	16.35	5.26561624267658e-05
8049969	26751	SH3YL1	rs6708541	2	0.0024784564910847	16.08	6.07219543283723e-05
8049969	26751	SH3YL1	rs10205435	2	0.00595989712004707	14.22	0.000162632780891693
8049969	26751	SH3YL1	rs2864044	2	0.00736275520020885	13.76	0.000207712104528052
8049969	26751	SH3YL1	rs12714402	2	0.00736275520020885	13.76	0.000207712104528052
8049969	26751	SH3YL1	rs17041717	2	0.0109552377998376	12.89	0.000330342431263391
8049969	26751	SH3YL1	rs6707786	2	0.0130001854196171	12.5	0.000406952017444959
8049969	26751	SH3YL1	rs6548221	2	0.0150841692531291	12.17	0.000485643062815993
8049969	26751	SH3YL1	rs13033859	2	0.020712689767195	11.46	0.000711103000083523
8049969	26751	SH3YL1	rs373375	2	0.0481754929533311	9.49	0.00206594820907749
8141922	375611	SLC26A5	rs17149018	7	0	69.57	7.37501350775367e-17
8141922	375611	SLC26A5	rs4286873	7	0	52.02	5.4938202175553e-13
8141922	375611	SLC26A5	rs3823992	7	9.75376477003211e-06	29.37	5.97961892742077e-08
8141922	375611	SLC26A5	rs362719	7	3.62374152433246e-05	25.51	4.40095963239337e-07
8141922	375611	SLC26A5	rs10268808	7	0.00669694581103356	13.97	0.000185750993866242
8141922	375611	SLC26A5	rs3808035	7	0.0143071913088923	12.29	0.000455391735964188
8141922	375611	SLC26A5	rs7804867	7	0.0280367625279332	10.76	0.00103717383123023
8141922	375611	SLC26A5	rs2711881	7	0.0434011131965143	9.75	0.00179322715185006
8031387	9437	NCR1	rs7249884	19	0	69.36	8.2035632766854e-17
8031387	9437	NCR1	rs4806608	19	0.000854554283393153	18.43	1.76261038891196e-05
8031387	9437	NCR1	rs1433097	19	0.0208054379950436	11.45	0.000714939996695097
8031387	9437	NCR1	rs269919	19	0.0220687512848663	11.32	0.000766767133043464
8031387	9437	NCR1	rs269918	19	0.032263934857197	10.43	0.00123984742969477
8031387	9437	NCR1	rs1865097	19	0.0471606387357884	9.54	0.00201041743366205
7929511	953	ENTPD1	rs3181131	10	0	69.24	8.718184815966e-17
7929511	953	ENTPD1	rs2275759	10	0	66.56	3.39403893205632e-16
7929511	953	ENTPD1	rs2051052	10	0	66.56	3.39403893205632e-16
7929511	953	ENTPD1	rs3814159	10	0	60.52	7.28346917987683e-15
7929511	953	ENTPD1	rs4582902	10	0	60.52	7.28346917987683e-15
7929511	953	ENTPD1	rs11188513	10	0	38.19	6.41804923573582e-10
7929511	953	ENTPD1	rs10882651	10	0	37.02	1.16923758046788e-09
7929511	953	ENTPD1	rs535449	10	2.95541233685861e-06	35.46	2.60342350043393e-09
7929511	953	ENTPD1	rs501819	10	2.95541233685861e-06	35.46	2.60342350043393e-09
7929511	953	ENTPD1	rs10882649	10	7.41761146985863e-05	24.36	7.9910838109184e-07
7929511	953	ENTPD1	rs11188484	10	7.41761146985863e-05	24.36	7.9910838109184e-07
7929511	953	ENTPD1	rs3192654	10	0.000166828220429873	22.65	1.94360220422829e-06
7929511	953	ENTPD1	rs7074866	10	0.000170333129842347	22.57	2.02624068742046e-06
7929511	953	ENTPD1	rs3949478	10	0.000172396733641921	22.5	2.10143595601244e-06
7929511	953	ENTPD1	rs4258314	10	0.000204273107931541	22.07	2.62886270711036e-06
7929511	953	ENTPD1	rs10748634	10	0.00101812223519677	18.03	2.17451058507119e-05
7929511	953	ENTPD1	rs11188531	10	0.00267769663538747	15.92	6.60767862031001e-05
7929511	953	ENTPD1	rs12783226	10	0.00291232512964238	15.73	7.30562589109567e-05
7929511	953	ENTPD1	rs11188410	10	0.00404126079034422	15.04	0.000105256460816211
7929511	953	ENTPD1	rs3818833	10	0.00404126079034422	15.04	0.000105256460816211
7929511	953	ENTPD1	rs3181121	10	0.0041841732453707	14.97	0.000109234061414674
7929511	953	ENTPD1	rs10882690	10	0.00818749921859369	13.53	0.000234780046924878
7929511	953	ENTPD1	rs10509688	10	0.0107943229163457	12.93	0.000323357782926065
7929511	953	ENTPD1	rs10882684	10	0.0121837048981901	12.65	0.000375565677465615
7929511	953	ENTPD1	rs11595248	10	0.0160801633458395	12.03	0.000523510763654532
7929511	953	ENTPD1	rs4917718	10	0.0303881018034928	10.57	0.00114937726358784
7929511	953	ENTPD1	rs2275272	10	0.0344509198230515	10.28	0.00134479946913223
7929511	953	ENTPD1	rs1933168	10	0.0404148881883437	9.92	0.00163492381750507
8140386	51657	STYXL1	rs7788926	7	0	68.58	1.2183347785659e-16
8140386	51657	STYXL1	rs7794040	7	0	68.58	1.2183347785659e-16
8140386	51657	STYXL1	rs3801472	7	0	68.58	1.2183347785659e-16
8140386	51657	STYXL1	rs8509	7	0	62.74	2.35876175213411e-15
8140386	51657	STYXL1	rs17148944	7	0	47.77	4.79269981759915e-12
8140386	51657	STYXL1	rs7804781	7	0	40.75	1.73003441394324e-10
8140386	51657	STYXL1	rs9649679	7	0	40.75	1.73003441394324e-10
8140386	51657	STYXL1	rs6978677	7	0.000323297179392743	20.86	4.94105833604462e-06
8140386	51657	STYXL1	rs17685	7	0.00321941921321828	15.53	8.1206219545145e-05
8140386	51657	STYXL1	rs7785025	7	0.00632186105576316	14.1	0.000173343782164112
8140386	51657	STYXL1	rs1104878	7	0.0115124826811719	12.78	0.000350344929501945
8140386	51657	STYXL1	rs6953665	7	0.0115124826811719	12.78	0.000350344929501945
8140386	51657	STYXL1	rs10952840	7	0.0115124826811719	12.78	0.000350344929501945
8140386	51657	STYXL1	rs10227345	7	0.0147467110537664	12.22	0.000472799309459049
8140386	51657	STYXL1	rs10476	7	0.0149442774174819	12.19	0.000480463833195527
8140386	51657	STYXL1	rs6953065	7	0.0160106226337005	12.04	0.000520709715916055
8140386	51657	STYXL1	rs10954732	7	0.0391785906730448	9.99	0.00157392604423988
8112746	55255	WDR41	rs11742115	5	0	68.26	1.43298496222829e-16
8112746	55255	WDR41	rs10070168	5	0	67.56	2.04372044817726e-16
8112746	55255	WDR41	rs1123168	5	0	64.7	8.7214864112891e-16
8112746	55255	WDR41	rs919224	5	0	60.23	8.43960305088738e-15
8112746	55255	WDR41	rs690280	5	0	59.55	1.19226142851681e-14
8112746	55255	WDR41	rs4273585	5	0	58.99	1.58475310376534e-14
8112746	55255	WDR41	rs33198	5	0	58.71	1.82710515858751e-14
8112746	55255	WDR41	rs90682	5	0	58.31	2.23903085343952e-14
8112746	55255	WDR41	rs179815	5	0	58.21	2.35578529174327e-14
8112746	55255	WDR41	rs163032	5	0	58.21	2.35578529174327e-14
8112746	55255	WDR41	rs6872745	5	0	57.93	2.71613074364826e-14
8112746	55255	WDR41	rs335625	5	0	56.43	5.82350536390342e-14
8112746	55255	WDR41	rs335622	5	0	55.09	1.15135194522004e-13
8112746	55255	WDR41	rs3846672	5	0	54.9	1.26821007951793e-13
8112746	55255	WDR41	rs33204	5	0	53.05	3.25164988794948e-13
8112746	55255	WDR41	rs335636	5	0	52.75	3.78823341641578e-13
8112746	55255	WDR41	rs163035	5	0	52.75	3.78823341641578e-13
8112746	55255	WDR41	rs335635	5	0	49.44	2.04532469398911e-12
8112746	55255	WDR41	rs3846673	5	0	48.01	4.24050886600255e-12
8112746	55255	WDR41	rs40594	5	0	47.95	4.37228099402602e-12
8112746	55255	WDR41	rs335624	5	0	47.44	5.67135241459713e-12
8112746	55255	WDR41	rs448293	5	0	47.44	5.67135241459713e-12
8112746	55255	WDR41	rs2046046	5	9.47761326867676e-06	32.07	1.48716162756172e-08
8112746	55255	WDR41	rs335643	5	4.13674471619033e-05	25.22	5.11490177767832e-07
8112746	55255	WDR41	rs3101866	5	0.000156431726531812	22.77	1.82593913827907e-06
8112746	55255	WDR41	rs6874493	5	0.000354016962098477	20.56	5.77911066834641e-06
8112746	55255	WDR41	rs13178853	5	0.000495218339393768	19.71	9.01285014608748e-06
8112746	55255	WDR41	rs17751031	5	0.00071209608178863	18.83	1.42901654501947e-05
8112746	55255	WDR41	rs2114950	5	0.000893735331689312	18.32	1.86736416969912e-05
8112746	55255	WDR41	rs10514104	5	0.000893735331689312	18.32	1.86736416969912e-05
8112746	55255	WDR41	rs1903262	5	0.000904390142810462	18.28	1.90698814981049e-05
8112746	55255	WDR41	rs6453330	5	0.000904390142810462	18.28	1.90698814981049e-05
8112746	55255	WDR41	rs2360040	5	0.00288924962529449	15.75	7.22879388261805e-05
8112746	55255	WDR41	rs890717	5	0.0143712095972937	12.28	0.000457838370858115
8112746	55255	WDR41	rs11951639	5	0.023476812124889	11.18	0.000826837724550976
8112746	55255	WDR41	rs6453323	5	0.0253771846353453	11	0.000911118877153712
8112746	55255	WDR41	rs335640	5	0.0282548613620265	10.74	0.00104844334509817
8112746	55255	WDR41	rs6893108	5	0.039004655160436	10	0.00156540225800255
7893512	3735	KARS	rs1874022	16	0	67.88	1.73754699009831e-16
7893512	3735	KARS	rs6564270	16	0	54.88	1.28118137246171e-13
7893512	3735	KARS	rs964632	16	0	43.64	3.94688774314835e-11
7893512	3735	KARS	rs7189895	16	0	42.81	6.03230047901594e-11
7893512	3735	KARS	rs2641801	16	0	39.59	3.13283392646639e-10
7893512	3735	KARS	rs2641806	16	0	37.57	8.81904939081293e-10
7893512	3735	KARS	rs2550886	16	0	36.45	1.56633129210222e-09
7893512	3735	KARS	rs2550887	16	0	36.35	1.64879210835252e-09
7893512	3735	KARS	rs2550911	16	0	36.02	1.95302606870083e-09
7893512	3735	KARS	rs2641805	16	5.33167837269225e-06	33.83	6.01442179345237e-09
7893512	3735	KARS	rs2738808	16	5.33167837269225e-06	33.83	6.01442179345237e-09
7893512	3735	KARS	rs7199936	16	5.33167837269225e-06	33.83	6.01442179345237e-09
7893512	3735	KARS	rs2641804	16	5.02165016381302e-06	32.97	9.35919692642617e-09
7893512	3735	KARS	rs6564267	16	9.38962431303562e-06	31.96	1.57380101963671e-08
7893512	3735	KARS	rs3784934	16	1.00456591244815e-05	29.78	4.83958940964601e-08
7893512	3735	KARS	rs4149501	16	0.000443905424920958	19.95	7.94939550495297e-06
7893512	3735	KARS	rs8048818	16	0.000552150882514273	19.38	1.07123070066118e-05
7893512	3735	KARS	rs3784932	16	0.000552150882514273	19.38	1.07123070066118e-05
7893512	3735	KARS	rs7202717	16	0.000552150882514273	19.38	1.07123070066118e-05
7893512	3735	KARS	rs11645180	16	0.00115094866121712	17.77	2.49283069914181e-05
7893512	3735	KARS	rs11149841	16	0.00266439437695149	15.93	6.57286084264298e-05
7893512	3735	KARS	rs8053257	16	0.00725527224540451	13.79	0.000204421414313996
7893512	3735	KARS	rs11866630	16	0.00725527224540451	13.79	0.000204421414313996
7893512	3735	KARS	rs9934159	16	0.00766697244086735	13.67	0.000217907940275337
7893512	3735	KARS	rs5010692	16	0.00766697244086735	13.67	0.000217907940275337
7893512	3735	KARS	rs2550888	16	0.0329773208670676	10.38	0.00127387694652264
8118833	54887	UHRF1BP1	rs11759151	6	0	67.87	1.74638158480934e-16
8118833	54887	UHRF1BP1	rs9469917	6	0	67.87	1.74638158480934e-16
8118833	54887	UHRF1BP1	rs3734264	6	0	67.87	1.74638158480934e-16
8118833	54887	UHRF1BP1	rs4513788	6	0	64.94	7.72136803924527e-16
8118833	54887	UHRF1BP1	rs11755393	6	0	63.71	1.44150985083613e-15
8118833	54887	UHRF1BP1	rs2814953	6	0	61.1	5.42481399164917e-15
8118833	54887	UHRF1BP1	rs2764211	6	0	61.1	5.42481399164917e-15
8118833	54887	UHRF1BP1	rs9462027	6	0	53.69	2.34755112604434e-13
8118833	54887	UHRF1BP1	rs6457796	6	0	53.69	2.34755112604434e-13
8118833	54887	UHRF1BP1	rs6932930	6	0	38.78	4.74363346570998e-10
8118833	54887	UHRF1BP1	rs9462014	6	4.96376354389864e-06	32.74	1.05346873151014e-08
8118833	54887	UHRF1BP1	rs9469913	6	4.96376354389864e-06	32.74	1.05346873151014e-08
8118833	54887	UHRF1BP1	rs847851	6	8.68102946579912e-06	31.02	2.55383250793725e-08
8118833	54887	UHRF1BP1	rs9462007	6	3.55742389730282e-05	25.88	3.63313991302078e-07
8118833	54887	UHRF1BP1	rs1737727	6	0.000120698449785858	23.25	1.42250447889016e-06
8118833	54887	UHRF1BP1	rs3734261	6	0.0011618614489021	17.74	2.53245177718486e-05
8118833	54887	UHRF1BP1	rs7761391	6	0.00202793947080406	16.5	4.86500741851036e-05
8118833	54887	UHRF1BP1	rs13205210	6	0.00202793947080406	16.5	4.86500741851036e-05
8118833	54887	UHRF1BP1	rs7743724	6	0.00331999470124361	15.47	8.38251973810006e-05
8118833	54887	UHRF1BP1	rs847861	6	0.00389348287737495	15.13	0.000100355787280153
8118833	54887	UHRF1BP1	rs3734266	6	0.0148125665083383	12.21	0.000475340342531001
8118833	54887	UHRF1BP1	rs847848	6	0.037961725575091	10.06	0.00151523226482584
8118833	54887	UHRF1BP1	rs2985	6	0.0384801725456512	10.03	0.00154011037105093
7957253	144321	GLIPR1L2	rs11180483	12	0	67.76	1.84657890598618e-16
7957253	144321	GLIPR1L2	rs10785190	12	0	67.76	1.84657890598618e-16
7957253	144321	GLIPR1L2	rs7969930	12	0	66.87	2.90014940721765e-16
7957253	144321	GLIPR1L2	rs11180540	12	0	65.33	6.33495896113897e-16
7957253	144321	GLIPR1L2	rs12422952	12	0	64.78	8.37448503781181e-16
7957253	144321	GLIPR1L2	rs4882622	12	0	55.46	9.53802497254344e-14
7957253	144321	GLIPR1L2	rs10879912	12	0	55.46	9.53802497254344e-14
7957253	144321	GLIPR1L2	rs7300308	12	0	55.46	9.53802497254344e-14
7957253	144321	GLIPR1L2	rs4623941	12	0	52.65	3.9861089795252e-13
7957253	144321	GLIPR1L2	rs3087687	12	0	50.12	1.44625391612977e-12
7957253	144321	GLIPR1L2	rs11180470	12	0	49.73	1.76427497170555e-12
7957253	144321	GLIPR1L2	rs10879903	12	0	48.43	3.42291500423133e-12
7957253	144321	GLIPR1L2	rs11837697	12	0	46.67	8.40052347077535e-12
7957253	144321	GLIPR1L2	rs4882687	12	0	46.26	1.03556657609366e-11
7957253	144321	GLIPR1L2	rs11180523	12	0	45.89	1.25082833270739e-11
7957253	144321	GLIPR1L2	rs10785191	12	0	45.89	1.25082833270739e-11
7957253	144321	GLIPR1L2	rs1697752	12	0	36.63	1.42816788623019e-09
7957253	144321	GLIPR1L2	rs4565938	12	0	36.45	1.56633129210222e-09
7957253	144321	GLIPR1L2	rs11180553	12	9.35549245501735e-06	28.86	7.78031684757054e-08
7957253	144321	GLIPR1L2	rs12579473	12	3.5265394789723e-05	25.77	3.84620599086884e-07
7957253	144321	GLIPR1L2	rs10879901	12	3.5265394789723e-05	25.77	3.84620599086884e-07
7957253	144321	GLIPR1L2	rs7306925	12	0.00928647123297232	13.25	0.00027257986971028
7957253	144321	GLIPR1L2	rs15513	12	0.0490199026482669	9.45	0.0021114910066706
7957253	144321	GLIPR1L2	rs2306391	12	0.0490199026482669	9.45	0.0021114910066706
7957253	144321	GLIPR1L2	rs3741495	12	0.0490199026482669	9.45	0.0021114910066706
7957253	144321	GLIPR1L2	rs11540407	12	0.0490199026482669	9.45	0.0021114910066706
7957253	144321	GLIPR1L2	rs2070162	12	0.0490199026482669	9.45	0.0021114910066706
8006409	8851	CDK5R1	rs11656631	17	0	67.45	2.16098498035499e-16
8006409	8851	CDK5R1	rs11655031	17	0	60.5	7.35784791797441e-15
8006409	8851	CDK5R1	rs4287613	17	0	52.94	3.43894400250458e-13
8006409	8851	CDK5R1	rs1018866	17	0	48.73	2.93738737568819e-12
8006409	8851	CDK5R1	rs12162135	17	0	36.75	1.34290617914374e-09
8006409	8851	CDK5R1	rs2249246	17	4.46257006946527e-05	24.98	5.79281053384705e-07
8006409	8851	CDK5R1	rs756787	17	4.46257006946527e-05	24.98	5.79281053384705e-07
8006409	8851	CDK5R1	rs4132610	17	9.39731752700341e-05	23.86	1.03602276789407e-06
8006409	8851	CDK5R1	rs4523973	17	9.43963962564631e-05	23.84	1.04684298921156e-06
8006409	8851	CDK5R1	rs756785	17	0.000106534614738802	23.58	1.19826525761926e-06
8006409	8851	CDK5R1	rs2285428	17	0.000106534614738802	23.58	1.19826525761926e-06
8006409	8851	CDK5R1	rs4794921	17	0.000170506568782312	22.56	2.03681532276174e-06
8006409	8851	CDK5R1	rs2519865	17	0.000813066259669809	18.53	1.67250959849752e-05
8006409	8851	CDK5R1	rs2706755	17	0.00397067468528107	15.08	0.000103049328255722
8006409	8851	CDK5R1	rs2519866	17	0.0130587911379508	12.49	0.000409136193760195
8006409	8851	CDK5R1	rs6505300	17	0.0171732512482349	11.88	0.000567399412997703
8006409	8851	CDK5R1	rs8065475	17	0.0328348798637373	10.39	0.00126699623626761
8006409	8851	CDK5R1	rs1034593	17	0.0328348798637373	10.39	0.00126699623626761
8068612	7485	WRB	rs2836999	21	0	67.43	2.18301795909102e-16
8068612	7485	WRB	rs2837006	21	0	67.43	2.18301795909102e-16
8068612	7485	WRB	rs2836995	21	0	50.42	1.24122796939007e-12
8068612	7485	WRB	rs3761372	21	0	45.22	1.76097504775573e-11
8068612	7485	WRB	rs2837017	21	0	43.69	3.84732636323584e-11
8068612	7485	WRB	rs2244352	21	0	42.9	5.76106579281638e-11
8068612	7485	WRB	rs2837034	21	0	37.11	1.11649677145215e-09
8068612	7485	WRB	rs2837029	21	0	36.73	1.35675404235762e-09
8068612	7485	WRB	rs11575939	21	2.73558877759098e-06	34.26	4.82191338882527e-09
8068612	7485	WRB	rs2836992	21	5.01325326918374e-06	32.95	9.45597463222642e-09
8068612	7485	WRB	rs2049823	21	2.03688806123999e-05	27.5	1.57094505615581e-07
8068612	7485	WRB	rs2837022	21	3.34283844600515e-05	26.29	2.93806031043241e-07
8068612	7485	WRB	rs2249651	21	0.000100836595849275	23.72	1.11418637746677e-06
8068612	7485	WRB	rs2070865	21	0.000209561505566445	21.97	2.76945735533417e-06
8068612	7485	WRB	rs940625	21	0.000343673302119939	20.67	5.45642391031791e-06
8068612	7485	WRB	rs2837020	21	0.000358391840264125	20.52	5.90114260478801e-06
8068612	7485	WRB	rs2009713	21	0.00137698452890069	17.36	3.09266692102128e-05
8068612	7485	WRB	rs2063999	21	0.00703420418762504	13.85	0.000197996736945992
8068612	7485	WRB	rs8127431	21	0.0074366118754569	13.74	0.000209935497613947
8068612	7485	WRB	rs3827209	21	0.0074366118754569	13.74	0.000209935497613947
8068612	7485	WRB	rs1735137	21	0.018694829656809	11.68	0.000631755330930331
8068612	7485	WRB	rs2837048	21	0.0223532486121964	11.29	0.000779256814602957
8068612	7485	WRB	rs2178881	21	0.0253771846353453	11	0.000911118877153712
8068612	7485	WRB	rs2026267	21	0.0391785906730448	9.99	0.00157392604423988
8068612	7485	WRB	rs2735306	21	0.0391785906730448	9.99	0.00157392604423988
8023871	284273	ZADH2	rs1132845	18	0	67.25	2.3917080476549e-16
8023871	284273	ZADH2	rs9240	18	0	67.05	2.64707592886276e-16
8023871	284273	ZADH2	rs2292233	18	0	66.85	2.92972232733996e-16
8023871	284273	ZADH2	rs7230037	18	0	63.81	1.37016304758535e-15
8023871	284273	ZADH2	rs1866730	18	0	39.46	3.34848580550406e-10
8023871	284273	ZADH2	rs787583	18	3.34283844600515e-05	26.29	2.93806031043241e-07
8023871	284273	ZADH2	rs629126	18	0.000259972001023857	21.41	3.70832015582071e-06
8023871	284273	ZADH2	rs1047521	18	0.000259972001023857	21.41	3.70832015582071e-06
8023871	284273	ZADH2	rs4891050	18	0.000395337114301651	20.25	6.79534624946012e-06
8023871	284273	ZADH2	rs590483	18	0.000484042149637245	19.76	8.78010895767119e-06
8023871	284273	ZADH2	rs9950997	18	0.00293540063399028	15.71	7.38327942499497e-05
8023871	284273	ZADH2	rs632157	18	0.00293540063399028	15.71	7.38327942499497e-05
8023871	284273	ZADH2	rs670630	18	0.00739968353783288	13.75	0.000208820819710062
8023871	284273	ZADH2	rs7231415	18	0.0121265483636451	12.66	0.000373562215098037
8023871	284273	ZADH2	rs609303	18	0.0126100398950097	12.57	0.000391988579109066
8023871	284273	ZADH2	rs10163698	18	0.0168508169247922	11.92	0.000555344807081293
8023871	284273	ZADH2	rs11151109	18	0.0189756070766008	11.65	0.000642025349825136
8133770	57639	CCDC146	rs10488499	7	0	67.06	2.63368265631728e-16
8133770	57639	CCDC146	rs17230060	7	0	65.96	4.60167756439827e-16
8133770	57639	CCDC146	rs7810066	7	0.00034005561404524	20.69	5.39972667938662e-06
8133770	57639	CCDC146	rs3095471	7	0.00155314858527469	17.05	3.64083750330445e-05
8133770	57639	CCDC146	rs3114306	7	0.00155314858527469	17.05	3.64083750330445e-05
8133770	57639	CCDC146	rs3108430	7	0.00228723559297734	16.25	5.55095944807408e-05
8133770	57639	CCDC146	rs3114325	7	0.00291232512964238	15.73	7.30562589109567e-05
8133770	57639	CCDC146	rs3108406	7	0.00317363958036405	15.56	7.99277607281911e-05
8133770	57639	CCDC146	rs3114315	7	0.00394050058444998	15.1	0.000101963288686342
8133770	57639	CCDC146	rs3114317	7	0.00394050058444998	15.1	0.000101963288686342
8133770	57639	CCDC146	rs1111665	7	0.00395558763486552	15.09	0.000102504860961449
8133770	57639	CCDC146	rs10252204	7	0.0041841732453707	14.97	0.000109234061414674
8133770	57639	CCDC146	rs2056708	7	0.00424981255296274	14.94	0.000110984737479153
8133770	57639	CCDC146	rs3108433	7	0.00487410009688429	14.65	0.000129434644072252
8133770	57639	CCDC146	rs3108440	7	0.00487410009688429	14.65	0.000129434644072252
8133770	57639	CCDC146	rs3108428	7	0.00722017756870859	13.8	0.000203336229894922
8133770	57639	CCDC146	rs17805954	7	0.00941778219942139	13.22	0.00027697761801865
8133770	57639	CCDC146	rs3930016	7	0.0159385284722903	12.05	0.000517923795645918
8133770	57639	CCDC146	rs3114329	7	0.0302671402801946	10.58	0.00114317659735665
7896654	4869	NPM1	rs11134696	5	0	67.01	2.70133387442403e-16
7896654	4869	NPM1	rs10463007	5	0	66.8	3.00498122722496e-16
7896654	4869	NPM1	rs28411384	5	0	51.53	7.05113522909148e-13
7896654	4869	NPM1	rs12189191	5	0	51.53	7.05113522909148e-13
7896654	4869	NPM1	rs11745536	5	3.20392364468177e-05	26.4	2.77540482412746e-07
7896654	4869	NPM1	rs4302608	5	3.20392364468177e-05	26.4	2.77540482412746e-07
7896654	4869	NPM1	rs2043278	5	3.6193759151962e-05	25.62	4.15708315758129e-07
7896654	4869	NPM1	rs7715167	5	0.000140643965294255	23.07	1.56209091952713e-06
7896654	4869	NPM1	rs3112453	5	0.00054877386145635	19.4	1.06007059862011e-05
7896654	4869	NPM1	rs10073796	5	0.000637534171627357	19.03	1.2867938006456e-05
7896654	4869	NPM1	rs4559013	5	0.00336686380421641	15.44	8.51663890789497e-05
7896654	4869	NPM1	rs10065728	5	0.00371627334953475	15.23	9.51793512722262e-05
7896654	4869	NPM1	rs4868080	5	0.00493670487235304	14.62	0.000131511420619718
7896654	4869	NPM1	rs4076077	5	0.00554794813745304	14.38	0.000149380513661162
7896654	4869	NPM1	rs9313543	5	0.00586713907610108	14.25	0.000160060808433423
7896654	4869	NPM1	rs2914339	5	0.023476812124889	11.18	0.000826837724550976
7896654	4869	NPM1	rs1545033	5	0.0481754929533311	9.49	0.00206594820907749
8014916	94103	ORMDL3	rs17608925	17	0	66.86	2.91489834832026e-16
8014916	94103	ORMDL3	rs2305480	17	0	47.98	4.30589049539305e-12
8014916	94103	ORMDL3	rs10852936	17	0	43.88	3.49138368865028e-11
8014916	94103	ORMDL3	rs2872507	17	0	43.88	3.49138368865028e-11
8014916	94103	ORMDL3	rs4795405	17	0	43.15	5.06998965391534e-11
8014916	94103	ORMDL3	rs3744246	17	0	42.47	7.17747123310455e-11
8014916	94103	ORMDL3	rs4795403	17	0	42.47	7.17747123310455e-11
8014916	94103	ORMDL3	rs12603332	17	0	40.22	2.26913259415848e-10
8014916	94103	ORMDL3	rs2305479	17	0	39.9	2.67303201630396e-10
8014916	94103	ORMDL3	rs7216389	17	0	39.33	3.57900006117439e-10
8014916	94103	ORMDL3	rs7219923	17	0	39.33	3.57900006117439e-10
8014916	94103	ORMDL3	rs7224129	17	0	39.33	3.57900006117439e-10
8014916	94103	ORMDL3	rs2290400	17	0	38.93	4.39277735471545e-10
8014916	94103	ORMDL3	rs12950743	17	3.03705228066252e-06	35.89	2.0877750852701e-09
8014916	94103	ORMDL3	rs8067378	17	3.03705228066252e-06	35.89	2.0877750852701e-09
8014916	94103	ORMDL3	rs11557467	17	2.98038569155841e-06	35.55	2.4858704722673e-09
8014916	94103	ORMDL3	rs8079416	17	1.02667209405509e-05	30.18	3.93749038297716e-08
8014916	94103	ORMDL3	rs3902025	17	0.000314224082150252	20.93	4.76375383556557e-06
8014916	94103	ORMDL3	rs2060941	17	0.000422265467881609	20.06	7.50500626135369e-06
8014916	94103	ORMDL3	rs9635726	17	0.00629109821205381	14.11	0.000172424683340341
8014916	94103	ORMDL3	rs3859192	17	0.0178840658830223	11.78	0.000598704844102237
8014916	94103	ORMDL3	rs3826330	17	0.0337062016145102	10.33	0.00130885206134917
8015412	3728	JUP	rs7216371	17	0	66.59	3.34277612741478e-16
[truncated: 17,400 more rows]
