# Supplementary material for: Insight into Genotype-Phenotype Associations through eQTL Mapping in Multiple Cell Types in Health and Immune-Mediated Disease
Source: PLoS Genet. 2016 Mar 25;12(3):e1005908. doi: 10.1371/journal.pgen.1005908 (PMC4807835; doi:10.1371/journal.pgen.1005908)
Supplement: S1 Data — Compressed tarball containing a folder of eQTL summary statistics from each analysis. (GZ) [file pgen.1005908.s027.gz › S1_data/IBD_HV_all_cis_max_n/Joint_CD8_Tcell_allcis_maxn.txt]

PROBEID	ENTREZID	SYMBOL	snps	chr	fdr	scores	pval
8003607	400566	C17orf97	rs11150882	17	0	86.14	1.67637485227265e-20
8003607	400566	C17orf97	rs6565724	17	0	68.87	1.05172585508562e-16
8003607	400566	C17orf97	rs10871516	17	0	51.13	8.6446978653178e-13
8003607	400566	C17orf97	rs12951902	17	0	48.57	3.18707445362726e-12
8003607	400566	C17orf97	rs12450894	17	0.00581997268935283	14.64	0.000130123208455477
8003607	400566	C17orf97	rs8077538	17	0.00638615177250514	14.45	0.000143929856497157
7899394	9473	THEMIS2	rs6565	1	0	85.71	2.08356570592769e-20
7899394	9473	THEMIS2	rs7356	1	0	85.71	2.08356570592769e-20
7899394	9473	THEMIS2	rs2474470	1	0	85.71	2.08356570592769e-20
7899394	9473	THEMIS2	rs6564	1	0	83.98	4.9980549553583e-20
7899394	9473	THEMIS2	rs6676158	1	0	64.35	1.04168388114683e-15
7899394	9473	THEMIS2	rs4253940	1	0	64.35	1.04168388114683e-15
7899394	9473	THEMIS2	rs3766398	1	0	47.76	4.81720837125698e-12
7899394	9473	THEMIS2	rs3766400	1	0	47.53	5.41685940798607e-12
7899394	9473	THEMIS2	rs10902678	1	0	43.31	4.67189755932244e-11
7899394	9473	THEMIS2	rs17257252	1	0	40.83	1.66064109393355e-10
7899394	9473	THEMIS2	rs11247703	1	6.69110028295982e-06	31.69	1.80851022276118e-08
7899394	9473	THEMIS2	rs4908379	1	1.11463283335993e-05	28.94	7.4655224981643e-08
7899394	9473	THEMIS2	rs1467465	1	1.79093457115258e-05	26.62	2.47666652075822e-07
7899394	9473	THEMIS2	rs3813805	1	4.80662095118489e-05	24.82	6.29410134337859e-07
7899394	9473	THEMIS2	rs3813803	1	8.54442890124121e-05	23.11	1.52992942640367e-06
7899394	9473	THEMIS2	rs11399	1	0.000230489967042104	20.93	4.76375383556557e-06
7899394	9473	THEMIS2	rs11247723	1	0.000648711909522363	18.98	1.32095832767035e-05
7899394	9473	THEMIS2	rs10902682	1	0.00155080539391986	17.34	3.12538499481505e-05
7899394	9473	THEMIS2	rs11587393	1	0.00301465550767637	15.95	6.50377788222436e-05
7899394	9473	THEMIS2	rs3737807	1	0.0334657329635596	10.83	0.000998686379180259
8035808	163227	ZNF100	rs7252798	19	0	85.01	2.96859901003509e-20
8035808	163227	ZNF100	rs2457794	19	0	49.15	2.37118366321639e-12
8035808	163227	ZNF100	rs2435039	19	0	46.83	7.74191601166847e-12
8035808	163227	ZNF100	rs4809179	19	0	39.59	3.13283392646639e-10
8035808	163227	ZNF100	rs11672034	19	4.00285995214129e-06	34.02	5.45484854750822e-09
8035808	163227	ZNF100	rs10415147	19	3.96859632412908e-06	33.91	5.77212585101889e-09
8035808	163227	ZNF100	rs10404622	19	6.99462559473579e-06	32.17	1.41255092928783e-08
8035808	163227	ZNF100	rs8104675	19	6.0496213589794e-06	30.19	3.9172403613465e-08
8035808	163227	ZNF100	rs10403430	19	1.12585028206604e-05	29.03	7.12660620626496e-08
8035808	163227	ZNF100	rs7247886	19	1.10340005364406e-05	28.82	7.94266739836411e-08
8035808	163227	ZNF100	rs10423041	19	9.44849043860521e-05	22.64	1.95374423974195e-06
8035808	163227	ZNF100	rs11085492	19	0.000106717693465364	22.3	2.33206607981599e-06
8035808	163227	ZNF100	rs7259739	19	0.000684751122723567	18.91	1.37032467716007e-05
8035808	163227	ZNF100	rs12971926	19	0.0191683860212933	12.09	0.000506929743046445
8035808	163227	ZNF100	rs1397579	19	0.023337393956185	11.65	0.000642025349825136
8035808	163227	ZNF100	rs10854058	19	0.0260402935620192	11.41	0.00073049831487217
7950447	143570	XRRA1	rs4483614	11	0	84.47	3.90089199152522e-20
7950447	143570	XRRA1	rs2298746	11	0	84.47	3.90089199152522e-20
7950447	143570	XRRA1	rs4944961	11	0	78.42	8.33044694064126e-19
7950447	143570	XRRA1	rs10899060	11	0	77.87	1.10050188856495e-18
7950447	143570	XRRA1	rs4387374	11	0	77.68	1.21161992858614e-18
7950447	143570	XRRA1	rs3814726	11	0	76.29	2.44921019519641e-18
7950447	143570	XRRA1	rs590105	11	3.91983332227492e-06	33.63	6.66567158852467e-09
7950447	143570	XRRA1	rs1292895	11	3.90704808087107e-06	33.59	6.80416359924342e-09
7950447	143570	XRRA1	rs529488	11	3.90704808087107e-06	33.59	6.80416359924342e-09
7950447	143570	XRRA1	rs2033532	11	6.58787442485918e-06	31.51	1.98415793436921e-08
7950447	143570	XRRA1	rs9444	11	1.14920912649425e-05	29.4	5.88776427451728e-08
7950447	143570	XRRA1	rs594144	11	1.68096067798953e-05	26.85	2.19874350598853e-07
7950447	143570	XRRA1	rs512780	11	4.75129980072357e-05	24.67	6.80350214769725e-07
7950447	143570	XRRA1	rs488115	11	0.000135944025141822	21.95	2.79846900790457e-06
8107044	64167	ERAP2	rs4360063	5	0	84.06	4.79984421509008e-20
8107044	64167	ERAP2	rs10044354	5	0	84.06	4.79984421509008e-20
8107044	64167	ERAP2	rs7719705	5	0	82.75	9.31158135128916e-20
8107044	64167	ERAP2	rs2549782	5	0	68.81	1.08421524734942e-16
8107044	64167	ERAP2	rs2287988	5	0	68.81	1.08421524734942e-16
8107044	64167	ERAP2	rs2549796	5	0	68.81	1.08421524734942e-16
8107044	64167	ERAP2	rs1056893	5	0	68.81	1.08421524734942e-16
8107044	64167	ERAP2	rs2255546	5	0	68.81	1.08421524734942e-16
8107044	64167	ERAP2	rs10069361	5	0	65.54	5.69463416830494e-16
8107044	64167	ERAP2	rs2549778	5	0	51.69	6.49929362803315e-13
8107044	64167	ERAP2	rs1230361	5	7.02571276506409e-06	32.21	1.38376716487313e-08
8107044	64167	ERAP2	rs2549779	5	7.02571276506409e-06	32.21	1.38376716487313e-08
8107044	64167	ERAP2	rs4869315	5	6.5106152447714e-06	31.29	2.22221336938438e-08
8107044	64167	ERAP2	rs2911134	5	3.74877201008893e-05	25.52	4.37820861007161e-07
8107044	64167	ERAP2	rs27619	5	0.000134127065852993	21.96	2.78392526574774e-06
8107044	64167	ERAP2	rs149078	5	0.000357567820236858	20.06	7.50500626135369e-06
8107044	64167	ERAP2	rs26618	5	0.000418623511966314	19.67	9.2034954246451e-06
8107044	64167	ERAP2	rs18036	5	0.000764524651405001	18.74	1.49806864807792e-05
8107044	64167	ERAP2	rs2927613	5	0.00132705632856285	17.69	2.59989818326815e-05
8107044	64167	ERAP2	rs149481	5	0.00142987945275714	17.51	2.85800497611501e-05
8107044	64167	ERAP2	rs27039	5	0.00624554408468675	14.5	0.000140159542629564
8107044	64167	ERAP2	rs2042381	5	0.0122097551821644	13.08	0.000298465454698795
8107044	64167	ERAP2	rs6861666	5	0.0478065045366887	10.02	0.00154849468130802
7981283	123096	SLC25A29	rs1059264	14	0	83.81	5.44685932161011e-20
7981283	123096	SLC25A29	rs8007427	14	0	62.87	2.20810007970247e-15
7981283	123096	SLC25A29	rs7159187	14	7.7825540821419e-06	33.49	7.16313357968824e-09
7981283	123096	SLC25A29	rs3825555	14	1.47743526435921e-05	27.31	1.7331277444673e-07
7981283	123096	SLC25A29	rs4905945	14	0.000977761182504107	18.29	1.8970036620574e-05
7981283	123096	SLC25A29	rs2757526	14	0.00817170310831303	13.94	0.000188738999213808
7981283	123096	SLC25A29	rs10873515	14	0.0168234873046473	12.38	0.000433957150545919
7981283	123096	SLC25A29	rs9324018	14	0.0362250699749769	10.66	0.00109477393273953
8073752	55007	FAM118A	rs136584	22	0	83.58	6.11889900956979e-20
8073752	55007	FAM118A	rs104664	22	0	77.94	1.06218481079397e-18
8073752	55007	FAM118A	rs3827393	22	0	77.94	1.06218481079397e-18
8073752	55007	FAM118A	rs3747240	22	0	77.94	1.06218481079397e-18
8073752	55007	FAM118A	rs6006992	22	0	77.94	1.06218481079397e-18
8073752	55007	FAM118A	rs470062	22	0	77.94	1.06218481079397e-18
8073752	55007	FAM118A	rs226503	22	0	59.46	1.24805281808073e-14
8073752	55007	FAM118A	rs6007594	22	7.65813428888699e-06	33.29	7.93898353891947e-09
8073752	55007	FAM118A	rs1044744	22	7.38925041360025e-06	32.99	9.26341123169059e-09
8073752	55007	FAM118A	rs7284306	22	1.13267336142777e-05	29.1	6.87369844638356e-08
8073752	55007	FAM118A	rs1022476	22	1.07088905292989e-05	28.41	9.81569790649994e-08
8073752	55007	FAM118A	rs720682	22	4.7431630306405e-05	24.65	6.87447537087653e-07
8073752	55007	FAM118A	rs5764726	22	0.0106481693007179	13.37	0.000255681354743746
8073752	55007	FAM118A	rs9614466	22	0.0137409935152455	12.84	0.000339287613504916
8073752	55007	FAM118A	rs3827392	22	0.0317539471643037	10.95	0.000936036148900412
8073752	55007	FAM118A	rs2742648	22	0.0350855745808078	10.73	0.00105412446503889
8015445	115024	NT5C3B	rs7212972	17	0	83.15	7.60573636188906e-20
8015445	115024	NT5C3B	rs1046404	17	0	83.15	7.60573636188906e-20
8015445	115024	NT5C3B	rs4796715	17	0	77.47	1.34753761686532e-18
8015445	115024	NT5C3B	rs6503672	17	0	77.47	1.34753761686532e-18
8015445	115024	NT5C3B	rs3744782	17	0	77.47	1.34753761686532e-18
8015445	115024	NT5C3B	rs9303319	17	0	77.47	1.34753761686532e-18
8015445	115024	NT5C3B	rs4796729	17	0	77.47	1.34753761686532e-18
8015445	115024	NT5C3B	rs3816122	17	0	77.47	1.34753761686532e-18
8015445	115024	NT5C3B	rs11079016	17	0	47.05	6.91986593540859e-12
8015445	115024	NT5C3B	rs9905601	17	0	36.49	1.53451497184932e-09
8015445	115024	NT5C3B	rs1436441	17	5.82648098410738e-05	24.12	9.05153149942121e-07
8015445	115024	NT5C3B	rs4796712	17	5.82648098410738e-05	24.12	9.05153149942121e-07
8015445	115024	NT5C3B	rs4796616	17	0.000116970969023351	22.12	2.5612735265282e-06
8015445	115024	NT5C3B	rs12452032	17	0.000146044925047049	21.87	2.91759721102905e-06
8015445	115024	NT5C3B	rs8065502	17	0.000146044925047049	21.87	2.91759721102905e-06
8015445	115024	NT5C3B	rs8071567	17	0.000146044925047049	21.87	2.91759721102905e-06
8015445	115024	NT5C3B	rs11079024	17	0.000146044925047049	21.87	2.91759721102905e-06
8015445	115024	NT5C3B	rs7713	17	0.000187437979692954	21.31	3.90688124487074e-06
8015445	115024	NT5C3B	rs2304497	17	0.000187437979692954	21.31	3.90688124487074e-06
8015445	115024	NT5C3B	rs9907244	17	0.000258691262324312	20.67	5.45642391031791e-06
8015445	115024	NT5C3B	rs9903352	17	0.000364877953095616	19.99	7.78482248429237e-06
8015445	115024	NT5C3B	rs1469863	17	0.00060029552514882	19.18	1.18953183557073e-05
8015445	115024	NT5C3B	rs3809876	17	0.00144314911603605	17.48	2.90346063356028e-05
8015445	115024	NT5C3B	rs7216371	17	0.0109989388837649	13.3	0.000265406117232211
8112376	64105	CENPK	rs33394	5	0	82.24	1.20525863712051e-19
8112376	64105	CENPK	rs6895641	5	0	79.82	4.1012026732262e-19
8112376	64105	CENPK	rs467362	5	0	70.37	4.91618960011359e-17
8112376	64105	CENPK	rs27141	5	0	70.37	4.91618960011359e-17
8112376	64105	CENPK	rs468308	5	0	70.37	4.91618960011359e-17
8112376	64105	CENPK	rs37254	5	0	70.37	4.91618960011359e-17
8112376	64105	CENPK	rs27140	5	0	68.66	1.16989960763608e-16
8112376	64105	CENPK	rs149514	5	0	68.22	1.46234998084762e-16
8112376	64105	CENPK	rs11746096	5	0	50.72	1.06528475674598e-12
8112376	64105	CENPK	rs7728131	5	0	44.76	2.22726526337207e-11
8112376	64105	CENPK	rs37334	5	0	42.83	5.97094211529737e-11
8112376	64105	CENPK	rs10072030	5	0	42.7	6.38122894154546e-11
8112376	64105	CENPK	rs37349	5	0	42.7	6.38122894154546e-11
8112376	64105	CENPK	rs2131587	5	0	42.21	8.1979748098386e-11
8112376	64105	CENPK	rs28084	5	0	40.24	2.24602081151025e-10
8112376	64105	CENPK	rs245525	5	0	38.38	5.82260734338656e-10
8112376	64105	CENPK	rs786703	5	1.66449481220469e-05	26.69	2.38854479807263e-07
8112376	64105	CENPK	rs7708044	5	7.68277107531358e-05	23.59	1.19205406581177e-06
8112376	64105	CENPK	rs33392	5	7.68277107531358e-05	23.59	1.19205406581177e-06
8112376	64105	CENPK	rs386188	5	0.000223670054892119	20.97	4.6653184324312e-06
8112376	64105	CENPK	rs10057241	5	0.000299907258490228	20.4	6.28297952984214e-06
8112376	64105	CENPK	rs9291838	5	0.00036649654745322	19.98	7.82564228501068e-06
8112376	64105	CENPK	rs17830827	5	0.00184133681265613	17	3.73798184017015e-05
8112376	64105	CENPK	rs11740656	5	0.00500982270900448	14.95	0.000110398063117963
8112376	64105	CENPK	rs10940034	5	0.0124880171610927	13.03	0.000306540549745652
8112376	64105	CENPK	rs10471661	5	0.0175410072881092	12.29	0.000455391735964188
8112376	64105	CENPK	rs245528	5	0.0303942419331232	11.05	0.000886871985040783
8112376	64105	CENPK	rs245526	5	0.0367214692615712	10.63	0.00111267714876318
8102988	2996	GYPE	rs2323413	4	0	81.95	1.39573311533116e-19
8102988	2996	GYPE	rs13105102	4	0	81.93	1.40992856037235e-19
8102988	2996	GYPE	rs17018500	4	0	81.93	1.40992856037235e-19
8102988	2996	GYPE	rs4240334	4	0	81.93	1.40992856037235e-19
8102988	2996	GYPE	rs9997931	4	0	81.93	1.40992856037235e-19
8102988	2996	GYPE	rs10857415	4	0	81.93	1.40992856037235e-19
8102988	2996	GYPE	rs1912745	4	0	80.65	2.69454531137801e-19
8102988	2996	GYPE	rs4613514	4	0	80.16	3.45286765070236e-19
8102988	2996	GYPE	rs1822842	4	0	34.74	3.7680926426358e-09
8102988	2996	GYPE	rs9799404	4	6.59316173390389e-06	31.52	1.97396600057268e-08
8126102	266727	MDGA1	rs6938061	6	0	80.45	2.98154574133175e-19
8126102	266727	MDGA1	rs6458011	6	0	66.77	3.05106176773725e-16
8126102	266727	MDGA1	rs6916856	6	0	35.39	2.69868899732429e-09
8126102	266727	MDGA1	rs876796	6	1.02403556417716e-05	27.73	1.3948278135987e-07
8126102	266727	MDGA1	rs10947693	6	4.44189491890927e-05	24.99	5.76284327186879e-07
8126102	266727	MDGA1	rs11752386	6	8.34364697700597e-05	23.42	1.30217643007956e-06
8126102	266727	MDGA1	rs6458014	6	0.00137829756339062	17.6	2.72588346940366e-05
8126102	266727	MDGA1	rs3846881	6	0.0102811697565831	13.44	0.000246315621673815
8126102	266727	MDGA1	rs10947698	6	0.0146478703299908	12.7	0.000365655575738477
8126102	266727	MDGA1	rs12525618	6	0.0166950900833276	12.4	0.000429333848898369
8150165	84750	FUT10	rs2037213	8	0	79.89	3.95844914359852e-19
8150165	84750	FUT10	rs8685	8	0	79.89	3.95844914359852e-19
8150165	84750	FUT10	rs2304748	8	0	79.33	5.25555812026705e-19
8150165	84750	FUT10	rs6468171	8	0	78.83	6.76912783233667e-19
8150165	84750	FUT10	rs7848	8	0	78.43	8.28838290907683e-19
8150165	84750	FUT10	rs12682118	8	0	78.43	8.28838290907683e-19
8150165	84750	FUT10	rs12386778	8	0	74.67	5.56351525986661e-18
8150165	84750	FUT10	rs6995454	8	0	73.1	1.23244522002892e-17
8150165	84750	FUT10	rs12155581	8	0	72.43	1.73062989311948e-17
8150165	84750	FUT10	rs2348613	8	0	72.23	1.91521936974108e-17
8150165	84750	FUT10	rs1533470	8	0	71.26	3.13119839563474e-17
8150165	84750	FUT10	rs6982159	8	0	64.56	9.36371008866822e-16
8150165	84750	FUT10	rs7842778	8	0	58.33	2.21638409307029e-14
8150165	84750	FUT10	rs1440530	8	0	53.32	2.8340640820076e-13
8150165	84750	FUT10	rs2043967	8	0	52.19	5.03820503010812e-13
8150165	84750	FUT10	rs9297209	8	0	49.01	2.54660872039742e-12
8150165	84750	FUT10	rs3735950	8	0	48.28	3.69501711960197e-12
8150165	84750	FUT10	rs3735951	8	0	45	1.97034447117992e-11
8150165	84750	FUT10	rs754437	8	0	44.56	2.46680316277661e-11
8150165	84750	FUT10	rs6468175	8	0	43.98	3.31748410705492e-11
8150165	84750	FUT10	rs2676434	8	0	38.95	4.34800288702964e-10
8150165	84750	FUT10	rs11987164	8	6.54268504920218e-06	31.43	2.06761418869956e-08
8150165	84750	FUT10	rs12549316	8	1.08304687860455e-05	28.61	8.85238381264582e-08
8150165	84750	FUT10	rs9656765	8	1.08304687860455e-05	28.61	8.85238381264582e-08
8150165	84750	FUT10	rs12546032	8	0.00256387650722679	16.31	5.37793976816928e-05
8150165	84750	FUT10	rs11785888	8	0.00342211428892102	15.71	7.38327942499497e-05
8150165	84750	FUT10	rs1474034	8	0.00342211428892102	15.71	7.38327942499497e-05
8150165	84750	FUT10	rs7837460	8	0.00342211428892102	15.71	7.38327942499497e-05
8150165	84750	FUT10	rs11986601	8	0.00452690390146101	15.15	9.92983126228346e-05
8150165	84750	FUT10	rs12541516	8	0.00530118069696772	14.83	0.000117649036627626
8150165	84750	FUT10	rs16880852	8	0.00557736861654137	14.72	0.000124716302348635
8150165	84750	FUT10	rs16880849	8	0.00670525793716851	14.36	0.000150975687111143
8150165	84750	FUT10	rs1474035	8	0.00689660758803609	14.3	0.000155864878689169
8150165	84750	FUT10	rs13250346	8	0.00804150401176154	13.98	0.000184765617845791
8150165	84750	FUT10	rs3923524	8	0.00804150401176154	13.98	0.000184765617845791
8150165	84750	FUT10	rs954009	8	0.00958759408634209	13.6	0.000226185525871323
8150165	84750	FUT10	rs4427132	8	0.0166950900833276	12.4	0.000429333848898369
8150165	84750	FUT10	rs11988745	8	0.0166950900833276	12.4	0.000429333848898369
7968872	29103	DNAJC15	rs17553284	13	0	79.63	4.51517383851318e-19
7968872	29103	DNAJC15	rs9590739	13	0	55.17	1.10543122463205e-13
7968872	29103	DNAJC15	rs4635231	13	0	55.17	1.10543122463205e-13
7968872	29103	DNAJC15	rs9533394	13	0	55.17	1.10543122463205e-13
7968872	29103	DNAJC15	rs11346	13	0	55.17	1.10543122463205e-13
7968872	29103	DNAJC15	rs11728	13	0	54.11	1.89574010237839e-13
7968872	29103	DNAJC15	rs9525745	13	0	53.06	3.23513785648097e-13
7968872	29103	DNAJC15	rs1028734	13	0	53.02	3.30169369482839e-13
7968872	29103	DNAJC15	rs9525735	13	0	53.02	3.30169369482839e-13
7968872	29103	DNAJC15	rs9533333	13	0	42.8	6.06321593386115e-11
7968872	29103	DNAJC15	rs4245318	13	0	42.8	6.06321593386115e-11
7968872	29103	DNAJC15	rs7322458	13	0	39.46	3.34848580550406e-10
7968872	29103	DNAJC15	rs1047775	13	0	37.62	8.59585851450383e-10
7968872	29103	DNAJC15	rs9567084	13	0	36.25	1.73560010630454e-09
7968872	29103	DNAJC15	rs10492659	13	0	35.58	2.44787930829166e-09
7968872	29103	DNAJC15	rs9567077	13	0	35.42	2.65744077214676e-09
7968872	29103	DNAJC15	rs1540951	13	6.98590669242764e-06	32.16	1.41984009400919e-08
7968872	29103	DNAJC15	rs9594858	13	6.50472225296799e-06	31.27	2.24522476310236e-08
7968872	29103	DNAJC15	rs7321249	13	1.53321222036387e-05	26.93	2.1095883285679e-07
7968872	29103	DNAJC15	rs11147895	13	5.29202795263173e-05	24.52	7.35424907697917e-07
7968872	29103	DNAJC15	rs11618401	13	8.31595661923507e-05	23.27	1.40778839154217e-06
7968872	29103	DNAJC15	rs12429891	13	0.000279841509376304	20.54	5.83980670668104e-06
7968872	29103	DNAJC15	rs9594854	13	0.00537555267683422	14.8	0.00011953550181303
7968872	29103	DNAJC15	rs17623408	13	0.00646097722133072	14.43	0.000145466426645702
7968872	29103	DNAJC15	rs1359183	13	0.00662038861162548	14.39	0.000148589302156604
7968872	29103	DNAJC15	rs1886152	13	0.00771368009992733	14.07	0.000176130793385225
7968872	29103	DNAJC15	rs1054812	13	0.0121603201668783	13.09	0.000296876351565599
7968872	29103	DNAJC15	rs9315974	13	0.0200859599981522	11.99	0.000534867898538342
7968872	29103	DNAJC15	rs2589307	13	0.0221006263187471	11.78	0.000598704844102237
7968872	29103	DNAJC15	rs9562443	13	0.0230394036549236	11.68	0.000631755330930331
8073578	91689	SMDT1	rs133382	22	0	79.48	4.87131586115847e-19
8073578	91689	SMDT1	rs4147640	22	0	79.48	4.87131586115847e-19
8073578	91689	SMDT1	rs1801311	22	0	79.48	4.87131586115847e-19
8073578	91689	SMDT1	rs4147638	22	0	79.48	4.87131586115847e-19
8073578	91689	SMDT1	rs11090076	22	0	79.48	4.87131586115847e-19
8073578	91689	SMDT1	rs764481	22	0	79.48	4.87131586115847e-19
8073578	91689	SMDT1	rs6002616	22	0	78.73	7.12059830366939e-19
8073578	91689	SMDT1	rs6002609	22	0	78.59	7.6435362046338e-19
8073578	91689	SMDT1	rs13057094	22	0	78.43	8.28838290907683e-19
8073578	91689	SMDT1	rs28624811	22	0	77.49	1.33396139634393e-18
8073578	91689	SMDT1	rs5758566	22	0	74.99	4.73104274416339e-18
8073578	91689	SMDT1	rs133368	22	0	73.95	8.01209570985345e-18
8073578	91689	SMDT1	rs133369	22	0	73.95	8.01209570985345e-18
8073578	91689	SMDT1	rs133380	22	0	72.82	1.42030227937485e-17
8073578	91689	SMDT1	rs133302	22	0	64.85	8.08220793915594e-16
8073578	91689	SMDT1	rs133299	22	0	64.2	1.12408752073036e-15
8073578	91689	SMDT1	rs133337	22	0	62.96	2.10947334704588e-15
8073578	91689	SMDT1	rs6519313	22	0	57.63	3.16363430734096e-14
8073578	91689	SMDT1	rs133367	22	0	50.73	1.0598709130696e-12
8073578	91689	SMDT1	rs133295	22	0	46.45	9.39863566919798e-12
8073578	91689	SMDT1	rs5751194	22	0	44.65	2.3559759370415e-11
8073578	91689	SMDT1	rs1063392	22	7.28845318119074e-06	32.71	1.06985395481562e-08
8073578	91689	SMDT1	rs7245	22	6.94874215904133e-06	32.12	1.44937547017186e-08
8073578	91689	SMDT1	rs2284087	22	6.94874215904133e-06	32.12	1.44937547017186e-08
8073578	91689	SMDT1	rs5758589	22	6.94874215904133e-06	32.12	1.44937547017186e-08
8073578	91689	SMDT1	rs133335	22	1.15670358816861e-05	29.53	5.50578601519061e-08
8073578	91689	SMDT1	rs28670611	22	1.09884296907752e-05	28.77	8.15038766034471e-08
8073578	91689	SMDT1	rs742086	22	0.00152901775189651	17.37	3.07643718926626e-05
8073578	91689	SMDT1	rs133309	22	0.0199369738652409	12.01	0.000529158574455661
7915468	374969	CCDC23	rs323719	1	0	79.1	5.90443296775549e-19
7915468	374969	CCDC23	rs33953680	1	0	79.1	5.90443296775549e-19
7915468	374969	CCDC23	rs323720	1	0	74.24	6.91743466962888e-18
7915468	374969	CCDC23	rs17385526	1	0	66.63	3.27562859137607e-16
7915468	374969	CCDC23	rs11210721	1	0	66.63	3.27562859137607e-16
7915468	374969	CCDC23	rs1108734	1	0	66.63	3.27562859137607e-16
7915468	374969	CCDC23	rs33950227	1	0	66.63	3.27562859137607e-16
7915468	374969	CCDC23	rs11210712	1	0	65.66	5.35824069629306e-16
7915468	374969	CCDC23	rs7548008	1	0	42.2	8.24000189632635e-11
7915468	374969	CCDC23	rs6658712	1	6.15363521273115e-06	30.45	3.42583328360922e-08
7915468	374969	CCDC23	rs12406279	1	1.09957893166079e-05	28.78	8.10841262922798e-08
7915468	374969	CCDC23	rs10890212	1	4.5140987457251e-05	25.13	5.35925933331538e-07
7915468	374969	CCDC23	rs9960	1	5.30074051069772e-05	24.54	7.27830893007118e-07
7915468	374969	CCDC23	rs7552138	1	8.31214246079074e-05	23.46	1.27538056262434e-06
7915468	374969	CCDC23	rs912075	1	0.000250030177798096	20.78	5.15181730619066e-06
7915468	374969	CCDC23	rs6882	1	0.000664786230299301	18.95	1.3418927994498e-05
7915468	374969	CCDC23	rs17381767	1	0.00146304814086468	17.45	2.94964287847691e-05
7915468	374969	CCDC23	rs17381650	1	0.00209961359126879	16.73	4.30941410482361e-05
7915468	374969	CCDC23	rs6685920	1	0.00239637170935445	16.47	4.94259981903701e-05
7915468	374969	CCDC23	rs4660234	1	0.00455293995161474	15.14	9.98256408034632e-05
7915468	374969	CCDC23	rs6674019	1	0.00461311565639549	15.12	0.000100888767231574
7915468	374969	CCDC23	rs1601240	1	0.0096210438613244	13.59	0.000227393629657518
7915468	374969	CCDC23	rs2792600	1	0.0339756269985506	10.8	0.00101500094711307
7915468	374969	CCDC23	rs17382631	1	0.0439344978553088	10.22	0.00138925851032573
7927915	219736	STOX1	rs3740593	10	0	78.37	8.54399200460185e-19
7927915	219736	STOX1	rs12771648	10	0	78.37	8.54399200460185e-19
7927915	219736	STOX1	rs7081960	10	0	70.45	4.72081169992578e-17
7927915	219736	STOX1	rs1162958	10	0	43.92	3.42075494216386e-11
7927915	219736	STOX1	rs2497099	10	0	43.68	3.86703547937406e-11
7927915	219736	STOX1	rs10762242	10	0	43.45	4.34931646637121e-11
7927915	219736	STOX1	rs1694505	10	0	42.34	7.67075442345716e-11
7895739	7705	ZNF146	rs2070132	19	0	78	1.03040554321096e-18
7895739	7705	ZNF146	rs8102020	19	0	70.75	4.054844855026e-17
7895739	7705	ZNF146	rs2287897	19	0	69.52	7.56435852655787e-17
7895739	7705	ZNF146	rs2972527	19	0	62.5	2.66444638923593e-15
7895739	7705	ZNF146	rs7253462	19	0	46.55	8.93102530148259e-12
7895739	7705	ZNF146	rs4805162	19	0	35.17	3.02142370291315e-09
7895739	7705	ZNF146	rs2112971	19	0	34.69	3.86612444899719e-09
7895739	7705	ZNF146	rs2432055	19	0.000166328903255071	21.6	3.35851832932855e-06
7895739	7705	ZNF146	rs10416925	19	0.00569961374228772	14.68	0.000127390880369128
7895739	7705	ZNF146	rs10407850	19	0.00569961374228772	14.68	0.000127390880369128
7895739	7705	ZNF146	rs10416742	19	0.0059032500700903	14.61	0.000132211108336988
7895739	7705	ZNF146	rs11665903	19	0.00617940168859286	14.52	0.000138679405429488
7895739	7705	ZNF146	rs4806295	19	0.00630755832358025	14.48	0.000141655586856346
7895739	7705	ZNF146	rs10418139	19	0.0241867574256482	11.58	0.000666649416127071
8155747	138255	C9orf135	rs7866489	9	0	77.5	1.32722468015632e-18
8155747	138255	C9orf135	rs10521434	9	0	77.5	1.32722468015632e-18
8155747	138255	C9orf135	rs17517599	9	0	65.5	5.81139665882948e-16
8155747	138255	C9orf135	rs4439190	9	6.96732442573449e-06	32.14	1.43453164692316e-08
8155747	138255	C9orf135	rs9314727	9	6.49494600978946e-06	31.23	2.29196613878039e-08
8155747	138255	C9orf135	rs10511972	9	0.0002912130080991	20.47	6.05732637404157e-06
8155747	138255	C9orf135	rs12378305	9	0.0124880171610927	13.03	0.000306540549745652
8155747	138255	C9orf135	rs13284442	9	0.0134338886901398	12.88	0.000332112239392178
8155747	138255	C9orf135	rs10124812	9	0.0362250699749769	10.66	0.00109477393273953
8125436	3127	HLA-DRB5	rs9270986	6	0	76.74	1.95013240271694e-18
8125436	3127	HLA-DRB5	rs9271055	6	0	76.74	1.95013240271694e-18
8125436	3127	HLA-DRB5	rs28490179	6	0	73.93	8.09368538461194e-18
8125436	3127	HLA-DRB5	rs9271366	6	0	69.31	8.41418904470368e-17
8125436	3127	HLA-DRB5	rs3135352	6	0	67.32	2.30827853427109e-16
8125436	3127	HLA-DRB5	rs3129868	6	0	67.32	2.30827853427109e-16
8125436	3127	HLA-DRB5	rs3135391	6	0	67.32	2.30827853427109e-16
8125436	3127	HLA-DRB5	rs3135388	6	0	67.32	2.30827853427109e-16
8125436	3127	HLA-DRB5	rs3129889	6	0	67.32	2.30827853427109e-16
8125436	3127	HLA-DRB5	rs3129860	6	0	66.81	2.98977629053698e-16
8125436	3127	HLA-DRB5	rs9271775	6	0	60.19	8.612866857042e-15
8125436	3127	HLA-DRB5	rs7197	6	0	57.99	2.63453642791665e-14
8125436	3127	HLA-DRB5	rs2239802	6	0	46.31	1.00947431576657e-11
8125436	3127	HLA-DRB5	rs2395182	6	0	46.31	1.00947431576657e-11
8125436	3127	HLA-DRB5	rs3129888	6	0	45.89	1.25082833270739e-11
8125436	3127	HLA-DRB5	rs3129883	6	0	42.63	6.61372116888593e-11
8125436	3127	HLA-DRB5	rs3129886	6	0	42.63	6.61372116888593e-11
8125436	3127	HLA-DRB5	rs9271300	6	0	39.37	3.50642935026624e-10
8125436	3127	HLA-DRB5	rs6923504	6	0	37.87	7.56191686442486e-10
8125436	3127	HLA-DRB5	rs6903608	6	0	37.87	7.56191686442486e-10
8125436	3127	HLA-DRB5	rs9268880	6	0	37.87	7.56191686442486e-10
8125436	3127	HLA-DRB5	rs2395165	6	0	36.22	1.76252420769598e-09
8125436	3127	HLA-DRB5	rs9271100	6	4.01624454956983e-06	34.06	5.34385675080586e-09
8125436	3127	HLA-DRB5	rs9271170	6	4.01624454956983e-06	34.06	5.34385675080586e-09
8125436	3127	HLA-DRB5	rs9270856	6	7.72147695170311e-06	33.38	7.5799475290561e-09
8125436	3127	HLA-DRB5	rs3129867	6	6.70203911227626e-06	31.71	1.78998152823622e-08
8125436	3127	HLA-DRB5	rs3135344	6	6.23104680043362e-06	30.59	3.18732316768845e-08
8125436	3127	HLA-DRB5	rs9271348	6	6.16947051201592e-06	30.48	3.37326250785575e-08
8125436	3127	HLA-DRB5	rs3129871	6	1.08389680684692e-05	28.63	8.76142324679189e-08
8125436	3127	HLA-DRB5	rs984778	6	1.24568834307388e-05	27.47	1.59550322134384e-07
8125436	3127	HLA-DRB5	rs3135338	6	1.24568834307388e-05	27.47	1.59550322134384e-07
8125436	3127	HLA-DRB5	rs2395173	6	1.24568834307388e-05	27.47	1.59550322134384e-07
8125436	3127	HLA-DRB5	rs3135395	6	1.24568834307388e-05	27.47	1.59550322134384e-07
8125436	3127	HLA-DRB5	rs3129882	6	4.8126534132134e-05	24.84	6.22913511223042e-07
8125436	3127	HLA-DRB5	rs2097431	6	6.19161991710293e-05	23.92	1.00423036233106e-06
8125436	3127	HLA-DRB5	rs9268832	6	9.6192759429189e-05	22.59	2.00525634460991e-06
8125436	3127	HLA-DRB5	rs34369284	6	0.000183480935042622	21.36	3.80630166776036e-06
8125436	3127	HLA-DRB5	rs6937545	6	0.000208374962744261	21.06	4.45123700657179e-06
8125436	3127	HLA-DRB5	rs7763262	6	0.000208374962744261	21.06	4.45123700657179e-06
8125436	3127	HLA-DRB5	rs9268877	6	0.00022894637328552	20.94	4.73895127078664e-06
8125436	3127	HLA-DRB5	rs9268979	6	0.000246240042988881	20.81	5.07174552786289e-06
8125436	3127	HLA-DRB5	rs7754768	6	0.000620027210454966	19.13	1.22110340523931e-05
8125436	3127	HLA-DRB5	rs1548306	6	0.000640224757778671	19.03	1.2867938006456e-05
8125436	3127	HLA-DRB5	rs3129878	6	0.000783696171478693	18.69	1.53786902226958e-05
8125436	3127	HLA-DRB5	rs2395166	6	0.000945984474227477	18.35	1.83818984900864e-05
8125436	3127	HLA-DRB5	rs3129846	6	0.00159636560386356	17.29	3.208710330961e-05
8125436	3127	HLA-DRB5	rs3135342	6	0.00159636560386356	17.29	3.208710330961e-05
8125436	3127	HLA-DRB5	rs3129848	6	0.00159636560386356	17.29	3.208710330961e-05
8125436	3127	HLA-DRB5	rs2395172	6	0.00159636560386356	17.29	3.208710330961e-05
8125436	3127	HLA-DRB5	rs3129858	6	0.00159636560386356	17.29	3.208710330961e-05
8125436	3127	HLA-DRB5	rs983561	6	0.00159636560386356	17.29	3.208710330961e-05
8125436	3127	HLA-DRB5	rs2395174	6	0.00159636560386356	17.29	3.208710330961e-05
8125436	3127	HLA-DRB5	rs3129876	6	0.00159636560386356	17.29	3.208710330961e-05
8125436	3127	HLA-DRB5	rs3129881	6	0.00159636560386356	17.29	3.208710330961e-05
8125436	3127	HLA-DRB5	rs2097432	6	0.00348828823970359	15.65	7.62125813761949e-05
8125436	3127	HLA-DRB5	rs7192	6	0.00353347172115346	15.63	7.70228721646551e-05
8125436	3127	HLA-DRB5	rs7195	6	0.00353347172115346	15.63	7.70228721646551e-05
8125436	3127	HLA-DRB5	rs2213586	6	0.00353347172115346	15.63	7.70228721646551e-05
8125436	3127	HLA-DRB5	rs2213585	6	0.00353347172115346	15.63	7.70228721646551e-05
8125436	3127	HLA-DRB5	rs2227139	6	0.00353347172115346	15.63	7.70228721646551e-05
8125436	3127	HLA-DRB5	rs8084	6	0.00495946981935613	14.97	0.000109234061414674
8125436	3127	HLA-DRB5	rs9270665	6	0.00554865824815064	14.73	0.000124056536530832
8125436	3127	HLA-DRB5	rs3129763	6	0.00554865824815064	14.73	0.000124056536530832
8125436	3127	HLA-DRB5	rs642093	6	0.0066769681619875	14.37	0.00015017596766537
8125436	3127	HLA-DRB5	rs9271850	6	0.00952069453637748	13.62	0.000223788685261759
8125436	3127	HLA-DRB5	rs3135353	6	0.01568358586163	12.54	0.000398332301207575
8125436	3127	HLA-DRB5	rs9271588	6	0.0175410072881092	12.29	0.000455391735964188
8125436	3127	HLA-DRB5	rs9268557	6	0.0198624807987853	12.02	0.000526327021975265
8125436	3127	HLA-DRB5	rs17533090	6	0.0260402935620192	11.41	0.00073049831487217
8125436	3127	HLA-DRB5	rs35399661	6	0.0260402935620192	11.41	0.00073049831487217
8125436	3127	HLA-DRB5	rs3129887	6	0.0387212965667411	10.51	0.00118730255330827
8125436	3127	HLA-DRB5	rs3129843	6	0.04701219876338	10.06	0.00151523226482584
8069399	23181	DIP2A	rs2070432	21	0	76.52	2.17994033747664e-18
8069399	23181	DIP2A	rs2070433	21	0	70.06	5.75277559323426e-17
8069399	23181	DIP2A	rs11701571	21	0	65.83	4.91543105692035e-16
8069399	23181	DIP2A	rs718496	21	0	64.15	1.15297998692509e-15
8069399	23181	DIP2A	rs7279002	21	0	64.15	1.15297998692509e-15
8069399	23181	DIP2A	rs11702704	21	0	56.26	6.34940818529442e-14
8069399	23181	DIP2A	rs4347941	21	0	46.2	1.06776980607852e-11
8069399	23181	DIP2A	rs2096507	21	0	44.36	2.73212827343265e-11
8069399	23181	DIP2A	rs2073382	21	0	41.56	1.14308282899828e-10
8069399	23181	DIP2A	rs2839327	21	0	39.92	2.64580157279478e-10
8069399	23181	DIP2A	rs2839270	21	0	38.49	5.50349559050397e-10
8069399	23181	DIP2A	rs7279991	21	0	35.76	2.23183438831468e-09
8069399	23181	DIP2A	rs2070426	21	1.12085377734864e-05	28.99	7.27528961039361e-08
8069399	23181	DIP2A	rs2073376	21	1.01934865250776e-05	27.59	1.49952011630713e-07
8069399	23181	DIP2A	rs7283532	21	2.89273080135832e-05	25.83	3.72848056546333e-07
8069399	23181	DIP2A	rs2839317	21	4.44352864309762e-05	25	5.73303143758387e-07
8069399	23181	DIP2A	rs2839265	21	4.80662095118489e-05	24.82	6.29410134337859e-07
8069399	23181	DIP2A	rs2300403	21	9.35382344882035e-05	22.67	1.92347629041238e-06
8069399	23181	DIP2A	rs6518305	21	0.000390305577012691	19.83	8.46437209128595e-06
8069399	23181	DIP2A	rs12483320	21	0.0125469134694398	13.02	0.000308181815531849
8069399	23181	DIP2A	rs4819271	21	0.0231387337553441	11.67	0.00063516010362158
8069399	23181	DIP2A	rs2186358	21	0.0333328488577824	10.84	0.000993307326473602
8008388	64847	SPATA20	rs8076470	17	0	75.98	2.86552388723726e-18
8008388	64847	SPATA20	rs6504675	17	0	70.65	4.26567706860846e-17
8008388	64847	SPATA20	rs1122634	17	0	38.4	5.76323962851077e-10
8008388	64847	SPATA20	rs1132414	17	4.11979829458938e-06	34.52	4.21894014927433e-09
8008388	64847	SPATA20	rs739924	17	6.24733373117391e-06	30.64	3.10623411231194e-08
8008388	64847	SPATA20	rs4794162	17	0.00019453379168233	21.22	4.09469358986353e-06
8008388	64847	SPATA20	rs3785915	17	0.00171268172458982	17.17	3.41791678256345e-05
8008388	64847	SPATA20	rs1380657	17	0.0163662969327072	12.45	0.000417991819919652
8008388	64847	SPATA20	rs1064055	17	0.0163662969327072	12.45	0.000417991819919652
8008388	64847	SPATA20	rs12936750	17	0.0192507534579666	12.08	0.000509655975403886
8008388	64847	SPATA20	rs8065903	17	0.0312640392539777	10.99	0.000916048107126706
8008388	64847	SPATA20	rs7218003	17	0.0336058527262178	10.82	0.0010040948909304
8008388	64847	SPATA20	rs4793661	17	0.0484930863892368	9.99	0.00157392604423988
7926821	84930	MASTL	rs1981296	10	0	74.7	5.47961233123785e-18
7926821	84930	MASTL	rs1557169	10	0	74.7	5.47961233123785e-18
7926821	84930	MASTL	rs10764686	10	0	74.7	5.47961233123785e-18
7926821	84930	MASTL	rs3737055	10	0	72.2	1.94455759197816e-17
7926821	84930	MASTL	rs10829172	10	0	70.96	3.64541303967786e-17
7926821	84930	MASTL	rs1148167	10	0	54.33	1.69494328785933e-13
7926821	84930	MASTL	rs2780667	10	0	53.02	3.30169369482839e-13
7926821	84930	MASTL	rs882475	10	0	45.44	1.57387048954654e-11
7926821	84930	MASTL	rs6482601	10	0	36.27	1.71787988594704e-09
7926821	84930	MASTL	rs7902034	10	0	36.18	1.79907470616151e-09
7926821	84930	MASTL	rs2800403	10	0	36.18	1.79907470616151e-09
7926821	84930	MASTL	rs2780670	10	0	36.18	1.79907470616151e-09
7926821	84930	MASTL	rs10764690	10	0	34.86	3.54285200294979e-09
7926821	84930	MASTL	rs11015558	10	3.94087182782522e-06	33.7	6.43006877508121e-09
7926821	84930	MASTL	rs7910688	10	3.94087182782522e-06	33.7	6.43006877508121e-09
7926821	84930	MASTL	rs2274634	10	3.94087182782522e-06	33.7	6.43006877508121e-09
7926821	84930	MASTL	rs10829192	10	7.452337147954e-06	33.05	8.9819048772194e-09
7926821	84930	MASTL	rs10764672	10	6.66946646360005e-06	31.64	1.85567686900615e-08
7926821	84930	MASTL	rs2297145	10	6.56660603723588e-06	31.47	2.02545553585472e-08
7926821	84930	MASTL	rs11015508	10	1.12085377734864e-05	28.99	7.27528961039361e-08
7926821	84930	MASTL	rs1753415	10	1.04927382142337e-05	28.01	1.20690156808585e-07
7926821	84930	MASTL	rs10829190	10	1.04927382142337e-05	28.01	1.20690156808585e-07
7926821	84930	MASTL	rs1775350	10	1.04927382142337e-05	28.01	1.20690156808585e-07
7926821	84930	MASTL	rs7907988	10	1.04927382142337e-05	28.01	1.20690156808585e-07
7926821	84930	MASTL	rs788230	10	4.45234121326751e-05	25.04	5.61532227030078e-07
7926821	84930	MASTL	rs788201	10	4.45004526680237e-05	25.03	5.64452043684512e-07
7926821	84930	MASTL	rs3737054	10	6.49186751019351e-05	23.78	1.07998841111999e-06
7926821	84930	MASTL	rs10829219	10	0.000370947793062028	19.95	7.94939550495297e-06
7926821	84930	MASTL	rs4749220	10	0.00184996117056848	16.99	3.7577211803569e-05
7926821	84930	MASTL	rs11015492	10	0.00184996117056848	16.99	3.7577211803569e-05
7926821	84930	MASTL	rs11015501	10	0.00184996117056848	16.99	3.7577211803569e-05
7926821	84930	MASTL	rs11015603	10	0.00184996117056848	16.99	3.7577211803569e-05
7926821	84930	MASTL	rs10764670	10	0.00778644226388837	14.05	0.000178013832267802
8058147	53938	PPIL3	rs7606251	2	0	74.47	6.15667835583279e-18
8058147	53938	PPIL3	rs11894842	2	0	71.65	2.5696207939797e-17
8058147	53938	PPIL3	rs4381763	2	0	64.82	8.20619872023809e-16
8058147	53938	PPIL3	rs13384245	2	0	59.28	1.36759439415437e-14
8058147	53938	PPIL3	rs10204787	2	0	59.28	1.36759439415437e-14
8058147	53938	PPIL3	rs7562391	2	0	53.21	2.99729064914856e-13
8058147	53938	PPIL3	rs4035021	2	0.0024924889970723	16.37	5.21034215273181e-05
7918379	2947	GSTM3	rs4970777	1	0	73.89	8.25936661662566e-18
7918379	2947	GSTM3	rs10735234	1	0	71.37	2.96140799839023e-17
7918379	2947	GSTM3	rs1109138	1	0	69.89	6.27055395531671e-17
7918379	2947	GSTM3	rs1887547	1	0	64.26	1.09037106823137e-15
7918379	2947	GSTM3	rs4970774	1	0	39.55	3.19766427038343e-10
7918379	2947	GSTM3	rs1360513	1	0	39.55	3.19766427038343e-10
7918379	2947	GSTM3	rs3818562	1	1.66808206528973e-05	26.74	2.32753126940342e-07
7918379	2947	GSTM3	rs2274536	1	2.29282156623473e-05	26.03	3.36153085561796e-07
7918379	2947	GSTM3	rs11101992	1	0.000130493147275336	21.98	2.75506487978207e-06
7918379	2947	GSTM3	rs2094469	1	0.00544737138074503	14.77	0.000121452419112638
7918379	2947	GSTM3	rs1927328	1	0.00696092664943462	14.28	0.000157529793295111
7918379	2947	GSTM3	rs7483	1	0.00771368009992733	14.07	0.000176130793385225
7918379	2947	GSTM3	rs11807	1	0.00927472484301922	13.68	0.000216750607095685
7918379	2947	GSTM3	rs1854962	1	0.0337907398623842	10.81	0.0010095330253805
7918379	2947	GSTM3	rs6693815	1	0.0492800028342879	9.96	0.00159978054466254
8142143	10466	COG5	rs34325395	7	0	73.63	9.42217110194805e-18
8142143	10466	COG5	rs2807	7	0	68.34	1.37601276580075e-16
8142143	10466	COG5	rs2712230	7	0	66.83	2.95959692881835e-16
8142143	10466	COG5	rs2301801	7	0	63.44	1.65326557595686e-15
8142143	10466	COG5	rs982447	7	0	63.44	1.65326557595686e-15
8142143	10466	COG5	rs4727681	7	0	56.81	4.80019193197628e-14
8142143	10466	COG5	rs1015411	7	0	56.81	4.80019193197628e-14
8142143	10466	COG5	rs2712201	7	0	56.81	4.80019193197628e-14
8142143	10466	COG5	rs10267907	7	0	56.81	4.80019193197628e-14
8142143	10466	COG5	rs2253146	7	0	56.81	4.80019193197628e-14
8142143	10466	COG5	rs2237677	7	0	56.81	4.80019193197628e-14
8142143	10466	COG5	rs11977187	7	0	56.3	6.22154256367376e-14
8142143	10466	COG5	rs10276604	7	0	56.04	7.10114743719005e-14
8142143	10466	COG5	rs4727684	7	0	56.04	7.10114743719005e-14
8142143	10466	COG5	rs2107713	7	0	56.04	7.10114743719005e-14
8142143	10466	COG5	rs10273733	7	0	55.69	8.48487946104067e-14
8142143	10466	COG5	rs2808	7	0	55.69	8.48487946104067e-14
8142143	10466	COG5	rs2248465	7	0	55.16	1.11106956353888e-13
8142143	10466	COG5	rs2712228	7	0	54.79	1.34121474058427e-13
8142143	10466	COG5	rs10258385	7	0	54.48	1.5703794727409e-13
8142143	10466	COG5	rs2712197	7	7.26631377446383e-06	32.68	1.08649443823599e-08
8142143	10466	COG5	rs10276321	7	0.000100267289338915	22.41	2.20224392724438e-06
8142143	10466	COG5	rs7785962	7	0.000428712690700896	19.62	9.44750622763184e-06
8142143	10466	COG5	rs2269970	7	0.00108035655562179	18.08	2.11814674746334e-05
8142143	10466	COG5	rs2107763	7	0.00108035655562179	18.08	2.11814674746334e-05
8142143	10466	COG5	rs6979121	7	0.00162722104918313	17.26	3.25977356170059e-05
8142143	10466	COG5	rs2395836	7	0.00265211401431028	16.22	5.63955753341649e-05
8142143	10466	COG5	rs1860803	7	0.00292560026610015	16.02	6.2676874759627e-05
8142143	10466	COG5	rs10264687	7	0.00361243988520342	15.59	7.86695492008614e-05
8142143	10466	COG5	rs7804398	7	0.00361243988520342	15.59	7.86695492008614e-05
8117435	11118	BTN3A2	rs9366653	6	0	72.71	1.50171246961384e-17
8117435	11118	BTN3A2	rs9379856	6	0	72.71	1.50171246961384e-17
8117435	11118	BTN3A2	rs9379859	6	0	72.71	1.50171246961384e-17
8117435	11118	BTN3A2	rs12176317	6	0	72.71	1.50171246961384e-17
8117435	11118	BTN3A2	rs9393713	6	0	72.71	1.50171246961384e-17
8117435	11118	BTN3A2	rs2073529	6	0	72.71	1.50171246961384e-17
8117435	11118	BTN3A2	rs1979	6	0	72.71	1.50171246961384e-17
8117435	11118	BTN3A2	rs9393714	6	0	72.6	1.58779073006035e-17
8117435	11118	BTN3A2	rs9358938	6	0	68.49	1.2752263518269e-16
8117435	11118	BTN3A2	rs2076030	6	0	64.28	1.07935860166906e-15
8117435	11118	BTN3A2	rs13195509	6	0	62.99	2.07758706102482e-15
8117435	11118	BTN3A2	rs10484439	6	0	45.47	1.54994741968133e-11
8117435	11118	BTN3A2	rs6923139	6	0	36.61	1.44289612581675e-09
8117435	11118	BTN3A2	rs9366658	6	7.21139740030665e-06	32.62	1.12055718263508e-08
8117435	11118	BTN3A2	rs9358944	6	7.21139740030665e-06	32.62	1.12055718263508e-08
8117435	11118	BTN3A2	rs6456728	6	1.15725595453887e-05	29.54	5.47745264073632e-08
8117435	11118	BTN3A2	rs3799380	6	1.14714596055917e-05	29.37	5.97961892742077e-08
8117435	11118	BTN3A2	rs1985732	6	7.71838021166517e-05	23.58	1.19826525761926e-06
8117435	11118	BTN3A2	rs6933583	6	8.74916341267538e-05	23	1.62001398246647e-06
8117435	11118	BTN3A2	rs4712980	6	8.74916341267538e-05	23	1.62001398246647e-06
8117435	11118	BTN3A2	rs4712981	6	8.74916341267538e-05	23	1.62001398246647e-06
8117435	11118	BTN3A2	rs9379870	6	8.74916341267538e-05	23	1.62001398246647e-06
8117435	11118	BTN3A2	rs11966360	6	0.000130493147275336	21.98	2.75506487978207e-06
8117435	11118	BTN3A2	rs10456045	6	0.000187217454788855	21.32	3.88655419024484e-06
8117435	11118	BTN3A2	rs9358928	6	0.00031736435780507	20.29	6.65474906817723e-06
8117435	11118	BTN3A2	rs3778279	6	0.000549396847856079	19.3	1.11706349717374e-05
8117435	11118	BTN3A2	rs994379	6	0.00107980997428344	18.09	2.10705133469847e-05
8117435	11118	BTN3A2	rs12199613	6	0.00389287095363497	15.44	8.51663890789497e-05
8117435	11118	BTN3A2	rs10946813	6	0.00471036210678295	15.09	0.000102504860961449
8117435	11118	BTN3A2	rs9393709	6	0.0051652579284901	14.89	0.000113965520208619
8117435	11118	BTN3A2	rs12214031	6	0.00542401532297161	14.78	0.000120810032686111
8117435	11118	BTN3A2	rs1624064	6	0.00904226694764912	13.73	0.000211056170604097
8117435	11118	BTN3A2	rs7773004	6	0.0108357947894537	13.33	0.00026119351965302
8117435	11118	BTN3A2	rs7763910	6	0.0235773025722045	11.63	0.000648965547607567
8117435	11118	BTN3A2	rs1796518	6	0.0254925658047746	11.46	0.000711103000083523
8117435	11118	BTN3A2	rs2237236	6	0.0316288400483211	10.96	0.000930998169393971
8117435	11118	BTN3A2	rs4320356	6	0.044762145222981	10.17	0.00142744275360983
8117435	11118	BTN3A2	rs2076029	6	0.04701219876338	10.06	0.00151523226482584
8117435	11118	BTN3A2	rs7356988	6	0.04701219876338	10.06	0.00151523226482584
7961295	259289	TAS2R43	rs2597963	12	0	72.44	1.72188255527518e-17
7961295	259289	TAS2R43	rs2708342	12	0	72.44	1.72188255527518e-17
7961295	259289	TAS2R43	rs2599396	12	0	72.44	1.72188255527518e-17
7961295	259289	TAS2R43	rs10772420	12	0	72.27	1.87678936700171e-17
7961295	259289	TAS2R43	rs2010481	12	0	72.27	1.87678936700171e-17
7961295	259289	TAS2R43	rs7297949	12	0	71.11	3.37853331521428e-17
7961295	259289	TAS2R43	rs7315843	12	7.74227362112719e-06	33.42	7.4256401598324e-09
7961295	259289	TAS2R43	rs2597974	12	7.54789938854036e-06	33.1	8.75387215394172e-09
7961295	259289	TAS2R43	rs10845296	12	7.4668075161416e-06	33.06	8.93582727020647e-09
7961295	259289	TAS2R43	rs2708377	12	7.39686965803834e-06	33	9.21588720125622e-09
7961295	259289	TAS2R43	rs1650019	12	7.39686965803834e-06	33	9.21588720125622e-09
7961295	259289	TAS2R43	rs7313683	12	8.94012947041275e-06	29.92	4.50244520775665e-08
7961295	259289	TAS2R43	rs1451772	12	1.11932245208664e-05	28.98	7.31294361051808e-08
7961295	259289	TAS2R43	rs1551191	12	1.4821454269789e-05	27.37	1.68017676034536e-07
7961295	259289	TAS2R43	rs10845289	12	3.43833755097467e-05	25.63	4.13559592082227e-07
7961295	259289	TAS2R43	rs7980237	12	4.46006332567364e-05	24.96	5.85321459616545e-07
7961295	259289	TAS2R43	rs11054150	12	0.000746222073985022	18.79	1.45930269901545e-05
7961295	259289	TAS2R43	rs10772413	12	0.000817460420861033	18.6	1.61220549733777e-05
7961295	259289	TAS2R43	rs7307031	12	0.000849399707118758	18.53	1.67250959849752e-05
7961295	259289	TAS2R43	rs10845279	12	0.000849399707118758	18.53	1.67250959849752e-05
7961295	259289	TAS2R43	rs12226919	12	0.000849399707118758	18.53	1.67250959849752e-05
7961295	259289	TAS2R43	rs12226920	12	0.000849399707118758	18.53	1.67250959849752e-05
7961295	259289	TAS2R43	rs7304447	12	0.000849399707118758	18.53	1.67250959849752e-05
7923837	148811	PM20D1	rs708727	1	0	71.37	2.96140799839023e-17
7923837	148811	PM20D1	rs823154	1	0	67.15	2.51615304758807e-16
7923837	148811	PM20D1	rs823082	1	0	65.9	4.74391665715848e-16
7923837	148811	PM20D1	rs1361754	1	0	65.32	6.36718651241125e-16
7923837	148811	PM20D1	rs823088	1	0	44.66	2.34397361024088e-11
7923837	148811	PM20D1	rs960603	1	0	44.08	3.15225366418963e-11
7923837	148811	PM20D1	rs708723	1	4.0375557289991e-06	34.13	5.15503539896391e-09
7923837	148811	PM20D1	rs7555534	1	3.97849738400693e-06	33.94	5.6838065618046e-09
7923837	148811	PM20D1	rs954206	1	7.14858245805747e-06	32.42	1.24201601413842e-08
7923837	148811	PM20D1	rs823114	1	7.11622462627558e-06	32.37	1.27438791842457e-08
7923837	148811	PM20D1	rs4077469	1	6.77000917163412e-06	31.85	1.66549672260631e-08
7923837	148811	PM20D1	rs1342062	1	6.55464554321903e-06	31.45	2.04642611536347e-08
7923837	148811	PM20D1	rs7517009	1	8.81351778388265e-06	29.79	4.81469045144357e-08
7923837	148811	PM20D1	rs7415921	1	1.15507868073705e-05	29.51	5.56289405721126e-08
7923837	148811	PM20D1	rs1104899	1	1.11932245208664e-05	28.98	7.31294361051808e-08
7923837	148811	PM20D1	rs4951271	1	1.08502523609915e-05	28.64	8.71629476605817e-08
7923837	148811	PM20D1	rs17433088	1	1.03362299961538e-05	27.87	1.29745946761053e-07
7923837	148811	PM20D1	rs6673820	1	1.46370231497064e-05	27.13	1.90222966420432e-07
7923837	148811	PM20D1	rs6679073	1	1.86754289721469e-05	26.33	2.8778357632251e-07
7923837	148811	PM20D1	rs12047830	1	2.84254891646353e-05	25.84	3.7092138646974e-07
7923837	148811	PM20D1	rs7522056	1	0.000237457346894947	20.86	4.94105833604462e-06
7923837	148811	PM20D1	rs1874361	1	0.000265152785208442	20.6	5.65961142756942e-06
7923837	148811	PM20D1	rs7513645	1	0.00140530410236254	17.56	2.7838290418707e-05
7923837	148811	PM20D1	rs823144	1	0.0300559332820652	11.07	0.000877356822876662
7923837	148811	PM20D1	rs10900524	1	0.0462098678286313	10.1	0.00148269324321258
7923837	148811	PM20D1	rs12565968	1	0.0462098678286313	10.1	0.00148269324321258
7972579	84899	TMTC4	rs1283196	13	0	70.97	3.62698265187388e-17
7972579	84899	TMTC4	rs946837	13	0	69.45	7.83763947488122e-17
7972579	84899	TMTC4	rs9300613	13	0	69.45	7.83763947488122e-17
7972579	84899	TMTC4	rs1283211	13	0	69.45	7.83763947488122e-17
7972579	84899	TMTC4	rs1283228	13	0	41.1	1.44636335597194e-10
7972579	84899	TMTC4	rs2786953	13	6.24733373117391e-06	30.64	3.10623411231194e-08
7972579	84899	TMTC4	rs1051518	13	1.14440731367329e-05	29.34	6.07290941934305e-08
7972579	84899	TMTC4	rs9518128	13	9.02990885670583e-05	22.87	1.73336244364305e-06
7972579	84899	TMTC4	rs1283114	13	0.000168377004171855	21.54	3.46524873430287e-06
7972579	84899	TMTC4	rs9518107	13	0.000197889661458694	21.18	4.18104880846428e-06
7972579	84899	TMTC4	rs1283217	13	0.00021317516831365	21.03	4.52147913385146e-06
7972579	84899	TMTC4	rs9518149	13	0.000403419547345013	19.78	8.6887107288562e-06
7972579	84899	TMTC4	rs9557470	13	0.00180682511560588	17.04	3.66006121971753e-05
7972579	84899	TMTC4	rs7985718	13	0.00345868859980063	15.68	7.5013194665459e-05
7972579	84899	TMTC4	rs767932	13	0.00415801198935626	15.32	9.07506154798774e-05
7972579	84899	TMTC4	rs987531	13	0.00877536344192326	13.79	0.000204421414313996
7972579	84899	TMTC4	rs9518148	13	0.0112180804554577	13.26	0.000271129649178824
7972579	84899	TMTC4	rs16957649	13	0.0227666208249895	11.71	0.000621651197291592
7972579	84899	TMTC4	rs9518103	13	0.0286079378922285	11.19	0.000822393451581314
7972579	84899	TMTC4	rs2066014	13	0.0290648087493945	11.15	0.000840316731910356
7972579	84899	TMTC4	rs17475563	13	0.0326911350280839	10.89	0.000966848284767554
7972579	84899	TMTC4	rs2048859	13	0.0330670806462279	10.86	0.000982636948162923
7972579	84899	TMTC4	rs9518124	13	0.0356767839635581	10.69	0.00107716206063366
7972579	84899	TMTC4	rs3742244	13	0.0444279046912704	10.19	0.00141204315230712
7996807	146198	ZFP90	rs1170444	16	0	70.84	3.87402335855518e-17
7996807	146198	ZFP90	rs1624718	16	0	70.84	3.87402335855518e-17
7996807	146198	ZFP90	rs3203684	16	0	70.84	3.87402335855518e-17
7996807	146198	ZFP90	rs7118	16	0	70.84	3.87402335855518e-17
7996807	146198	ZFP90	rs698728	16	0	68.2	1.47725747319898e-16
7996807	146198	ZFP90	rs9923262	16	0	53.33	2.81967382733878e-13
7996807	146198	ZFP90	rs1177648	16	0	41.18	1.38835897079863e-10
7996807	146198	ZFP90	rs11075692	16	2.02358172163894e-05	26.18	3.11027234574819e-07
7996807	146198	ZFP90	rs1111721	16	6.18579967608672e-05	23.91	1.00946033113607e-06
8093839	27065	NSG1	rs6843595	4	0	70.69	4.18005919435241e-17
8093839	27065	NSG1	rs13146316	4	0	53.42	2.69340745594082e-13
8093839	27065	NSG1	rs4689316	4	0	40.66	1.81157780396209e-10
8093839	27065	NSG1	rs7668915	4	7.18383622849566e-06	32.55	1.16165133121448e-08
8093839	27065	NSG1	rs10027109	4	6.66946646360005e-06	31.64	1.85567686900615e-08
8093839	27065	NSG1	rs7698300	4	1.09810700649424e-05	28.76	8.19258042431551e-08
8093839	27065	NSG1	rs7660124	4	4.44774932033722e-05	25.02	5.67387082226538e-07
8093839	27065	NSG1	rs6446632	4	6.22184408020658e-05	23.96	9.83580796893043e-07
8093839	27065	NSG1	rs2980207	4	0.0108357947894537	13.33	0.00026119351965302
8093839	27065	NSG1	rs16835627	4	0.0118644342306616	13.15	0.000287519243401653
8105456	133383	SETD9	rs185220	5	0	70.58	4.41975130086876e-17
8105456	133383	SETD9	rs832403	5	0	65.43	6.02152384768816e-16
8105456	133383	SETD9	rs252895	5	0	51.5	7.15970991583259e-13
8105456	133383	SETD9	rs860580	5	0	49.86	1.6511669775157e-12
8105456	133383	SETD9	rs832582	5	0	49.86	1.6511669775157e-12
8105456	133383	SETD9	rs832583	5	0	49.86	1.6511669775157e-12
8105456	133383	SETD9	rs2662027	5	0	46.27	1.03029467622997e-11
8105456	133383	SETD9	rs832402	5	0	44.6	2.41691659820963e-11
8105456	133383	SETD9	rs7703149	5	0	42.63	6.61372116888593e-11
8105456	133383	SETD9	rs2591968	5	0	42.45	7.25124128917783e-11
8105456	133383	SETD9	rs832575	5	0	42.08	8.76146988842174e-11
8105456	133383	SETD9	rs2257505	5	0	36.03	1.94302884996695e-09
8105456	133383	SETD9	rs33320	5	1.89360361185129e-05	26.59	2.51542366222983e-07
8105456	133383	SETD9	rs96844	5	4.77085199250146e-05	24.73	6.59496008119972e-07
8105456	133383	SETD9	rs832573	5	0.000271549524897764	20.58	5.71904778628307e-06
8105456	133383	SETD9	rs702689	5	0.000271549524897764	20.58	5.71904778628307e-06
8105456	133383	SETD9	rs6870905	5	0.000447314333504911	19.55	9.80007367211813e-06
8105456	133383	SETD9	rs832576	5	0.000939328929580871	18.37	1.8189951015767e-05
8105456	133383	SETD9	rs832540	5	0.0021178906360725	16.71	4.35508316787095e-05
8105456	133383	SETD9	rs11960484	5	0.00230944317617103	16.54	4.76345253572963e-05
8105456	133383	SETD9	rs252906	5	0.00230944317617103	16.54	4.76345253572963e-05
8105456	133383	SETD9	rs832577	5	0.00230944317617103	16.54	4.76345253572963e-05
8105456	133383	SETD9	rs252925	5	0.00331950410530755	15.78	7.11506710952253e-05
8105456	133383	SETD9	rs6895442	5	0.00478991579704143	15.05	0.000104700256636431
8105456	133383	SETD9	rs1445998	5	0.00478991579704143	15.05	0.000104700256636431
8105456	133383	SETD9	rs252894	5	0.00569961374228772	14.68	0.000127390880369128
8105456	133383	SETD9	rs331497	5	0.00569961374228772	14.68	0.000127390880369128
8105456	133383	SETD9	rs6890927	5	0.0132895580971428	12.9	0.000328582133037674
8105456	133383	SETD9	rs4624740	5	0.0161222802100861	12.48	0.000411332197233919
7942073	3508	IGHMBP2	rs604524	11	0	70.56	4.46478639457609e-17
7942073	3508	IGHMBP2	rs660614	11	0	70.56	4.46478639457609e-17
7942073	3508	IGHMBP2	rs636049	11	0	70.56	4.46478639457609e-17
7942073	3508	IGHMBP2	rs629426	11	0	70.56	4.46478639457609e-17
7942073	3508	IGHMBP2	rs619727	11	0	69.89	6.27055395531671e-17
7942073	3508	IGHMBP2	rs622082	11	0	69.87	6.33445622417162e-17
7942073	3508	IGHMBP2	rs546382	11	0	69.87	6.33445622417162e-17
7942073	3508	IGHMBP2	rs613084	11	0	58.89	1.66737467133376e-14
7942073	3508	IGHMBP2	rs7938117	11	0	57.85	2.82886982147289e-14
7942073	3508	IGHMBP2	rs7131462	11	0	53.05	3.25164988794948e-13
7942073	3508	IGHMBP2	rs679596	11	0	50.63	1.11527179360358e-12
7942073	3508	IGHMBP2	rs2846207	11	0	44.87	2.10559212512412e-11
7942073	3508	IGHMBP2	rs10896390	11	0	44.47	2.58284866173389e-11
7942073	3508	IGHMBP2	rs10896389	11	0	41.73	1.0478869952976e-10
7942073	3508	IGHMBP2	rs685320	11	0	40.86	1.63534304129677e-10
7942073	3508	IGHMBP2	rs1249582	11	0	40.63	1.83960517915786e-10
7942073	3508	IGHMBP2	rs10896379	11	0	38.14	6.58463385920679e-10
7942073	3508	IGHMBP2	rs2846196	11	0	37.75	8.04167187299185e-10
7942073	3508	IGHMBP2	rs17612126	11	0	37.43	9.47533746810611e-10
7942073	3508	IGHMBP2	rs10896396	11	0	37.16	1.08823251879171e-09
7942073	3508	IGHMBP2	rs6421653	11	0	36.67	1.39916145253257e-09
7942073	3508	IGHMBP2	rs11228444	11	7.58216829355459e-06	33.17	8.44433388119513e-09
7942073	3508	IGHMBP2	rs17399246	11	0.00467794662332046	15.1	0.000101963288686342
7942073	3508	IGHMBP2	rs11605908	11	0.0141637201274778	12.77	0.000352222836757016
8129728	54806	AHI1	rs6908428	6	0	70.37	4.91618960011359e-17
8129728	54806	AHI1	rs11154801	6	0	69.49	7.68029190863628e-17
8129728	54806	AHI1	rs13208505	6	0	65.81	4.96556496828456e-16
8129728	54806	AHI1	rs6935146	6	0	55.55	9.11118320294431e-14
8129728	54806	AHI1	rs2746432	6	0	55.55	9.11118320294431e-14
8129728	54806	AHI1	rs6914831	6	0	54.61	1.46985795925809e-13
8129728	54806	AHI1	rs2064430	6	0	48.58	3.17086468172924e-12
8129728	54806	AHI1	rs9389295	6	0	45.58	1.46530133955863e-11
8129728	54806	AHI1	rs9402717	6	0	42.14	8.49673238682373e-11
8129728	54806	AHI1	rs9402702	6	7.08464281839326e-06	32.33	1.30089289204487e-08
8129728	54806	AHI1	rs717120	6	8.51277616715462e-05	23.05	1.57842508723738e-06
8129728	54806	AHI1	rs13208164	6	0.000353586649262937	20.09	7.38819702387491e-06
8129728	54806	AHI1	rs17778438	6	0.018777371378389	12.14	0.000493517761577487
8112961	6228	RPS23	rs226202	5	0	69.42	7.95776287498809e-17
8112961	6228	RPS23	rs6880209	5	0	69.32	8.37163548347939e-17
8112961	6228	RPS23	rs862241	5	0	69.32	8.37163548347939e-17
8112961	6228	RPS23	rs6884232	5	0	47.95	4.37228099402602e-12
8112961	6228	RPS23	rs6888977	5	0	46.37	9.79030634434403e-12
8112961	6228	RPS23	rs17247678	5	0	38.5	5.47536846569994e-10
8112961	6228	RPS23	rs4703537	5	7.73186419579903e-06	33.4	7.50239652957397e-09
8112961	6228	RPS23	rs12652358	5	7.3592485305823e-06	32.94	9.50473870130714e-09
8112961	6228	RPS23	rs1864182	5	7.05378217601965e-06	32.29	1.32795003461573e-08
8112961	6228	RPS23	rs224821	5	6.58787442485918e-06	31.51	1.98415793436921e-08
8112961	6228	RPS23	rs224823	5	1.43003159806672e-05	27.43	1.62884700757775e-07
8112961	6228	RPS23	rs1071181	5	0.000148722733484263	21.79	3.04181411552169e-06
8112961	6228	RPS23	rs658912	5	0.000181758795757425	21.37	3.78649970169047e-06
8112961	6228	RPS23	rs224900	5	0.00193841541472215	16.88	3.98189422986146e-05
8112961	6228	RPS23	rs1354123	5	0.00264347499918746	16.23	5.6098679405637e-05
8112961	6228	RPS23	rs862239	5	0.0101827187452693	13.46	0.000243703757206372
8112961	6228	RPS23	rs224836	5	0.0129279881803609	12.96	0.000318217180315067
8112961	6228	RPS23	rs6867982	5	0.0149545589399121	12.65	0.000375565677465615
8112961	6228	RPS23	rs701405	5	0.0185262268294007	12.17	0.000485643062815993
8112961	6228	RPS23	rs1864183	5	0.0227666208249895	11.71	0.000621651197291592
8112961	6228	RPS23	rs4703878	5	0.0227666208249895	11.71	0.000621651197291592
8112961	6228	RPS23	rs2215128	5	0.0441030851518012	10.21	0.00139681173438781
8116439	92304	SCGB3A1	rs10052782	5	0	68.34	1.37601276580075e-16
8116439	92304	SCGB3A1	rs10085025	5	0	51.31	7.88728346654635e-13
8116439	92304	SCGB3A1	rs368686	5	1.05848155471617e-05	28.12	1.14021447951066e-07
8116439	92304	SCGB3A1	rs307806	5	1.8629994291539e-05	26.3	2.92288675812365e-07
8116439	92304	SCGB3A1	rs307803	5	0.00060029552514882	19.18	1.18953183557073e-05
8116439	92304	SCGB3A1	rs10042049	5	0.00116525472291706	17.93	2.29179991890723e-05
8116439	92304	SCGB3A1	rs2290983	5	0.00140530410236254	17.56	2.7838290418707e-05
8116439	92304	SCGB3A1	rs4700745	5	0.00178091057396741	17.07	3.60269399303486e-05
8116439	92304	SCGB3A1	rs11957360	5	0.00266108616046508	16.21	5.6694051454247e-05
8116439	92304	SCGB3A1	rs11959164	5	0.00699357048147939	14.27	0.000158368955016585
8116439	92304	SCGB3A1	rs2242217	5	0.0204169323611414	11.95	0.00054647380609272
8116439	92304	SCGB3A1	rs10464103	5	0.02895317987772	11.16	0.000835799229945754
8116439	92304	SCGB3A1	rs11738129	5	0.02895317987772	11.16	0.000835799229945754
8116439	92304	SCGB3A1	rs2447736	5	0.04701219876338	10.06	0.00151523226482584
8155250	9380	GRHPR	rs7856656	9	0	67.74	1.86540506408076e-16
8155250	9380	GRHPR	rs7867764	9	0.00114266003050001	17.96	2.25596083388366e-05
8155250	9380	GRHPR	rs17502738	9	0.00114266003050001	17.96	2.25596083388366e-05
8155250	9380	GRHPR	rs1571234	9	0.00337968953980294	15.74	7.26710774543231e-05
8155250	9380	GRHPR	rs10973340	9	0.01555674898289	12.56	0.000394091748583663
8153430	93100	NAPRT1	rs1809148	8	0	67.72	1.88442323552783e-16
8153430	93100	NAPRT1	rs10282929	8	0	62.62	2.50694701865265e-15
8153430	93100	NAPRT1	rs1062391	8	0	40.77	1.71241857486876e-10
8153430	93100	NAPRT1	rs4874156	8	0	37.36	9.82159853405905e-10
8153430	93100	NAPRT1	rs4874159	8	0	36.55	1.4879996632404e-09
8153430	93100	NAPRT1	rs3812448	8	0	36.55	1.4879996632404e-09
8153430	93100	NAPRT1	rs2382962	8	4.09837450628337e-06	34.39	4.51034728758737e-09
8153430	93100	NAPRT1	rs12677473	8	1.01911628622652e-05	27.68	1.43134933430547e-07
8153430	93100	NAPRT1	rs3750203	8	1.88327231046935e-05	26.51	2.62177422676745e-07
8153430	93100	NAPRT1	rs4873815	8	4.11995250195145e-05	25.27	4.98400693250765e-07
8153430	93100	NAPRT1	rs4873814	8	0.000158553541745043	21.66	3.2550860415202e-06
8153430	93100	NAPRT1	rs10097337	8	0.000254645014398435	20.73	5.28809983815292e-06
8153430	93100	NAPRT1	rs11549789	8	0.00031736435780507	20.29	6.65474906817723e-06
8153430	93100	NAPRT1	rs13266821	8	0.0106481693007179	13.37	0.000255681354743746
8153430	93100	NAPRT1	rs12168	8	0.0114916752729628	13.21	0.000278459372405033
8153430	93100	NAPRT1	rs12541647	8	0.0144426458471616	12.73	0.00035983654358314
8110755	10723	SLC12A7	rs6894574	5	0	67.53	2.07505536326622e-16
8110755	10723	SLC12A7	rs4580814	5	0	62.49	2.67800986743167e-15
8110755	10723	SLC12A7	rs6879835	5	0	54.77	1.35493319124483e-13
8110755	10723	SLC12A7	rs13171076	5	0	47.14	6.60929979083663e-12
8110755	10723	SLC12A7	rs4975593	5	0	42.87	5.8500931442199e-11
8110755	10723	SLC12A7	rs4285270	5	7.64706979725891e-05	23.6	1.1858751622364e-06
8110755	10723	SLC12A7	rs4975684	5	0.00549408349629188	14.75	0.000122747526217739
8110755	10723	SLC12A7	rs11951420	5	0.00985401675563363	13.54	0.000233532394669139
8110755	10723	SLC12A7	rs7714914	5	0.0195603185799153	12.05	0.000517923795645918
8110755	10723	SLC12A7	rs6864667	5	0.0277207695699264	11.26	0.000791952109495679
8033754	10781	ZNF266	rs10401135	19	0	67.01	2.70133387442403e-16
8033754	10781	ZNF266	rs3826783	19	0	67.01	2.70133387442403e-16
8033754	10781	ZNF266	rs6512110	19	0	67.01	2.70133387442403e-16
8033754	10781	ZNF266	rs11880207	19	0	67.01	2.70133387442403e-16
8033754	10781	ZNF266	rs10411141	19	0	67.01	2.70133387442403e-16
8033754	10781	ZNF266	rs10404721	19	0	66.34	3.79479191631208e-16
8033754	10781	ZNF266	rs10418104	19	0	65.12	7.04731853966122e-16
8033754	10781	ZNF266	rs7253373	19	0	65.12	7.04731853966122e-16
8033754	10781	ZNF266	rs2217652	19	0	65.12	7.04731853966122e-16
8033754	10781	ZNF266	rs10515	19	0	65.12	7.04731853966122e-16
8033754	10781	ZNF266	rs2241356	19	0	65.12	7.04731853966122e-16
8033754	10781	ZNF266	rs10415281	19	0	50.19	1.39557186347287e-12
8033754	10781	ZNF266	rs11669128	19	0	50.14	1.43158824627472e-12
8033754	10781	ZNF266	rs6512047	19	0	49.48	2.00404390365081e-12
8033754	10781	ZNF266	rs10411146	19	0	48.78	2.86344923162151e-12
8033754	10781	ZNF266	rs1865040	19	0	47.38	5.84762819242552e-12
8033754	10781	ZNF266	rs2278406	19	0	47.38	5.84762819242552e-12
8033754	10781	ZNF266	rs4133457	19	7.33936713406451e-06	32.87	9.85321301414803e-09
8033754	10781	ZNF266	rs7257399	19	7.33936713406451e-06	32.87	9.85321301414803e-09
8033754	10781	ZNF266	rs10854157	19	7.33936713406451e-06	32.87	9.85321301414803e-09
8033754	10781	ZNF266	rs11666253	19	7.10832007497167e-06	32.36	1.28096301730476e-08
8033754	10781	ZNF266	rs4804108	19	6.96732442573449e-06	32.14	1.43453164692316e-08
8033754	10781	ZNF266	rs4804109	19	6.96732442573449e-06	32.14	1.43453164692316e-08
7894124	10921	RNPS1	rs155243	16	0	67	2.71507132194253e-16
7894124	10921	RNPS1	rs155247	16	0	62.2	3.10287921498665e-15
7894124	10921	RNPS1	rs2238464	16	0	45.28	1.70784301876133e-11
7894124	10921	RNPS1	rs161427	16	6.28204111126696e-06	30.72	2.98076814045117e-08
7894124	10921	RNPS1	rs150929	16	6.28204111126696e-06	30.72	2.98076814045117e-08
7894124	10921	RNPS1	rs150925	16	6.25549233806301e-06	30.67	3.05857605457527e-08
7894124	10921	RNPS1	rs12597115	16	0.023337393956185	11.65	0.000642025349825136
7940565	9415	FADS2	rs174548	11	0	66.89	2.87087512068636e-16
7940565	9415	FADS2	rs1535	11	0	57.46	3.44923062539331e-14
7940565	9415	FADS2	rs102275	11	0	57.18	3.97694930356572e-14
7940565	9415	FADS2	rs174535	11	0	57.1	4.14205671911306e-14
7940565	9415	FADS2	rs174546	11	0	57.1	4.14205671911306e-14
7940565	9415	FADS2	rs174547	11	0	57.1	4.14205671911306e-14
7940565	9415	FADS2	rs174550	11	0	57.1	4.14205671911306e-14
7940565	9415	FADS2	rs174538	11	0	57.03	4.29214225987306e-14
7940565	9415	FADS2	rs174583	11	0	55.05	1.17502321025091e-13
7940565	9415	FADS2	rs174576	11	0	54.67	1.42566046748273e-13
7940565	9415	FADS2	rs174577	11	0	54.67	1.42566046748273e-13
7940565	9415	FADS2	rs108499	11	0	49.16	2.35912625240912e-12
7940565	9415	FADS2	rs174593	11	0	46.79	7.90155756505706e-12
7940565	9415	FADS2	rs174448	11	1.16700925265065e-05	29.68	5.09578613390726e-08
7940565	9415	FADS2	rs174449	11	1.15975962394586e-05	29.59	5.33796200187311e-08
7940565	9415	FADS2	rs174611	11	1.13267336142777e-05	29.1	6.87369844638356e-08
7940565	9415	FADS2	rs1000778	11	1.48375806334805e-05	27.39	1.66288919513537e-07
7940565	9415	FADS2	rs174455	11	4.77085199250146e-05	24.73	6.59496008119972e-07
7940565	9415	FADS2	rs174532	11	0.000539470356549384	19.33	1.09964985840466e-05
7940565	9415	FADS2	rs174618	11	0.00163755208991873	17.25	3.27697550258182e-05
7940565	9415	FADS2	rs174450	11	0.0158748188540709	12.51	0.000404779603894183
7940565	9415	FADS2	rs650436	11	0.0169638257141761	12.36	0.000438630690703207
7940565	9415	FADS2	rs174478	11	0.021589021756225	11.83	0.000582839943179275
7940565	9415	FADS2	rs198462	11	0.024095840650285	11.59	0.000663074121790696
7940565	9415	FADS2	rs198476	11	0.024095840650285	11.59	0.000663074121790696
7940565	9415	FADS2	rs198464	11	0.0288399329794098	11.17	0.000831306272542032
7940565	9415	FADS2	rs198475	11	0.0308518132885916	11.02	0.000901340709885162
7940565	9415	FADS2	rs13966	11	0.0388763051510488	10.5	0.001193745444872
7940565	9415	FADS2	rs509360	11	0.0390313137353566	10.49	0.0012002237157224
8068612	7485	WRB	rs2836999	21	0	66.63	3.27562859137607e-16
8068612	7485	WRB	rs2837006	21	0	66.63	3.27562859137607e-16
8068612	7485	WRB	rs2836995	21	0	56.79	4.84926062410901e-14
8068612	7485	WRB	rs2244352	21	0	45.12	1.8532303751293e-11
8068612	7485	WRB	rs2837017	21	0	38.09	6.75554758663326e-10
8068612	7485	WRB	rs3761372	21	0	34.89	3.48868079757792e-09
8068612	7485	WRB	rs2836992	21	4.10305511233573e-06	34.43	4.41859881626177e-09
8068612	7485	WRB	rs2837029	21	7.04860395639512e-06	32.28	1.33480194190492e-08
8068612	7485	WRB	rs2837034	21	6.75567971852162e-06	31.82	1.69142065123286e-08
8068612	7485	WRB	rs11575939	21	6.26557298928118e-06	30.7	3.0116504887542e-08
8068612	7485	WRB	rs2049823	21	1.02011392633261e-05	27.69	1.4239691548365e-07
8068612	7485	WRB	rs2837020	21	7.57566724114956e-05	23.62	1.17361354706748e-06
8068612	7485	WRB	rs8127431	21	0.000257761728865931	20.69	5.39972667938662e-06
8068612	7485	WRB	rs3827209	21	0.000257761728865931	20.69	5.39972667938662e-06
8068612	7485	WRB	rs2063999	21	0.000284551169293756	20.51	5.93205261558505e-06
8068612	7485	WRB	rs2070865	21	0.000356240763245551	20.07	7.46586529038847e-06
8068612	7485	WRB	rs2009713	21	0.000450289221488975	19.54	9.85150762542585e-06
8068612	7485	WRB	rs940625	21	0.00117602887319489	17.91	2.31600990441062e-05
8068612	7485	WRB	rs2837022	21	0.00173968756316458	17.14	3.4723268956437e-05
8068612	7485	WRB	rs2837048	21	0.00348828823970359	15.65	7.62125813761949e-05
8068612	7485	WRB	rs1735137	21	0.00478991579704143	15.05	0.000104700256636431
8068612	7485	WRB	rs4818028	21	0.00817170310831303	13.94	0.000188738999213808
8068612	7485	WRB	rs2249651	21	0.0132895580971428	12.9	0.000328582133037674
8068612	7485	WRB	rs13050927	21	0.0186241470949157	12.16	0.000488253771170466
8133770	57639	CCDC146	rs10488499	7	0	66.55	3.41130071163618e-16
8133770	57639	CCDC146	rs17230060	7	0	64.7	8.7214864112891e-16
8133770	57639	CCDC146	rs7810066	7	0.000196832007939723	21.2	4.13764512977492e-06
8133770	57639	CCDC146	rs3095471	7	0.000541314439121653	19.32	1.10542390635286e-05
8133770	57639	CCDC146	rs3114306	7	0.000541314439121653	19.32	1.10542390635286e-05
8133770	57639	CCDC146	rs3108430	7	0.00266108616046508	16.21	5.6694051454247e-05
8133770	57639	CCDC146	rs1111665	7	0.00277085312014411	16.12	5.94528574935696e-05
8133770	57639	CCDC146	rs3108428	7	0.00299052416099379	15.97	6.43542517660351e-05
8133770	57639	CCDC146	rs3108406	7	0.00421176946020606	15.29	9.22033317029663e-05
8133770	57639	CCDC146	rs3108433	7	0.00635995395619684	14.46	0.000143167710502961
8133770	57639	CCDC146	rs3108440	7	0.00635995395619684	14.46	0.000143167710502961
8133770	57639	CCDC146	rs3114325	7	0.00736496140496418	14.17	0.000167012238813541
8133770	57639	CCDC146	rs10252204	7	0.0153659275427973	12.59	0.000387816144094344
8133770	57639	CCDC146	rs2056708	7	0.0239926922089742	11.6	0.000659518193691038
8133770	57639	CCDC146	rs3114315	7	0.0260402935620192	11.41	0.00073049831487217
8133770	57639	CCDC146	rs3114317	7	0.0260402935620192	11.41	0.00073049831487217
8133770	57639	CCDC146	rs3930016	7	0.0276218096009852	11.27	0.000787697288027331
8133770	57639	CCDC146	rs3114329	7	0.0381891701317374	10.54	0.00116818419869753
7924184	642946	FLVCR1-AS1	rs7524203	1	0	66.34	3.79479191631208e-16
7924184	642946	FLVCR1-AS1	rs1047881	1	0	58.87	1.6844091358596e-14
7924184	642946	FLVCR1-AS1	rs12140722	1	0	57.69	3.06858894090029e-14
7924184	642946	FLVCR1-AS1	rs6679951	1	0	57.69	3.06858894090029e-14
7924184	642946	FLVCR1-AS1	rs11120067	1	0	57.69	3.06858894090029e-14
7924184	642946	FLVCR1-AS1	rs4951638	1	0	49.94	1.58519908582888e-12
7924184	642946	FLVCR1-AS1	rs11120027	1	0	49.94	1.58519908582888e-12
7924184	642946	FLVCR1-AS1	rs10864004	1	0	49.17	2.34713019835444e-12
7924184	642946	FLVCR1-AS1	rs3207090	1	0	47.44	5.67135241459713e-12
7924184	642946	FLVCR1-AS1	rs4951639	1	0	44.43	2.63616335182602e-11
7924184	642946	FLVCR1-AS1	rs10864002	1	0	44.43	2.63616335182602e-11
7924184	642946	FLVCR1-AS1	rs2884675	1	0	44.43	2.63616335182602e-11
7924184	642946	FLVCR1-AS1	rs12042181	1	7.526230265541e-06	33.09	8.79901006066928e-09
7924184	642946	FLVCR1-AS1	rs1890932	1	1.16093039195331e-05	29.61	5.28316739545418e-08
7924184	642946	FLVCR1-AS1	rs10902	1	1.13554845734163e-05	29.18	6.59565304301001e-08
7924184	642946	FLVCR1-AS1	rs6700410	1	1.06929543746669e-05	28.37	1.00206181981647e-07
7924184	642946	FLVCR1-AS1	rs1284852	1	1.02851397966388e-05	27.8	1.34526111748666e-07
7924184	642946	FLVCR1-AS1	rs11120025	1	8.32793370934757e-05	23.4	1.31578537379869e-06
7924184	642946	FLVCR1-AS1	rs12038225	1	0.000106417379733024	22.31	2.31995339997315e-06
7924184	642946	FLVCR1-AS1	rs1284855	1	0.000573124009992607	19.25	1.14670378263636e-05
7924184	642946	FLVCR1-AS1	rs10746436	1	0.00282847706241131	16.08	6.07219543283723e-05
7924184	642946	FLVCR1-AS1	rs963327	1	0.00369991433777676	15.54	8.07777967551674e-05
7924184	642946	FLVCR1-AS1	rs2792561	1	0.0141061996277138	12.78	0.000350344929501945
7924184	642946	FLVCR1-AS1	rs1770778	1	0.0288399329794098	11.17	0.000831306272542032
7924184	642946	FLVCR1-AS1	rs1284864	1	0.0288399329794098	11.17	0.000831306272542032
8152962	23639	LRRC6	rs11988034	8	0	66.09	4.30795896476276e-16
8152962	23639	LRRC6	rs1048490	8	0	66.09	4.30795896476276e-16
8152962	23639	LRRC6	rs10216529	8	0	66.09	4.30795896476276e-16
8152962	23639	LRRC6	rs3909640	8	0	59.2	1.42433839178398e-14
8152962	23639	LRRC6	rs2739024	8	0	35.61	2.41046953380955e-09
8152962	23639	LRRC6	rs11996730	8	6.19123804291251e-06	30.51	3.32149988902223e-08
8152962	23639	LRRC6	rs4480107	8	1.13510006995702e-05	29.16	6.6640896970857e-08
8152962	23639	LRRC6	rs2280871	8	1.24568834307388e-05	27.47	1.59550322134384e-07
8152962	23639	LRRC6	rs2272681	8	2.90862508870899e-05	25.78	3.82632943732937e-07
8152962	23639	LRRC6	rs2293979	8	2.90862508870899e-05	25.78	3.82632943732937e-07
8152962	23639	LRRC6	rs7464815	8	5.31770684944755e-05	24.57	7.16587037054773e-07
8152962	23639	LRRC6	rs10283307	8	7.57566724114956e-05	23.62	1.17361354706748e-06
8152962	23639	LRRC6	rs3843562	8	8.43698080448464e-05	23.14	1.50624488667619e-06
8152962	23639	LRRC6	rs11780202	8	8.74916341267538e-05	23	1.62001398246647e-06
8152962	23639	LRRC6	rs4736424	8	8.74916341267538e-05	23	1.62001398246647e-06
8152962	23639	LRRC6	rs2052701	8	9.58987796115113e-05	22.6	1.99484606297722e-06
8152962	23639	LRRC6	rs2357508	8	0.000180036656472228	21.38	3.76680110781505e-06
8152962	23639	LRRC6	rs7004199	8	0.000461054773734553	19.52	9.95519009505004e-06
8152962	23639	LRRC6	rs7841637	8	0.00167165268051385	17.21	3.34670051629867e-05
8152962	23639	LRRC6	rs7465694	8	0.0036441710334567	15.57	7.95061232433368e-05
8152962	23639	LRRC6	rs10097529	8	0.00382423433296067	15.48	8.33828721634602e-05
8152962	23639	LRRC6	rs890210	8	0.00483242382608919	15.03	0.000105815638847168
8152962	23639	LRRC6	rs3843561	8	0.00847274443416705	13.86	0.00019694590733498
8152962	23639	LRRC6	rs2467970	8	0.0096210438613244	13.59	0.000227393629657518
8152962	23639	LRRC6	rs2467979	8	0.0096210438613244	13.59	0.000227393629657518
8152962	23639	LRRC6	rs4736598	8	0.00975476524933578	13.56	0.000231057097157748
8152962	23639	LRRC6	rs1425706	8	0.0188514808881383	12.13	0.000496171199567146
8156341	401541	CENPP	rs10992308	9	0	65.72	5.1975738680621e-16
8156341	401541	CENPP	rs10992312	9	0	65.72	5.1975738680621e-16
8156341	401541	CENPP	rs10992348	9	0	65.72	5.1975738680621e-16
8156341	401541	CENPP	rs7036459	9	0	63.18	1.88654213044719e-15
8156341	401541	CENPP	rs10119535	9	0	50.57	1.14989383045851e-12
8156341	401541	CENPP	rs1121978	9	1.05643956154257e-05	28.09	1.15802680799292e-07
8156341	401541	CENPP	rs13301537	9	1.05643956154257e-05	28.09	1.15802680799292e-07
8156341	401541	CENPP	rs724102	9	2.72520020127912e-05	25.91	3.57711257836602e-07
8156341	401541	CENPP	rs10992393	9	2.72520020127912e-05	25.91	3.57711257836602e-07
8156341	401541	CENPP	rs968040	9	5.49432651831466e-05	24.25	8.46070833385259e-07
8156341	401541	CENPP	rs7865019	9	5.49432651831466e-05	24.25	8.46070833385259e-07
8156341	401541	CENPP	rs9299405	9	6.07841044148024e-05	24.08	9.24151719586165e-07
8156341	401541	CENPP	rs10123342	9	0.000107916737622361	22.23	2.41865009637937e-06
8156341	401541	CENPP	rs10118939	9	0.000147930376918524	21.83	2.97905615136232e-06
8156341	401541	CENPP	rs13285641	9	0.000148581185392617	21.8	3.02600134350871e-06
8156341	401541	CENPP	rs3739606	9	0.00147344160811054	17.44	2.96520043792747e-05
8156341	401541	CENPP	rs10429459	9	0.00147344160811054	17.44	2.96520043792747e-05
8156341	401541	CENPP	rs17518956	9	0.00593130911747099	14.6	0.000132914543950156
8156341	401541	CENPP	rs10820964	9	0.00814214701349921	13.95	0.00018773765577684
8156341	401541	CENPP	rs10739927	9	0.00814214701349921	13.95	0.00018773765577684
8156341	401541	CENPP	rs7026361	9	0.00814214701349921	13.95	0.00018773765577684
8156341	401541	CENPP	rs10992322	9	0.00814214701349921	13.95	0.00018773765577684
8156341	401541	CENPP	rs8067	9	0.00814214701349921	13.95	0.00018773765577684
8156341	401541	CENPP	rs10116241	9	0.00814214701349921	13.95	0.00018773765577684
8156341	401541	CENPP	rs4744134	9	0.00814214701349921	13.95	0.00018773765577684
8156341	401541	CENPP	rs1380	9	0.0214075300269285	11.85	0.000576613456957988
8156341	401541	CENPP	rs2296667	9	0.0230394036549236	11.68	0.000631755330930331
8156341	401541	CENPP	rs10992427	9	0.0431721400689532	10.26	0.00135945679989927
8156341	401541	CENPP	rs556	9	0.0431721400689532	10.26	0.00135945679989927
8156341	401541	CENPP	rs3203916	9	0.0431721400689532	10.26	0.00135945679989927
7917503	2635	GBP3	rs12121223	1	0	65.32	6.36718651241125e-16
7917503	2635	GBP3	rs12142922	1	0	63.17	1.89614411406025e-15
7917503	2635	GBP3	rs1074541	1	0	55.89	7.66414076596122e-14
7917503	2635	GBP3	rs2624	1	0	46.49	9.20872078908784e-12
7917503	2635	GBP3	rs1409150	1	7.75794517915782e-06	33.45	7.31197771808127e-09
7917503	2635	GBP3	rs10493822	1	7.71628332965515e-06	33.37	7.61902358679013e-09
7917503	2635	GBP3	rs2390679	1	7.03306929752154e-06	32.25	1.35557087044875e-08
7917503	2635	GBP3	rs10922563	1	7.03306929752154e-06	32.25	1.35557087044875e-08
7917503	2635	GBP3	rs2031913	1	2.91569896392574e-05	25.81	3.76731546079873e-07
7917503	2635	GBP3	rs1329120	1	9.4169347753436e-05	22.65	1.94360220422829e-06
7917503	2635	GBP3	rs2026043	1	0.00030165793164251	20.39	6.31589732450277e-06
7917503	2635	GBP3	rs4656083	1	0.00152901775189651	17.37	3.07643718926626e-05
7917503	2635	GBP3	rs4656078	1	0.00172342276423025	17.16	3.43595760286656e-05
7917503	2635	GBP3	rs7555039	1	0.00227530132086704	16.57	4.68868746267823e-05
7917503	2635	GBP3	rs6683705	1	0.00227530132086704	16.57	4.68868746267823e-05
7917503	2635	GBP3	rs12740160	1	0.0036441710334567	15.57	7.95061232433368e-05
7917503	2635	GBP3	rs6675866	1	0.00811259091868539	13.96	0.000186741663611666
7917503	2635	GBP3	rs2031834	1	0.0090945555954713	13.72	0.000212182871222579
7917503	2635	GBP3	rs1969962	1	0.00940011261555634	13.65	0.000220241320452157
7917503	2635	GBP3	rs6660788	1	0.0250130572120517	11.5	0.000695961899274327
7917503	2635	GBP3	rs6428490	1	0.0250130572120517	11.5	0.000695961899274327
7917503	2635	GBP3	rs6428492	1	0.0250130572120517	11.5	0.000695961899274327
7917503	2635	GBP3	rs2077694	1	0.0250130572120517	11.5	0.000695961899274327
7894341	23326	USP22	rs2291037	17	0	64.7	8.7214864112891e-16
7894341	23326	USP22	rs899335	17	0	63.31	1.76605463085782e-15
7894341	23326	USP22	rs1044414	17	0	63.31	1.76605463085782e-15
7894341	23326	USP22	rs3612	17	0	63.31	1.76605463085782e-15
7894341	23326	USP22	rs961004	17	0	57.74	2.99157055363457e-14
7894341	23326	USP22	rs7223388	17	0	50.04	1.50643558257672e-12
7894341	23326	USP22	rs4985940	17	1.88327231046935e-05	26.51	2.62177422676745e-07
7894341	23326	USP22	rs6587119	17	0.00134342425111756	17.67	2.62737951298483e-05
7894341	23326	USP22	rs7209129	17	0.00346852961946586	15.67	7.54108655586916e-05
7894341	23326	USP22	rs899343	17	0.00542401532297161	14.78	0.000120810032686111
7894341	23326	USP22	rs11867648	17	0.00730449961892855	14.19	0.000165246379252446
7894341	23326	USP22	rs7218954	17	0.00847274443416705	13.86	0.00019694590733498
7894341	23326	USP22	rs9911289	17	0.00914684424329348	13.71	0.000213315632190136
7894341	23326	USP22	rs4985959	17	0.0196715083487442	12.04	0.000520709715916055
7894341	23326	USP22	rs11204328	17	0.0251358802758883	11.49	0.000699716368809163
7894341	23326	USP22	rs719094	17	0.0307120814716208	11.03	0.000896491477678826
7894341	23326	USP22	rs984007	17	0.0307120814716208	11.03	0.000896491477678826
7894341	23326	USP22	rs11656064	17	0.0471982622180808	10.05	0.00152347941829632
7894341	23326	USP22	rs9909279	17	0.0478065045366887	10.02	0.00154849468130802
8092067	200916	RPL22L1	rs13063927	3	0	63.72	1.43421102111592e-15
8092067	200916	RPL22L1	rs6444952	3	0	53.71	2.32377462421899e-13
8092067	200916	RPL22L1	rs35280911	3	0	47.56	5.33459394015704e-12
8092067	200916	RPL22L1	rs1879441	3	0	47.56	5.33459394015704e-12
8092067	200916	RPL22L1	rs7642480	3	0	45.87	1.26366389305805e-11
8092067	200916	RPL22L1	rs6769079	3	0	42.98	5.53023334632946e-11
8092067	200916	RPL22L1	rs6792607	3	0	39.21	3.80585973094983e-10
8092067	200916	RPL22L1	rs2271998	3	0	39.21	3.80585973094983e-10
8092067	200916	RPL22L1	rs1356012	3	0	35.94	2.03488053343512e-09
8092067	200916	RPL22L1	rs13065440	3	0	35.47	2.5900918578353e-09
8092067	200916	RPL22L1	rs12495896	3	0	35.31	2.8118458960297e-09
8092067	200916	RPL22L1	rs12486780	3	0	34.94	3.40023237040524e-09
8092067	200916	RPL22L1	rs6790486	3	7.69992575967346e-06	33.35	7.69778200865042e-09
8092067	200916	RPL22L1	rs7628878	3	6.07757698120512e-06	30.29	3.72039055839873e-08
8092067	200916	RPL22L1	rs4955756	3	0.000159331567013425	21.64	3.28920339482214e-06
8092067	200916	RPL22L1	rs6779973	3	0.000589448603734304	19.21	1.17098368976801e-05
8092067	200916	RPL22L1	rs9851496	3	0.000881167225335024	18.47	1.72599923957153e-05
8092067	200916	RPL22L1	rs4499602	3	0.00289615089255828	16.04	6.20182999965458e-05
8092067	200916	RPL22L1	rs12488260	3	0.00617940168859286	14.52	0.000138679405429488
8092067	200916	RPL22L1	rs10936656	3	0.0144426458471616	12.73	0.00035983654358314
8092067	200916	RPL22L1	rs10936658	3	0.0462098678286313	10.1	0.00148269324321258
8044605	654433	LOC654433	rs7589901	2	0	63.32	1.7571117042551e-15
8044605	654433	LOC654433	rs4849179	2	0	61.1	5.42481399164917e-15
8044605	654433	LOC654433	rs895412	2	0	40.19	2.30424743840719e-10
8044605	654433	LOC654433	rs902696	2	0	37.85	7.63983833194948e-10
8044605	654433	LOC654433	rs2276561	2	0	37.85	7.63983833194948e-10
8044605	654433	LOC654433	rs1110839	2	0	35.33	2.78311884274176e-09
8044605	654433	LOC654433	rs1015754	2	7.02024541209198e-06	32.2	1.39090755598991e-08
8044605	654433	LOC654433	rs2863242	2	5.66818419284293e-05	24.16	8.86546212270417e-07
8044605	654433	LOC654433	rs4848320	2	0.000124294851256781	22.04	2.67027219466614e-06
8044605	654433	LOC654433	rs11691437	2	0.000268351155053103	20.59	5.68925170332861e-06
8044605	654433	LOC654433	rs11123169	2	0.000279841509376304	20.54	5.83980670668104e-06
8044605	654433	LOC654433	rs2863244	2	0.00182408809683143	17.02	3.69881528485527e-05
8044605	654433	LOC654433	rs6734610	2	0.00380283429167377	15.49	8.29428951865765e-05
8044605	654433	LOC654433	rs10209795	2	0.00817170310831303	13.94	0.000188738999213808
8044605	654433	LOC654433	rs4848323	2	0.00847274443416705	13.86	0.00019694590733498
8044605	654433	LOC654433	rs13388160	2	0.0200114669316966	12	0.00053200550513925
8041212	253558	LCLAT1	rs829584	2	0	63.15	1.9154950123628e-15
8041212	253558	LCLAT1	rs829573	2	0	63.15	1.9154950123628e-15
8041212	253558	LCLAT1	rs1662955	2	0	62.59	2.5454263924213e-15
8041212	253558	LCLAT1	rs4952151	2	0	43.24	4.84206087614157e-11
8041212	253558	LCLAT1	rs2076932	2	0	40.95	1.56174013117022e-10
8041212	253558	LCLAT1	rs10180482	2	0	40.17	2.32795903822997e-10
8041212	253558	LCLAT1	rs1357850	2	0	39.43	3.40032601009013e-10
8041212	253558	LCLAT1	rs17009601	2	0	38.4	5.76323962851077e-10
8041212	253558	LCLAT1	rs12471868	2	0	38.4	5.76323962851077e-10
8041212	253558	LCLAT1	rs10200589	2	0	38.4	5.76323962851077e-10
8041212	253558	LCLAT1	rs6723023	2	0	38.4	5.76323962851077e-10
8041212	253558	LCLAT1	rs4952000	2	0	35.02	3.26336171695479e-09
8041212	253558	LCLAT1	rs1880540	2	0.000428712690700896	19.62	9.44750622763184e-06
8041212	253558	LCLAT1	rs711237	2	0.000823018449243948	18.58	1.62920887406857e-05
8041212	253558	LCLAT1	rs10495776	2	0.00253777018030364	16.33	5.32148000349737e-05
8041212	253558	LCLAT1	rs711241	2	0.00443286312193954	15.19	9.72168821505483e-05
8041212	253558	LCLAT1	rs11895131	2	0.00443286312193954	15.19	9.72168821505483e-05
8041212	253558	LCLAT1	rs12464483	2	0.00445177615327015	15.18	9.7733087298965e-05
8041212	253558	LCLAT1	rs6712951	2	0.00581997268935283	14.64	0.000130123208455477
8041212	253558	LCLAT1	rs11676852	2	0.00581997268935283	14.64	0.000130123208455477
8041212	253558	LCLAT1	rs829699	2	0.00696092664943462	14.28	0.000157529793295111
8041212	253558	LCLAT1	rs1901906	2	0.00727053693325757	14.2	0.000164370512976082
8041212	253558	LCLAT1	rs2602772	2	0.00727053693325757	14.2	0.000164370512976082
8041212	253558	LCLAT1	rs4952172	2	0.00727053693325757	14.2	0.000164370512976082
8041212	253558	LCLAT1	rs829697	2	0.013867379174525	12.82	0.000342933723418452
8041212	253558	LCLAT1	rs12613783	2	0.0175410072881092	12.29	0.000455391735964188
8041212	253558	LCLAT1	rs17038632	2	0.0187032618686398	12.15	0.000490878644840285
8041212	253558	LCLAT1	rs1901909	2	0.018777371378389	12.14	0.000493517761577487
8041212	253558	LCLAT1	rs1447191	2	0.0200859599981522	11.99	0.000534867898538342
8041212	253558	LCLAT1	rs711236	2	0.0216797676208733	11.82	0.000585978600525646
8041212	253558	LCLAT1	rs829568	2	0.0216797676208733	11.82	0.000585978600525646
8041212	253558	LCLAT1	rs12052260	2	0.0216797676208733	11.82	0.000585978600525646
8041212	253558	LCLAT1	rs7583600	2	0.0216797676208733	11.82	0.000585978600525646
8041212	253558	LCLAT1	rs2593463	2	0.0238542289967177	11.61	0.000655981525612037
8041212	253558	LCLAT1	rs11127287	2	0.0241867574256482	11.58	0.000666649416127071
8041212	253558	LCLAT1	rs11885821	2	0.0360423079711706	10.67	0.00108887117634521
8041212	253558	LCLAT1	rs17394450	2	0.0367214692615712	10.63	0.00111267714876318
8041212	253558	LCLAT1	rs6719376	2	0.0396831211085703	10.45	0.00122649455349037
8041212	253558	LCLAT1	rs4637169	2	0.0476007008914822	10.03	0.00154011037105093
8007949	124989	EFCAB13	rs11867253	17	0	62.98	2.08816188129256e-15
8007949	124989	EFCAB13	rs2317676	17	0	62.98	2.08816188129256e-15
8007949	124989	EFCAB13	rs12709458	17	6.16330117049966e-05	24.07	9.28963519769088e-07
8007949	124989	EFCAB13	rs11868894	17	0.0021460510660904	16.68	4.42450075662803e-05
7987526	90416	C15orf57	rs1044474	15	0	62.71	2.39496558082916e-15
7987526	90416	C15orf57	rs11630273	15	0	54.86	1.29428541661329e-13
7987526	90416	C15orf57	rs10518697	15	0	52.62	4.04746443861323e-13
7987526	90416	C15orf57	rs7165509	15	0	52.62	4.04746443861323e-13
7987526	90416	C15orf57	rs2289326	15	0	42.62	6.64761941266731e-11
7987526	90416	C15orf57	rs6582	15	0	39.81	2.79908305576491e-10
7987526	90416	C15orf57	rs603104	15	0	39.5	3.28059420747365e-10
7987526	90416	C15orf57	rs3803357	15	0	34.77	3.71047245996706e-09
7987526	90416	C15orf57	rs1869302	15	4.04531783771215e-06	34.16	5.07617126470047e-09
7987526	90416	C15orf57	rs7494968	15	4.04531783771215e-06	34.16	5.07617126470047e-09
7987526	90416	C15orf57	rs11070275	15	7.66427025188417e-06	33.3	7.89826392519694e-09
7987526	90416	C15orf57	rs16970851	15	7.4668075161416e-06	33.06	8.93582727020647e-09
7987526	90416	C15orf57	rs3751653	15	7.4668075161416e-06	33.06	8.93582727020647e-09
7987526	90416	C15orf57	rs11858113	15	7.4668075161416e-06	33.06	8.93582727020647e-09
7987526	90416	C15orf57	rs11855334	15	7.4668075161416e-06	33.06	8.93582727020647e-09
7987526	90416	C15orf57	rs8041534	15	7.4668075161416e-06	33.06	8.93582727020647e-09
7987526	90416	C15orf57	rs2412544	15	7.4668075161416e-06	33.06	8.93582727020647e-09
7987526	90416	C15orf57	rs6492947	15	7.27369357670613e-06	32.69	1.08091900355751e-08
7987526	90416	C15orf57	rs8026605	15	7.10832007497167e-06	32.36	1.28096301730476e-08
7987526	90416	C15orf57	rs2290379	15	0.000167825627841758	21.55	3.44722685787025e-06
7987526	90416	C15orf57	rs1530942	15	0.000167825627841758	21.55	3.44722685787025e-06
7987526	90416	C15orf57	rs3803354	15	0.000167825627841758	21.55	3.44722685787025e-06
7987526	90416	C15orf57	rs10518696	15	0.000167825627841758	21.55	3.44722685787025e-06
7987526	90416	C15orf57	rs667623	15	0.000290067537542932	20.48	6.02576115176209e-06
7987526	90416	C15orf57	rs9972363	15	0.000392881507799749	19.82	8.50876973456357e-06
7987526	90416	C15orf57	rs582736	15	0.000812463456032537	18.62	1.59538035524997e-05
7987526	90416	C15orf57	rs8025458	15	0.00493861443035962	14.98	0.000108656700691986
7987526	90416	C15orf57	rs9806410	15	0.00493861443035962	14.98	0.000108656700691986
7987526	90416	C15orf57	rs12908114	15	0.00834456661757008	13.89	0.000193827006416491
7987526	90416	C15orf57	rs11070279	15	0.00834456661757008	13.89	0.000193827006416491
7987526	90416	C15orf57	rs11857247	15	0.0147788261152996	12.68	0.000369587570143847
7987526	90416	C15orf57	rs9672313	15	0.020723564451532	11.92	0.000555344807081293
7987526	90416	C15orf57	rs999197	15	0.0290648087493945	11.15	0.000840316731910356
7946380	9866	TRIM66	rs10840106	11	0	62.31	2.93431294168064e-15
7946380	9866	TRIM66	rs10840112	11	0	62.31	2.93431294168064e-15
7946380	9866	TRIM66	rs10840114	11	0	48.67	3.02863954058459e-12
7946380	9866	TRIM66	rs931756	11	4.15572656589389e-06	34.6	4.04906289244825e-09
7946380	9866	TRIM66	rs10840101	11	6.45838876205019e-05	23.85	1.04141878621036e-06
7946380	9866	TRIM66	rs7928370	11	8.2861807945286e-05	23.32	1.37166270760227e-06
7946380	9866	TRIM66	rs4929908	11	0.000788378447769081	18.68	1.54595565691762e-05
7946380	9866	TRIM66	rs2036423	11	0.00156788844282147	17.32	3.15845095442402e-05
7946380	9866	TRIM66	rs10840108	11	0.00156788844282147	17.32	3.15845095442402e-05
7946380	9866	TRIM66	rs7925000	11	0.00156788844282147	17.32	3.15845095442402e-05
7946380	9866	TRIM66	rs10769947	11	0.00493861443035962	14.98	0.000108656700691986
7946380	9866	TRIM66	rs905290	11	0.00557736861654137	14.72	0.000124716302348635
7946380	9866	TRIM66	rs11041966	11	0.00823472259891501	13.92	0.000190757856102902
7946380	9866	TRIM66	rs885114	11	0.0302250876075942	11.06	0.00088210143463496
7946380	9866	TRIM66	rs10128597	11	0.035523310240993	10.7	0.00107135534607033
7946380	9866	TRIM66	rs2073685	11	0.035523310240993	10.7	0.00107135534607033
7946380	9866	TRIM66	rs10840111	11	0.0441030851518012	10.21	0.00139681173438781
7896091	8665	EIF3F	rs4559682	11	0	62.06	3.33150274819757e-15
7896091	8665	EIF3F	rs11041706	11	6.15891364582607e-06	30.46	3.40821912006851e-08
7896091	8665	EIF3F	rs7941782	11	1.06179060444856e-05	28.18	1.1054092270339e-07
7896091	8665	EIF3F	rs4758038	11	4.82530173085484e-05	24.9	6.038242458383e-07
7896091	8665	EIF3F	rs12786251	11	8.52134883129701e-05	23.06	1.57023670030402e-06
7896091	8665	EIF3F	rs1079467	11	8.95125667383529e-05	22.9	1.70651853799771e-06
7896091	8665	EIF3F	rs2360838	11	0.000261740265496149	20.62	5.60079502911592e-06
7896091	8665	EIF3F	rs11041699	11	0.000398033369373867	19.8	8.59826766372359e-06
7896091	8665	EIF3F	rs4304763	11	0.000625189449758384	19.11	1.23396642344189e-05
7896091	8665	EIF3F	rs2136907	11	0.00161689000844753	17.27	3.24266237346818e-05
7896091	8665	EIF3F	rs11041740	11	0.00241830160681455	16.45	4.99501820079773e-05
7896091	8665	EIF3F	rs2360839	11	0.0123704613208964	13.05	0.000303284407545946
7896091	8665	EIF3F	rs4758037	11	0.0134338886901398	12.88	0.000332112239392178
7896091	8665	EIF3F	rs11605132	11	0.0134338886901398	12.88	0.000332112239392178
7896091	8665	EIF3F	rs12275353	11	0.0142235391552714	12.76	0.000354110896172844
8003722	63826	SRR	rs17834627	17	0	61.98	3.46963407927893e-15
8003722	63826	SRR	rs12450028	17	0	60.09	9.06175699392908e-15
8003722	63826	SRR	rs1885987	17	0	46.55	8.93102530148259e-12
8003722	63826	SRR	rs8081273	17	7.526230265541e-06	33.09	8.79901006066928e-09
8003722	63826	SRR	rs7218436	17	0.000370947793062028	19.95	7.94939550495297e-06
8003722	63826	SRR	rs12451892	17	0.000373473480146003	19.93	8.03298727175973e-06
8003722	63826	SRR	rs9303064	17	0.000942836868752482	18.36	1.82856717508468e-05
8003722	63826	SRR	rs216193	17	0.00126630124744376	17.76	2.50596803285706e-05
8003722	63826	SRR	rs2224770	17	0.00126630124744376	17.76	2.50596803285706e-05
8003722	63826	SRR	rs216195	17	0.00424292315805166	15.27	9.31847872011001e-05
8003722	63826	SRR	rs2236376	17	0.0229461455669734	11.69	0.000628368989557224
8003722	63826	SRR	rs5015342	17	0.0311312769225332	11	0.000911118877153712
8003722	63826	SRR	rs3744276	17	0.0311312769225332	11	0.000911118877153712
8003722	63826	SRR	rs1056321	17	0.0311312769225332	11	0.000911118877153712
8003722	63826	SRR	rs216182	17	0.0344987731189229	10.77	0.00103158509583384
8003722	63826	SRR	rs216196	17	0.0344987731189229	10.77	0.00103158509583384
8003722	63826	SRR	rs216219	17	0.0352314864675362	10.72	0.00105983672290959
8003722	63826	SRR	rs8077194	17	0.0353773983542646	10.71	0.00106558029187233
7984227	348094	ANKDD1A	rs832884	15	0	61.01	5.6785633974503e-15
7984227	348094	ANKDD1A	rs1043697	15	0	61.01	5.6785633974503e-15
7984227	348094	ANKDD1A	rs4777615	15	0	54.08	1.92490610999724e-13
7984227	348094	ANKDD1A	rs1719288	15	0	54.08	1.92490610999724e-13
7984227	348094	ANKDD1A	rs936867	15	0	49.85	1.65960383045252e-12
7984227	348094	ANKDD1A	rs2200490	15	0	48.42	3.44041430032834e-12
7984227	348094	ANKDD1A	rs1872592	15	0	39.75	2.88640608990089e-10
7984227	348094	ANKDD1A	rs12437824	15	0	38.12	6.65247361401193e-10
7984227	348094	ANKDD1A	rs3743046	15	0	37.05	1.15138580656796e-09
7984227	348094	ANKDD1A	rs832882	15	0	35.89	2.0877750852701e-09
7984227	348094	ANKDD1A	rs4287512	15	6.84130382723927e-06	31.94	1.59008843642687e-08
7984227	348094	ANKDD1A	rs2056497	15	0.00509768224379772	14.92	0.000112167517354527
7984227	348094	ANKDD1A	rs1471834	15	0.0316288400483211	10.96	0.000930998169393971
7984227	348094	ANKDD1A	rs17208301	15	0.0328151129726956	10.88	0.000972082465064985
7984227	348094	ANKDD1A	rs12442603	15	0.0405522898649665	10.4	0.00126015313761034
7957253	144321	GLIPR1L2	rs11180483	12	0	60.81	6.28578098692861e-15
7957253	144321	GLIPR1L2	rs10785190	12	0	60.81	6.28578098692861e-15
7957253	144321	GLIPR1L2	rs7969930	12	0	58.33	2.21638409307029e-14
7957253	144321	GLIPR1L2	rs11180540	12	0	53.98	2.0254079730381e-13
7957253	144321	GLIPR1L2	rs12422952	12	0	53.95	2.05657020804821e-13
7957253	144321	GLIPR1L2	rs3087687	12	0	49.57	1.9141849426821e-12
7957253	144321	GLIPR1L2	rs4623941	12	0	48.04	4.17612076251088e-12
7957253	144321	GLIPR1L2	rs11180470	12	0	47.47	5.5852188816982e-12
7957253	144321	GLIPR1L2	rs11837697	12	0	45.95	1.21309926355945e-11
7957253	144321	GLIPR1L2	rs4882687	12	0	44.16	3.02601966541858e-11
7957253	144321	GLIPR1L2	rs4882622	12	0	41.96	9.31597375186434e-11
7957253	144321	GLIPR1L2	rs10879912	12	0	41.96	9.31597375186434e-11
7957253	144321	GLIPR1L2	rs7300308	12	0	41.96	9.31597375186434e-11
7957253	144321	GLIPR1L2	rs10879903	12	0	39.47	3.33138216245518e-10
7957253	144321	GLIPR1L2	rs11180523	12	0	34.76	3.72958047599125e-09
7957253	144321	GLIPR1L2	rs10785191	12	0	34.76	3.72958047599125e-09
7957253	144321	GLIPR1L2	rs1697752	12	7.12377954426095e-06	32.38	1.2678466234597e-08
7957253	144321	GLIPR1L2	rs4565938	12	6.83155399625428e-06	31.92	1.60654469591533e-08
7957253	144321	GLIPR1L2	rs11180553	12	6.19161991710293e-05	23.92	1.00423036233106e-06
7957253	144321	GLIPR1L2	rs12579473	12	9.2532675427136e-05	22.8	1.79765705665026e-06
7957253	144321	GLIPR1L2	rs10879901	12	9.2532675427136e-05	22.8	1.79765705665026e-06
7957253	144321	GLIPR1L2	rs7306925	12	0.0292880664927436	11.13	0.000849425913926046
7995242	100132341	CLUHP3	rs3751742	16	0	60.8	6.31779225667131e-15
7995242	100132341	CLUHP3	rs1304163	16	0	60.8	6.31779225667131e-15
7995242	100132341	CLUHP3	rs8048741	16	0	60.8	6.31779225667131e-15
7995242	100132341	CLUHP3	rs1609289	16	0	59.96	9.68048996274611e-15
7995242	100132341	CLUHP3	rs1590067	16	0	59.96	9.68048996274611e-15
7995242	100132341	CLUHP3	rs929209	16	0	59.48	1.23543319031959e-14
7995242	100132341	CLUHP3	rs1881316	16	0	56.85	4.70353989185201e-14
7995242	100132341	CLUHP3	rs7206101	16	0	56.85	4.70353989185201e-14
7995242	100132341	CLUHP3	rs1919040	16	0	56.1	6.8877117088851e-14
7995242	100132341	CLUHP3	rs1534507	16	0	54.47	1.5783910119957e-13
7995242	100132341	CLUHP3	rs2359455	16	0	54.02	1.98459204462162e-13
7995242	100132341	CLUHP3	rs8060086	16	0	54.02	1.98459204462162e-13
7995242	100132341	CLUHP3	rs4889693	16	0	54.02	1.98459204462162e-13
7995242	100132341	CLUHP3	rs6565285	16	0	53.12	3.13781275881985e-13
7995242	100132341	CLUHP3	rs12149755	16	0.00155080539391986	17.34	3.12538499481505e-05
8029065	593	BCKDHA	rs3745290	19	0	60.2	8.56922008251116e-15
8029065	593	BCKDHA	rs10853751	19	0	60.2	8.56922008251116e-15
8029065	593	BCKDHA	rs892044	19	0	60.2	8.56922008251116e-15
8029065	593	BCKDHA	rs11670757	19	0	60.2	8.56922008251116e-15
8029065	593	BCKDHA	rs284652	19	0	60.2	8.56922008251116e-15
8029065	593	BCKDHA	rs4674	19	0	58.82	1.72776098199879e-14
8029065	593	BCKDHA	rs284661	19	0	57.75	2.97640054204099e-14
8029065	593	BCKDHA	rs284663	19	0	57.71	3.03754633110143e-14
8029065	593	BCKDHA	rs2231940	19	0	57.71	3.03754633110143e-14
8029065	593	BCKDHA	rs284662	19	0	55.04	1.18101672693882e-13
8029065	593	BCKDHA	rs17318596	19	0	48.42	3.44041430032834e-12
8029065	593	BCKDHA	rs11879090	19	0	37.81	7.79810133322445e-10
8029065	593	BCKDHA	rs284653	19	0	35.03	3.24664544766232e-09
8029065	593	BCKDHA	rs1046909	19	0.000125699468559813	22.02	2.69824146134104e-06
8029065	593	BCKDHA	rs1025497	19	0.000254645014398435	20.73	5.28809983815292e-06
8029065	593	BCKDHA	rs11083616	19	0.00184996117056848	16.99	3.7577211803569e-05
8029065	593	BCKDHA	rs2241714	19	0.037032199571404	10.61	0.00112477689612989
8029065	593	BCKDHA	rs7260605	19	0.0441030851518012	10.21	0.00139681173438781
7910591	84284	NTPCR	rs4649418	1	0	59.55	1.19226142851681e-14
7910591	84284	NTPCR	rs1045158	1	0	57.35	3.64763316100329e-14
7910591	84284	NTPCR	rs1555394	1	0	56.8	4.82466386245527e-14
7910591	84284	NTPCR	rs3820124	1	0	56.8	4.82466386245527e-14
7910591	84284	NTPCR	rs2885	1	0	54.14	1.86701628377065e-13
7910591	84284	NTPCR	rs3766496	1	0	39.09	4.04711651971467e-10
7910591	84284	NTPCR	rs743195	1	1.67544885340632e-05	26.81	2.24472753855463e-07
7910591	84284	NTPCR	rs6424262	1	5.41163218658919e-05	24.27	8.37330971578507e-07
7910591	84284	NTPCR	rs12744791	1	0.00209961359126879	16.73	4.30941410482361e-05
7910591	84284	NTPCR	rs3766491	1	0.0124292392409946	13.04	0.0003049080963483
7910591	84284	NTPCR	rs6698720	1	0.0421324953785563	10.32	0.0013159628918335
8065089	55614	KIF16B	rs6044121	20	0	59.11	1.49099599911966e-14
8065089	55614	KIF16B	rs997972	20	0	56.41	5.88304114577384e-14
8065089	55614	KIF16B	rs7267108	20	0	47.3	6.09122172516783e-12
8065089	55614	KIF16B	rs6131851	20	0	41.56	1.14308282899828e-10
8065089	55614	KIF16B	rs6135795	20	8.08479662580376e-06	30.15	3.99887188157235e-08
8065089	55614	KIF16B	rs6044134	20	1.14997853408463e-05	29.41	5.8574612945657e-08
8065089	55614	KIF16B	rs6044176	20	1.13683711408425e-05	29.2	6.52792056096746e-08
8065089	55614	KIF16B	rs6111204	20	1.05324849857876e-05	28.05	1.18221111118412e-07
8065089	55614	KIF16B	rs6044094	20	1.00677296970621e-05	27.61	1.48409517152608e-07
8065089	55614	KIF16B	rs6034523	20	1.00677296970621e-05	27.61	1.48409517152608e-07
8065089	55614	KIF16B	rs6111205	20	4.32278196881705e-05	25.2	5.16821975381135e-07
8065089	55614	KIF16B	rs6080303	20	6.22981910713139e-05	23.97	9.78485280392765e-07
8065089	55614	KIF16B	rs4814518	20	8.52134883129701e-05	23.06	1.57023670030402e-06
8065089	55614	KIF16B	rs16997877	20	0.000146044925047049	21.87	2.91759721102905e-06
8065089	55614	KIF16B	rs6044166	20	0.000158384395015788	21.67	3.23816074675446e-06
8065089	55614	KIF16B	rs6075070	20	0.000192518967110274	21.23	4.07338589223558e-06
8065089	55614	KIF16B	rs6111177	20	0.000192518967110274	21.23	4.07338589223558e-06
8065089	55614	KIF16B	rs2277777	20	0.000348901523433576	20.11	7.31133983552827e-06
8065089	55614	KIF16B	rs6075078	20	0.000348901523433576	20.11	7.31133983552827e-06
8065089	55614	KIF16B	rs6044080	20	0.000351281502498001	20.1	7.34966757877055e-06
8065089	55614	KIF16B	rs6111174	20	0.000596345728038874	19.19	1.18331656771899e-05
8065089	55614	KIF16B	rs6044008	20	0.00138326449138096	17.59	2.74025523859532e-05
8065089	55614	KIF16B	rs2328040	20	0.00138326449138096	17.59	2.74025523859532e-05
8065089	55614	KIF16B	rs6080317	20	0.00149422854260227	17.42	2.99656339424799e-05
8065089	55614	KIF16B	rs928624	20	0.00149422854260227	17.42	2.99656339424799e-05
8065089	55614	KIF16B	rs6034554	20	0.00149422854260227	17.42	2.99656339424799e-05
8065089	55614	KIF16B	rs12329492	20	0.00716619197192708	14.23	0.000161770864880322
8065089	55614	KIF16B	rs6044003	20	0.0151459031955748	12.62	0.000381641332403642
8065089	55614	KIF16B	rs6044019	20	0.0151459031955748	12.62	0.000381641332403642
8065089	55614	KIF16B	rs12625552	20	0.0388763051510488	10.5	0.001193745444872
7895340	10594	PRPF8	rs11078563	17	0	59.08	1.51390171981676e-14
7895340	10594	PRPF8	rs7503397	17	0	59.08	1.51390171981676e-14
7895340	10594	PRPF8	rs11078564	17	0	39.58	3.14891709764181e-10
7895340	10594	PRPF8	rs16950948	17	1.10696553210597e-05	28.86	7.78031684757054e-08
7895340	10594	PRPF8	rs7224583	17	0.00864845828322742	13.82	0.000201183240330766
7895340	10594	PRPF8	rs2272011	17	0.024890234148215	11.51	0.000692227779118755
7930181	57412	AS3MT	rs7096169	10	0	59.03	1.55286299128556e-14
7930181	57412	AS3MT	rs7085104	10	0	59.03	1.55286299128556e-14
7930181	57412	AS3MT	rs4919690	10	0	51.7	6.46627495274134e-13
7930181	57412	AS3MT	rs9527	10	0	51.7	6.46627495274134e-13
7930181	57412	AS3MT	rs12416687	10	0	51.7	6.46627495274134e-13
7930181	57412	AS3MT	rs10883790	10	0	49.22	2.28805939835296e-12
7930181	57412	AS3MT	rs10786719	10	0	49.13	2.39548381299738e-12
7930181	57412	AS3MT	rs6163	10	0	45.27	1.7165856060127e-11
7930181	57412	AS3MT	rs743572	10	0	45.27	1.7165856060127e-11
7930181	57412	AS3MT	rs4919683	10	0	44.2	2.96481286559591e-11
7930181	57412	AS3MT	rs3781287	10	0	44.05	3.20093870331577e-11
7930181	57412	AS3MT	rs1046778	10	0	38.41	5.73378341838432e-10
7930181	57412	AS3MT	rs7897654	10	0	38.41	5.73378341838432e-10
7930181	57412	AS3MT	rs10883800	10	0	38.13	6.61846671314391e-10
7930181	57412	AS3MT	rs11191489	10	0	37.37	9.77136758405319e-10
7930181	57412	AS3MT	rs4919685	10	0	37.14	1.09945121949731e-09
7930181	57412	AS3MT	rs4919686	10	0	37.14	1.09945121949731e-09
7930181	57412	AS3MT	rs4919687	10	0	35.52	2.52445207490179e-09
7930181	57412	AS3MT	rs11191494	10	4.15993112073133e-06	34.61	4.02831562785682e-09
7930181	57412	AS3MT	rs619824	10	6.15363521273115e-06	30.45	3.42583328360922e-08
7930181	57412	AS3MT	rs11191401	10	6.0496213589794e-06	30.19	3.9172403613465e-08
7930181	57412	AS3MT	rs4919682	10	9.00036307460005e-06	30.03	4.25413579644332e-08
7930181	57412	AS3MT	rs284855	10	1.16700925265065e-05	29.68	5.09578613390726e-08
7930181	57412	AS3MT	rs284860	10	1.08196706066568e-05	28.58	8.99060202963983e-08
8141361	81392	OR2AE1	rs2572009	7	0	58.69	1.84577238692466e-14
8141361	81392	OR2AE1	rs2527899	7	0	58.69	1.84577238692466e-14
8141361	81392	OR2AE1	rs2082744	7	0	54.43	1.61084823479504e-13
8141361	81392	OR2AE1	rs474229	7	0	41.9	9.60626381004531e-11
8141361	81392	OR2AE1	rs2527897	7	0	39.72	2.93108508296671e-10
8141361	81392	OR2AE1	rs2527923	7	7.30482935064924e-06	32.76	1.04268512100111e-08
8141361	81392	OR2AE1	rs2527900	7	6.46970404704115e-06	31.15	2.38839361907042e-08
8141361	81392	OR2AE1	rs6962405	7	1.15294717804549e-05	29.45	5.73780394467746e-08
8141361	81392	OR2AE1	rs2572011	7	1.09703849284491e-05	28.75	8.23499205312699e-08
8141361	81392	OR2AE1	rs2525550	7	3.74040105356701e-05	25.55	4.31066053134462e-07
8141361	81392	OR2AE1	rs2404977	7	4.14327213059963e-05	25.35	4.78152387609453e-07
8141361	81392	OR2AE1	rs2099446	7	0.000116970969023351	22.12	2.5612735265282e-06
8141361	81392	OR2AE1	rs2525539	7	0.00014424268931346	21.89	2.88734641850805e-06
8141361	81392	OR2AE1	rs2525549	7	0.0049177590413631	14.99	0.000108082411285363
7896654	4869	NPM1	rs10463007	5	0	58.66	1.87413162917116e-14
7896654	4869	NPM1	rs11134696	5	0	57.51	3.36265305988303e-14
7896654	4869	NPM1	rs28411384	5	0	48.51	3.28608953121040e-12
7896654	4869	NPM1	rs12189191	5	0	48.51	3.28608953121040e-12
7896654	4869	NPM1	rs2043278	5	7.19759918477961e-05	23.67	1.14351287268893e-06
7896654	4869	NPM1	rs10073796	5	0.000348901523433576	20.11	7.31133983552827e-06
7896654	4869	NPM1	rs11745536	5	0.000554235370637284	19.29	1.12292936351695e-05
7896654	4869	NPM1	rs4302608	5	0.000554235370637284	19.29	1.12292936351695e-05
7896654	4869	NPM1	rs3112453	5	0.000640224757778671	19.03	1.2867938006456e-05
7896654	4869	NPM1	rs7715167	5	0.00105176528580816	18.15	2.04169428403451e-05
7896654	4869	NPM1	rs4868080	5	0.00322636047920333	15.82	6.96622584601796e-05
7896654	4869	NPM1	rs10065728	5	0.0106961387501903	13.36	0.000257048306655275
7896654	4869	NPM1	rs9686608	5	0.0221006263187471	11.78	0.000598704844102237
7896654	4869	NPM1	rs6555940	5	0.0221006263187471	11.78	0.000598704844102237
7896654	4869	NPM1	rs9313543	5	0.0230394036549236	11.68	0.000631755330930331
7896654	4869	NPM1	rs2914339	5	0.0279655634099544	11.24	0.000800531560802274
7896654	4869	NPM1	rs4076077	5	0.0287239354358192	11.18	0.000826837724550976
7896654	4869	NPM1	rs7707008	5	0.0476007008914822	10.03	0.00154011037105093
7903334	8556	CDC14A	rs10875290	1	0	58.22	2.34384083364506e-14
7903334	8556	CDC14A	rs12564838	1	0	57.1	4.14205671911306e-14
7903334	8556	CDC14A	rs11166440	1	0	50.54	1.16760612127453e-12
7903334	8556	CDC14A	rs2030048	1	0	36.69	1.3848801929834e-09
7903334	8556	CDC14A	rs12565245	1	0	36.69	1.3848801929834e-09
7903334	8556	CDC14A	rs17420882	1	0	34.98	3.33109315106376e-09
7903334	8556	CDC14A	rs491675	1	6.84130382723927e-06	31.94	1.59008843642687e-08
7903334	8556	CDC14A	rs630646	1	8.82809719917574e-06	29.8	4.78991983520165e-08
7903334	8556	CDC14A	rs12023028	1	1.04271184868013e-05	27.94	1.25135986574483e-07
7903334	8556	CDC14A	rs10875317	1	1.04271184868013e-05	27.94	1.25135986574483e-07
7903334	8556	CDC14A	rs1414414	1	1.87911803874976e-05	26.48	2.66280763640836e-07
7903334	8556	CDC14A	rs7555025	1	2.91115335567605e-05	25.79	3.80655585394962e-07
7903334	8556	CDC14A	rs11166475	1	2.91104216921768e-05	25.69	4.00899046626462e-07
7903334	8556	CDC14A	rs2809823	1	4.1224414624768e-05	25.29	4.9325941348811e-07
7903334	8556	CDC14A	rs2809789	1	4.82107600770414e-05	24.88	6.10121261154282e-07
7903334	8556	CDC14A	rs3767832	1	7.82452185529205e-05	23.55	1.21709425974728e-06
7903334	8556	CDC14A	rs6577166	1	8.00843593747538e-05	23.5	1.24913767096762e-06
7903334	8556	CDC14A	rs508020	1	9.35382344882035e-05	22.67	1.92347629041238e-06
7903334	8556	CDC14A	rs11166438	1	9.58987796115113e-05	22.6	1.99484606297722e-06
7903334	8556	CDC14A	rs2809817	1	0.000733538106678516	18.81	1.44407988209199e-05
7903334	8556	CDC14A	rs478859	1	0.00376003420909998	15.51	8.20699357916233e-05
7903334	8556	CDC14A	rs599215	1	0.00376003420909998	15.51	8.20699357916233e-05
7903334	8556	CDC14A	rs7529831	1	0.0117362183359604	13.17	0.000284466737292217
7903334	8556	CDC14A	rs12060945	1	0.0137409935152455	12.84	0.000339287613504916
7903334	8556	CDC14A	rs10875295	1	0.0152925860937231	12.6	0.000385746755682007
8140386	51657	STYXL1	rs7788926	7	0	57.72	3.02214305242427e-14
8140386	51657	STYXL1	rs7794040	7	0	57.72	3.02214305242427e-14
8140386	51657	STYXL1	rs3801472	7	0	57.72	3.02214305242427e-14
8140386	51657	STYXL1	rs8509	7	0	50.82	1.01236861955203e-12
8140386	51657	STYXL1	rs17148944	7	0	43.21	4.91687413894118e-11
8140386	51657	STYXL1	rs7804781	7	3.98954685154334e-06	33.96	5.62568018368214e-09
8140386	51657	STYXL1	rs9649679	7	3.98954685154334e-06	33.96	5.62568018368214e-09
8140386	51657	STYXL1	rs6978677	7	5.56811106100077e-05	24.19	8.72843139678774e-07
8140386	51657	STYXL1	rs17685	7	0.000123709638029612	22.06	2.64259378796637e-06
8140386	51657	STYXL1	rs7785025	7	0.00262619696894183	16.25	5.55095944807408e-05
8140386	51657	STYXL1	rs10227345	7	0.00291110880412824	16.03	6.23467128068085e-05
8140386	51657	STYXL1	rs1104878	7	0.00327293229225544	15.8	7.04025082747358e-05
8140386	51657	STYXL1	rs6953665	7	0.00327293229225544	15.8	7.04025082747358e-05
8140386	51657	STYXL1	rs10952840	7	0.00327293229225544	15.8	7.04025082747358e-05
8140386	51657	STYXL1	rs10954732	7	0.00646097722133072	14.43	0.000145466426645702
8140386	51657	STYXL1	rs10476	7	0.00686444805733683	14.31	0.000155039077744762
8140386	51657	STYXL1	rs6953065	7	0.0116721103886098	13.18	0.000282952756437626
8022941	25941	TPGS2	rs1045781	18	0	57.25	3.83789106442999e-14
8022941	25941	TPGS2	rs12373339	18	0	48.9	2.69350746532306e-12
8022941	25941	TPGS2	rs2303510	18	0	44.25	2.89004391989959e-11
8022941	25941	TPGS2	rs4799887	18	0	44.02	3.25037635434845e-11
8022941	25941	TPGS2	rs2303509	18	0	42.25	8.03200116771825e-11
8022941	25941	TPGS2	rs9962453	18	0	39.09	4.04711651971467e-10
8022941	25941	TPGS2	rs879567	18	0	39.09	4.04711651971467e-10
8022941	25941	TPGS2	rs754040	18	0	38.26	6.19189514613012e-10
8022941	25941	TPGS2	rs3744903	18	0	37.04	1.15730586785855e-09
8022941	25941	TPGS2	rs561021	18	0	34.99	3.31402944421672e-09
8022941	25941	TPGS2	rs4799431	18	0	34.96	3.36548497008486e-09
8022941	25941	TPGS2	rs525374	18	6.24532465455548e-05	24	9.63357008643094e-07
8022941	25941	TPGS2	rs621834	18	9.34031635811306e-05	22.73	1.86434411812162e-06
8022941	25941	TPGS2	rs1365510	18	0.0166950900833276	12.4	0.000429333848898369
8022941	25941	TPGS2	rs1147760	18	0.0197826981175732	12.03	0.000523510763654532
8022941	25941	TPGS2	rs7239554	18	0.0197826981175732	12.03	0.000523510763654532
8161839	54981	NMRK1	rs3752955	9	0	57.11	4.12104893372967e-14
8161839	54981	NMRK1	rs6560421	9	0	47.66	5.0692995713607e-12
8161839	54981	NMRK1	rs3780180	9	0	47.48	5.55679962027793e-12
8161839	54981	NMRK1	rs10869495	9	0	39.66	3.02253091399109e-10
8161839	54981	NMRK1	rs10869497	9	0	39.66	3.02253091399109e-10
8161839	54981	NMRK1	rs10869496	9	1.1167985191316e-05	28.96	7.38883843911266e-08
8161839	54981	NMRK1	rs7857408	9	5.29539640672356e-05	24.53	7.31618020880489e-07
8161839	54981	NMRK1	rs4376557	9	8.31595661923507e-05	23.27	1.40778839154217e-06
8161839	54981	NMRK1	rs7021926	9	0.00015212537257218	21.75	3.1058986680388e-06
8161839	54981	NMRK1	rs2376398	9	0.000244970979493381	20.82	5.04533345195297e-06
8161839	54981	NMRK1	rs10869507	9	0.000625189449758384	19.11	1.23396642344189e-05
8161839	54981	NMRK1	rs10123421	9	0.000922792753000196	18.41	1.78120748316976e-05
8161839	54981	NMRK1	rs911737	9	0.0010000634715529	18.24	1.94745683987646e-05
8161839	54981	NMRK1	rs11144218	9	0.00767633522981181	14.08	0.000175196810385767
8161839	54981	NMRK1	rs2295861	9	0.0174516554756178	12.3	0.000452958293923552
8161839	54981	NMRK1	rs7872448	9	0.0260402935620192	11.41	0.00073049831487217
7922127	6846	XCL2	rs1040508	1	0	57.03	4.29214225987306e-14
7922127	6846	XCL2	rs7529824	1	0	50.88	9.81889979813237e-13
7922127	6846	XCL2	rs1933112	1	0	48.86	2.74900259419803e-12
7922127	6846	XCL2	rs10429892	1	0	40.6	1.86806663951116e-10
7922127	6846	XCL2	rs1933107	1	0	39.87	2.71440464354806e-10
7922127	6846	XCL2	rs1323533	1	6.72250955601954e-06	31.75	1.75349262735638e-08
7922127	6846	XCL2	rs4656153	1	5.41163218658919e-05	24.27	8.37330971578507e-07
7922127	6846	XCL2	rs1933111	1	9.6192759429189e-05	22.59	2.00525634460991e-06
7922127	6846	XCL2	rs12058546	1	0.000257761728865931	20.69	5.39972667938662e-06
7922127	6846	XCL2	rs7417366	1	0.00166337115661294	17.22	3.32913069643602e-05
7922127	6846	XCL2	rs1998510	1	0.00178954875451357	17.06	3.62171527409293e-05
7922127	6846	XCL2	rs12049040	1	0.00544737138074503	14.77	0.000121452419112638
7922127	6846	XCL2	rs6667542	1	0.0145823924373364	12.71	0.000363705427761376
7922127	6846	XCL2	rs1323532	1	0.016499361597707	12.43	0.000422491900903359
8017704	201283	AMZ2P1	rs35020254	17	0	56.99	4.38033601385627e-14
8017704	201283	AMZ2P1	rs12938589	17	0	56.99	4.38033601385627e-14
8017704	201283	AMZ2P1	rs4791250	17	0	52.64	4.00645668632207e-13
8017704	201283	AMZ2P1	rs4239089	17	0	49.14	2.38330274485115e-12
8017704	201283	AMZ2P1	rs10853057	17	0	40.06	2.46280729941938e-10
8017704	201283	AMZ2P1	rs6504271	17	0	39.08	4.06789939212971e-10
8017704	201283	AMZ2P1	rs11656396	17	0	39.08	4.06789939212971e-10
8017704	201283	AMZ2P1	rs12944877	17	6.46533561544048e-06	31.14	2.40072936913753e-08
8017704	201283	AMZ2P1	rs1838080	17	1.85616377515647e-05	26.24	3.01512071843037e-07
7956261	5939	RBMS2	rs7314300	12	0	56.93	4.51603804687852e-14
7956261	5939	RBMS2	rs10876902	12	0	56.93	4.51603804687852e-14
7956261	5939	RBMS2	rs10876891	12	0	42.56	6.85469246331186e-11
7956261	5939	RBMS2	rs12368065	12	0	38.4	5.76323962851077e-10
7956261	5939	RBMS2	rs7314242	12	0	36.76	1.33603540790345e-09
7956261	5939	RBMS2	rs11171863	12	0	35.25	2.89982096492381e-09
7956261	5939	RBMS2	rs2638319	12	7.5861709854791e-06	33.18	8.40101817868127e-09
7956261	5939	RBMS2	rs7310284	12	6.30323700214717e-06	30.75	2.93503841325872e-08
7956261	5939	RBMS2	rs12313841	12	6.13977038404202e-06	30.4	3.51528157732696e-08
7956261	5939	RBMS2	rs10783790	12	1.01934865250776e-05	27.59	1.49952011630713e-07
7956261	5939	RBMS2	rs2657902	12	2.29081359084262e-05	26.02	3.37898739852089e-07
7956261	5939	RBMS2	rs2371455	12	0.000346521544369149	20.12	7.2732127335214e-06
7956261	5939	RBMS2	rs11171856	12	0.00261687376867371	16.26	5.52173887760006e-05
7956261	5939	RBMS2	rs7313455	12	0.0211287604501772	11.88	0.000567399412997703
8101366	79966	SCD5	rs1350386	4	0	56.74	4.97413931436409e-14
8101366	79966	SCD5	rs6830527	4	0	55.19	1.09424029062708e-13
8101366	79966	SCD5	rs4235052	4	0	53.75	2.2769420644878e-13
8101366	79966	SCD5	rs1020748	4	0	53.75	2.2769420644878e-13
8101366	79966	SCD5	rs1031640	4	0	53.47	2.62572065610237e-13
8101366	79966	SCD5	rs7658703	4	0	49.84	1.66808382379909e-12
8101366	79966	SCD5	rs7656058	4	7.71838021166517e-05	23.58	1.19826525761926e-06
8101366	79966	SCD5	rs10025654	4	7.97129196274617e-05	23.51	1.24266200359457e-06
8101366	79966	SCD5	rs12331100	4	8.5338928164898e-05	23.08	1.553987522455e-06
7893512	3735	KARS	rs1874022	16	0	56.73	4.99949855761709e-14
7893512	3735	KARS	rs6564270	16	0	52.31	4.73954814449817e-13
7893512	3735	KARS	rs964632	16	0	37.92	7.37057660925095e-10
7893512	3735	KARS	rs7189895	16	0	35.97	2.00379008880523e-09
7893512	3735	KARS	rs2550886	16	6.69110028295982e-06	31.69	1.80851022276118e-08
7893512	3735	KARS	rs2550887	16	6.6328259869396e-06	31.59	1.90407577149054e-08
7893512	3735	KARS	rs2550911	16	6.59316173390389e-06	31.52	1.97396600057268e-08
7893512	3735	KARS	rs2641801	16	6.53954991931155e-06	31.42	2.07829049089962e-08
7893512	3735	KARS	rs2641806	16	6.11380683668966e-06	30.36	3.58852198120735e-08
7893512	3735	KARS	rs2641805	16	6.11380683668966e-06	30.36	3.58852198120735e-08
7893512	3735	KARS	rs2738808	16	6.11380683668966e-06	30.36	3.58852198120735e-08
7893512	3735	KARS	rs7199936	16	6.11380683668966e-06	30.36	3.58852198120735e-08
7893512	3735	KARS	rs6564267	16	1.11788136201744e-05	28.97	7.35079288178145e-08
7893512	3735	KARS	rs2641804	16	1.08502523609915e-05	28.64	8.71629476605817e-08
7893512	3735	KARS	rs3784934	16	1.00818435101227e-05	27.63	1.46882923764752e-07
7893512	3735	KARS	rs4149501	16	6.50923025076274e-05	23.81	1.06328618716075e-06
7893512	3735	KARS	rs8048818	16	8.15319158110881e-05	23.48	1.26219071600902e-06
7893512	3735	KARS	rs3784932	16	8.15319158110881e-05	23.48	1.26219071600902e-06
7893512	3735	KARS	rs7202717	16	8.15319158110881e-05	23.48	1.26219071600902e-06
7893512	3735	KARS	rs11645180	16	0.00013759615847886	21.94	2.81308898078379e-06
7893512	3735	KARS	rs11149841	16	0.000395457438586809	19.81	8.55340117973118e-06
8141922	375611	SLC26A5	rs17149018	7	0	56.42	5.85319751624362e-14
8141922	375611	SLC26A5	rs4286873	7	0	35.7	2.30164012660366e-09
8141922	375611	SLC26A5	rs3823992	7	1.09213817512064e-05	28.71	8.40685006366786e-08
8141922	375611	SLC26A5	rs362719	7	0.000177711648507302	21.4	3.72771187238708e-06
8141922	375611	SLC26A5	rs17156420	7	0.00756423978662174	14.11	0.000172424683340341
8138277	221806	VWDE	rs6968277	7	0	56.23	6.44703003062539e-14
8138277	221806	VWDE	rs17444259	7	0	54.84	1.30752357145857e-13
8138277	221806	VWDE	rs1595802	7	0	52.42	4.48136742135246e-13
8138277	221806	VWDE	rs2033871	7	0	49.35	2.14134460192989e-12
8138277	221806	VWDE	rs2216050	7	0	46.03	1.16455957456534e-11
8138277	221806	VWDE	rs17544637	7	0	41.35	1.27271460901028e-10
8138277	221806	VWDE	rs10262667	7	0	37.68	8.33548165194648e-10
8138277	221806	VWDE	rs847901	7	4.00285995214129e-06	34.02	5.45484854750822e-09
8138277	221806	VWDE	rs7808979	7	3.92305125226775e-06	33.64	6.63149195665231e-09
8138277	221806	VWDE	rs6949562	7	7.37058909473767e-06	32.96	9.40746113719818e-09
8138277	221806	VWDE	rs10270931	7	1.11463283335993e-05	28.94	7.4655224981643e-08
8138277	221806	VWDE	rs848011	7	1.06249607539354e-05	28.2	1.09404568439436e-07
8138277	221806	VWDE	rs1550390	7	1.05132043808027e-05	28.03	1.19449241191697e-07
8138277	221806	VWDE	rs848013	7	3.95554651749402e-05	25.39	4.68339605327895e-07
8138277	221806	VWDE	rs920428	7	7.75376075954079e-05	23.57	1.20450890694421e-06
8138277	221806	VWDE	rs17542243	7	7.75376075954079e-05	23.57	1.20450890694421e-06
8138277	221806	VWDE	rs1371607	7	8.31595661923507e-05	23.27	1.40778839154217e-06
8138277	221806	VWDE	rs6954047	7	0.000369684949520041	19.96	7.90792765602236e-06
8138277	221806	VWDE	rs1440024	7	0.000664786230299301	18.95	1.3418927994498e-05
8138277	221806	VWDE	rs17165942	7	0.00289615089255828	16.04	6.20182999965458e-05
8138277	221806	VWDE	rs12699367	7	0.00291110880412824	16.03	6.23467128068085e-05
8138277	221806	VWDE	rs10234185	7	0.0109989388837649	13.3	0.000265406117232211
8138277	221806	VWDE	rs10225421	7	0.0214075300269285	11.85	0.000576613456957988
8138277	221806	VWDE	rs3815528	7	0.0241867574256482	11.58	0.000666649416127071
8138277	221806	VWDE	rs6460929	7	0.0241867574256482	11.58	0.000666649416127071
8138277	221806	VWDE	rs2192828	7	0.0241867574256482	11.58	0.000666649416127071
8138277	221806	VWDE	rs1100135	7	0.0266438170544442	11.36	0.000750428244841853
8004940	56985	ADPRM	rs9898817	17	0	56.1	6.8877117088851e-14
8004940	56985	ADPRM	rs406446	17	0	56.1	6.8877117088851e-14
8004940	56985	ADPRM	rs411511	17	0	56.1	6.8877117088851e-14
8004940	56985	ADPRM	rs440655	17	0	56.1	6.8877117088851e-14
8004940	56985	ADPRM	rs2662959	17	0	47.65	5.0952237218167e-12
8004940	56985	ADPRM	rs17816912	17	0.0490176973526042	9.97	0.00159111492317802
7924058	3664	IRF6	rs583814	1	0	55.93	7.5097822574674e-14
7924058	3664	IRF6	rs861019	1	0	46.35	9.89075037859605e-12
7924058	3664	IRF6	rs651141	1	0	44.56	2.46680316277661e-11
7924058	3664	IRF6	rs2076153	1	0	41.5	1.1787092776254e-10
7924058	3664	IRF6	rs7548533	1	6.96732442573449e-06	32.14	1.43453164692316e-08
7924058	3664	IRF6	rs9430019	1	6.96732442573449e-06	32.14	1.43453164692316e-08
7924058	3664	IRF6	rs2013162	1	1.12585028206604e-05	29.03	7.12660620626496e-08
7924058	3664	IRF6	rs3766614	1	1.06661200569519e-05	28.31	1.03360649652008e-07
7924058	3664	IRF6	rs6689839	1	0.0001030527698386	22.37	2.24859120317995e-06
7924058	3664	IRF6	rs660975	1	0.000188489317966163	21.25	4.03110370943887e-06
7924058	3664	IRF6	rs9430018	1	0.000348901523433576	20.11	7.31133983552827e-06
7924058	3664	IRF6	rs2357231	1	0.00210883265990692	16.72	4.33218813590482e-05
7924058	3664	IRF6	rs649275	1	0.00820125920312684	13.93	0.00018974572293276
7924058	3664	IRF6	rs7550857	1	0.0101019198635765	13.48	0.000241119801670391
7924058	3664	IRF6	rs17015379	1	0.0144426458471616	12.73	0.00035983654358314
7924058	3664	IRF6	rs1044516	1	0.0148972776990601	12.66	0.000373562215098037
7924058	3664	IRF6	rs17015259	1	0.0188514808881383	12.13	0.000496171199567146
7924058	3664	IRF6	rs7539638	1	0.0188514808881383	12.13	0.000496171199567146
7924058	3664	IRF6	rs17015309	1	0.0279655634099544	11.24	0.000800531560802274
7924058	3664	IRF6	rs17389541	1	0.0346455903967594	10.76	0.00103717383123023
8057732	100131211	TMEM194B	rs4586658	2	0	55.78	8.10519301739299e-14
8057732	100131211	TMEM194B	rs7584794	2	0	55.78	8.10519301739299e-14
8057732	100131211	TMEM194B	rs4853708	2	0	55.06	1.16906012798284e-13
8057732	100131211	TMEM194B	rs13392968	2	0	53.98	2.0254079730381e-13
8057732	100131211	TMEM194B	rs7564107	2	0	49.7	1.79145918411537e-12
8057732	100131211	TMEM194B	rs10179262	2	0	48.89	2.70727524684741e-12
8057732	100131211	TMEM194B	rs13417310	2	0	47.5	5.5003945178677e-12
8057732	100131211	TMEM194B	rs10737936	2	0	47.36	5.90759700555799e-12
8057732	100131211	TMEM194B	rs4853712	2	0	45.04	1.93050568528241e-11
8057732	100131211	TMEM194B	rs4283453	2	0	42.83	5.97094211529737e-11
8057732	100131211	TMEM194B	rs4638823	2	0	42.54	6.92514182692893e-11
8057732	100131211	TMEM194B	rs3934784	2	0	41.42	1.22794623343612e-10
8057732	100131211	TMEM194B	rs6725814	2	0	40.14	2.36398522754495e-10
8057732	100131211	TMEM194B	rs7721	2	0	39.94	2.61884882926376e-10
8057732	100131211	TMEM194B	rs11685221	2	0	39.6	3.1168329914001e-10
8057732	100131211	TMEM194B	rs894072	2	3.92948711225339e-06	33.66	6.56365836837472e-09
8057732	100131211	TMEM194B	rs2354877	2	7.17666166210857e-06	32.51	1.18580794084045e-08
8057732	100131211	TMEM194B	rs12613807	2	0.000166628340630132	21.59	3.37607488388854e-06
8057732	100131211	TMEM194B	rs13409841	2	0.000414781670136987	19.72	8.96581155322679e-06
8057732	100131211	TMEM194B	rs7564829	2	0.000428712690700896	19.62	9.44750622763184e-06
8057732	100131211	TMEM194B	rs9646748	2	0.00060029552514882	19.18	1.18953183557073e-05
8151572	64089	SNX16	rs2635482	8	0	55.28	1.04526742155029e-13
8151572	64089	SNX16	rs12056632	8	0	55.28	1.04526742155029e-13
8151572	64089	SNX16	rs1966850	8	0	45.65	1.41386073772885e-11
8151572	64089	SNX16	rs11776932	8	0	44.12	3.0884912115306e-11
8151572	64089	SNX16	rs2600604	8	0	44.12	3.0884912115306e-11
8151572	64089	SNX16	rs774469	8	0	44.12	3.0884912115306e-11
8151572	64089	SNX16	rs10111831	8	0	42.57	6.81973725374104e-11
8151572	64089	SNX16	rs7461058	8	0	42.1	8.67231911287658e-11
8151572	64089	SNX16	rs12542216	8	0	42.1	8.67231911287658e-11
8151572	64089	SNX16	rs10481273	8	6.53954991931155e-06	31.42	2.07829049089962e-08
8151572	64089	SNX16	rs6989360	8	2.63231420180863e-05	25.92	3.55862993007685e-07
8151572	64089	SNX16	rs10112819	8	0.000247509106484381	20.8	5.09829637343731e-06
8151572	64089	SNX16	rs17713368	8	0.0174516554756178	12.3	0.000452958293923552
8073104	9145	SYNGR1	rs2069235	22	0	54.74	1.37577457137634e-13
8073104	9145	SYNGR1	rs12627970	22	1.13487680536618e-05	29.71	5.01753210701557e-08
8073104	9145	SYNGR1	rs5757611	22	1.16250375329469e-05	29.63	5.22893632270473e-08
8073104	9145	SYNGR1	rs971964	22	1.08274087377117e-05	28.6	8.89821833902531e-08
8073104	9145	SYNGR1	rs5757585	22	3.01061009424795e-05	25.67	4.05075458895044e-07
8073104	9145	SYNGR1	rs1569496	22	0.000157133569061586	21.7	3.18791281850512e-06
8073104	9145	SYNGR1	rs739363	22	0.000190504142538219	21.24	4.05218945987632e-06
8073104	9145	SYNGR1	rs5757613	22	0.000223670054892119	20.97	4.6653184324312e-06
8073104	9145	SYNGR1	rs137685	22	0.000364877953095616	19.99	7.78482248429237e-06
8073104	9145	SYNGR1	rs5750824	22	0.000415423227584223	19.71	9.01285014608748e-06
8073104	9145	SYNGR1	rs137603	22	0.000834421156825182	18.56	1.64639238348911e-05
8073104	9145	SYNGR1	rs742402	22	0.00264347499918746	16.23	5.6098679405637e-05
8073104	9145	SYNGR1	rs2413589	22	0.0028623139774848	16.06	6.13666845331156e-05
8073104	9145	SYNGR1	rs126228	22	0.00378143425038688	15.5	8.25052538926224e-05
8073104	9145	SYNGR1	rs137621	22	0.00748944875970624	14.13	0.000170601183355712
8073104	9145	SYNGR1	rs137697	22	0.0166308914726678	12.41	0.00042704086665474
8073104	9145	SYNGR1	rs12166817	22	0.0166308914726678	12.41	0.00042704086665474
8073104	9145	SYNGR1	rs137682	22	0.0349392249524326	10.74	0.00104844334509817
8073104	9145	SYNGR1	rs137684	22	0.0466400718539784	10.08	0.00149887333715168
7945071	55572	FOXRED1	rs1786702	11	0	54.7	1.40406291364021e-13
7945071	55572	FOXRED1	rs627911	11	0	52.81	3.67425774312038e-13
7945071	55572	FOXRED1	rs587891	11	0	52.74	3.80757039710516e-13
7945071	55572	FOXRED1	rs625413	11	0	52.74	3.80757039710516e-13
7945071	55572	FOXRED1	rs574198	11	0	50.95	9.47490131938944e-13
7945071	55572	FOXRED1	rs637462	11	0	40.29	2.18926707573922e-10
7945071	55572	FOXRED1	rs646358	11	0	38.56	5.30960234198589e-10
7945071	55572	FOXRED1	rs611151	11	0	36.23	1.75350335598632e-09
7945071	55572	FOXRED1	rs530587	11	3.952392135819e-06	33.79	6.13936335817035e-09
7945071	55572	FOXRED1	rs555228	11	7.60915814626153e-06	33.22	8.22996926921499e-09
7945071	55572	FOXRED1	rs567606	11	9.03048197027089e-06	30.07	4.16728356672151e-08
7945071	55572	FOXRED1	rs583697	11	1.46078039300461e-05	27.09	1.94199928023025e-07
7945071	55572	FOXRED1	rs670154	11	2.28179757513286e-05	25.97	3.4676427305762e-07
7945071	55572	FOXRED1	rs11220409	11	4.50704594234533e-05	25.12	5.38712266804329e-07
7945071	55572	FOXRED1	rs624259	11	0.000174768989028752	21.43	3.66983985864016e-06
7945071	55572	FOXRED1	rs588361	11	0.000218022086853653	21	4.59283371175396e-06
7945071	55572	FOXRED1	rs582037	11	0.00025191297318878	20.76	5.20590215438215e-06
7945071	55572	FOXRED1	rs240542	11	0.000935236512129715	18.38	1.80947336099303e-05
7945071	55572	FOXRED1	rs601580	11	0.00180682511560588	17.04	3.66006121971753e-05
7945071	55572	FOXRED1	rs683800	11	0.00208979290714077	16.74	4.286760431085e-05
7945071	55572	FOXRED1	rs2848583	11	0.00703672585409131	14.26	0.000159212618609452
7945071	55572	FOXRED1	rs512577	11	0.0137409935152455	12.84	0.000339287613504916
7945071	55572	FOXRED1	rs629882	11	0.0334657329635596	10.83	0.000998686379180259
7945071	55572	FOXRED1	rs670712	11	0.0356767839635581	10.69	0.00107716206063366
7945071	55572	FOXRED1	rs663714	11	0.045500586217577	10.13	0.00145875407641659
7902660	126820	WDR63	rs4123223	1	0	54.57	1.50008204253057e-13
7902660	126820	WDR63	rs10873679	1	0	47.39	5.81787263552023e-12
7902660	126820	WDR63	rs6691970	1	0	46.94	7.31935001575257e-12
7902660	126820	WDR63	rs10873682	1	0	46.94	7.31935001575257e-12
7902660	126820	WDR63	rs12119445	1	0	45.66	1.40666112593904e-11
7902660	126820	WDR63	rs12730329	1	4.08395891505813e-06	34.34	4.62772049089703e-09
7902660	126820	WDR63	rs12755226	1	7.63746531623767e-06	33.26	8.06240826528485e-09
7902660	126820	WDR63	rs12034421	1	6.26463598510507e-05	24.04	9.43550190847477e-07
7902660	126820	WDR63	rs1770691	1	0.000180036656472228	21.38	3.76680110781505e-06
7902660	126820	WDR63	rs10518327	1	0.00112683334689584	17.98	2.23238146749521e-05
7902660	126820	WDR63	rs12722966	1	0.00124924334677696	17.78	2.47976256569151e-05
7902660	126820	WDR63	rs12079571	1	0.00181546329615203	17.03	3.67938696528001e-05
7902660	126820	WDR63	rs12722826	1	0.00184996117056848	16.99	3.7577211803569e-05
7902660	126820	WDR63	rs7517848	1	0.00186726403380896	16.96	3.81757014028371e-05
7902660	126820	WDR63	rs1030934	1	0.0066769681619875	14.37	0.00015017596766537
7902660	126820	WDR63	rs1975365	1	0.0080816092622887	13.97	0.000185750993866242
8070160	539	ATP5O	rs915574	21	0	54.41	1.6273264366306e-13
8070160	539	ATP5O	rs1573275	21	0	54.41	1.6273264366306e-13
8070160	539	ATP5O	rs2834295	21	0	42.78	6.12552344087249e-11
8070160	539	ATP5O	rs2834291	21	0	42.57	6.81973725374104e-11
8070160	539	ATP5O	rs2040113	21	0	38.37	5.85252041267529e-10
8070160	539	ATP5O	rs2073370	21	0	36.84	1.28232131244215e-09
8070160	539	ATP5O	rs2834319	21	3.96151944406534e-06	33.85	5.95290918103387e-09
8070160	539	ATP5O	rs8130507	21	2.71986045286433e-05	25.9	3.59569145624174e-07
8070160	539	ATP5O	rs2834322	21	9.36919094267174e-05	22.72	1.87407131181952e-06
8070160	539	ATP5O	rs2834305	21	0.000185203074327819	21.35	3.8262075506708e-06
8070160	539	ATP5O	rs731059	21	0.000196303181180237	21.21	4.11611313919612e-06
8070160	539	ATP5O	rs2834330	21	0.000413498555242515	19.74	8.87247248485641e-06
8070160	539	ATP5O	rs2834335	21	0.000413498555242515	19.74	8.87247248485641e-06
8070160	539	ATP5O	rs743337	21	0.00182408809683143	17.02	3.69881528485527e-05
8070160	539	ATP5O	rs1557269	21	0.00182408809683143	17.02	3.69881528485527e-05
8070160	539	ATP5O	rs7282650	21	0.00334984802828397	15.76	7.19068321154237e-05
8070160	539	ATP5O	rs2268257	21	0.00431811761171373	15.24	9.46767181104376e-05
8070160	539	ATP5O	rs2834315	21	0.00557736861654137	14.72	0.000124716302348635
8070160	539	ATP5O	rs1108000	21	0.0064173823658976	14.44	0.00014469608785024
8070160	539	ATP5O	rs2834280	21	0.00952069453637748	13.62	0.000223788685261759
8070160	539	ATP5O	rs2834307	21	0.0105493207757667	13.39	0.000252969390050478
8070160	539	ATP5O	rs743417	21	0.0105493207757667	13.39	0.000252969390050478
8070160	539	ATP5O	rs2032313	21	0.0223032322544208	11.76	0.00060517226253804
8070160	539	ATP5O	rs2254480	21	0.0494784120346866	9.95	0.00160849397587295
8130768	8635	RNASET2	rs394522	6	0	53.95	2.05657020804821e-13
8130768	8635	RNASET2	rs2301436	6	0	46.66	8.4435007486262e-12
8130768	8635	RNASET2	rs7749278	6	0	46.59	8.75056674205223e-12
8130768	8635	RNASET2	rs2236313	6	0	41.6	1.11993271495425e-10
8130768	8635	RNASET2	rs12529876	6	0	41.36	1.26622045806623e-10
8130768	8635	RNASET2	rs9355610	6	6.74617734426359e-06	31.8	1.7089274371491e-08
8130768	8635	RNASET2	rs933243	6	6.74617734426359e-06	31.8	1.7089274371491e-08
8130768	8635	RNASET2	rs162298	6	1.11001857651567e-05	28.9	7.62129129638297e-08
8130768	8635	RNASET2	rs10946197	6	2.70384120761997e-05	25.87	3.65201050465029e-07
8130768	8635	RNASET2	rs1212550	6	4.23660285538388e-05	25.24	5.06213525092985e-07
8130768	8635	RNASET2	rs2769343	6	7.35982592947974e-05	23.65	1.15545910463391e-06
8130768	8635	RNASET2	rs9366076	6	0.00128223069076356	17.74	2.53245177718486e-05
8130768	8635	RNASET2	rs3798307	6	0.00498053619740673	14.96	0.000109814510008333
8130768	8635	RNASET2	rs162297	6	0.0223973808118264	11.75	0.000608432381673357
8101637	345275	HSD17B13	rs9992651	4	0	53.92	2.08821219630047e-13
8101637	345275	HSD17B13	rs4607179	4	0	49.66	1.82835795259122e-12
8101637	345275	HSD17B13	rs13102451	4	0	49.66	1.82835795259122e-12
8101637	345275	HSD17B13	rs11735092	4	8.90689051423895e-06	29.88	4.59629638079417e-08
8101637	345275	HSD17B13	rs13133311	4	1.24991333791243e-05	27.5	1.57094505615581e-07
8101637	345275	HSD17B13	rs4693811	4	1.46270714302129e-05	27.12	1.91209488407849e-07
8101637	345275	HSD17B13	rs13137873	4	2.71986045286433e-05	25.9	3.59569145624174e-07
8101637	345275	HSD17B13	rs10006766	4	2.71986045286433e-05	25.9	3.59569145624174e-07
8101637	345275	HSD17B13	rs6850131	4	5.66818419284293e-05	24.16	8.86546212270417e-07
8101637	345275	HSD17B13	rs10022237	4	5.66818419284293e-05	24.16	8.86546212270417e-07
8101637	345275	HSD17B13	rs10084835	4	0.000127801984237004	22	2.7265046561555e-06
8101637	345275	HSD17B13	rs6531968	4	0.00860545429942375	13.83	0.000200115372719061
8101637	345275	HSD17B13	rs6847980	4	0.0149545589399121	12.65	0.000375565677465615
8101637	345275	HSD17B13	rs7682516	4	0.0150725617465006	12.63	0.000379605176686869
8101637	345275	HSD17B13	rs6531985	4	0.021589021756225	11.83	0.000582839943179275
8083839	26996	GPR160	rs9868633	3	0	53.9	2.10957702988886e-13
8083839	26996	GPR160	rs6804193	3	0	52.15	5.14188517656922e-13
8083839	26996	GPR160	rs6798945	3	0	51.43	7.41960161894277e-13
8083839	26996	GPR160	rs6444895	3	0	46.67	8.40052347077535e-12
8083839	26996	GPR160	rs6804888	3	0	46.67	8.40052347077535e-12
8083839	26996	GPR160	rs7638591	3	0	46.67	8.40052347077535e-12
8083839	26996	GPR160	rs17200223	3	0	45.54	1.4955326844636e-11
8083839	26996	GPR160	rs7651441	3	0	41.74	1.04254110268301e-10
8083839	26996	GPR160	rs12636720	3	0	41	1.52229219625631e-10
8083839	26996	GPR160	rs7643249	3	0	39.09	4.04711651971467e-10
8083839	26996	GPR160	rs9868869	3	0	37.46	9.33070684297984e-10
8083839	26996	GPR160	rs9818038	3	0	37.46	9.33070684297984e-10
8083839	26996	GPR160	rs4955585	3	4.14731745621902e-06	34.58	4.0908790029446e-09
8083839	26996	GPR160	rs6787395	3	7.3225979543127e-06	32.84	1.00064495459249e-08
8083839	26996	GPR160	rs2287481	3	7.38637621323162e-06	30.16	3.9783055973961e-08
8083839	26996	GPR160	rs6444898	3	1.0120712013125e-05	27.65	1.45372067151707e-07
8083839	26996	GPR160	rs1566426	3	1.0120712013125e-05	27.65	1.45372067151707e-07
8083839	26996	GPR160	rs1861935	3	8.50420350301223e-05	23.04	1.58665630395119e-06
8083839	26996	GPR160	rs6775783	3	0.000154972821945166	21.73	3.13844718917099e-06
8083839	26996	GPR160	rs10936611	3	0.00036649654745322	19.98	7.82564228501068e-06
8083839	26996	GPR160	rs6804761	3	0.00246504878545709	16.4	5.12852296406065e-05
8083839	26996	GPR160	rs6795822	3	0.0135939254176402	12.86	0.000335680593296239
8083839	26996	GPR160	rs6444891	3	0.0462098678286313	10.1	0.00148269324321258
8016438	3212	HOXB2	rs1042815	17	0	53.63	2.42035122044391e-13
8016438	3212	HOXB2	rs10853100	17	0	52.98	3.36961966827405e-13
8016438	3212	HOXB2	rs2325948	17	0	52.68	3.92568420172011e-13
8016438	3212	HOXB2	rs925284	17	0	52.68	3.92568420172011e-13
8016438	3212	HOXB2	rs4793870	17	0	52.52	4.25889006633562e-13
8016438	3212	HOXB2	rs11079824	17	0	51.89	5.8698604556484e-13
8016438	3212	HOXB2	rs11079828	17	0	47.48	5.55679962027793e-12
8016438	3212	HOXB2	rs7207109	17	4.00314127926995e-05	25.38	4.70773710059264e-07
8016438	3212	HOXB2	rs8073963	17	4.00314127926995e-05	25.38	4.70773710059264e-07
8016438	3212	HOXB2	rs4793854	17	8.2861807945286e-05	23.32	1.37166270760227e-06
8016438	3212	HOXB2	rs6504280	17	0.000293301996240682	20.45	6.12095560823552e-06
8016438	3212	HOXB2	rs12939811	17	0.000428712690700896	19.62	9.44750622763184e-06
8016438	3212	HOXB2	rs12452773	17	0.000741325323783912	18.8	1.45167124992321e-05
8016438	3212	HOXB2	rs9904760	17	0.00126630124744376	17.76	2.50596803285706e-05
8016438	3212	HOXB2	rs4793889	17	0.00126630124744376	17.76	2.50596803285706e-05
8016438	3212	HOXB2	rs17703660	17	0.00167165268051385	17.21	3.34670051629867e-05
8016438	3212	HOXB2	rs3809782	17	0.00437509823325303	15.22	9.56846697618158e-05
8016438	3212	HOXB2	rs2288278	17	0.00437509823325303	15.22	9.56846697618158e-05
8016438	3212	HOXB2	rs2555111	17	0.0121603201668783	13.09	0.000296876351565599
8016438	3212	HOXB2	rs15689	17	0.0259277269778477	11.42	0.000726576953246649
8016438	3212	HOXB2	rs2303487	17	0.0272196783151696	11.31	0.000770907723704568
8016438	3212	HOXB2	rs2326017	17	0.044762145222981	10.17	0.00142744275360983
8016438	3212	HOXB2	rs9299	17	0.0451270993946429	10.15	0.00144301242540355
8054166	80705	TSGA10	rs11683188	2	0	53.54	2.53380895307016e-13
8054166	80705	TSGA10	rs12613624	2	0	53.54	2.53380895307016e-13
8054166	80705	TSGA10	rs11688004	2	0	53.54	2.53380895307016e-13
8054166	80705	TSGA10	rs2516835	2	0	53.44	2.66612570313577e-13
8054166	80705	TSGA10	rs2632277	2	0	48.42	3.44041430032834e-12
8054166	80705	TSGA10	rs11123761	2	0	44.35	2.7461200665519e-11
8054166	80705	TSGA10	rs11695379	2	0	44.35	2.7461200665519e-11
8054166	80705	TSGA10	rs4588238	2	0	44.35	2.7461200665519e-11
8054166	80705	TSGA10	rs2516829	2	0	44.35	2.7461200665519e-11
8054166	80705	TSGA10	rs2171359	2	0	44.35	2.7461200665519e-11
8054166	80705	TSGA10	rs1563108	2	2.29282156623473e-05	26.03	3.36153085561796e-07
8054166	80705	TSGA10	rs10181344	2	4.12119698221412e-05	25.28	4.95823372567965e-07
8054166	80705	TSGA10	rs10181422	2	5.29539640672356e-05	24.53	7.31618020880489e-07
8054166	80705	TSGA10	rs7603462	2	0.000161080901073837	21.63	3.3063963905465e-06
8054166	80705	TSGA10	rs4851196	2	0.000257761728865931	20.69	5.39972667938662e-06
8054166	80705	TSGA10	rs17760953	2	0.000257761728865931	20.69	5.39972667938662e-06
8054166	80705	TSGA10	rs12475034	2	0.000609071575242144	19.16	1.2020608932658e-05
8054166	80705	TSGA10	rs2045057	2	0.000873098932490965	18.48	1.716966425498e-05
8054166	80705	TSGA10	rs7579999	2	0.00362830545933006	15.58	7.90867233879211e-05
8054166	80705	TSGA10	rs4851173	2	0.016499361597707	12.43	0.000422491900903359
7956648	91419	XRCC6BP1	rs10877041	12	0	53.53	2.54673941642237e-13
7956648	91419	XRCC6BP1	rs2372309	12	0	53.53	2.54673941642237e-13
7956648	91419	XRCC6BP1	rs7299249	12	0	51.65	6.63306414730649e-13
7956648	91419	XRCC6BP1	rs10122	12	0	50.98	9.33119018843151e-13
7956648	91419	XRCC6BP1	rs7136981	12	0	50.16	1.41707139782566e-12
7956648	91419	XRCC6BP1	rs1506884	12	0	42.18	8.3247041764609e-11
7956648	91419	XRCC6BP1	rs10783861	12	0	40.07	2.45023184291671e-10
7956648	91419	XRCC6BP1	rs7954291	12	0	37.81	7.79810133322445e-10
7956648	91419	XRCC6BP1	rs2372379	12	0	37.81	7.79810133322445e-10
7956648	91419	XRCC6BP1	rs7960942	12	0	37.81	7.79810133322445e-10
7956648	91419	XRCC6BP1	rs11172400	12	0	34.85	3.56109561877947e-09
7956648	91419	XRCC6BP1	rs4630335	12	8.96977393714199e-06	29.99	4.34280158956013e-08
7956648	91419	XRCC6BP1	rs1506888	12	5.31770684944755e-05	24.57	7.16587037054773e-07
7956648	91419	XRCC6BP1	rs17120182	12	5.31770684944755e-05	24.57	7.16587037054773e-07
7956648	91419	XRCC6BP1	rs2659665	12	5.31770684944755e-05	24.57	7.16587037054773e-07
7956648	91419	XRCC6BP1	rs12422977	12	6.26932656315023e-05	24.05	9.38662623454291e-07
7956648	91419	XRCC6BP1	rs7954957	12	0.000101652808109967	22.39	2.2252965231211e-06
7956648	91419	XRCC6BP1	rs1599750	12	0.00175568326027051	17.12	3.50908314438158e-05
7956648	91419	XRCC6BP1	rs2002275	12	0.00221764459590963	16.62	4.56669141132053e-05
7956648	91419	XRCC6BP1	rs1599931	12	0.00322636047920333	15.82	6.96622584601796e-05
7956648	91419	XRCC6BP1	rs10747786	12	0.00322636047920333	15.82	6.96622584601796e-05
7956648	91419	XRCC6BP1	rs4760339	12	0.00322636047920333	15.82	6.96622584601796e-05
7956648	91419	XRCC6BP1	rs4760176	12	0.0439344978553088	10.22	0.00138925851032573
7895263	2665	GDI2	rs4748572	10	0	53.47	2.62572065610237e-13
7895263	2665	GDI2	rs1046393	10	0	53.47	2.62572065610237e-13
7895263	2665	GDI2	rs2275774	10	0	52.88	3.54561560899141e-13
7895263	2665	GDI2	rs1129614	10	0	52.83	3.63703353428547e-13
7895263	2665	GDI2	rs2797496	10	0	51.59	6.838903626051e-13
7895263	2665	GDI2	rs11599388	10	0.000931144094678557	18.39	1.80000168726494e-05
7895263	2665	GDI2	rs11254266	10	0.00124924334677696	17.78	2.47976256569151e-05
7895263	2665	GDI2	rs7096742	10	0.00166337115661294	17.22	3.32913069643602e-05
7895263	2665	GDI2	rs10795547	10	0.00241830160681455	16.45	4.99501820079773e-05
7895263	2665	GDI2	rs12220359	10	0.0038590922077281	15.46	8.42698834650494e-05
7895263	2665	GDI2	rs1106038	10	0.0038590922077281	15.46	8.42698834650494e-05
7895263	2665	GDI2	rs10508296	10	0.00455293995161474	15.14	9.98256408034632e-05
7895263	2665	GDI2	rs2890365	10	0.00540034333678972	14.79	0.000120171066371006
7895263	2665	GDI2	rs7904257	10	0.00540034333678972	14.79	0.000120171066371006
7895263	2665	GDI2	rs1858447	10	0.00573175624456765	14.67	0.000128068499674024
7895263	2665	GDI2	rs1567706	10	0.00869146226703109	13.81	0.000202256849006767
7895263	2665	GDI2	rs10795544	10	0.0122591901974505	13.07	0.000300063133861772
7895263	2665	GDI2	rs4748916	10	0.0195603185799153	12.05	0.000517923795645918
7895263	2665	GDI2	rs7908235	10	0.0231387337553441	11.67	0.00063516010362158
7895263	2665	GDI2	rs907686	10	0.0358595459673644	10.68	0.00108300061168496
7895263	2665	GDI2	rs7098372	10	0.0362250699749769	10.66	0.00109477393273953
7895263	2665	GDI2	rs3750657	10	0.0393491120556413	10.47	0.00121328718533289
8025470	162998	OR7D2	rs13345998	19	0	53.4	2.72096855376075e-13
8025470	162998	OR7D2	rs10415904	19	0	37.81	7.79810133322445e-10
8025470	162998	OR7D2	rs917707	19	8.41947890638006e-05	23.19	1.46758501300012e-06
8025470	162998	OR7D2	rs12609243	19	8.40664384116534e-05	23.17	1.48292808334527e-06
8025470	162998	OR7D2	rs12608694	19	8.40664384116534e-05	23.17	1.48292808334527e-06
8025470	162998	OR7D2	rs2240927	19	0.00135348086011142	17.65	2.65515274796257e-05
8025470	162998	OR7D2	rs6511918	19	0.015219244644649	12.61	0.000383688505315911
8025470	162998	OR7D2	rs7254803	19	0.015219244644649	12.61	0.000383688505315911
8014916	94103	ORMDL3	rs11557467	17	0	53.12	3.13781275881985e-13
8014916	94103	ORMDL3	rs12950743	17	0	50.07	1.48357924293823e-12
8014916	94103	ORMDL3	rs8067378	17	0	50.07	1.48357924293823e-12
8014916	94103	ORMDL3	rs2305479	17	0	49.93	1.5932986291543e-12
8014916	94103	ORMDL3	rs12603332	17	0	49.44	2.04532469398911e-12
8014916	94103	ORMDL3	rs7216389	17	0	48.69	2.99791120951017e-12
8014916	94103	ORMDL3	rs7219923	17	0	48.69	2.99791120951017e-12
8014916	94103	ORMDL3	rs7224129	17	0	48.69	2.99791120951017e-12
8014916	94103	ORMDL3	rs2290400	17	0	48.23	3.79044616754454e-12
8014916	94103	ORMDL3	rs10852936	17	0	47.65	5.0952237218167e-12
8014916	94103	ORMDL3	rs2872507	17	0	47.65	5.0952237218167e-12
8014916	94103	ORMDL3	rs2305480	17	0	43.55	4.13264194514215e-11
8014916	94103	ORMDL3	rs4795405	17	0	39.9	2.67303201630396e-10
8014916	94103	ORMDL3	rs17608925	17	0	34.98	3.33109315106376e-09
8014916	94103	ORMDL3	rs3744246	17	4.0653209513281e-06	34.25	4.84675443150841e-09
8014916	94103	ORMDL3	rs4795403	17	4.0653209513281e-06	34.25	4.84675443150841e-09
8014916	94103	ORMDL3	rs8079416	17	2.24464986618555e-05	26.05	3.32688850334143e-07
8014916	94103	ORMDL3	rs9635726	17	0.0104492682852167	13.41	0.000250286414324604
8014916	94103	ORMDL3	rs3902025	17	0.011270095433279	13.25	0.00027257986971028
8003068	10200	MPHOSPH6	rs2967371	16	0	53.1	3.16992449768619e-13
8003068	10200	MPHOSPH6	rs1064208	16	0	52.73	3.82700614732697e-13
8003068	10200	MPHOSPH6	rs4889467	16	0	50.89	9.76900235507022e-13
8003068	10200	MPHOSPH6	rs2967327	16	0	50.71	1.07072627382747e-12
8003068	10200	MPHOSPH6	rs3829545	16	0	50.61	1.12669498720375e-12
8003068	10200	MPHOSPH6	rs12445041	16	0	49.12	2.40772718495641e-12
8003068	10200	MPHOSPH6	rs2967355	16	0	43.27	4.76838699971794e-11
8003068	10200	MPHOSPH6	rs7202258	16	0	42.49	7.10445239642433e-11
8003068	10200	MPHOSPH6	rs12597171	16	0	42.04	8.94253303491839e-11
8003068	10200	MPHOSPH6	rs6564982	16	0	40.97	1.54583962318475e-10
8003068	10200	MPHOSPH6	rs1134847	16	0	40.74	1.73891024541581e-10
8003068	10200	MPHOSPH6	rs4243230	16	0	37.37	9.77136758405319e-10
8003068	10200	MPHOSPH6	rs918759	16	0	34.9	3.47080868172927e-09
8003068	10200	MPHOSPH6	rs2967383	16	6.62060250037572e-06	31.57	1.92378756127528e-08
8137215	65999	LRRC61	rs11764936	7	0	52.84	3.61856318091826e-13
8137215	65999	LRRC61	rs3735170	7	0	52.84	3.61856318091826e-13
8137215	65999	LRRC61	rs2108854	7	0	52.38	4.57358134686794e-13
8137215	65999	LRRC61	rs10952250	7	0	51.76	6.27165819350481e-13
8137215	65999	LRRC61	rs3735172	7	0	51.76	6.27165819350481e-13
8137215	65999	LRRC61	rs3735167	7	0	48.73	2.93738737568819e-12
8137215	65999	LRRC61	rs10282458	7	0	45.97	1.20077773045462e-11
8137215	65999	LRRC61	rs10259796	7	0	39.29	3.65307445632456e-10
8137215	65999	LRRC61	rs6722	7	1.03297229015036e-05	27.86	1.30418262316377e-07
8137215	65999	LRRC61	rs1051760	7	2.71452070444954e-05	25.89	3.61436706611316e-07
8137215	65999	LRRC61	rs6971465	7	8.97875435790943e-05	22.96	1.65407513641327e-06
8137215	65999	LRRC61	rs11981330	7	0.00013759615847886	21.94	2.81308898078379e-06
8137215	65999	LRRC61	rs998920	7	0.0120615723865199	13.11	0.000293723687659695
8075785	80020	FOXRED2	rs139997	22	0	52.67	3.94572326176583e-13
8075785	80020	FOXRED2	rs139999	22	0	50.95	9.47490131938944e-13
8075785	80020	FOXRED2	rs2092165	22	0	46.84	7.70251256190334e-12
8075785	80020	FOXRED2	rs28636419	22	0	46.84	7.70251256190334e-12
8075785	80020	FOXRED2	rs3747163	22	0	39.45	3.36567735913468e-10
8075785	80020	FOXRED2	rs2281085	22	0	39.45	3.36567735913468e-10
8075785	80020	FOXRED2	rs1000427	22	0	39.45	3.36567735913468e-10
8075785	80020	FOXRED2	rs2564	22	0	37.26	1.03383499102455e-09
8075785	80020	FOXRED2	rs5756202	22	0	36.01	1.96307479348682e-09
8075785	80020	FOXRED2	rs139954	22	6.07757698120512e-06	30.29	3.72039055839873e-08
8075785	80020	FOXRED2	rs139985	22	6.07757698120512e-06	30.29	3.72039055839873e-08
8075785	80020	FOXRED2	rs2011107	22	1.05779839968715e-05	28.11	1.14612120555786e-07
8075785	80020	FOXRED2	rs139998	22	1.87168377459438e-05	26.38	2.80429210287424e-07
8075785	80020	FOXRED2	rs2076083	22	9.87069788059015e-05	22.45	2.15685491490966e-06
8075785	80020	FOXRED2	rs11704715	22	0.00373863416781309	15.52	8.16369284609891e-05
8075785	80020	FOXRED2	rs5756219	22	0.00842795321478919	13.87	0.000195900695887098
7916570	115209	OMA1	rs659061	1	0	52.41	4.50424500260212e-13
7916570	115209	OMA1	rs3087585	1	0	48.59	3.15473741635816e-12
7916570	115209	OMA1	rs6656025	1	0	38.89	4.4837158828874e-10
7916570	115209	OMA1	rs10489816	1	2.71986045286433e-05	25.9	3.59569145624174e-07
7916570	115209	OMA1	rs17117678	1	2.71986045286433e-05	25.9	3.59569145624174e-07
7916570	115209	OMA1	rs9583	1	2.71986045286433e-05	25.9	3.59569145624174e-07
7916570	115209	OMA1	rs7537470	1	3.73582282843511e-05	25.53	4.35557549377035e-07
7916570	115209	OMA1	rs338230	1	4.44781740069977e-05	25.15	5.30396536626517e-07
7916570	115209	OMA1	rs11581844	1	4.44781740069977e-05	25.15	5.30396536626517e-07
7916570	115209	OMA1	rs12118488	1	0.000186996929884755	21.33	3.86633326002853e-06
7916570	115209	OMA1	rs10489815	1	0.000186996929884755	21.33	3.86633326002853e-06
7916570	115209	OMA1	rs6664314	1	0.00247297030404922	16.39	5.15565146851461e-05
7916570	115209	OMA1	rs10889097	1	0.00252474695342612	16.34	5.29347402001487e-05
7916570	115209	OMA1	rs338248	1	0.0431721400689532	10.26	0.00135945679989927
8047243	92935	MARS2	rs7592344	2	0	52.32	4.71547462927217e-13
8047243	92935	MARS2	rs6751690	2	0	52.32	4.71547462927217e-13
8047243	92935	MARS2	rs16823148	2	0	51.66	6.59936541048107e-13
8047243	92935	MARS2	rs7603283	2	0	49.82	1.68517411590278e-12
8047243	92935	MARS2	rs970552	2	0.000168377004171855	21.54	3.46524873430287e-06
8047243	92935	MARS2	rs16866970	2	0.000168377004171855	21.54	3.46524873430287e-06
8047243	92935	MARS2	rs10196961	2	0.000168377004171855	21.54	3.46524873430287e-06
8047243	92935	MARS2	rs13427590	2	0.000168377004171855	21.54	3.46524873430287e-06
8047243	92935	MARS2	rs4850437	2	0.000168377004171855	21.54	3.46524873430287e-06
8047243	92935	MARS2	rs13029495	2	0.000168377004171855	21.54	3.46524873430287e-06
8047243	92935	MARS2	rs4850808	2	0.000170035854743735	21.51	3.51988359689623e-06
8047243	92935	MARS2	rs700640	2	0.000256278999722913	20.71	5.34362071933925e-06
8047243	92935	MARS2	rs1065953	2	0.000372210636604016	19.94	7.99108165869254e-06
8047243	92935	MARS2	rs700655	2	0.000372210636604016	19.94	7.99108165869254e-06
8047243	92935	MARS2	rs4389332	2	0.025258703339725	11.48	0.000703491300047234
8052233	130162	CLHC1	rs7349405	2	0	52.31	4.73954814449817e-13
8052233	130162	CLHC1	rs11892071	2	0	38.21	6.35260284759212e-10
8052233	130162	CLHC1	rs11692206	2	0	37.45	9.37866977596197e-10
8052233	130162	CLHC1	rs6545480	2	7.77624518156087e-06	33.48	7.20005768930092e-09
8052233	130162	CLHC1	rs12470651	2	6.25040727645381e-05	24.01	9.5836655318064e-07
8052233	130162	CLHC1	rs1056445	2	0.000186996929884755	21.33	3.86633326002853e-06
8052233	130162	CLHC1	rs2576711	2	0.00621247288663981	14.51	0.000139417496352588
8052233	130162	CLHC1	rs1444262	2	0.0225856779266377	11.73	0.000615005925480334
8052233	130162	CLHC1	rs11686867	2	0.0349392249524326	10.74	0.00104844334509817
8052233	130162	CLHC1	rs6747364	2	0.0378133692718575	10.56	0.00115561195933326
7982712	90417	KNSTRN	rs7164132	15	0	52.17	5.08978093687772e-13
7982712	90417	KNSTRN	rs7169404	15	0	49.27	2.23047631690387e-12
7982712	90417	KNSTRN	rs7169262	15	0	49.27	2.23047631690387e-12
7982712	90417	KNSTRN	rs17671250	15	0	49.17	2.34713019835444e-12
7982712	90417	KNSTRN	rs7166991	15	0	48.54	3.23620304377631e-12
7982712	90417	KNSTRN	rs4334271	15	0.000629865515984734	19.09	1.24696551760172e-05
7982712	90417	KNSTRN	rs2034650	15	0.00108976381481133	18.04	2.1631185317599e-05
7982712	90417	KNSTRN	rs1453184	15	0.00520932793594342	14.87	0.000115180278096597
7982712	90417	KNSTRN	rs1898882	15	0.0107892427763659	13.34	0.000259804348918242
7982712	90417	KNSTRN	rs2289332	15	0.0350855745808078	10.73	0.00105412446503889
7941444	1521	CTSW	rs583887	11	0	52.03	5.46591282372831e-13
7941444	1521	CTSW	rs687672	11	0	52.03	5.46591282372831e-13
7941444	1521	CTSW	rs568617	11	0	52.03	5.46591282372831e-13
7941444	1521	CTSW	rs656980	11	0	52.03	5.46591282372831e-13
7941444	1521	CTSW	rs622614	11	0	50.58	1.14404968684405e-12
7941444	1521	CTSW	rs10791830	11	0	45.56	1.480339775445e-11
7941444	1521	CTSW	rs2231884	11	0	36.04	1.93308287290099e-09
7941444	1521	CTSW	rs11227332	11	6.73668227230217e-06	31.78	1.72661573067423e-08
7941444	1521	CTSW	rs7940691	11	1.05421252882801e-05	28.06	1.17611799343712e-07
7941444	1521	CTSW	rs10896050	11	4.49294033558579e-05	25.1	5.4432858166502e-07
7941444	1521	CTSW	rs635375	11	0.000403419547345013	19.78	8.6887107288562e-06
7941444	1521	CTSW	rs13817	11	0.000403419547345013	19.78	8.6887107288562e-06
7941444	1521	CTSW	rs659857	11	0.000403419547345013	19.78	8.6887107288562e-06
7941444	1521	CTSW	rs648732	11	0.000403419547345013	19.78	8.6887107288562e-06
7941444	1521	CTSW	rs630303	11	0.000403419547345013	19.78	8.6887107288562e-06
7941444	1521	CTSW	rs558114	11	0.000403419547345013	19.78	8.6887107288562e-06
7941444	1521	CTSW	rs501630	11	0.00150855317223389	17.4	3.02825974369918e-05
7941444	1521	CTSW	rs7102454	11	0.00262619696894183	16.25	5.55095944807408e-05
7941444	1521	CTSW	rs1939212	11	0.00838316199541133	13.88	0.00019486107229496
7941444	1521	CTSW	rs570387	11	0.00860545429942375	13.83	0.000200115372719061
7941444	1521	CTSW	rs11227306	11	0.0189255903978875	12.12	0.000498839037429844
8023871	284273	ZADH2	rs2292233	18	0	51.98	5.60688292485664e-13
8023871	284273	ZADH2	rs7230037	18	0	51.96	5.66428445533762e-13
8023871	284273	ZADH2	rs1132845	18	0	51.71	6.43342413599506e-13
8023871	284273	ZADH2	rs9240	18	0	50.38	1.26678682349593e-12
8023871	284273	ZADH2	rs590483	18	6.48626412727983e-05	23.77	1.08561408616201e-06
8023871	284273	ZADH2	rs1866730	18	6.48626412727983e-05	23.77	1.08561408616201e-06
8023871	284273	ZADH2	rs629126	18	0.000230489967042104	20.93	4.76375383556557e-06
8023871	284273	ZADH2	rs1047521	18	0.000230489967042104	20.93	4.76375383556557e-06
8023871	284273	ZADH2	rs4891050	18	0.00464553113985798	15.11	0.000101424595918915
8023871	284273	ZADH2	rs9950997	18	0.00650457207676385	14.42	0.000146240895087646
8023871	284273	ZADH2	rs787583	18	0.00727053693325757	14.2	0.000164370512976082
8023871	284273	ZADH2	rs11151109	18	0.0119633789651641	13.13	0.000290604773230187
8023871	284273	ZADH2	rs609303	18	0.0424917540255901	10.3	0.00133030209064682
8023871	284273	ZADH2	rs632157	18	0.0484930863892368	9.99	0.00157392604423988
8044236	9648	GCC2	rs7596199	2	0	51.89	5.8698604556484e-13
8044236	9648	GCC2	rs2577613	2	0	50.11	1.453643035612e-12
8044236	9648	GCC2	rs2718740	2	0	46.61	8.66171057721594e-12
8044236	9648	GCC2	rs2718721	2	0	46.61	8.66171057721594e-12
8044236	9648	GCC2	rs10203795	2	6.80818040828981e-06	31.89	1.63154950610737e-08
8044236	9648	GCC2	rs10169264	2	6.80818040828981e-06	31.89	1.63154950610737e-08
8044236	9648	GCC2	rs1469964	2	6.5076687488697e-06	31.28	2.23368938249397e-08
8044236	9648	GCC2	rs2378113	2	6.30808345597723e-06	30.76	2.91995188578727e-08
8044236	9648	GCC2	rs6747243	2	8.97630096199443e-06	30	4.32046305782749e-08
8044236	9648	GCC2	rs6754683	2	1.05132043808027e-05	28.03	1.19449241191697e-07
8044236	9648	GCC2	rs2577594	2	1.0120712013125e-05	27.65	1.45372067151707e-07
8044236	9648	GCC2	rs13413437	2	1.67815749334549e-05	26.83	2.22161627849726e-07
8044236	9648	GCC2	rs13021399	2	0.00108035655562179	18.08	2.11814674746334e-05
8044236	9648	GCC2	rs11123706	2	0.00149422854260227	17.42	2.99656339424799e-05
8044236	9648	GCC2	rs1402464	2	0.00820125920312684	13.93	0.00018974572293276
8044236	9648	GCC2	rs1105109	2	0.00820125920312684	13.93	0.00018974572293276
8044236	9648	GCC2	rs10196756	2	0.00820125920312684	13.93	0.00018974572293276
8044236	9648	GCC2	rs11673744	2	0.0101019198635765	13.48	0.000241119801670391
7907156	6375	XCL1	rs1040508	1	0	51.43	7.41960161894277e-13
7907156	6375	XCL1	rs7529824	1	0	50.33	1.29947729797904e-12
7907156	6375	XCL1	rs1933112	1	0	45.15	1.82505704821541e-11
7907156	6375	XCL1	rs1998510	1	1.45683098790748e-05	27.04	1.9928852633867e-07
7907156	6375	XCL1	rs10429892	1	1.85346890225156e-05	26.22	3.04650923139723e-07
7907156	6375	XCL1	rs12049040	1	9.10046582928648e-05	22.85	1.75149328669829e-06
7907156	6375	XCL1	rs1933107	1	9.17289590332213e-05	22.83	1.76981436398545e-06
7907156	6375	XCL1	rs4656153	1	0.000286389958710148	20.5	5.96312513750342e-06
7907156	6375	XCL1	rs7417366	1	0.000363259358738012	20	7.74421643104408e-06
7907156	6375	XCL1	rs1323532	1	0.000801196697854346	18.65	1.57047272956228e-05
7907156	6375	XCL1	rs1323533	1	0.00378143425038688	15.5	8.25052538926224e-05
7907156	6375	XCL1	rs2419114	1	0.00785322379593164	14.03	0.000179917150200662
7907156	6375	XCL1	rs1933111	1	0.0157473301924436	12.53	0.000400469809284976
7907156	6375	XCL1	rs12058546	1	0.0183303862983707	12.19	0.000480463833195527
7907156	6375	XCL1	rs16860928	1	0.03150723978354	10.97	0.000925987603280105
7992744	84256	FLYWCH1	rs9928222	16	0	51.08	8.86772124371631e-13
7992744	84256	FLYWCH1	rs734138	16	1.14997853408463e-05	29.41	5.8574612945657e-08
7992744	84256	FLYWCH1	rs9933986	16	3.74040105356701e-05	25.55	4.31066053134462e-07
7992744	84256	FLYWCH1	rs2074359	16	0.00955414431135979	13.61	0.000224983889387423
7992744	84256	FLYWCH1	rs2074360	16	0.0116080024412592	13.19	0.00028144689796916
7992744	84256	FLYWCH1	rs9928269	16	0.0174516554756178	12.3	0.000452958293923552
7992744	84256	FLYWCH1	rs2074363	16	0.0201655228338421	11.98	0.000537745839636684
7992744	84256	FLYWCH1	rs4786358	16	0.0330670806462279	10.86	0.000982636948162923
7992744	84256	FLYWCH1	rs4785919	16	0.0396831211085703	10.45	0.00122649455349037
7992744	84256	FLYWCH1	rs4786352	16	0.0466400718539784	10.08	0.00149887333715168
8079224	91392	ZNF502	rs6809116	3	0	50.9	9.71935865433332e-13
8079224	91392	ZNF502	rs6778410	3	0	50.9	9.71935865433332e-13
[truncated: 12,057 more rows]
