# Supplementary material for: Insight into Genotype-Phenotype Associations through eQTL Mapping in Multiple Cell Types in Health and Immune-Mediated Disease
Source: PLoS Genet. 2016 Mar 25;12(3):e1005908. doi: 10.1371/journal.pgen.1005908 (PMC4807835; doi:10.1371/journal.pgen.1005908)
Supplement: S1 Data — Compressed tarball containing a folder of eQTL summary statistics from each analysis. (GZ) [file pgen.1005908.s027.gz › S1_data/IBD_HV_all_cis_max_n/Joint_monocyte_allcis_maxn.txt]

PROBEID	ENTREZID	SYMBOL	snps	chr	fdr	scores	pval
8102938	57484	RNF150	rs7687054	4	0	112.27	3.1181839449363e-26
8102938	57484	RNF150	rs17425634	4	0	39.81	2.79908305576491e-10
8102938	57484	RNF150	rs2059499	4	4.06760304900561e-05	24.25	8.46070833385259e-07
8102938	57484	RNF150	rs11724521	4	0.00154419816255168	16.3	5.40639514973283e-05
8020630	125488	TTC39C	rs4800173	18	0	108.05	2.62082436851909e-25
8020630	125488	TTC39C	rs6508121	18	0	81.43	1.81580526373926e-19
8020630	125488	TTC39C	rs1843839	18	0	66.79	3.0202635228169e-16
8020630	125488	TTC39C	rs9964798	18	0	63.33	1.74821408330434e-15
8020630	125488	TTC39C	rs2288592	18	0	52.1	5.27449291172547e-13
8020630	125488	TTC39C	rs2241643	18	0	52.1	5.27449291172547e-13
8020630	125488	TTC39C	rs8083137	18	0	50.88	9.81889979813237e-13
8020630	125488	TTC39C	rs7232062	18	0	50.88	9.81889979813237e-13
8020630	125488	TTC39C	rs891282	18	0	50.47	1.210003849301e-12
8020630	125488	TTC39C	rs10502441	18	0	44.7	2.29657317578278e-11
8020630	125488	TTC39C	rs12608408	18	3.91081161627834e-05	24.82	6.29410134337859e-07
8020630	125488	TTC39C	rs1258112	18	4.75601882420538e-05	24.07	9.28963519769088e-07
8020630	125488	TTC39C	rs6508073	18	0.000242474305592205	20.03	7.62366954269404e-06
8020630	125488	TTC39C	rs746133	18	0.00203442274019667	15.72	7.34434941662883e-05
8020630	125488	TTC39C	rs1154227	18	0.00242285233167983	15.37	8.83804146862439e-05
8020630	125488	TTC39C	rs1154232	18	0.00281326777918844	15.07	0.000103596706164995
8020630	125488	TTC39C	rs1131521	18	0.00281326777918844	15.07	0.000103596706164995
8020630	125488	TTC39C	rs2288593	18	0.0321036728297825	9.94	0.00161725548500419
7916584	4070	TACSTD2	rs10489815	1	0	107.47	3.51181257811172e-25
7916584	4070	TACSTD2	rs6664314	1	0	79.38	5.12422168739572e-19
7916584	4070	TACSTD2	rs3087585	1	0	58.02	2.59466359350922e-14
7916584	4070	TACSTD2	rs659061	1	0	52.3	4.76374464140949e-13
7916584	4070	TACSTD2	rs6656025	1	0	40.33	2.14489947071412e-10
7916584	4070	TACSTD2	rs11581844	1	0.000110346111597442	21.88	2.90243227314589e-06
7916584	4070	TACSTD2	rs232813	1	0.000333678765118869	19.39	1.06563598009711e-05
7916584	4070	TACSTD2	rs232816	1	0.000468760856168699	18.82	1.43652838394261e-05
7916584	4070	TACSTD2	rs232915	1	0.00047317716839896	18.79	1.45930269901545e-05
7916584	4070	TACSTD2	rs10889097	1	0.00140595968974118	16.48	4.9165983987176e-05
7916584	4070	TACSTD2	rs6587830	1	0.00153047329856082	16.32	5.34963498687128e-05
7916584	4070	TACSTD2	rs11207272	1	0.00181237496246753	15.97	6.43542517660351e-05
7916584	4070	TACSTD2	rs232874	1	0.00723574111427597	13.14	0.000289057857888992
7916584	4070	TACSTD2	rs232777	1	0.00723574111427597	13.14	0.000289057857888992
7916584	4070	TACSTD2	rs232790	1	0.0152474106650808	11.57	0.000670244183511452
7916584	4070	TACSTD2	rs12756352	1	0.0292037122120168	10.15	0.00144301242540355
7916584	4070	TACSTD2	rs232857	1	0.0305723822659983	10.05	0.00152347941829632
8119427	285852	TREML4	rs1872241	6	0	104.12	1.90426271455949e-24
8119427	285852	TREML4	rs9369265	6	0	104.12	1.90426271455949e-24
8119427	285852	TREML4	rs2101269	6	0	104.12	1.90426271455949e-24
8119427	285852	TREML4	rs7769759	6	0	104.12	1.90426271455949e-24
8119427	285852	TREML4	rs1968871	6	0	99.59	1.8744853410906e-23
8119427	285852	TREML4	rs9349180	6	0	96.14	1.07040170861646e-22
8119427	285852	TREML4	rs1982756	6	0	57.27	3.7990612560673e-14
8119427	285852	TREML4	rs9381042	6	0	54.44	1.60267184927466e-13
8119427	285852	TREML4	rs2253676	6	0	53.66	2.3836730907013e-13
8119427	285852	TREML4	rs2803496	6	0	53.66	2.3836730907013e-13
8119427	285852	TREML4	rs3807040	6	1.18772292309772e-05	28.23	1.07721947592859e-07
8119427	285852	TREML4	rs4714443	6	3.69890275247145e-05	25.08	5.50003601944181e-07
8119427	285852	TREML4	rs4714432	6	0.000104498563423434	22.02	2.69824146134104e-06
8119427	285852	TREML4	rs1982755	6	0.000346114226238179	19.34	1.09390609454565e-05
8119427	285852	TREML4	rs11753659	6	0.000346114226238179	19.34	1.09390609454565e-05
8119427	285852	TREML4	rs595024	6	0.000752424435571389	17.82	2.42817473247548e-05
8119427	285852	TREML4	rs4711666	6	0.000895511828627904	17.46	2.93416734756407e-05
8119427	285852	TREML4	rs629832	6	0.0010690787666797	17.04	3.66006121971753e-05
8119427	285852	TREML4	rs3997700	6	0.00338187879738963	14.69	0.00012671687031126
8119427	285852	TREML4	rs6939973	6	0.00564053958507113	13.65	0.000220241320452157
8119427	285852	TREML4	rs9357349	6	0.00635315677899456	13.41	0.000250286414324604
8119427	285852	TREML4	rs13200807	6	0.00635315677899456	13.41	0.000250286414324604
8119427	285852	TREML4	rs9367097	6	0.0107748688462854	12.3	0.000452958293923552
8119427	285852	TREML4	rs11962624	6	0.0181229027724805	11.2	0.000817973319994396
8119427	285852	TREML4	rs9296359	6	0.0225350485289916	10.72	0.00105983672290959
7978351	1511	CTSG	rs12878578	14	0	104.06	1.962811394078e-24
7978351	1511	CTSG	rs2273843	14	0	70.32	5.04238758683716e-17
7978351	1511	CTSG	rs10148494	14	0	36.35	1.64879210835252e-09
7978351	1511	CTSG	rs10873219	14	0	34.76	3.72958047599125e-09
7978351	1511	CTSG	rs8192919	14	0	32.45	1.2229895562896e-08
7978351	1511	CTSG	rs2236337	14	0	31.8	1.7089274371491e-08
7978351	1511	CTSG	rs8014126	14	0	31.18	2.35176602975561e-08
7978351	1511	CTSG	rs8192917	14	0	30.74	2.95020302785474e-08
7978351	1511	CTSG	rs2273844	14	0	30.74	2.95020302785474e-08
7978351	1511	CTSG	rs2236338	14	1.43618904385964e-06	29.73	4.96603277507354e-08
7978351	1511	CTSG	rs8192920	14	1.20829460726228e-05	28.49	9.41836822642468e-08
7978351	1511	CTSG	rs7154849	14	0.00182125419332459	15.96	6.46951073530494e-05
7978351	1511	CTSG	rs1951596	14	0.0042613257026914	14.21	0.000163499321912546
7978351	1511	CTSG	rs1885597	14	0.00635315677899456	13.41	0.000250286414324604
7978351	1511	CTSG	rs10134629	14	0.0111453557177292	12.23	0.000470271984148325
7978351	1511	CTSG	rs7142675	14	0.0111453557177292	12.23	0.000470271984148325
7978351	1511	CTSG	rs1956908	14	0.0135303582660503	11.82	0.000585978600525646
7978351	1511	CTSG	rs2065137	14	0.0325606667204822	9.91	0.00164383118498795
7978351	1511	CTSG	rs8006693	14	0.0467053918871097	9.1	0.00255609494822942
7978351	1511	CTSG	rs1957525	14	0.0469318043638621	9.09	0.00257010872276484
8003607	400566	C17orf97	rs11150882	17	0	103.5	2.60394134153132e-24
8003607	400566	C17orf97	rs6565724	17	0	85.91	1.883140842644e-20
8003607	400566	C17orf97	rs10871516	17	0	65.95	4.62508427539586e-16
8003607	400566	C17orf97	rs12951902	17	0	54.98	1.21762570984031e-13
8003607	400566	C17orf97	rs8077538	17	1.45071108661252e-06	29.89	4.57265141859339e-08
8003607	400566	C17orf97	rs12450894	17	0.000378881876715042	19.17	1.19577988616355e-05
8003607	400566	C17orf97	rs11150879	17	0.00598919994487868	13.53	0.000234780046924878
8003607	400566	C17orf97	rs4247114	17	0.00834371660371953	12.84	0.000339287613504916
8125436	3127	HLA-DRB5	rs9270986	6	0	103.03	3.30111344424536e-24
8125436	3127	HLA-DRB5	rs9271055	6	0	103.03	3.30111344424536e-24
8125436	3127	HLA-DRB5	rs28490179	6	0	99.16	2.32903999031821e-23
8125436	3127	HLA-DRB5	rs9271366	6	0	95.64	1.37793971617906e-22
8125436	3127	HLA-DRB5	rs3135352	6	0	93.11	4.94671674437529e-22
8125436	3127	HLA-DRB5	rs3135391	6	0	93.11	4.94671674437529e-22
8125436	3127	HLA-DRB5	rs3135388	6	0	93.11	4.94671674437529e-22
8125436	3127	HLA-DRB5	rs3129889	6	0	93.11	4.94671674437529e-22
8125436	3127	HLA-DRB5	rs3129868	6	0	91.02	1.42227250691342e-21
8125436	3127	HLA-DRB5	rs3129860	6	0	90.55	1.80361028711472e-21
8125436	3127	HLA-DRB5	rs9271775	6	0	75.66	3.36965087804448e-18
8125436	3127	HLA-DRB5	rs7197	6	0	73.16	1.19554299616354e-17
8125436	3127	HLA-DRB5	rs3129888	6	0	63.07	1.99489464227861e-15
8125436	3127	HLA-DRB5	rs2239802	6	0	61.14	5.31570852822961e-15
8125436	3127	HLA-DRB5	rs2395182	6	0	61.14	5.31570852822961e-15
8125436	3127	HLA-DRB5	rs9271100	6	0	58.54	1.9919957460325e-14
8125436	3127	HLA-DRB5	rs9270856	6	0	57.46	3.44923062539331e-14
8125436	3127	HLA-DRB5	rs9271170	6	0	57.45	3.46681196208611e-14
8125436	3127	HLA-DRB5	rs2395165	6	0	56.63	5.26031586343444e-14
8125436	3127	HLA-DRB5	rs6903608	6	0	55.86	7.7819894359237e-14
8125436	3127	HLA-DRB5	rs9268880	6	0	55.86	7.7819894359237e-14
8125436	3127	HLA-DRB5	rs6923504	6	0	54.75	1.36879204476964e-13
8125436	3127	HLA-DRB5	rs3129883	6	0	53.73	2.30023908491508e-13
8125436	3127	HLA-DRB5	rs3129886	6	0	53.73	2.30023908491508e-13
8125436	3127	HLA-DRB5	rs3135344	6	0	51.68	6.53248102020198e-13
8125436	3127	HLA-DRB5	rs3129867	6	0	42.67	6.47984961562003e-11
8125436	3127	HLA-DRB5	rs9271348	6	0	41.47	1.19693718266199e-10
8125436	3127	HLA-DRB5	rs2097431	6	0	41.42	1.22794623343612e-10
8125436	3127	HLA-DRB5	rs9268877	6	0	41.02	1.50679372984405e-10
8125436	3127	HLA-DRB5	rs9268979	6	0	40.68	1.79313076828902e-10
8125436	3127	HLA-DRB5	rs984778	6	0	40.37	2.10143196443338e-10
8125436	3127	HLA-DRB5	rs3135338	6	0	40.37	2.10143196443338e-10
8125436	3127	HLA-DRB5	rs2395173	6	0	40.37	2.10143196443338e-10
8125436	3127	HLA-DRB5	rs3135395	6	0	40.37	2.10143196443338e-10
8125436	3127	HLA-DRB5	rs3129871	6	0	37.67	8.37832285024342e-10
8125436	3127	HLA-DRB5	rs2395166	6	0	36.39	1.61529857957781e-09
8125436	3127	HLA-DRB5	rs3129882	6	0	31.71	1.78998152823622e-08
8125436	3127	HLA-DRB5	rs9271300	6	0	31.43	2.06761418869956e-08
8125436	3127	HLA-DRB5	rs1548306	6	1.12520200388229e-05	27.37	1.68017676034536e-07
8125436	3127	HLA-DRB5	rs6937545	6	2.56973012817277e-05	25.73	3.92675270330368e-07
8125436	3127	HLA-DRB5	rs7763262	6	2.56973012817277e-05	25.73	3.92675270330368e-07
8125436	3127	HLA-DRB5	rs34369284	6	3.86887960407074e-05	24.91	6.00700215463908e-07
8125436	3127	HLA-DRB5	rs9268832	6	7.3089676042386e-05	22.78	1.81646252943552e-06
8125436	3127	HLA-DRB5	rs7754768	6	0.000204783533269362	20.45	6.12095560823552e-06
8125436	3127	HLA-DRB5	rs3129878	6	0.000871768865234104	17.52	2.84301256170436e-05
8125436	3127	HLA-DRB5	rs7192	6	0.00105396219554284	17.07	3.60269399303486e-05
8125436	3127	HLA-DRB5	rs7195	6	0.00105396219554284	17.07	3.60269399303486e-05
8125436	3127	HLA-DRB5	rs2213586	6	0.00105396219554284	17.07	3.60269399303486e-05
8125436	3127	HLA-DRB5	rs2213585	6	0.00105396219554284	17.07	3.60269399303486e-05
8125436	3127	HLA-DRB5	rs2227139	6	0.00105396219554284	17.07	3.60269399303486e-05
8125436	3127	HLA-DRB5	rs9271850	6	0.00105396219554284	17.07	3.60269399303486e-05
8125436	3127	HLA-DRB5	rs3129846	6	0.00124805363324805	16.72	4.33218813590482e-05
8125436	3127	HLA-DRB5	rs3135342	6	0.00124805363324805	16.72	4.33218813590482e-05
8125436	3127	HLA-DRB5	rs3129848	6	0.00124805363324805	16.72	4.33218813590482e-05
8125436	3127	HLA-DRB5	rs2395172	6	0.00124805363324805	16.72	4.33218813590482e-05
8125436	3127	HLA-DRB5	rs3129858	6	0.00124805363324805	16.72	4.33218813590482e-05
8125436	3127	HLA-DRB5	rs983561	6	0.00124805363324805	16.72	4.33218813590482e-05
8125436	3127	HLA-DRB5	rs2395174	6	0.00124805363324805	16.72	4.33218813590482e-05
8125436	3127	HLA-DRB5	rs3129876	6	0.00124805363324805	16.72	4.33218813590482e-05
8125436	3127	HLA-DRB5	rs3129881	6	0.00124805363324805	16.72	4.33218813590482e-05
8125436	3127	HLA-DRB5	rs8084	6	0.00151674843456997	16.34	5.29347402001487e-05
8125436	3127	HLA-DRB5	rs9268831	6	0.00278426074094597	15.09	0.000102504860961449
8125436	3127	HLA-DRB5	rs9268557	6	0.00300088137790016	14.94	0.000110984737479153
8125436	3127	HLA-DRB5	rs2097432	6	0.00345371232462567	14.65	0.000129434644072252
8125436	3127	HLA-DRB5	rs3135353	6	0.00347077984691349	14.64	0.000130123208455477
8125436	3127	HLA-DRB5	rs9268862	6	0.00364199321614556	14.54	0.000137215004729985
8125436	3127	HLA-DRB5	rs7766854	6	0.00364199321614556	14.54	0.000137215004729985
8125436	3127	HLA-DRB5	rs7767493	6	0.00364199321614556	14.54	0.000137215004729985
8125436	3127	HLA-DRB5	rs9268977	6	0.00364199321614556	14.54	0.000137215004729985
8125436	3127	HLA-DRB5	rs9268980	6	0.00364199321614556	14.54	0.000137215004729985
8125436	3127	HLA-DRB5	rs9269043	6	0.00364199321614556	14.54	0.000137215004729985
8125436	3127	HLA-DRB5	rs2157338	6	0.00364199321614556	14.54	0.000137215004729985
8125436	3127	HLA-DRB5	rs2187823	6	0.00364199321614556	14.54	0.000137215004729985
8125436	3127	HLA-DRB5	rs9268644	6	0.00407550509909828	14.3	0.000155864878689169
8125436	3127	HLA-DRB5	rs3135376	6	0.00417176575462978	14.25	0.000160060808433423
8125436	3127	HLA-DRB5	rs3135375	6	0.00417176575462978	14.25	0.000160060808433423
8125436	3127	HLA-DRB5	rs3135374	6	0.00417176575462978	14.25	0.000160060808433423
8125436	3127	HLA-DRB5	rs3135372	6	0.00417176575462978	14.25	0.000160060808433423
8125436	3127	HLA-DRB5	rs2187820	6	0.00417176575462978	14.25	0.000160060808433423
8125436	3127	HLA-DRB5	rs2395162	6	0.00417176575462978	14.25	0.000160060808433423
8125436	3127	HLA-DRB5	rs2213580	6	0.00417176575462978	14.25	0.000160060808433423
8125436	3127	HLA-DRB5	rs3135366	6	0.00417176575462978	14.25	0.000160060808433423
8125436	3127	HLA-DRB5	rs3135356	6	0.00417176575462978	14.25	0.000160060808433423
8125436	3127	HLA-DRB5	rs3135351	6	0.00417176575462978	14.25	0.000160060808433423
8125436	3127	HLA-DRB5	rs3129887	6	0.0046818439163925	14.03	0.000179917150200662
8125436	3127	HLA-DRB5	rs9271588	6	0.00471693270645005	14.01	0.000181840967527323
8125436	3127	HLA-DRB5	rs3135393	6	0.00737976210859748	13.09	0.000296876351565599
8125436	3127	HLA-DRB5	rs2239806	6	0.00737976210859748	13.09	0.000296876351565599
8125436	3127	HLA-DRB5	rs2239805	6	0.00737976210859748	13.09	0.000296876351565599
8125436	3127	HLA-DRB5	rs1041885	6	0.00737976210859748	13.09	0.000296876351565599
8125436	3127	HLA-DRB5	rs532098	6	0.00741713965865202	13.08	0.000298465454698795
8125436	3127	HLA-DRB5	rs3135363	6	0.00841525369659171	12.82	0.000342933723418452
8125436	3127	HLA-DRB5	rs7749057	6	0.0114534340932295	12.17	0.000485643062815993
8125436	3127	HLA-DRB5	rs2239803	6	0.0117094169313585	12.12	0.000498839037429844
8125436	3127	HLA-DRB5	rs642093	6	0.0122846318271955	12.02	0.000526327021975265
8125436	3127	HLA-DRB5	rs9268658	6	0.0153283462088356	11.56	0.000673858531353762
8125436	3127	HLA-DRB5	rs2239804	6	0.0153283462088356	11.56	0.000673858531353762
8125436	3127	HLA-DRB5	rs9270665	6	0.0161854107536517	11.44	0.000718797910643904
8125436	3127	HLA-DRB5	rs3129763	6	0.0161854107536517	11.44	0.000718797910643904
8125436	3127	HLA-DRB5	rs1964995	6	0.0260240202827941	10.41	0.00125334744180775
8125436	3127	HLA-DRB5	rs3129843	6	0.0368586756915954	9.63	0.0019142460869758
8125436	3127	HLA-DRB5	rs14004	6	0.0486143934399093	9.01	0.00268506419345467
7950447	143570	XRRA1	rs4483614	11	0	101.45	7.32902601797612e-24
7950447	143570	XRRA1	rs2298746	11	0	101.45	7.32902601797612e-24
7950447	143570	XRRA1	rs4387374	11	0	96.04	1.12585646227531e-22
7950447	143570	XRRA1	rs10899060	11	0	93.87	3.36942491886116e-22
7950447	143570	XRRA1	rs3814726	11	0	90.58	1.77646993918046e-21
7950447	143570	XRRA1	rs4944961	11	0	89.32	3.35846658547937e-21
7950447	143570	XRRA1	rs590105	11	0	38.02	7.00231474843615e-10
7950447	143570	XRRA1	rs1292895	11	0	36.94	1.21820894563382e-09
7950447	143570	XRRA1	rs529488	11	0	36.94	1.21820894563382e-09
7950447	143570	XRRA1	rs2033532	11	0	35.19	2.9905524593591e-09
7950447	143570	XRRA1	rs9444	11	0	34	5.51120725198996e-09
7950447	143570	XRRA1	rs594144	11	1.42667259459753e-06	29.6	5.31049389160146e-08
7950447	143570	XRRA1	rs488115	11	4.09617984485088e-05	24.23	8.54902173305355e-07
7950447	143570	XRRA1	rs512780	11	9.2099954423804e-05	22.35	2.27213051903961e-06
7950447	143570	XRRA1	rs487226	11	0.0106695919393094	12.32	0.000448130701041462
7950447	143570	XRRA1	rs605954	11	0.0224217666712087	10.73	0.00105412446503889
7950447	143570	XRRA1	rs564229	11	0.0256380109617345	10.44	0.00123315270177821
7950447	143570	XRRA1	rs571250	11	0.0258953505091076	10.42	0.00124657894129823
7950447	143570	XRRA1	rs113187	11	0.0383036858687801	9.54	0.00201041743366205
8020647	125488	TTC39C	rs4800173	18	0	101.01	9.1520229712625e-24
8020647	125488	TTC39C	rs6508121	18	0	78.24	9.12518772761067e-19
8020647	125488	TTC39C	rs1843839	18	0	58.56	1.97184887868095e-14
8020647	125488	TTC39C	rs9964798	18	0	57.14	4.05866305560898e-14
8020647	125488	TTC39C	rs2288592	18	0	48.35	3.56544210087291e-12
8020647	125488	TTC39C	rs2241643	18	0	48.35	3.56544210087291e-12
8020647	125488	TTC39C	rs8083137	18	0	47.92	4.43969594241389e-12
8020647	125488	TTC39C	rs7232062	18	0	47.92	4.43969594241389e-12
8020647	125488	TTC39C	rs891282	18	0	47.24	6.2805586992578e-12
8020647	125488	TTC39C	rs10502441	18	0	42.35	7.6316334589425e-11
8020647	125488	TTC39C	rs6508073	18	5.16176026513702e-05	23.96	9.83580796893043e-07
8020647	125488	TTC39C	rs12608408	18	9.52379496961474e-05	22.21	2.44397561359942e-06
8020647	125488	TTC39C	rs1258112	18	0.000109268547152793	21.92	2.84255922517952e-06
8020647	125488	TTC39C	rs1154232	18	0.00249681946754332	15.3	9.17165112768606e-05
8020647	125488	TTC39C	rs1131521	18	0.00249681946754332	15.3	9.17165112768606e-05
8020647	125488	TTC39C	rs746133	18	0.00480333005301851	13.97	0.000185750993866242
8020647	125488	TTC39C	rs1154227	18	0.0114534340932295	12.17	0.000485643062815993
8150165	84750	FUT10	rs2304748	8	0	100.55	1.15445556385003e-23
8150165	84750	FUT10	rs2037213	8	0	95.47	1.50149495986582e-22
8150165	84750	FUT10	rs8685	8	0	95.47	1.50149495986582e-22
8150165	84750	FUT10	rs7848	8	0	94.32	2.68424419195597e-22
8150165	84750	FUT10	rs12682118	8	0	94.32	2.68424419195597e-22
8150165	84750	FUT10	rs6995454	8	0	92.16	7.99444241145249e-22
8150165	84750	FUT10	rs2348613	8	0	90.9	1.51119664147664e-21
8150165	84750	FUT10	rs12155581	8	0	89.44	3.16080723462603e-21
8150165	84750	FUT10	rs6468171	8	0	89.11	3.73458392171828e-21
8150165	84750	FUT10	rs1533470	8	0	89.05	3.84958757741455e-21
8150165	84750	FUT10	rs12386778	8	0	83.44	6.56794786538364e-20
8150165	84750	FUT10	rs6982159	8	0	78.43	8.28838290907683e-19
8150165	84750	FUT10	rs7842778	8	0	66.89	2.87087512068636e-16
8150165	84750	FUT10	rs2043967	8	0	58.76	1.78125930206106e-14
8150165	84750	FUT10	rs1440530	8	0	48.73	2.93738737568819e-12
8150165	84750	FUT10	rs3735950	8	0	45.66	1.40666112593904e-11
8150165	84750	FUT10	rs9297209	8	0	44.56	2.46680316277661e-11
8150165	84750	FUT10	rs3735951	8	0	41.53	1.16075923988459e-10
8150165	84750	FUT10	rs754437	8	0	39.19	3.84504538392507e-10
8150165	84750	FUT10	rs2676434	8	0	37.17	1.08266622320405e-09
8150165	84750	FUT10	rs6468175	8	0	37.02	1.16923758046788e-09
8150165	84750	FUT10	rs11987164	8	6.35754592775541e-05	23.54	1.22343630626968e-06
8150165	84750	FUT10	rs12549316	8	0.000135063823017672	21.35	3.8262075506708e-06
8150165	84750	FUT10	rs9656765	8	0.000135063823017672	21.35	3.8262075506708e-06
8150165	84750	FUT10	rs12546032	8	0.00278426074094597	15.09	0.000102504860961449
8150165	84750	FUT10	rs16880852	8	0.0033101788236155	14.73	0.000124056536530832
8150165	84750	FUT10	rs16880849	8	0.00376290027827402	14.47	0.00014240962790411
8150165	84750	FUT10	rs12541516	8	0.00469938831142127	14.02	0.000180876482574056
8150165	84750	FUT10	rs11785888	8	0.00566912153618297	13.64	0.000221417435262817
8150165	84750	FUT10	rs1474034	8	0.00566912153618297	13.64	0.000221417435262817
8150165	84750	FUT10	rs7837460	8	0.00566912153618297	13.64	0.000221417435262817
8150165	84750	FUT10	rs1474035	8	0.00572628543840665	13.62	0.000223788685261759
8150165	84750	FUT10	rs954009	8	0.0119015755623986	12.08	0.000509655975403886
8150165	84750	FUT10	rs11986601	8	0.0234745483371974	10.63	0.00111267714876318
8150165	84750	FUT10	rs2732255	8	0.0235708320718001	10.62	0.00111871047363289
8150165	84750	FUT10	rs13250346	8	0.025302151179879	10.47	0.00121328718533289
8150165	84750	FUT10	rs3923524	8	0.025302151179879	10.47	0.00121328718533289
7975889	22846	VASH1	rs10483877	14	0	98.76	2.85033992793729e-23
7975889	22846	VASH1	rs11623512	14	0	86.26	1.57767598037589e-20
7975889	22846	VASH1	rs11626491	14	0	74.65	5.62016330380692e-18
7975889	22846	VASH1	rs4903482	14	0	64.79	8.33209251174365e-16
7975889	22846	VASH1	rs11626812	14	0	52.35	4.64398573453718e-13
7975889	22846	VASH1	rs7155817	14	0	47.96	4.35003777439255e-12
7975889	22846	VASH1	rs6574325	14	0	47.96	4.35003777439255e-12
7975889	22846	VASH1	rs10873292	14	0	45.44	1.57387048954654e-11
7975889	22846	VASH1	rs6574316	14	0	44.43	2.63616335182602e-11
7975889	22846	VASH1	rs10400748	14	0	40.23	2.25754709505671e-10
7975889	22846	VASH1	rs10483876	14	0	31.09	2.46337212232566e-08
7975889	22846	VASH1	rs4903448	14	2.61852958273933e-05	25.7	3.98827055514052e-07
7975889	22846	VASH1	rs4899604	14	0.000116341237763759	21.75	3.1058986680388e-06
7975889	22846	VASH1	rs1004578	14	0.000581792877661963	18.39	1.80000168726494e-05
7975889	22846	VASH1	rs10136195	14	0.000670072182995091	18.09	2.10705133469847e-05
7975889	22846	VASH1	rs7159635	14	0.0225350485289916	10.72	0.00105983672290959
7975889	22846	VASH1	rs4899608	14	0.0248912942471746	10.51	0.00118730255330827
7956648	91419	XRCC6BP1	rs10877041	12	0	97.96	4.26919890591396e-23
7956648	91419	XRCC6BP1	rs2372309	12	0	97.96	4.26919890591396e-23
7956648	91419	XRCC6BP1	rs7136981	12	0	95.81	1.26455352509851e-22
7956648	91419	XRCC6BP1	rs7299249	12	0	93.59	3.88143698627962e-22
7956648	91419	XRCC6BP1	rs10122	12	0	92.2	7.83447687302022e-22
7956648	91419	XRCC6BP1	rs7954291	12	0	75.8	3.13901088379636e-18
7956648	91419	XRCC6BP1	rs2372379	12	0	75.8	3.13901088379636e-18
7956648	91419	XRCC6BP1	rs7960942	12	0	75.8	3.13901088379636e-18
7956648	91419	XRCC6BP1	rs10783861	12	0	71.54	2.71694054874981e-17
7956648	91419	XRCC6BP1	rs1506884	12	0	70.72	4.11697584047784e-17
7956648	91419	XRCC6BP1	rs11172400	12	0	69.28	8.54315245255002e-17
7956648	91419	XRCC6BP1	rs4630335	12	0	55.67	8.57164233880082e-14
7956648	91419	XRCC6BP1	rs1506888	12	0	55.42	9.73410028438367e-14
7956648	91419	XRCC6BP1	rs17120182	12	0	55.42	9.73410028438367e-14
7956648	91419	XRCC6BP1	rs2659665	12	0	55.19	1.09424029062708e-13
7956648	91419	XRCC6BP1	rs1599750	12	0	45.59	1.45783955715276e-11
7956648	91419	XRCC6BP1	rs7954957	12	0	43.67	3.88684565538687e-11
7956648	91419	XRCC6BP1	rs2002275	12	0	38.98	4.28169639910709e-10
7956648	91419	XRCC6BP1	rs1599931	12	0	38.89	4.4837158828874e-10
7956648	91419	XRCC6BP1	rs10747786	12	0	38.89	4.4837158828874e-10
7956648	91419	XRCC6BP1	rs4760339	12	0	38.89	4.4837158828874e-10
7956648	91419	XRCC6BP1	rs12422977	12	7.0320944876352e-05	23	1.62001398246647e-06
7956648	91419	XRCC6BP1	rs7967749	12	0.00686132473105315	13.25	0.00027257986971028
7956648	91419	XRCC6BP1	rs4760176	12	0.0158418747839679	11.49	0.000699716368809163
8015445	115024	NT5C3B	rs7212972	17	0	97.2	6.26666584108936e-23
8015445	115024	NT5C3B	rs1046404	17	0	97.2	6.26666584108936e-23
8015445	115024	NT5C3B	rs4796715	17	0	92.58	6.46575563992704e-22
8015445	115024	NT5C3B	rs6503672	17	0	92.58	6.46575563992704e-22
8015445	115024	NT5C3B	rs3744782	17	0	92.58	6.46575563992704e-22
8015445	115024	NT5C3B	rs9303319	17	0	92.58	6.46575563992704e-22
8015445	115024	NT5C3B	rs4796729	17	0	92.58	6.46575563992704e-22
8015445	115024	NT5C3B	rs3816122	17	0	92.58	6.46575563992704e-22
8015445	115024	NT5C3B	rs11079016	17	0	72.66	1.54024451751535e-17
8015445	115024	NT5C3B	rs9905601	17	0	43.93	3.40332234495493e-11
8015445	115024	NT5C3B	rs9907244	17	1.22862167558879e-05	27.14	1.89241545622373e-07
8015445	115024	NT5C3B	rs7713	17	1.89263827532931e-05	26.56	2.55478874336196e-07
8015445	115024	NT5C3B	rs2304497	17	1.89263827532931e-05	26.56	2.55478874336196e-07
8015445	115024	NT5C3B	rs9903352	17	6.72325254315502e-05	23.34	1.35747410793083e-06
8015445	115024	NT5C3B	rs1469863	17	0.000107669214786303	21.95	2.79846900790457e-06
8015445	115024	NT5C3B	rs3809876	17	0.000328143875543524	19.43	1.04354894688308e-05
8015445	115024	NT5C3B	rs1436441	17	0.00289028130533462	15.01	0.000106942980648206
8015445	115024	NT5C3B	rs4796712	17	0.00289028130533462	15.01	0.000106942980648206
8015445	115024	NT5C3B	rs4796616	17	0.00326396662440848	14.76	0.000122098244104891
8015445	115024	NT5C3B	rs12452032	17	0.0039335812184318	14.38	0.000149380513661162
8015445	115024	NT5C3B	rs8065502	17	0.0039335812184318	14.38	0.000149380513661162
8015445	115024	NT5C3B	rs8071567	17	0.0039335812184318	14.38	0.000149380513661162
8015445	115024	NT5C3B	rs11079024	17	0.0039335812184318	14.38	0.000149380513661162
8015445	115024	NT5C3B	rs7216371	17	0.00946140170101488	12.58	0.000389896731481288
8015445	115024	NT5C3B	rs11079020	17	0.025766680735421	10.43	0.00123984742969477
7920944	23381	SMG5	rs7522860	1	0	95.27	1.66111469853661e-22
7920944	23381	SMG5	rs2025577	1	0	95.27	1.66111469853661e-22
7920944	23381	SMG5	rs933489	1	0	79.3	5.33597077799862e-19
7920944	23381	SMG5	rs2764407	1	0	37.73	8.12454317254508e-10
7920944	23381	SMG5	rs2277872	1	1.21262178536884e-05	28.55	9.13098280606492e-08
7920944	23381	SMG5	rs6684514	1	1.12633384236086e-05	27.38	1.67151057909146e-07
7920944	23381	SMG5	rs12563631	1	1.12633384236086e-05	27.38	1.67151057909146e-07
7920944	23381	SMG5	rs10908494	1	1.12633384236086e-05	27.38	1.67151057909146e-07
7920944	23381	SMG5	rs10908496	1	1.12633384236086e-05	27.38	1.67151057909146e-07
7920944	23381	SMG5	rs11264467	1	1.12633384236086e-05	27.38	1.67151057909146e-07
7920944	23381	SMG5	rs12127403	1	1.12633384236086e-05	27.38	1.67151057909146e-07
7920944	23381	SMG5	rs10908498	1	1.12633384236086e-05	27.38	1.67151057909146e-07
7920944	23381	SMG5	rs10908502	1	1.12633384236086e-05	27.38	1.67151057909146e-07
7920944	23381	SMG5	rs12141236	1	1.12633384236086e-05	27.38	1.67151057909146e-07
7920944	23381	SMG5	rs11264475	1	1.12633384236086e-05	27.38	1.67151057909146e-07
7920944	23381	SMG5	rs12117903	1	1.12633384236086e-05	27.38	1.67151057909146e-07
7920944	23381	SMG5	rs12022657	1	1.12633384236086e-05	27.38	1.67151057909146e-07
7920944	23381	SMG5	rs12023438	1	1.15693370569761e-05	27.35	1.69764444936968e-07
7920944	23381	SMG5	rs759330	1	1.234734169349e-05	27.22	1.81570677470069e-07
7920944	23381	SMG5	rs2248273	1	1.44378112091021e-05	26.82	2.23314194237112e-07
7920944	23381	SMG5	rs10908495	1	1.89661898040865e-05	26.59	2.51542366222983e-07
7920944	23381	SMG5	rs11264463	1	2.323581173437e-05	26.34	2.86297396698431e-07
7920944	23381	SMG5	rs11264477	1	2.47800473667859e-05	25.94	3.52195132569583e-07
7920944	23381	SMG5	rs1570805	1	3.94059339218451e-05	24.65	6.87447537087653e-07
7920944	23381	SMG5	rs2075166	1	6.34453196850186e-05	23.52	1.23622000394849e-06
7920944	23381	SMG5	rs11264462	1	0.000108202325575133	21.94	2.81308898078379e-06
7920944	23381	SMG5	rs872120	1	0.000129654916893106	21.48	3.57538284869704e-06
7920944	23381	SMG5	rs12090516	1	0.000155432135367902	21.08	4.40501833908046e-06
7920944	23381	SMG5	rs1543294	1	0.00021125563005807	20.36	6.415693058794e-06
7920944	23381	SMG5	rs4641304	1	0.000416620825422709	19.02	1.29355497254339e-05
7920944	23381	SMG5	rs2241109	1	0.0213921810433964	10.84	0.000993307326473602
7920944	23381	SMG5	rs3748568	1	0.0255093411880479	10.45	0.00122649455349037
7920944	23381	SMG5	rs3748569	1	0.0322560041266824	9.93	0.00162606534178863
7920944	23381	SMG5	rs2245623	1	0.0413620078219046	9.37	0.00220565520010264
8161865	158471	PRUNE2	rs517634	9	0	95.02	1.88471459160071e-22
8161865	158471	PRUNE2	rs680775	9	0	95.02	1.88471459160071e-22
8161865	158471	PRUNE2	rs680729	9	0	95.02	1.88471459160071e-22
8161865	158471	PRUNE2	rs611461	9	0	95.02	1.88471459160071e-22
8161865	158471	PRUNE2	rs560094	9	0	94.22	2.82333522120674e-22
8161865	158471	PRUNE2	rs561970	9	0	94.22	2.82333522120674e-22
8161865	158471	PRUNE2	rs620552	9	0	94.22	2.82333522120674e-22
8161865	158471	PRUNE2	rs512110	9	0	94.22	2.82333522120674e-22
8161865	158471	PRUNE2	rs678943	9	0	67.49	2.11758417258554e-16
8161865	158471	PRUNE2	rs577993	9	0	51.83	6.05200076774078e-13
8161865	158471	PRUNE2	rs683866	9	0	48.53	3.25274708794433e-12
8161865	158471	PRUNE2	rs620985	9	0	46.94	7.31935001575257e-12
8161865	158471	PRUNE2	rs530978	9	0	46.33	9.99222578311326e-12
8161865	158471	PRUNE2	rs3739518	9	0	41.6	1.11993271495425e-10
8161865	158471	PRUNE2	rs890150	9	0	39.13	3.96504259943133e-10
8161865	158471	PRUNE2	rs700757	9	0	38.59	5.22861300861507e-10
8161865	158471	PRUNE2	rs506965	9	0	38.59	5.22861300861507e-10
8161865	158471	PRUNE2	rs520365	9	0	37.3	1.01284604625284e-09
8161865	158471	PRUNE2	rs17062868	9	9.55099195087214e-05	22.15	2.52155969005337e-06
8161865	158471	PRUNE2	rs7856888	9	0.000258969576708025	19.9	8.16003250439109e-06
8161865	158471	PRUNE2	rs1078986	9	0.000305853862134383	19.55	9.80007367211813e-06
8161865	158471	PRUNE2	rs10869828	9	0.0178313770482699	11.24	0.000800531560802274
8161865	158471	PRUNE2	rs605523	9	0.0220020951318428	10.78	0.00102602681541796
8161865	158471	PRUNE2	rs512951	9	0.0258953505091076	10.42	0.00124657894129823
8161865	158471	PRUNE2	rs13298775	9	0.0312089412612515	10	0.00156540225800255
8161865	158471	PRUNE2	rs10124357	9	0.0365369076561166	9.65	0.00189351584434634
8161865	158471	PRUNE2	rs3905245	9	0.0365369076561166	9.65	0.00189351584434634
8161865	158471	PRUNE2	rs13290974	9	0.0371804437270742	9.61	0.00193520642643671
8161865	158471	PRUNE2	rs7035759	9	0.0386887920393254	9.52	0.00203244581844667
8161865	158471	PRUNE2	rs10869832	9	0.040033785227489	9.44	0.00212303494391869
8161865	158471	PRUNE2	rs4745571	9	0.0423469076177391	9.32	0.00226665993852648
8014115	4642	MYO1D	rs9912761	17	0	94.65	2.27206255395114e-22
8014115	4642	MYO1D	rs17183176	17	0	94.65	2.27206255395114e-22
8014115	4642	MYO1D	rs10512441	17	0	92.06	8.40879546807466e-22
8014115	4642	MYO1D	rs8078970	17	0	63.53	1.57943058158676e-15
8014115	4642	MYO1D	rs2301695	17	0	58.99	1.58475310376534e-14
8014115	4642	MYO1D	rs17807205	17	1.49757376803358e-05	26.79	2.26807977929185e-07
8014115	4642	MYO1D	rs2640837	17	2.3098713497242e-05	26.26	2.98405636719944e-07
8014115	4642	MYO1D	rs321160	17	0.000702488666683053	17.97	2.24414003636356e-05
8014115	4642	MYO1D	rs2430984	17	0.00125506916423197	16.71	4.35508316787095e-05
8014115	4642	MYO1D	rs8079514	17	0.00278426074094597	15.09	0.000102504860961449
8014115	4642	MYO1D	rs9908353	17	0.00327937069081082	14.75	0.000122747526217739
8014115	4642	MYO1D	rs4296307	17	0.00327937069081082	14.75	0.000122747526217739
8014115	4642	MYO1D	rs321152	17	0.0037902479651918	14.45	0.000143929856497157
8014115	4642	MYO1D	rs4795725	17	0.0126955585940462	11.96	0.000543548707239421
8014115	4642	MYO1D	rs28920	17	0.0181229027724805	11.2	0.000817973319994396
8014115	4642	MYO1D	rs11867973	17	0.0261526900564806	10.4	0.00126015313761034
8014115	4642	MYO1D	rs321183	17	0.0360415604218756	9.68	0.00186284629798189
8014115	4642	MYO1D	rs7212113	17	0.0395600811822658	9.47	0.00208859372921612
8107044	64167	ERAP2	rs4360063	5	0	94.64	2.28356952632074e-22
8107044	64167	ERAP2	rs10044354	5	0	94.64	2.28356952632074e-22
8107044	64167	ERAP2	rs7719705	5	0	92.27	7.56220228099355e-22
8107044	64167	ERAP2	rs2549782	5	0	79.38	5.12422168739572e-19
8107044	64167	ERAP2	rs2287988	5	0	79.38	5.12422168739572e-19
8107044	64167	ERAP2	rs2549796	5	0	79.38	5.12422168739572e-19
8107044	64167	ERAP2	rs1056893	5	0	79.38	5.12422168739572e-19
8107044	64167	ERAP2	rs2255546	5	0	79.38	5.12422168739572e-19
8107044	64167	ERAP2	rs10069361	5	0	77.1	1.62517320966483e-18
8107044	64167	ERAP2	rs2549778	5	0	66.2	4.07412563272547e-16
8107044	64167	ERAP2	rs1230361	5	0	40.83	1.66064109393355e-10
8107044	64167	ERAP2	rs2549779	5	0	40.83	1.66064109393355e-10
8107044	64167	ERAP2	rs2911134	5	0	33.14	8.57562772373404e-09
8107044	64167	ERAP2	rs4869315	5	1.19850546578571e-05	28.39	9.91762771121505e-08
8107044	64167	ERAP2	rs27619	5	3.23551287010159e-05	25.25	5.03595699128685e-07
8107044	64167	ERAP2	rs149078	5	0.000204783533269362	20.45	6.12095560823552e-06
8107044	64167	ERAP2	rs26618	5	0.000208876498418194	20.4	6.28297952984214e-06
8107044	64167	ERAP2	rs18036	5	0.00021812674158189	20.27	6.72467882868178e-06
8107044	64167	ERAP2	rs2927613	5	0.000598063157446744	18.33	1.85758807523215e-05
8107044	64167	ERAP2	rs149481	5	0.000605414486056795	18.3	1.88707168765456e-05
8107044	64167	ERAP2	rs27039	5	0.00159683967497596	16.24	5.58033552467249e-05
8107044	64167	ERAP2	rs2042381	5	0.00471693270645005	14.01	0.000181840967527323
8107044	64167	ERAP2	rs6861666	5	0.0088290484797689	12.73	0.00035983654358314
8107044	64167	ERAP2	rs2927612	5	0.00915207564235317	12.65	0.000375565677465615
8107044	64167	ERAP2	rs3733904	5	0.0277358908514058	10.27	0.00135210802890327
8107044	64167	ERAP2	rs10515247	5	0.0290598472814853	10.16	0.00143520621190949
8107044	64167	ERAP2	rs10515248	5	0.0290598472814853	10.16	0.00143520621190949
7902861	23507	LRRC8B	rs922106	1	0	94.59	2.34198466650079e-22
7902861	23507	LRRC8B	rs10922664	1	0	94.59	2.34198466650079e-22
7902861	23507	LRRC8B	rs7516314	1	0	94.59	2.34198466650079e-22
7902861	23507	LRRC8B	rs12135419	1	0	94.59	2.34198466650079e-22
7902861	23507	LRRC8B	rs922107	1	0	76.77	1.9207325142432e-18
7902861	23507	LRRC8B	rs6699344	1	0	75.33	3.98262169856935e-18
7902861	23507	LRRC8B	rs9428043	1	0	69.24	8.718184815966e-17
7902861	23507	LRRC8B	rs359943	1	0	58.53	2.00214628198108e-14
7902861	23507	LRRC8B	rs359941	1	0	37.82	7.75823047590548e-10
7902861	23507	LRRC8B	rs17130817	1	0	36.51	1.51885030195512e-09
7902861	23507	LRRC8B	rs10493825	1	0	30.67	3.05857605457527e-08
7902861	23507	LRRC8B	rs12130207	1	2.56973012817277e-05	25.73	3.92675270330368e-07
7902861	23507	LRRC8B	rs6696878	1	3.94429515803257e-05	24.66	6.83889644537706e-07
7902861	23507	LRRC8B	rs359937	1	0.000221039328340046	20.21	6.93892541937312e-06
7902861	23507	LRRC8B	rs6692501	1	0.000850983667873173	17.58	2.75470315285199e-05
7902861	23507	LRRC8B	rs10801741	1	0.000895511828627904	17.46	2.93416734756407e-05
7902861	23507	LRRC8B	rs1585364	1	0.00372030103920309	14.5	0.000140159542629564
7902861	23507	LRRC8B	rs10493826	1	0.00551250983694025	13.7	0.000214454486407177
7902861	23507	LRRC8B	rs359946	1	0.00726408504146472	13.13	0.000290604773230187
7902861	23507	LRRC8B	rs12406924	1	0.0177410621551529	11.25	0.000796230157590812
7902861	23507	LRRC8B	rs17130836	1	0.0404068835693656	9.42	0.00214631521255002
8159554	91373	UAP1L1	rs10870177	9	0	94.24	2.79495192695225e-22
8159554	91373	UAP1L1	rs4880201	9	0	84.67	3.52559505056362e-20
8159554	91373	UAP1L1	rs10870180	9	0	79.21	5.58466874987932e-19
8159554	91373	UAP1L1	rs4880215	9	1.19296333112924e-05	28.31	1.03360649652008e-07
8159554	91373	UAP1L1	rs7037849	9	1.22508979277052e-05	27.1	1.93197942418259e-07
8159554	91373	UAP1L1	rs3750517	9	1.90434140984234e-05	26.46	2.69052025578216e-07
8159554	91373	UAP1L1	rs4880195	9	1.90434140984234e-05	26.46	2.69052025578216e-07
8159554	91373	UAP1L1	rs13631	9	2.65098288800828e-05	25.67	4.05075458895044e-07
8159554	91373	UAP1L1	rs1018330	9	0.000291031967858397	19.69	9.10767197090182e-06
8159554	91373	UAP1L1	rs11145996	9	0.000510212963821807	18.62	1.59538035524997e-05
8159554	91373	UAP1L1	rs4880091	9	0.000543854235863447	18.51	1.69015187761284e-05
8159554	91373	UAP1L1	rs6604	9	0.000692943590197234	18	2.20904969985855e-05
8159554	91373	UAP1L1	rs11794201	9	0.00074963495977855	17.84	2.40278657909857e-05
8159554	91373	UAP1L1	rs4880094	9	0.000961158083005492	17.29	3.208710330961e-05
8159554	91373	UAP1L1	rs4880200	9	0.00147259731589252	16.41	5.10153799196975e-05
8159554	91373	UAP1L1	rs10870198	9	0.00326396662440848	14.76	0.000122098244104891
8159554	91373	UAP1L1	rs7853336	9	0.00358823544512683	14.57	0.000135047541132573
8159554	91373	UAP1L1	rs1138628	9	0.00377657412173291	14.46	0.000143167710502961
8159554	91373	UAP1L1	rs6605	9	0.00377657412173291	14.46	0.000143167710502961
8159554	91373	UAP1L1	rs13301354	9	0.00543451514149786	13.73	0.000211056170604097
8159554	91373	UAP1L1	rs7861020	9	0.00566912153618297	13.64	0.000221417435262817
8159554	91373	UAP1L1	rs10732706	9	0.00595851505300116	13.54	0.000233532394669139
8159554	91373	UAP1L1	rs7047770	9	0.00717220719670332	13.16	0.000285988884782385
8159554	91373	UAP1L1	rs4880191	9	0.0108288533801607	12.29	0.000455391735964188
8159554	91373	UAP1L1	rs7038280	9	0.0183611108772416	11.17	0.000831306272542032
8159554	91373	UAP1L1	rs7871579	9	0.0187223825679202	11.13	0.000849425913926046
8159554	91373	UAP1L1	rs4567	9	0.0223316083441073	10.74	0.00104844334509817
7920971	112770	C1orf85	rs7522860	1	0	93.98	3.18728150813329e-22
7920971	112770	C1orf85	rs2025577	1	0	93.98	3.18728150813329e-22
7920971	112770	C1orf85	rs933489	1	0	83.42	6.63473402649688e-20
7920971	112770	C1orf85	rs10908495	1	0	47.01	7.06254339948651e-12
7920971	112770	C1orf85	rs6684514	1	0	43.24	4.84206087614157e-11
7920971	112770	C1orf85	rs12563631	1	0	43.24	4.84206087614157e-11
7920971	112770	C1orf85	rs10908494	1	0	43.24	4.84206087614157e-11
7920971	112770	C1orf85	rs10908496	1	0	43.24	4.84206087614157e-11
7920971	112770	C1orf85	rs11264467	1	0	43.24	4.84206087614157e-11
7920971	112770	C1orf85	rs12127403	1	0	43.24	4.84206087614157e-11
7920971	112770	C1orf85	rs10908498	1	0	43.24	4.84206087614157e-11
7920971	112770	C1orf85	rs10908502	1	0	43.24	4.84206087614157e-11
7920971	112770	C1orf85	rs12141236	1	0	43.24	4.84206087614157e-11
7920971	112770	C1orf85	rs11264475	1	0	43.24	4.84206087614157e-11
7920971	112770	C1orf85	rs12117903	1	0	43.24	4.84206087614157e-11
7920971	112770	C1orf85	rs12022657	1	0	43.24	4.84206087614157e-11
7920971	112770	C1orf85	rs11264463	1	0	43.11	5.17470911809112e-11
7920971	112770	C1orf85	rs12023438	1	0	43.01	5.44607814047137e-11
7920971	112770	C1orf85	rs11264477	1	0	40.93	1.57780436433019e-10
7920971	112770	C1orf85	rs2075166	1	0	39.25	3.72868373159387e-10
7920971	112770	C1orf85	rs11264462	1	0	38.66	5.04441495485827e-10
7920971	112770	C1orf85	rs2248273	1	0	36.85	1.27576089959404e-09
7920971	112770	C1orf85	rs759330	1	0	36.26	1.72671723502677e-09
7920971	112770	C1orf85	rs2764407	1	0	30.21	3.87705278191905e-08
7920971	112770	C1orf85	rs872120	1	0.00101763823870551	17.15	3.45409413692751e-05
7920971	112770	C1orf85	rs2277872	1	0.0030580942684619	14.89	0.000113965520208619
7920971	112770	C1orf85	rs4641304	1	0.00368114712767432	14.52	0.000138679405429488
7920971	112770	C1orf85	rs2241109	1	0.00815250801451071	12.89	0.000330342431263391
7920971	112770	C1orf85	rs2251847	1	0.0137864130486751	11.78	0.000598704844102237
7920971	112770	C1orf85	rs3790462	1	0.0137864130486751	11.78	0.000598704844102237
7920971	112770	C1orf85	rs1052067	1	0.0161854107536517	11.44	0.000718797910643904
7920971	112770	C1orf85	rs1543294	1	0.0197018043834586	11.02	0.000901340709885162
7920971	112770	C1orf85	rs12090516	1	0.0208238507623838	10.9	0.000961642600724615
7920971	112770	C1orf85	rs887953	1	0.0212929226356336	10.85	0.000987957570074628
7920971	112770	C1orf85	rs1060604	1	0.0329970878582202	9.88	0.00167084938990645
7920971	112770	C1orf85	rs1052053	1	0.0417672384231411	9.35	0.00222985469046998
7932453	10529	NEBL	rs7900067	10	0	93.51	4.04153404284116e-22
7932453	10529	NEBL	rs11012582	10	0	90.65	1.71472043370862e-21
7932453	10529	NEBL	rs10828212	10	0	90.65	1.71472043370862e-21
7932453	10529	NEBL	rs10828213	10	0	90.65	1.71472043370862e-21
7932453	10529	NEBL	rs3911716	10	0	76.27	2.47414150167232e-18
7932453	10529	NEBL	rs11012566	10	0	47.71	4.9416454646583e-12
7932453	10529	NEBL	rs7092555	10	2.48923562501538e-05	26	3.41417357729753e-07
7932453	10529	NEBL	rs12762419	10	0.000620122762847394	18.25	1.93725949219694e-05
7932453	10529	NEBL	rs10828224	10	0.000838594950862464	17.61	2.71158744165959e-05
7932453	10529	NEBL	rs7090954	10	0.000943807414104827	17.33	3.14187425724813e-05
7932453	10529	NEBL	rs7076532	10	0.00181237496246753	15.97	6.43542517660351e-05
7932453	10529	NEBL	rs6482170	10	0.00982028488558221	12.5	0.000406952017444959
7932453	10529	NEBL	rs608788	10	0.0440282790680202	9.23	0.00238081647363219
8092067	200916	RPL22L1	rs13063927	3	0	92.31	7.41088753109601e-22
8092067	200916	RPL22L1	rs6444952	3	0	69.76	6.69774342086334e-17
8092067	200916	RPL22L1	rs35280911	3	0	66.94	2.79897620247854e-16
8092067	200916	RPL22L1	rs1879441	3	0	66.94	2.79897620247854e-16
8092067	200916	RPL22L1	rs7642480	3	0	66.03	4.44111537682116e-16
8092067	200916	RPL22L1	rs6769079	3	0	47.42	5.72951205988182e-12
8092067	200916	RPL22L1	rs12486780	3	0	44.68	2.3201522407622e-11
8092067	200916	RPL22L1	rs1356012	3	0	44.52	2.51772035102339e-11
8092067	200916	RPL22L1	rs13065440	3	0	43.49	4.26131452447634e-11
8092067	200916	RPL22L1	rs6790486	3	0	42.41	7.40106608659649e-11
8092067	200916	RPL22L1	rs12495896	3	0	42.19	8.28224464923136e-11
8092067	200916	RPL22L1	rs2271998	3	0	42.17	8.3673815916205e-11
8092067	200916	RPL22L1	rs6792607	3	0	41.55	1.14894482205504e-10
8092067	200916	RPL22L1	rs7628878	3	0	40.71	1.7658121894654e-10
8092067	200916	RPL22L1	rs4955756	3	0	31.51	1.98415793436921e-08
8092067	200916	RPL22L1	rs6779973	3	7.05591220221731e-05	23.05	1.57842508723738e-06
8092067	200916	RPL22L1	rs12488260	3	0.000219252026688318	20.25	6.79534624946012e-06
8092067	200916	RPL22L1	rs9851496	3	0.00041081026379949	19.04	1.28006811759239e-05
8092067	200916	RPL22L1	rs10936658	3	0.00124805363324805	16.72	4.33218813590482e-05
8092067	200916	RPL22L1	rs4499602	3	0.00611193951238879	13.49	0.00023983819554883
8092067	200916	RPL22L1	rs9874863	3	0.011095133880099	12.24	0.00046775829181048
8092067	200916	RPL22L1	rs7645615	3	0.011095133880099	12.24	0.00046775829181048
8092067	200916	RPL22L1	rs7616004	3	0.0123556218942245	12.01	0.000529158574455661
8092067	200916	RPL22L1	rs10936656	3	0.0368586756915954	9.63	0.0019142460869758
8008388	64847	SPATA20	rs8076470	17	0	91.99	8.71155860805883e-22
8008388	64847	SPATA20	rs6504675	17	0	83.66	5.87622551714937e-20
8008388	64847	SPATA20	rs1122634	17	0	47.43	5.70035800506816e-12
8008388	64847	SPATA20	rs1132414	17	0	35.42	2.65744077214676e-09
8008388	64847	SPATA20	rs739924	17	1.41066601974868e-06	29.41	5.8574612945657e-08
8008388	64847	SPATA20	rs3785915	17	1.22420682206596e-05	27.09	1.94199928023025e-07
8008388	64847	SPATA20	rs8068726	17	5.05815160535823e-05	24.01	9.5836655318064e-07
8008388	64847	SPATA20	rs16949120	17	0.000115508250512095	21.76	3.08975163284152e-06
8008388	64847	SPATA20	rs1380657	17	0.000204783533269362	20.45	6.12095560823552e-06
8008388	64847	SPATA20	rs1064055	17	0.000204783533269362	20.45	6.12095560823552e-06
8008388	64847	SPATA20	rs8065903	17	0.000221672529137524	20.19	7.01185305129803e-06
8008388	64847	SPATA20	rs1460211	17	0.000312856543652542	19.52	9.95519009505004e-06
8008388	64847	SPATA20	rs4794162	17	0.000399814238674542	19.09	1.24696551760172e-05
8008388	64847	SPATA20	rs7218003	17	0.00250749872530754	15.29	9.22033317029663e-05
8008388	64847	SPATA20	rs2277626	17	0.00290405613363258	15	0.000107511176729501
8008388	64847	SPATA20	rs936451	17	0.00290405613363258	15	0.000107511176729501
8008388	64847	SPATA20	rs4793661	17	0.0208238507623838	10.9	0.000961642600724615
8008388	64847	SPATA20	rs2290862	17	0.0296353070036115	10.12	0.00146668999658245
8008388	64847	SPATA20	rs2290861	17	0.0376413728616287	9.58	0.00196708406241201
8015412	3728	JUP	rs7216371	17	0	90.6	1.75860369669647e-21
8015412	3728	JUP	rs1436441	17	0	51.54	7.01531104288214e-13
8015412	3728	JUP	rs4796712	17	0	51.54	7.01531104288214e-13
8015412	3728	JUP	rs9905601	17	0	41.07	1.46873508535651e-10
8015412	3728	JUP	rs12452032	17	0	37.99	7.11081590160385e-10
8015412	3728	JUP	rs4796616	17	0	37.97	7.18408355437603e-10
8015412	3728	JUP	rs7212972	17	1.14403499291925e-05	27.65	1.45372067151707e-07
8015412	3728	JUP	rs1046404	17	1.14403499291925e-05	27.65	1.45372067151707e-07
8015412	3728	JUP	rs7214868	17	4.28439115297166e-05	24.1	9.14602967979548e-07
8015412	3728	JUP	rs4796715	17	0.0011709988800062	16.87	4.00292857495608e-05
8015412	3728	JUP	rs6503672	17	0.0011709988800062	16.87	4.00292857495608e-05
8015412	3728	JUP	rs3744782	17	0.0011709988800062	16.87	4.00292857495608e-05
8015412	3728	JUP	rs9303319	17	0.0011709988800062	16.87	4.00292857495608e-05
8015412	3728	JUP	rs4796729	17	0.0011709988800062	16.87	4.00292857495608e-05
8015412	3728	JUP	rs3809876	17	0.00941830827401581	12.59	0.000387816144094344
8015412	3728	JUP	rs9907244	17	0.0423469076177391	9.32	0.00226665993852648
8118833	54887	UHRF1BP1	rs11759151	6	0	90.59	1.76751423865728e-21
8118833	54887	UHRF1BP1	rs9469917	6	0	90.59	1.76751423865728e-21
8118833	54887	UHRF1BP1	rs3734264	6	0	90.59	1.76751423865728e-21
8118833	54887	UHRF1BP1	rs4513788	6	0	88.7	4.59465225621882e-21
8118833	54887	UHRF1BP1	rs11755393	6	0	87.88	6.95483572157409e-21
8118833	54887	UHRF1BP1	rs2814953	6	0	87.58	8.09389498182073e-21
8118833	54887	UHRF1BP1	rs2764211	6	0	87.58	8.09389498182073e-21
8118833	54887	UHRF1BP1	rs9462027	6	0	71.35	2.99157883742472e-17
8118833	54887	UHRF1BP1	rs6457796	6	0	71.35	2.99157883742472e-17
8118833	54887	UHRF1BP1	rs6932930	6	0	47.42	5.72951205988182e-12
8118833	54887	UHRF1BP1	rs847851	6	0	42.79	6.09428998300289e-11
8118833	54887	UHRF1BP1	rs9462014	6	0	39.69	2.97645644352463e-10
8118833	54887	UHRF1BP1	rs9469913	6	0	39.69	2.97645644352463e-10
8118833	54887	UHRF1BP1	rs9462007	6	0	34.55	4.15441545705668e-09
8118833	54887	UHRF1BP1	rs7761391	6	4.04287761598851e-05	24.31	8.20121890210064e-07
8118833	54887	UHRF1BP1	rs13205210	6	4.04287761598851e-05	24.31	8.20121890210064e-07
8118833	54887	UHRF1BP1	rs7743724	6	4.09617984485088e-05	24.23	8.54902173305355e-07
8118833	54887	UHRF1BP1	rs1737727	6	5.88118515032955e-05	23.75	1.09695375495154e-06
8118833	54887	UHRF1BP1	rs3734266	6	0.000179630687416107	20.71	5.34362071933925e-06
8118833	54887	UHRF1BP1	rs3734261	6	0.00350491489148912	14.62	0.000131511420619718
8118833	54887	UHRF1BP1	rs847861	6	0.00485343255323303	13.95	0.00018773765577684
8118833	54887	UHRF1BP1	rs847848	6	0.011347245178362	12.19	0.000480463833195527
8118833	54887	UHRF1BP1	rs2985	6	0.0131617920457979	11.88	0.000567399412997703
8118833	54887	UHRF1BP1	rs3734263	6	0.0436065487378389	9.25	0.00235495425169448
8118833	54887	UHRF1BP1	rs9348955	6	0.0436065487378389	9.25	0.00235495425169448
8118833	54887	UHRF1BP1	rs3734260	6	0.0488058128489697	9	0.00269979606326019
7915468	374969	CCDC23	rs323719	1	0	90.48	1.86856160657485e-21
7915468	374969	CCDC23	rs33953680	1	0	90.48	1.86856160657485e-21
7915468	374969	CCDC23	rs323720	1	0	82.87	8.76311038817776e-20
7915468	374969	CCDC23	rs11210712	1	0	70.96	3.64541303967786e-17
7915468	374969	CCDC23	rs17385526	1	0	70.96	3.64541303967786e-17
7915468	374969	CCDC23	rs11210721	1	0	70.96	3.64541303967786e-17
7915468	374969	CCDC23	rs1108734	1	0	70.96	3.64541303967786e-17
7915468	374969	CCDC23	rs33950227	1	0	70.96	3.64541303967786e-17
7915468	374969	CCDC23	rs7548008	1	0	45.83	1.28973184752827e-11
7915468	374969	CCDC23	rs6658712	1	0	35.64	2.37363223857012e-09
7915468	374969	CCDC23	rs10890212	1	0	31.17	2.36391227598415e-08
7915468	374969	CCDC23	rs912075	1	2.47197719364588e-05	25.91	3.57711257836602e-07
7915468	374969	CCDC23	rs17381767	1	3.94059339218451e-05	24.65	6.87447537087653e-07
7915468	374969	CCDC23	rs7552138	1	4.04287761598851e-05	24.31	8.20121890210064e-07
7915468	374969	CCDC23	rs12406279	1	9.3362616213907e-05	22.32	2.30790383316191e-06
7915468	374969	CCDC23	rs9960	1	9.37835034772747e-05	22.31	2.31995339997315e-06
7915468	374969	CCDC23	rs17381650	1	0.000111216851515058	21.84	2.96357069680132e-06
7915468	374969	CCDC23	rs6882	1	0.000892582757014739	17.47	2.91877341016032e-05
7915468	374969	CCDC23	rs6685920	1	0.00257314202939788	15.24	9.46767181104376e-05
7915468	374969	CCDC23	rs17382631	1	0.00316310220189741	14.82	0.000118274505048066
7915468	374969	CCDC23	rs1601240	1	0.00529949638277021	13.78	0.000205512433754616
7915468	374969	CCDC23	rs6674019	1	0.00529949638277021	13.78	0.000205512433754616
7915468	374969	CCDC23	rs4660234	1	0.00566912153618297	13.64	0.000221417435262817
7915468	374969	CCDC23	rs2792600	1	0.0208238507623838	10.9	0.000961642600724615
8089372	57650	KIAA1524	rs11709183	3	0	89.79	2.64829485169002e-21
8089372	57650	KIAA1524	rs2060986	3	0	42.98	5.53023334632946e-11
8089372	57650	KIAA1524	rs9816505	3	0	42.98	5.53023334632946e-11
8089372	57650	KIAA1524	rs6437789	3	0	42.98	5.53023334632946e-11
8089372	57650	KIAA1524	rs1454196	3	3.92313805852793e-05	24.6	7.05517340441221e-07
8089372	57650	KIAA1524	rs11917965	3	0.00572628543840665	13.62	0.000223788685261759
8089372	57650	KIAA1524	rs2924708	3	0.0292037122120168	10.15	0.00144301242540355
8089372	57650	KIAA1524	rs4410447	3	0.0292037122120168	10.15	0.00144301242540355
8089372	57650	KIAA1524	rs4855654	3	0.0294914420730799	10.13	0.00145875407641659
8089372	57650	KIAA1524	rs9866406	3	0.0308251873355443	10.03	0.00154011037105093
8020930	55250	ELP2	rs1785928	18	0	89.72	2.74367342846638e-21
8020930	55250	ELP2	rs4267398	18	0	85.1	2.83650546627053e-20
8020930	55250	ELP2	rs8299	18	0	84.28	4.29437461514032e-20
8020930	55250	ELP2	rs7242481	18	0	79.24	5.50050710624403e-19
8020930	55250	ELP2	rs1785919	18	0	63.1	1.96474106966065e-15
8020930	55250	ELP2	rs1050631	18	0	63.1	1.96474106966065e-15
8020930	55250	ELP2	rs1107840	18	0	63.1	1.96474106966065e-15
8020930	55250	ELP2	rs1539824	18	0	53.44	2.66612570313577e-13
8020930	55250	ELP2	rs1540043	18	0	40.35	2.12305435662732e-10
8020930	55250	ELP2	rs17672308	18	0	34.06	5.34385675080586e-09
8020930	55250	ELP2	rs17672258	18	0.000133823686662022	21.39	3.7472053443558e-06
8020930	55250	ELP2	rs579596	18	0.000138083301435899	21.33	3.86633326002853e-06
8020930	55250	ELP2	rs4799847	18	0.000195653420328501	20.53	5.87039425151655e-06
8020930	55250	ELP2	rs12454940	18	0.000195653420328501	20.53	5.87039425151655e-06
8020930	55250	ELP2	rs3826607	18	0.000291494667865388	19.68	9.15545783239679e-06
8020930	55250	ELP2	rs12968309	18	0.00723574111427597	13.14	0.000289057857888992
8020930	55250	ELP2	rs17740112	18	0.00850151519993541	12.8	0.000346619351134667
8020930	55250	ELP2	rs16967408	18	0.0195415624843671	11.04	0.000891668617862335
8020930	55250	ELP2	rs594445	18	0.0449005932844163	9.19	0.00243340890137199
7975113	91612	CHURC1	rs7143764	14	0	89.03	3.8887039885697e-21
7975113	91612	CHURC1	rs11158568	14	0	73.13	1.21385383516588e-17
7975113	91612	CHURC1	rs1064108	14	0	58.61	1.92236913427608e-14
7975113	91612	CHURC1	rs11623705	14	0	58.58	1.95190588186723e-14
7975113	91612	CHURC1	rs2277502	14	0	56.91	4.56220046343536e-14
7975113	91612	CHURC1	rs4902352	14	0	51.56	6.94420813908085e-13
7975113	91612	CHURC1	rs2296326	14	0	50.49	1.19773540350372e-12
7975113	91612	CHURC1	rs2296327	14	0	46.94	7.31935001575257e-12
7975113	91612	CHURC1	rs1570295	14	0	40.89	1.61043077475619e-10
7975113	91612	CHURC1	rs11623597	14	0	40.51	1.95612336517847e-10
7975113	91612	CHURC1	rs230702	14	0	40.18	2.3160728612172e-10
7975113	91612	CHURC1	rs11158561	14	1.09073961129532e-05	28.8	8.02511126692758e-08
7975113	91612	CHURC1	rs11846925	14	1.22923737782046e-05	27.15	1.88265199569723e-07
7975113	91612	CHURC1	rs1547087	14	3.82262445000566e-05	24.94	5.91425017788252e-07
7975113	91612	CHURC1	rs11622366	14	0.000173474245517733	20.85	4.96692257819107e-06
7975113	91612	CHURC1	rs4499147	14	0.000305853862134383	19.55	9.80007367211813e-06
7975113	91612	CHURC1	rs1695751	14	0.000366710416965749	19.25	1.14670378263636e-05
7975113	91612	CHURC1	rs1273204	14	0.000366710416965749	19.25	1.14670378263636e-05
7975113	91612	CHURC1	rs229609	14	0.000586362280320661	18.38	1.80947336099303e-05
7975113	91612	CHURC1	rs229670	14	0.00121230921238207	16.79	4.17527513891979e-05
7975113	91612	CHURC1	rs2016522	14	0.00204549145642199	15.71	7.38327942499497e-05
7975113	91612	CHURC1	rs10132686	14	0.00254621719528256	15.26	9.36794503364313e-05
7975113	91612	CHURC1	rs4902355	14	0.0108288533801607	12.29	0.000455391735964188
7975113	91612	CHURC1	rs7160073	14	0.0167592568312195	11.36	0.000750428244841853
7975113	91612	CHURC1	rs3783720	14	0.03587227740689	9.69	0.00185273539868367
7975113	91612	CHURC1	rs17102161	14	0.0383036858687801	9.54	0.00201041743366205
7957715	121441	NEDD1	rs249579	12	0	88.91	4.13189421682074e-21
7957715	121441	NEDD1	rs249580	12	0	88.91	4.13189421682074e-21
7957715	121441	NEDD1	rs10777820	12	0	87.29	9.37205620065408e-21
7957715	121441	NEDD1	rs252181	12	0	86.16	1.65950623577079e-20
7957715	121441	NEDD1	rs10860105	12	0	47.67	5.04350742413513e-12
7957715	121441	NEDD1	rs970332	12	0	46.25	1.0408654741645e-11
7957715	121441	NEDD1	rs11108735	12	0	45.61	1.44302988841666e-11
7957715	121441	NEDD1	rs34450	12	0	43.82	3.60007305472264e-11
7957715	121441	NEDD1	rs11108730	12	0	43.45	4.34931646637121e-11
7957715	121441	NEDD1	rs252170	12	0	33.22	8.22996926921499e-09
7957715	121441	NEDD1	rs1420651	12	0	32.61	1.12633740561394e-08
7957715	121441	NEDD1	rs1978347	12	0	31.55	1.94370376543111e-08
7957715	121441	NEDD1	rs12299073	12	0	31.24	2.28019019503596e-08
7957715	121441	NEDD1	rs1990709	12	0	31.24	2.28019019503596e-08
7957715	121441	NEDD1	rs10860118	12	1.19436433581998e-05	28.33	1.02298255876947e-07
7957715	121441	NEDD1	rs11830756	12	1.1861442452046e-05	28.2	1.09404568439436e-07
7957715	121441	NEDD1	rs6538754	12	2.06139464848059e-05	26.42	2.7468158098382e-07
7957715	121441	NEDD1	rs34493	12	3.97687079607419e-05	24.78	6.42607902600314e-07
7957715	121441	NEDD1	rs252193	12	3.97687079607419e-05	24.78	6.42607902600314e-07
7957715	121441	NEDD1	rs2304697	12	6.40993622946972e-05	23.43	1.29542498653827e-06
7957715	121441	NEDD1	rs12319243	12	0.00132632074612444	16.6	4.61510214005292e-05
7957715	121441	NEDD1	rs2024490	12	0.00292080454164171	14.99	0.000108082411285363
7957715	121441	NEDD1	rs252168	12	0.00329477475721316	14.74	0.000123400284107166
7957715	121441	NEDD1	rs7975463	12	0.00982028488558221	12.5	0.000406952017444959
7957715	121441	NEDD1	rs7305321	12	0.0135303582660503	11.82	0.000585978600525646
7957715	121441	NEDD1	rs6538760	12	0.0148776503641067	11.62	0.000652464011929462
7957715	121441	NEDD1	rs1035203	12	0.0158418747839679	11.49	0.000699716368809163
7957715	121441	NEDD1	rs34447	12	0.0160340703756055	11.46	0.000711103000083523
7957715	121441	NEDD1	rs11612412	12	0.0278604121371583	10.26	0.00135945679989927
7957715	121441	NEDD1	rs4762169	12	0.0453450829533085	9.17	0.00246014569458535
7957715	121441	NEDD1	rs10860126	12	0.0492444394707619	8.98	0.00272950648377546
8100179	152518	NFXL1	rs1062858	4	0	88.79	4.39029681169249e-21
8100179	152518	NFXL1	rs17573709	4	0	87.01	1.07973856069654e-20
8100179	152518	NFXL1	rs1440221	4	0	77.99	1.03563525903858e-18
8100179	152518	NFXL1	rs1012844	4	0	77.24	1.51396105001977e-18
8100179	152518	NFXL1	rs17654757	4	0	46.72	8.18889881061057e-12
8100179	152518	NFXL1	rs4591570	4	0	40.59	1.87765141671002e-10
8100179	152518	NFXL1	rs167692	4	6.59584261246944e-05	23.4	1.31578537379869e-06
8100179	152518	NFXL1	rs2033895	4	9.37236299886501e-05	22.28	2.3564821075329e-06
8100179	152518	NFXL1	rs4695309	4	9.56442909742071e-05	22.17	2.4954275902664e-06
8100179	152518	NFXL1	rs2289433	4	0.000111628126962136	21.82	2.99462279210377e-06
8100179	152518	NFXL1	rs893864	4	0.00012126573086964	21.66	3.2550860415202e-06
8100179	152518	NFXL1	rs893863	4	0.00012126573086964	21.66	3.2550860415202e-06
8100179	152518	NFXL1	rs10025104	4	0.000130289149456455	21.47	3.59407705269667e-06
8100179	152518	NFXL1	rs2053404	4	0.000130289149456455	21.47	3.59407705269667e-06
8100179	152518	NFXL1	rs6818556	4	0.000130289149456455	21.47	3.59407705269667e-06
8100179	152518	NFXL1	rs4695306	4	0.000130289149456455	21.47	3.59407705269667e-06
8100179	152518	NFXL1	rs12645164	4	0.000148021403729425	21.2	4.13764512977492e-06
8100179	152518	NFXL1	rs1866688	4	0.000148021403729425	21.2	4.13764512977492e-06
8100179	152518	NFXL1	rs28642966	4	0.000152200151599353	21.13	4.29156760005715e-06
8100179	152518	NFXL1	rs6833320	4	0.000155432135367902	21.08	4.40501833908046e-06
8100179	152518	NFXL1	rs9291318	4	0.000164907659195097	21	4.59283371175396e-06
8100179	152518	NFXL1	rs4475122	4	0.000884710950405836	17.49	2.88822858736932e-05
8100179	152518	NFXL1	rs11932474	4	0.00125506916423197	16.71	4.35508316787095e-05
8100179	152518	NFXL1	rs4695317	4	0.00145265539781293	16.43	5.04799559140982e-05
8100179	152518	NFXL1	rs4473628	4	0.0174701174758017	11.28	0.000783465565415074
7953901	160364	CLEC12A	rs7313235	12	0	88.33	5.53968898688372e-21
7953901	160364	CLEC12A	rs12578560	12	0	77.88	1.09494450834331e-18
7953901	160364	CLEC12A	rs7957464	12	0	72.88	1.37777312210934e-17
7953901	160364	CLEC12A	rs617956	12	0	31.25	2.26847485926008e-08
7953901	160364	CLEC12A	rs17205511	12	0	31.05	2.51466326574655e-08
7953901	160364	CLEC12A	rs678208	12	6.73006077205518e-05	23.35	1.35043510282363e-06
7953901	160364	CLEC12A	rs650368	12	7.23732124002382e-05	22.85	1.75149328669829e-06
7953901	160364	CLEC12A	rs592206	12	7.84574226603124e-05	22.63	1.9639393637454e-06
7953901	160364	CLEC12A	rs4764179	12	9.5636999099818e-05	22.2	2.45673796468384e-06
7953901	160364	CLEC12A	rs10772223	12	0.000150296833105551	21.16	4.2249094050057e-06
7953901	160364	CLEC12A	rs560906	12	0.000219252026688318	20.25	6.79534624946012e-06
7953901	160364	CLEC12A	rs526157	12	0.000451768737640551	18.87	1.39936161146718e-05
7953901	160364	CLEC12A	rs611819	12	0.000479634131704086	18.75	1.49023357924277e-05
7953901	160364	CLEC12A	rs479624	12	0.000914314318222759	17.4	3.02825974369918e-05
7953901	160364	CLEC12A	rs684134	12	0.00100990517257828	17.17	3.41791678256345e-05
7953901	160364	CLEC12A	rs1060648	12	0.0033101788236155	14.73	0.000124056536530832
7953901	160364	CLEC12A	rs494312	12	0.00387001090504965	14.41	0.000147019515501453
7953901	160364	CLEC12A	rs521040	12	0.00454402942910297	14.09	0.000174267815603382
7953901	160364	CLEC12A	rs607567	12	0.00823517688586573	12.87	0.000333891609336585
7953901	160364	CLEC12A	rs479499	12	0.00823517688586573	12.87	0.000333891609336585
7953901	160364	CLEC12A	rs1979592	12	0.00907564993047849	12.67	0.000371569532196062
7953901	160364	CLEC12A	rs2012504	12	0.0169214223857827	11.34	0.000758553240105475
7953901	160364	CLEC12A	rs3903806	12	0.0211052938863337	10.87	0.000977345299828185
7953901	160364	CLEC12A	rs619563	12	0.0252006797719172	10.48	0.00120673756309159
7953901	160364	CLEC12A	rs524994	12	0.0346346474870188	9.77	0.00177382453452118
7953901	160364	CLEC12A	rs594537	12	0.0426793089031939	9.3	0.00229153858040884
7936529	57698	KIAA1598	rs10787735	10	0	88.26	5.73923685305069e-21
7936529	57698	KIAA1598	rs10218905	10	0	88.26	5.73923685305069e-21
7936529	57698	KIAA1598	rs12769006	10	0	88.26	5.73923685305069e-21
7936529	57698	KIAA1598	rs10510025	10	0	87.54	8.25924801632701e-21
7936529	57698	KIAA1598	rs740600	10	0	87.54	8.25924801632701e-21
7936529	57698	KIAA1598	rs719012	10	0	87.21	9.75891296014052e-21
7936529	57698	KIAA1598	rs7902527	10	0	81.06	2.18967519781409e-19
7936529	57698	KIAA1598	rs10886017	10	0	80.49	2.92179793032442e-19
7936529	57698	KIAA1598	rs2257791	10	0	80.35	3.13631697819615e-19
7936529	57698	KIAA1598	rs2170862	10	0	62.85	2.23063620120333e-15
7936529	57698	KIAA1598	rs9421246	10	0	49.67	1.81906256303341e-12
7936529	57698	KIAA1598	rs1681752	10	0	49.67	1.81906256303341e-12
7936529	57698	KIAA1598	rs879255	10	0	49.18	2.33519518857831e-12
7936529	57698	KIAA1598	rs10886031	10	0	41.06	1.47626904306162e-10
7936529	57698	KIAA1598	rs1898354	10	0	41.06	1.47626904306162e-10
7936529	57698	KIAA1598	rs6585429	10	0	41.06	1.47626904306162e-10
7936529	57698	KIAA1598	rs1871345	10	0	41.06	1.47626904306162e-10
7936529	57698	KIAA1598	rs12244454	10	0	39.91	2.65938190370095e-10
7936529	57698	KIAA1598	rs10787751	10	0	38.52	5.41954523587503e-10
7936529	57698	KIAA1598	rs7078160	10	0	38.52	5.41954523587503e-10
7936529	57698	KIAA1598	rs4752028	10	0	38.52	5.41954523587503e-10
7936529	57698	KIAA1598	rs2531687	10	4.14125650407096e-05	24.2	8.6832280854547e-07
7936529	57698	KIAA1598	rs17095303	10	0.000210676390765414	20.37	6.38225317213909e-06
7936529	57698	KIAA1598	rs1614092	10	0.000275692324226942	19.81	8.55340117973118e-06
7936529	57698	KIAA1598	rs740363	10	0.000277331682500709	19.8	8.59826766372359e-06
7936529	57698	KIAA1598	rs11197835	10	0.000363395220782468	19.27	1.13475405321962e-05
7936529	57698	KIAA1598	rs1626678	10	0.00041081026379949	19.04	1.28006811759239e-05
7936529	57698	KIAA1598	rs10886014	10	0.000448200572884954	18.88	1.39204495074785e-05
7936529	57698	KIAA1598	rs1637556	10	0.00131147590742657	16.62	4.56669141132053e-05
7936529	57698	KIAA1598	rs7097645	10	0.0138551650478286	11.77	0.000601929782214133
7936529	57698	KIAA1598	rs1681739	10	0.0220844734349089	10.77	0.00103158509583384
8105456	133383	SETD9	rs185220	5	0	87.72	7.54080321412466e-21
8105456	133383	SETD9	rs832403	5	0	77.7	1.19941345520831e-18
8105456	133383	SETD9	rs860580	5	0	70.83	3.89370955295079e-17
8105456	133383	SETD9	rs832582	5	0	70.83	3.89370955295079e-17
8105456	133383	SETD9	rs832583	5	0	70.83	3.89370955295079e-17
8105456	133383	SETD9	rs252895	5	0	67.75	1.85596810504097e-16
8105456	133383	SETD9	rs2662027	5	0	60.54	7.20984268924384e-15
8105456	133383	SETD9	rs832575	5	0	59.93	9.82917514521971e-15
8105456	133383	SETD9	rs7703149	5	0	55.42	9.73410028438367e-14
8105456	133383	SETD9	rs2591968	5	0	53.55	2.52094418214597e-13
8105456	133383	SETD9	rs2257505	5	0	52.54	4.21573878717409e-13
8105456	133383	SETD9	rs832402	5	0	51.03	9.09650243067095e-13
8105456	133383	SETD9	rs33320	5	0	40.01	2.52666043932855e-10
8105456	133383	SETD9	rs96844	5	0	38.64	5.09636983609494e-10
8105456	133383	SETD9	rs832573	5	0	37.27	1.02854727593514e-09
8105456	133383	SETD9	rs702689	5	0	37.27	1.02854727593514e-09
8105456	133383	SETD9	rs252894	5	1.20357517677567e-05	28.44	9.66476805911425e-08
8105456	133383	SETD9	rs331497	5	1.1367703091808e-05	27.53	1.54676570676922e-07
8105456	133383	SETD9	rs832576	5	1.22420682206596e-05	27.09	1.94199928023025e-07
8105456	133383	SETD9	rs832577	5	1.29496998641642e-05	27.01	2.02405611531074e-07
8105456	133383	SETD9	rs252925	5	1.89806297265404e-05	26.6	2.50243753409654e-07
8105456	133383	SETD9	rs832540	5	1.88500707964298e-05	26.5	2.63538112161344e-07
8105456	133383	SETD9	rs11960484	5	2.31711295432015e-05	26.31	2.9077917542687e-07
8105456	133383	SETD9	rs252906	5	2.31711295432015e-05	26.31	2.9077917542687e-07
8105456	133383	SETD9	rs6895442	5	5.75329044230737e-05	23.8	1.06882461363849e-06
8105456	133383	SETD9	rs1445998	5	5.75329044230737e-05	23.8	1.06882461363849e-06
8105456	133383	SETD9	rs6870905	5	0.000138083301435899	21.33	3.86633326002853e-06
8105456	133383	SETD9	rs6890927	5	0.00189190656836541	15.88	6.74881487824496e-05
8105456	133383	SETD9	rs4624740	5	0.00436530983104301	14.16	0.00016790228313015
8105456	133383	SETD9	rs33330	5	0.00475322755280398	13.99	0.000183785507011936
8105456	133383	SETD9	rs40497	5	0.0188165113110908	11.12	0.0008540178680977
8105456	133383	SETD9	rs16886445	5	0.0218118805365193	10.8	0.00101500094711307
7924184	642946	FLVCR1-AS1	rs7524203	1	0	87.59	8.05307671475857e-21
7924184	642946	FLVCR1-AS1	rs1047881	1	0	85.71	2.08356570592769e-20
7924184	642946	FLVCR1-AS1	rs3207090	1	0	55.24	1.06675639103537e-13
7924184	642946	FLVCR1-AS1	rs12140722	1	0	53.5	2.58592832641162e-13
7924184	642946	FLVCR1-AS1	rs6679951	1	0	53.5	2.58592832641162e-13
7924184	642946	FLVCR1-AS1	rs11120067	1	0	53.5	2.58592832641162e-13
7924184	642946	FLVCR1-AS1	rs12042181	1	0	49.01	2.54660872039742e-12
7924184	642946	FLVCR1-AS1	rs4951639	1	0	40.49	1.97624907439544e-10
7924184	642946	FLVCR1-AS1	rs10864002	1	0	40.49	1.97624907439544e-10
7924184	642946	FLVCR1-AS1	rs2884675	1	0	40.49	1.97624907439544e-10
7924184	642946	FLVCR1-AS1	rs10864004	1	0	38.24	6.25568392424252e-10
7924184	642946	FLVCR1-AS1	rs963327	1	0	35.09	3.14813317296628e-09
7924184	642946	FLVCR1-AS1	rs4951638	1	0	31.88	1.6399707754817e-08
7924184	642946	FLVCR1-AS1	rs11120027	1	0	31.88	1.6399707754817e-08
7924184	642946	FLVCR1-AS1	rs2792561	1	1.18331337474368e-05	28.16	1.11689104891336e-07
7924184	642946	FLVCR1-AS1	rs10902	1	1.22250706806559e-05	27.07	1.96219551437852e-07
7924184	642946	FLVCR1-AS1	rs1890932	1	1.42186123403938e-05	26.98	2.05571563159002e-07
7924184	642946	FLVCR1-AS1	rs10746436	1	0.00134116558482232	16.58	4.66402886979392e-05
7924184	642946	FLVCR1-AS1	rs12038225	1	0.00236601683231284	15.42	8.60724913887249e-05
7924184	642946	FLVCR1-AS1	rs7553536	1	0.00499442755172795	13.89	0.000193827006416491
7924184	642946	FLVCR1-AS1	rs6679775	1	0.0065210553649175	13.35	0.000258422624686341
7924184	642946	FLVCR1-AS1	rs1284852	1	0.0065210553649175	13.35	0.000258422624686341
7924184	642946	FLVCR1-AS1	rs10863997	1	0.00756664985887022	13.04	0.0003049080963483
7924184	642946	FLVCR1-AS1	rs12128410	1	0.00756664985887022	13.04	0.0003049080963483
7924184	642946	FLVCR1-AS1	rs1532951	1	0.00756664985887022	13.04	0.0003049080963483
7924184	642946	FLVCR1-AS1	rs7515115	1	0.00756664985887022	13.04	0.0003049080963483
7924184	642946	FLVCR1-AS1	rs6694190	1	0.00756664985887022	13.04	0.0003049080963483
7924184	642946	FLVCR1-AS1	rs6682947	1	0.0107216710756545	12.31	0.000450537972796575
7924184	642946	FLVCR1-AS1	rs1770778	1	0.0112960212306201	12.2	0.000477895158568766
7924184	642946	FLVCR1-AS1	rs1284864	1	0.0112960212306201	12.2	0.000477895158568766
7924184	642946	FLVCR1-AS1	rs1284855	1	0.0266626469493451	10.36	0.0012877520427472
8008754	5889	RAD51C	rs16943176	17	0	86.95	1.11299695389127e-20
8008754	5889	RAD51C	rs17222691	17	0	86.95	1.11299695389127e-20
8008754	5889	RAD51C	rs17822908	17	0	86.95	1.11299695389127e-20
8008754	5889	RAD51C	rs9303399	17	0	85.11	2.82219621039194e-20
8008754	5889	RAD51C	rs9303401	17	0	75.06	4.56624315639706e-18
8008754	5889	RAD51C	rs12946522	17	0	72.12	2.02500955682739e-17
8008754	5889	RAD51C	rs12936097	17	4.04287761598851e-05	24.31	8.20121890210064e-07
8008754	5889	RAD51C	rs368243	17	0.000218689384135104	20.26	6.75991984497313e-06
8008754	5889	RAD51C	rs405684	17	0.00186662569668401	15.91	6.64268191458843e-05
8008754	5889	RAD51C	rs302848	17	0.0025327547782249	15.27	9.31847872011001e-05
7987526	90416	C15orf57	rs1044474	15	0	86.94	1.11863880159157e-20
7987526	90416	C15orf57	rs10518697	15	0	84.06	4.79984421509008e-20
7987526	90416	C15orf57	rs7165509	15	0	84.06	4.79984421509008e-20
7987526	90416	C15orf57	rs11630273	15	0	83.85	5.33775937725334e-20
7987526	90416	C15orf57	rs2289326	15	0	56.01	7.21033431168397e-14
7987526	90416	C15orf57	rs603104	15	0	54.13	1.87654217407148e-13
7987526	90416	C15orf57	rs6582	15	0	51.18	8.42728728282908e-13
7987526	90416	C15orf57	rs11070275	15	0	49.5	1.98371723232823e-12
7987526	90416	C15orf57	rs1869302	15	0	47.24	6.2805586992578e-12
7987526	90416	C15orf57	rs7494968	15	0	47.24	6.2805586992578e-12
7987526	90416	C15orf57	rs6492947	15	0	46.88	7.54689566138334e-12
7987526	90416	C15orf57	rs3803357	15	0	46.72	8.18889881061057e-12
7987526	90416	C15orf57	rs16970851	15	0	46.48	9.25583637812493e-12
7987526	90416	C15orf57	rs3751653	15	0	46.48	9.25583637812493e-12
7987526	90416	C15orf57	rs11858113	15	0	46.48	9.25583637812493e-12
7987526	90416	C15orf57	rs11855334	15	0	46.48	9.25583637812493e-12
7987526	90416	C15orf57	rs8041534	15	0	46.48	9.25583637812493e-12
7987526	90416	C15orf57	rs2412544	15	0	46.48	9.25583637812493e-12
7987526	90416	C15orf57	rs8026605	15	0	43.96	3.35155625703058e-11
7987526	90416	C15orf57	rs9972363	15	0	35.26	2.88496933202939e-09
7987526	90416	C15orf57	rs9672313	15	0	31.27	2.24522476310236e-08
7987526	90416	C15orf57	rs8025458	15	0	31.15	2.38839361907042e-08
7987526	90416	C15orf57	rs9806410	15	0	31.15	2.38839361907042e-08
7987526	90416	C15orf57	rs12908114	15	0	31.15	2.38839361907042e-08
7987526	90416	C15orf57	rs11070279	15	0	31.15	2.38839361907042e-08
7987526	90416	C15orf57	rs999197	15	1.45339200900371e-06	29.92	4.50244520775665e-08
7987526	90416	C15orf57	rs11857247	15	1.22685573417965e-05	27.12	1.91209488407849e-07
7987526	90416	C15orf57	rs733299	15	4.17223662217537e-05	24.18	8.77387068185622e-07
7987526	90416	C15orf57	rs2290379	15	0.0192038138371913	11.08	0.000872638006804044
7987526	90416	C15orf57	rs1530942	15	0.0192038138371913	11.08	0.000872638006804044
7987526	90416	C15orf57	rs3803354	15	0.0192038138371913	11.08	0.000872638006804044
7987526	90416	C15orf57	rs10518696	15	0.0192038138371913	11.08	0.000872638006804044
7987526	90416	C15orf57	rs667623	15	0.0225350485289916	10.72	0.00105983672290959
7987526	90416	C15orf57	rs582736	15	0.025766680735421	10.43	0.00123984742969477
7895739	7705	ZNF146	rs2070132	19	0	86.8	1.20069532459924e-20
7895739	7705	ZNF146	rs2287897	19	0	80.62	2.73576511568663e-19
7895739	7705	ZNF146	rs8102020	19	0	80.62	2.73576511568663e-19
7895739	7705	ZNF146	rs2972527	19	0	68.28	1.41852441147663e-16
7895739	7705	ZNF146	rs7253462	19	0	52.56	4.17302500095587e-13
7895739	7705	ZNF146	rs4805162	19	0	46.93	7.35679178590842e-12
7895739	7705	ZNF146	rs2112971	19	0	46.7	8.27290076539524e-12
7895739	7705	ZNF146	rs2432055	19	1.4401704713612e-06	29.76	4.88977502091372e-08
7895739	7705	ZNF146	rs11665903	19	0.000648960027496873	18.17	2.0203643128364e-05
7895739	7705	ZNF146	rs10416925	19	0.00304649376273421	14.9	0.000113362985350017
7895739	7705	ZNF146	rs10407850	19	0.00304649376273421	14.9	0.000113362985350017
7895739	7705	ZNF146	rs4806295	19	0.00304649376273421	14.9	0.000113362985350017
7895739	7705	ZNF146	rs10418139	19	0.00311556903583165	14.85	0.000116408069911784
7895739	7705	ZNF146	rs10416742	19	0.00323281116967634	14.78	0.000120810032686111
7895739	7705	ZNF146	rs2967490	19	0.00475322755280398	13.99	0.000183785507011936
7895739	7705	ZNF146	rs1129376	19	0.00475322755280398	13.99	0.000183785507011936
7895739	7705	ZNF146	rs11084849	19	0.00783140796413938	12.97	0.000316522021639725
8058147	53938	PPIL3	rs7606251	2	0	86.68	1.2758051224239e-20
8058147	53938	PPIL3	rs11894842	2	0	78.06	9.99577354226094e-19
8058147	53938	PPIL3	rs4381763	2	0	63.99	1.25052351593888e-15
8058147	53938	PPIL3	rs13384245	2	0	51.83	6.05200076774078e-13
8058147	53938	PPIL3	rs10204787	2	0	51.83	6.05200076774078e-13
8058147	53938	PPIL3	rs7562391	2	0	47	7.09867044520102e-12
8058147	53938	PPIL3	rs17467707	2	0.0012340225712802	16.74	4.286760431085e-05
8058147	53938	PPIL3	rs4035021	2	0.00276975722182474	15.1	0.000101963288686342
8058147	53938	PPIL3	rs11903236	2	0.040033785227489	9.44	0.00212303494391869
7934906	59	ACTA2	rs1800682	10	0	86.45	1.43315294372824e-20
7934906	59	ACTA2	rs7916294	10	0	58.56	1.97184887868095e-14
7934906	59	ACTA2	rs4406737	10	0	52.26	4.86177306840068e-13
7934906	59	ACTA2	rs4934434	10	0	47.52	5.44456241097353e-12
7934906	59	ACTA2	rs1571011	10	0	42.7	6.38122894154546e-11
7934906	59	ACTA2	rs10887883	10	0	39.84	2.75641834153263e-10
7934906	59	ACTA2	rs1977389	10	0	36.94	1.21820894563382e-09
7934906	59	ACTA2	rs2234978	10	0	32.86	9.90402891801459e-09
7934906	59	ACTA2	rs2031613	10	0	31.97	1.56572008420945e-08
7934906	59	ACTA2	rs9658706	10	0.00174931775096839	16.04	6.20182999965458e-05
7934906	59	ACTA2	rs9658761	10	0.00284039699586952	15.05	0.000104700256636431
7934906	59	ACTA2	rs12765241	10	0.0049024246140245	13.93	0.00018974572293276
8180377	439921	MXRA7	rs1005645	17	0	86.04	1.76332574508314e-20
8180377	439921	MXRA7	rs2240773	17	0	86.04	1.76332574508314e-20
8180377	439921	MXRA7	rs9910053	17	0	67.45	2.16098498035499e-16
8180377	439921	MXRA7	rs237057	17	0	63.92	1.2957551143711e-15
8180377	439921	MXRA7	rs1014390	17	0	54.58	1.49246821582002e-13
8180377	439921	MXRA7	rs2286593	17	0	42.92	5.70246889942148e-11
8180377	439921	MXRA7	rs9897045	17	0	41.11	1.43898217462711e-10
8180377	439921	MXRA7	rs11077850	17	0	36.71	1.37074488749972e-09
8180377	439921	MXRA7	rs2240775	17	1.13137228085901e-05	27.43	1.62884700757775e-07
8180377	439921	MXRA7	rs2240774	17	1.13137228085901e-05	27.43	1.62884700757775e-07
8180377	439921	MXRA7	rs2286585	17	1.13137228085901e-05	27.43	1.62884700757775e-07
8180377	439921	MXRA7	rs9898576	17	1.24149690380988e-05	27.28	1.76022717818032e-07
8180377	439921	MXRA7	rs7211963	17	1.23815567982849e-05	27.25	1.78775129748047e-07
8180377	439921	MXRA7	rs11868472	17	2.31108318616107e-05	26.27	2.96864470190905e-07
8180377	439921	MXRA7	rs7215451	17	2.31108318616107e-05	26.27	2.96864470190905e-07
8180377	439921	MXRA7	rs2429452	17	3.4000923195498e-05	25.16	5.2765332350565e-07
8180377	439921	MXRA7	rs3744061	17	3.83804283469402e-05	24.93	5.94500685527003e-07
8180377	439921	MXRA7	rs1476788	17	3.93689162633644e-05	24.64	6.91023989021439e-07
8180377	439921	MXRA7	rs9913445	17	7.04883422936721e-05	22.96	1.65407513641327e-06
8180377	439921	MXRA7	rs2240769	17	9.54427337759785e-05	22.14	2.53472851633503e-06
8180377	439921	MXRA7	rs12937733	17	9.58083203792948e-05	22.13	2.54796634086821e-06
8180377	439921	MXRA7	rs7214860	17	0.000180534222987467	20.69	5.39972667938662e-06
8180377	439921	MXRA7	rs8067445	17	0.000241152844218872	20.04	7.58390729550041e-06
8180377	439921	MXRA7	rs717571	17	0.0010137717056419	17.16	3.43595760286656e-05
8180377	439921	MXRA7	rs2079778	17	0.00149160100717826	16.38	5.18292427384967e-05
8180377	439921	MXRA7	rs12450896	17	0.00163212487521647	16.19	5.72957781845593e-05
8180377	439921	MXRA7	rs9915915	17	0.00166314790581093	16.15	5.85185695899184e-05
8180377	439921	MXRA7	rs2532443	17	0.00180349573161047	15.98	6.40152023719794e-05
8180377	439921	MXRA7	rs8073763	17	0.00407550509909828	14.3	0.000155864878689169
8180377	439921	MXRA7	rs12951774	17	0.00551250983694025	13.7	0.000214454486407177
8180377	439921	MXRA7	rs4633757	17	0.0117094169313585	12.12	0.000498839037429844
8180377	439921	MXRA7	rs2410996	17	0.0120911905463824	12.05	0.000517923795645918
8180377	439921	MXRA7	rs471943	17	0.0187223825679202	11.13	0.000849425913926046
8121144	79694	MANEA	rs12333032	6	0	85.77	2.02129528378699e-20
8121144	79694	MANEA	rs6932267	6	0	84.09	4.72755928428556e-20
8121144	79694	MANEA	rs9387603	6	0	83.4	6.7021994866494e-20
8121144	79694	MANEA	rs9374586	6	0	80.56	2.82010660928372e-19
8121144	79694	MANEA	rs9400554	6	0	43.63	3.96710737251664e-11
8121144	79694	MANEA	rs12525680	6	0	42.88	5.82026539261878e-11
8121144	79694	MANEA	rs9320526	6	0	40.81	1.67772373780705e-10
8121144	79694	MANEA	rs4448101	6	0	33.33	7.77735582246057e-09
8121144	79694	MANEA	rs12525999	6	2.63479606759485e-05	25.69	4.00899046626462e-07
8121144	79694	MANEA	rs9487909	6	6.73686900095533e-05	23.36	1.34343270450463e-06
8121144	79694	MANEA	rs9375155	6	0.000175026374719644	20.8	5.09829637343731e-06
8121144	79694	MANEA	rs9482027	6	0.000557097122072808	18.46	1.73507978867073e-05
8121144	79694	MANEA	rs4413619	6	0.000752424435571389	17.82	2.42817473247548e-05
8121144	79694	MANEA	rs4498363	6	0.00108493447935608	17.01	3.718346726238e-05
8121144	79694	MANEA	rs7748108	6	0.00153733573055625	16.31	5.37793976816928e-05
8121144	79694	MANEA	rs13205436	6	0.00191648671610509	15.85	6.85665365128213e-05
8121144	79694	MANEA	rs1007603	6	0.00254621719528256	15.26	9.36794503364313e-05
8121144	79694	MANEA	rs729278	6	0.00419446087750427	14.24	0.000160913548981421
8121144	79694	MANEA	rs4074107	6	0.00706893750278521	13.19	0.00028144689796916
8121144	79694	MANEA	rs9400397	6	0.0252006797719172	10.48	0.00120673756309159
8112961	6228	RPS23	rs226202	5	0	85.63	2.16958803111011e-20
8112961	6228	RPS23	rs6880209	5	0	85.27	2.60282438204997e-20
8112961	6228	RPS23	rs862241	5	0	85.27	2.60282438204997e-20
8112961	6228	RPS23	rs6884232	5	0	65.57	5.60860509838762e-16
8112961	6228	RPS23	rs6888977	5	0	63.82	1.36322562795935e-15
8112961	6228	RPS23	rs12652358	5	0	59.35	1.31980184729596e-14
8112961	6228	RPS23	rs1864182	5	0	59.06	1.52936746767261e-14
8112961	6228	RPS23	rs4703537	5	0	56.96	4.44766922375507e-14
8112961	6228	RPS23	rs17247678	5	0	55.48	9.44147427860574e-14
8112961	6228	RPS23	rs224821	5	0	44.28	2.84609150646634e-11
8112961	6228	RPS23	rs224823	5	0	41.04	1.49145321597129e-10
8112961	6228	RPS23	rs658912	5	0	32.17	1.41255092928783e-08
8112961	6228	RPS23	rs1071181	5	0	31.14	2.40072936913753e-08
8112961	6228	RPS23	rs224900	5	1.39228978619502e-06	29.19	6.56169923608057e-08
8112961	6228	RPS23	rs1864183	5	1.23815567982849e-05	27.25	1.78775129748047e-07
8112961	6228	RPS23	rs4703878	5	1.23815567982849e-05	27.25	1.78775129748047e-07
8112961	6228	RPS23	rs224836	5	2.45576034417285e-05	25.8	3.78688470581507e-07
8112961	6228	RPS23	rs1354123	5	3.93318986048838e-05	24.63	6.94619097448153e-07
8112961	6228	RPS23	rs6867982	5	0.000111216851515058	21.84	2.96357069680132e-06
8112961	6228	RPS23	rs9293293	5	0.000138083301435899	21.33	3.86633326002853e-06
8112961	6228	RPS23	rs2215128	5	0.00049295139575901	18.69	1.53786902226958e-05
8112961	6228	RPS23	rs862239	5	0.0105133545302742	12.35	0.00044098647251007
8112961	6228	RPS23	rs10514237	5	0.0116618085616508	12.13	0.000496171199567146
8112961	6228	RPS23	rs701405	5	0.0158418747839679	11.49	0.000699716368809163
7912937	11240	PADI2	rs2014725	1	0	85.33	2.52503079057017e-20
7912937	11240	PADI2	rs2235910	1	0	85.01	2.96859901003509e-20
7912937	11240	PADI2	rs737428	1	0	81.67	1.60816150716407e-19
7912937	11240	PADI2	rs2076614	1	0	49.83	1.67660717831808e-12
7912937	11240	PADI2	rs11203297	1	0	42.52	6.99631594756727e-11
7912937	11240	PADI2	rs2016693	1	1.46845997083953e-06	30.1	4.1033121565577e-08
7912937	11240	PADI2	rs2076617	1	1.17951858922525e-05	28.1	1.15205859519804e-07
7912937	11240	PADI2	rs7516087	1	0.000111216851515058	21.84	2.96357069680132e-06
7912937	11240	PADI2	rs2235927	1	0.000111216851515058	21.84	2.96357069680132e-06
7912937	11240	PADI2	rs2235926	1	0.000111216851515058	21.84	2.96357069680132e-06
7912937	11240	PADI2	rs2746543	1	0.000552936288702578	18.48	1.716966425498e-05
7912937	11240	PADI2	rs926702	1	0.000557097122072808	18.46	1.73507978867073e-05
7912937	11240	PADI2	rs4920608	1	0.0010690787666797	17.04	3.66006121971753e-05
7912937	11240	PADI2	rs2057094	1	0.00148555029153696	16.39	5.15565146851461e-05
7912937	11240	PADI2	rs2057096	1	0.00150370243846086	16.36	5.23790588199753e-05
7912937	11240	PADI2	rs9435739	1	0.00198562803335986	15.78	7.11506710952253e-05
7912937	11240	PADI2	rs12073028	1	0.00212899377696495	15.62	7.74312620043824e-05
7912937	11240	PADI2	rs11203290	1	0.00213968605476314	15.61	7.78418303096273e-05
7912937	11240	PADI2	rs10887990	1	0.00635315677899456	13.41	0.000250286414324604
7912937	11240	PADI2	rs2295060	1	0.00635315677899456	13.41	0.000250286414324604
7912937	11240	PADI2	rs2871775	1	0.00696530890171437	13.22	0.00027697761801865
7912937	11240	PADI2	rs9435734	1	0.00932794183126506	12.61	0.000383688505315911
7912937	11240	PADI2	rs12133334	1	0.0109908069817867	12.26	0.000462771508967134
7912937	11240	PADI2	rs2076599	1	0.0109908069817867	12.26	0.000462771508967134
7912937	11240	PADI2	rs2076598	1	0.0109908069817867	12.26	0.000462771508967134
7912937	11240	PADI2	rs2076595	1	0.0109908069817867	12.26	0.000462771508967134
7912937	11240	PADI2	rs2076594	1	0.0115065285506632	12.16	0.000488253771170466
7912937	11240	PADI2	rs4920653	1	0.0116618085616508	12.13	0.000496171199567146
7912937	11240	PADI2	rs3738815	1	0.0222492300410412	10.75	0.00104279319090085
7912937	11240	PADI2	rs2076604	1	0.0222492300410412	10.75	0.00104279319090085
7912937	11240	PADI2	rs12408879	1	0.0276113695656533	10.28	0.00134479946913223
8008016	9755	TBKBP1	rs6503804	17	0	84.6	3.65265218859789e-20
8008016	9755	TBKBP1	rs6503807	17	0	84.6	3.65265218859789e-20
8008016	9755	TBKBP1	rs8078309	17	0	84.6	3.65265218859789e-20
8008016	9755	TBKBP1	rs7222225	17	0	70.52	4.55623843519303e-17
8008016	9755	TBKBP1	rs1962307	17	0	70.52	4.55623843519303e-17
8008016	9755	TBKBP1	rs4267364	17	0	69.6	7.26368998670124e-17
8008016	9755	TBKBP1	rs11871606	17	0	56.16	6.68069469386594e-14
8008016	9755	TBKBP1	rs4794001	17	0	53.9	2.10957702988886e-13
8008016	9755	TBKBP1	rs1808192	17	0	53.04	3.26824625046547e-13
8008016	9755	TBKBP1	rs2317826	17	0	51.71	6.43342413599506e-13
8008016	9755	TBKBP1	rs11870935	17	0	51.71	6.43342413599506e-13
8008016	9755	TBKBP1	rs8065669	17	0	50.46	1.21618515017388e-12
8008016	9755	TBKBP1	rs16942199	17	6.71978020113592e-05	23.38	1.32953696517403e-06
8008016	9755	TBKBP1	rs10514934	17	0.00222083486895971	15.54	8.07777967551674e-05
8008016	9755	TBKBP1	rs2158079	17	0.00566912153618297	13.64	0.000221417435262817
8008016	9755	TBKBP1	rs16947058	17	0.0124266119612535	12	0.00053200550513925
8008016	9755	TBKBP1	rs9910408	17	0.0184514287999112	11.16	0.000835799229945754
8008016	9755	TBKBP1	rs11650354	17	0.0207352565724229	10.91	0.000956465255614222
8008016	9755	TBKBP1	rs12451413	17	0.0234745483371974	10.63	0.00111267714876318
7906527	480	ATP1A4	rs10797062	1	0	84.35	4.1449890051238e-20
7906527	480	ATP1A4	rs1891265	1	1.39806558797944e-06	29.27	6.29629806958389e-08
7906527	480	ATP1A4	rs4656889	1	0.000705901324821362	17.96	2.25596083388366e-05
7906527	480	ATP1A4	rs11265352	1	0.00794916995345963	12.94	0.000321635010872824
7906527	480	ATP1A4	rs7541968	1	0.0177410621551529	11.25	0.000796230157590812
7906527	480	ATP1A4	rs6427504	1	0.02047139198051	10.94	0.000941101693891732
7906527	480	ATP1A4	rs2369476	1	0.0220844734349089	10.77	0.00103158509583384
7906527	480	ATP1A4	rs746362	1	0.0336635904005552	9.83	0.00171688348924171
7934920	3988	LIPA	rs1412444	10	0	84.04	4.84864732008999e-20
7934920	3988	LIPA	rs1051338	10	0	77.54	1.30061641956997e-18
7934920	3988	LIPA	rs2250781	10	0	64.67	8.85528897927727e-16
7934920	3988	LIPA	rs1041389	10	0	38.89	4.4837158828874e-10
7934920	3988	LIPA	rs885561	10	0	36.75	1.34290617914374e-09
7934920	3988	LIPA	rs11203042	10	0	33.06	8.93582727020647e-09
7934920	3988	LIPA	rs7922269	10	0.000196058043174996	20.52	5.90114260478801e-06
7934920	3988	LIPA	rs1727	10	0.0144527006723835	11.69	0.000628368989557224
7934920	3988	LIPA	rs4934470	10	0.0144527006723835	11.69	0.000628368989557224
7934920	3988	LIPA	rs2297472	10	0.0303106690892181	10.07	0.0015070303217331
7934920	3988	LIPA	rs3802658	10	0.0388813451245981	9.51	0.00204355162832151
8143790	28959	TMEM176B	rs7806458	7	0	83.79	5.50224291293288e-20
8143790	28959	TMEM176B	rs12669824	7	0	57.05	4.24871388741364e-14
8143790	28959	TMEM176B	rs3173833	7	0	55.48	9.44147427860574e-14
8143790	28959	TMEM176B	rs2302479	7	0	54.63	1.4549751885634e-13
8143790	28959	TMEM176B	rs10265670	7	0	41.34	1.27924210127151e-10
8143790	28959	TMEM176B	rs4725363	7	0	41.34	1.27924210127151e-10
8143790	28959	TMEM176B	rs17173596	7	0	40.99	1.53010116982578e-10
8143790	28959	TMEM176B	rs4725360	7	0	40.16	2.33990628194595e-10
8143790	28959	TMEM176B	rs2072443	7	0	34.41	4.46423701699643e-09
8143790	28959	TMEM176B	rs759011	7	0	31.39	2.11065188055852e-08
8143790	28959	TMEM176B	rs9657886	7	0	30.72	2.98076814045117e-08
8143790	28959	TMEM176B	rs1046355	7	0	30.72	2.98076814045117e-08
8143790	28959	TMEM176B	rs10266177	7	0	30.44	3.44353864555826e-08
8143790	28959	TMEM176B	rs10281675	7	1.43514938512974e-06	29.72	4.99171590100568e-08
8143790	28959	TMEM176B	rs1860870	7	3.96082873733716e-05	24.79	6.392826723071e-07
8143790	28959	TMEM176B	rs2302481	7	0.00140595968974118	16.48	4.9165983987176e-05
8143790	28959	TMEM176B	rs11973400	7	0.00220761739896596	15.55	8.03516478684197e-05
8143790	28959	TMEM176B	rs10215721	7	0.00409192596298623	14.29	0.000156695109217799
8143790	28959	TMEM176B	rs6965571	7	0.00461979987865782	14.06	0.000177069791622873
8143790	28959	TMEM176B	rs7803700	7	0.00473447710147882	14	0.000182810632981835
8143790	28959	TMEM176B	rs11772925	7	0.00477827880291124	13.98	0.000184765617845791
8143790	28959	TMEM176B	rs12531157	7	0.0134119508494633	11.84	0.00057971825962413
8143790	28959	TMEM176B	rs4326309	7	0.0148045412732086	11.63	0.000648965547607567
8143790	28959	TMEM176B	rs11767311	7	0.015652088383855	11.52	0.000688513896645078
8143790	28959	TMEM176B	rs28505524	7	0.0209176651370338	10.89	0.000966848284767554
8143790	28959	TMEM176B	rs28418764	7	0.0252006797719172	10.48	0.00120673756309159
8143790	28959	TMEM176B	rs11772167	7	0.0343200021970644	9.79	0.00175463462823115
8155250	9380	GRHPR	rs7856656	9	0	83.71	5.72946778711447e-20
8155250	9380	GRHPR	rs10973340	9	0	32.36	1.28096301730476e-08
8155250	9380	GRHPR	rs7867764	9	0.00235358581447637	15.43	8.56182342045027e-05
8155250	9380	GRHPR	rs17502738	9	0.00235358581447637	15.43	8.56182342045027e-05
8155250	9380	GRHPR	rs1571234	9	0.00689598612127356	13.24	0.000274037909602573
8155250	9380	GRHPR	rs6476629	9	0.0121543955410436	12.04	0.000520709715916055
8155250	9380	GRHPR	rs7049017	9	0.0243969216744577	10.55	0.00116188087415646
7901460	2882	GPX7	rs1047635	1	0	83.26	7.19406758188136e-20
7901460	2882	GPX7	rs835342	1	0	83.13	7.68307834304376e-20
7901460	2882	GPX7	rs12737517	1	0	54.42	1.61906635950981e-13
7901460	2882	GPX7	rs946154	1	0	47.43	5.70035800506816e-12
7901460	2882	GPX7	rs7529595	1	0	40.61	1.85853084101988e-10
7901460	2882	GPX7	rs835337	1	1.42667259459753e-06	29.6	5.31049389160146e-08
7901460	2882	GPX7	rs835338	1	1.42667259459753e-06	29.6	5.31049389160146e-08
7901460	2882	GPX7	rs17374258	1	8.24243226354792e-06	28.92	7.54300401337169e-08
7901460	2882	GPX7	rs11205985	1	1.17745399521231e-05	28.08	1.16402600433676e-07
7901460	2882	GPX7	rs1493365	1	0.000430156912761907	18.96	1.33487787944143e-05
7901460	2882	GPX7	rs17365357	1	0.00140595968974118	16.48	4.9165983987176e-05
7901460	2882	GPX7	rs6682749	1	0.00307246296030434	14.88	0.000114571278662861
7901460	2882	GPX7	rs11585624	1	0.00407550509909828	14.3	0.000155864878689169
7901460	2882	GPX7	rs11581903	1	0.0042613257026914	14.21	0.000163499321912546
7901460	2882	GPX7	rs1353079	1	0.00538176600577663	13.75	0.000208820819710062
7901460	2882	GPX7	rs1416094	1	0.00566912153618297	13.64	0.000221417435262817
7901460	2882	GPX7	rs17373814	1	0.00608125462051126	13.5	0.00023856345402871
7901460	2882	GPX7	rs6588432	1	0.00658743023321779	13.33	0.00026119351965302
7901460	2882	GPX7	rs12138419	1	0.00815250801451071	12.89	0.000330342431263391
7901460	2882	GPX7	rs6671552	1	0.00815250801451071	12.89	0.000330342431263391
7901460	2882	GPX7	rs6679249	1	0.0154902172963453	11.54	0.00068114640106556
7901460	2882	GPX7	rs7512677	1	0.0200908428376826	10.98	0.000921004299320653
7901460	2882	GPX7	rs936632	1	0.0344841051461917	9.78	0.00176420314136101
7901460	2882	GPX7	rs554870	1	0.0347800905908405	9.76	0.0017834991050137
8138602	1687	DFNA5	rs2521768	7	0	83.09	7.84013040260234e-20
8138602	1687	DFNA5	rs2721810	7	0	58.15	2.42874193425041e-14
8138602	1687	DFNA5	rs2521755	7	0	57.15	4.03807846037013e-14
8138602	1687	DFNA5	rs10227466	7	0	54.98	1.21762570984031e-13
8138602	1687	DFNA5	rs2237318	7	0	50.11	1.453643035612e-12
8138602	1687	DFNA5	rs6976667	7	0	48.7	2.98266424272741e-12
8138602	1687	DFNA5	rs2237324	7	0	41.8	1.01103418504042e-10
8138602	1687	DFNA5	rs1053962	7	0	39.1	4.02643994721708e-10
8138602	1687	DFNA5	rs1012775	7	0	38.91	4.43801343164618e-10
8138602	1687	DFNA5	rs6943306	7	0	38.61	5.17530839307101e-10
8138602	1687	DFNA5	rs2257061	7	0	38.2	6.3852420922924e-10
8138602	1687	DFNA5	rs876305	7	0	37.61	8.64003961625598e-10
8138602	1687	DFNA5	rs2721809	7	0	36.19	1.78986653587837e-09
8138602	1687	DFNA5	rs17150155	7	0	34.37	4.55693451887799e-09
8138602	1687	DFNA5	rs2237315	7	1.41840356508921e-06	29.5	5.59167025412494e-08
8138602	1687	DFNA5	rs1468185	7	1.22685573417965e-05	27.12	1.91209488407849e-07
8138602	1687	DFNA5	rs2074142	7	2.4820230987004e-05	25.96	3.48565167593156e-07
8138602	1687	DFNA5	rs874540	7	8.8891381297805e-05	22.45	2.15685491490966e-06
8138602	1687	DFNA5	rs1001464	7	0.000125077216679692	21.55	3.44722685787025e-06
8138602	1687	DFNA5	rs17150118	7	0.00016014663390682	21.04	4.49794235142784e-06
8138602	1687	DFNA5	rs2285651	7	0.000222714497368744	20.17	7.08555011087138e-06
8138602	1687	DFNA5	rs2711132	7	0.000433579194585845	18.94	1.34894474231705e-05
8138602	1687	DFNA5	rs754555	7	0.000445696235612917	18.89	1.38476670978214e-05
8138602	1687	DFNA5	rs754554	7	0.000445696235612917	18.89	1.38476670978214e-05
8138602	1687	DFNA5	rs4722388	7	0.00105900105258846	17.06	3.62171527409293e-05
8138602	1687	DFNA5	rs9648009	7	0.00105900105258846	17.06	3.62171527409293e-05
8138602	1687	DFNA5	rs4722385	7	0.00142274252069355	16.46	4.96873950636198e-05
8138602	1687	DFNA5	rs11762966	7	0.00302368757031718	14.92	0.000112167517354527
8138602	1687	DFNA5	rs2721801	7	0.00318052944384214	14.81	0.000118903320757354
8138602	1687	DFNA5	rs6957782	7	0.00353855673060286	14.6	0.000132914543950156
8138602	1687	DFNA5	rs10259998	7	0.00364199321614556	14.54	0.000137215004729985
8138602	1687	DFNA5	rs13225320	7	0.00510060467479157	13.85	0.000197996736945992
8138602	1687	DFNA5	rs17274530	7	0.00729242896865349	13.12	0.000292160034659228
8138602	1687	DFNA5	rs17275995	7	0.00729242896865349	13.12	0.000292160034659228
8138602	1687	DFNA5	rs2269812	7	0.0128568984278766	11.93	0.0005523717683883
8138602	1687	DFNA5	rs11769204	7	0.0166903190102457	11.37	0.000746398778848638
8138602	1687	DFNA5	rs2285688	7	0.024520514817637	10.54	0.00116818419869753
8138602	1687	DFNA5	rs10238784	7	0.0285759257287551	10.2	0.00140440653753111
8138602	1687	DFNA5	rs17291810	7	0.0296353070036115	10.12	0.00146668999658245
8138602	1687	DFNA5	rs2285689	7	0.0344841051461917	9.78	0.00176420314136101
8071119	23786	BCL2L13	rs3788279	22	0	83.05	8.00039369544023e-20
8071119	23786	BCL2L13	rs4488761	22	0	81.31	1.92947763782107e-19
8071119	23786	BCL2L13	rs181396	22	0	64.3	1.0684574070044e-15
8071119	23786	BCL2L13	rs9967	22	0	56.39	5.94318593333691e-14
8071119	23786	BCL2L13	rs5747297	22	0	47.77	4.79269981759915e-12
8071119	23786	BCL2L13	rs5747338	22	0	45.49	1.53420123986071e-11
8071119	23786	BCL2L13	rs5992088	22	0	37.43	9.47533746810611e-10
8071119	23786	BCL2L13	rs5747302	22	0	36.48	1.54240786607212e-09
8071119	23786	BCL2L13	rs181408	22	0	33.49	7.16313357968824e-09
8071119	23786	BCL2L13	rs1034470	22	0	32.42	1.24201601413842e-08
8071119	23786	BCL2L13	rs181390	22	0	30.23	3.83727824379316e-08
8071119	23786	BCL2L13	rs1080199	22	1.94360471950191e-05	26.45	2.70448478863355e-07
8071119	23786	BCL2L13	rs11704728	22	2.64189461575506e-05	25.59	4.22221872998799e-07
8071119	23786	BCL2L13	rs11704288	22	3.96691795196198e-05	24.75	6.52688009839115e-07
8071119	23786	BCL2L13	rs2401163	22	9.08647436274055e-05	22.39	2.2252965231211e-06
8071119	23786	BCL2L13	rs2587103	22	9.08647436274055e-05	22.39	2.2252965231211e-06
8071119	23786	BCL2L13	rs2535704	22	9.08647436274055e-05	22.39	2.2252965231211e-06
8071119	23786	BCL2L13	rs2257083	22	9.08647436274055e-05	22.39	2.2252965231211e-06
8071119	23786	BCL2L13	rs5747339	22	0.000272413607679407	19.83	8.46437209128595e-06
8071119	23786	BCL2L13	rs11538	22	0.000300951068206338	19.58	9.64738383042826e-06
8071119	23786	BCL2L13	rs725770	22	0.000616412950293527	18.26	1.92711578348098e-05
8071119	23786	BCL2L13	rs9306198	22	0.00182125419332459	15.96	6.46951073530494e-05
8071119	23786	BCL2L13	rs713671	22	0.00243326731377064	15.36	8.88494191145669e-05
8071119	23786	BCL2L13	rs372655	22	0.00454402942910297	14.09	0.000174267815603382
8071119	23786	BCL2L13	rs714504	22	0.007349116823031	13.1	0.000295295777966161
8071119	23786	BCL2L13	rs181399	22	0.0129672603033745	11.91	0.000558334001787275
8071119	23786	BCL2L13	rs3747023	22	0.0199902415946605	10.99	0.000916048107126706
8071119	23786	BCL2L13	rs4239846	22	0.0199902415946605	10.99	0.000916048107126706
8071119	23786	BCL2L13	rs12159924	22	0.0199902415946605	10.99	0.000916048107126706
8071119	23786	BCL2L13	rs1978967	22	0.0338276933496825	9.82	0.00172624342143333
8071119	23786	BCL2L13	rs5992093	22	0.036697791673856	9.64	0.00190385236487848
8071119	23786	BCL2L13	rs12160637	22	0.036697791673856	9.64	0.00190385236487848
8071119	23786	BCL2L13	rs5992801	22	0.036697791673856	9.64	0.00190385236487848
8071119	23786	BCL2L13	rs2401158	22	0.044456103615524	9.21	0.00240696693198229
8121685	285761	DCBLD1	rs7746536	6	0	82.82	8.98759952499861e-20
8121685	285761	DCBLD1	rs2104064	6	0	71.37	2.96140799839023e-17
8121685	285761	DCBLD1	rs13195478	6	0	69.54	7.48804383624908e-17
8121685	285761	DCBLD1	rs6942067	6	0	60.24	8.39683474795802e-15
8121685	285761	DCBLD1	rs6911915	6	0	58.55	1.98189669870671e-14
8121685	285761	DCBLD1	rs9372480	6	0	55.5	9.34590150820929e-14
8121685	285761	DCBLD1	rs7749229	6	0	50.12	1.44625391612977e-12
8121685	285761	DCBLD1	rs17574630	6	0	48.86	2.74900259419803e-12
8121685	285761	DCBLD1	rs4946260	6	0	43.8	3.63705031275002e-11
8121685	285761	DCBLD1	rs765516	6	0	43.52	4.19648463494515e-11
8121685	285761	DCBLD1	rs4946259	6	0	42.55	6.88982701400708e-11
8121685	285761	DCBLD1	rs9489152	6	0	39.65	3.03804719816263e-10
8121685	285761	DCBLD1	rs10484298	6	0	38.18	6.45102514273636e-10
8121685	285761	DCBLD1	rs2243379	6	0	31.88	1.6399707754817e-08
8121685	285761	DCBLD1	rs9374658	6	0	30.52	3.30442311605716e-08
8121685	285761	DCBLD1	rs2273601	6	9.40408014851357e-05	22.24	2.40608623626894e-06
8121685	285761	DCBLD1	rs3798387	6	0.00014261251906324	21.3	3.92731498312198e-06
8121685	285761	DCBLD1	rs2243380	6	0.00014261251906324	21.3	3.92731498312198e-06
8121685	285761	DCBLD1	rs10457315	6	0.000674440049681744	18.07	2.1293008604457e-05
8121685	285761	DCBLD1	rs9688605	6	0.000984360872680088	17.23	3.31165358180971e-05
8121685	285761	DCBLD1	rs4946265	6	0.00149765172281956	16.37	5.21034215273181e-05
8121685	285761	DCBLD1	rs1407184	6	0.0016789645191639	16.13	5.91397730727361e-05
8121685	285761	DCBLD1	rs4946273	6	0.00177685803903929	16.01	6.30087952356456e-05
8121685	285761	DCBLD1	rs1967194	6	0.00177685803903929	16.01	6.30087952356456e-05
8121685	285761	DCBLD1	rs8088	6	0.00182125419332459	15.96	6.46951073530494e-05
8121685	285761	DCBLD1	rs9489217	6	0.00279876426006721	15.08	0.000103049328255722
8121685	285761	DCBLD1	rs9401003	6	0.0077921539676993	12.98	0.000314835967711377
8121685	285761	DCBLD1	rs2354342	6	0.0102457175592552	12.41	0.00042704086665474
8121685	285761	DCBLD1	rs9766914	6	0.0122846318271955	12.02	0.000526327021975265
8121685	285761	DCBLD1	rs17574500	6	0.0155711528401002	11.53	0.000684820140778964
8121685	285761	DCBLD1	rs210651	6	0.0187223825679202	11.13	0.000849425913926046
8121685	285761	DCBLD1	rs12332810	6	0.0306987848007713	10.04	0.00153177203545223
8121685	285761	DCBLD1	rs10782187	6	0.0446783484499702	9.2	0.00242015127164785
8121685	285761	DCBLD1	rs9374670	6	0.0446783484499702	9.2	0.00242015127164785
8121685	285761	DCBLD1	rs11153692	6	0.0446783484499702	9.2	0.00242015127164785
7982712	90417	KNSTRN	rs17671250	15	0	82.5	1.05670134490906e-19
7982712	90417	KNSTRN	rs7164132	15	0	81.22	2.01937932266471e-19
7982712	90417	KNSTRN	rs7169404	15	0	80.09	3.57738335627583e-19
7982712	90417	KNSTRN	rs7169262	15	0	80.09	3.57738335627583e-19
7982712	90417	KNSTRN	rs7166991	15	0	76.29	2.44921019519641e-18
7982712	90417	KNSTRN	rs2034650	15	0	40.81	1.67772373780705e-10
7982712	90417	KNSTRN	rs1898882	15	0	35.1	3.13200795846157e-09
7982712	90417	KNSTRN	rs1453184	15	0	30.52	3.30442311605716e-08
7982712	90417	KNSTRN	rs4334271	15	2.47800473667859e-05	25.94	3.52195132569583e-07
7982712	90417	KNSTRN	rs7176592	15	0.000602719067473254	18.31	1.87719194893246e-05
7982712	90417	KNSTRN	rs11541643	15	0.000602719067473254	18.31	1.87719194893246e-05
7982712	90417	KNSTRN	rs2289330	15	0.00102595874090729	17.13	3.4906563926596e-05
7982712	90417	KNSTRN	rs12914315	15	0.00102595874090729	17.13	3.4906563926596e-05
7982712	90417	KNSTRN	rs2289332	15	0.00134116558482232	16.58	4.66402886979392e-05
7982712	90417	KNSTRN	rs11070272	15	0.00153047329856082	16.32	5.34963498687128e-05
7982712	90417	KNSTRN	rs16970653	15	0.00265809526600968	15.17	9.82520508449788e-05
7982712	90417	KNSTRN	rs8034416	15	0.00475322755280398	13.99	0.000183785507011936
7982712	90417	KNSTRN	rs934937	15	0.00572628543840665	13.62	0.000223788685261759
7982712	90417	KNSTRN	rs4575496	15	0.00726408504146472	13.13	0.000290604773230187
7982712	90417	KNSTRN	rs1992272	15	0.00760416403727632	13.03	0.000306540549745652
7982712	90417	KNSTRN	rs11630119	15	0.00787066196057946	12.96	0.000318217180315067
7982712	90417	KNSTRN	rs28602975	15	0.0431848184076576	9.27	0.00232937702924471
7982712	90417	KNSTRN	rs11630891	15	0.0431848184076576	9.27	0.00232937702924471
8099721	23231	SEL1L3	rs6831024	4	0	82.25	1.19917615354507e-19
8099721	23231	SEL1L3	rs1545606	4	1.43029868077604e-06	29.65	5.17526297574231e-08
8099721	23231	SEL1L3	rs17681098	4	3.93318986048838e-05	24.63	6.94619097448153e-07
8099721	23231	SEL1L3	rs1378952	4	0.000305853862134383	19.55	9.80007367211813e-06
8099721	23231	SEL1L3	rs936232	4	0.00355511630211085	14.59	0.0001336217477007
8099721	23231	SEL1L3	rs878552	4	0.00487848380334029	13.94	0.000188738999213808
8099721	23231	SEL1L3	rs6842695	4	0.00601988483675621	13.52	0.000236034416529349
8099721	23231	SEL1L3	rs729317	4	0.00729242896865349	13.12	0.000292160034659228
8099721	23231	SEL1L3	rs10939086	4	0.0108288533801607	12.29	0.000455391735964188
8099721	23231	SEL1L3	rs10939087	4	0.0108288533801607	12.29	0.000455391735964188
8099721	23231	SEL1L3	rs6448405	4	0.0211991082609837	10.86	0.000982636948162923
8099721	23231	SEL1L3	rs6820540	4	0.0267899816502483	10.35	0.00129474685217264
8099721	23231	SEL1L3	rs7667794	4	0.0451228381188624	9.18	0.00244674023644867
8055702	9111	NMI	rs11730	2	0	81.93	1.40992856037235e-19
8055702	9111	NMI	rs1048135	2	0	81.93	1.40992856037235e-19
8055702	9111	NMI	rs4664349	2	0	78.39	8.45792463251925e-19
8055702	9111	NMI	rs4665114	2	0	73.03	1.2769404071499e-17
8055702	9111	NMI	rs2271811	2	0	73.03	1.2769404071499e-17
8055702	9111	NMI	rs6726634	2	0	68.77	1.10643075033377e-16
8055702	9111	NMI	rs289904	2	0	61.45	4.54130327989598e-15
8055702	9111	NMI	rs12471886	2	0	59.76	1.07159301085233e-14
8055702	9111	NMI	rs3771886	2	0	58.95	1.61729847159232e-14
8055702	9111	NMI	rs4664356	2	0	50.49	1.19773540350372e-12
8055702	9111	NMI	rs2278089	2	0	49.96	1.56912339986002e-12
8055702	9111	NMI	rs12466578	2	0	36.86	1.2692340925929e-09
8055702	9111	NMI	rs289862	2	0	34.68	3.88603520010753e-09
8055702	9111	NMI	rs10490522	2	0	34.47	4.32871931166733e-09
8055702	9111	NMI	rs2271813	2	0.000248177735853105	19.98	7.82564228501068e-06
8055702	9111	NMI	rs6715902	2	0.000258969576708025	19.9	8.16003250439109e-06
8055702	9111	NMI	rs6725961	2	0.000907228115080564	17.42	2.99656339424799e-05
8055702	9111	NMI	rs446791	2	0.0011709988800062	16.87	4.00292857495608e-05
8055702	9111	NMI	rs3771895	2	0.00148555029153696	16.39	5.15565146851461e-05
8055702	9111	NMI	rs4665120	2	0.00292080454164171	14.99	0.000108082411285363
8055702	9111	NMI	rs10930471	2	0.00819384245018822	12.88	0.000332112239392178
8055702	9111	NMI	rs2342909	2	0.0185417467225809	11.15	0.000840316731910356
8055702	9111	NMI	rs13383563	2	0.0211991082609837	10.86	0.000982636948162923
8055702	9111	NMI	rs289827	2	0.0262806428466354	10.39	0.00126699623626761
8055702	9111	NMI	rs453226	2	0.0324083354235823	9.92	0.00163492381750507
8055702	9111	NMI	rs289834	2	0.0324083354235823	9.92	0.00163492381750507
8055702	9111	NMI	rs289883	2	0.0365369076561166	9.65	0.00189351584434634
7896091	8665	EIF3F	rs4559682	11	0	81.86	1.46075958131699e-19
7896091	8665	EIF3F	rs11041706	11	0	46.05	1.15273146547604e-11
7896091	8665	EIF3F	rs4758038	11	0	42.5	7.06822228921007e-11
7896091	8665	EIF3F	rs7941782	11	0	34.65	3.9463857077099e-09
7896091	8665	EIF3F	rs12786251	11	1.98286802916146e-05	26.44	2.71852197227874e-07
7896091	8665	EIF3F	rs11041699	11	3.76505382263549e-05	25.04	5.61532227030078e-07
7896091	8665	EIF3F	rs4304763	11	0.000277331682500709	19.8	8.59826766372359e-06
7896091	8665	EIF3F	rs1079467	11	0.000296422192941154	19.61	9.4970824327908e-06
7896091	8665	EIF3F	rs2360838	11	0.000310522316479822	19.53	9.90321262136001e-06
7896091	8665	EIF3F	rs2136907	11	0.000834157367190984	17.62	2.69736675389982e-05
7896091	8665	EIF3F	rs12275353	11	0.00121230921238207	16.79	4.17527513891979e-05
7896091	8665	EIF3F	rs10839960	11	0.00148555029153696	16.39	5.15565146851461e-05
7896091	8665	EIF3F	rs4758037	11	0.00316310220189741	14.82	0.000118274505048066
7896091	8665	EIF3F	rs11605132	11	0.00316310220189741	14.82	0.000118274505048066
7896091	8665	EIF3F	rs2360839	11	0.0236874567619084	10.61	0.00112477689612989
7896091	8665	EIF3F	rs11041740	11	0.0486143934399093	9.01	0.00268506419345467
7999217	79641	ROGDI	rs2290562	16	0	81.82	1.49062471517707e-19
7999217	79641	ROGDI	rs9931084	16	1.41647742793576e-06	29.48	5.64967085303368e-08
7999217	79641	ROGDI	rs12443906	16	1.23701517633533e-05	27.24	1.79702152871883e-07
7999217	79641	ROGDI	rs9935080	16	0.000210676390765414	20.37	6.38225317213909e-06
7999217	79641	ROGDI	rs1395602	16	0.000458905067151747	18.85	1.41411100861142e-05
7999217	79641	ROGDI	rs2063101	16	0.00059599740628467	18.34	1.84786339227091e-05
7999217	79641	ROGDI	rs1982514	16	0.000660671604583081	18.13	2.06325049845191e-05
7999217	79641	ROGDI	rs8118	16	0.000810340223518391	17.67	2.62737951298483e-05
7999217	79641	ROGDI	rs3827528	16	0.00139796550993101	16.49	4.89073450926998e-05
7999217	79641	ROGDI	rs12445265	16	0.00141395386955136	16.47	4.94259981903701e-05
7999217	79641	ROGDI	rs2075639	16	0.00167105621248741	16.14	5.88283467183401e-05
7999217	79641	ROGDI	rs8064029	16	0.00366157017190994	14.53	0.00013794524860268
7999217	79641	ROGDI	rs11861487	16	0.00461979987865782	14.06	0.000177069791622873
7999217	79641	ROGDI	rs1045643	16	0.00611193951238879	13.49	0.00023983819554883
7999217	79641	ROGDI	rs2341986	16	0.00991883042286939	12.48	0.000411332197233919
7999217	79641	ROGDI	rs12444795	16	0.0142975834242126	11.71	0.000621651197291592
7999217	79641	ROGDI	rs8064024	16	0.0180508245585282	11.21	0.000813577196899886
7999217	79641	ROGDI	rs7200819	16	0.036697791673856	9.64	0.00190385236487848
8075956	3957	LGALS2	rs2235338	22	0	81.76	1.53657149360841e-19
8075956	3957	LGALS2	rs2281097	22	0	81.76	1.53657149360841e-19
8075956	3957	LGALS2	rs2076087	22	0	61.25	5.02685615374106e-15
8075956	3957	LGALS2	rs2076088	22	0	49.16	2.35912625240912e-12
8075956	3957	LGALS2	rs9610804	22	0	34.08	5.28921187843694e-09
8075956	3957	LGALS2	rs2235336	22	0	34.08	5.28921187843694e-09
8075956	3957	LGALS2	rs5995463	22	0	33.84	5.98358632446633e-09
8075956	3957	LGALS2	rs5750457	22	0.0148776503641067	11.62	0.000652464011929462
8075956	3957	LGALS2	rs2235334	22	0.0453450829533085	9.17	0.00246014569458535
8086372	54986	ULK4	rs1717000	3	0	81.45	1.79752208391847e-19
8086372	54986	ULK4	rs6796210	3	0	81.33	1.9100495706117e-19
8086372	54986	ULK4	rs6599179	3	0	81.33	1.9100495706117e-19
8086372	54986	ULK4	rs2128835	3	0	81.33	1.9100495706117e-19
8086372	54986	ULK4	rs3774372	3	0	81.33	1.9100495706117e-19
8086372	54986	ULK4	rs1994157	3	0	81.33	1.9100495706117e-19
8086372	54986	ULK4	rs1052501	3	0	81.33	1.9100495706117e-19
8086372	54986	ULK4	rs1615243	3	0	81.33	1.9100495706117e-19
8086372	54986	ULK4	rs1716984	3	0	81.33	1.9100495706117e-19
8086372	54986	ULK4	rs2272007	3	0	81.33	1.9100495706117e-19
8086372	54986	ULK4	rs7632387	3	0	81.16	2.08162973710497e-19
8086372	54986	ULK4	rs1716975	3	0	80.37	3.10473279354572e-19
8086372	54986	ULK4	rs9857175	3	0	79.64	4.49237892207994e-19
8086372	54986	ULK4	rs1125203	3	0	76.93	1.77125993672621e-18
8086372	54986	ULK4	rs9874975	3	0	76.93	1.77125993672621e-18
8086372	54986	ULK4	rs6599175	3	0	76.93	1.77125993672621e-18
8086372	54986	ULK4	rs17215589	3	0	73.08	1.2449974561291e-17
8086372	54986	ULK4	rs794894	3	0	59.78	1.06075848990645e-14
8086372	54986	ULK4	rs7629767	3	0	59.78	1.06075848990645e-14
8086372	54986	ULK4	rs7634985	3	0	58.91	1.65051256612829e-14
8086372	54986	ULK4	rs939561	3	0	57.73	3.00681792551806e-14
8086372	54986	ULK4	rs17066958	3	2.18084388837058e-05	26.39	2.7898109861991e-07
8086372	54986	ULK4	rs4973892	3	0.00012219662689217	21.62	3.32367956124486e-06
8086372	54986	ULK4	rs900569	3	0.00154419816255168	16.3	5.40639514973283e-05
8086372	54986	ULK4	rs7636449	3	0.0357029943919044	9.7	0.00184268011753188
8086372	54986	ULK4	rs1716979	3	0.0370195597093348	9.62	0.00192469733281674
8038852	89858	SIGLEC12	rs3810114	19	0	81.22	2.01937932266471e-19
8038852	89858	SIGLEC12	rs6509544	19	0	79.97	3.80137819460275e-19
8038852	89858	SIGLEC12	rs3829658	19	0	69.8	6.56328823693853e-17
8038852	89858	SIGLEC12	rs1551556	19	0	67.26	2.37960734600583e-16
8038852	89858	SIGLEC12	rs3810110	19	0	66.43	3.62542219350752e-16
8038852	89858	SIGLEC12	rs2168643	19	0	64.31	1.06304818467764e-15
8038852	89858	SIGLEC12	rs4801874	19	0	63.7	1.44884584180308e-15
8038852	89858	SIGLEC12	rs8101465	19	0	58.9	1.65892218329115e-14
8038852	89858	SIGLEC12	rs10405214	19	0	57.98	2.64796314805975e-14
8038852	89858	SIGLEC12	rs8182477	19	0	55.92	7.54807778780223e-14
8038852	89858	SIGLEC12	rs2305772	19	0	52.4	4.52723945180873e-13
8038852	89858	SIGLEC12	rs11668530	19	0	36.74	1.34981232981673e-09
8038852	89858	SIGLEC12	rs2054191	19	0	35.51	2.53744540203607e-09
8038852	89858	SIGLEC12	rs3794986	19	2.72413687854141e-05	25.42	4.61112731450966e-07
8038852	89858	SIGLEC12	rs8101768	19	5.91095926756603e-05	23.73	1.10841221290949e-06
8038852	89858	SIGLEC12	rs10413294	19	0.000221355928738785	20.2	6.97529356316554e-06
8038852	89858	SIGLEC12	rs1125620	19	0.00024511722833887	20.01	7.70382300095381e-06
8038852	89858	SIGLEC12	rs7252645	19	0.000462473231907345	18.84	1.42154415598455e-05
8038852	89858	SIGLEC12	rs6509552	19	0.00312993772767408	14.84	0.000117026897536333
8038852	89858	SIGLEC12	rs2305371	19	0.00312993772767408	14.84	0.000117026897536333
8038852	89858	SIGLEC12	rs7245838	19	0.00338187879738963	14.69	0.00012671687031126
8038852	89858	SIGLEC12	rs11667382	19	0.0137176610495215	11.79	0.000595497352140174
8038852	89858	SIGLEC12	rs10401234	19	0.0461320008128936	9.13	0.002514517197169
8038852	89858	SIGLEC12	rs12972180	19	0.049732631816043	8.96	0.00275954893530291
8137264	55365	TMEM176A	rs7806458	7	0	81.16	2.08162973710497e-19
8137264	55365	TMEM176A	rs3173833	7	0	52.86	3.58190357759495e-13
8137264	55365	TMEM176A	rs2302479	7	0	52.31	4.73954814449817e-13
8137264	55365	TMEM176A	rs12669824	7	0	51.03	9.09650243067095e-13
8137264	55365	TMEM176A	rs17173596	7	0	37.14	1.09945121949731e-09
8137264	55365	TMEM176A	rs10265670	7	0	37.1	1.12223722160506e-09
8137264	55365	TMEM176A	rs4725363	7	0	37.1	1.12223722160506e-09
8137264	55365	TMEM176A	rs4725360	7	0	35.69	2.31348515444101e-09
8137264	55365	TMEM176A	rs759011	7	0	35.09	3.14813317296628e-09
8137264	55365	TMEM176A	rs2072443	7	0	34.63	3.98713993017516e-09
8137264	55365	TMEM176A	rs9657886	7	0	34.02	5.45484854750822e-09
8137264	55365	TMEM176A	rs1046355	7	0	34.02	5.45484854750822e-09
8137264	55365	TMEM176A	rs10266177	7	0	33.02	9.12157045724741e-09
8137264	55365	TMEM176A	rs10281675	7	1.1367703091808e-05	27.53	1.54676570676922e-07
8137264	55365	TMEM176A	rs1860870	7	1.58027039709252e-05	26.77	2.29167551998044e-07
8137264	55365	TMEM176A	rs11973400	7	0.000825282199848025	17.64	2.66914980318127e-05
8137264	55365	TMEM176A	rs6965571	7	0.00188371318578552	15.89	6.7132490400422e-05
8137264	55365	TMEM176A	rs7803700	7	0.00211229115717187	15.64	7.66166491483655e-05
8137264	55365	TMEM176A	rs11772925	7	0.00229457671546255	15.48	8.33828721634602e-05
8137264	55365	TMEM176A	rs2302481	7	0.0039335812184318	14.38	0.000149380513661162
8137264	55365	TMEM176A	rs12531157	7	0.00845304398850706	12.81	0.000344771570610167
8137264	55365	TMEM176A	rs10215721	7	0.0112457993929898	12.21	0.000475340342531001
8137264	55365	TMEM176A	rs28505524	7	0.0146296298726308	11.66	0.000638583409205457
8137264	55365	TMEM176A	rs4326309	7	0.0163367511316979	11.42	0.000726576953246649
8137264	55365	TMEM176A	rs28418764	7	0.0210114795116837	10.88	0.000972082465064985
8137264	55365	TMEM176A	rs11767311	7	0.0277358908514058	10.27	0.00135210802890327
8137264	55365	TMEM176A	rs3807383	7	0.0494885356434025	8.97	0.0027444859700614
8152962	23639	LRRC6	rs11988034	8	0	81	2.25717681190769e-19
8152962	23639	LRRC6	rs1048490	8	0	81	2.25717681190769e-19
8152962	23639	LRRC6	rs10216529	8	0	81	2.25717681190769e-19
8152962	23639	LRRC6	rs3909640	8	0	70.53	4.53320122866394e-17
8152962	23639	LRRC6	rs2739024	8	0	37.01	1.17524954684363e-09
8152962	23639	LRRC6	rs2280871	8	0	35.82	2.16414852891211e-09
8152962	23639	LRRC6	rs10283307	8	0	32.8	1.02144843605476e-08
8152962	23639	LRRC6	rs11996730	8	0	31.49	2.00470021342294e-08
8152962	23639	LRRC6	rs2272681	8	1.40834357009592e-06	29.38	5.94884227286155e-08
8152962	23639	LRRC6	rs2293979	8	1.40834357009592e-06	29.38	5.94884227286155e-08
8152962	23639	LRRC6	rs11780202	8	1.24371903304866e-05	27.3	1.74211410934633e-07
8152962	23639	LRRC6	rs4736424	8	1.24371903304866e-05	27.3	1.74211410934633e-07
8152962	23639	LRRC6	rs4480107	8	1.234734169349e-05	27.22	1.81570677470069e-07
8152962	23639	LRRC6	rs7464815	8	1.58027039709252e-05	26.77	2.29167551998044e-07
8152962	23639	LRRC6	rs2357508	8	2.30114034698696e-05	26.36	2.83348076620464e-07
8152962	23639	LRRC6	rs3843562	8	3.89413924259207e-05	24.83	6.26153374965406e-07
8152962	23639	LRRC6	rs2052701	8	5.38436899002223e-05	23.87	1.03065478734066e-06
8152962	23639	LRRC6	rs7004199	8	0.000133598863470149	21.4	3.72771187238708e-06
8152962	23639	LRRC6	rs7841637	8	0.000179178919630426	20.72	5.3157875283363e-06
8152962	23639	LRRC6	rs3843561	8	0.000348698282357591	19.33	1.09964985840466e-05
8152962	23639	LRRC6	rs890210	8	0.000901369971854234	17.44	2.96520043792747e-05
8152962	23639	LRRC6	rs10097529	8	0.00106403990963408	17.05	3.64083750330445e-05
8152962	23639	LRRC6	rs2467970	8	0.00693064751149396	13.23	0.000275503811434269
8152962	23639	LRRC6	rs2467979	8	0.00693064751149396	13.23	0.000275503811434269
8152962	23639	LRRC6	rs1425706	8	0.0119015755623986	12.08	0.000509655975403886
8152962	23639	LRRC6	rs7465694	8	0.0288013728510294	10.18	0.0014197218125951
8152962	23639	LRRC6	rs4736598	8	0.0305723822659983	10.05	0.00152347941829632
8152962	23639	LRRC6	rs1425710	8	0.0324083354235823	9.92	0.00163492381750507
8152962	23639	LRRC6	rs2553600	8	0.0324083354235823	9.92	0.00163492381750507
8152962	23639	LRRC6	rs2739030	8	0.0499767279886836	8.95	0.00277469585414172
7922029	10223	GPA33	rs2281960	1	0	80.69	2.64055031428648e-19
7922029	10223	GPA33	rs3753914	1	0	55.02	1.19309568609177e-13
7922029	10223	GPA33	rs2281962	1	0	51.52	7.08714247842648e-13
7922029	10223	GPA33	rs4657625	1	0	44.56	2.46680316277661e-11
7922029	10223	GPA33	rs6666045	1	0	42.71	6.34869038731768e-11
7922029	10223	GPA33	rs12404508	1	0	37.24	1.04449221536773e-09
7922029	10223	GPA33	rs1041236	1	0	32.34	1.2942153277444e-08
7922029	10223	GPA33	rs12461	1	0	30.82	2.83105013411209e-08
7922029	10223	GPA33	rs4233414	1	1.0925651212092e-05	28.82	7.94266739836411e-08
7922029	10223	GPA33	rs11736	1	1.0925651212092e-05	28.82	7.94266739836411e-08
7922029	10223	GPA33	rs1590721	1	3.24204385067304e-05	25.27	4.98400693250765e-07
7922029	10223	GPA33	rs9287077	1	3.24204385067304e-05	25.27	4.98400693250765e-07
7922029	10223	GPA33	rs6691731	1	3.73298400038066e-05	25.06	5.55737943091326e-07
7922029	10223	GPA33	rs1410244	1	3.73298400038066e-05	25.06	5.55737943091326e-07
7922029	10223	GPA33	rs4657619	1	7.2448557359778e-05	22.87	1.73336244364305e-06
7922029	10223	GPA33	rs402031	1	9.56442909742071e-05	22.17	2.4954275902664e-06
7922029	10223	GPA33	rs2075982	1	0.000148021403729425	21.2	4.13764512977492e-06
7922029	10223	GPA33	rs11588401	1	0.00104892333849722	17.08	3.58377312396627e-05
7922029	10223	GPA33	rs16858452	1	0.00290405613363258	15	0.000107511176729501
7922029	10223	GPA33	rs3767430	1	0.00332624024965803	14.72	0.000124716302348635
7922029	10223	GPA33	rs2075981	1	0.00432366406632075	14.18	0.000166126946049492
7922029	10223	GPA33	rs4657629	1	0.00637778831820258	13.4	0.000251624298198861
7922029	10223	GPA33	rs6693185	1	0.00732077289584224	13.11	0.000293723687659695
7922029	10223	GPA33	rs10918616	1	0.0229881759601234	10.68	0.00108300061168496
7922029	10223	GPA33	rs7520897	1	0.0290598472814853	10.16	0.00143520621190949
7922029	10223	GPA33	rs3795605	1	0.0471582168406145	9.08	0.00258420049075905
8047565	150864	FAM117B	rs10189685	2	0	80.49	2.92179793032442e-19
8047565	150864	FAM117B	rs1039968	2	0	79.7	4.35800656868532e-19
8047565	150864	FAM117B	rs7568438	2	0	77.7	1.19941345520831e-18
8047565	150864	FAM117B	rs7581601	2	0	76.65	2.04106069229333e-18
8047565	150864	FAM117B	rs13432396	2	0	47.6	5.22684830990376e-12
8047565	150864	FAM117B	rs7569317	2	0	47.53	5.41685940798607e-12
8047565	150864	FAM117B	rs7602496	2	0	38.29	6.0974309211031e-10
8047565	150864	FAM117B	rs11680951	2	0	37.44	9.42687956027067e-10
8047565	150864	FAM117B	rs2351117	2	0	37.25	1.03914992407073e-09
8047565	150864	FAM117B	rs11544338	2	0	37.25	1.03914992407073e-09
8047565	150864	FAM117B	rs11685819	2	0	35.84	2.14204645998802e-09
8047565	150864	FAM117B	rs7581854	2	0	35.21	2.95999707402327e-09
8047565	150864	FAM117B	rs13035933	2	2.63624548556108e-05	25.55	4.31066053134462e-07
8047565	150864	FAM117B	rs4675297	2	0.000792662465227652	17.71	2.57270567339957e-05
8047565	150864	FAM117B	rs934287	2	0.000792662465227652	17.71	2.57270567339957e-05
8047565	150864	FAM117B	rs4673239	2	0.00107411762372532	17.03	3.67938696528001e-05
8047565	150864	FAM117B	rs6435166	2	0.00108493447935608	17.01	3.718346726238e-05
8047565	150864	FAM117B	rs12470845	2	0.0020147370448147	15.74	7.26710774543231e-05
8047565	150864	FAM117B	rs17199249	2	0.0022472698089472	15.52	8.16369284609891e-05
8047565	150864	FAM117B	rs10048682	2	0.00273990130025151	15.12	0.000100888767231574
8047565	150864	FAM117B	rs7600694	2	0.00497142681730209	13.9	0.000192798468274016
8047565	150864	FAM117B	rs12474453	2	0.00741713965865202	13.08	0.000298465454698795
8047565	150864	FAM117B	rs7579055	2	0.0167592568312195	11.36	0.000750428244841853
8047565	150864	FAM117B	rs6713203	2	0.0207352565724229	10.91	0.000956465255614222
8047565	150864	FAM117B	rs2036927	2	0.0315064928831797	9.98	0.00158249684475284
8047565	150864	FAM117B	rs4675287	2	0.0467053918871097	9.1	0.00255609494822942
8044236	9648	GCC2	rs2577613	2	0	80.32	3.18429689542698e-19
8044236	9648	GCC2	rs2718740	2	0	79.66	4.44713384989094e-19
8044236	9648	GCC2	rs2718721	2	0	79.66	4.44713384989094e-19
8044236	9648	GCC2	rs7596199	2	0	77.32	1.45386340809214e-18
8044236	9648	GCC2	rs2577594	2	0	54.06	1.94459913520399e-13
8044236	9648	GCC2	rs6747243	2	0	42.81	6.03230047901594e-11
8044236	9648	GCC2	rs1469964	2	0	42.13	8.54029260475136e-11
8044236	9648	GCC2	rs10203795	2	0	38.77	4.76799756559523e-10
8044236	9648	GCC2	rs10169264	2	0	38.77	4.76799756559523e-10
8044236	9648	GCC2	rs6754683	2	0	37.16	1.08823251879171e-09
8044236	9648	GCC2	rs2378113	2	0	34.96	3.36548497008486e-09
8044236	9648	GCC2	rs13413437	2	0	33.35	7.69778200865042e-09
8044236	9648	GCC2	rs10196756	2	0.000510212963821807	18.62	1.59538035524997e-05
8044236	9648	GCC2	rs1402464	2	0.00052729948047228	18.56	1.64639238348911e-05
8044236	9648	GCC2	rs1105109	2	0.00052729948047228	18.56	1.64639238348911e-05
8044236	9648	GCC2	rs11673744	2	0.000692943590197234	18	2.20904969985855e-05
8044236	9648	GCC2	rs13021399	2	0.0011834448150676	16.85	4.04533296662347e-05
8044236	9648	GCC2	rs7577165	2	0.00122040388852267	16.77	4.21951517012075e-05
8044236	9648	GCC2	rs6716875	2	0.00122040388852267	16.77	4.21951517012075e-05
8044236	9648	GCC2	rs6739402	2	0.00122040388852267	16.77	4.21951517012075e-05
8044236	9648	GCC2	rs4149437	2	0.00130405348807763	16.63	4.542677833575e-05
8044236	9648	GCC2	rs11123706	2	0.00220761739896596	15.55	8.03516478684197e-05
8044236	9648	GCC2	rs4395219	2	0.00231714428559189	15.46	8.42698834650494e-05
8044236	9648	GCC2	rs2465956	2	0.00374922643481513	14.48	0.000141655586856346
8044236	9648	GCC2	rs2378111	2	0.0065210553649175	13.35	0.000258422624686341
8023080	125336	LOXHD1	rs328166	18	0	80.3	3.21669071680817e-19
8023080	125336	LOXHD1	rs1078174	18	0	49.16	2.35912625240912e-12
8023080	125336	LOXHD1	rs16939675	18	0	49.16	2.35912625240912e-12
8023080	125336	LOXHD1	rs611126	18	0.000471705064322206	18.8	1.45167124992321e-05
8023080	125336	LOXHD1	rs430374	18	0.000471705064322206	18.8	1.45167124992321e-05
8023080	125336	LOXHD1	rs371346	18	0.000471705064322206	18.8	1.45167124992321e-05
8023080	125336	LOXHD1	rs644468	18	0.00548719530585718	13.71	0.000213315632190136
8023080	125336	LOXHD1	rs4121686	18	0.0336635904005552	9.83	0.00171688348924171
8023080	125336	LOXHD1	rs1073744	18	0.0426793089031939	9.3	0.00229153858040884
8059158	79411	GLB1L	rs35328001	2	0	80.23	3.33268709663529e-19
8059158	79411	GLB1L	rs8447	2	0	53.84	2.17499286134079e-13
8059158	79411	GLB1L	rs4674367	2	0	47.24	6.2805586992578e-12
8059158	79411	GLB1L	rs13027600	2	0	31.44	2.05699282459919e-08
8059158	79411	GLB1L	rs6436140	2	0	31.44	2.05699282459919e-08
8059158	79411	GLB1L	rs1983298	2	1.39889458135313e-06	29.28	6.26388824951322e-08
8059158	79411	GLB1L	rs2292606	2	1.39889458135313e-06	29.28	6.26388824951322e-08
8059158	79411	GLB1L	rs7591986	2	2.47398637465678e-05	25.92	3.55862993007685e-07
8059158	79411	GLB1L	rs3210652	2	7.07089111683652e-05	22.94	1.67137415695063e-06
8059158	79411	GLB1L	rs6436121	2	0.000971716786081743	17.26	3.25977356170059e-05
8059158	79411	GLB1L	rs13419988	2	0.00136325696315186	16.54	4.76345253572963e-05
8059158	79411	GLB1L	rs1043160	2	0.00149160100717826	16.38	5.18292427384967e-05
8059158	79411	GLB1L	rs3731900	2	0.00292080454164171	14.99	0.000108082411285363
8059158	79411	GLB1L	rs7017	2	0.00292080454164171	14.99	0.000108082411285363
8059158	79411	GLB1L	rs11236	2	0.00311556903583165	14.85	0.000116408069911784
8059158	79411	GLB1L	rs1127102	2	0.00412637550888079	14.27	0.000158368955016585
8059158	79411	GLB1L	rs1127101	2	0.00412637550888079	14.27	0.000158368955016585
8059158	79411	GLB1L	rs6436123	2	0.00412637550888079	14.27	0.000158368955016585
8059158	79411	GLB1L	rs10170244	2	0.00412637550888079	14.27	0.000158368955016585
8059158	79411	GLB1L	rs13029742	2	0.0142975834242126	11.71	0.000621651197291592
8059158	79411	GLB1L	rs2293081	2	0.0312089412612515	10	0.00156540225800255
8059158	79411	GLB1L	rs10799	2	0.0463192501379108	9.12	0.00252829962171089
7894341	23326	USP22	rs2291037	17	0	79.93	3.87911851598756e-19
7894341	23326	USP22	rs899335	17	0	73.64	9.374557471408e-18
7894341	23326	USP22	rs1044414	17	0	73.64	9.374557471408e-18
7894341	23326	USP22	rs3612	17	0	73.64	9.374557471408e-18
7894341	23326	USP22	rs961004	17	0	69.39	8.07972805872705e-17
7894341	23326	USP22	rs7223388	17	0	58.6	1.93216469143002e-14
7894341	23326	USP22	rs7209129	17	0	32.29	1.32795003461573e-08
7894341	23326	USP22	rs9911289	17	1.44470920935925e-05	26.84	2.21015023610636e-07
7894341	23326	USP22	rs4985959	17	1.88631024190747e-05	26.51	2.62177422676745e-07
7894341	23326	USP22	rs11867648	17	3.76505382263549e-05	25.04	5.61532227030078e-07
7894341	23326	USP22	rs11204328	17	0.000292618578445585	19.66	9.25178607997454e-06
7894341	23326	USP22	rs4985940	17	0.000351199602676837	19.32	1.10542390635286e-05
7894341	23326	USP22	rs11656064	17	0.000764704534217584	17.79	2.46676326593996e-05
7894341	23326	USP22	rs899343	17	0.00106403990963408	17.05	3.64083750330445e-05
7894341	23326	USP22	rs6587119	17	0.00183938217589	15.94	6.5382275915256e-05
7894341	23326	USP22	rs1045162	17	0.011559623008097	12.15	0.000490878644840285
7991837	4833	NME4	rs4984871	16	0	79.8	4.14292725204717e-19
7991837	4833	NME4	rs4984666	16	0	79.8	4.14292725204717e-19
7991837	4833	NME4	rs390499	16	0	76.84	1.85384542866352e-18
7991837	4833	NME4	rs5841	16	0	53.26	2.92196206312611e-13
7991837	4833	NME4	rs7196718	16	0	40.35	2.12305435662732e-10
7991837	4833	NME4	rs873477	16	0	34.16	5.07617126470047e-09
7991837	4833	NME4	rs3785290	16	0	34.16	5.07617126470047e-09
7991837	4833	NME4	rs12719806	16	0	34.15	5.10232413658511e-09
7991837	4833	NME4	rs1204508	16	0	30.83	2.81649905157888e-08
7991837	4833	NME4	rs1204504	16	1.44824937945907e-06	29.87	4.62006384068102e-08
7991837	4833	NME4	rs3743890	16	1.16824188505059e-05	27.97	1.23210879766489e-07
7991837	4833	NME4	rs7196963	16	1.15660316508871e-05	27.82	1.33142619459688e-07
7991837	4833	NME4	rs1573736	16	0.000501887380011033	18.66	1.56225728321066e-05
7991837	4833	NME4	rs3785301	16	0.00231714428559189	15.46	8.42698834650494e-05
7991837	4833	NME4	rs8044341	16	0.00273990130025151	15.12	0.000100888767231574
7991837	4833	NME4	rs754295	16	0.00273990130025151	15.12	0.000100888767231574
7991837	4833	NME4	rs3852766	16	0.00341897116254403	14.67	0.000128068499674024
7991837	4833	NME4	rs2178725	16	0.00475322755280398	13.99	0.000183785507011936
7991837	4833	NME4	rs9934520	16	0.00497142681730209	13.9	0.000192798468274016
7991837	4833	NME4	rs12719809	16	0.0088290484797689	12.73	0.00035983654358314
7991837	4833	NME4	rs758033	16	0.0157791004645986	11.5	0.000695961899274327
7991837	4833	NME4	rs7206329	16	0.0278604121371583	10.26	0.00135945679989927
7991837	4833	NME4	rs2885415	16	0.0286886492898923	10.19	0.00141204315230712
8180379	439921	MXRA7	rs1005645	17	0	79.66	4.44713384989094e-19
8180379	439921	MXRA7	rs2240773	17	0	79.66	4.44713384989094e-19
8180379	439921	MXRA7	rs9910053	17	0	62.87	2.20810007970247e-15
8180379	439921	MXRA7	rs237057	17	0	60.81	6.28578098692861e-15
8180379	439921	MXRA7	rs1014390	17	0	49.65	1.83770087612487e-12
8180379	439921	MXRA7	rs2286593	17	0	41.51	1.17269526831641e-10
8180379	439921	MXRA7	rs9897045	17	0	40.08	2.43772066802741e-10
8180379	439921	MXRA7	rs11077850	17	0	35.68	2.32539122359477e-09
8180379	439921	MXRA7	rs2240775	17	0	30.58	3.20379371164106e-08
8180379	439921	MXRA7	rs2240774	17	0	30.58	3.20379371164106e-08
8180379	439921	MXRA7	rs2286585	17	0	30.58	3.20379371164106e-08
8180379	439921	MXRA7	rs7211963	17	0	30.48	3.37326250785575e-08
8180379	439921	MXRA7	rs11868472	17	1.08554428606223e-05	28.71	8.40685006366786e-08
8180379	439921	MXRA7	rs7215451	17	1.08554428606223e-05	28.71	8.40685006366786e-08
8180379	439921	MXRA7	rs1476788	17	1.14865240237483e-05	27.71	1.40932300240207e-07
8180379	439921	MXRA7	rs2429452	17	2.51657031192355e-05	26.11	3.22509382243824e-07
8180379	439921	MXRA7	rs3744061	17	2.75144221876538e-05	25.39	4.68339605327895e-07
8180379	439921	MXRA7	rs9898576	17	4.91322804794997e-05	24.06	9.33800443858624e-07
8180379	439921	MXRA7	rs12937733	17	5.0543954009165e-05	24	9.63357008643094e-07
8180379	439921	MXRA7	rs7214860	17	5.9301108692637e-05	23.69	1.13169050346115e-06
8180379	439921	MXRA7	rs8067445	17	6.82837557658158e-05	23.25	1.42250447889016e-06
8180379	439921	MXRA7	rs2240769	17	7.36038421240109e-05	22.76	1.83546534042477e-06
8180379	439921	MXRA7	rs9913445	17	0.000114675263260431	21.77	3.07368882264629e-06
8180379	439921	MXRA7	rs2079778	17	0.000376026433661819	19.19	1.18331656771899e-05
8180379	439921	MXRA7	rs717571	17	0.000403910449317488	19.07	1.26010213444802e-05
8180379	439921	MXRA7	rs12450896	17	0.000433579194585845	18.94	1.34894474231705e-05
8180379	439921	MXRA7	rs9915915	17	0.000438261783364823	18.92	1.36316048321319e-05
8180379	439921	MXRA7	rs2532443	17	0.00119341539098222	16.83	4.08818895582069e-05
8180379	439921	MXRA7	rs8073763	17	0.00188371318578552	15.89	6.7132490400422e-05
8180379	439921	MXRA7	rs2410996	17	0.00286533915060207	15.03	0.000105815638847168
8180379	439921	MXRA7	rs12951774	17	0.00304649376273421	14.9	0.000113362985350017
8180379	439921	MXRA7	rs4633757	17	0.00575486738951849	13.61	0.000224983889387423
8180379	439921	MXRA7	rs471943	17	0.00767934903257663	13.01	0.000309831941764685
8069340	54059	YBEY	rs2839181	21	0	79.63	4.51517383851318e-19
8069340	54059	YBEY	rs2250213	21	0	73.8	8.64466011033439e-18
8069340	54059	YBEY	rs2839196	21	0	73.59	9.6150570903028e-18
8069340	54059	YBEY	rs2839160	21	0	66.93	2.8132104110464e-16
8069340	54059	YBEY	rs2839155	21	0	62.38	2.83184560477767e-15
8069340	54059	YBEY	rs2968	21	0	51.8	6.1451809407757e-13
8069340	54059	YBEY	rs2839173	21	0	43.04	5.36320475007018e-11
8069340	54059	YBEY	rs2839193	21	0	38.46	5.58874790964934e-10
8069340	54059	YBEY	rs2839178	21	0	37.37	9.77136758405319e-10
8069340	54059	YBEY	rs11702450	21	0	34.86	3.54285200294979e-09
8069340	54059	YBEY	rs9975588	21	0	34.86	3.54285200294979e-09
8069340	54059	YBEY	rs9717	21	0	33.54	6.98133826231968e-09
8069340	54059	YBEY	rs2254524	21	0	33.54	6.98133826231968e-09
8069340	54059	YBEY	rs914247	21	0	32.9	9.70232674883178e-09
8069340	54059	YBEY	rs11701361	21	0	30.35	3.6070697183212e-08
8069340	54059	YBEY	rs9980536	21	1.4191786262174e-06	29.52	5.53426623311952e-08
8069340	54059	YBEY	rs2839217	21	1.33726706895741e-05	27	2.03455461454443e-07
8069340	54059	YBEY	rs2839201	21	1.89389170532373e-05	26.57	2.54159891366241e-07
8069340	54059	YBEY	rs2298695	21	2.60226309788381e-05	25.71	3.96765799562077e-07
8069340	54059	YBEY	rs4819236	21	5.38436899002223e-05	23.87	1.03065478734066e-06
8069340	54059	YBEY	rs2249057	21	9.08647436274055e-05	22.39	2.2252965231211e-06
8069340	54059	YBEY	rs11701058	21	0.000655911596605903	18.15	2.04169428403451e-05
8069340	54059	YBEY	rs2277824	21	0.000680991849711723	18.04	2.1631185317599e-05
8069340	54059	YBEY	rs2839179	21	0.000680991849711723	18.04	2.1631185317599e-05
8069340	54059	YBEY	rs2839169	21	0.0009042990434674	17.43	2.98084046328019e-05
8069340	54059	YBEY	rs2298694	21	0.00113090341750163	16.93	3.87837735775578e-05
8069340	54059	YBEY	rs2839227	21	0.00178573726989635	16	6.33424836662398e-05
8069340	54059	YBEY	rs11700399	21	0.0030580942684619	14.89	0.000113965520208619
8069340	54059	YBEY	rs17182739	21	0.00419446087750427	14.24	0.000160913548981421
8069340	54059	YBEY	rs2839235	21	0.00982028488558221	12.5	0.000406952017444959
8069340	54059	YBEY	rs2839159	21	0.0135895619743438	11.81	0.000589134325084672
8069340	54059	YBEY	rs2839158	21	0.0162610809426748	11.43	0.000722676857441187
8069340	54059	YBEY	rs2249060	21	0.0177410621551529	11.25	0.000796230157590812
8069340	54059	YBEY	rs2839207	21	0.0409665310821804	9.39	0.00218172205470305
8069340	54059	YBEY	rs11089056	21	0.0409665310821804	9.39	0.00218172205470305
8069340	54059	YBEY	rs3747007	21	0.0409665310821804	9.39	0.00218172205470305
8043244	84913	ATOH8	rs4240202	2	0	79.53	4.74958433778497e-19
8043244	84913	ATOH8	rs10180451	2	0	79.53	4.74958433778497e-19
8043244	84913	ATOH8	rs11127	2	0	77.71	1.19335642569857e-18
8043244	84913	ATOH8	rs1866140	2	0	67.15	2.51615304758807e-16
8043244	84913	ATOH8	rs7577293	2	0	52.22	4.96182008188544e-13
8043244	84913	ATOH8	rs1030862	2	0	40.87	1.62699638004542e-10
8043244	84913	ATOH8	rs2164807	2	0	40.75	1.73003441394324e-10
8043244	84913	ATOH8	rs10188985	2	0	40.14	2.36398522754495e-10
8043244	84913	ATOH8	rs751249	2	0	40.04	2.48815238164218e-10
8043244	84913	ATOH8	rs934774	2	0	33.03	9.07477523639614e-09
8043244	84913	ATOH8	rs1866138	2	0	32.81	1.01620730177547e-08
8043244	84913	ATOH8	rs2366812	2	0	32.73	1.05890235375168e-08
8043244	84913	ATOH8	rs12714149	2	0	30.93	2.67504580174267e-08
8043244	84913	ATOH8	rs4525696	2	1.21051039940849e-05	28.52	9.27356005591358e-08
8043244	84913	ATOH8	rs17026595	2	1.19376344713407e-05	28.32	1.0282807788294e-07
8043244	84913	ATOH8	rs13430978	2	1.16654538282774e-05	27.95	1.24490958159157e-07
8043244	84913	ATOH8	rs6759087	2	1.14935858192312e-05	27.72	1.40205663541318e-07
8043244	84913	ATOH8	rs17026540	2	0.000149662393607617	21.17	4.20292169133499e-06
8043244	84913	ATOH8	rs11887600	2	0.000405958554638961	19.06	1.26672247020768e-05
8043244	84913	ATOH8	rs11887686	2	0.000530611700666007	18.55	1.65505228665311e-05
8043244	84913	ATOH8	rs3024791	2	0.00075102969767497	17.83	2.4154471407965e-05
8043244	84913	ATOH8	rs6714324	2	0.00432366406632075	14.18	0.000166126946049492
8043244	84913	ATOH8	rs1561283	2	0.0128568984278766	11.93	0.0005523717683883
8043244	84913	ATOH8	rs4832005	2	0.0409665310821804	9.39	0.00218172205470305
7985213	1138	CHRNA5	rs12907966	15	0	79.24	5.50050710624403e-19
7985213	1138	CHRNA5	rs4887062	15	0	78.48	8.08122831388774e-19
7985213	1138	CHRNA5	rs12906951	15	0	77.63	1.24268254034704e-18
7985213	1138	CHRNA5	rs12916483	15	0	77.63	1.24268254034704e-18
7985213	1138	CHRNA5	rs4886571	15	0	77.63	1.24268254034704e-18
7985213	1138	CHRNA5	rs8053	15	0	77.6	1.26170118489169e-18
7985213	1138	CHRNA5	rs3813571	15	0	76.53	2.16892960407658e-18
7985213	1138	CHRNA5	rs12915366	15	0	75.25	4.14730340935192e-18
7985213	1138	CHRNA5	rs6495306	15	0	56.41	5.88304114577384e-14
7985213	1138	CHRNA5	rs680244	15	0	56.41	5.88304114577384e-14
7985213	1138	CHRNA5	rs6495307	15	0	51.98	5.60688292485664e-13
7985213	1138	CHRNA5	rs3743077	15	0	51.98	5.60688292485664e-13
7985213	1138	CHRNA5	rs11637635	15	0	35.44	2.63029328385889e-09
7985213	1138	CHRNA5	rs615470	15	0	35.44	2.63029328385889e-09
7985213	1138	CHRNA5	rs660652	15	0	35.44	2.63029328385889e-09
7985213	1138	CHRNA5	rs8034191	15	0	33.62	6.70002765408491e-09
7985213	1138	CHRNA5	rs472054	15	0	33.42	7.4256401598324e-09
7985213	1138	CHRNA5	rs3743074	15	0	32.86	9.90402891801459e-09
7985213	1138	CHRNA5	rs11633223	15	0	32.79	1.02671664464843e-08
7985213	1138	CHRNA5	rs931794	15	0	31.73	1.7716429814239e-08
7985213	1138	CHRNA5	rs2036527	15	0	31.73	1.7716429814239e-08
7985213	1138	CHRNA5	rs8023462	15	0	31.4	2.0998090499014e-08
7985213	1138	CHRNA5	rs950776	15	1.37879849053133e-06	29.02	7.16348916631406e-08
7985213	1138	CHRNA5	rs1948	15	1.19376344713407e-05	28.32	1.0282807788294e-07
7985213	1138	CHRNA5	rs951266	15	0.000111628126962136	21.82	2.99462279210377e-06
7985213	1138	CHRNA5	rs7163730	15	0.000203575226204503	20.46	6.08905756736946e-06
7985213	1138	CHRNA5	rs16969968	15	0.000235423576849135	20.09	7.38819702387491e-06
7985213	1138	CHRNA5	rs1051730	15	0.000235423576849135	20.09	7.38819702387491e-06
7985213	1138	CHRNA5	rs7181405	15	0.000440739934114188	18.91	1.37032467716007e-05
7985213	1138	CHRNA5	rs8038920	15	0.000655911596605903	18.15	2.04169428403451e-05
7985213	1138	CHRNA5	rs922691	15	0.000752424435571389	17.82	2.42817473247548e-05
7985213	1138	CHRNA5	rs667282	15	0.00290405613363258	15	0.000107511176729501
7985213	1138	CHRNA5	rs3743079	15	0.0112457993929898	12.21	0.000475340342531001
7985213	1138	CHRNA5	rs6495308	15	0.0152474106650808	11.57	0.000670244183511452
7985213	1138	CHRNA5	rs8032156	15	0.0199902415946605	10.99	0.000916048107126706
7985213	1138	CHRNA5	rs12914385	15	0.0374880594686041	9.59	0.00195639946250663
7985213	1138	CHRNA5	rs8192475	15	0.0398756535448298	9.45	0.0021114910066706
7985213	1138	CHRNA5	rs12900519	15	0.0494885356434025	8.97	0.0027444859700614
8126296	340206	TREML3P	rs1872241	6	0	79.17	5.69889141762803e-19
8126296	340206	TREML3P	rs9369265	6	0	79.17	5.69889141762803e-19
8126296	340206	TREML3P	rs2101269	6	0	79.17	5.69889141762803e-19
8126296	340206	TREML3P	rs7769759	6	0	79.17	5.69889141762803e-19
8126296	340206	TREML3P	rs1968871	6	0	78.46	8.16346130629806e-19
8126296	340206	TREML3P	rs9349180	6	0	75.4	3.84390006108515e-18
8126296	340206	TREML3P	rs3807040	6	0	61.02	5.64979250596939e-15
8126296	340206	TREML3P	rs4714443	6	0	49.55	1.93379862044293e-12
8126296	340206	TREML3P	rs4711666	6	0	46.1	1.12368454551893e-11
8126296	340206	TREML3P	rs595024	6	0	34.43	4.41859881626177e-09
8126296	340206	TREML3P	rs6939973	6	0	33.82	6.04541640646803e-09
8126296	340206	TREML3P	rs1982755	6	0.00197826345070483	15.79	7.07755952561944e-05
8126296	340206	TREML3P	rs11753659	6	0.00197826345070483	15.79	7.07755952561944e-05
8126296	340206	TREML3P	rs3997700	6	0.00200745979195099	15.75	7.22879388261805e-05
8126296	340206	TREML3P	rs4714432	6	0.00338187879738963	14.69	0.00012671687031126
8126296	340206	TREML3P	rs1982756	6	0.00767934903257663	13.01	0.000309831941764685
8126296	340206	TREML3P	rs9367097	6	0.0217069556632386	10.81	0.0010095330253805
8126296	340206	TREML3P	rs11962624	6	0.0261526900564806	10.4	0.00126015313761034
8126296	340206	TREML3P	rs9381042	6	0.0277358908514058	10.27	0.00135210802890327
8126296	340206	TREML3P	rs2253676	6	0.0332591110739936	9.86	0.0016891110581565
8126296	340206	TREML3P	rs2803496	6	0.0332591110739936	9.86	0.0016891110581565
8126296	340206	TREML3P	rs9357349	6	0.046506499462928	9.11	0.00254215872705992
8126296	340206	TREML3P	rs13200807	6	0.046506499462928	9.11	0.00254215872705992
8003722	63826	SRR	rs12450028	17	0	78.93	6.43501076910815e-19
8003722	63826	SRR	rs17834627	17	0	70.63	4.30914164759575e-17
8003722	63826	SRR	rs1885987	17	0	54.83	1.31419336903633e-13
8003722	63826	SRR	rs8081273	17	0	50.41	1.24756889266632e-12
8003722	63826	SRR	rs216193	17	0	43.69	3.84732636323584e-11
8003722	63826	SRR	rs2224770	17	0	43.69	3.84732636323584e-11
8003722	63826	SRR	rs7218436	17	0	32.17	1.41255092928783e-08
8003722	63826	SRR	rs216219	17	0	31.19	2.33968230107566e-08
8003722	63826	SRR	rs12451892	17	1.2216708591866e-05	27.06	1.97237243674176e-07
8003722	63826	SRR	rs11655813	17	2.46240750812928e-05	25.85	3.69004696612718e-07
8003722	63826	SRR	rs391300	17	0.00037168321124067	19.22	1.16486573671996e-05
8003722	63826	SRR	rs9303064	17	0.000512179922982735	18.61	1.60377076480288e-05
8003722	63826	SRR	rs7213791	17	0.00102595874090729	17.13	3.4906563926596e-05
8003722	63826	SRR	rs5015342	17	0.00404266337132239	14.32	0.000154217682550425
8003722	63826	SRR	rs3744276	17	0.00404266337132239	14.32	0.000154217682550425
8003722	63826	SRR	rs1056321	17	0.00404266337132239	14.32	0.000154217682550425
8003722	63826	SRR	rs170040	17	0.00510060467479157	13.85	0.000197996736945992
8003722	63826	SRR	rs1984749	17	0.00598919994487868	13.53	0.000234780046924878
8003722	63826	SRR	rs2236376	17	0.013226635959939	11.87	0.00057045412526219
8003722	63826	SRR	rs17834425	17	0.0148045412732086	11.63	0.000648965547607567
8003722	63826	SRR	rs12946712	17	0.0428455095459213	9.29	0.00230408160661262
8003722	63826	SRR	rs413016	17	0.0463192501379108	9.12	0.00252829962171089
7909318	722	C4BPA	rs3813948	1	0	78.74	7.08464501698982e-19
7909318	722	C4BPA	rs11120211	1	0	78.74	7.08464501698982e-19
7909318	722	C4BPA	rs17020983	1	0	78.74	7.08464501698982e-19
7909318	722	C4BPA	rs11120218	1	0	49.28	2.21913491024689e-12
7909318	722	C4BPA	rs2808470	1	1.16909013616202e-05	27.98	1.22575795375176e-07
7909318	722	C4BPA	rs2842704	1	0.00352198241377694	14.61	0.000132211108336988
7909318	722	C4BPA	rs3748672	1	0.0183611108772416	11.17	0.000831306272542032
7937508	977	CD151	rs7924806	11	0	78.72	7.15673410179491e-19
7937508	977	CD151	rs6762	11	0	76.7	1.99003368612913e-18
7937508	977	CD151	rs1130698	11	0	75.77	3.18706606493629e-18
7937508	977	CD151	rs1130663	11	0	75.13	4.40718596671742e-18
7937508	977	CD151	rs3059	11	0	75.13	4.40718596671742e-18
7937508	977	CD151	rs1130276	11	0	74.84	5.10449572618941e-18
7937508	977	CD151	rs4075289	11	0	74.31	6.67644510907843e-18
7937508	977	CD151	rs1130719	11	0	73.48	1.01661053004873e-17
7937508	977	CD151	rs28558789	11	0	72.73	1.48657101410651e-17
7937508	977	CD151	rs5030779	11	0	69.67	7.01042858309485e-17
7937508	977	CD151	rs7126805	11	0	60.02	9.38983633828393e-15
7937508	977	CD151	rs12577104	11	0	33.18	8.40101817868127e-09
7937508	977	CD151	rs6591	11	7.0267773418979e-05	22.98	1.63695570183652e-06
7937508	977	CD151	rs7478765	11	0.000829719783519505	17.63	2.68322100680363e-05
7937508	977	CD151	rs11246327	11	0.00112491081960953	16.94	3.85800086425266e-05
7937508	977	CD151	rs6597982	11	0.00136325696315186	16.54	4.76345253572963e-05
7937508	977	CD151	rs10902222	11	0.00360479501663482	14.56	0.000135766171851441
7937508	977	CD151	rs4963206	11	0.00387001090504965	14.41	0.000147019515501453
7937508	977	CD151	rs7946095	11	0.00444210965807058	14.13	0.000170601183355712
7937508	977	CD151	rs4963159	11	0.00896056642739605	12.7	0.000365655575738477
7937508	977	CD151	rs7942159	11	0.0121543955410436	12.04	0.000520709715916055
7937508	977	CD151	rs7946354	11	0.0294914420730799	10.13	0.00145875407641659
7937508	977	CD151	rs1138714	11	0.0324083354235823	9.92	0.00163492381750507
7937508	977	CD151	rs11246316	11	0.0329970878582202	9.88	0.00167084938990645
8112902	1719	DHFR	rs836794	5	0	78.48	8.08122831388774e-19
8112902	1719	DHFR	rs1677703	5	0	77.85	1.1117014376688e-18
8112902	1719	DHFR	rs1650666	5	0	77.85	1.1117014376688e-18
8112902	1719	DHFR	rs1222809	5	0	76.6	2.09339652025155e-18
8112902	1719	DHFR	rs863215	5	0	76.6	2.09339652025155e-18
8112902	1719	DHFR	rs1478834	5	0	76.6	2.09339652025155e-18
8112902	1719	DHFR	rs1382539	5	0	76.6	2.09339652025155e-18
8112902	1719	DHFR	rs863214	5	0	74.36	6.50946879835442e-18
8112902	1719	DHFR	rs181747	5	0	54.84	1.30752357145857e-13
8112902	1719	DHFR	rs1232027	5	0	52.66	3.96586467996637e-13
8112902	1719	DHFR	rs1650723	5	0	46.95	7.28209895536034e-12
8112902	1719	DHFR	rs13164793	5	5.38436899002223e-05	23.87	1.03065478734066e-06
8112902	1719	DHFR	rs2035256	5	7.23325424069571e-05	22.84	1.76062992136336e-06
8112902	1719	DHFR	rs26784	5	0.000180985990773147	20.68	5.42800099642587e-06
8112902	1719	DHFR	rs11951910	5	0.000380492242683526	19.16	1.2020608932658e-05
8112902	1719	DHFR	rs7712332	5	0.00052729948047228	18.56	1.64639238348911e-05
8112902	1719	DHFR	rs7709909	5	0.00052729948047228	18.56	1.64639238348911e-05
8112902	1719	DHFR	rs249209	5	0.000591865903960524	18.36	1.82856717508468e-05
8112902	1719	DHFR	rs836788	5	0.00347077984691349	14.64	0.000130123208455477
8112902	1719	DHFR	rs249219	5	0.00627161916977058	13.44	0.000246315621673815
8112902	1719	DHFR	rs6151735	5	0.0107216710756545	12.31	0.000450537972796575
8112902	1719	DHFR	rs6151599	5	0.020383437116539	10.95	0.000936036148900412
8112902	1719	DHFR	rs1650647	5	0.0279849334229108	10.25	0.00136684600686612
8112902	1719	DHFR	rs380691	5	0.0451228381188624	9.18	0.00244674023644867
8112902	1719	DHFR	rs185105	5	0.0469318043638621	9.09	0.00257010872276484
8112902	1719	DHFR	rs836817	5	0.0486143934399093	9.01	0.00268506419345467
8112902	1719	DHFR	rs865644	5	0.0486143934399093	9.01	0.00268506419345467
8160213	158219	TTC39B	rs686030	9	0	78.29	8.89711200131345e-19
8160213	158219	TTC39B	rs585002	9	0	50.83	1.00722388085716e-12
8160213	158219	TTC39B	rs638491	9	0	39.1	4.02643994721708e-10
8160213	158219	TTC39B	rs641579	9	0	32.2	1.39090755598991e-08
8160213	158219	TTC39B	rs2245641	9	1.45583303180913e-05	26.96	2.07709724391592e-07
8160213	158219	TTC39B	rs7023109	9	6.3746575345739e-05	23.45	1.28202723548682e-06
8160213	158219	TTC39B	rs7870745	9	7.0443258413138e-05	23.13	1.51409858813542e-06
8160213	158219	TTC39B	rs10122040	9	0.0061434267725954	13.48	0.000241119801670391
8160213	158219	TTC39B	rs682553	9	0.00642705139661864	13.38	0.000254321729089974
8160213	158219	TTC39B	rs682092	9	0.00642705139661864	13.38	0.000254321729089974
8160213	158219	TTC39B	rs10810367	9	0.00752927230881566	13.05	0.000303284407545946
8160213	158219	TTC39B	rs10114494	9	0.00790991595701955	12.95	0.000319921493410303
8160213	158219	TTC39B	rs1215177	9	0.0101081862903376	12.44	0.000420235783146286
8160213	158219	TTC39B	rs10962014	9	0.0103311692087654	12.39	0.00043163925417527
8160213	158219	TTC39B	rs7022687	9	0.0104612753939292	12.36	0.000438630690703207
8160213	158219	TTC39B	rs12375629	9	0.0107216710756545	12.31	0.000450537972796575
8160213	158219	TTC39B	rs2849049	9	0.0108288533801607	12.29	0.000455391735964188
8160213	158219	TTC39B	rs1122677	9	0.0221668517379751	10.76	0.00103717383123023
8160213	158219	TTC39B	rs7864179	9	0.0484229740308488	9.02	0.00267041393141957
8006736	11072	DUSP14	rs2522966	17	0	77.78	1.15180534036568e-18
8006736	11072	DUSP14	rs853195	17	0	77.78	1.15180534036568e-18
8006736	11072	DUSP14	rs853214	17	0	74.57	5.85258444523715e-18
8006736	11072	DUSP14	rs1063215	17	0	71.82	2.35750619514228e-17
8006736	11072	DUSP14	rs9890344	17	0	47.34	5.96818130623003e-12
8006736	11072	DUSP14	rs853231	17	0	45.65	1.41386073772885e-11
8006736	11072	DUSP14	rs3094501	17	1.08891410138145e-05	28.78	8.10841262922798e-08
8006736	11072	DUSP14	rs1048701	17	0.000109890271619528	21.9	2.87233923313971e-06
8006736	11072	DUSP14	rs712039	17	0.000401862343996015	19.08	1.25351654466604e-05
8006736	11072	DUSP14	rs2074409	17	0.0017073916784578	16.09	6.04021482776116e-05
8006736	11072	DUSP14	rs2074411	17	0.00237844785014931	15.41	8.65291736037396e-05
8006736	11072	DUSP14	rs1051849	17	0.00312993772767408	14.84	0.000117026897536333
8006736	11072	DUSP14	rs12453417	17	0.00326396662440848	14.76	0.000122098244104891
8006736	11072	DUSP14	rs1051838	17	0.00686132473105315	13.25	0.00027257986971028
8006736	11072	DUSP14	rs829165	17	0.00693064751149396	13.23	0.000275503811434269
8006736	11072	DUSP14	rs7211875	17	0.00693064751149396	13.23	0.000275503811434269
8006736	11072	DUSP14	rs853197	17	0.00783140796413938	12.97	0.000316522021639725
8006736	11072	DUSP14	rs4074605	17	0.0276113695656533	10.28	0.00134479946913223
8140386	51657	STYXL1	rs7788926	7	0	77.77	1.15765140826485e-18
8140386	51657	STYXL1	rs7794040	7	0	77.77	1.15765140826485e-18
8140386	51657	STYXL1	rs3801472	7	0	77.77	1.15765140826485e-18
8140386	51657	STYXL1	rs8509	7	0	68.89	1.04111394897806e-16
8140386	51657	STYXL1	rs17148944	7	0	56.75	4.94890877430947e-14
8140386	51657	STYXL1	rs7804781	7	0	50.7	1.0761956058758e-12
8140386	51657	STYXL1	rs9649679	7	0	50.7	1.0761956058758e-12
8140386	51657	STYXL1	rs6978677	7	7.50751883883045e-05	22.71	1.88384941491372e-06
8140386	51657	STYXL1	rs17685	7	0.000330911320331196	19.41	1.0545344016382e-05
8140386	51657	STYXL1	rs7785025	7	0.00178573726989635	16	6.33424836662398e-05
8140386	51657	STYXL1	rs10227345	7	0.00319795668578688	14.8	0.00011953550181303
8140386	51657	STYXL1	rs1104878	7	0.00389173570445012	14.4	0.000147802310334454
8140386	51657	STYXL1	rs6953665	7	0.00389173570445012	14.4	0.000147802310334454
8140386	51657	STYXL1	rs10952840	7	0.00389173570445012	14.4	0.000147802310334454
8140386	51657	STYXL1	rs10476	7	0.00405908423521033	14.31	0.000155039077744762
8140386	51657	STYXL1	rs10954732	7	0.00632852523978653	13.42	0.000248955699431865
8140386	51657	STYXL1	rs6953065	7	0.00977101211693862	12.51	0.000404779603894183
7992293	79652	TMEM204	rs3784828	16	0	77.39	1.40323878091313e-18
7992293	79652	TMEM204	rs1016499	16	0	67.7	1.90363537956392e-16
7992293	79652	TMEM204	rs10903010	16	0	67.7	1.90363537956392e-16
7992293	79652	TMEM204	rs9932984	16	0	50.5	1.1916479393546e-12
7992293	79652	TMEM204	rs1057610	16	0	50.5	1.1916479393546e-12
7992293	79652	TMEM204	rs9927202	16	0	45.84	1.28316483066147e-11
7992293	79652	TMEM204	rs17135416	16	0	43.55	4.13264194514215e-11
7992293	79652	TMEM204	rs2235646	16	0	39.12	3.98540352726935e-10
7992293	79652	TMEM204	rs2294625	16	0	37.8	7.83817734335519e-10
7992293	79652	TMEM204	rs2745111	16	0	30.83	2.81649905157888e-08
7992293	79652	TMEM204	rs11865609	16	0	30.23	3.83727824379316e-08
7992293	79652	TMEM204	rs9940288	16	0	30.23	3.83727824379316e-08
7992293	79652	TMEM204	rs12926146	16	0	30.23	3.83727824379316e-08
7992293	79652	TMEM204	rs3743511	16	1.41647742793576e-06	29.48	5.64967085303368e-08
7992293	79652	TMEM204	rs2667666	16	2.63972000235063e-05	25.57	4.26620988119553e-07
7992293	79652	TMEM204	rs13332134	16	3.92948809464031e-05	24.62	6.98232959986772e-07
7992293	79652	TMEM204	rs3169425	16	3.92948809464031e-05	24.62	6.98232959986772e-07
7992293	79652	TMEM204	rs2072986	16	5.8174147480089e-05	23.78	1.07998841111999e-06
7992293	79652	TMEM204	rs2235637	16	7.06631837609446e-05	23.11	1.52992942640367e-06
7992293	79652	TMEM204	rs9922740	16	0.000139593040645013	21.32	3.88655419024484e-06
7992293	79652	TMEM204	rs2281230	16	0.000481424609352091	18.74	1.49806864807792e-05
7992293	79652	TMEM204	rs2248128	16	0.0017073916784578	16.09	6.04021482776116e-05
7992293	79652	TMEM204	rs2294604	16	0.00218245516595591	15.57	7.95061232433368e-05
7992293	79652	TMEM204	rs2235641	16	0.00524196554525339	13.8	0.000203336229894922
7992293	79652	TMEM204	rs9454	16	0.0155711528401002	11.53	0.000684820140778964
7992293	79652	TMEM204	rs1053730	16	0.0155711528401002	11.53	0.000684820140778964
7992293	79652	TMEM204	rs2745103	16	0.025302151179879	10.47	0.00121328718533289
7992293	79652	TMEM204	rs2667675	16	0.025302151179879	10.47	0.00121328718533289
7992293	79652	TMEM204	rs2235639	16	0.027263430488928	10.31	0.00132311282878373
7992293	79652	TMEM204	rs2745101	16	0.0339917962988098	9.81	0.00173565506134093
8126452	5190	PEX6	rs2395943	6	0	77.26	1.4987075919963e-18
8126452	5190	PEX6	rs9471976	6	0	71.5	2.7725813116781e-17
8126452	5190	PEX6	rs6941212	6	0	69.85	6.3990099599675e-17
8126452	5190	PEX6	rs1129187	6	0	69.85	6.3990099599675e-17
8126452	5190	PEX6	rs3763236	6	0	62.01	3.41717580595272e-15
8126452	5190	PEX6	rs4711731	6	0	44.29	2.8315898821728e-11
8126452	5190	PEX6	rs2234185	6	0	43.79	3.6556812565915e-11
8126452	5190	PEX6	rs13199873	6	0	41.87	9.75478695824922e-11
8126452	5190	PEX6	rs9462853	6	0	31.83	1.68273473976342e-08
8126452	5190	PEX6	rs9381225	6	0	30.34	3.62571349756454e-08
8126452	5190	PEX6	rs9471969	6	1.8913848453349e-05	26.55	2.56804718306475e-07
8126452	5190	PEX6	rs9462851	6	0.00991883042286939	12.48	0.000411332197233919
8126452	5190	PEX6	rs9471966	6	0.00991883042286939	12.48	0.000411332197233919
7909628	28982	FLVCR1	rs1890932	1	0	77.21	1.53713290802702e-18
7909628	28982	FLVCR1	rs10902	1	0	74.82	5.15646851333392e-18
7909628	28982	FLVCR1	rs12042181	1	0	57.98	2.64796314805975e-14
7909628	28982	FLVCR1	rs12038225	1	0	48.78	2.86344923162151e-12
7909628	28982	FLVCR1	rs10864004	1	0	38.77	4.76799756559523e-10
7909628	28982	FLVCR1	rs7524203	1	0	33.94	5.6838065618046e-09
7909628	28982	FLVCR1	rs1284852	1	0	32.5	1.19192530585499e-08
7909628	28982	FLVCR1	rs1047881	1	0	31.66	1.83666411813724e-08
7909628	28982	FLVCR1	rs1284855	1	1.25267290387544e-05	27.02	2.01361191113556e-07
7909628	28982	FLVCR1	rs12140722	1	2.46395761265904e-05	25.86	3.67097935134648e-07
7909628	28982	FLVCR1	rs6679951	1	2.46395761265904e-05	25.86	3.67097935134648e-07
7909628	28982	FLVCR1	rs11120067	1	2.46395761265904e-05	25.86	3.67097935134648e-07
7909628	28982	FLVCR1	rs4951639	1	0.000127117986639709	21.52	3.50157660459455e-06
7909628	28982	FLVCR1	rs10864002	1	0.000127117986639709	21.52	3.50157660459455e-06
7909628	28982	FLVCR1	rs2884675	1	0.000127117986639709	21.52	3.50157660459455e-06
7909628	28982	FLVCR1	rs3207090	1	0.000670072182995091	18.09	2.10705133469847e-05
7909628	28982	FLVCR1	rs10863997	1	0.00308683165214678	14.87	0.000115180278096597
7909628	28982	FLVCR1	rs12128410	1	0.00308683165214678	14.87	0.000115180278096597
7909628	28982	FLVCR1	rs1532951	1	0.00308683165214678	14.87	0.000115180278096597
7909628	28982	FLVCR1	rs7515115	1	0.00308683165214678	14.87	0.000115180278096597
7909628	28982	FLVCR1	rs6694190	1	0.00308683165214678	14.87	0.000115180278096597
7909628	28982	FLVCR1	rs4951651	1	0.0183611108772416	11.17	0.000831306272542032
7909628	28982	FLVCR1	rs1284851	1	0.0377946862546533	9.57	0.00197782782502971
7909628	28982	FLVCR1	rs11808846	1	0.0482315546217884	9.03	0.00265584481612203
8117435	11118	BTN3A2	rs9366653	6	0	77.21	1.53713290802702e-18
8117435	11118	BTN3A2	rs9379856	6	0	77.21	1.53713290802702e-18
8117435	11118	BTN3A2	rs9379859	6	0	77.21	1.53713290802702e-18
8117435	11118	BTN3A2	rs12176317	6	0	77.21	1.53713290802702e-18
8117435	11118	BTN3A2	rs9393713	6	0	77.21	1.53713290802702e-18
8117435	11118	BTN3A2	rs2073529	6	0	77.21	1.53713290802702e-18
8117435	11118	BTN3A2	rs1979	6	0	77.21	1.53713290802702e-18
8117435	11118	BTN3A2	rs9393714	6	0	76.05	2.76572316215181e-18
8117435	11118	BTN3A2	rs9358938	6	0	70.19	5.38587755681217e-17
[truncated: 23,016 more rows]
