# Supplementary material for: Insight into Genotype-Phenotype Associations through eQTL Mapping in Multiple Cell Types in Health and Immune-Mediated Disease
Source: PLoS Genet. 2016 Mar 25;12(3):e1005908. doi: 10.1371/journal.pgen.1005908 (PMC4807835; doi:10.1371/journal.pgen.1005908)
Supplement: S1 Data — Compressed tarball containing a folder of eQTL summary statistics from each analysis. (GZ) [file pgen.1005908.s027.gz › S1_data/IBD_HV_all_cis_max_n/Joint_neutrophil_allcis_maxn.txt]

PROBEID	ENTREZID	SYMBOL	snps	chr	fdr	scores	pval
7909318	722	C4BPA	rs3813948	1	0	95.46	1.50909869677792e-22
7909318	722	C4BPA	rs11120211	1	0	95.46	1.50909869677792e-22
7909318	722	C4BPA	rs17020983	1	0	95.46	1.50909869677792e-22
7909318	722	C4BPA	rs11120218	1	0	59.9	9.98014519835822e-15
7909318	722	C4BPA	rs2808470	1	0	38.96	4.32578728091494e-10
7909318	722	C4BPA	rs2842704	1	0.00189388814312898	16.76	4.24181159869127e-05
7909318	722	C4BPA	rs2842754	1	0.0211799126527747	11.7	0.000625000978493236
7909318	722	C4BPA	rs4259650	1	0.0252334276946251	11.3	0.000775070909245685
8054356	84804	MFSD9	rs2732824	2	0	94.55	2.38979108176005e-22
8054356	84804	MFSD9	rs955915	2	0	94.55	2.38979108176005e-22
8054356	84804	MFSD9	rs7607987	2	0	74.46	6.18794383840245e-18
8054356	84804	MFSD9	rs11123946	2	0	74.46	6.18794383840245e-18
8054356	84804	MFSD9	rs2540299	2	0	70.52	4.55623843519303e-17
8054356	84804	MFSD9	rs2540290	2	0	70.52	4.55623843519303e-17
8054356	84804	MFSD9	rs6759290	2	0	59.16	1.45358775033264e-14
8054356	84804	MFSD9	rs10173702	2	0	59.04	1.54499129407126e-14
8054356	84804	MFSD9	rs2080292	2	0	39.04	4.15210486696162e-10
8054356	84804	MFSD9	rs2080291	2	0	39.04	4.15210486696162e-10
8054356	84804	MFSD9	rs2732822	2	0	39.04	4.15210486696162e-10
8054356	84804	MFSD9	rs2540321	2	0	39.04	4.15210486696162e-10
8054356	84804	MFSD9	rs2540319	2	0	37.31	1.00766581440504e-09
8054356	84804	MFSD9	rs6757508	2	2.24793037246155e-06	27.96	1.23849261640415e-07
8054356	84804	MFSD9	rs2732839	2	1.50217442631278e-05	26.53	2.59477132569628e-07
8054356	84804	MFSD9	rs2540277	2	1.50217442631278e-05	26.53	2.59477132569628e-07
8054356	84804	MFSD9	rs2540304	2	3.76427898918473e-05	25.54	4.33305967071969e-07
8054356	84804	MFSD9	rs878539	2	0.000548735384138911	19.44	1.03809938400423e-05
8054356	84804	MFSD9	rs2732846	2	0.00342423025758742	15.57	7.95061232433368e-05
8054356	84804	MFSD9	rs2732860	2	0.00741376915332284	13.92	0.000190757856102902
8054356	84804	MFSD9	rs4140836	2	0.0162735476900119	12.28	0.000457838370858115
7995539	64127	NOD2	rs1981760	16	0	90.39	1.95551990542152e-21
7995539	64127	NOD2	rs7202124	16	0	85.27	2.60282438204997e-20
7995539	64127	NOD2	rs2111234	16	0	70.68	4.20130113413981e-17
7995539	64127	NOD2	rs2302759	16	0	32.64	1.10908571516519e-08
7995539	64127	NOD2	rs5743266	16	0.000109783956150818	22.71	1.88384941491372e-06
7995539	64127	NOD2	rs7194886	16	0.000218845470853695	21.28	3.96850476218244e-06
7995539	64127	NOD2	rs13380741	16	0.000321125128518047	20.51	5.93205261558505e-06
7995539	64127	NOD2	rs4785224	16	0.000460911831017957	19.75	8.82616942133937e-06
7995539	64127	NOD2	rs2066843	16	0.000496849499773419	19.64	9.3491319446793e-06
7995539	64127	NOD2	rs3785142	16	0.00151730011384321	17.21	3.34670051629867e-05
7995539	64127	NOD2	rs11647841	16	0.00243796057229058	16.24	5.58033552467249e-05
7995539	64127	NOD2	rs1861757	16	0.00243796057229058	16.24	5.58033552467249e-05
7995539	64127	NOD2	rs2076756	16	0.0108948971420081	13.14	0.000289057857888992
7995539	64127	NOD2	rs4027241	16	0.0112923519503915	13.05	0.000303284407545946
7995539	64127	NOD2	rs1109863	16	0.0202616567396557	11.79	0.000595497352140174
7995539	64127	NOD2	rs4785452	16	0.0275527089028067	11.1	0.000863277193872524
7995539	64127	NOD2	rs3135499	16	0.0376704759976279	10.4	0.00126015313761034
7950447	143570	XRRA1	rs4483614	11	0	89.5	3.06638471055455e-21
7950447	143570	XRRA1	rs2298746	11	0	89.5	3.06638471055455e-21
7950447	143570	XRRA1	rs4387374	11	0	84.37	4.10327014992593e-20
7950447	143570	XRRA1	rs10899060	11	0	82.37	1.12853750818557e-19
7950447	143570	XRRA1	rs4944961	11	0	77.48	1.34073231733788e-18
7950447	143570	XRRA1	rs3814726	11	0	74.87	5.02751741584114e-18
7950447	143570	XRRA1	rs590105	11	8.74547960211051e-05	23.25	1.42250447889016e-06
7950447	143570	XRRA1	rs594144	11	0.000142156219821641	22.14	2.53472851633503e-06
7950447	143570	XRRA1	rs9444	11	0.000179470420458838	21.75	3.1058986680388e-06
7950447	143570	XRRA1	rs2033532	11	0.000180438518301988	21.73	3.13844718917099e-06
7950447	143570	XRRA1	rs1292895	11	0.000201019486920714	21.51	3.51988359689623e-06
7950447	143570	XRRA1	rs529488	11	0.000201019486920714	21.51	3.51988359689623e-06
7950447	143570	XRRA1	rs488115	11	0.00057641520266391	19.35	1.08819245517575e-05
7950447	143570	XRRA1	rs487226	11	0.00278101778043511	15.97	6.43542517660351e-05
7950447	143570	XRRA1	rs564229	11	0.00390904126600287	15.29	9.22033317029663e-05
7950447	143570	XRRA1	rs571250	11	0.00778551156597035	13.83	0.000200115372719061
7950447	143570	XRRA1	rs512780	11	0.00885847250206279	13.56	0.000231057097157748
7950447	143570	XRRA1	rs605954	11	0.00910725378163754	13.5	0.00023856345402871
7950447	143570	XRRA1	rs113187	11	0.0153808164304455	12.4	0.000429333848898369
7950447	143570	XRRA1	rs7952209	11	0.0223290371832895	11.58	0.000666649416127071
7950447	143570	XRRA1	rs544115	11	0.0307910729762077	10.86	0.000982636948162923
8112615	8507	ENC1	rs10079609	5	0	89.11	3.73458392171828e-21
8112615	8507	ENC1	rs10942714	5	0	89.11	3.73458392171828e-21
8112615	8507	ENC1	rs6864196	5	0	89.11	3.73458392171828e-21
8112615	8507	ENC1	rs10474420	5	0	86.18	1.64280740303934e-20
8112615	8507	ENC1	rs1039320	5	0	84.75	3.38579105642979e-20
8112615	8507	ENC1	rs6895845	5	0	82.76	9.26459264555653e-20
8112615	8507	ENC1	rs17645885	5	0	69.63	7.15404748936257e-17
8112615	8507	ENC1	rs7704467	5	0	33.63	6.66567158852467e-09
8112615	8507	ENC1	rs452166	5	8.71938576008704e-05	23.26	1.41512724930294e-06
8112615	8507	ENC1	rs13173835	5	9.90143647891557e-05	22.96	1.65407513641327e-06
8112615	8507	ENC1	rs300245	5	0.0134147063656079	12.69	0.00036761627064854
8112615	8507	ENC1	rs4704147	5	0.0173633765084204	12.13	0.000496171199567146
8112615	8507	ENC1	rs2173671	5	0.0439201336492128	10.04	0.00153177203545223
7953914	387837	CLEC12B	rs7313235	12	0	83.37	6.80468650022096e-20
7953914	387837	CLEC12B	rs7957464	12	0	68.68	1.15809484211567e-16
7953914	387837	CLEC12B	rs12578560	12	0	66.43	3.62542219350752e-16
7953914	387837	CLEC12B	rs617956	12	2.27469788657166e-06	28.07	1.17005634546069e-07
7953914	387837	CLEC12B	rs611819	12	2.71553504915152e-05	25.98	3.44972705484545e-07
7953914	387837	CLEC12B	rs526157	12	3.94875601561677e-05	25.02	5.67387082226538e-07
7953914	387837	CLEC12B	rs17205511	12	7.72041108784332e-05	23.51	1.24266200359457e-06
7953914	387837	CLEC12B	rs479624	12	7.82831228988964e-05	23.49	1.25564718261391e-06
7953914	387837	CLEC12B	rs4764179	12	0.000206294169048722	21.45	3.63176022029081e-06
7953914	387837	CLEC12B	rs592206	12	0.000350336957479541	20.31	6.58554923424521e-06
7953914	387837	CLEC12B	rs10772223	12	0.001078528022866	17.91	2.31600990441062e-05
7953914	387837	CLEC12B	rs678208	12	0.00192968979101467	16.71	4.35508316787095e-05
7953914	387837	CLEC12B	rs1979592	12	0.00228243420956188	16.38	5.18292427384967e-05
7953914	387837	CLEC12B	rs650368	12	0.0025767609327978	16.12	5.94528574935696e-05
7953914	387837	CLEC12B	rs521040	12	0.00484429355073937	14.83	0.000117649036627626
7953914	387837	CLEC12B	rs684134	12	0.00928544992419842	13.46	0.000243703757206372
7953914	387837	CLEC12B	rs560906	12	0.0104806687232336	13.22	0.00027697761801865
7953914	387837	CLEC12B	rs2200745	12	0.0145887961486613	12.52	0.000402618889069256
7953914	387837	CLEC12B	rs607567	12	0.0228280609710063	11.53	0.000684820140778964
7953914	387837	CLEC12B	rs479499	12	0.0228280609710063	11.53	0.000684820140778964
7953914	387837	CLEC12B	rs524994	12	0.030222073125925	10.9	0.000961642600724615
7953914	387837	CLEC12B	rs594537	12	0.030222073125925	10.9	0.000961642600724615
7953914	387837	CLEC12B	rs1060648	12	0.030222073125925	10.9	0.000961642600724615
7953914	387837	CLEC12B	rs2012504	12	0.0349034222925839	10.58	0.00114317659735665
8075089	24144	TFIP11	rs2097470	22	0	83.04	8.04096894127272e-20
8075089	24144	TFIP11	rs1046453	22	0	58.41	2.12806578880269e-14
8075089	24144	TFIP11	rs3747129	22	0	58.41	2.12806578880269e-14
8075089	24144	TFIP11	rs2283817	22	2.36862113198635e-06	28.69	8.49412212622635e-08
8075089	24144	TFIP11	rs134145	22	0.00609132818330798	14.34	0.000152588014722543
8075089	24144	TFIP11	rs5761524	22	0.00938383757645351	13.44	0.000246315621673815
8075089	24144	TFIP11	rs732933	22	0.00997667641721173	13.32	0.0002625901774147
8075089	24144	TFIP11	rs4822736	22	0.0116784499943114	12.99	0.000313158969130093
8075089	24144	TFIP11	rs7288210	22	0.024047930583797	11.41	0.00073049831487217
8075089	24144	TFIP11	rs3752523	22	0.0242887063938871	11.38	0.000742391172649204
8075089	24144	TFIP11	rs8139804	22	0.0284718329824791	11.03	0.000896491477678826
7908779	6051	RNPEP	rs11586632	1	0	82.5	1.05670134490906e-19
7908779	6051	RNPEP	rs7529387	1	0	80.51	2.89237465063647e-19
7908779	6051	RNPEP	rs3795621	1	0	47.69	4.9923164519578e-12
7908779	6051	RNPEP	rs10920303	1	0	47.03	6.99084039256475e-12
7908779	6051	RNPEP	rs6689634	1	0	42.68	6.44680769620688e-11
7908779	6051	RNPEP	rs2819365	1	0	30.5	3.33866507248015e-08
7908779	6051	RNPEP	rs10920300	1	0	30.23	3.83727824379316e-08
7908779	6051	RNPEP	rs12754196	1	4.02866793896444e-05	25.27	4.98400693250765e-07
7908779	6051	RNPEP	rs12734984	1	0.000101666227979054	22.91	1.6976635524187e-06
7908779	6051	RNPEP	rs7513	1	0.000749231441739326	18.69	1.53786902226958e-05
7908779	6051	RNPEP	rs9427715	1	0.00552758966964151	14.54	0.000137215004729985
7908779	6051	RNPEP	rs1130790	1	0.00589104370094601	14.41	0.000147019515501453
7908779	6051	RNPEP	rs4131469	1	0.00589104370094601	14.41	0.000147019515501453
7908779	6051	RNPEP	rs12090635	1	0.00704312942508569	14.03	0.000179917150200662
7908779	6051	RNPEP	rs2819360	1	0.00943303140258105	13.43	0.000247632114738288
7908779	6051	RNPEP	rs1045893	1	0.0118673899006517	12.96	0.000318217180315067
7908779	6051	RNPEP	rs10920285	1	0.0296080833100465	10.94	0.000941101693891732
8137271	26	AOC1	rs7806458	7	0	81.98	1.37470755071885e-19
8137271	26	AOC1	rs3173833	7	0	59.54	1.19833515767109e-14
8137271	26	AOC1	rs2302479	7	0	53.87	2.14203508737503e-13
8137271	26	AOC1	rs12669824	7	0	36.92	1.23076938151488e-09
8137271	26	AOC1	rs10281675	7	0	34.1	5.23512660406258e-09
8137271	26	AOC1	rs17173596	7	0	32.56	1.15568958796992e-08
8137271	26	AOC1	rs10265670	7	0	32.2	1.39090755598991e-08
8137271	26	AOC1	rs4725363	7	0	32.2	1.39090755598991e-08
8137271	26	AOC1	rs4725360	7	0	30.79	2.875156807653e-08
8137271	26	AOC1	rs2072443	7	2.41407695618193e-06	29.03	7.12660620626496e-08
8137271	26	AOC1	rs2302481	7	5.1017883612998e-05	24.23	8.54902173305355e-07
8137271	26	AOC1	rs10215721	7	0.000166379698363156	21.84	2.96357069680132e-06
8137271	26	AOC1	rs10266177	7	0.000335532111525437	20.4	6.28297952984214e-06
8137271	26	AOC1	rs7803700	7	0.00463290380049232	14.93	0.000111574549918584
8137271	26	AOC1	rs12531157	7	0.0162735476900119	12.28	0.000457838370858115
8137271	26	AOC1	rs2888674	7	0.0215723644058949	11.66	0.000638583409205457
8137271	26	AOC1	rs4326309	7	0.0268835044464941	11.16	0.000835799229945754
7939184	55346	TCP11L1	rs1033717	11	0	81.84	1.47561657375498e-19
7939184	55346	TCP11L1	rs7127111	11	0	81.84	1.47561657375498e-19
7939184	55346	TCP11L1	rs10836020	11	0	81.84	1.47561657375498e-19
7939184	55346	TCP11L1	rs7127229	11	0	71.48	2.80082770606245e-17
7939184	55346	TCP11L1	rs966191	11	0	41.16	1.40263803080484e-10
7939184	55346	TCP11L1	rs2273536	11	0	41.16	1.40263803080484e-10
7939184	55346	TCP11L1	rs1064005	11	0	41.16	1.40263803080484e-10
7939184	55346	TCP11L1	rs6484637	11	0	41.16	1.40263803080484e-10
7939184	55346	TCP11L1	rs7926030	11	0	40.31	2.16696960355763e-10
7939184	55346	TCP11L1	rs11826269	11	0	33.31	7.8577534845014e-09
7939184	55346	TCP11L1	rs4755351	11	0	33.31	7.8577534845014e-09
7939184	55346	TCP11L1	rs2273549	11	2.31530483657174e-06	28.3	1.03895985488738e-07
7939184	55346	TCP11L1	rs12365818	11	2.01581456647233e-05	26.32	2.89277489116312e-07
7939184	55346	TCP11L1	rs3117655	11	0.000193351306407771	21.58	3.39372352779869e-06
7939184	55346	TCP11L1	rs3758741	11	0.000409528014673982	20	7.74421643104408e-06
7939184	55346	TCP11L1	rs7103953	11	0.000409528014673982	20	7.74421643104408e-06
7939184	55346	TCP11L1	rs17336103	11	0.00161386026419504	17.09	3.56495213359172e-05
7939184	55346	TCP11L1	rs2273544	11	0.0331742048451455	10.69	0.00107716206063366
7983594	1854	DUT	rs964611	15	0	81.68	1.60004507705652e-19
7983594	1854	DUT	rs8032357	15	0	79.04	6.0865035623192e-19
7983594	1854	DUT	rs12592155	15	0	79.04	6.0865035623192e-19
7983594	1854	DUT	rs4775749	15	0	78.8	6.87270672452522e-19
7983594	1854	DUT	rs4775748	15	0	76.25	2.49932667383548e-18
7983594	1854	DUT	rs12917438	15	0	76.25	2.49932667383548e-18
7983594	1854	DUT	rs12441867	15	0	71.43	2.87270956321129e-17
7983594	1854	DUT	rs2279366	15	0	65.65	5.38549747478465e-16
7983594	1854	DUT	rs3784621	15	0	64.39	1.02074912671648e-15
7983594	1854	DUT	rs8039653	15	0	63.16	1.90579499166769e-15
7983594	1854	DUT	rs6493311	15	0	60.46	7.50889297471365e-15
7983594	1854	DUT	rs8034192	15	0	59.97	9.63142998905183e-15
7983594	1854	DUT	rs8032420	15	0	59.97	9.63142998905183e-15
7983594	1854	DUT	rs6493317	15	0	59.97	9.63142998905183e-15
7983594	1854	DUT	rs6493318	15	0	59.97	9.63142998905183e-15
7983594	1854	DUT	rs8040405	15	0	59.97	9.63142998905183e-15
7983594	1854	DUT	rs10152424	15	0	59.97	9.63142998905183e-15
7983594	1854	DUT	rs4775754	15	0	58.73	1.80862681993683e-14
7983594	1854	DUT	rs6493316	15	0	57.61	3.19596621165842e-14
7983594	1854	DUT	rs3784616	15	0	57.3	3.74155231361827e-14
7983594	1854	DUT	rs11637235	15	0	51.14	8.60077130063255e-13
7983594	1854	DUT	rs1531916	15	0	49.94	1.58519908582888e-12
7983594	1854	DUT	rs1426721	15	0	44.34	2.76018357925121e-11
7983594	1854	DUT	rs11070629	15	0	44.13	3.07275333357091e-11
7983594	1854	DUT	rs11633336	15	0	44.13	3.07275333357091e-11
7983594	1854	DUT	rs959324	15	0	43.4	4.4618813863213e-11
7983594	1854	DUT	rs2279369	15	0	41.86	9.80480374069911e-11
7983594	1854	DUT	rs12593807	15	0	41.86	9.80480374069911e-11
7983594	1854	DUT	rs6493314	15	0	41.86	9.80480374069911e-11
7983594	1854	DUT	rs17350938	15	0	41.86	9.80480374069911e-11
7983594	1854	DUT	rs919129	15	0.000327181286630014	20.47	6.05732637404157e-06
7901219	387338	NSUN4	rs17361749	1	0	81.36	1.88127374803814e-19
7901219	387338	NSUN4	rs7515284	1	0	78.48	8.08122831388774e-19
7901219	387338	NSUN4	rs17361763	1	0	78.48	8.08122831388774e-19
7901219	387338	NSUN4	rs5013330	1	0	78.48	8.08122831388774e-19
7901219	387338	NSUN4	rs17361833	1	0	78.48	8.08122831388774e-19
7901219	387338	NSUN4	rs12062	1	0	78.48	8.08122831388774e-19
7901219	387338	NSUN4	rs17361887	1	0	78.48	8.08122831388774e-19
7901219	387338	NSUN4	rs1053624	1	0	76.65	2.04106069229333e-18
7901219	387338	NSUN4	rs12142240	1	0	60.54	7.20984268924384e-15
7901219	387338	NSUN4	rs10252	1	0	34.24	4.87172363530987e-09
7901219	387338	NSUN4	rs1535737	1	0	31.47	2.02545553585472e-08
7901219	387338	NSUN4	rs3863641	1	0	31.33	2.17689689318267e-08
7901219	387338	NSUN4	rs3766246	1	0.000340845068658187	20.37	6.38225317213909e-06
7901219	387338	NSUN4	rs11211262	1	0.0025166599252484	16.18	5.75990458671445e-05
7901219	387338	NSUN4	rs4660344	1	0.00281286731224766	15.95	6.50377788222436e-05
7901219	387338	NSUN4	rs3737744	1	0.00354103722400554	15.5	8.25052538926224e-05
7901219	387338	NSUN4	rs11576941	1	0.00795401543828957	13.79	0.000204421414313996
7901219	387338	NSUN4	rs9793263	1	0.0163361215843356	12.27	0.000460298270945067
7901219	387338	NSUN4	rs9865	1	0.0201598216058861	11.8	0.000592307210799939
7901219	387338	NSUN4	rs2295465	1	0.0207718949933155	11.74	0.000611710236759771
7901219	387338	NSUN4	rs1048771	1	0.0233545959492722	11.48	0.000703491300047234
7901219	387338	NSUN4	rs11542623	1	0.0233545959492722	11.48	0.000703491300047234
7912937	11240	PADI2	rs2235910	1	0	81.07	2.17862289568746e-19
7912937	11240	PADI2	rs737428	1	0	81.07	2.17862289568746e-19
7912937	11240	PADI2	rs2014725	1	0	77.74	1.17536830344556e-18
7912937	11240	PADI2	rs11203297	1	0	39.81	2.79908305576491e-10
7912937	11240	PADI2	rs2076614	1	0	32.77	1.03733484592513e-08
7912937	11240	PADI2	rs2016693	1	0.000180930895353597	21.7	3.18791281850512e-06
7912937	11240	PADI2	rs2076617	1	0.000678434674649812	19	1.3071845366763e-05
7912937	11240	PADI2	rs4920608	1	0.00267253931362012	16.05	6.16916269986505e-05
7912937	11240	PADI2	rs2746543	1	0.00276543111532309	15.98	6.40152023719794e-05
7912937	11240	PADI2	rs12073028	1	0.00848362078894663	13.65	0.000220241320452157
7912937	11240	PADI2	rs7516087	1	0.0105376348539543	13.21	0.000278459372405033
7912937	11240	PADI2	rs2235927	1	0.0105376348539543	13.21	0.000278459372405033
7912937	11240	PADI2	rs2235926	1	0.0105376348539543	13.21	0.000278459372405033
7912937	11240	PADI2	rs9435739	1	0.0112923519503915	13.05	0.000303284407545946
7912937	11240	PADI2	rs11203290	1	0.0193050525378482	11.9	0.000561339441359351
7912937	11240	PADI2	rs12408879	1	0.0353495924893913	10.55	0.00116188087415646
7912937	11240	PADI2	rs926702	1	0.0358047471284201	10.51	0.00118730255330827
7912937	11240	PADI2	rs4920653	1	0.0389209466849606	10.33	0.00130885206134917
8126296	340206	TREML3P	rs1872241	6	0	80.67	2.66741115317687e-19
8126296	340206	TREML3P	rs9369265	6	0	80.67	2.66741115317687e-19
8126296	340206	TREML3P	rs2101269	6	0	80.67	2.66741115317687e-19
8126296	340206	TREML3P	rs7769759	6	0	80.67	2.66741115317687e-19
8126296	340206	TREML3P	rs9349180	6	0	78.85	6.70094420003514e-19
8126296	340206	TREML3P	rs1968871	6	0	74.46	6.18794383840245e-18
8126296	340206	TREML3P	rs3807040	6	0	55.29	1.03996319992224e-13
8126296	340206	TREML3P	rs4714443	6	0	42.06	8.85153804565297e-11
8126296	340206	TREML3P	rs4711666	6	0	32.36	1.28096301730476e-08
8126296	340206	TREML3P	rs595024	6	0	31.35	2.15458697566965e-08
8126296	340206	TREML3P	rs6939973	6	1.23360195384447e-05	26.77	2.29167551998044e-07
8126296	340206	TREML3P	rs9367097	6	2.41557837695186e-05	26.17	3.12642106847131e-07
8126296	340206	TREML3P	rs11962624	6	3.77849946702834e-05	25.56	4.28837746924832e-07
8126296	340206	TREML3P	rs9357349	6	0.000118432009718523	22.58	2.01572112398219e-06
8126296	340206	TREML3P	rs13200807	6	0.000118432009718523	22.58	2.01572112398219e-06
8126296	340206	TREML3P	rs9296359	6	0.000382854155945757	20.12	7.2732127335214e-06
8126296	340206	TREML3P	rs9381042	6	0.000620684350046703	19.17	1.19577988616355e-05
8126296	340206	TREML3P	rs1982756	6	0.00492824390278648	14.79	0.000120171066371006
8126296	340206	TREML3P	rs2253676	6	0.0074908177297453	13.9	0.000192798468274016
8126296	340206	TREML3P	rs2803496	6	0.0074908177297453	13.9	0.000192798468274016
8171834	6133	RPL9	rs10517522	4	0	80.14	3.48799446715563e-19
8171834	6133	RPL9	rs4975017	4	0	80.11	3.54135606101532e-19
8171834	6133	RPL9	rs17618369	4	0	68.46	1.29477479467587e-16
8171834	6133	RPL9	rs1048140	4	0	36.05	1.92318787447803e-09
8171834	6133	RPL9	rs2608830	4	6.25585413538214e-05	23.92	1.00423036233106e-06
8171834	6133	RPL9	rs11940694	4	7.69323855427188e-05	23.52	1.23622000394849e-06
8171834	6133	RPL9	rs2687964	4	0.000124458481628155	22.4	2.21374012308886e-06
8171834	6133	RPL9	rs6817264	4	0.000125571210521636	22.39	2.2252965231211e-06
8171834	6133	RPL9	rs13129975	4	0.000129162142708132	22.35	2.27213051903961e-06
8171834	6133	RPL9	rs2259073	4	0.000268448006129916	20.92	4.78868667925341e-06
8171834	6133	RPL9	rs936380	4	0.000322871427494813	20.5	5.96312513750342e-06
8171834	6133	RPL9	rs2687965	4	0.00212457836078769	16.52	4.81396072394149e-05
8171834	6133	RPL9	rs1450	4	0.00305083541614047	15.78	7.11506710952253e-05
8171834	6133	RPL9	rs13135439	4	0.0061852175990818	14.31	0.000155039077744762
8171834	6133	RPL9	rs13149518	4	0.0061852175990818	14.31	0.000155039077744762
8171834	6133	RPL9	rs6844176	4	0.0135700796878847	12.66	0.000373562215098037
8171834	6133	RPL9	rs4975021	4	0.0152449921028456	12.42	0.000424760239759923
8171834	6133	RPL9	rs10019815	4	0.0200163853910238	11.82	0.000585978600525646
8171834	6133	RPL9	rs17431867	4	0.0207718949933155	11.74	0.000611710236759771
8171834	6133	RPL9	rs749915	4	0.0233545959492722	11.48	0.000703491300047234
8171834	6133	RPL9	rs13101951	4	0.0273043436526196	11.12	0.0008540178680977
8171834	6133	RPL9	rs13147477	4	0.0316693426736361	10.8	0.00101500094711307
8171834	6133	RPL9	rs2249563	4	0.0352314048422483	10.56	0.00115561195933326
8171834	6133	RPL9	rs7669821	4	0.039546976107976	10.29	0.00133753089711483
7904314	8458	TTF2	rs3754109	1	0	79.98	3.78218784837471e-19
7904314	8458	TTF2	rs2274253	1	0	79.98	3.78218784837471e-19
7904314	8458	TTF2	rs1004986	1	2.49529296688605e-05	26.15	3.15897109330174e-07
7904314	8458	TTF2	rs2244501	1	3.75716875026293e-05	25.53	4.35557549377035e-07
7904314	8458	TTF2	rs12118664	1	0.00536518835465857	14.61	0.000132211108336988
7904314	8458	TTF2	rs1289663	1	0.00894057109341354	13.54	0.000233532394669139
7904314	8458	TTF2	rs1289658	1	0.00906502714124098	13.51	0.000237295539993408
7904314	8458	TTF2	rs2477725	1	0.0153808164304455	12.4	0.000429333848898369
7904314	8458	TTF2	rs4659126	1	0.0345754397429194	10.6	0.00113087660052791
7904314	8458	TTF2	rs7546885	1	0.0446926834075948	10	0.00156540225800255
7904314	8458	TTF2	rs1342736	1	0.0475886473970387	9.85	0.00169831759403785
7960832	170482	CLEC4C	rs12310416	12	0	79.93	3.87911851598756e-19
7960832	170482	CLEC4C	rs6488608	12	0	65.53	5.72360289755107e-16
7960832	170482	CLEC4C	rs7300836	12	0	34.1	5.23512660406258e-09
7960832	170482	CLEC4C	rs10744034	12	0	33.99	5.53960491277072e-09
7960832	170482	CLEC4C	rs1894823	12	0	30.56	3.2369910389184e-08
7960832	170482	CLEC4C	rs12367053	12	0.000185303437531998	21.65	3.27210010175672e-06
7960832	170482	CLEC4C	rs11835452	12	0.000988423234724096	18.15	2.04169428403451e-05
7960832	170482	CLEC4C	rs11055677	12	0.00648370303341197	14.21	0.000163499321912546
7960832	170482	CLEC4C	rs17199006	12	0.0230466652968578	11.51	0.000692227779118755
7960832	170482	CLEC4C	rs4883431	12	0.0322888081294014	10.76	0.00103717383123023
7960832	170482	CLEC4C	rs10772662	12	0.0334761370472299	10.67	0.00108887117634521
8099887	6133	RPL9	rs10517522	4	0	79.82	4.1012026732262e-19
8099887	6133	RPL9	rs4975017	4	0	79.73	4.29233563991895e-19
8099887	6133	RPL9	rs17618369	4	0	68	1.63495532172454e-16
8099887	6133	RPL9	rs1048140	4	0	36.48	1.54240786607212e-09
8099887	6133	RPL9	rs11940694	4	4.73048734113292e-05	24.48	7.50852120738755e-07
8099887	6133	RPL9	rs2608830	4	5.89434657678511e-05	24.06	9.33800443858624e-07
8099887	6133	RPL9	rs13129975	4	6.32135266196406e-05	23.91	1.00946033113607e-06
8099887	6133	RPL9	rs6817264	4	7.38272632411305e-05	23.59	1.19205406581177e-06
8099887	6133	RPL9	rs2687964	4	0.000130977062299298	22.27	2.36878612426395e-06
8099887	6133	RPL9	rs936380	4	0.000194896815959627	21.57	3.41146474599894e-06
8099887	6133	RPL9	rs2259073	4	0.000256831737905845	20.99	4.61686883210534e-06
8099887	6133	RPL9	rs2687965	4	0.00145213876102142	17.29	3.208710330961e-05
8099887	6133	RPL9	rs1450	4	0.00229463016977497	16.37	5.21034215273181e-05
8099887	6133	RPL9	rs13135439	4	0.00324032556559597	15.66	7.58106573312438e-05
8099887	6133	RPL9	rs13149518	4	0.00324032556559597	15.66	7.58106573312438e-05
8099887	6133	RPL9	rs6844176	4	0.00803518830269077	13.77	0.000206609319880227
8099887	6133	RPL9	rs4975021	4	0.0155166407580454	12.38	0.000433957150545919
8099887	6133	RPL9	rs749915	4	0.0185876014727444	11.98	0.000537745839636684
8099887	6133	RPL9	rs10019815	4	0.0203634918734253	11.78	0.000598704844102237
8099887	6133	RPL9	rs13101951	4	0.0212780255910548	11.69	0.000628368989557224
8099887	6133	RPL9	rs17431867	4	0.0262809319552338	11.21	0.000813577196899886
8099887	6133	RPL9	rs7669821	4	0.0264172149462112	11.2	0.000817973319994396
8099887	6133	RPL9	rs2249563	4	0.0364456070180053	10.47	0.00121328718533289
8099887	6133	RPL9	rs13123782	4	0.0439201336492128	10.04	0.00153177203545223
8099887	6133	RPL9	rs6823497	4	0.0439201336492128	10.04	0.00153177203545223
8099887	6133	RPL9	rs13147477	4	0.0439201336492128	10.04	0.00153177203545223
7990898	6133	RPL9	rs4975017	4	0	79.74	4.27066604598248e-19
7990898	6133	RPL9	rs10517522	4	0	79.72	4.31411521893767e-19
7990898	6133	RPL9	rs17618369	4	0	68.28	1.41852441147663e-16
7990898	6133	RPL9	rs1048140	4	0	36.25	1.73560010630454e-09
7990898	6133	RPL9	rs11940694	4	7.76900607537613e-05	23.5	1.24913767096762e-06
7990898	6133	RPL9	rs2608830	4	8.93458940382746e-05	23.13	1.51409858813542e-06
7990898	6133	RPL9	rs6817264	4	0.000120899030617495	22.55	2.04744531936169e-06
7990898	6133	RPL9	rs13129975	4	0.000120899030617495	22.55	2.04744531936169e-06
7990898	6133	RPL9	rs2687964	4	0.000176048263275158	21.79	3.04181411552169e-06
7990898	6133	RPL9	rs936380	4	0.000300101501385218	20.68	5.42800099642587e-06
7990898	6133	RPL9	rs2259073	4	0.000370909265085544	20.19	7.01185305129803e-06
7990898	6133	RPL9	rs2687965	4	0.00196653244479625	16.68	4.42450075662803e-05
7990898	6133	RPL9	rs1450	4	0.00274984445021108	15.99	6.36779495337939e-05
7990898	6133	RPL9	rs13135439	4	0.00639626991433127	14.24	0.000160913548981421
7990898	6133	RPL9	rs13149518	4	0.00639626991433127	14.24	0.000160913548981421
7990898	6133	RPL9	rs4975021	4	0.0136454753913955	12.65	0.000375565677465615
7990898	6133	RPL9	rs6844176	4	0.0165786582102058	12.23	0.000470271984148325
7990898	6133	RPL9	rs10019815	4	0.018189713680884	12.03	0.000523510763654532
7990898	6133	RPL9	rs749915	4	0.0197028138944326	11.86	0.000573525442794884
7990898	6133	RPL9	rs17431867	4	0.0223290371832895	11.58	0.000666649416127071
7990898	6133	RPL9	rs13101951	4	0.0299150782179857	10.92	0.000951316092998656
7990898	6133	RPL9	rs13147477	4	0.0340973234016874	10.63	0.00111267714876318
7990898	6133	RPL9	rs2249563	4	0.0367878619782093	10.45	0.00122649455349037
7990898	6133	RPL9	rs7669821	4	0.0392499954623258	10.31	0.00132311282878373
7959039	26259	FBXW8	rs7294919	12	0	79.67	4.4246825340685e-19
7959039	26259	FBXW8	rs7315280	12	0	53.8	2.21972722017653e-13
7959039	26259	FBXW8	rs7132910	12	0	45.08	1.89147309648749e-11
7959039	26259	FBXW8	rs4767469	12	0	35.94	2.03488053343512e-09
7959039	26259	FBXW8	rs4766810	12	0	34.57	4.11194895732136e-09
7959039	26259	FBXW8	rs9669553	12	2.10414937506703e-06	27.12	1.91209488407849e-07
7959039	26259	FBXW8	rs884378	12	1.23791127897578e-05	26.8	2.25637337949966e-07
7959039	26259	FBXW8	rs7972948	12	1.23791127897578e-05	26.8	2.25637337949966e-07
7959039	26259	FBXW8	rs4767492	12	0.000106843344588904	22.84	1.76062992136336e-06
7959039	26259	FBXW8	rs2291911	12	0.00113846749758053	17.77	2.49283069914181e-05
7959039	26259	FBXW8	rs7973925	12	0.00123822403035666	17.6	2.72588346940366e-05
7959039	26259	FBXW8	rs7978810	12	0.00168347884885538	17.02	3.69881528485527e-05
7959039	26259	FBXW8	rs7964686	12	0.00168347884885538	17.02	3.69881528485527e-05
7959039	26259	FBXW8	rs10850747	12	0.00196653244479625	16.68	4.42450075662803e-05
7959039	26259	FBXW8	rs9634171	12	0.0025767609327978	16.12	5.94528574935696e-05
7959039	26259	FBXW8	rs11834817	12	0.00366356672765151	15.42	8.60724913887249e-05
7959039	26259	FBXW8	rs7302025	12	0.00600312333879948	14.37	0.00015017596766537
7959039	26259	FBXW8	rs3782193	12	0.0066451747674849	14.15	0.000168797104724886
7959039	26259	FBXW8	rs16947275	12	0.0071824726080844	13.99	0.000183785507011936
7959039	26259	FBXW8	rs4130296	12	0.00856628280114188	13.63	0.000222599878741268
7959039	26259	FBXW8	rs4767482	12	0.00856628280114188	13.63	0.000222599878741268
7959039	26259	FBXW8	rs12315321	12	0.0134147063656079	12.69	0.00036761627064854
7959039	26259	FBXW8	rs11068292	12	0.0155166407580454	12.38	0.000433957150545919
7959039	26259	FBXW8	rs2291916	12	0.0155166407580454	12.38	0.000433957150545919
7959039	26259	FBXW8	rs10774898	12	0.0155166407580454	12.38	0.000433957150545919
7959039	26259	FBXW8	rs4562927	12	0.0256837379404163	11.26	0.000791952109495679
7959039	26259	FBXW8	rs4767474	12	0.0256837379404163	11.26	0.000791952109495679
7959039	26259	FBXW8	rs4076700	12	0.0256837379404163	11.26	0.000791952109495679
7959039	26259	FBXW8	rs7303882	12	0.0256837379404163	11.26	0.000791952109495679
7959039	26259	FBXW8	rs4767480	12	0.0256837379404163	11.26	0.000791952109495679
7959039	26259	FBXW8	rs11068296	12	0.0256837379404163	11.26	0.000791952109495679
7959039	26259	FBXW8	rs7297848	12	0.0264172149462112	11.2	0.000817973319994396
7990949	6133	RPL9	rs4975017	4	0	79.37	5.15022366681093e-19
7990949	6133	RPL9	rs10517522	4	0	79.35	5.20262424101727e-19
7990949	6133	RPL9	rs17618369	4	0	67.96	1.66846092894193e-16
7990949	6133	RPL9	rs1048140	4	0	35.56	2.47314159640101e-09
7990949	6133	RPL9	rs11940694	4	6.45234971512787e-05	23.89	1.020002355674e-06
7990949	6133	RPL9	rs2608830	4	0.000106938175345648	22.78	1.81646252943552e-06
7990949	6133	RPL9	rs13129975	4	0.000117610462230794	22.59	2.00525634460991e-06
7990949	6133	RPL9	rs6817264	4	0.000123768440938399	22.42	2.190807620809e-06
7990949	6133	RPL9	rs2687964	4	0.000210580298415297	21.4	3.72771187238708e-06
7990949	6133	RPL9	rs936380	4	0.000268961102882183	20.89	4.8642737737025e-06
7990949	6133	RPL9	rs2259073	4	0.000451392877742484	19.81	8.55340117973118e-06
7990949	6133	RPL9	rs2687965	4	0.00226133577816676	16.4	5.12852296406065e-05
7990949	6133	RPL9	rs1450	4	0.00320180690107722	15.68	7.5013194665459e-05
7990949	6133	RPL9	rs13135439	4	0.00527259309552044	14.65	0.000129434644072252
7990949	6133	RPL9	rs13149518	4	0.00527259309552044	14.65	0.000129434644072252
7990949	6133	RPL9	rs4975021	4	0.0134655896039533	12.68	0.000369587570143847
7990949	6133	RPL9	rs6844176	4	0.0153129042666455	12.41	0.00042704086665474
7990949	6133	RPL9	rs10019815	4	0.017697774687135	12.09	0.000506929743046445
7990949	6133	RPL9	rs749915	4	0.0198764923557306	11.84	0.00057971825962413
7990949	6133	RPL9	rs17431867	4	0.0199464388733772	11.83	0.000582839943179275
7990949	6133	RPL9	rs13101951	4	0.0290254100594536	10.99	0.000916048107126706
7990949	6133	RPL9	rs2249563	4	0.031823068005954	10.79	0.001020498821642
7990949	6133	RPL9	rs13147477	4	0.0353495924893913	10.55	0.00116188087415646
7990949	6133	RPL9	rs7669821	4	0.038023251772223	10.38	0.00127387694652264
8119427	285852	TREML4	rs1872241	6	0	78.91	6.50048767121909e-19
8119427	285852	TREML4	rs9369265	6	0	78.91	6.50048767121909e-19
8119427	285852	TREML4	rs2101269	6	0	78.91	6.50048767121909e-19
8119427	285852	TREML4	rs7769759	6	0	78.91	6.50048767121909e-19
8119427	285852	TREML4	rs1968871	6	0	74.39	6.41129491537144e-18
8119427	285852	TREML4	rs9349180	6	0	72.64	1.55593285984823e-17
8119427	285852	TREML4	rs9381042	6	0	37.53	9.00177264783483e-10
8119427	285852	TREML4	rs2253676	6	0	33.33	7.77735582246057e-09
8119427	285852	TREML4	rs2803496	6	0	33.33	7.77735582246057e-09
8119427	285852	TREML4	rs1982756	6	0	33.33	7.77735582246057e-09
8119427	285852	TREML4	rs3807040	6	0	30.4	3.51528157732696e-08
8119427	285852	TREML4	rs4714443	6	3.98623909417172e-05	25.13	5.35925933331538e-07
8119427	285852	TREML4	rs9367097	6	7.3217181512782e-05	23.6	1.1858751622364e-06
8119427	285852	TREML4	rs11962624	6	0.000138985519992335	22.18	2.48246360050345e-06
8119427	285852	TREML4	rs9357349	6	0.000159734648264515	21.97	2.76945735533417e-06
8119427	285852	TREML4	rs13200807	6	0.000159734648264515	21.97	2.76945735533417e-06
8119427	285852	TREML4	rs629832	6	0.000573717538188035	19.36	1.08250878154077e-05
8119427	285852	TREML4	rs595024	6	0.000695753285289571	18.93	1.35603390442745e-05
8119427	285852	TREML4	rs9296359	6	0.000988423234724096	18.15	2.04169428403451e-05
8119427	285852	TREML4	rs4711666	6	0.00159470349645783	17.11	3.52760766999291e-05
8119427	285852	TREML4	rs6939973	6	0.00514209638497712	14.7	0.000126046450120814
8129363	51020	HDDC2	rs1040803	6	0	78.6	7.60494168248086e-19
8129363	51020	HDDC2	rs2275623	6	0	67.85	1.76418581607772e-16
8129363	51020	HDDC2	rs3823219	6	0	51.49	7.19627199058514e-13
8129363	51020	HDDC2	rs481706	6	0	46.12	1.11227193199226e-11
8129363	51020	HDDC2	rs474688	6	0	44.51	2.53061317102324e-11
8129363	51020	HDDC2	rs9482644	6	0	43.71	3.80820924897389e-11
8129363	51020	HDDC2	rs564373	6	0	41.77	1.02666666668829e-10
8129363	51020	HDDC2	rs6935961	6	0	40.9	1.60221139557252e-10
8129363	51020	HDDC2	rs3799732	6	0	37.13	1.1051039207923e-09
8129363	51020	HDDC2	rs2024971	6	0	36.39	1.61529857957781e-09
8129363	51020	HDDC2	rs9388421	6	0	34.4	4.48723283906573e-09
8129363	51020	HDDC2	rs506824	6	0	31.97	1.56572008420945e-08
8129363	51020	HDDC2	rs12523848	6	0	30.85	2.78762126526309e-08
8129363	51020	HDDC2	rs9491360	6	0	30.43	3.46133567906102e-08
8129363	51020	HDDC2	rs9388416	6	2.52705682498392e-06	29.8	4.78991983520165e-08
8129363	51020	HDDC2	rs482263	6	1.25340042044251e-05	26.56	2.55478874336196e-07
8129363	51020	HDDC2	rs1741748	6	4.39713421883983e-05	24.7	6.69841743691314e-07
8129363	51020	HDDC2	rs6917198	6	4.82363982954978e-05	24.35	8.0326744350159e-07
8129363	51020	HDDC2	rs13192014	6	7.56575084261756e-05	23.56	1.21078518396291e-06
8129363	51020	HDDC2	rs3778451	6	0.00110148303303785	17.86	2.37766512756391e-05
8129363	51020	HDDC2	rs1160495	6	0.00149564579246104	17.25	3.27697550258182e-05
8129363	51020	HDDC2	rs9321030	6	0.00253991938227241	16.16	5.82104328945293e-05
8129363	51020	HDDC2	rs9321026	6	0.00334703253273421	15.61	7.78418303096273e-05
8129363	51020	HDDC2	rs17053023	6	0.00600312333879948	14.37	0.00015017596766537
8129363	51020	HDDC2	rs9491388	6	0.00860761380723952	13.62	0.000223788685261759
8129363	51020	HDDC2	rs9482645	6	0.0425647456494703	10.12	0.00146668999658245
8129363	51020	HDDC2	rs495191	6	0.0474322788097789	9.86	0.0016891110581565
7953901	160364	CLEC12A	rs7313235	12	0	78.03	1.0148743637064e-18
7953901	160364	CLEC12A	rs12578560	12	0	65.35	6.27099260100299e-16
7953901	160364	CLEC12A	rs7957464	12	0	64.9	7.87970758159122e-16
7953901	160364	CLEC12A	rs617956	12	3.06280295805632e-05	25.75	3.88627016211119e-07
7953901	160364	CLEC12A	rs17205511	12	4.01690035220115e-05	25.24	5.06213525092985e-07
7953901	160364	CLEC12A	rs611819	12	7.3217181512782e-05	23.6	1.1858751622364e-06
7953901	160364	CLEC12A	rs526157	12	0.000159734648264515	21.97	2.76945735533417e-06
7953901	160364	CLEC12A	rs479624	12	0.000342616054369105	20.36	6.415693058794e-06
7953901	160364	CLEC12A	rs10772223	12	0.00102556173984745	18.06	2.1405139859148e-05
7953901	160364	CLEC12A	rs4764179	12	0.00107377007879483	17.92	2.30387296049618e-05
7953901	160364	CLEC12A	rs1979592	12	0.00204174192358006	16.61	4.59083261923336e-05
7953901	160364	CLEC12A	rs2200745	12	0.00310782579576166	15.74	7.26710774543231e-05
7953901	160364	CLEC12A	rs592206	12	0.00345935489724614	15.55	8.03516478684197e-05
7953901	160364	CLEC12A	rs521040	12	0.00432905271317714	15.06	0.000104147010369921
7953901	160364	CLEC12A	rs678208	12	0.0068719858705119	14.08	0.000175196810385767
7953901	160364	CLEC12A	rs560906	12	0.00877533460436392	13.58	0.000228608235882123
7953901	160364	CLEC12A	rs650368	12	0.0188577133406998	11.95	0.00054647380609272
7953901	160364	CLEC12A	rs10505745	12	0.0235591473545958	11.46	0.000711103000083523
7953901	160364	CLEC12A	rs684134	12	0.0477584964694628	9.84	0.00170757497586145
8102214	9061	PAPSS1	rs2522420	4	0	77.93	1.06757586919582e-18
8102214	9061	PAPSS1	rs2726207	4	0	69.38	8.12079727561793e-17
8102214	9061	PAPSS1	rs13110240	4	0	62.21	3.08716279005505e-15
8102214	9061	PAPSS1	rs11732603	4	0	55.04	1.18101672693882e-13
8102214	9061	PAPSS1	rs2189158	4	0	44.94	2.03165082413359e-11
8102214	9061	PAPSS1	rs12502059	4	0.0153808164304455	12.4	0.000429333848898369
8108378	1495	CTNNA1	rs311602	5	0	77.34	1.43921562936203e-18
8108378	1495	CTNNA1	rs160401	5	0	77.34	1.43921562936203e-18
8108378	1495	CTNNA1	rs160404	5	0	77.34	1.43921562936203e-18
8108378	1495	CTNNA1	rs700616	5	0	77.34	1.43921562936203e-18
8108378	1495	CTNNA1	rs825770	5	0	77.34	1.43921562936203e-18
8108378	1495	CTNNA1	rs288039	5	0	77.34	1.43921562936203e-18
8108378	1495	CTNNA1	rs288036	5	0	77.34	1.43921562936203e-18
8108378	1495	CTNNA1	rs6596456	5	0	76.28	2.46164427581954e-18
8108378	1495	CTNNA1	rs10078079	5	0	75.54	3.58078863228045e-18
8108378	1495	CTNNA1	rs1059110	5	0	75.18	4.29697828837814e-18
8108378	1495	CTNNA1	rs9942422	5	0	75.18	4.29697828837814e-18
8108378	1495	CTNNA1	rs10037071	5	0	74.54	5.94220024130671e-18
8108378	1495	CTNNA1	rs7722413	5	0	74.54	5.94220024130671e-18
8108378	1495	CTNNA1	rs12055237	5	0	57.98	2.64796314805975e-14
8108378	1495	CTNNA1	rs12108892	5	0	57.54	3.31175371555822e-14
8108378	1495	CTNNA1	rs2060222	5	0	56.54	5.5066719283049e-14
8108378	1495	CTNNA1	rs2882667	5	0	56.54	5.5066719283049e-14
8108378	1495	CTNNA1	rs10078499	5	0	48.64	3.07532405196052e-12
8108378	1495	CTNNA1	rs10070021	5	0	48.44	3.40550478379304e-12
8108378	1495	CTNNA1	rs744674	5	0	48.17	3.90822242938884e-12
8108378	1495	CTNNA1	rs3749665	5	0	48.1	4.05026492406583e-12
8108378	1495	CTNNA1	rs6863347	5	0	48.1	4.05026492406583e-12
8108378	1495	CTNNA1	rs10062943	5	0	44.99	1.98043208166282e-11
8108378	1495	CTNNA1	rs11957671	5	0	44.99	1.98043208166282e-11
8108378	1495	CTNNA1	rs11742397	5	0	44.99	1.98043208166282e-11
8108378	1495	CTNNA1	rs6878910	5	2.32030551227006e-06	28.34	1.01771169403662e-07
8108378	1495	CTNNA1	rs17286171	5	0.00470244498251512	14.9	0.000113362985350017
7916584	4070	TACSTD2	rs10489815	1	0	77.26	1.4987075919963e-18
7916584	4070	TACSTD2	rs6664314	1	0	50.83	1.00722388085716e-12
7916584	4070	TACSTD2	rs3087585	1	0	43	5.47398647800517e-11
7916584	4070	TACSTD2	rs659061	1	0	36.76	1.33603540790345e-09
7916584	4070	TACSTD2	rs6656025	1	0	35.65	2.36147883746424e-09
7916584	4070	TACSTD2	rs232813	1	0.000218524305155082	21.3	3.92731498312198e-06
7916584	4070	TACSTD2	rs232790	1	0.000239249831781737	21.15	4.24701255479556e-06
7916584	4070	TACSTD2	rs11581844	1	0.000468518710076526	19.72	8.96581155322679e-06
7916584	4070	TACSTD2	rs232816	1	0.000545282606310919	19.45	1.03267839540053e-05
7916584	4070	TACSTD2	rs232857	1	0.000692368068259724	18.94	1.34894474231705e-05
7916584	4070	TACSTD2	rs232915	1	0.000726004935516089	18.79	1.45930269901545e-05
7916584	4070	TACSTD2	rs11207272	1	0.000842705671873387	18.45	1.74420832639594e-05
7916584	4070	TACSTD2	rs232874	1	0.00286223551371083	15.92	6.60767862031001e-05
7916584	4070	TACSTD2	rs232777	1	0.00351032566046575	15.52	8.16369284609891e-05
7916584	4070	TACSTD2	rs12756352	1	0.0111369781885739	13.08	0.000298465454698795
7916584	4070	TACSTD2	rs232812	1	0.0124395158923974	12.85	0.000337479243759468
7916584	4070	TACSTD2	rs10889097	1	0.0253475529583609	11.29	0.000779256814602957
7916584	4070	TACSTD2	rs6587830	1	0.0282027269006491	11.05	0.000886871985040783
7894341	23326	USP22	rs2291037	17	0	76.61	2.08282304924623e-18
7894341	23326	USP22	rs899335	17	0	73.92	8.13479137125185e-18
7894341	23326	USP22	rs1044414	17	0	73.92	8.13479137125185e-18
7894341	23326	USP22	rs3612	17	0	73.92	8.13479137125185e-18
7894341	23326	USP22	rs961004	17	0	68	1.63495532172454e-16
7894341	23326	USP22	rs7223388	17	0	57.83	2.85777870880008e-14
7894341	23326	USP22	rs6587119	17	1.23876539239005e-05	26.81	2.24472753855463e-07
7894341	23326	USP22	rs11867648	17	5.03830098618281e-05	24.25	8.46070833385259e-07
7894341	23326	USP22	rs7209129	17	6.54095526511088e-05	23.86	1.03602276789407e-06
7894341	23326	USP22	rs4985959	17	9.45878974187506e-05	23.05	1.57842508723738e-06
7894341	23326	USP22	rs9911289	17	0.000123427890846927	22.52	2.07967039321912e-06
7894341	23326	USP22	rs899343	17	0.000210823220231503	21.38	3.76680110781505e-06
7894341	23326	USP22	rs11204328	17	0.000653481597992651	19.08	1.25351654466604e-05
7894341	23326	USP22	rs4985940	17	0.0025941718346089	16.1	6.00840361355688e-05
7894341	23326	USP22	rs11656064	17	0.0313725416374861	10.82	0.0010040948909304
8145586	55140	ELP3	rs2305451	8	0	76.33	2.40009896590325e-18
8145586	55140	ELP3	rs1563055	8	0	73.61	9.5181253343936e-18
8145586	55140	ELP3	rs3213997	8	0	50.76	1.0437940176477e-12
8145586	55140	ELP3	rs2123472	8	0	50.63	1.11527179360358e-12
8145586	55140	ELP3	rs2290369	8	0	50.63	1.11527179360358e-12
8145586	55140	ELP3	rs4732823	8	0	49.14	2.38330274485115e-12
8145586	55140	ELP3	rs6992370	8	0	48.53	3.25274708794433e-12
8145586	55140	ELP3	rs6558041	8	0	47.36	5.90759700555799e-12
8145586	55140	ELP3	rs2061587	8	0	46.98	7.17148033532941e-12
8145586	55140	ELP3	rs7003418	8	0	44.91	2.06301628958696e-11
8145586	55140	ELP3	rs4377920	8	0	44.91	2.06301628958696e-11
8145586	55140	ELP3	rs2015443	8	0.000462826339679191	19.74	8.87247248485641e-06
8145586	55140	ELP3	rs9644138	8	0.000759531282267705	18.65	1.57047272956228e-05
8145586	55140	ELP3	rs6985192	8	0.00121327131586459	17.64	2.66914980318127e-05
8145586	55140	ELP3	rs4732620	8	0.0455119712715941	9.96	0.00159978054466254
8145586	55140	ELP3	rs4732839	8	0.0486266195514602	9.8	0.0017451186995289
8109344	2760	GM2A	rs1004736	5	0	75.64	3.40395518704532e-18
8109344	2760	GM2A	rs153483	5	0.000615013993319448	19.19	1.18331656771899e-05
8109344	2760	GM2A	rs979455	5	0.00133484757603363	17.46	2.93416734756407e-05
8109344	2760	GM2A	rs153445	5	0.00202320292379292	16.63	4.542677833575e-05
8109344	2760	GM2A	rs248452	5	0.00571845626723627	14.47	0.00014240962790411
8109344	2760	GM2A	rs6865418	5	0.026689780928166	11.18	0.000826837724550976
8109344	2760	GM2A	rs152266	5	0.0305110720476259	10.88	0.000972082465064985
8109344	2760	GM2A	rs1065018	5	0.0327866634158142	10.72	0.00105983672290959
7994102	84516	DCTN5	rs34514	16	0	75.56	3.54470164457321e-18
7994102	84516	DCTN5	rs7588	16	0	75.56	3.54470164457321e-18
7994102	84516	DCTN5	rs35586	16	0	72.33	1.82058586299087e-17
7994102	84516	DCTN5	rs249869	16	0	66.2	4.07412563272547e-16
7994102	84516	DCTN5	rs26760	16	0	66.2	4.07412563272547e-16
7994102	84516	DCTN5	rs26763	16	0	48.93	2.65262310157575e-12
7994102	84516	DCTN5	rs420259	16	0	36.95	1.21197693922487e-09
7994102	84516	DCTN5	rs13330119	16	0	36.88	1.25628060747451e-09
7994102	84516	DCTN5	rs16940342	16	0	36.88	1.25628060747451e-09
7994102	84516	DCTN5	rs1610	16	0	33.79	6.13936335817035e-09
7994102	84516	DCTN5	rs152454	16	0	33.79	6.13936335817035e-09
7994102	84516	DCTN5	rs11642395	16	0	31.13	2.41312894318962e-08
7994102	84516	DCTN5	rs11643602	16	0	31.13	2.41312894318962e-08
7994102	84516	DCTN5	rs7187920	16	0	31.13	2.41312894318962e-08
7994102	84516	DCTN5	rs120962	16	0	31.13	2.41312894318962e-08
7994102	84516	DCTN5	rs11188	16	2.33913430878706e-06	28.49	9.41836822642468e-08
7994102	84516	DCTN5	rs3096146	16	0.00100450766879245	18.1	2.09601431154497e-05
7994102	84516	DCTN5	rs464162	16	0.00181017048505919	16.87	4.00292857495608e-05
7994102	84516	DCTN5	rs459894	16	0.0039549712915111	15.26	9.36794503364313e-05
7994102	84516	DCTN5	rs3760109	16	0.00504315933107819	14.74	0.000123400284107166
8133114	154807	VKORC1L1	rs35735127	7	0	75.07	4.54317387088611e-18
8133114	154807	VKORC1L1	rs13236109	7	0	75.07	4.54317387088611e-18
8133114	154807	VKORC1L1	rs35391607	7	0	75.07	4.54317387088611e-18
8133114	154807	VKORC1L1	rs6949812	7	0	75.07	4.54317387088611e-18
8133114	154807	VKORC1L1	rs2961102	7	0	75.07	4.54317387088611e-18
8133114	154807	VKORC1L1	rs1039664	7	0	74.93	4.87702701825469e-18
8133114	154807	VKORC1L1	rs34466769	7	0	52.28	4.81250909833377e-13
8133114	154807	VKORC1L1	rs420880	7	0.00293063028986588	15.87	6.78457024717306e-05
8133114	154807	VKORC1L1	rs10950022	7	0.00869136526158654	13.6	0.000226185525871323
8133114	154807	VKORC1L1	rs12540589	7	0.00869136526158654	13.6	0.000226185525871323
7915468	374969	CCDC23	rs323719	1	0	74.67	5.56351525986661e-18
7915468	374969	CCDC23	rs33953680	1	0	74.67	5.56351525986661e-18
7915468	374969	CCDC23	rs323720	1	0	61.83	3.74426134989817e-15
7915468	374969	CCDC23	rs17385526	1	0	59.03	1.55286299128556e-14
7915468	374969	CCDC23	rs11210721	1	0	59.03	1.55286299128556e-14
7915468	374969	CCDC23	rs1108734	1	0	59.03	1.55286299128556e-14
7915468	374969	CCDC23	rs33950227	1	0	59.03	1.55286299128556e-14
7915468	374969	CCDC23	rs11210712	1	0	57.91	2.74388690878185e-14
7915468	374969	CCDC23	rs7548008	1	0	42.04	8.94253303491839e-11
7915468	374969	CCDC23	rs6658712	1	2.17735550277118e-05	26.23	3.03077424353298e-07
7915468	374969	CCDC23	rs10890212	1	0.000124562219045441	22.48	2.12343003933357e-06
7915468	374969	CCDC23	rs912075	1	0.000302077526064368	20.67	5.45642391031791e-06
7915468	374969	CCDC23	rs12406279	1	0.0010886997518183	17.89	2.34047686157586e-05
7915468	374969	CCDC23	rs7552138	1	0.00150711567991852	17.23	3.31165358180971e-05
7915468	374969	CCDC23	rs9960	1	0.00354103722400554	15.5	8.25052538926224e-05
7915468	374969	CCDC23	rs6882	1	0.00615337973941764	14.32	0.000154217682550425
7915468	374969	CCDC23	rs17381767	1	0.0232519523984674	11.49	0.000699716368809163
7915468	374969	CCDC23	rs6685920	1	0.0259040288561211	11.24	0.000800531560802274
7915468	374969	CCDC23	rs17382631	1	0.0315209421555611	10.81	0.0010095330253805
7915468	374969	CCDC23	rs4660234	1	0.0471195416352594	9.88	0.00167084938990645
7915468	374969	CCDC23	rs6674019	1	0.0472759102225192	9.87	0.00167995508423361
8008754	5889	RAD51C	rs16943176	17	0	74.19	7.0948795026233e-18
8008754	5889	RAD51C	rs17222691	17	0	74.19	7.0948795026233e-18
8008754	5889	RAD51C	rs17822908	17	0	74.19	7.0948795026233e-18
8008754	5889	RAD51C	rs9303399	17	0	70.75	4.054844855026e-17
8008754	5889	RAD51C	rs12946522	17	0	67.08	2.60709914636658e-16
8008754	5889	RAD51C	rs9303401	17	0	56.29	6.25326537685408e-14
8008754	5889	RAD51C	rs12936097	17	0.000253479318628556	21.02	4.54513951960957e-06
8008754	5889	RAD51C	rs368243	17	0.0120897084286699	12.92	0.000325089860071051
8072989	9463	PICK1	rs3952	22	0	72.94	1.33651787705461e-17
8072989	9463	PICK1	rs8135665	22	0	43.66	3.90675740998779e-11
8072989	9463	PICK1	rs2012859	22	0.000102188259984648	22.9	1.70651853799771e-06
8072989	9463	PICK1	rs2267366	22	0.000944539839289432	18.23	1.95770811169703e-05
8072989	9463	PICK1	rs3026688	22	0.0021727825167682	16.48	4.9165983987176e-05
8072989	9463	PICK1	rs5756931	22	0.039546976107976	10.29	0.00133753089711483
8072989	9463	PICK1	rs4376	22	0.0499844162141372	9.74	0.00180300897576129
8072989	9463	PICK1	rs132966	22	0.0499844162141372	9.74	0.00180300897576129
8072989	9463	PICK1	rs132975	22	0.0499844162141372	9.74	0.00180300897576129
8148263	55039	TRMT12	rs3812475	8	0	72.01	2.14109584496619e-17
8148263	55039	TRMT12	rs3812471	8	0	70.47	4.67319316749516e-17
8148263	55039	TRMT12	rs3812472	8	0	69.05	9.59985352316638e-17
8148263	55039	TRMT12	rs7007115	8	0	68.8	1.08972693525906e-16
8148263	55039	TRMT12	rs6987343	8	0	68.17	1.49990425352187e-16
8148263	55039	TRMT12	rs4128468	8	0	67.69	1.91331480902756e-16
8148263	55039	TRMT12	rs4132855	8	0	65.82	4.94043439324725e-16
8148263	55039	TRMT12	rs4128469	8	0	37.14	1.09945121949731e-09
8148263	55039	TRMT12	rs7010411	8	0	32.86	9.90402891801459e-09
8148263	55039	TRMT12	rs11776528	8	0.000983625659006755	18.16	2.03100116783891e-05
8148263	55039	TRMT12	rs4551335	8	0.00130278026383546	17.5	2.87307684349105e-05
8148263	55039	TRMT12	rs4512366	8	0.00134398433457956	17.45	2.94964287847691e-05
8148263	55039	TRMT12	rs4457314	8	0.00145213876102142	17.29	3.208710330961e-05
8148263	55039	TRMT12	rs10956184	8	0.00238374020481684	16.29	5.43500193823572e-05
8148263	55039	TRMT12	rs10956185	8	0.00279660444554713	15.96	6.46951073530494e-05
8148263	55039	TRMT12	rs10095847	8	0.00282932337940205	15.94	6.5382275915256e-05
8148263	55039	TRMT12	rs1131024	8	0.00351032566046575	15.52	8.16369284609891e-05
8148263	55039	TRMT12	rs6987358	8	0.00448674315043766	14.99	0.000108082411285363
8148263	55039	TRMT12	rs16899649	8	0.00541453735164542	14.59	0.0001336217477007
7939298	847	CAT	rs11032695	11	0	71.73	2.46752335790641e-17
7939298	847	CAT	rs12807961	11	0	70.92	3.72007624639917e-17
7939298	847	CAT	rs12808450	11	0	70.92	3.72007624639917e-17
7939298	847	CAT	rs10836234	11	0	70.92	3.72007624639917e-17
7939298	847	CAT	rs11604331	11	0	70.92	3.72007624639917e-17
7939298	847	CAT	rs494024	11	0	70.39	4.86659955833938e-17
7939298	847	CAT	rs524167	11	0	70.39	4.86659955833938e-17
7939298	847	CAT	rs560807	11	0	70.39	4.86659955833938e-17
7939298	847	CAT	rs511895	11	0	70.39	4.86659955833938e-17
7939298	847	CAT	rs499406	11	0	70.39	4.86659955833938e-17
7939298	847	CAT	rs475043	11	0	70.39	4.86659955833938e-17
7939298	847	CAT	rs2231828	11	0	69.96	6.05193195719416e-17
7939298	847	CAT	rs11032722	11	0	67.68	1.92304347542596e-16
7939298	847	CAT	rs737254	11	0	64.36	1.03641026283343e-15
7939298	847	CAT	rs12804689	11	0	60.2	8.56922008251116e-15
7939298	847	CAT	rs873466	11	0	60.2	8.56922008251116e-15
7939298	847	CAT	rs1001179	11	0	36.59	1.45777645067106e-09
7939298	847	CAT	rs208668	11	0	34.12	5.18159518783335e-09
7939298	847	CAT	rs1000768	11	0	33.76	6.23477248073599e-09
7939298	847	CAT	rs7118388	11	0	33.29	7.93898353891947e-09
7939298	847	CAT	rs1323690	11	0	31.25	2.26847485926008e-08
7939298	847	CAT	rs7949972	11	0	31.25	2.26847485926008e-08
7939298	847	CAT	rs524154	11	2.23952414711556e-06	27.89	1.28411717240593e-07
7939298	847	CAT	rs484214	11	2.23952414711556e-06	27.89	1.28411717240593e-07
7939298	847	CAT	rs482322	11	2.23952414711556e-06	27.89	1.28411717240593e-07
7939298	847	CAT	rs480575	11	2.23952414711556e-06	27.89	1.28411717240593e-07
7939298	847	CAT	rs554576	11	2.88322086129051e-05	25.83	3.72848056546333e-07
7939298	847	CAT	rs2103711	11	4.33935498562221e-05	24.87	6.13294416933681e-07
7939298	847	CAT	rs10488736	11	4.40681847309811e-05	24.77	6.45950475061486e-07
7939298	847	CAT	rs766826	11	4.94215774397272e-05	24.28	8.32995047547511e-07
7939298	847	CAT	rs7946153	11	8.24426409624706e-05	23.32	1.37166270760227e-06
7939298	847	CAT	rs12294378	11	8.24426409624706e-05	23.32	1.37166270760227e-06
7939298	847	CAT	rs11032727	11	0.000163887219857894	21.9	2.87233923313971e-06
7939298	847	CAT	rs769214	11	0.000165598607430617	21.86	2.93284164832157e-06
7939298	847	CAT	rs7943316	11	0.000165598607430617	21.86	2.93284164832157e-06
7939298	847	CAT	rs11032699	11	0.000165598607430617	21.86	2.93284164832157e-06
7939298	847	CAT	rs11032700	11	0.000165598607430617	21.86	2.93284164832157e-06
7939298	847	CAT	rs2284369	11	0.000171795045431324	21.81	3.01027104630614e-06
7939298	847	CAT	rs2284368	11	0.000171795045431324	21.81	3.01027104630614e-06
7939298	847	CAT	rs769218	11	0.000171795045431324	21.81	3.01027104630614e-06
7939298	847	CAT	rs10836244	11	0.000171795045431324	21.81	3.01027104630614e-06
7939298	847	CAT	rs769217	11	0.000171795045431324	21.81	3.01027104630614e-06
7939298	847	CAT	rs7113917	11	0.000171795045431324	21.81	3.01027104630614e-06
7939298	847	CAT	rs2284365	11	0.000171795045431324	21.81	3.01027104630614e-06
7939298	847	CAT	rs6484722	11	0.000171795045431324	21.81	3.01027104630614e-06
7939298	847	CAT	rs2420388	11	0.000171795045431324	21.81	3.01027104630614e-06
7939298	847	CAT	rs2284367	11	0.000177250457923622	21.78	3.05770979643816e-06
7939298	847	CAT	rs5026710	11	0.000196442325511484	21.56	3.42929902599466e-06
7939298	847	CAT	rs12270780	11	0.00114402402233662	17.76	2.50596803285706e-05
7939298	847	CAT	rs17881482	11	0.00119646859926705	17.67	2.62737951298483e-05
7939298	847	CAT	rs997704	11	0.00191039918140299	16.73	4.30941410482361e-05
7939298	847	CAT	rs2179625	11	0.00200077142939289	16.65	4.49503085591241e-05
7939298	847	CAT	rs2073058	11	0.00200077142939289	16.65	4.49503085591241e-05
7939298	847	CAT	rs7104301	11	0.00200077142939289	16.65	4.49503085591241e-05
7939298	847	CAT	rs7933285	11	0.00274984445021108	15.99	6.36779495337939e-05
7939298	847	CAT	rs2300181	11	0.0039397408848649	15.27	9.31847872011001e-05
7939298	847	CAT	rs1535721	11	0.00424820195653626	15.09	0.000102504860961449
7939298	847	CAT	rs12574586	11	0.00534051385616515	14.62	0.000131511420619718
7939298	847	CAT	rs7944397	11	0.0239653073800989	11.42	0.000726576953246649
7939298	847	CAT	rs2300182	11	0.031823068005954	10.79	0.001020498821642
7939298	847	CAT	rs2076556	11	0.031823068005954	10.79	0.001020498821642
7939298	847	CAT	rs4755374	11	0.031823068005954	10.79	0.001020498821642
7939298	847	CAT	rs16925614	11	0.031823068005954	10.79	0.001020498821642
7939298	847	CAT	rs4756151	11	0.031823068005954	10.79	0.001020498821642
7939298	847	CAT	rs3758732	11	0.031823068005954	10.79	0.001020498821642
8099259	60312	AFAP1	rs11733297	4	0	71.56	2.68954045722198e-17
8099259	60312	AFAP1	rs28622214	4	0	69.27	8.58657818450967e-17
8099259	60312	AFAP1	rs17770213	4	0	69.27	8.58657818450967e-17
8099259	60312	AFAP1	rs11732351	4	0	61.14	5.31570852822961e-15
8099259	60312	AFAP1	rs4619890	4	0	50.14	1.43158824627472e-12
8099259	60312	AFAP1	rs7356321	4	0	45.4	1.60634378587747e-11
8099259	60312	AFAP1	rs1317111	4	0	40.06	2.46280729941938e-10
8099259	60312	AFAP1	rs1320074	4	0	37.55	8.90994204996418e-10
8099259	60312	AFAP1	rs12641498	4	0	37.55	8.90994204996418e-10
8099259	60312	AFAP1	rs7437940	4	0	36.16	1.81763359692965e-09
8099259	60312	AFAP1	rs7441783	4	0	34.38	4.53358097549077e-09
8099259	60312	AFAP1	rs6824410	4	0	30.16	3.9783055973961e-08
8099259	60312	AFAP1	rs13127935	4	0	30.16	3.9783055973961e-08
8099259	60312	AFAP1	rs11736215	4	2.36738808677634e-06	28.68	8.53809800407214e-08
8099259	60312	AFAP1	rs6447872	4	2.33689712870231e-06	28.48	9.46713940843892e-08
8099259	60312	AFAP1	rs1106248	4	2.28174468879811e-06	28.1	1.15205859519804e-07
8099259	60312	AFAP1	rs13128495	4	2.7386970569532e-05	26.08	3.27559480393536e-07
8099259	60312	AFAP1	rs4696833	4	4.08625150434683e-05	25.41	4.63509181439322e-07
8099259	60312	AFAP1	rs4478172	4	0.000124199005314734	22.45	2.15685491490966e-06
8099259	60312	AFAP1	rs28738908	4	0.000125571210521636	22.39	2.2252965231211e-06
8099259	60312	AFAP1	rs1344223	4	0.000145618455395941	22.09	2.60161490783456e-06
8099259	60312	AFAP1	rs2385914	4	0.000145618455395941	22.09	2.60161490783456e-06
8099259	60312	AFAP1	rs6446622	4	0.000265609159909471	20.94	4.73895127078664e-06
8099259	60312	AFAP1	rs6828005	4	0.00184313682848737	16.83	4.08818895582069e-05
8099259	60312	AFAP1	rs7685634	4	0.00361719082473521	15.45	8.47169431099576e-05
8099259	60312	AFAP1	rs11729332	4	0.00633778025947109	14.26	0.000159212618609452
8099259	60312	AFAP1	rs17382358	4	0.0074908177297453	13.9	0.000192798468274016
8099259	60312	AFAP1	rs9991239	4	0.00765631970974657	13.86	0.00019694590733498
8099259	60312	AFAP1	rs6831381	4	0.0101595374678796	13.28	0.000268252497049916
8099259	60312	AFAP1	rs11728778	4	0.0172810672449806	12.14	0.000493517761577487
8099259	60312	AFAP1	rs756255	4	0.0193050525378482	11.9	0.000561339441359351
8099259	60312	AFAP1	rs2107182	4	0.0215723644058949	11.66	0.000638583409205457
8099259	60312	AFAP1	rs6824093	4	0.0250051771671535	11.32	0.000766767133043464
8099259	60312	AFAP1	rs2891926	4	0.0264172149462112	11.2	0.000817973319994396
8099259	60312	AFAP1	rs10049998	4	0.0364456070180053	10.47	0.00121328718533289
8099259	60312	AFAP1	rs7685914	4	0.038023251772223	10.38	0.00127387694652264
8099259	60312	AFAP1	rs6840685	4	0.0400394289058214	10.26	0.00135945679989927
8099259	60312	AFAP1	rs12498937	4	0.0444979628672791	10.01	0.00155692522390594
8099259	60312	AFAP1	rs4689859	4	0.0453014398041207	9.97	0.00159111492317802
8099259	60312	AFAP1	rs10022249	4	0.0474322788097789	9.86	0.0016891110581565
8099259	60312	AFAP1	rs10937862	4	0.0474322788097789	9.86	0.0016891110581565
8139758	51142	CHCHD2	rs6593298	7	0	71.47	2.81505867275211e-17
8139758	51142	CHCHD2	rs10499761	7	0	70.08	5.69474343912118e-17
8139758	51142	CHCHD2	rs17172508	7	0	66.51	3.4812305968918e-16
8139758	51142	CHCHD2	rs2242508	7	0.000247999633738227	21.08	4.40501833908046e-06
8139758	51142	CHCHD2	rs4496923	7	0.00873334993297523	13.59	0.000227393629657518
8139758	51142	CHCHD2	rs4948106	7	0.0101126372877257	13.29	0.000266825481457198
8139758	51142	CHCHD2	rs816411	7	0.0101126372877257	13.29	0.000266825481457198
8139758	51142	CHCHD2	rs17721618	7	0.012829744153935	12.79	0.000348477119246869
8139758	51142	CHCHD2	rs1819819	7	0.0166542420494728	12.22	0.000472799309459049
8139758	51142	CHCHD2	rs7793921	7	0.0257938833982687	11.25	0.000796230157590812
8139758	51142	CHCHD2	rs4275190	7	0.0260141743139735	11.23	0.0008048564483426
8139758	51142	CHCHD2	rs698648	7	0.0330232387441033	10.7	0.00107135534607033
8139758	51142	CHCHD2	rs2270244	7	0.0425647456494703	10.12	0.00146668999658245
8149942	55246	CCDC25	rs9797	8	0	71.38	2.94643691782059e-17
8149942	55246	CCDC25	rs10102309	8	0	71.38	2.94643691782059e-17
8149942	55246	CCDC25	rs10093956	8	0	71.38	2.94643691782059e-17
8149942	55246	CCDC25	rs7842666	8	0	71.38	2.94643691782059e-17
8149942	55246	CCDC25	rs2010776	8	0	60.39	7.78072502487159e-15
8149942	55246	CCDC25	rs7109	8	0	53.35	2.7911122884928e-13
8149942	55246	CCDC25	rs2010525	8	0	53.35	2.7911122884928e-13
8149942	55246	CCDC25	rs1048887	8	0	53.35	2.7911122884928e-13
8149942	55246	CCDC25	rs11784867	8	0	52.73	3.82700614732697e-13
8149942	55246	CCDC25	rs2280884	8	0	51.4	7.53385399520358e-13
8149942	55246	CCDC25	rs6558018	8	0	50.01	1.529644307568e-12
8149942	55246	CCDC25	rs17477326	8	0	46.49	9.20872078908784e-12
8149942	55246	CCDC25	rs13262948	8	0	44.41	2.6632323532599e-11
8149942	55246	CCDC25	rs4732750	8	0	44.41	2.6632323532599e-11
8149942	55246	CCDC25	rs17479454	8	0	44.41	2.6632323532599e-11
8149942	55246	CCDC25	rs11780158	8	0	34.83	3.59786556811559e-09
8149942	55246	CCDC25	rs10216990	8	0	34.01	5.48295538012634e-09
8149942	55246	CCDC25	rs17477221	8	2.46089836225449e-06	29.39	5.91822432862965e-08
8149942	55246	CCDC25	rs4732776	8	2.20101111761868e-06	27.67	1.43876784700645e-07
8149942	55246	CCDC25	rs898460	8	2.18332867080671e-05	26.27	2.96864470190905e-07
8149942	55246	CCDC25	rs11136015	8	7.61172095355755e-05	23.55	1.21709425974728e-06
8149942	55246	CCDC25	rs727813	8	0.000151542718027362	22.05	2.65639682431917e-06
8149942	55246	CCDC25	rs13253543	8	0.0001567024377365	22.02	2.69824146134104e-06
8149942	55246	CCDC25	rs1052873	8	0.000188410355440299	21.62	3.32367956124486e-06
8149942	55246	CCDC25	rs3103908	8	0.00430210246096351	15.07	0.000103596706164995
8149942	55246	CCDC25	rs6558014	8	0.0139452181872494	12.61	0.000383688505315911
8149942	55246	CCDC25	rs566398	8	0.0238637673737232	11.43	0.000722676857441187
8149942	55246	CCDC25	rs7823813	8	0.0488486196377513	9.79	0.00175463462823115
7920944	23381	SMG5	rs7522860	1	0	71.02	3.53621952442637e-17
7920944	23381	SMG5	rs2025577	1	0	71.02	3.53621952442637e-17
7920944	23381	SMG5	rs933489	1	0	65.53	5.72360289755107e-16
7920944	23381	SMG5	rs759330	1	1.63995452666774e-05	26.51	2.62177422676745e-07
7920944	23381	SMG5	rs2248273	1	3.96206984755853e-05	25.06	5.55737943091326e-07
7920944	23381	SMG5	rs6684514	1	6.12996506500959e-05	23.99	9.68373523866353e-07
7920944	23381	SMG5	rs12563631	1	6.12996506500959e-05	23.99	9.68373523866353e-07
7920944	23381	SMG5	rs10908494	1	6.12996506500959e-05	23.99	9.68373523866353e-07
7920944	23381	SMG5	rs10908496	1	6.12996506500959e-05	23.99	9.68373523866353e-07
7920944	23381	SMG5	rs11264467	1	6.12996506500959e-05	23.99	9.68373523866353e-07
7920944	23381	SMG5	rs12127403	1	6.12996506500959e-05	23.99	9.68373523866353e-07
7920944	23381	SMG5	rs10908498	1	6.12996506500959e-05	23.99	9.68373523866353e-07
7920944	23381	SMG5	rs10908502	1	6.12996506500959e-05	23.99	9.68373523866353e-07
7920944	23381	SMG5	rs12141236	1	6.12996506500959e-05	23.99	9.68373523866353e-07
7920944	23381	SMG5	rs11264475	1	6.12996506500959e-05	23.99	9.68373523866353e-07
7920944	23381	SMG5	rs12117903	1	6.12996506500959e-05	23.99	9.68373523866353e-07
7920944	23381	SMG5	rs12022657	1	6.12996506500959e-05	23.99	9.68373523866353e-07
7920944	23381	SMG5	rs12023438	1	7.638893487129e-05	23.54	1.22343630626968e-06
7920944	23381	SMG5	rs10908495	1	0.00010651277209609	22.8	1.79765705665026e-06
7920944	23381	SMG5	rs2764407	1	0.000108064734987631	22.76	1.83546534042477e-06
7920944	23381	SMG5	rs11264463	1	0.000129667633720235	22.33	2.2959170493287e-06
7920944	23381	SMG5	rs11264477	1	0.000206294169048722	21.45	3.63176022029081e-06
7920944	23381	SMG5	rs2075166	1	0.000249786366923026	21.07	4.42806715765816e-06
7920944	23381	SMG5	rs11264462	1	0.000249786366923026	21.07	4.42806715765816e-06
7920944	23381	SMG5	rs2277872	1	0.00202320292379292	16.63	4.542677833575e-05
7920944	23381	SMG5	rs1543294	1	0.0109710826422011	13.12	0.000292160034659228
7920944	23381	SMG5	rs872120	1	0.0116784499943114	12.99	0.000313158969130093
7920944	23381	SMG5	rs12090516	1	0.0120373849448466	12.93	0.000323357782926065
7920944	23381	SMG5	rs2241109	1	0.0177810075852576	12.08	0.000509655975403886
7920944	23381	SMG5	rs887953	1	0.026689780928166	11.18	0.000826837724550976
7920944	23381	SMG5	rs1060604	1	0.042408448338378	10.13	0.00145875407641659
7957032	8089	YEATS4	rs6581889	12	0	70.82	3.91349582150074e-17
7957032	8089	YEATS4	rs589448	12	0	70.12	5.58043010110106e-17
7957032	8089	YEATS4	rs10784774	12	0	67.7	1.90363537956392e-16
7957032	8089	YEATS4	rs1384	12	0	67.7	1.90363537956392e-16
7957032	8089	YEATS4	rs2168029	12	0	60.51	7.32056403920953e-15
7957032	8089	YEATS4	rs7300266	12	0	57.96	2.67502233399848e-14
7957032	8089	YEATS4	rs7135092	12	0	57.96	2.67502233399848e-14
7957032	8089	YEATS4	rs7308481	12	0	57.96	2.67502233399848e-14
7957032	8089	YEATS4	rs4761154	12	0	57.15	4.03807846037013e-14
7957032	8089	YEATS4	rs10878964	12	0	56.76	4.92380628386913e-14
7957032	8089	YEATS4	rs7980936	12	0	45.9	1.24445956765201e-11
7957032	8089	YEATS4	rs529268	12	0	44.72	2.27323394830988e-11
7957032	8089	YEATS4	rs7307739	12	0	32.26	1.3486121759968e-08
7957032	8089	YEATS4	rs7297153	12	0	30.42	3.47922485972317e-08
7957032	8089	YEATS4	rs2603088	12	2.54272925907151e-06	29.9	4.5491283214077e-08
7957032	8089	YEATS4	rs11177610	12	2.290295963603e-06	28.16	1.11689104891336e-07
7957032	8089	YEATS4	rs10878951	12	2.13132419289921e-06	27.31	1.7331277444673e-07
7957032	8089	YEATS4	rs10878965	12	2.13132419289921e-06	27.31	1.7331277444673e-07
7957032	8089	YEATS4	rs645026	12	0.000244426167368629	21.1	4.35928125709091e-06
7957032	8089	YEATS4	rs7296276	12	0.0013586272073059	17.43	2.98084046328019e-05
7957032	8089	YEATS4	rs7975848	12	0.0013586272073059	17.43	2.98084046328019e-05
7957032	8089	YEATS4	rs317689	12	0.00163367969889835	17.07	3.60269399303486e-05
7957032	8089	YEATS4	rs317688	12	0.00482586088642998	14.84	0.000117026897536333
7957032	8089	YEATS4	rs11177655	12	0.0081622792172005	13.73	0.000211056170604097
7957032	8089	YEATS4	rs10784780	12	0.0132513075443277	12.72	0.000361765769382553
7957032	8089	YEATS4	rs17225223	12	0.0290254100594536	10.99	0.000916048107126706
7957032	8089	YEATS4	rs317646	12	0.0404132889086226	10.24	0.0013742758758317
7957032	8089	YEATS4	rs10878983	12	0.0490768313687818	9.78	0.00176420314136101
7895878	6133	RPL9	rs10517522	4	0	70.54	4.51028054562839e-17
7895878	6133	RPL9	rs4975017	4	0	70.3	5.09376957010105e-17
7895878	6133	RPL9	rs17618369	4	0	64.98	7.56621162186249e-16
7895878	6133	RPL9	rs1048140	4	0	34.11	5.2082920201094e-09
7895878	6133	RPL9	rs13129975	4	0	31.03	2.54070865052662e-08
7895878	6133	RPL9	rs936380	4	2.46624191821751e-06	29.41	5.8574612945657e-08
7895878	6133	RPL9	rs11940694	4	4.73048734113292e-05	24.48	7.50852120738755e-07
7895878	6133	RPL9	rs1450	4	8.93458940382746e-05	23.13	1.51409858813542e-06
7895878	6133	RPL9	rs2687965	4	0.00010651277209609	22.8	1.79765705665026e-06
7895878	6133	RPL9	rs6817264	4	0.000231435442255333	21.2	4.13764512977492e-06
7895878	6133	RPL9	rs2687964	4	0.000268961102882183	20.89	4.8642737737025e-06
7895878	6133	RPL9	rs13101951	4	0.00187362776362158	16.79	4.17527513891979e-05
7895878	6133	RPL9	rs2259073	4	0.00367947814533947	15.41	8.65291736037396e-05
7895878	6133	RPL9	rs2608830	4	0.00497479104754061	14.77	0.000121452419112638
7895878	6133	RPL9	rs13135439	4	0.00552758966964151	14.54	0.000137215004729985
7895878	6133	RPL9	rs13149518	4	0.00552758966964151	14.54	0.000137215004729985
7895878	6133	RPL9	rs7669821	4	0.00700665854969529	14.04	0.000178962942637896
7895878	6133	RPL9	rs749915	4	0.00869136526158654	13.6	0.000226185525871323
7895878	6133	RPL9	rs6844176	4	0.0114152278259709	13.03	0.000306540549745652
7895878	6133	RPL9	rs2381387	4	0.0152449921028456	12.42	0.000424760239759923
7895878	6133	RPL9	rs13123782	4	0.0224081796837289	11.57	0.000670244183511452
7895878	6133	RPL9	rs6823497	4	0.0224081796837289	11.57	0.000670244183511452
7895878	6133	RPL9	rs4975021	4	0.024047930583797	11.41	0.00073049831487217
7895878	6133	RPL9	rs2249563	4	0.0309310734404985	10.85	0.000987957570074628
7895878	6133	RPL9	rs17584703	4	0.0321335614215856	10.77	0.00103158509583384
7895878	6133	RPL9	rs7674617	4	0.0324440548372172	10.75	0.00104279319090085
7895878	6133	RPL9	rs10019815	4	0.0339392710482543	10.64	0.00110667673828669
7895878	6133	RPL9	rs9995998	4	0.0428701902418074	10.1	0.00148269324321258
7895878	6133	RPL9	rs7667766	4	0.043022912537976	10.09	0.00149076106064791
8100179	152518	NFXL1	rs1062858	4	0	70.5	4.60266479219275e-17
8100179	152518	NFXL1	rs17573709	4	0	68.63	1.1878328452735e-16
8100179	152518	NFXL1	rs1440221	4	0	62.47	2.70534440966688e-15
8100179	152518	NFXL1	rs1012844	4	0	62.35	2.87531437767778e-15
8100179	152518	NFXL1	rs17654757	4	0	40.48	1.9863895288706e-10
8100179	152518	NFXL1	rs4475122	4	2.21904169984213e-06	27.75	1.38048202865115e-07
8100179	152518	NFXL1	rs11932474	4	2.17561245942722e-05	26.28	2.95331282103315e-07
8100179	152518	NFXL1	rs4695317	4	2.71553504915152e-05	25.98	3.44972705484545e-07
8100179	152518	NFXL1	rs4591570	4	0.000424773264334343	19.94	7.99108165869254e-06
8100179	152518	NFXL1	rs4473628	4	0.000711956105047219	18.86	1.40671689577931e-05
8100179	152518	NFXL1	rs28642966	4	0.00928544992419842	13.46	0.000243703757206372
8100179	152518	NFXL1	rs12645164	4	0.00965489898176619	13.38	0.000254321729089974
8100179	152518	NFXL1	rs1866688	4	0.00965489898176619	13.38	0.000254321729089974
7970999	23111	SPG20	rs9547387	13	0	70.46	4.69694206589471e-17
7970999	23111	SPG20	rs912927	13	0	68.53	1.24962027466079e-16
7970999	23111	SPG20	rs9547063	13	0	68.53	1.24962027466079e-16
7970999	23111	SPG20	rs1998800	13	0	68.53	1.24962027466079e-16
7970999	23111	SPG20	rs1410625	13	0	61.23	5.07818095834884e-15
7970999	23111	SPG20	rs9566086	13	0	57.87	2.80025352944633e-14
7970999	23111	SPG20	rs9566123	13	0	39.41	3.43533176260434e-10
7970999	23111	SPG20	rs9575700	13	0	32.44	1.22929904874622e-08
7970999	23111	SPG20	rs9576040	13	0	31.81	1.70015147281502e-08
7970999	23111	SPG20	rs3736919	13	2.550710801661e-06	29.96	4.4105138845793e-08
7970999	23111	SPG20	rs1935099	13	2.19013607657559e-06	27.6	1.49178766418668e-07
7970999	23111	SPG20	rs943893	13	5.89434657678511e-05	24.06	9.33800443858624e-07
7970999	23111	SPG20	rs9575600	13	5.88002429225512e-05	24.04	9.43550190847477e-07
7970999	23111	SPG20	rs9546784	13	5.88002429225512e-05	24.04	9.43550190847477e-07
7970999	23111	SPG20	rs9546785	13	5.88002429225512e-05	24.04	9.43550190847477e-07
7970999	23111	SPG20	rs4132904	13	0.000162938272504255	21.92	2.84255922517952e-06
7970999	23111	SPG20	rs2282411	13	0.000165598607430617	21.86	2.93284164832157e-06
7970999	23111	SPG20	rs11147610	13	0.00039635697605068	20.06	7.50500626135369e-06
7970999	23111	SPG20	rs1328625	13	0.000852320215249911	18.42	1.77188442771163e-05
7970999	23111	SPG20	rs7335635	13	0.00460925787184142	14.94	0.000110984737479153
7970999	23111	SPG20	rs9547419	13	0.00517010418973982	14.69	0.00012671687031126
7970999	23111	SPG20	rs13378906	13	0.00522611979926521	14.67	0.000128068499674024
7970999	23111	SPG20	rs9315409	13	0.00769879637240403	13.85	0.000197996736945992
7970999	23111	SPG20	rs7334585	13	0.00864938059019785	13.61	0.000224983889387423
7970999	23111	SPG20	rs1886856	13	0.0152449921028456	12.42	0.000424760239759923
7970999	23111	SPG20	rs7325682	13	0.0290254100594536	10.99	0.000916048107126706
7970999	23111	SPG20	rs17053630	13	0.0330232387441033	10.7	0.00107135534607033
7970999	23111	SPG20	rs12877137	13	0.0337812186948213	10.65	0.00110070906000304
7970999	23111	SPG20	rs4941837	13	0.0337812186948213	10.65	0.00110070906000304
7970999	23111	SPG20	rs7986631	13	0.0337812186948213	10.65	0.00110070906000304
7970999	23111	SPG20	rs10492557	13	0.0396954664308012	10.28	0.00134479946913223
7983564	6557	SLC12A1	rs8032357	15	0	70.28	5.14567533382428e-17
7983564	6557	SLC12A1	rs12592155	15	0	70.28	5.14567533382428e-17
7983564	6557	SLC12A1	rs964611	15	0	69	9.84634403142535e-17
7983564	6557	SLC12A1	rs4775748	15	0	67.51	2.09621187192036e-16
7983564	6557	SLC12A1	rs12917438	15	0	67.51	2.09621187192036e-16
7983564	6557	SLC12A1	rs4775749	15	0	66.21	4.05350832039708e-16
7983564	6557	SLC12A1	rs12441867	15	0	60.83	6.22224445152089e-15
7983564	6557	SLC12A1	rs3784621	15	0	56.35	6.06532752332397e-14
7983564	6557	SLC12A1	rs8039653	15	0	55.56	9.06495212839092e-14
7983564	6557	SLC12A1	rs2279366	15	0	54.54	1.5231575114553e-13
7983564	6557	SLC12A1	rs6493311	15	0	54.01	1.99471821254841e-13
7983564	6557	SLC12A1	rs6493316	15	0	51.99	5.57840081277695e-13
7983564	6557	SLC12A1	rs4775754	15	0	51.63	6.70097908453486e-13
7983564	6557	SLC12A1	rs3784616	15	0	51.3	7.92756365496315e-13
7983564	6557	SLC12A1	rs8034192	15	0	51.07	8.91301215063256e-13
7983564	6557	SLC12A1	rs8032420	15	0	51.07	8.91301215063256e-13
7983564	6557	SLC12A1	rs6493317	15	0	51.07	8.91301215063256e-13
7983564	6557	SLC12A1	rs6493318	15	0	51.07	8.91301215063256e-13
7983564	6557	SLC12A1	rs8040405	15	0	51.07	8.91301215063256e-13
7983564	6557	SLC12A1	rs10152424	15	0	51.07	8.91301215063256e-13
7983564	6557	SLC12A1	rs2279369	15	0	47.45	5.64249453178649e-12
7983564	6557	SLC12A1	rs12593807	15	0	47.45	5.64249453178649e-12
7983564	6557	SLC12A1	rs6493314	15	0	47.45	5.64249453178649e-12
7983564	6557	SLC12A1	rs17350938	15	0	47.45	5.64249453178649e-12
7983564	6557	SLC12A1	rs11637235	15	0	45.44	1.57387048954654e-11
7983564	6557	SLC12A1	rs1531916	15	0	43.73	3.76949021568288e-11
7983564	6557	SLC12A1	rs1426721	15	0	41.29	1.31238571117687e-10
7983564	6557	SLC12A1	rs12912107	15	0	41.06	1.47626904306162e-10
7983564	6557	SLC12A1	rs12904216	15	0	41.06	1.47626904306162e-10
7983564	6557	SLC12A1	rs11070629	15	0	41.06	1.47626904306162e-10
7983564	6557	SLC12A1	rs11633336	15	0	41.06	1.47626904306162e-10
7983564	6557	SLC12A1	rs959324	15	0	37.28	1.02328663922902e-09
7983564	6557	SLC12A1	rs919129	15	0	30.15	3.99887188157235e-08
7932453	10529	NEBL	rs7900067	10	0	70.18	5.41324972961453e-17
7932453	10529	NEBL	rs11012582	10	0	58.4	2.13891007353754e-14
7932453	10529	NEBL	rs10828212	10	0	58.4	2.13891007353754e-14
7932453	10529	NEBL	rs10828213	10	0	58.4	2.13891007353754e-14
7932453	10529	NEBL	rs3911716	10	0	48.55	3.21974320895215e-12
7932453	10529	NEBL	rs11012566	10	0	35.28	2.85549417959218e-09
7932453	10529	NEBL	rs7092555	10	0.0153808164304455	12.4	0.000429333848898369
7932453	10529	NEBL	rs7076532	10	0.0165167426523555	12.24	0.00046775829181048
8107133	5066	PAM	rs28092	5	0	70.09	5.66594734327201e-17
8107133	5066	PAM	rs258247	5	0	70.09	5.66594734327201e-17
8107133	5066	PAM	rs686043	5	0	67.9	1.7200117049308e-16
8107133	5066	PAM	rs461605	5	0	63.56	1.55555942811602e-15
8107133	5066	PAM	rs2431531	5	0	55.48	9.44147427860574e-14
8107133	5066	PAM	rs258244	5	0	48.19	3.86856226759145e-12
8107133	5066	PAM	rs467693	5	0	43.39	4.48474190987028e-11
8107133	5066	PAM	rs459202	5	0	38.63	5.1225478340884e-10
8107133	5066	PAM	rs3733939	5	0	33.04	9.02822045556499e-09
8107133	5066	PAM	rs11952361	5	2.33164961986216e-06	28.44	9.66476805911425e-08
8107133	5066	PAM	rs6860588	5	2.22733921448914e-06	27.83	1.32456229398306e-07
8107133	5066	PAM	rs3776874	5	2.10164917557195e-06	27.1	1.93197942418259e-07
8107133	5066	PAM	rs12652973	5	2.7269748838709e-05	26.03	3.36153085561796e-07
8107133	5066	PAM	rs2303653	5	4.97481361106582e-05	24.27	8.37330971578507e-07
8107133	5066	PAM	rs6596529	5	4.97481361106582e-05	24.27	8.37330971578507e-07
8107133	5066	PAM	rs7735995	5	4.97481361106582e-05	24.27	8.37330971578507e-07
8107133	5066	PAM	rs3776859	5	0.000106650648667525	22.81	1.78832767859679e-06
8107133	5066	PAM	rs185387	5	0.000106650648667525	22.81	1.78832767859679e-06
8107133	5066	PAM	rs34771	5	0.000106650648667525	22.81	1.78832767859679e-06
8107133	5066	PAM	rs34774	5	0.000106650648667525	22.81	1.78832767859679e-06
8107133	5066	PAM	rs5855	5	0.000206294169048722	21.45	3.63176022029081e-06
8000603	7284	TUFM	rs2008514	16	0	69.82	6.49707661689778e-17
8000603	7284	TUFM	rs8049439	16	0	69.77	6.66387347775286e-17
8000603	7284	TUFM	rs7187776	16	0	69.77	6.66387347775286e-17
8000603	7284	TUFM	rs12325113	16	0	69.59	7.30060978144357e-17
8000603	7284	TUFM	rs4788099	16	0	69.59	7.30060978144357e-17
8000603	7284	TUFM	rs9972768	16	0	69.59	7.30060978144357e-17
8000603	7284	TUFM	rs4788101	16	0	69.59	7.30060978144357e-17
8000603	7284	TUFM	rs4788102	16	0	69.59	7.30060978144357e-17
8000603	7284	TUFM	rs7198606	16	0	69.59	7.30060978144357e-17
8000603	7284	TUFM	rs11864107	16	0	69.59	7.30060978144357e-17
8000603	7284	TUFM	rs3888190	16	0	67.13	2.54180884397369e-16
8000603	7284	TUFM	rs6565259	16	0	63.51	1.59554794280829e-15
8000603	7284	TUFM	rs11646653	16	0	55.66	8.61535610857244e-14
8000603	7284	TUFM	rs7185232	16	0	54.7	1.40406291364021e-13
8000603	7284	TUFM	rs8061877	16	2.37844076333231e-06	28.74	8.27762368466596e-08
8000603	7284	TUFM	rs7201929	16	2.3013281065597e-06	28.24	1.0716685643728e-07
8000603	7284	TUFM	rs6565261	16	0.000478835920880356	19.69	9.10767197090182e-06
8000603	7284	TUFM	rs4072401	16	0.010369256648252	13.24	0.000274037909602573
8000603	7284	TUFM	rs28472312	16	0.0105946009846751	13.2	0.000279949117880086
8000603	7284	TUFM	rs35979293	16	0.0134655896039533	12.68	0.000369587570143847
8000603	7284	TUFM	rs2070962	16	0.0296080833100465	10.94	0.000941101693891732
8073752	55007	FAM118A	rs104664	22	0	69.65	7.08187383706269e-17
8073752	55007	FAM118A	rs3827393	22	0	69.65	7.08187383706269e-17
8073752	55007	FAM118A	rs3747240	22	0	69.65	7.08187383706269e-17
8073752	55007	FAM118A	rs6006992	22	0	69.65	7.08187383706269e-17
8073752	55007	FAM118A	rs470062	22	0	69.65	7.08187383706269e-17
8073752	55007	FAM118A	rs136584	22	0	66.53	3.44608820331609e-16
8073752	55007	FAM118A	rs226503	22	0	61.53	4.36048435720411e-15
8073752	55007	FAM118A	rs5764726	22	2.54466508863384e-06	29.91	4.52572645984128e-08
8073752	55007	FAM118A	rs11704481	22	6.90933000387305e-05	23.68	1.13758628607891e-06
8073752	55007	FAM118A	rs226493	22	0.000163887219857894	21.9	2.87233923313971e-06
8073752	55007	FAM118A	rs1022476	22	0.000279017099286824	20.84	4.99292269968594e-06
8073752	55007	FAM118A	rs2064068	22	0.0141548451340776	12.58	0.000389896731481288
8073752	55007	FAM118A	rs1044742	22	0.0141548451340776	12.58	0.000389896731481288
8073752	55007	FAM118A	rs3747238	22	0.0141548451340776	12.58	0.000389896731481288
8073752	55007	FAM118A	rs719925	22	0.0441085217866475	10.03	0.00154011037105093
8153175	83696	TRAPPC9	rs3735799	8	0	69.13	9.21824383840991e-17
8153175	83696	TRAPPC9	rs3735803	8	0	60.2	8.56922008251116e-15
8153175	83696	TRAPPC9	rs3735801	8	0	38.49	5.50349559050397e-10
8153175	83696	TRAPPC9	rs12681305	8	0	38.34	5.94318594012401e-10
8153175	83696	TRAPPC9	rs909055	8	0.00615337973941764	14.32	0.000154217682550425
8153175	83696	TRAPPC9	rs3779658	8	0.00943303140258105	13.43	0.000247632114738288
8153175	83696	TRAPPC9	rs7834518	8	0.00987553501485104	13.34	0.000259804348918242
8153175	83696	TRAPPC9	rs13265944	8	0.0111887694425131	13.07	0.000300063133861772
8153175	83696	TRAPPC9	rs7841423	8	0.0490768313687818	9.78	0.00176420314136101
8029642	57787	MARK4	rs344807	19	0	69.05	9.59985352316638e-17
8029642	57787	MARK4	rs2395	19	0	53.51	2.57279876483662e-13
8029642	57787	MARK4	rs344797	19	0	47.74	4.86660240633423e-12
8029642	57787	MARK4	rs4884	19	0	47.34	5.96818130623003e-12
8029642	57787	MARK4	rs10445572	19	0	46.4	9.64155119056018e-12
8029642	57787	MARK4	rs3810365	19	0	38.94	4.37033271562327e-10
8029642	57787	MARK4	rs11883302	19	2.26095957525965e-06	28.02	1.20068092500723e-07
8029642	57787	MARK4	rs345409	19	4.90938785443781e-05	24.29	8.2868163738353e-07
8029642	57787	MARK4	rs2306660	19	0.000191805796855915	21.59	3.37607488388854e-06
8029642	57787	MARK4	rs12981533	19	0.00474554702802723	14.88	0.000114571278662861
8029642	57787	MARK4	rs1133190	19	0.0157277109289324	12.35	0.00044098647251007
8029642	57787	MARK4	rs17356664	19	0.0231493088476626	11.5	0.000695961899274327
8002762	55159	RFWD3	rs9923145	16	0	68.93	1.0202104007343e-16
8002762	55159	RFWD3	rs4888262	16	0	66.91	2.84189645078526e-16
8002762	55159	RFWD3	rs6564157	16	0	49.56	1.92396676982423e-12
8002762	55159	RFWD3	rs7196369	16	0	47.16	6.54220192748223e-12
8002762	55159	RFWD3	rs4887776	16	0	42.71	6.34869038731768e-11
8002762	55159	RFWD3	rs4888254	16	0	36.63	1.42816788623019e-09
8002762	55159	RFWD3	rs7204804	16	0	32.28	1.33480194190492e-08
8002762	55159	RFWD3	rs8058922	16	0	30.42	3.47922485972317e-08
8002762	55159	RFWD3	rs7204382	16	0	30.41	3.49720666562353e-08
8002762	55159	RFWD3	rs4402594	16	3.87212093692695e-05	25.48	4.46992631145794e-07
8002762	55159	RFWD3	rs7193541	16	4.85154483155815e-05	24.45	7.62635120947201e-07
8002762	55159	RFWD3	rs7359422	16	9.64259860953694e-05	23.03	1.59493057524784e-06
8002762	55159	RFWD3	rs8047350	16	0.000132386487141686	22.24	2.40608623626894e-06
8002762	55159	RFWD3	rs7194055	16	0.000169668436509407	21.82	2.99462279210377e-06
8002762	55159	RFWD3	rs11646445	16	0.000792792327607759	18.57	1.63777799277277e-05
8002762	55159	RFWD3	rs4448975	16	0.0250051771671535	11.32	0.000766767133043464
8002762	55159	RFWD3	rs4438331	16	0.0257938833982687	11.25	0.000796230157590812
8002762	55159	RFWD3	rs4395097	16	0.0282027269006491	11.05	0.000886871985040783
8002762	55159	RFWD3	rs2240251	16	0.0345754397429194	10.6	0.00113087660052791
7920971	112770	C1orf85	rs7522860	1	0	68.84	1.06784694854906e-16
7920971	112770	C1orf85	rs2025577	1	0	68.84	1.06784694854906e-16
7920971	112770	C1orf85	rs933489	1	0	65	7.48980702825268e-16
7920971	112770	C1orf85	rs759330	1	0	31.47	2.02545553585472e-08
7920971	112770	C1orf85	rs2248273	1	0	30.62	3.13841874123472e-08
7920971	112770	C1orf85	rs10908495	1	2.91721517388381e-05	25.79	3.80655585394962e-07
7920971	112770	C1orf85	rs6684514	1	4.03470011811765e-05	25.28	4.95823372567965e-07
7920971	112770	C1orf85	rs12563631	1	4.03470011811765e-05	25.28	4.95823372567965e-07
7920971	112770	C1orf85	rs10908494	1	4.03470011811765e-05	25.28	4.95823372567965e-07
7920971	112770	C1orf85	rs10908496	1	4.03470011811765e-05	25.28	4.95823372567965e-07
7920971	112770	C1orf85	rs11264467	1	4.03470011811765e-05	25.28	4.95823372567965e-07
7920971	112770	C1orf85	rs12127403	1	4.03470011811765e-05	25.28	4.95823372567965e-07
7920971	112770	C1orf85	rs10908498	1	4.03470011811765e-05	25.28	4.95823372567965e-07
7920971	112770	C1orf85	rs10908502	1	4.03470011811765e-05	25.28	4.95823372567965e-07
7920971	112770	C1orf85	rs12141236	1	4.03470011811765e-05	25.28	4.95823372567965e-07
7920971	112770	C1orf85	rs11264475	1	4.03470011811765e-05	25.28	4.95823372567965e-07
7920971	112770	C1orf85	rs12117903	1	4.03470011811765e-05	25.28	4.95823372567965e-07
7920971	112770	C1orf85	rs12022657	1	4.03470011811765e-05	25.28	4.95823372567965e-07
7920971	112770	C1orf85	rs12023438	1	3.95803796643598e-05	25.05	5.58627553086764e-07
7920971	112770	C1orf85	rs11264463	1	6.00893375181771e-05	24.01	9.5836655318064e-07
7920971	112770	C1orf85	rs11264477	1	8.82376112818089e-05	23.22	1.44486841707697e-06
7920971	112770	C1orf85	rs2075166	1	9.84766940978385e-05	22.97	1.64549308826292e-06
7920971	112770	C1orf85	rs11264462	1	9.84766940978385e-05	22.97	1.64549308826292e-06
7920971	112770	C1orf85	rs2764407	1	0.00175764422453731	16.93	3.87837735775578e-05
7920971	112770	C1orf85	rs872120	1	0.00390904126600287	15.29	9.22033317029663e-05
7920971	112770	C1orf85	rs1052067	1	0.00543921185013884	14.58	0.000134332739940524
7920971	112770	C1orf85	rs2277872	1	0.00571845626723627	14.47	0.00014240962790411
7920971	112770	C1orf85	rs2241109	1	0.0109710826422011	13.12	0.000292160034659228
7920971	112770	C1orf85	rs3790462	1	0.0120373849448466	12.93	0.000323357782926065
7920971	112770	C1orf85	rs4641304	1	0.0140150938361922	12.6	0.000385746755682007
7920971	112770	C1orf85	rs2251847	1	0.0154487285942455	12.39	0.00043163925417527
7920971	112770	C1orf85	rs1543294	1	0.0218833779792676	11.63	0.000648965547607567
7920971	112770	C1orf85	rs12090516	1	0.0243741657011178	11.37	0.000746398778848638
7920971	112770	C1orf85	rs887953	1	0.0273043436526196	11.12	0.0008540178680977
7920971	112770	C1orf85	rs1060604	1	0.0407823502830799	10.22	0.00138925851032573
7920971	112770	C1orf85	rs1052053	1	0.0469631730479996	9.89	0.00166179369442378
7894324	6133	RPL9	rs4975017	4	0	68.37	1.35523730263291e-16
7894324	6133	RPL9	rs10517522	4	0	67.92	1.70265345539815e-16
7894324	6133	RPL9	rs17618369	4	0	59.88	1.0082078599639e-14
7894324	6133	RPL9	rs1048140	4	0	32.37	1.27438791842457e-08
7894324	6133	RPL9	rs11940694	4	0.000161099223545975	21.95	2.79846900790457e-06
7894324	6133	RPL9	rs2608830	4	0.000424773264334343	19.94	7.99108165869254e-06
7894324	6133	RPL9	rs2259073	4	0.000679840540744401	18.99	1.31405330832853e-05
7894324	6133	RPL9	rs2687964	4	0.00138585484564154	17.38	3.06029305143878e-05
7894324	6133	RPL9	rs13129975	4	0.00209467188293876	16.55	4.73839859241042e-05
7894324	6133	RPL9	rs2687965	4	0.0061852175990818	14.31	0.000155039077744762
7894324	6133	RPL9	rs6817264	4	0.00656777547194217	14.18	0.000166126946049492
7894324	6133	RPL9	rs4975021	4	0.00860761380723952	13.62	0.000223788685261759
7894324	6133	RPL9	rs10019815	4	0.0137208710949063	12.64	0.000377579978239458
7894324	6133	RPL9	rs13147477	4	0.0166542420494728	12.22	0.000472799309459049
7894324	6133	RPL9	rs13135439	4	0.0176141751424564	12.1	0.000504218229449006
7894324	6133	RPL9	rs13149518	4	0.0176141751424564	12.1	0.000504218229449006
7894324	6133	RPL9	rs1450	4	0.0204653270071949	11.77	0.000601929782214133
7894324	6133	RPL9	rs936380	4	0.0292583242755352	10.97	0.000925987603280105
7894324	6133	RPL9	rs7674617	4	0.0398524989044208	10.27	0.00135210802890327
7894324	6133	RPL9	rs749915	4	0.0407823502830799	10.22	0.00138925851032573
7894324	6133	RPL9	rs2381378	4	0.0457225027390676	9.95	0.00160849397587295
7894324	6133	RPL9	rs7692244	4	0.0490768313687818	9.78	0.00176420314136101
7927649	55847	CISD1	rs1416763	10	0	68.35	1.36905244951472e-16
7927649	55847	CISD1	rs1199106	10	0	67.47	2.13917446724334e-16
7927649	55847	CISD1	rs2153281	10	0	67.47	2.13917446724334e-16
7927649	55847	CISD1	rs2251039	10	0	67.47	2.13917446724334e-16
7927649	55847	CISD1	rs965867	10	0	45.02	1.95032326986937e-11
7927649	55847	CISD1	rs1199105	10	0	42.48	7.1408683927983e-11
7927649	55847	CISD1	rs2590289	10	0	34.36	4.58040853703999e-09
7927649	55847	CISD1	rs6481383	10	2.44187954799051e-06	29.21	6.49431611237935e-08
7927649	55847	CISD1	rs16912085	10	3.99247304586796e-05	25.18	5.22209495933855e-07
7927649	55847	CISD1	rs11812882	10	3.98759993745387e-05	25.14	5.33154048319053e-07
7927649	55847	CISD1	rs16912088	10	0.000394130056189345	20.07	7.46586529038847e-06
7927649	55847	CISD1	rs7073090	10	0.000424773264334343	19.94	7.99108165869254e-06
8151572	64089	SNX16	rs11776932	8	0	68.31	1.39710683933521e-16
8151572	64089	SNX16	rs2600604	8	0	68.31	1.39710683933521e-16
8151572	64089	SNX16	rs774469	8	0	68.31	1.39710683933521e-16
8151572	64089	SNX16	rs10111831	8	0	57.2	3.93671178614789e-14
8151572	64089	SNX16	rs1966850	8	0	51.23	8.2153481386186e-13
8151572	64089	SNX16	rs10481273	8	0	42.88	5.82026539261878e-11
8151572	64089	SNX16	rs10112819	8	0	41.58	1.13144850530646e-10
8151572	64089	SNX16	rs2635482	8	0	32.13	1.44193442631995e-08
8151572	64089	SNX16	rs12056632	8	0	32.13	1.44193442631995e-08
8151572	64089	SNX16	rs12542216	8	8.24426409624706e-05	23.32	1.37166270760227e-06
8151572	64089	SNX16	rs7461058	8	0.000164817516498078	21.88	2.90243227314589e-06
8151572	64089	SNX16	rs7846264	8	0.00136367949094062	17.42	2.99656339424799e-05
8151572	64089	SNX16	rs10103353	8	0.00745172320017625	13.91	0.000191775428053352
8151572	64089	SNX16	rs6989360	8	0.0074908177297453	13.9	0.000192798468274016
8151572	64089	SNX16	rs11985309	8	0.0293734909623287	10.96	0.000930998169393971
8151572	64089	SNX16	rs7826125	8	0.033627103148272	10.66	0.00109477393273953
8140319	3092	HIP1	rs1179625	7	0	68.29	1.41134897165482e-16
8140319	3092	HIP1	rs1179594	7	0	40.86	1.63534304129677e-10
8140319	3092	HIP1	rs12534422	7	0	39.15	3.92463262780122e-10
8140319	3092	HIP1	rs4731231	7	0	31.97	1.56572008420945e-08
8140319	3092	HIP1	rs2867803	7	2.23952414711556e-06	27.89	1.28411717240593e-07
8140319	3092	HIP1	rs757364	7	1.68077533995331e-05	26.5	2.63538112161344e-07
8140319	3092	HIP1	rs6945301	7	6.56910724292876e-05	23.85	1.04141878621036e-06
8140319	3092	HIP1	rs2525467	7	0.000209081192512144	21.42	3.68902966139109e-06
8140319	3092	HIP1	rs17353131	7	0.0122907778196629	12.88	0.000332112239392178
8140319	3092	HIP1	rs2240133	7	0.0146641086677208	12.51	0.000404779603894183
8140319	3092	HIP1	rs6978786	7	0.0324440548372172	10.75	0.00104279319090085
8140319	3092	HIP1	rs12154679	7	0.0371410294461191	10.43	0.00123984742969477
7957715	121441	NEDD1	rs249579	12	0	68.06	1.58595476051951e-16
7957715	121441	NEDD1	rs249580	12	0	68.06	1.58595476051951e-16
7957715	121441	NEDD1	rs252181	12	0	67	2.71507132194253e-16
7957715	121441	NEDD1	rs10777820	12	0	64.25	1.09591938312379e-15
7957715	121441	NEDD1	rs10860105	12	0	49.66	1.82835795259122e-12
7957715	121441	NEDD1	rs970332	12	0	44.34	2.76018357925121e-11
7957715	121441	NEDD1	rs1420651	12	0	37.96	7.22100033647577e-10
7957715	121441	NEDD1	rs11830756	12	0	37.55	8.90994204996418e-10
7957715	121441	NEDD1	rs12299073	12	0	36.4	1.60703219040017e-09
7957715	121441	NEDD1	rs1990709	12	0	36.4	1.60703219040017e-09
7957715	121441	NEDD1	rs34450	12	0	34.16	5.07617126470047e-09
7957715	121441	NEDD1	rs1978347	12	0	33.04	9.02822045556499e-09
7957715	121441	NEDD1	rs11108735	12	2.52307887458317e-06	29.76	4.88977502091372e-08
7957715	121441	NEDD1	rs11108730	12	2.41182164014406e-06	29	7.23782987174001e-08
7957715	121441	NEDD1	rs6538754	12	5.9484180952218e-05	24.02	9.53402021673141e-07
7957715	121441	NEDD1	rs2304697	12	9.36688530804414e-05	23.06	1.57023670030402e-06
7957715	121441	NEDD1	rs34493	12	0.000153518860053905	22.04	2.67027219466614e-06
7957715	121441	NEDD1	rs252193	12	0.000153518860053905	22.04	2.67027219466614e-06
7957715	121441	NEDD1	rs12319243	12	0.000677028808555223	19.01	1.30035182148566e-05
7957715	121441	NEDD1	rs252170	12	0.00458561194319052	14.95	0.000110398063117963
7957715	121441	NEDD1	rs10860118	12	0.00534051385616515	14.62	0.000131511420619718
7957715	121441	NEDD1	rs1035203	12	0.0242887063938871	11.38	0.000742391172649204
7957715	121441	NEDD1	rs7975463	12	0.0284718329824791	11.03	0.000896491477678826
7957715	121441	NEDD1	rs12821987	12	0.0475886473970387	9.85	0.00169831759403785
7944913	80071	CCDC15	rs7925079	11	0	67.85	1.76418581607772e-16
7944913	80071	CCDC15	rs7107487	11	0	67.85	1.76418581607772e-16
7944913	80071	CCDC15	rs3809055	11	0	66.32	3.8334918691596e-16
7944913	80071	CCDC15	rs4078355	11	0	51.58	6.87382637278089e-13
7944913	80071	CCDC15	rs11820425	11	0	50.09	1.46853480529707e-12
7944913	80071	CCDC15	rs12287581	11	0	49.22	2.28805939835296e-12
7944913	80071	CCDC15	rs4936966	11	0	49.22	2.28805939835296e-12
7944913	80071	CCDC15	rs7951202	11	0	49.22	2.28805939835296e-12
7944913	80071	CCDC15	rs12280621	11	0	43.04	5.36320475007018e-11
7944913	80071	CCDC15	rs12289777	11	0	42.98	5.53023334632946e-11
7944913	80071	CCDC15	rs6590124	11	2.48523419252614e-06	29.53	5.50578601519061e-08
7944913	80071	CCDC15	rs10790721	11	2.4748709384728e-06	29.48	5.64967085303368e-08
7944913	80071	CCDC15	rs11219849	11	2.3264099287346e-06	28.4	9.86653091054826e-08
7944913	80071	CCDC15	rs4935898	11	0.00175764422453731	16.93	3.87837735775578e-05
7944913	80071	CCDC15	rs7130442	11	0.00284577944655644	15.93	6.57286084264298e-05
7944913	80071	CCDC15	rs3809054	11	0.00621705545874596	14.3	0.000155864878689169
7944913	80071	CCDC15	rs2186888	11	0.00987553501485104	13.34	0.000259804348918242
7944913	80071	CCDC15	rs12576211	11	0.0198031672954835	11.85	0.000576613456957988
7944913	80071	CCDC15	rs12289510	11	0.0276768915279003	11.09	0.000867944844256991
7944913	80071	CCDC15	rs7030	11	0.0411346164583334	10.2	0.00140440653753111
7927814	23411	SIRT1	rs3758391	10	0	67.79	1.81869545672318e-16
7927814	23411	SIRT1	rs10997875	10	0	67.79	1.81869545672318e-16
7927814	23411	SIRT1	rs10823120	10	0	67.79	1.81869545672318e-16
7927814	23411	SIRT1	rs866255	10	0	67.29	2.34367148725552e-16
7927814	23411	SIRT1	rs4403695	10	0	65.71	5.22401300882462e-16
7927814	23411	SIRT1	rs7097008	10	0	65.46	5.93055428662153e-16
7927814	23411	SIRT1	rs2224573	10	0	59.79	1.05538239884061e-14
7927814	23411	SIRT1	rs10997870	10	0	59.79	1.05538239884061e-14
7927814	23411	SIRT1	rs10762183	10	0	59.57	1.18020621469747e-14
7927814	23411	SIRT1	rs10997868	10	0	59.56	1.18621849961719e-14
7927814	23411	SIRT1	rs730821	10	0	32.24	1.36256552986122e-08
7927814	23411	SIRT1	rs7087595	10	0	31.71	1.78998152823622e-08
7927814	23411	SIRT1	rs7918428	10	0	31.71	1.78998152823622e-08
7927814	23411	SIRT1	rs10997817	10	7.66606602070044e-05	23.53	1.2298114964076e-06
7927814	23411	SIRT1	rs497849	10	0.000273943176707726	20.86	4.94105833604462e-06
7927814	23411	SIRT1	rs10509292	10	0.000677028808555223	19.01	1.30035182148566e-05
7927814	23411	SIRT1	rs12777073	10	0.000692368068259724	18.94	1.34894474231705e-05
7927814	23411	SIRT1	rs11599524	10	0.000872612223882787	18.37	1.8189951015767e-05
7927814	23411	SIRT1	rs3740049	10	0.00127207575806447	17.55	2.79850783474348e-05
7927814	23411	SIRT1	rs10997892	10	0.00147389227674123	17.27	3.24266237346818e-05
7927814	23411	SIRT1	rs9804180	10	0.0107987508635629	13.16	0.000285988884782385
8020323	8731	RNMT	rs10502424	18	0	67.72	1.88442323552783e-16
8020323	8731	RNMT	rs948271	18	0	54.65	1.44024320084368e-13
8020323	8731	RNMT	rs7234034	18	0	49.24	2.26484976088566e-12
8020323	8731	RNMT	rs1787868	18	0	40.74	1.73891024541581e-10
8020323	8731	RNMT	rs17693663	18	0	38.3	6.06626457325042e-10
8020323	8731	RNMT	rs8090796	18	2.25806953169548e-06	28.01	1.20690156808585e-07
8020323	8731	RNMT	rs8098483	18	0.000123911962397177	22.43	2.17943089065679e-06
8020323	8731	RNMT	rs1293455	18	0.00146301551888132	17.28	3.22564145624377e-05
8020323	8731	RNMT	rs1785120	18	0.00609132818330798	14.34	0.000152588014722543
8020323	8731	RNMT	rs12956554	18	0.0243741657011178	11.37	0.000746398778848638
8015412	3728	JUP	rs7216371	17	0	67.67	1.93282162932234e-16
8015412	3728	JUP	rs1436441	17	0	51.6	6.8041584248463e-13
8015412	3728	JUP	rs4796712	17	0	51.6	6.8041584248463e-13
8015412	3728	JUP	rs4796616	17	0	40.05	2.47544736820397e-10
8015412	3728	JUP	rs12452032	17	0	39.76	2.87166511866001e-10
8015412	3728	JUP	rs9905601	17	0	31.14	2.40072936913753e-08
8015412	3728	JUP	rs7214868	17	6.68845624600655e-05	23.81	1.06328618716075e-06
8015412	3728	JUP	rs7212972	17	0.000157294908296159	22.01	2.71233612470474e-06
8015412	3728	JUP	rs1046404	17	0.000157294908296159	22.01	2.71233612470474e-06
8015412	3728	JUP	rs4796715	17	0.00885847250206279	13.56	0.000231057097157748
8015412	3728	JUP	rs6503672	17	0.00885847250206279	13.56	0.000231057097157748
8015412	3728	JUP	rs3744782	17	0.00885847250206279	13.56	0.000231057097157748
8015412	3728	JUP	rs9303319	17	0.00885847250206279	13.56	0.000231057097157748
8015412	3728	JUP	rs4796729	17	0.00885847250206279	13.56	0.000231057097157748
8015412	3728	JUP	rs7213095	17	0.0129494558334476	12.77	0.000352222836757016
8015412	3728	JUP	rs3809876	17	0.036285392045609	10.48	0.00120673756309159
8003607	400566	C17orf97	rs11150882	17	0	67.62	1.98246357064724e-16
8003607	400566	C17orf97	rs6565724	17	0	50.58	1.14404968684405e-12
8003607	400566	C17orf97	rs10871516	17	0	47.4	5.78826860868584e-12
8003607	400566	C17orf97	rs12951902	17	0	34.74	3.7680926426358e-09
8003607	400566	C17orf97	rs8077538	17	0.00216065718279382	16.49	4.89073450926998e-05
7978628	55012	PPP2R3C	rs7153550	14	0	67.17	2.49075631301448e-16
7978628	55012	PPP2R3C	rs17102970	14	0	52.98	3.36961966827405e-13
7978628	55012	PPP2R3C	rs11848309	14	8.52944213487837e-06	26.99	2.04510769181751e-07
7978628	55012	PPP2R3C	rs12100841	14	1.25340042044251e-05	26.56	2.55478874336196e-07
7978628	55012	PPP2R3C	rs6571696	14	6.15847709870341e-05	23.97	9.78485280392765e-07
7978628	55012	PPP2R3C	rs2415265	14	6.15847709870341e-05	23.97	9.78485280392765e-07
7978628	55012	PPP2R3C	rs6571692	14	0.000108628014808622	22.75	1.84504139632982e-06
7978628	55012	PPP2R3C	rs7144747	14	0.000475396850612413	19.7	9.06013651488528e-06
7978628	55012	PPP2R3C	rs12436663	14	0.000555741636468507	19.42	1.04902723537853e-05
7978628	55012	PPP2R3C	rs9671773	14	0.00114402402233662	17.76	2.50596803285706e-05
7978628	55012	PPP2R3C	rs7147346	14	0.0074908177297453	13.9	0.000192798468274016
7978628	55012	PPP2R3C	rs17103044	14	0.00807577473489138	13.76	0.000207712104528052
7978628	55012	PPP2R3C	rs8019741	14	0.0176141751424564	12.1	0.000504218229449006
7957023	4069	LYZ	rs6581889	12	0	66.42	3.64386127443438e-16
7957023	4069	LYZ	rs10878964	12	0	63.21	1.85802707155126e-15
7957023	4069	LYZ	rs4761154	12	0	62.72	2.38283628458302e-15
7957023	4069	LYZ	rs2305641	12	0	62.71	2.39496558082916e-15
7957023	4069	LYZ	rs7300266	12	0	62.71	2.39496558082916e-15
7957023	4069	LYZ	rs7135092	12	0	62.71	2.39496558082916e-15
7957023	4069	LYZ	rs7308481	12	0	62.71	2.39496558082916e-15
7957023	4069	LYZ	rs2168029	12	0	61.15	5.28877693720856e-15
7957023	4069	LYZ	rs10784774	12	0	59.58	1.17422441827629e-14
7957023	4069	LYZ	rs1384	12	0	59.58	1.17422441827629e-14
7957023	4069	LYZ	rs589448	12	0	50.95	9.47490131938944e-13
7957023	4069	LYZ	rs2231700	12	0	36.87	1.26274071905307e-09
7957023	4069	LYZ	rs7980936	12	0	36.87	1.26274071905307e-09
7957023	4069	LYZ	rs529268	12	0	36.46	1.55831581599539e-09
7957023	4069	LYZ	rs7297153	12	0	33.37	7.61902358679013e-09
7957023	4069	LYZ	rs7307739	12	0	31.17	2.36391227598415e-08
7957023	4069	LYZ	rs645026	12	9.90143647891557e-05	22.96	1.65407513641327e-06
7957023	4069	LYZ	rs317689	12	0.000180930895353597	21.7	3.18791281850512e-06
7957023	4069	LYZ	rs317688	12	0.000213644397328999	21.34	3.84621789795099e-06
7957023	4069	LYZ	rs317646	12	0.00490497033040941	14.8	0.00011953550181303
7957023	4069	LYZ	rs490872	12	0.00645456669673732	14.22	0.000162632780891693
7957023	4069	LYZ	rs317685	12	0.00690509349918884	14.07	0.000176130793385225
7957023	4069	LYZ	rs2603088	12	0.00757356871974593	13.88	0.00019486107229496
7957023	4069	LYZ	rs10878983	12	0.00810460956232775	13.75	0.000208820819710062
7957023	4069	LYZ	rs10878948	12	0.0109335769738179	13.13	0.000290604773230187
7957023	4069	LYZ	rs11177571	12	0.0112923519503915	13.05	0.000303284407545946
7957023	4069	LYZ	rs10878951	12	0.0112923519503915	13.05	0.000303284407545946
7957023	4069	LYZ	rs10878965	12	0.0112923519503915	13.05	0.000303284407545946
7957023	4069	LYZ	rs17813371	12	0.0125728782551782	12.83	0.00034110575560318
7957023	4069	LYZ	rs10784780	12	0.0133638231272625	12.7	0.000365655575738477
7957023	4069	LYZ	rs710794	12	0.0210797912104509	11.71	0.000621651197291592
7957023	4069	LYZ	rs7138750	12	0.0219874938306194	11.62	0.000652464011929462
7957023	4069	LYZ	rs7295234	12	0.0254616782220967	11.28	0.000783465565415074
7957023	4069	LYZ	rs732214	12	0.0254616782220967	11.28	0.000783465565415074
7957023	4069	LYZ	rs11177610	12	0.0269803662056581	11.15	0.000840316731910356
7957023	4069	LYZ	rs7296276	12	0.0450909083366473	9.98	0.00158249684475284
7957023	4069	LYZ	rs11177655	12	0.0450909083366473	9.98	0.00158249684475284
7957023	4069	LYZ	rs7975848	12	0.0450909083366473	9.98	0.00158249684475284
7902861	23507	LRRC8B	rs922106	1	0	66.17	4.13660916731572e-16
7902861	23507	LRRC8B	rs10922664	1	0	66.17	4.13660916731572e-16
7902861	23507	LRRC8B	rs7516314	1	0	66.17	4.13660916731572e-16
7902861	23507	LRRC8B	rs12135419	1	0	66.17	4.13660916731572e-16
7902861	23507	LRRC8B	rs922107	1	0	61.63	4.14455590644062e-15
7902861	23507	LRRC8B	rs6699344	1	0	58.35	2.19396651529536e-14
7902861	23507	LRRC8B	rs9428043	1	0	56.47	5.70623619864637e-14
7902861	23507	LRRC8B	rs17130817	1	0	42.13	8.54029260475136e-11
7902861	23507	LRRC8B	rs359943	1	0	32.5	1.19192530585499e-08
7902861	23507	LRRC8B	rs359941	1	2.12196565156559e-06	27.24	1.79702152871883e-07
7902861	23507	LRRC8B	rs10801741	1	8.94148720878943e-05	23.18	1.47523654199262e-06
7902861	23507	LRRC8B	rs6692501	1	0.000130162227655642	22.31	2.31995339997315e-06
7902861	23507	LRRC8B	rs12130207	1	0.000378722050732894	20.14	7.19755623870984e-06
7902861	23507	LRRC8B	rs10493826	1	0.0125728782551782	12.83	0.00034110575560318
7902861	23507	LRRC8B	rs17130836	1	0.0165167426523555	12.24	0.00046775829181048
7902861	23507	LRRC8B	rs1585364	1	0.02888701579021	11	0.000911118877153712
8135172	80228	ORAI2	rs1997164	7	0	65.73	5.17126859445471e-16
8135172	80228	ORAI2	rs1983476	7	0	64.75	8.50296170898535e-16
8135172	80228	ORAI2	rs4729789	7	0	64.5	9.65323492677922e-16
8135172	80228	ORAI2	rs1131384	7	0	62.01	3.41717580595272e-15
8135172	80228	ORAI2	rs6947435	7	0	52.96	3.40410525359464e-13
8135172	80228	ORAI2	rs4342524	7	2.54588752755977e-06	29.92	4.50244520775665e-08
8135172	80228	ORAI2	rs6465866	7	2.46891369619902e-06	29.42	5.8273145770432e-08
8135172	80228	ORAI2	rs10238421	7	2.45236652697788e-06	29.3	6.19956919856356e-08
8135172	80228	ORAI2	rs4487686	7	2.17234562977887e-06	27.51	1.5628434735249e-07
8135172	80228	ORAI2	rs12669274	7	7.66557259407828e-06	27.01	2.02405611531074e-07
8135172	80228	ORAI2	rs7797435	7	2.18034208678895e-05	26.25	2.99954823321126e-07
8180378	439921	MXRA7	rs1005645	17	0	65.34	6.30289459957375e-16
8180378	439921	MXRA7	rs2240773	17	0	65.34	6.30289459957375e-16
8180378	439921	MXRA7	rs237057	17	0	61.59	4.22961297611446e-15
8180378	439921	MXRA7	rs9910053	17	0	58.91	1.65051256612829e-14
8180378	439921	MXRA7	rs1014390	17	0	46.57	8.84033519188217e-12
8180378	439921	MXRA7	rs2286593	17	0	36.81	1.30220592330556e-09
8180378	439921	MXRA7	rs9897045	17	0	35.77	2.22040796373933e-09
8180378	439921	MXRA7	rs11077850	17	0	32.14	1.43453164692316e-08
8180378	439921	MXRA7	rs2240775	17	0	30.4	3.51528157732696e-08
8180378	439921	MXRA7	rs2240774	17	0	30.4	3.51528157732696e-08
8180378	439921	MXRA7	rs2286585	17	0	30.4	3.51528157732696e-08
8180378	439921	MXRA7	rs7211963	17	0	30.15	3.99887188157235e-08
8180378	439921	MXRA7	rs9913445	17	2.3942394176206e-06	28.85	7.82059006939674e-08
8180378	439921	MXRA7	rs1476788	17	2.21688052948194e-06	27.73	1.3948278135987e-07
8180378	439921	MXRA7	rs11868472	17	1.58509909493622e-05	26.52	2.60823774992269e-07
8180378	439921	MXRA7	rs7215451	17	1.58509909493622e-05	26.52	2.60823774992269e-07
8180378	439921	MXRA7	rs9898576	17	3.95400608531343e-05	25.04	5.61532227030078e-07
8180378	439921	MXRA7	rs2429452	17	6.90933000387305e-05	23.68	1.13758628607891e-06
8180378	439921	MXRA7	rs3744061	17	8.21204386053381e-05	23.39	1.32264324512997e-06
8180378	439921	MXRA7	rs8067445	17	0.000219006053703002	21.27	3.98926193628944e-06
8180378	439921	MXRA7	rs2240769	17	0.000565624544760407	19.39	1.06563598009711e-05
8180378	439921	MXRA7	rs12937733	17	0.0111887694425131	13.07	0.000300063133861772
8180378	439921	MXRA7	rs2532443	17	0.0214742514676148	11.67	0.00063516010362158
8180378	439921	MXRA7	rs7214860	17	0.0329008662753465	10.71	0.00106558029187233
8180378	439921	MXRA7	rs9915915	17	0.0330232387441033	10.7	0.00107135534607033
8180378	439921	MXRA7	rs12450896	17	0.0376704759976279	10.4	0.00126015313761034
8180378	439921	MXRA7	rs2079778	17	0.045933034206541	9.94	0.00161725548500419
8180378	439921	MXRA7	rs717571	17	0.0477584964694628	9.84	0.00170757497586145
8138689	8935	SKAP2	rs13311400	7	0	65.18	6.83598026598076e-16
8138689	8935	SKAP2	rs3801839	7	0	48.59	3.15473741635816e-12
8138689	8935	SKAP2	rs570840	7	0	48.26	3.73289677140272e-12
8138689	8935	SKAP2	rs11764558	7	0	36.87	1.26274071905307e-09
8138689	8935	SKAP2	rs13186	7	0	35.81	2.17528505226499e-09
8138689	8935	SKAP2	rs212842	7	0	34.69	3.86612444899719e-09
8138689	8935	SKAP2	rs2299102	7	0	32.09	1.47193017509156e-08
8138689	8935	SKAP2	rs12700758	7	0	32.09	1.47193017509156e-08
8138689	8935	SKAP2	rs12700761	7	0	32.09	1.47193017509156e-08
8138689	8935	SKAP2	rs513387	7	0	30.56	3.2369910389184e-08
8138689	8935	SKAP2	rs490366	7	2.17884879478006e-05	26.24	3.01512071843037e-07
8138689	8935	SKAP2	rs212837	7	0.00011000673247264	22.7	1.89367869480221e-06
8138689	8935	SKAP2	rs11772673	7	0.000367523317037041	20.23	6.86675914658293e-06
8138689	8935	SKAP2	rs213516	7	0.000416152470452904	19.97	7.86667696348799e-06
8138689	8935	SKAP2	rs7795074	7	0.000541892763903932	19.46	1.02728583053231e-05
8138689	8935	SKAP2	rs10228105	7	0.00127207575806447	17.55	2.79850783474348e-05
8138689	8935	SKAP2	rs10262414	7	0.00490497033040941	14.8	0.00011953550181303
8138689	8935	SKAP2	rs3801814	7	0.00490497033040941	14.8	0.00011953550181303
8147228	1666	DECR1	rs17623400	8	0	64.76	8.45991853477213e-16
8046997	54529	ASNSD1	rs4667297	2	0	64.55	9.41135378525079e-16
8046997	54529	ASNSD1	rs12693551	2	0	64.55	9.41135378525079e-16
8046997	54529	ASNSD1	rs11679767	2	0	64.55	9.41135378525079e-16
8046997	54529	ASNSD1	rs1055091	2	0	64.55	9.41135378525079e-16
8046997	54529	ASNSD1	rs893784	2	0	63.52	1.58746879836897e-15
8046997	54529	ASNSD1	rs10931430	2	0	63.52	1.58746879836897e-15
8046997	54529	ASNSD1	rs1437891	2	0	63.05	2.01525380587594e-15
8046997	54529	ASNSD1	rs7557519	2	0	40.04	2.48815238164218e-10
8046997	54529	ASNSD1	rs7568449	2	0	38.25	6.22370771479233e-10
8046997	54529	ASNSD1	rs6434355	2	0	30.24	3.81754453418801e-08
8017106	4591	TRIM37	rs2333410	17	0	64.49	9.70235242112716e-16
8017106	4591	TRIM37	rs6416932	17	0	64.49	9.70235242112716e-16
8017106	4591	TRIM37	rs7502208	17	0	64.49	9.70235242112716e-16
8017106	4591	TRIM37	rs8082544	17	0	64.49	9.70235242112716e-16
8017106	4591	TRIM37	rs11654986	17	0	63.77	1.39826773285838e-15
8017106	4591	TRIM37	rs3826353	17	0	63.18	1.88654213044719e-15
8017106	4591	TRIM37	rs7214892	17	0	61.43	4.58766823502379e-15
8017106	4591	TRIM37	rs12051897	17	0	50.03	1.51413240352692e-12
8017106	4591	TRIM37	rs10853008	17	0	39.33	3.57900006117439e-10
8017106	4591	TRIM37	rs7502947	17	0	34.93	3.41774056273633e-09
8017106	4591	TRIM37	rs8077332	17	0	32.11	1.45685497662758e-08
8017106	4591	TRIM37	rs7221274	17	7.88761850440312e-05	23.48	1.26219071600902e-06
8017106	4591	TRIM37	rs9652856	17	0.000159072319975134	21.98	2.75506487978207e-06
8017106	4591	TRIM37	rs9901655	17	0.000189448147484902	21.61	3.34105338173058e-06
8017106	4591	TRIM37	rs16943326	17	0.0446926834075948	10	0.00156540225800255
8017106	4591	TRIM37	rs3809724	17	0.0446926834075948	10	0.00156540225800255
7895739	7705	ZNF146	rs2070132	19	0	64.41	1.01044012344165e-15
7895739	7705	ZNF146	rs8102020	19	0	59.86	1.01850536441047e-14
7895739	7705	ZNF146	rs2287897	19	0	58.77	1.7722291814871e-14
7895739	7705	ZNF146	rs2972527	19	0	51.16	8.51358710799124e-13
7895739	7705	ZNF146	rs7253462	19	0	37.17	1.08266622320405e-09
7895739	7705	ZNF146	rs4805162	19	0	35.2	2.97523548748251e-09
7895739	7705	ZNF146	rs2112971	19	0	32.6	1.13214749285731e-08
7895739	7705	ZNF146	rs2432055	19	0.000223406321576876	21.24	4.05218945987632e-06
7895739	7705	ZNF146	rs10418139	19	0.0161105299549575	12.3	0.000452958293923552
7895739	7705	ZNF146	rs11665903	19	0.0271801610275261	11.13	0.000849425913926046
7895739	7705	ZNF146	rs11084849	19	0.0366112782442544	10.46	0.00121987278192736
7895739	7705	ZNF146	rs10416925	19	0.0481925580104615	9.82	0.00172624342143333
7895739	7705	ZNF146	rs10407850	19	0.0481925580104615	9.82	0.00172624342143333
7975932	57156	TMEM63C	rs1911728	14	0	64.24	1.10149594301701e-15
7975932	57156	TMEM63C	rs17750078	14	0	41.93	9.46000425309139e-11
7975932	57156	TMEM63C	rs1861420	14	0	31.18	2.35176602975561e-08
7975932	57156	TMEM63C	rs888064	14	2.53469776097711e-06	29.86	4.64395443421729e-08
7975932	57156	TMEM63C	rs409109	14	4.13686914867404e-05	24.93	5.94500685527003e-07
7975932	57156	TMEM63C	rs392919	14	0.000194896815959627	21.57	3.41146474599894e-06
7975932	57156	TMEM63C	rs17812556	14	0.000296686059095305	20.73	5.28809983815292e-06
7975932	57156	TMEM63C	rs17750404	14	0.000368589743589743	20.21	6.93892541937312e-06
7975932	57156	TMEM63C	rs4903549	14	0.0012188722213971	17.63	2.68322100680363e-05
7975932	57156	TMEM63C	rs2655997	14	0.0039702016981573	15.25	9.41767558985692e-05
7975932	57156	TMEM63C	rs454840	14	0.00492824390278648	14.79	0.000120171066371006
7975932	57156	TMEM63C	rs158105	14	0.00630853543204101	14.27	0.000158368955016585
7975932	57156	TMEM63C	rs2655986	14	0.00670589584164354	14.13	0.000170601183355712
7975932	57156	TMEM63C	rs158119	14	0.00848362078894663	13.65	0.000220241320452157
7975932	57156	TMEM63C	rs374227	14	0.00997667641721173	13.32	0.0002625901774147
7975932	57156	TMEM63C	rs428868	14	0.00997667641721173	13.32	0.0002625901774147
7975932	57156	TMEM63C	rs388764	14	0.0116784499943114	12.99	0.000313158969130093
7975932	57156	TMEM63C	rs905734	14	0.0161920388224847	12.29	0.000455391735964188
7975932	57156	TMEM63C	rs8022863	14	0.0163963286070089	12.26	0.000462771508967134
7975932	57156	TMEM63C	rs4396457	14	0.0193050525378482	11.9	0.000561339441359351
7975932	57156	TMEM63C	rs1876529	14	0.0497614665618734	9.75	0.00179322715185006
7968915	2963	GTF2F2	rs7987863	13	0	63.99	1.25052351593888e-15
7955425	466	ATF1	rs829112	12	0	63.81	1.37016304758535e-15
7955425	466	ATF1	rs2700482	12	0	53.72	2.31197688756385e-13
7955425	466	ATF1	rs10783388	12	0	53.35	2.7911122884928e-13
7955425	466	ATF1	rs861204	12	0	43.77	3.69323021281199e-11
7955425	466	ATF1	rs10876108	12	0	40.48	1.9863895288706e-10
7955425	466	ATF1	rs7957410	12	0	40.48	1.9863895288706e-10
7955425	466	ATF1	rs2359006	12	0	37.64	8.50817374092279e-10
7955425	466	ATF1	rs4768933	12	1.80318206291785e-05	26.44	2.71852197227874e-07
7955425	466	ATF1	rs864899	12	3.97674954303278e-05	25.1	5.4432858166502e-07
7955425	466	ATF1	rs11169571	12	0.000108628014808622	22.75	1.84504139632982e-06
7955425	466	ATF1	rs10783387	12	0.000317632530564515	20.53	5.87039425151655e-06
7955425	466	ATF1	rs7306677	12	0.000317632530564515	20.53	5.87039425151655e-06
7955425	466	ATF1	rs12831858	12	0.00179267236170312	16.89	3.96097099256202e-05
7955425	466	ATF1	rs2684908	12	0.00488169675803234	14.81	0.000118903320757354
7955425	466	ATF1	rs2090852	12	0.0142247207830204	12.57	0.000391988579109066
7955425	466	ATF1	rs2280503	12	0.0150227256354177	12.46	0.000415759945022032
7955425	466	ATF1	rs10506294	12	0.0198031672954835	11.85	0.000576613456957988
7955425	466	ATF1	rs17124930	12	0.0198031672954835	11.85	0.000576613456957988
7955425	466	ATF1	rs3742064	12	0.0198031672954835	11.85	0.000576613456957988
7955425	466	ATF1	rs17291650	12	0.0235591473545958	11.46	0.000711103000083523
8159702	79813	EHMT1	rs11137167	9	0	63.26	1.81145696806416e-15
8159702	79813	EHMT1	rs10867031	9	0	60.12	8.92468607864559e-15
8159702	79813	EHMT1	rs2987621	9	0	60.12	8.92468607864559e-15
8159702	79813	EHMT1	rs4962227	9	0	55.25	1.06134305833125e-13
8159702	79813	EHMT1	rs17496354	9	0	45.58	1.46530133955863e-11
8159702	79813	EHMT1	rs1045777	9	0	36.84	1.28232131244215e-09
8159702	79813	EHMT1	rs3812497	9	0	31.25	2.26847485926008e-08
8159702	79813	EHMT1	rs10110	9	0	31.21	2.31570110842726e-08
8159702	79813	EHMT1	rs1105221	9	0	31.21	2.31570110842726e-08
8159702	79813	EHMT1	rs950078	9	0	31.21	2.31570110842726e-08
8159702	79813	EHMT1	rs975978	9	2.40672051166877e-06	28.96	7.38883843911266e-08
8159702	79813	EHMT1	rs10867056	9	2.22889686697725e-06	27.84	1.31773385413957e-07
8159702	79813	EHMT1	rs7037783	9	4.20438141801391e-05	24.91	6.00700215463908e-07
8159702	79813	EHMT1	rs4487855	9	4.90938785443781e-05	24.29	8.2868163738353e-07
8159702	79813	EHMT1	rs6559221	9	7.3217181512782e-05	23.6	1.1858751622364e-06
8159702	79813	EHMT1	rs12004293	9	7.50474266978271e-05	23.57	1.20450890694421e-06
8159702	79813	EHMT1	rs7034879	9	8.27146367008871e-05	23.35	1.35043510282363e-06
8159702	79813	EHMT1	rs11789684	9	8.79766728615742e-05	23.23	1.43737485986791e-06
8159702	79813	EHMT1	rs3123510	9	0.000186334771351094	21.64	3.28920339482214e-06
8159702	79813	EHMT1	rs7852475	9	0.000719929629792135	18.82	1.43652838394261e-05
8159702	79813	EHMT1	rs10732688	9	0.0431792459052363	10.08	0.00149887333715168
7892820	6133	RPL9	rs10517522	4	0	63.23	1.83925699210007e-15
7892820	6133	RPL9	rs4975017	4	0	62.33	2.90466379817865e-15
7892820	6133	RPL9	rs17618369	4	0	54.42	1.61906635950981e-13
7892820	6133	RPL9	rs1048140	4	3.14535611282783e-05	25.68	4.0298182896648e-07
7892820	6133	RPL9	rs2608830	4	0.000451392877742484	19.81	8.55340117973118e-06
7892820	6133	RPL9	rs2259073	4	0.000901818703618778	18.32	1.86736416969912e-05
7892820	6133	RPL9	rs11940694	4	0.000924913537000902	18.28	1.90698814981049e-05
7892820	6133	RPL9	rs6817264	4	0.00159470349645783	17.11	3.52760766999291e-05
7892820	6133	RPL9	rs2687964	4	0.00253991938227241	16.16	5.82104328945293e-05
7892820	6133	RPL9	rs13129975	4	0.00295821260121261	15.85	6.85665365128213e-05
7892820	6133	RPL9	rs936380	4	0.00364765530996356	15.43	8.56182342045027e-05
7892820	6133	RPL9	rs17431867	4	0.0155166407580454	12.38	0.000433957150545919
7892820	6133	RPL9	rs2687965	4	0.0157277109289324	12.35	0.00044098647251007
7892820	6133	RPL9	rs6844176	4	0.0198764923557306	11.84	0.00057971825962413
7892820	6133	RPL9	rs1450	4	0.0265534979371886	11.19	0.000822393451581314
7892820	6133	RPL9	rs13135439	4	0.0283353593273998	11.04	0.000891668617862335
7892820	6133	RPL9	rs13149518	4	0.0283353593273998	11.04	0.000891668617862335
8022941	25941	TPGS2	rs621834	18	0	62.9	2.17472227688061e-15
8022941	25941	TPGS2	rs525374	18	0	54.24	1.77437843592608e-13
8022941	25941	TPGS2	rs519309	18	0.00133484757603363	17.46	2.93416734756407e-05
8022941	25941	TPGS2	rs1045781	18	0.00369538956302742	15.4	8.69882938920677e-05
8022941	25941	TPGS2	rs2433396	18	0.00373016814966027	15.38	8.79139012130593e-05
8022941	25941	TPGS2	rs9962453	18	0.00403218855117192	15.21	9.61926880352054e-05
8022941	25941	TPGS2	rs879567	18	0.00403218855117192	15.21	9.61926880352054e-05
8022941	25941	TPGS2	rs4799887	18	0.00444003082490127	15.01	0.000106942980648206
8022941	25941	TPGS2	rs12373339	18	0.00490497033040941	14.8	0.00011953550181303
8022941	25941	TPGS2	rs3744903	18	0.00654197570676126	14.19	0.000165246379252446
8022941	25941	TPGS2	rs2303510	18	0.00677242153458199	14.11	0.000172424683340341
8022941	25941	TPGS2	rs4799431	18	0.00774215396918719	13.84	0.000199053215193759
8022941	25941	TPGS2	rs2303509	18	0.0108948971420081	13.14	0.000289057857888992
8022941	25941	TPGS2	rs561021	18	0.0124395158923974	12.85	0.000337479243759468
8022941	25941	TPGS2	rs754040	18	0.0142247207830204	12.57	0.000391988579109066
7910164	56997	ADCK3	rs3738725	1	0	62.66	2.4565449357594e-15
7910164	56997	ADCK3	rs3795445	1	0	62.66	2.4565449357594e-15
7910164	56997	ADCK3	rs3795446	1	0	62.66	2.4565449357594e-15
7910164	56997	ADCK3	rs3768425	1	0	53.05	3.25164988794948e-13
7910164	56997	ADCK3	rs1045290	1	0	53.05	3.25164988794948e-13
7910164	56997	ADCK3	rs1045289	1	0	53.05	3.25164988794948e-13
7910164	56997	ADCK3	rs1045286	1	0	53.05	3.25164988794948e-13
7910164	56997	ADCK3	rs1045285	1	0	53.05	3.25164988794948e-13
7910164	56997	ADCK3	rs1045252	1	0	53.05	3.25164988794948e-13
7910164	56997	ADCK3	rs3795449	1	0	53.05	3.25164988794948e-13
7910164	56997	ADCK3	rs3795451	1	0	53.05	3.25164988794948e-13
7910164	56997	ADCK3	rs11580229	1	0	49.4	2.08745645177938e-12
7910164	56997	ADCK3	rs3795453	1	0	47.48	5.55679962027793e-12
7910164	56997	ADCK3	rs10495274	1	0	31.34	2.16571315725899e-08
7910164	56997	ADCK3	rs7521639	1	0	31.08	2.47609581374588e-08
7910164	56997	ADCK3	rs3818694	1	2.29161418277722e-06	28.17	1.11113527624138e-07
7910164	56997	ADCK3	rs4653474	1	2.29161418277722e-06	28.17	1.11113527624138e-07
7910164	56997	ADCK3	rs2802275	1	2.12706531978826e-06	27.28	1.76022717818032e-07
7910164	56997	ADCK3	rs8159	1	3.75716875026293e-05	25.53	4.35557549377035e-07
7910164	56997	ADCK3	rs1801783	1	3.95803796643598e-05	25.05	5.58627553086764e-07
7910164	56997	ADCK3	rs1045247	1	4.4013190915769e-05	24.74	6.56083155024312e-07
7910164	56997	ADCK3	rs10495272	1	9.7939023406521e-05	22.98	1.63695570183652e-06
7910164	56997	ADCK3	rs2150874	1	9.7939023406521e-05	22.98	1.63695570183652e-06
7910164	56997	ADCK3	rs12133428	1	0.000254596791720986	21.01	4.56892416049491e-06
7910164	56997	ADCK3	rs1938386	1	0.000289064179562971	20.78	5.15181730619066e-06
7910164	56997	ADCK3	rs2154367	1	0.000482356813903634	19.68	9.15545783239679e-06
7910164	56997	ADCK3	rs17528049	1	0.00070131233598207	18.91	1.37032467716007e-05
7910164	56997	ADCK3	rs3768420	1	0.000999782738120831	18.11	2.08503536905099e-05
7910164	56997	ADCK3	rs17600747	1	0.00145213876102142	17.29	3.208710330961e-05
7910164	56997	ADCK3	rs2989946	1	0.00159470349645783	17.11	3.52760766999291e-05
7910164	56997	ADCK3	rs6759	1	0.00258504080470582	16.11	5.97676088690851e-05
7910164	56997	ADCK3	rs1046240	1	0.00258504080470582	16.11	5.97676088690851e-05
7910164	56997	ADCK3	rs1295640	1	0.00301446133361229	15.81	7.00313995304612e-05
7910164	56997	ADCK3	rs1800672	1	0.00305083541614047	15.78	7.11506710952253e-05
7910164	56997	ADCK3	rs6661550	1	0.00563154301686405	14.5	0.000140159542629564
7910164	56997	ADCK3	rs1150897	1	0.00831139197643953	13.69	0.000215599466954777
7910164	56997	ADCK3	rs1929861	1	0.0184975641834259	11.99	0.000534867898538342
7982712	90417	KNSTRN	rs7166991	15	0	62.65	2.46904960716702e-15
7982712	90417	KNSTRN	rs7164132	15	0	62.52	2.63752526767999e-15
7982712	90417	KNSTRN	rs7169404	15	0	61.07	5.50811092753463e-15
7982712	90417	KNSTRN	rs7169262	15	0	61.07	5.50811092753463e-15
7982712	90417	KNSTRN	rs17671250	15	0	60.89	6.03546414138696e-15
7982712	90417	KNSTRN	rs4334271	15	8.52944213487837e-06	26.99	2.04510769181751e-07
7982712	90417	KNSTRN	rs2034650	15	8.94148720878943e-05	23.18	1.47523654199262e-06
7982712	90417	KNSTRN	rs1898882	15	0.000129920379226287	22.32	2.30790383316191e-06
7982712	90417	KNSTRN	rs1453184	15	0.0005194799741915	19.55	9.80007367211813e-06
7982712	90417	KNSTRN	rs4575496	15	0.0398524989044208	10.27	0.00135210802890327
7982712	90417	KNSTRN	rs11070272	15	0.0406002189100232	10.23	0.00138174663411341
7982712	90417	KNSTRN	rs934937	15	0.0420386534774142	10.15	0.00144301242540355
7982712	90417	KNSTRN	rs28602975	15	0.042408448338378	10.13	0.00145875407641659
7982712	90417	KNSTRN	rs11630891	15	0.042408448338378	10.13	0.00145875407641659
7982712	90417	KNSTRN	rs2289330	15	0.0457225027390676	9.95	0.00160849397587295
7982712	90417	KNSTRN	rs12914315	15	0.0457225027390676	9.95	0.00160849397587295
7982712	90417	KNSTRN	rs8034416	15	0.0488486196377513	9.79	0.00175463462823115
7919787	84072	HORMAD1	rs10788792	1	0	62.53	2.62416692924008e-15
7919787	84072	HORMAD1	rs11204698	1	0	62.53	2.62416692924008e-15
7919787	84072	HORMAD1	rs11807450	1	0	62.53	2.62416692924008e-15
7919787	84072	HORMAD1	rs1336900	1	0	62.53	2.62416692924008e-15
7919787	84072	HORMAD1	rs12402939	1	0	59.94	9.7793612626737e-15
7919787	84072	HORMAD1	rs11589458	1	0	57.19	3.95677936860022e-14
7919787	84072	HORMAD1	rs11552229	1	0	55.96	7.39605815777848e-14
7919787	84072	HORMAD1	rs11204697	1	0	55.1	1.14550906206906e-13
7919787	84072	HORMAD1	rs11803569	1	0	55.1	1.14550906206906e-13
7919787	84072	HORMAD1	rs11586422	1	0	55.1	1.14550906206906e-13
7919787	84072	HORMAD1	rs11204704	1	0	53.46	2.63912046215722e-13
7919787	84072	HORMAD1	rs2275236	1	0	50.78	1.03321189137228e-12
7919787	84072	HORMAD1	rs10888395	1	0	50.51	1.18559143624312e-12
7919787	84072	HORMAD1	rs10888391	1	0	49.5	1.98371723232823e-12
7919787	84072	HORMAD1	rs11204726	1	0	49.5	1.98371723232823e-12
7919787	84072	HORMAD1	rs10888394	1	0	49.5	1.98371723232823e-12
7919787	84072	HORMAD1	rs4319334	1	0	49.5	1.98371723232823e-12
7919787	84072	HORMAD1	rs11204695	1	0	40.41	2.05884627540204e-10
7919787	84072	HORMAD1	rs12568757	1	0	35.67	2.33735864910077e-09
7919787	84072	HORMAD1	rs12125650	1	0	34.97	3.34824484156487e-09
7919787	84072	HORMAD1	rs11204725	1	0	34.25	4.84675443150841e-09
7919787	84072	HORMAD1	rs11204675	1	2.29822792116766e-06	28.22	1.08279919971838e-07
7919787	84072	HORMAD1	rs11204684	1	2.18833019249962e-06	27.58	1.50729273597138e-07
7919787	84072	HORMAD1	rs9733	1	0.000641193524351591	19.12	1.22751799466665e-05
7919787	84072	HORMAD1	rs2055975	1	0.010369256648252	13.24	0.000274037909602573
7919787	84072	HORMAD1	rs17599629	1	0.0253475529583609	11.29	0.000779256814602957
8164665	2889	RAPGEF1	rs11243480	9	0	62.52	2.63752526767999e-15
8164665	2889	RAPGEF1	rs4740309	9	0	57.92	2.72997353206523e-14
8164665	2889	RAPGEF1	rs11243436	9	0	51.26	8.09075347431678e-13
8164665	2889	RAPGEF1	rs12378905	9	0	48.45	3.3881831852276e-12
8164665	2889	RAPGEF1	rs10793889	9	0	46.07	1.14102359074235e-11
8164665	2889	RAPGEF1	rs2296950	9	0	45.1	1.87225400997024e-11
8164665	2889	RAPGEF1	rs6597513	9	0	42.63	6.61372116888593e-11
8164665	2889	RAPGEF1	rs7036709	9	0	37.21	1.06068465258977e-09
8164665	2889	RAPGEF1	rs1952422	9	0	36.03	1.94302884996695e-09
8164665	2889	RAPGEF1	rs1887778	9	1.80318206291785e-05	26.44	2.71852197227874e-07
8164665	2889	RAPGEF1	rs3808803	9	3.97973822251577e-05	25.45	4.53997651468173e-07
8164665	2889	RAPGEF1	rs3765542	9	4.37378983539513e-05	24.62	6.98232959986772e-07
8164665	2889	RAPGEF1	rs12001816	9	7.3217181512782e-05	23.6	1.1858751622364e-06
8164665	2889	RAPGEF1	rs7040470	9	0.000120899030617495	22.55	2.04744531936169e-06
8164665	2889	RAPGEF1	rs11243490	9	0.000187372563395697	21.63	3.3063963905465e-06
8164665	2889	RAPGEF1	rs11243494	9	0.000199596319414087	21.53	3.48336515057626e-06
8164665	2889	RAPGEF1	rs11791414	9	0.000510628211706137	19.59	9.59701984774124e-06
8164665	2889	RAPGEF1	rs7020704	9	0.000855663451280234	18.41	1.78120748316976e-05
8164665	2889	RAPGEF1	rs2031878	9	0.00125123549238316	17.58	2.75470315285199e-05
8164665	2889	RAPGEF1	rs2987409	9	0.00206838267487689	16.58	4.66402886979392e-05
8164665	2889	RAPGEF1	rs12002074	9	0.00413440473325233	15.15	9.92983126228346e-05
8164665	2889	RAPGEF1	rs7036006	9	0.00474554702802723	14.88	0.000114571278662861
8164665	2889	RAPGEF1	rs3739497	9	0.00651283937008662	14.2	0.000164370512976082
8164665	2889	RAPGEF1	rs17538157	9	0.00799460187049017	13.78	0.000205512433754616
8164665	2889	RAPGEF1	rs6597517	9	0.0157986232343406	12.34	0.000443355021455444
8164665	2889	RAPGEF1	rs3012771	9	0.0197028138944326	11.86	0.000573525442794884
8164665	2889	RAPGEF1	rs7854489	9	0.0223290371832895	11.58	0.000666649416127071
8164665	2889	RAPGEF1	rs1887786	9	0.023457239500077	11.47	0.0007072868059427
8164665	2889	RAPGEF1	rs1887787	9	0.0450909083366473	9.98	0.00158249684475284
8130768	8635	RNASET2	rs394522	6	0	62.27	2.99452267852354e-15
8130768	8635	RNASET2	rs2301436	6	0	48.08	4.09178936009737e-12
8130768	8635	RNASET2	rs7749278	6	0	48.05	4.15487622665236e-12
8130768	8635	RNASET2	rs2236313	6	0	47.73	4.8914891759537e-12
8130768	8635	RNASET2	rs12529876	6	0	41.67	1.08054355539976e-10
8130768	8635	RNASET2	rs9355610	6	0	37.38	9.72139384874786e-10
8130768	8635	RNASET2	rs933243	6	0	37.38	9.72139384874786e-10
8130768	8635	RNASET2	rs162298	6	0	30.22	3.85711414958983e-08
8130768	8635	RNASET2	rs2769343	6	2.44375245822069e-06	29.23	6.42762629704424e-08
8130768	8635	RNASET2	rs9366076	6	1.21975459468369e-05	26.62	2.47666652075822e-07
8130768	8635	RNASET2	rs1212550	6	3.75716875026293e-05	25.53	4.35557549377035e-07
8130768	8635	RNASET2	rs3798307	6	4.06821460138274e-05	25.33	4.83135809221768e-07
8130768	8635	RNASET2	rs10946197	6	0.00110838982276126	17.83	2.4154471407965e-05
8130768	8635	RNASET2	rs162297	6	0.00289167625811538	15.9	6.67787172089726e-05
8130768	8635	RNASET2	rs13216122	6	0.0199464388733772	11.83	0.000582839943179275
8061211	92675	DTD1	rs7262824	20	0	62.11	3.24797861913734e-15
8061211	92675	DTD1	rs6075351	20	0	62.11	3.24797861913734e-15
8061211	92675	DTD1	rs6045470	20	0	41.73	1.0478869952976e-10
8061211	92675	DTD1	rs6081172	20	0	35.63	2.38584827254204e-09
8061211	92675	DTD1	rs1022684	20	2.7293057051903e-05	26.04	3.34416471370071e-07
8061211	92675	DTD1	rs6136515	20	2.71338962775015e-05	25.97	3.4676427305762e-07
8061211	92675	DTD1	rs6035092	20	3.94208677930682e-05	24.99	5.76284327186879e-07
8061211	92675	DTD1	rs2145247	20	3.94208677930682e-05	24.99	5.76284327186879e-07
8061211	92675	DTD1	rs3818217	20	6.73725515037311e-05	23.79	1.0743919710848e-06
8061211	92675	DTD1	rs11087256	20	0.000231435442255333	21.2	4.13764512977492e-06
8061211	92675	DTD1	rs1109030	20	0.000257949210998275	20.98	4.64103018375826e-06
8061211	92675	DTD1	rs2273525	20	0.000257949210998275	20.98	4.64103018375826e-06
8061211	92675	DTD1	rs3827973	20	0.000489603156838527	19.66	9.25178607997454e-06
8061211	92675	DTD1	rs2424218	20	0.00111652442867008	17.81	2.44096971103203e-05
8061211	92675	DTD1	rs6081245	20	0.00151220789688086	17.22	3.32913069643602e-05
8061211	92675	DTD1	rs6132084	20	0.00188100611366294	16.78	4.19733655902495e-05
8061211	92675	DTD1	rs1884788	20	0.00204174192358006	16.61	4.59083261923336e-05
8061211	92675	DTD1	rs17734179	20	0.00697130875654271	14.05	0.000178013832267802
8061211	92675	DTD1	rs6136506	20	0.0102643970580658	13.26	0.000271129649178824
8061211	92675	DTD1	rs6081232	20	0.0107506777243403	13.17	0.000284466737292217
8061211	92675	DTD1	rs6081377	20	0.0268835044464941	11.16	0.000835799229945754
8010924	55275	VPS53	rs10521107	17	0	62.07	3.31462775355536e-15
8010924	55275	VPS53	rs401592	17	0	62.07	3.31462775355536e-15
8010924	55275	VPS53	rs461521	17	0	61.95	3.52289804693029e-15
8010924	55275	VPS53	rs838369	17	0	61.46	4.51829690305953e-15
8010924	55275	VPS53	rs2644714	17	0	53.77	2.25388114409129e-13
8010924	55275	VPS53	rs684232	17	0	51.14	8.60077130063255e-13
8010924	55275	VPS53	rs410157	17	0	49.23	2.27642497832022e-12
8010924	55275	VPS53	rs1237094	17	0	43.23	4.86687116642869e-11
8010924	55275	VPS53	rs11247555	17	0	36.6	1.45031717967197e-09
8010924	55275	VPS53	rs17616389	17	0	36.18	1.79907470616151e-09
8010924	55275	VPS53	rs11657201	17	0	34.13	5.15503539896391e-09
8010924	55275	VPS53	rs1062923	17	2.53665424889587e-06	29.87	4.62006384068102e-08
8010924	55275	VPS53	rs2740354	17	2.48523419252614e-06	29.53	5.50578601519061e-08
8010924	55275	VPS53	rs12453108	17	3.77849946702834e-05	25.56	4.28837746924832e-07
8010924	55275	VPS53	rs9906432	17	0.000124458481628155	22.4	2.21374012308886e-06
8010924	55275	VPS53	rs453372	17	0.000202642928109608	21.49	3.55678621175985e-06
8010924	55275	VPS53	rs4968162	17	0.000212121736341845	21.35	3.8262075506708e-06
8010924	55275	VPS53	rs434307	17	0.000235412228942402	21.18	4.18104880846428e-06
8010924	55275	VPS53	rs10521104	17	0.000332189392301577	20.43	6.1852557618279e-06
8010924	55275	VPS53	rs2251689	17	0.00111652442867008	17.81	2.44096971103203e-05
8010924	55275	VPS53	rs16952930	17	0.00230682612998806	16.36	5.23790588199753e-05
8010924	55275	VPS53	rs11657732	17	0.00943303140258105	13.43	0.000247632114738288
8010924	55275	VPS53	rs2750003	17	0.021675146276564	11.65	0.000642025349825136
8010924	55275	VPS53	rs2740349	17	0.021675146276564	11.65	0.000642025349825136
8010924	55275	VPS53	rs2740363	17	0.0296080833100465	10.94	0.000941101693891732
8010924	55275	VPS53	rs11650424	17	0.042408448338378	10.13	0.00145875407641659
8010924	55275	VPS53	rs9915388	17	0.0441085217866475	10.03	0.00154011037105093
8103415	51313	FAM198B	rs8370	4	0	62.05	3.34846369554342e-15
8103415	51313	FAM198B	rs4691455	4	0	62.05	3.34846369554342e-15
8103415	51313	FAM198B	rs4501266	4	0	62.05	3.34846369554342e-15
8103415	51313	FAM198B	rs6830702	4	0	59.14	1.46843702556527e-14
8103415	51313	FAM198B	rs2881373	4	0	59.14	1.46843702556527e-14
8103415	51313	FAM198B	rs10517685	4	0	58.8	1.74541270501636e-14
8103415	51313	FAM198B	rs2346784	4	0	58.8	1.74541270501636e-14
8103415	51313	FAM198B	rs17037201	4	0	58.8	1.74541270501636e-14
8155250	9380	GRHPR	rs7856656	9	0	61.88	3.65038379713398e-15
8155250	9380	GRHPR	rs16934059	9	0.00115513707184881	17.74	2.53245177718486e-05
8155250	9380	GRHPR	rs7867764	9	0.00156855274601982	17.14	3.4723268956437e-05
8155250	9380	GRHPR	rs17502738	9	0.00156855274601982	17.14	3.4723268956437e-05
8155250	9380	GRHPR	rs10973340	9	0.0469631730479996	9.89	0.00166179369442378
7897774	1185	CLCN6	rs1537516	1	0	61.65	4.10267127638512e-15
7897774	1185	CLCN6	rs17037396	1	0	61.65	4.10267127638512e-15
7897774	1185	CLCN6	rs2066470	1	0	61.65	4.10267127638512e-15
7897774	1185	CLCN6	rs7553194	1	0	61.65	4.10267127638512e-15
7897774	1185	CLCN6	rs2236797	1	0	58.56	1.97184887868095e-14
7897774	1185	CLCN6	rs2076004	1	0	57.59	3.22862872611728e-14
7897774	1185	CLCN6	rs17376328	1	0	50.93	9.57193712588982e-13
7897774	1185	CLCN6	rs5068	1	0	47.04	6.95526256009849e-12
7897774	1185	CLCN6	rs17367504	1	0	41.8	1.01103418504042e-10
7897774	1185	CLCN6	rs3753584	1	0	41.8	1.01103418504042e-10
7897774	1185	CLCN6	rs17037425	1	0	40.93	1.57780436433019e-10
7897774	1185	CLCN6	rs17037390	1	0	38.77	4.76799756559523e-10
7897774	1185	CLCN6	rs13306561	1	0	38.77	4.76799756559523e-10
7897774	1185	CLCN6	rs2050265	1	0	38.77	4.76799756559523e-10
7897774	1185	CLCN6	rs12567136	1	0	38.5	5.47536846569994e-10
7897774	1185	CLCN6	rs7537765	1	0	35.57	2.46047798679091e-09
7897774	1185	CLCN6	rs198358	1	0.000109338403507175	22.73	1.86434411812162e-06
7897774	1185	CLCN6	rs12121543	1	0.00987553501485104	13.34	0.000259804348918242
7897774	1185	CLCN6	rs1476413	1	0.0121420319124932	12.91	0.000326831293087956
7897774	1185	CLCN6	rs6668352	1	0.0268835044464941	11.16	0.000835799229945754
7897824	9927	MFN2	rs2236057	1	0	61.58	4.25114873728931e-15
7897824	9927	MFN2	rs2295281	1	0	61.38	4.70566322255785e-15
7897824	9927	MFN2	rs2295283	1	0	32.97	9.35919692642617e-09
7897824	9927	MFN2	rs1208988	1	2.25517948813131e-06	28	1.21315450836607e-07
7897824	9927	MFN2	rs1208993	1	2.25517948813131e-06	28	1.21315450836607e-07
7897824	9927	MFN2	rs6675934	1	1.22815352815205e-05	26.72	2.35174695581866e-07
7897824	9927	MFN2	rs12042105	1	0.000586210001238447	19.29	1.12292936351695e-05
7897824	9927	MFN2	rs4240897	1	0.000924913537000902	18.28	1.90698814981049e-05
7897824	9927	MFN2	rs11121850	1	0.00111104509394505	17.82	2.42817473247548e-05
7897824	9927	MFN2	rs2273291	1	0.00137903296386097	17.39	3.04423405346557e-05
7897824	9927	MFN2	rs3818157	1	0.00145213876102142	17.29	3.208710330961e-05
7897824	9927	MFN2	rs6667637	1	0.00310782579576166	15.74	7.26710774543231e-05
7897824	9927	MFN2	rs3820189	1	0.00332745292226544	15.62	7.74312620043824e-05
7897824	9927	MFN2	rs7529452	1	0.00358689613327529	15.47	8.38251973810006e-05
7897824	9927	MFN2	rs926269	1	0.00400104294946035	15.23	9.51793512722262e-05
7897824	9927	MFN2	rs11800086	1	0.00400104294946035	15.23	9.51793512722262e-05
7897824	9927	MFN2	rs4846080	1	0.00654197570676126	14.19	0.000165246379252446
7897824	9927	MFN2	rs3753579	1	0.00894057109341354	13.54	0.000233532394669139
7897824	9927	MFN2	rs2639453	1	0.0135164728422987	12.67	0.000371569532196062
7897824	9927	MFN2	rs17037529	1	0.0264172149462112	11.2	0.000817973319994396
8144184	57488	ESYT2	rs842454	7	0	61.33	4.82669455339049e-15
8144184	57488	ESYT2	rs1153999	7	0	48.79	2.84888662115295e-12
8144184	57488	ESYT2	rs710422	7	0	35.91	2.06645402481382e-09
8144184	57488	ESYT2	rs2602542	7	0	35.91	2.06645402481382e-09
8144184	57488	ESYT2	rs3763406	7	2.18502081163164e-06	27.56	1.52295931570578e-07
8144184	57488	ESYT2	rs3763409	7	2.18502081163164e-06	27.56	1.52295931570578e-07
8144184	57488	ESYT2	rs712192	7	2.18502081163164e-06	27.56	1.52295931570578e-07
8144184	57488	ESYT2	rs1061739	7	2.18502081163164e-06	27.56	1.52295931570578e-07
8144184	57488	ESYT2	rs1061735	7	2.18502081163164e-06	27.56	1.52295931570578e-07
8144184	57488	ESYT2	rs3816462	7	2.18502081163164e-06	27.56	1.52295931570578e-07
8144184	57488	ESYT2	rs6960873	7	2.18502081163164e-06	27.56	1.52295931570578e-07
8144184	57488	ESYT2	rs2305473	7	2.18502081163164e-06	27.56	1.52295931570578e-07
8144184	57488	ESYT2	rs2305475	7	2.18502081163164e-06	27.56	1.52295931570578e-07
8144184	57488	ESYT2	rs3816460	7	2.18218480228965e-06	27.55	1.5308536973996e-07
8144184	57488	ESYT2	rs1061620	7	2.11072464965157e-06	27.16	1.87293901956001e-07
8144184	57488	ESYT2	rs11761517	7	2.10680706212156e-06	27.14	1.89241545622373e-07
8144184	57488	ESYT2	rs3763412	7	3.84646580410898e-06	27.07	1.96219551437852e-07
8144184	57488	ESYT2	rs3850489	7	4.39840177049839e-05	24.71	6.66375209083965e-07
8144184	57488	ESYT2	rs12698277	7	0.000125571210521636	22.39	2.2252965231211e-06
8144184	57488	ESYT2	rs3763414	7	0.000130977062299298	22.27	2.36878612426395e-06
8144184	57488	ESYT2	rs959489	7	0.000134598674460876	22.21	2.44397561359942e-06
8144184	57488	ESYT2	rs842449	7	0.000134598674460876	22.21	2.44397561359942e-06
8144184	57488	ESYT2	rs3816458	7	0.000198884735660774	21.54	3.46524873430287e-06
8144184	57488	ESYT2	rs896860	7	0.000335532111525437	20.4	6.28297952984214e-06
8144184	57488	ESYT2	rs10949741	7	0.000389572414231339	20.09	7.38819702387491e-06
8144184	57488	ESYT2	rs2788478	7	0.000555741636468507	19.42	1.04902723537853e-05
8144184	57488	ESYT2	rs896862	7	0.000872612223882787	18.37	1.8189951015767e-05
8144184	57488	ESYT2	rs1869363	7	0.00119646859926705	17.67	2.62737951298483e-05
8144184	57488	ESYT2	rs12670487	7	0.00172370496133636	16.97	3.79751476922777e-05
8144184	57488	ESYT2	rs3750051	7	0.00172370496133636	16.97	3.79751476922777e-05
8144184	57488	ESYT2	rs9638144	7	0.00172370496133636	16.97	3.79751476922777e-05
8144184	57488	ESYT2	rs6972008	7	0.00222207633244451	16.44	5.02143664644261e-05
8144184	57488	ESYT2	rs10772	7	0.00289167625811538	15.9	6.67787172089726e-05
8144184	57488	ESYT2	rs11971753	7	0.00352568144223564	15.51	8.20699357916233e-05
8144184	57488	ESYT2	rs877279	7	0.00636702508690118	14.25	0.000160060808433423
8144184	57488	ESYT2	rs4909245	7	0.00697130875654271	14.05	0.000178013832267802
8144184	57488	ESYT2	rs13242357	7	0.00715254205125689	14	0.000182810632981835
8144184	57488	ESYT2	rs2290393	7	0.00873334993297523	13.59	0.000227393629657518
8144184	57488	ESYT2	rs1188974	7	0.0151872468600575	12.43	0.000422491900903359
8144184	57488	ESYT2	rs1188960	7	0.0151872468600575	12.43	0.000422491900903359
8144184	57488	ESYT2	rs2788474	7	0.0227168563474746	11.54	0.00068114640106556
8144184	57488	ESYT2	rs710421	7	0.0227168563474746	11.54	0.00068114640106556
8144184	57488	ESYT2	rs2602565	7	0.0245012306392872	11.36	0.000750428244841853
8144184	57488	ESYT2	rs2657363	7	0.0339392710482543	10.64	0.00110667673828669
8144184	57488	ESYT2	rs3793183	7	0.0349034222925839	10.58	0.00114317659735665
8044236	9648	GCC2	rs7596199	2	0	61.2	5.15615288158586e-15
8044236	9648	GCC2	rs2577613	2	0	59.64	1.13896529021403e-14
8044236	9648	GCC2	rs2718740	2	0	58.61	1.92236913427608e-14
8044236	9648	GCC2	rs2718721	2	0	58.61	1.92236913427608e-14
8044236	9648	GCC2	rs2577594	2	0	43.09	5.22787796452482e-11
8044236	9648	GCC2	rs7577165	2	2.41557837695186e-05	26.17	3.12642106847131e-07
8044236	9648	GCC2	rs6716875	2	2.41557837695186e-05	26.17	3.12642106847131e-07
8044236	9648	GCC2	rs6739402	2	2.41557837695186e-05	26.17	3.12642106847131e-07
8044236	9648	GCC2	rs4395219	2	2.89389892673066e-05	25.88	3.63313991302078e-07
8044236	9648	GCC2	rs4149437	2	4.37974528622518e-05	24.55	7.24063421209719e-07
8044236	9648	GCC2	rs2378111	2	0.000189448147484902	21.61	3.34105338173058e-06
8044236	9648	GCC2	rs2465956	2	0.000268448006129916	20.92	4.78868667925341e-06
8044236	9648	GCC2	rs10203795	2	0.000434090384695248	19.9	8.16003250439109e-06
8044236	9648	GCC2	rs10169264	2	0.000434090384695248	19.9	8.16003250439109e-06
8044236	9648	GCC2	rs6754683	2	0.000788400360635108	18.58	1.62920887406857e-05
8044236	9648	GCC2	rs2378113	2	0.00134398433457956	17.45	2.94964287847691e-05
8044236	9648	GCC2	rs1469964	2	0.00218510597068728	16.47	4.94259981903701e-05
8044236	9648	GCC2	rs13413437	2	0.0025166599252484	16.18	5.75990458671445e-05
8044236	9648	GCC2	rs13021399	2	0.00253991938227241	16.16	5.82104328945293e-05
8044236	9648	GCC2	rs6747243	2	0.00268447763656388	16.04	6.20182999965458e-05
8044236	9648	GCC2	rs11123706	2	0.0241281891871604	11.4	0.000734441059785543
7958379	11137	PWP1	rs11113426	12	0	61.02	5.64979250596939e-15
7958379	11137	PWP1	rs4964607	12	0	51.76	6.27165819350481e-13
7958379	11137	PWP1	rs10861779	12	0	51.76	6.27165819350481e-13
7958379	11137	PWP1	rs2374710	12	0	48.97	2.59907503341625e-12
7958379	11137	PWP1	rs4964604	12	0	47.06	6.88464959475795e-12
7958379	11137	PWP1	rs2287158	12	0	36.91	1.23709814269509e-09
7958379	11137	PWP1	rs10778567	12	0	34.59	4.06991716654233e-09
7958379	11137	PWP1	rs12322163	12	5.0065572986243e-05	24.26	8.41689527357582e-07
7958379	11137	PWP1	rs2839722	12	0.00320180690107722	15.68	7.5013194665459e-05
7958379	11137	PWP1	rs12307214	12	0.00495151747516355	14.78	0.000120810032686111
7958379	11137	PWP1	rs17039602	12	0.00495151747516355	14.78	0.000120810032686111
7958379	11137	PWP1	rs12319571	12	0.00807577473489138	13.76	0.000207712104528052
7958379	11137	PWP1	rs6539357	12	0.0400394289058214	10.26	0.00135945679989927
7958379	11137	PWP1	rs2287214	12	0.0472759102225192	9.87	0.00167995508423361
8136930	338398	TAS2R60	rs11771145	7	0	60.8	6.31779225667131e-15
8136930	338398	TAS2R60	rs10228407	7	0	49.64	1.84709157689999e-12
8136930	338398	TAS2R60	rs2242601	7	0	36.11	1.8648738755603e-09
8136930	338398	TAS2R60	rs34824368	7	0.00352568144223564	15.51	8.20699357916233e-05
8136930	338398	TAS2R60	rs11767492	7	0.00364765530996356	15.43	8.56182342045027e-05
8136930	338398	TAS2R60	rs11762262	7	0.0224944471004111	11.56	0.000673858531353762
8136930	338398	TAS2R60	rs11767557	7	0.0291431575887416	10.98	0.000921004299320653
8136930	338398	TAS2R60	rs6951852	7	0.036285392045609	10.48	0.00120673756309159
8136930	338398	TAS2R60	rs9640381	7	0.039546976107976	10.29	0.00133753089711483
8098822	1609	DGKQ	rs11724804	4	0	60.76	6.44747670129819e-15
8098822	1609	DGKQ	rs3822030	4	0	52.82	3.65559822762309e-13
8098822	1609	DGKQ	rs1051613	4	0	43.39	4.48474190987028e-11
8098822	1609	DGKQ	rs873785	4	0	40.91	1.59403401045511e-10
8098822	1609	DGKQ	rs4690326	4	0	40.71	1.7658121894654e-10
8098822	1609	DGKQ	rs3796622	4	0	36.93	1.2244730379215e-09
8098822	1609	DGKQ	rs2290403	4	0	36.43	1.58248630577883e-09
8098822	1609	DGKQ	rs6599390	4	0	35.91	2.06645402481382e-09
8098822	1609	DGKQ	rs4690324	4	2.36060985612637e-06	28.64	8.71629476605817e-08
8098822	1609	DGKQ	rs6815138	4	1.21751107173268e-05	26.58	2.52847733799221e-07
8098822	1609	DGKQ	rs3755963	4	3.96788675634684e-05	24.98	5.79281053384705e-07
8098822	1609	DGKQ	rs6855233	4	0.000124794156889302	22.5	2.10143595601244e-06
8098822	1609	DGKQ	rs2279186	4	0.0101126372877257	13.29	0.000266825481457198
8098822	1609	DGKQ	rs4690222	4	0.0163963286070089	12.26	0.000462771508967134
8098822	1609	DGKQ	rs4505759	4	0.019126259221461	11.92	0.000555344807081293
8161865	158471	PRUNE2	rs560094	9	0	60.67	6.7490880794266e-15
8161865	158471	PRUNE2	rs561970	9	0	60.67	6.7490880794266e-15
8161865	158471	PRUNE2	rs620552	9	0	60.67	6.7490880794266e-15
8161865	158471	PRUNE2	rs512110	9	0	60.67	6.7490880794266e-15
8161865	158471	PRUNE2	rs517634	9	0	59.34	1.32652565760158e-14
8161865	158471	PRUNE2	rs680775	9	0	59.34	1.32652565760158e-14
8161865	158471	PRUNE2	rs680729	9	0	59.34	1.32652565760158e-14
8161865	158471	PRUNE2	rs611461	9	0	59.34	1.32652565760158e-14
8161865	158471	PRUNE2	rs678943	9	0	45.94	1.21930740245792e-11
8161865	158471	PRUNE2	rs577993	9	0	37.03	1.16325640678423e-09
8161865	158471	PRUNE2	rs3739518	9	0	36.03	1.94302884996695e-09
8161865	158471	PRUNE2	rs890150	9	0	34.62	4.00767482280851e-09
8161865	158471	PRUNE2	rs683866	9	0	32.69	1.08091900355751e-08
8161865	158471	PRUNE2	rs620985	9	2.39615776314095e-06	28.87	7.74025143121901e-08
8161865	158471	PRUNE2	rs530978	9	5.59253253239385e-06	27.05	1.9826022611778e-07
8161865	158471	PRUNE2	rs700757	9	0.000207223176869862	21.44	3.65075021990254e-06
8161865	158471	PRUNE2	rs506965	9	0.000207223176869862	21.44	3.65075021990254e-06
8161865	158471	PRUNE2	rs520365	9	0.000268790070631428	20.9	4.83894595567862e-06
8161865	158471	PRUNE2	rs17062868	9	0.000749231441739326	18.69	1.53786902226958e-05
8161865	158471	PRUNE2	rs10124357	9	0.00411680592233215	15.16	9.87737876416666e-05
8161865	158471	PRUNE2	rs3905245	9	0.00411680592233215	15.16	9.87737876416666e-05
8161865	158471	PRUNE2	rs7856888	9	0.00468019565779412	14.91	0.000112763656797348
8161865	158471	PRUNE2	rs10869832	9	0.00667263299517433	14.14	0.000169696729464101
8161865	158471	PRUNE2	rs10869828	9	0.00919170706243066	13.48	0.000241119801670391
8161865	158471	PRUNE2	rs1078986	9	0.0100673169975544	13.3	0.000265406117232211
8161865	158471	PRUNE2	rs786320	9	0.0273043436526196	11.12	0.0008540178680977
8161865	158471	PRUNE2	rs512951	9	0.0279374620471477	11.07	0.000877356822876662
8161865	158471	PRUNE2	rs605523	9	0.0457225027390676	9.95	0.00160849397587295
8150126	5516	PPP2CB	rs731662	8	0	60.5	7.35784791797441e-15
8150126	5516	PPP2CB	rs1116003	8	0	51.76	6.27165819350481e-13
8150126	5516	PPP2CB	rs4733202	8	0	51.76	6.27165819350481e-13
8150126	5516	PPP2CB	rs10109208	8	0	50.88	9.81889979813237e-13
8150126	5516	PPP2CB	rs4733515	8	0	49.37	2.11962426500589e-12
8150126	5516	PPP2CB	rs2720596	8	0	46.55	8.93102530148259e-12
8150126	5516	PPP2CB	rs323346	8	0	42.71	6.34869038731768e-11
8150126	5516	PPP2CB	rs323347	8	0	42.71	6.34869038731768e-11
8150126	5516	PPP2CB	rs323352	8	0	42.71	6.34869038731768e-11
8150126	5516	PPP2CB	rs323368	8	0	42.71	6.34869038731768e-11
8150126	5516	PPP2CB	rs6468455	8	0.000180602643985857	21.72	3.15484956884473e-06
8150126	5516	PPP2CB	rs12541220	8	0.000180602643985857	21.72	3.15484956884473e-06
8150126	5516	PPP2CB	rs323375	8	0.000440033993876652	19.87	8.28909502671446e-06
7903592	57535	KIAA1324	rs649539	1	0	60.35	7.94045558585892e-15
7903592	57535	KIAA1324	rs17014495	1	0	58.11	2.47863133332537e-14
7903592	57535	KIAA1324	rs676385	1	0	54.99	1.21144629464179e-13
7903592	57535	KIAA1324	rs2093933	1	0	37.34	9.92283738778182e-10
7903592	57535	KIAA1324	rs600711	1	0	30.47	3.39069568423834e-08
7903592	57535	KIAA1324	rs2296696	1	2.45350063728599e-06	29.31	6.16765824428444e-08
7903592	57535	KIAA1324	rs11102964	1	0.000157887378855817	22	2.7265046561555e-06
7903592	57535	KIAA1324	rs12239846	1	0.00110838982276126	17.83	2.4154471407965e-05
7903592	57535	KIAA1324	rs604500	1	0.00112748309812012	17.79	2.46676326593996e-05
7903592	57535	KIAA1324	rs4623734	1	0.00401661575031614	15.22	9.56846697618158e-05
7903592	57535	KIAA1324	rs586254	1	0.00661937500230399	14.16	0.00016790228313015
7903592	57535	KIAA1324	rs587036	1	0.0149678852272045	12.47	0.00041354009261757
7903592	57535	KIAA1324	rs669697	1	0.0253475529583609	11.29	0.000779256814602957
7903592	57535	KIAA1324	rs611905	1	0.0253475529583609	11.29	0.000779256814602957
8089954	9657	IQCB1	rs6767409	3	0	60.25	8.35428328480425e-15
8089954	9657	IQCB1	rs4676744	3	0	55.82	7.94194631500759e-14
8089954	9657	IQCB1	rs6808500	3	0	55.82	7.94194631500759e-14
8089954	9657	IQCB1	rs9878086	3	0	40.63	1.83960517915786e-10
8089954	9657	IQCB1	rs9826473	3	0	40.63	1.83960517915786e-10
8089954	9657	IQCB1	rs4311252	3	0	40.43	2.0378785012521e-10
8089954	9657	IQCB1	rs4280673	3	0	39.5	3.28059420747365e-10
8089954	9657	IQCB1	rs33988592	3	0	33.55	6.94553748547378e-09
8089954	9657	IQCB1	rs10934559	3	1.72159615323889e-05	26.49	2.64905880175509e-07
8089954	9657	IQCB1	rs7637495	3	0.000109783956150818	22.71	1.88384941491372e-06
8089954	9657	IQCB1	rs1920299	3	0.000109783956150818	22.71	1.88384941491372e-06
8089954	9657	IQCB1	rs1127412	3	0.000201019486920714	21.51	3.51988359689623e-06
8089954	9657	IQCB1	rs3732410	3	0.000201019486920714	21.51	3.51988359689623e-06
8089954	9657	IQCB1	rs9884018	3	0.000333278372582493	20.42	6.21765965089522e-06
8089954	9657	IQCB1	rs9849087	3	0.000734411806625999	18.75	1.49023357924277e-05
8089954	9657	IQCB1	rs2700413	3	0.0253475529583609	11.29	0.000779256814602957
8089954	9657	IQCB1	rs1920307	3	0.0253475529583609	11.29	0.000779256814602957
8089954	9657	IQCB1	rs10470412	3	0.0253475529583609	11.29	0.000779256814602957
8089954	9657	IQCB1	rs1881998	3	0.0253475529583609	11.29	0.000779256814602957
8089954	9657	IQCB1	rs12492861	3	0.0274285262777132	11.11	0.000858634915080227
8089954	9657	IQCB1	rs10511407	3	0.0274285262777132	11.11	0.000858634915080227
8089954	9657	IQCB1	rs11915822	3	0.0275527089028067	11.1	0.000863277193872524
8089954	9657	IQCB1	rs6766737	3	0.0294886576491223	10.95	0.000936036148900412
8126452	5190	PEX6	rs2395943	6	0	60.08	9.10791377652876e-15
8126452	5190	PEX6	rs9471976	6	0	55.27	1.05059871288609e-13
8126452	5190	PEX6	rs3763236	6	0	49.39	2.09812440433115e-12
8126452	5190	PEX6	rs6941212	6	0	48	4.26219159784365e-12
8126452	5190	PEX6	rs1129187	6	0	48	4.26219159784365e-12
8126452	5190	PEX6	rs13199873	6	0	39.21	3.80585973094983e-10
8126452	5190	PEX6	rs2234185	6	0	37.22	1.05525943751514e-09
8126452	5190	PEX6	rs4711731	6	2.33689712870231e-06	28.48	9.46713940843892e-08
8126452	5190	PEX6	rs9381225	6	3.98307591045874e-05	25.12	5.38712266804329e-07
8126452	5190	PEX6	rs9462853	6	4.13686914867404e-05	24.93	5.94500685527003e-07
8126452	5190	PEX6	rs9471969	6	0.000321125128518047	20.51	5.93205261558505e-06
8126452	5190	PEX6	rs9462851	6	0.0212780255910548	11.69	0.000628368989557224
8126452	5190	PEX6	rs9471966	6	0.0212780255910548	11.69	0.000628368989557224
7973924	9692	KIAA0391	rs12100841	14	0	59.66	1.12744923372648e-14
7973924	9692	KIAA0391	rs11848309	14	0	55.01	1.19918144180551e-13
7973924	9692	KIAA0391	rs7144747	14	0	43.33	4.62438819107253e-11
7973924	9692	KIAA0391	rs17103120	14	0	41.95	9.36373835610616e-11
7973924	9692	KIAA0391	rs17113838	14	0	41.29	1.31238571117687e-10
7973924	9692	KIAA0391	rs7153550	14	0	41.01	1.5145231176115e-10
7973924	9692	KIAA0391	rs10141237	14	0	38.23	6.2878246173319e-10
7973924	9692	KIAA0391	rs8019741	14	0	38.05	6.89547112828089e-10
7973924	9692	KIAA0391	rs12436663	14	0	34.81	3.63501572619886e-09
7973924	9692	KIAA0391	rs17510813	14	0	32.65	1.10339416550063e-08
7973924	9692	KIAA0391	rs4981278	14	0	31.92	1.60654469591533e-08
7973924	9692	KIAA0391	rs17103097	14	0	30.41	3.49720666562353e-08
7973924	9692	KIAA0391	rs10134120	14	0	30.41	3.49720666562353e-08
7973924	9692	KIAA0391	rs2899832	14	2.42301682139903e-06	29.09	6.90926996403453e-08
7973924	9692	KIAA0391	rs10144857	14	2.42301682139903e-06	29.09	6.90926996403453e-08
7973924	9692	KIAA0391	rs7159390	14	2.1551835550175e-06	27.41	1.64577989176929e-07
7973924	9692	KIAA0391	rs734008	14	0.000329977106237224	20.45	6.12095560823552e-06
7973924	9692	KIAA0391	rs6571696	14	0.000571019873712158	19.37	1.0768549157279e-05
7973924	9692	KIAA0391	rs2415265	14	0.000571019873712158	19.37	1.0768549157279e-05
7973924	9692	KIAA0391	rs17103044	14	0.000580669392893572	19.32	1.10542390635286e-05
7973924	9692	KIAA0391	rs1040840	14	0.000586210001238447	19.29	1.12292936351695e-05
7973924	9692	KIAA0391	rs4982250	14	0.000709966688951209	18.87	1.39936161146718e-05
7973924	9692	KIAA0391	rs17103240	14	0.000831467860569236	18.49	1.70798109419836e-05
7973924	9692	KIAA0391	rs17103242	14	0.000867806148928312	18.38	1.80947336099303e-05
7973924	9692	KIAA0391	rs11621391	14	0.0110851869346347	13.09	0.000296876351565599
7977820	10419	PRMT5	rs1951119	14	0	59.63	1.14476737682967e-14
7977820	10419	PRMT5	rs2295683	14	0	59.63	1.14476737682967e-14
7977820	10419	PRMT5	rs11157930	14	0	57.17	3.9972221133922e-14
7977820	10419	PRMT5	rs2295682	14	0	54.96	1.23007931909325e-13
7977820	10419	PRMT5	rs8012568	14	0	54.96	1.23007931909325e-13
7977820	10419	PRMT5	rs1043675	14	0	54.96	1.23007931909325e-13
7977820	10419	PRMT5	rs2145542	14	0	52.07	5.35569462147694e-13
7977820	10419	PRMT5	rs8007089	14	0	51.44	7.38190409498547e-13
7977820	10419	PRMT5	rs2180834	14	0	49.96	1.56912339986002e-12
7977820	10419	PRMT5	rs10134257	14	0	49.96	1.56912339986002e-12
7977820	10419	PRMT5	rs8021195	14	0	35.39	2.69868899732429e-09
7977820	10419	PRMT5	rs7156785	14	0	34.53	4.19732116886014e-09
7977820	10419	PRMT5	rs3751498	14	0	33.13	8.61984512658942e-09
7977820	10419	PRMT5	rs12889177	14	0	32.57	1.14975848990908e-08
7977820	10419	PRMT5	rs1043207	14	0	30.32	3.66329117836659e-08
7977820	10419	PRMT5	rs8013143	14	7.76900607537613e-05	23.5	1.24913767096762e-06
7977820	10419	PRMT5	rs941718	14	7.76900607537613e-05	23.5	1.24913767096762e-06
7977820	10419	PRMT5	rs11623624	14	0.000180602643985857	21.72	3.15484956884473e-06
7977820	10419	PRMT5	rs4982700	14	0.0005194799741915	19.55	9.80007367211813e-06
7977820	10419	PRMT5	rs3829409	14	0.00312313484103159	15.73	7.30562589109567e-05
7977820	10419	PRMT5	rs4982704	14	0.02678664268733	11.17	0.000831306272542032
7943760	23235	SIK2	rs1784776	11	0	59.5	1.22294123032491e-14
7943760	23235	SIK2	rs1784775	11	0	59.5	1.22294123032491e-14
7943760	23235	SIK2	rs10502147	11	0	56.89	4.60883501371292e-14
7943760	23235	SIK2	rs7926485	11	0	56.58	5.39578638991329e-14
7943760	23235	SIK2	rs7128353	11	0	55.89	7.66414076596122e-14
7943760	23235	SIK2	rs10891288	11	0	55.19	1.09424029062708e-13
7943760	23235	SIK2	rs2212520	11	0	55	1.20529825844464e-13
7943760	23235	SIK2	rs4936661	11	0	54.19	1.82010772075089e-13
7943760	23235	SIK2	rs10789841	11	0	53.19	3.02796341266132e-13
[truncated: 13,847 more rows]
