# Supplementary material for: Insight into Genotype-Phenotype Associations through eQTL Mapping in Multiple Cell Types in Health and Immune-Mediated Disease
Source: PLoS Genet. 2016 Mar 25;12(3):e1005908. doi: 10.1371/journal.pgen.1005908 (PMC4807835; doi:10.1371/journal.pgen.1005908)
Supplement: S1 Data — Compressed tarball containing a folder of eQTL summary statistics from each analysis. (GZ) [file pgen.1005908.s027.gz › S1_data/IBD_HV_all_cis_n65/Joint_Bcell_allcis_n65.txt]

PROBEID	ENTREZID	SYMBOL	snps	chr	fdr	scores	pval
8073752	55007	FAM118A	rs136584	22	0	50.1	1.46106993423241e-12
8073752	55007	FAM118A	rs104664	22	0	46.31	1.00947431576657e-11
8073752	55007	FAM118A	rs3827393	22	0	46.31	1.00947431576657e-11
8073752	55007	FAM118A	rs3747240	22	0	46.31	1.00947431576657e-11
8073752	55007	FAM118A	rs6006992	22	0	46.31	1.00947431576657e-11
8073752	55007	FAM118A	rs470062	22	0	46.31	1.00947431576657e-11
8073752	55007	FAM118A	rs226503	22	0	37.55	8.90994204996418e-10
8073752	55007	FAM118A	rs1044744	22	4.880444092696e-05	25.04	5.61532227030078e-07
8073752	55007	FAM118A	rs6007594	22	6.05211185008113e-05	24.94	5.91425017788252e-07
8073752	55007	FAM118A	rs7284306	22	7.14895861119543e-05	24.73	6.59496008119972e-07
8073752	55007	FAM118A	rs720682	22	0.000986489158900036	20.05	7.54435323335377e-06
7915468	374969	CCDC23	rs323719	1	0	49.98	1.55321085501611e-12
7915468	374969	CCDC23	rs33953680	1	0	49.98	1.55321085501611e-12
7915468	374969	CCDC23	rs323720	1	0	45.62	1.43568161507103e-11
7915468	374969	CCDC23	rs11210712	1	0	42.79	6.09428998300289e-11
7915468	374969	CCDC23	rs17385526	1	0	42.79	6.09428998300289e-11
7915468	374969	CCDC23	rs11210721	1	0	42.79	6.09428998300289e-11
7915468	374969	CCDC23	rs1108734	1	0	42.79	6.09428998300289e-11
7915468	374969	CCDC23	rs33950227	1	0	42.79	6.09428998300289e-11
7915468	374969	CCDC23	rs12406279	1	0	32.25	1.35557087044875e-08
7915468	374969	CCDC23	rs9960	1	0	28.56	9.08394684697776e-08
7915468	374969	CCDC23	rs7548008	1	9.50442792322635e-05	24.09	9.19364912398547e-07
7915468	374969	CCDC23	rs6685920	1	0.00706732292403119	15.99	6.36779495337939e-05
7915468	374969	CCDC23	rs17381767	1	0.00714076077025766	15.97	6.43542517660351e-05
7915468	374969	CCDC23	rs17381650	1	0.0107447639145921	15.15	9.92983126228346e-05
7915468	374969	CCDC23	rs4660234	1	0.0146694521873147	14.48	0.000141655586856346
8125436	3127	HLA-DRB5	rs9270986	6	0	49.35	2.14134460192989e-12
8125436	3127	HLA-DRB5	rs9271055	6	0	49.35	2.14134460192989e-12
8125436	3127	HLA-DRB5	rs28490179	6	0	47.72	4.9165033112667e-12
8125436	3127	HLA-DRB5	rs3135352	6	0	43.9	3.45588872297526e-11
8125436	3127	HLA-DRB5	rs3129860	6	0	43.9	3.45588872297526e-11
8125436	3127	HLA-DRB5	rs3129868	6	0	43.9	3.45588872297526e-11
8125436	3127	HLA-DRB5	rs3135391	6	0	43.9	3.45588872297526e-11
8125436	3127	HLA-DRB5	rs3135388	6	0	43.9	3.45588872297526e-11
8125436	3127	HLA-DRB5	rs3129889	6	0	43.9	3.45588872297526e-11
8125436	3127	HLA-DRB5	rs9271366	6	0	43.9	3.45588872297526e-11
8125436	3127	HLA-DRB5	rs7197	6	0	37.78	7.91894905554287e-10
8125436	3127	HLA-DRB5	rs9271775	6	0	37.78	7.91894905554287e-10
8125436	3127	HLA-DRB5	rs2239802	6	0	34.72	3.80700306185026e-09
8125436	3127	HLA-DRB5	rs2395182	6	0	34.72	3.80700306185026e-09
8125436	3127	HLA-DRB5	rs3129888	6	0	34.19	4.99851537144655e-09
8125436	3127	HLA-DRB5	rs2395165	6	0	30.1	4.1033121565577e-08
8125436	3127	HLA-DRB5	rs3129883	6	0	29.03	7.12660620626496e-08
8125436	3127	HLA-DRB5	rs3129886	6	0	29.03	7.12660620626496e-08
8125436	3127	HLA-DRB5	rs3129867	6	7.80812449446732e-05	24.5	7.43098372341413e-07
8125436	3127	HLA-DRB5	rs984778	6	0.000274945927867239	22.97	1.64549308826292e-06
8125436	3127	HLA-DRB5	rs3135338	6	0.000274945927867239	22.97	1.64549308826292e-06
8125436	3127	HLA-DRB5	rs2395173	6	0.000274945927867239	22.97	1.64549308826292e-06
8125436	3127	HLA-DRB5	rs3135395	6	0.000274945927867239	22.97	1.64549308826292e-06
8125436	3127	HLA-DRB5	rs9271300	6	0.00037735951656899	22.07	2.62886270711036e-06
8125436	3127	HLA-DRB5	rs6923504	6	0.000405673540888085	21.78	3.05770979643816e-06
8125436	3127	HLA-DRB5	rs6903608	6	0.000405673540888085	21.78	3.05770979643816e-06
8125436	3127	HLA-DRB5	rs9268880	6	0.000405673540888085	21.78	3.05770979643816e-06
8125436	3127	HLA-DRB5	rs9271100	6	0.000461122660541398	21.58	3.39372352779869e-06
8125436	3127	HLA-DRB5	rs9271170	6	0.000461122660541398	21.58	3.39372352779869e-06
8125436	3127	HLA-DRB5	rs9271348	6	0.000573467679256103	21.05	4.47452852398132e-06
8125436	3127	HLA-DRB5	rs9270856	6	0.000616476641966456	20.95	4.71427830136944e-06
8125436	3127	HLA-DRB5	rs3135344	6	0.00101084992252507	19.98	7.82564228501068e-06
8125436	3127	HLA-DRB5	rs3129871	6	0.00113722322623764	19.63	9.39818985431567e-06
8125436	3127	HLA-DRB5	rs9268832	6	0.00491963777397493	16.73	4.30941410482361e-05
8125436	3127	HLA-DRB5	rs2395166	6	0.00511710057048562	16.64	4.51879120691815e-05
8125436	3127	HLA-DRB5	rs34369284	6	0.00574800124221294	16.41	5.10153799196975e-05
8125436	3127	HLA-DRB5	rs3129882	6	0.00774322576395723	15.8	7.04025082747358e-05
8125436	3127	HLA-DRB5	rs6937545	6	0.00914019926398288	15.49	8.29428951865765e-05
8125436	3127	HLA-DRB5	rs7763262	6	0.00914019926398288	15.49	8.29428951865765e-05
8125436	3127	HLA-DRB5	rs2097431	6	0.0112878208647242	15.04	0.000105256460816211
8125436	3127	HLA-DRB5	rs3129878	6	0.0132309496709043	14.71	0.000125379600523274
8125436	3127	HLA-DRB5	rs7754768	6	0.0150865125972671	14.4	0.000147802310334454
8125436	3127	HLA-DRB5	rs3129846	6	0.0151574180594644	14.39	0.000148589302156604
8125436	3127	HLA-DRB5	rs3135342	6	0.0151574180594644	14.39	0.000148589302156604
8125436	3127	HLA-DRB5	rs3129848	6	0.0151574180594644	14.39	0.000148589302156604
8125436	3127	HLA-DRB5	rs2395172	6	0.0151574180594644	14.39	0.000148589302156604
8125436	3127	HLA-DRB5	rs3129858	6	0.0151574180594644	14.39	0.000148589302156604
8125436	3127	HLA-DRB5	rs983561	6	0.0151574180594644	14.39	0.000148589302156604
8125436	3127	HLA-DRB5	rs2395174	6	0.0151574180594644	14.39	0.000148589302156604
8125436	3127	HLA-DRB5	rs3129876	6	0.0151574180594644	14.39	0.000148589302156604
8125436	3127	HLA-DRB5	rs3129881	6	0.0151574180594644	14.39	0.000148589302156604
8125436	3127	HLA-DRB5	rs9268557	6	0.0475664267423839	11.96	0.000543548707239421
8126102	266727	MDGA1	rs6938061	6	0	47.99	4.2839852848881e-12
8126102	266727	MDGA1	rs6458011	6	0	38.68	4.99299033681799e-10
8126102	266727	MDGA1	rs6916856	6	1.35859624530813e-05	25.91	3.57711257836602e-07
8126102	266727	MDGA1	rs10947693	6	0.00206599789360656	18.31	1.87719194893246e-05
8126102	266727	MDGA1	rs876796	6	0.00745433948416457	15.88	6.74881487824496e-05
8126102	266727	MDGA1	rs11752386	6	0.00893756218933152	15.53	8.1206219545145e-05
8126102	266727	MDGA1	rs6458014	6	0.0110829994432891	15.08	0.000103049328255722
8112961	6228	RPS23	rs226202	5	0	47.89	4.50815116190732e-12
8112961	6228	RPS23	rs6880209	5	0	47.89	4.50815116190732e-12
8112961	6228	RPS23	rs862241	5	0	47.89	4.50815116190732e-12
8112961	6228	RPS23	rs6884232	5	0	35.72	2.27813194282754e-09
8112961	6228	RPS23	rs6888977	5	0	35.08	3.16434152482086e-09
8112961	6228	RPS23	rs17247678	5	0	34.33	4.65155968126854e-09
8112961	6228	RPS23	rs4703537	5	0	29.17	6.62978289176265e-08
8112961	6228	RPS23	rs224821	5	1.50106912907497e-05	26.95	2.08787149285524e-07
8112961	6228	RPS23	rs12652358	5	1.42188653538048e-05	26.5	2.63538112161344e-07
8112961	6228	RPS23	rs224823	5	3.79429316399395e-05	25.5	4.42382917671725e-07
8112961	6228	RPS23	rs1864182	5	3.74653017047045e-05	25.28	4.95823372567965e-07
8112961	6228	RPS23	rs658912	5	0.000874626342774161	20.19	7.01185305129803e-06
8112961	6228	RPS23	rs1071181	5	0.00129720609734746	19.17	1.19577988616355e-05
8112961	6228	RPS23	rs6867982	5	0.00501709326994523	16.67	4.44788629719079e-05
8112961	6228	RPS23	rs1354123	5	0.0116899413049326	14.96	0.000109814510008333
8112961	6228	RPS23	rs224900	5	0.0233383534234427	13.51	0.000237295539993408
8112961	6228	RPS23	rs1864183	5	0.0300132941803332	12.97	0.000316522021639725
8112961	6228	RPS23	rs4703878	5	0.0300132941803332	12.97	0.000316522021639725
8112961	6228	RPS23	rs862239	5	0.0391623863485132	12.38	0.000433957150545919
7894341	23326	USP22	rs899335	17	0	47.47	5.5852188816982e-12
7894341	23326	USP22	rs1044414	17	0	47.47	5.5852188816982e-12
7894341	23326	USP22	rs3612	17	0	47.47	5.5852188816982e-12
7894341	23326	USP22	rs2291037	17	0	47.47	5.5852188816982e-12
7894341	23326	USP22	rs961004	17	0	42.54	6.92514182692893e-11
7894341	23326	USP22	rs7223388	17	0	37.27	1.02854727593514e-09
7894341	23326	USP22	rs6587119	17	0	27.6	1.49178766418668e-07
7894341	23326	USP22	rs11867648	17	0.000744024851889946	20.65	5.51371867001708e-06
7894341	23326	USP22	rs11204328	17	0.00115891633070288	19.5	1.0059968254464e-05
7894341	23326	USP22	rs899343	17	0.0104485955799549	15.2	9.67034206269413e-05
8073578	91689	SMDT1	rs133380	22	0	47.1	6.74556876226695e-12
8073578	91689	SMDT1	rs13057094	22	0	47.1	6.74556876226695e-12
8073578	91689	SMDT1	rs133382	22	0	47.1	6.74556876226695e-12
8073578	91689	SMDT1	rs4147640	22	0	47.1	6.74556876226695e-12
8073578	91689	SMDT1	rs1801311	22	0	47.1	6.74556876226695e-12
8073578	91689	SMDT1	rs4147638	22	0	47.1	6.74556876226695e-12
8073578	91689	SMDT1	rs6002609	22	0	47.1	6.74556876226695e-12
8073578	91689	SMDT1	rs11090076	22	0	47.1	6.74556876226695e-12
8073578	91689	SMDT1	rs764481	22	0	47.1	6.74556876226695e-12
8073578	91689	SMDT1	rs6002616	22	0	46.16	1.08979354588644e-11
8073578	91689	SMDT1	rs5758566	22	0	45.93	1.22554733888501e-11
8073578	91689	SMDT1	rs133368	22	0	45.93	1.22554733888501e-11
8073578	91689	SMDT1	rs133369	22	0	45.93	1.22554733888501e-11
8073578	91689	SMDT1	rs28624811	22	0	45.75	1.34349352689791e-11
8073578	91689	SMDT1	rs133299	22	0	36.35	1.64879210835252e-09
8073578	91689	SMDT1	rs133302	22	0	36.35	1.64879210835252e-09
8073578	91689	SMDT1	rs133337	22	0	35.91	2.06645402481382e-09
8073578	91689	SMDT1	rs6519313	22	0	32.11	1.45685497662758e-08
8073578	91689	SMDT1	rs133367	22	0	31.79	1.71774877808193e-08
8073578	91689	SMDT1	rs133295	22	0	28.51	9.32157984939032e-08
8073578	91689	SMDT1	rs5751194	22	0.000219762536967396	23.35	1.35043510282363e-06
8073578	91689	SMDT1	rs7245	22	0.000500029113301985	21.38	3.76680110781505e-06
8073578	91689	SMDT1	rs2284087	22	0.000500029113301985	21.38	3.76680110781505e-06
8073578	91689	SMDT1	rs5758589	22	0.000500029113301985	21.38	3.76680110781505e-06
8073578	91689	SMDT1	rs1063392	22	0.000541910795087265	21.19	4.1592901542635e-06
8073578	91689	SMDT1	rs133335	22	0.00163218091617045	18.69	1.53786902226958e-05
8073578	91689	SMDT1	rs28670611	22	0.00272605878911218	17.8	2.45383243527581e-05
8073578	91689	SMDT1	rs9306356	22	0.0210533389854865	13.72	0.000212182871222579
8058147	53938	PPIL3	rs11894842	2	0	46.84	7.70251256190334e-12
8058147	53938	PPIL3	rs7606251	2	0	45.53	1.50318756207668e-11
8058147	53938	PPIL3	rs4381763	2	0	42.09	8.71678041480512e-11
8058147	53938	PPIL3	rs13384245	2	0	38.72	4.89171027060589e-10
8058147	53938	PPIL3	rs10204787	2	0	38.72	4.89171027060589e-10
8058147	53938	PPIL3	rs7562391	2	0	35.39	2.69868899732429e-09
7950447	143570	XRRA1	rs4483614	11	0	46.71	8.23079253782734e-12
7950447	143570	XRRA1	rs2298746	11	0	46.71	8.23079253782734e-12
7950447	143570	XRRA1	rs3814726	11	0	42.15	8.45339456881865e-11
7950447	143570	XRRA1	rs10899060	11	0	38.43	5.67532241146243e-10
7950447	143570	XRRA1	rs4387374	11	0	38.09	6.75554758663326e-10
7950447	143570	XRRA1	rs4944961	11	0	37.46	9.33070684297984e-10
7950447	143570	XRRA1	rs1292895	11	0.0130884912967014	14.73	0.000124056536530832
7950447	143570	XRRA1	rs529488	11	0.0130884912967014	14.73	0.000124056536530832
7950447	143570	XRRA1	rs590105	11	0.0299296799405387	12.98	0.000314835967711377
7950447	143570	XRRA1	rs2033532	11	0.0409539165544118	12.29	0.000455391735964188
7950447	143570	XRRA1	rs9444	11	0.0409539165544118	12.29	0.000455391735964188
8107044	64167	ERAP2	rs4360063	5	0	46.47	9.30319322908698e-12
8107044	64167	ERAP2	rs10044354	5	0	46.47	9.30319322908698e-12
8107044	64167	ERAP2	rs7719705	5	0	44.21	2.9497057672773e-11
8107044	64167	ERAP2	rs10069361	5	0	39.37	3.50642935026624e-10
8107044	64167	ERAP2	rs2549782	5	0	39.02	4.19485976522473e-10
8107044	64167	ERAP2	rs2287988	5	0	39.02	4.19485976522473e-10
8107044	64167	ERAP2	rs2549796	5	0	39.02	4.19485976522473e-10
8107044	64167	ERAP2	rs1056893	5	0	39.02	4.19485976522473e-10
8107044	64167	ERAP2	rs2255546	5	0	39.02	4.19485976522473e-10
8107044	64167	ERAP2	rs2549778	5	9.98549560624005e-05	24.06	9.33800443858624e-07
8107044	64167	ERAP2	rs4869315	5	0.00123425398229295	19.33	1.09964985840466e-05
8107044	64167	ERAP2	rs27619	5	0.0021943367479737	18.21	1.97837357610947e-05
8107044	64167	ERAP2	rs1230361	5	0.00479768649677708	16.79	4.17527513891979e-05
8107044	64167	ERAP2	rs2549779	5	0.00479768649677708	16.79	4.17527513891979e-05
8107044	64167	ERAP2	rs18036	5	0.0438856863348402	12.14	0.000493517761577487
8107044	64167	ERAP2	rs26618	5	0.0447190701033174	12.1	0.000504218229449006
8107044	64167	ERAP2	rs149481	5	0.0487695140517392	11.91	0.000558334001787275
8107044	64167	ERAP2	rs149078	5	0.0487695140517392	11.91	0.000558334001787275
8008388	64847	SPATA20	rs8076470	17	0	45.3	1.69049130996481e-11
8008388	64847	SPATA20	rs6504675	17	0	45.3	1.69049130996481e-11
8008388	64847	SPATA20	rs1122634	17	0.00016443755903458	23.7	1.12582536420626e-06
8008388	64847	SPATA20	rs1132414	17	0.000788034616007474	20.48	6.02576115176209e-06
8008388	64847	SPATA20	rs739924	17	0.00525934078463468	16.59	4.63950066019946e-05
8008388	64847	SPATA20	rs4794162	17	0.0359510664413128	12.59	0.000387816144094344
8008388	64847	SPATA20	rs1380657	17	0.0372364817072072	12.51	0.000404779603894183
8008388	64847	SPATA20	rs1064055	17	0.0372364817072072	12.51	0.000404779603894183
8008388	64847	SPATA20	rs2277626	17	0.0471886425211858	11.98	0.000537745839636684
8008388	64847	SPATA20	rs936451	17	0.0471886425211858	11.98	0.000537745839636684
7987526	90416	C15orf57	rs1044474	15	0	45.15	1.82505704821541e-11
7987526	90416	C15orf57	rs11630273	15	0	42.94	5.64446857002816e-11
7987526	90416	C15orf57	rs10518697	15	0	41.77	1.02666666668829e-10
7987526	90416	C15orf57	rs7165509	15	0	41.77	1.02666666668829e-10
7987526	90416	C15orf57	rs2289326	15	0	40.47	1.99658207146803e-10
7987526	90416	C15orf57	rs603104	15	0	39.07	4.08878911164233e-10
7987526	90416	C15orf57	rs6582	15	0	34.43	4.41859881626177e-09
7987526	90416	C15orf57	rs6492947	15	0	34.12	5.18159518783335e-09
7987526	90416	C15orf57	rs3803357	15	0	33.72	6.36429858235979e-09
7987526	90416	C15orf57	rs11070275	15	0	33.15	8.53163749362639e-09
7987526	90416	C15orf57	rs1869302	15	0	32.28	1.33480194190492e-08
7987526	90416	C15orf57	rs7494968	15	0	32.28	1.33480194190492e-08
7987526	90416	C15orf57	rs16970851	15	0	31.11	2.43812088841571e-08
7987526	90416	C15orf57	rs3751653	15	0	31.11	2.43812088841571e-08
7987526	90416	C15orf57	rs11858113	15	0	31.11	2.43812088841571e-08
7987526	90416	C15orf57	rs11855334	15	0	31.11	2.43812088841571e-08
7987526	90416	C15orf57	rs8041534	15	0	31.11	2.43812088841571e-08
7987526	90416	C15orf57	rs2412544	15	0	31.11	2.43812088841571e-08
7987526	90416	C15orf57	rs8026605	15	0	30.66	3.07438012371131e-08
7987526	90416	C15orf57	rs9972363	15	1.38764913237707e-05	26.25	2.99954823321126e-07
7987526	90416	C15orf57	rs8025458	15	0.000299564450377111	22.67	1.92347629041238e-06
7987526	90416	C15orf57	rs9806410	15	0.000299564450377111	22.67	1.92347629041238e-06
7987526	90416	C15orf57	rs12908114	15	0.000299564450377111	22.67	1.92347629041238e-06
7987526	90416	C15orf57	rs11070279	15	0.000299564450377111	22.67	1.92347629041238e-06
7987526	90416	C15orf57	rs999197	15	0.000551370482531664	21.16	4.2249094050057e-06
7987526	90416	C15orf57	rs9672313	15	0.000873859809528297	20.22	6.90274761403555e-06
7987526	90416	C15orf57	rs11857247	15	0.000876466463546449	20.2	6.97529356316554e-06
7987526	90416	C15orf57	rs733299	15	0.00847890935922224	15.62	7.74312620043824e-05
8150165	84750	FUT10	rs7848	8	0	45.06	1.91088964469089e-11
8150165	84750	FUT10	rs2304748	8	0	45.06	1.91088964469089e-11
8150165	84750	FUT10	rs12682118	8	0	45.06	1.91088964469089e-11
8150165	84750	FUT10	rs6995454	8	0	42.97	5.55857335099602e-11
8150165	84750	FUT10	rs2037213	8	0	42.01	9.08078424162647e-11
8150165	84750	FUT10	rs6468171	8	0	42.01	9.08078424162647e-11
8150165	84750	FUT10	rs8685	8	0	42.01	9.08078424162647e-11
8150165	84750	FUT10	rs12386778	8	0	40.08	2.43772066802741e-10
8150165	84750	FUT10	rs1533470	8	0	39.39	3.47069830164733e-10
8150165	84750	FUT10	rs2348613	8	0	38.87	4.52988952276163e-10
8150165	84750	FUT10	rs12155581	8	0	36.56	1.48038554254307e-09
8150165	84750	FUT10	rs6982159	8	0	35.18	3.00594839526579e-09
8150165	84750	FUT10	rs2043967	8	0	33.26	8.06240826528485e-09
8150165	84750	FUT10	rs7842778	8	0	33	9.21588720125622e-09
8150165	84750	FUT10	rs3735950	8	1.44301643775581e-05	26.68	2.4009385507583e-07
8150165	84750	FUT10	rs1440530	8	1.42657062494806e-05	26.51	2.62177422676745e-07
8150165	84750	FUT10	rs754437	8	0.000391946555374901	21.82	2.99462279210377e-06
8150165	84750	FUT10	rs3735951	8	0.000488876744951546	21.4	3.72771187238708e-06
8150165	84750	FUT10	rs9297209	8	0.000488876744951546	21.4	3.72771187238708e-06
8150165	84750	FUT10	rs2676434	8	0.00307977670383496	17.54	2.81326440892637e-05
8150165	84750	FUT10	rs6468175	8	0.00669342180968106	16.12	5.94528574935696e-05
7895739	7705	ZNF146	rs2070132	19	0	44.7	2.29657317578278e-11
7895739	7705	ZNF146	rs2287897	19	0	43.06	5.30865827920198e-11
7895739	7705	ZNF146	rs8102020	19	0	43.06	5.30865827920198e-11
7895739	7705	ZNF146	rs2972527	19	0	33.58	6.83923456963299e-09
7895739	7705	ZNF146	rs7253462	19	0	32.91	9.65254735132999e-09
7895739	7705	ZNF146	rs4805162	19	0	29.35	6.04165166973092e-08
7895739	7705	ZNF146	rs2112971	19	0	29.29	6.23164558048585e-08
7895739	7705	ZNF146	rs2432055	19	0.0113557536203845	15.03	0.000105815638847168
8116780	1832	DSP	rs12199530	6	0	43.03	5.39068800219311e-11
8116780	1832	DSP	rs11756237	6	0	43.03	5.39068800219311e-11
8116780	1832	DSP	rs2806192	6	0	43.03	5.39068800219311e-11
8116780	1832	DSP	rs823695	6	0.00105902824222438	19.85	8.37627329535022e-06
8116780	1832	DSP	rs2763122	6	0.00121200402723717	19.37	1.0768549157279e-05
8137264	55365	TMEM176A	rs7806458	7	0	42.37	7.55398964556245e-11
8137264	55365	TMEM176A	rs12669824	7	8.50796103645243e-05	24.13	9.00465019261092e-07
8137264	55365	TMEM176A	rs3173833	7	0.000773662093087499	20.55	5.80937912567402e-06
8137264	55365	TMEM176A	rs4725360	7	0.00163218091617045	18.69	1.53786902226958e-05
8137264	55365	TMEM176A	rs10265670	7	0.00248528569670777	17.92	2.30387296049618e-05
8137264	55365	TMEM176A	rs4725363	7	0.00248528569670777	17.92	2.30387296049618e-05
8137264	55365	TMEM176A	rs17173596	7	0.00304151764403877	17.56	2.7838290418707e-05
8137264	55365	TMEM176A	rs2302479	7	0.00542657093138013	16.52	4.81396072394149e-05
8137264	55365	TMEM176A	rs10281675	7	0.0361263122240368	12.57	0.000391988579109066
7961295	259289	TAS2R43	rs10772420	12	0	41.34	1.27924210127151e-10
7961295	259289	TAS2R43	rs2010481	12	0	41.34	1.27924210127151e-10
7961295	259289	TAS2R43	rs7297949	12	0	41.34	1.27924210127151e-10
7961295	259289	TAS2R43	rs2597963	12	0	41.34	1.27924210127151e-10
7961295	259289	TAS2R43	rs2708342	12	0	41.34	1.27924210127151e-10
7961295	259289	TAS2R43	rs2599396	12	0	41.34	1.27924210127151e-10
7961295	259289	TAS2R43	rs1551191	12	0.000766899551627435	20.58	5.71904778628307e-06
7961295	259289	TAS2R43	rs1451772	12	0.000937520433027573	20.09	7.38819702387491e-06
7961295	259289	TAS2R43	rs7307031	12	0.00710591079788368	15.98	6.40152023719794e-05
7961295	259289	TAS2R43	rs10845279	12	0.00710591079788368	15.98	6.40152023719794e-05
7961295	259289	TAS2R43	rs12226919	12	0.00710591079788368	15.98	6.40152023719794e-05
7961295	259289	TAS2R43	rs12226920	12	0.00710591079788368	15.98	6.40152023719794e-05
7961295	259289	TAS2R43	rs10772413	12	0.00710591079788368	15.98	6.40152023719794e-05
7961295	259289	TAS2R43	rs7304447	12	0.00710591079788368	15.98	6.40152023719794e-05
7961295	259289	TAS2R43	rs7313683	12	0.0134140589156578	14.68	0.000127390880369128
7961295	259289	TAS2R43	rs10845296	12	0.0166067537855969	14.21	0.000163499321912546
8165285	138307	LCN8	rs1360879	9	0	41.19	1.38127410077542e-10
8165285	138307	LCN8	rs7848644	9	0	40.48	1.9863895288706e-10
8165285	138307	LCN8	rs10118736	9	0	38.9	4.46080606074323e-10
8165285	138307	LCN8	rs9886752	9	0	38.9	4.46080606074323e-10
8165285	138307	LCN8	rs10870117	9	0	37.35	9.87208802445706e-10
8165285	138307	LCN8	rs12684893	9	0.00220252714736189	18.2	1.98878834671918e-05
8165285	138307	LCN8	rs945386	9	0.0178529432495232	14.05	0.000178013832267802
8165285	138307	LCN8	rs4546744	9	0.0178529432495232	14.05	0.000178013832267802
8165285	138307	LCN8	rs7859194	9	0.0178529432495232	14.05	0.000178013832267802
8165285	138307	LCN8	rs3739950	9	0.0342520938241906	12.7	0.000365655575738477
8003607	400566	C17orf97	rs11150882	17	0	40.66	1.81157780396209e-10
8003607	400566	C17orf97	rs6565724	17	0	38.46	5.58874790964934e-10
8003607	400566	C17orf97	rs10871516	17	0	31.42	2.07829049089962e-08
8003607	400566	C17orf97	rs12951902	17	0.000880169716301004	20.17	7.08555011087138e-06
8081564	10225	CD96	rs2895385	3	0	40.36	2.11221546292792e-10
8081564	10225	CD96	rs6773238	3	0	40.22	2.26913259415848e-10
8081564	10225	CD96	rs1391361	3	0	37.38	9.72139384874786e-10
8081564	10225	CD96	rs17281269	3	1.50106912907497e-05	26.95	2.08787149285524e-07
8081564	10225	CD96	rs9829839	3	1.50106912907497e-05	26.95	2.08787149285524e-07
8081564	10225	CD96	rs4682278	3	1.50106912907497e-05	26.95	2.08787149285524e-07
8081564	10225	CD96	rs1553090	3	0.000713071550775296	20.73	5.28809983815292e-06
8081564	10225	CD96	rs4522763	3	0.000713071550775296	20.73	5.28809983815292e-06
8081564	10225	CD96	rs2221065	3	0.0233383534234427	13.51	0.000237295539993408
8035808	163227	ZNF100	rs7252798	19	0	40.29	2.18926707573922e-10
8035808	163227	ZNF100	rs2457794	19	0	27.56	1.52295931570578e-07
8035808	163227	ZNF100	rs2435039	19	1.38764913237707e-05	26.25	2.99954823321126e-07
8035808	163227	ZNF100	rs4809179	19	0.000999984152677632	20.01	7.70382300095381e-06
8035808	163227	ZNF100	rs8104675	19	0.00125923940747293	19.27	1.13475405321962e-05
8035808	163227	ZNF100	rs10404622	19	0.00125923940747293	19.27	1.13475405321962e-05
8035808	163227	ZNF100	rs11672034	19	0.00135261065882582	19.07	1.26010213444802e-05
8035808	163227	ZNF100	rs10403430	19	0.0089023322941394	15.54	8.07777967551674e-05
8035808	163227	ZNF100	rs7247886	19	0.0122970723233059	14.87	0.000115180278096597
8035808	163227	ZNF100	rs10415147	19	0.0137650309639627	14.63	0.000130815460666693
7939930	219431	OR4S2	rs1459101	11	0	40.16	2.33990628194595e-10
7939930	219431	OR4S2	rs2903854	11	0	40.16	2.33990628194595e-10
7939930	219431	OR4S2	rs295600	11	0	40.16	2.33990628194595e-10
7939930	219431	OR4S2	rs295636	11	0	39.34	3.56071761758812e-10
7939930	219431	OR4S2	rs11230756	11	0	38	7.07446309897069e-10
7939930	219431	OR4S2	rs17147237	11	0.00253674098838143	17.9	2.32821109078489e-05
7939930	219431	OR4S2	rs506988	11	0.0484015312895066	11.93	0.0005523717683883
7939930	219431	OR4S2	rs578686	11	0.0484015312895066	11.93	0.0005523717683883
8070160	539	ATP5O	rs915574	21	0	39.71	2.94613141301419e-10
8070160	539	ATP5O	rs1573275	21	0	39.71	2.94613141301419e-10
8070160	539	ATP5O	rs2834291	21	0	36.95	1.21197693922487e-09
8070160	539	ATP5O	rs2834295	21	0	31.28	2.23368938249397e-08
8070160	539	ATP5O	rs2073370	21	0	30.47	3.39069568423834e-08
8070160	539	ATP5O	rs2040113	21	0.000382241224033911	21.93	2.82778558547301e-06
8070160	539	ATP5O	rs731059	21	0.0124342212972337	14.84	0.000117026897536333
8070160	539	ATP5O	rs8130507	21	0.0136178381455084	14.65	0.000129434644072252
8070160	539	ATP5O	rs743337	21	0.0258259769674415	13.31	0.000263994362950525
8070160	539	ATP5O	rs1557269	21	0.0258259769674415	13.31	0.000263994362950525
8070160	539	ATP5O	rs2834319	21	0.026219226541728	13.27	0.00026968720566305
8070160	539	ATP5O	rs2834305	21	0.0457677705003265	12.05	0.000517923795645918
7948105	219429	OR4C11	rs504661	11	0	39.68	2.99173594175092e-10
7948105	219429	OR4C11	rs1459101	11	0	39.23	3.76707387483021e-10
7948105	219429	OR4C11	rs2903854	11	0	39.23	3.76707387483021e-10
7948105	219429	OR4C11	rs295600	11	0	39.23	3.76707387483021e-10
7948105	219429	OR4C11	rs295636	11	0	38.46	5.58874790964934e-10
7948105	219429	OR4C11	rs526821	11	0.000339858899009988	22.37	2.24859120317995e-06
7948105	219429	OR4C11	rs10896993	11	0.000869884994136491	20.25	6.79534624946012e-06
7948105	219429	OR4C11	rs491160	11	0.00233484723534994	18.05	2.15178643781202e-05
7948105	219429	OR4C11	rs506988	11	0.0175830375868541	14.08	0.000175196810385767
7948105	219429	OR4C11	rs578686	11	0.0175830375868541	14.08	0.000175196810385767
7948105	219429	OR4C11	rs559449	11	0.0377438746221173	12.48	0.000411332197233919
7948105	219429	OR4C11	rs546140	11	0.0377438746221173	12.48	0.000411332197233919
8149324	83648	FAM167A	rs2736340	8	0	39.68	2.99173594175092e-10
8149324	83648	FAM167A	rs13277113	8	0	39.68	2.99173594175092e-10
8149324	83648	FAM167A	rs922483	8	0	38.09	6.75554758663326e-10
8149324	83648	FAM167A	rs2618476	8	0	35.54	2.49866495126786e-09
8149324	83648	FAM167A	rs2409781	8	0	27.1	1.93197942418259e-07
8149324	83648	FAM167A	rs2248932	8	6.00845987473454e-05	24.83	6.26153374965406e-07
8149324	83648	FAM167A	rs17153419	8	0.000160085844365674	23.81	1.06328618716075e-06
8149324	83648	FAM167A	rs1600249	8	0.000786876713852062	20.49	5.99436102866902e-06
8149324	83648	FAM167A	rs2618443	8	0.00101318507339599	19.97	7.86667696348799e-06
8149324	83648	FAM167A	rs1382567	8	0.00109998354632596	19.72	8.96581155322679e-06
8149324	83648	FAM167A	rs9644687	8	0.00115891633070288	19.5	1.0059968254464e-05
8149324	83648	FAM167A	rs2249259	8	0.00843802091209761	15.63	7.70228721646551e-05
8149324	83648	FAM167A	rs2618434	8	0.0105402094691553	15.18	9.7733087298965e-05
8149324	83648	FAM167A	rs2618451	8	0.0174820776497203	14.09	0.000174267815603382
8149324	83648	FAM167A	rs4841526	8	0.0175830375868541	14.08	0.000175196810385767
8149324	83648	FAM167A	rs10098597	8	0.0224853274922087	13.58	0.000228608235882123
8149324	83648	FAM167A	rs11250135	8	0.0376215595487141	12.49	0.000409136193760195
8149324	83648	FAM167A	rs10100187	8	0.0455379313230626	12.06	0.000515152920191081
8149324	83648	FAM167A	rs2264306	8	0.0455379313230626	12.06	0.000515152920191081
7926821	84930	MASTL	rs10829172	10	0	39.62	3.08507614777093e-10
7926821	84930	MASTL	rs1981296	10	0	39.62	3.08507614777093e-10
7926821	84930	MASTL	rs1557169	10	0	39.62	3.08507614777093e-10
7926821	84930	MASTL	rs10764686	10	0	39.62	3.08507614777093e-10
7926821	84930	MASTL	rs3737055	10	0	38.77	4.76799756559523e-10
7926821	84930	MASTL	rs2780667	10	0	27.42	1.63729151169509e-07
7926821	84930	MASTL	rs1148167	10	0	27.42	1.63729151169509e-07
7926821	84930	MASTL	rs7902034	10	3.73765326316832e-05	25.25	5.03595699128685e-07
7926821	84930	MASTL	rs2800403	10	3.73765326316832e-05	25.25	5.03595699128685e-07
7926821	84930	MASTL	rs2780670	10	3.73765326316832e-05	25.25	5.03595699128685e-07
7926821	84930	MASTL	rs2297145	10	8.83531834053261e-05	24.45	7.62635120947201e-07
7926821	84930	MASTL	rs11015558	10	8.83531834053261e-05	24.45	7.62635120947201e-07
7926821	84930	MASTL	rs7910688	10	8.83531834053261e-05	24.45	7.62635120947201e-07
7926821	84930	MASTL	rs2274634	10	8.83531834053261e-05	24.45	7.62635120947201e-07
7926821	84930	MASTL	rs10829192	10	0.000157251153634091	23.91	1.00946033113607e-06
7926821	84930	MASTL	rs11015508	10	0.00081661244345513	20.38	6.34898823379772e-06
7926821	84930	MASTL	rs3737054	10	0.00132792609389778	19.11	1.23396642344189e-05
7926821	84930	MASTL	rs882475	10	0.00303583248818096	17.57	2.76922761795687e-05
7926821	84930	MASTL	rs4749220	10	0.0038404119117129	17.21	3.34670051629867e-05
7926821	84930	MASTL	rs11015492	10	0.0038404119117129	17.21	3.34670051629867e-05
7926821	84930	MASTL	rs11015501	10	0.0038404119117129	17.21	3.34670051629867e-05
7926821	84930	MASTL	rs11015603	10	0.0038404119117129	17.21	3.34670051629867e-05
7926821	84930	MASTL	rs10764690	10	0.00431954636543717	17	3.73798184017015e-05
7926821	84930	MASTL	rs6482601	10	0.00520858711746493	16.61	4.59083261923336e-05
7926821	84930	MASTL	rs10829219	10	0.0331200382152101	12.78	0.000350344929501945
7926821	84930	MASTL	rs788230	10	0.0333683246363116	12.76	0.000354110896172844
7926821	84930	MASTL	rs788201	10	0.0333683246363116	12.76	0.000354110896172844
7992293	79652	TMEM204	rs3784828	16	0	39.39	3.47069830164733e-10
7992293	79652	TMEM204	rs1016499	16	0	39.39	3.47069830164733e-10
7992293	79652	TMEM204	rs10903010	16	0	39.39	3.47069830164733e-10
7992293	79652	TMEM204	rs9927202	16	0	33.29	7.93898353891947e-09
7992293	79652	TMEM204	rs17135416	16	0	33.29	7.93898353891947e-09
7992293	79652	TMEM204	rs2745111	16	4.91810681166328e-05	25.17	5.24924334598189e-07
7992293	79652	TMEM204	rs3743511	16	0.000788182241214926	20.47	6.05732637404157e-06
7992293	79652	TMEM204	rs9922740	16	0.00360922478625235	17.29	3.208710330961e-05
7992293	79652	TMEM204	rs2667666	16	0.00360922478625235	17.29	3.208710330961e-05
7992293	79652	TMEM204	rs2235646	16	0.0146694521873147	14.48	0.000141655586856346
7992293	79652	TMEM204	rs9932984	16	0.0146694521873147	14.48	0.000141655586856346
7992293	79652	TMEM204	rs1057610	16	0.0146694521873147	14.48	0.000141655586856346
8044605	654433	LOC654433	rs7589901	2	0	39.04	4.15210486696162e-10
8044605	654433	LOC654433	rs4849179	2	0	38.76	4.79248694912648e-10
8044605	654433	LOC654433	rs1015754	2	1.36135391668147e-05	25.96	3.48565167593156e-07
8044605	654433	LOC654433	rs895412	2	8.78458118878864e-05	24.42	7.7460353874846e-07
8044605	654433	LOC654433	rs902696	2	0.000270145971012818	22.82	1.77904686560766e-06
8044605	654433	LOC654433	rs2276561	2	0.000270145971012818	22.82	1.77904686560766e-06
8044605	654433	LOC654433	rs11123169	2	0.000434473213457446	21.67	3.23816074675446e-06
8044605	654433	LOC654433	rs1110839	2	0.00115971592877833	19.56	9.74890933390823e-06
8044605	654433	LOC654433	rs2863242	2	0.00130983427611355	19.14	1.21472247670923e-05
8044605	654433	LOC654433	rs4848320	2	0.0274217816028725	13.17	0.000284466737292217
8102362	92610	TIFA	rs3775969	4	0	38.7	4.94209056318109e-10
8102362	92610	TIFA	rs6836717	4	0	38.7	4.94209056318109e-10
8102362	92610	TIFA	rs3822289	4	0	38.7	4.94209056318109e-10
8102362	92610	TIFA	rs3202899	4	0	38.7	4.94209056318109e-10
8102362	92610	TIFA	rs701759	4	0	38.7	4.94209056318109e-10
8102362	92610	TIFA	rs10003654	4	0	37.56	8.86437907990489e-10
8102362	92610	TIFA	rs4834244	4	0	34.22	4.92204917883696e-09
8102362	92610	TIFA	rs7699435	4	0	34.22	4.92204917883696e-09
8102362	92610	TIFA	rs2280499	4	0	34.22	4.92204917883696e-09
8102362	92610	TIFA	rs9994166	4	0	33.99	5.53960491277072e-09
8102362	92610	TIFA	rs7437464	4	0	30.34	3.62571349756454e-08
8102362	92610	TIFA	rs10026870	4	0.00360922478625235	17.29	3.208710330961e-05
8102362	92610	TIFA	rs12510189	4	0.00360922478625235	17.29	3.208710330961e-05
8102362	92610	TIFA	rs10212874	4	0.0148616057020173	14.44	0.00014469608785024
8129728	54806	AHI1	rs11154801	6	0	38.35	5.91280891660826e-10
8129728	54806	AHI1	rs6908428	6	0	36.32	1.67436783862758e-09
8129728	54806	AHI1	rs13208505	6	0	35.08	3.16434152482086e-09
8129728	54806	AHI1	rs6914831	6	0	30.59	3.18732316768845e-08
8129728	54806	AHI1	rs6935146	6	0	29	7.23782987174001e-08
8129728	54806	AHI1	rs2746432	6	0	29	7.23782987174001e-08
8129728	54806	AHI1	rs9389295	6	3.77468695664988e-05	25.43	4.58728702780752e-07
8129728	54806	AHI1	rs2064430	6	3.98110945017145e-05	25.22	5.11490177767832e-07
8129728	54806	AHI1	rs9402717	6	0.000174136047885323	23.65	1.15545910463391e-06
8129728	54806	AHI1	rs9402702	6	0.00301357185207356	17.59	2.74025523859532e-05
8109344	2760	GM2A	rs1004736	5	0	38.28	6.12875758136835e-10
8150375	1587	ADAM3A	rs13268577	8	0	37.65	8.46466775581603e-10
8150375	1587	ADAM3A	rs11985201	8	0	37.52	9.04804269861409e-10
8150375	1587	ADAM3A	rs13270163	8	0	37.52	9.04804269861409e-10
8150375	1587	ADAM3A	rs13270080	8	0	36.02	1.95302606870083e-09
8150375	1587	ADAM3A	rs6474131	8	0	31.76	1.7444874171875e-08
8150375	1587	ADAM3A	rs7830101	8	0.00172883702702193	18.56	1.64639238348911e-05
8150375	1587	ADAM3A	rs10108019	8	0.00348535077899929	17.34	3.12538499481505e-05
8119427	285852	TREML4	rs9349180	6	0	37.56	8.86437907990489e-10
8119427	285852	TREML4	rs1872241	6	0	37.24	1.04449221536773e-09
8119427	285852	TREML4	rs9369265	6	0	37.24	1.04449221536773e-09
8119427	285852	TREML4	rs2101269	6	0	37.24	1.04449221536773e-09
8119427	285852	TREML4	rs7769759	6	0	37.24	1.04449221536773e-09
8119427	285852	TREML4	rs1968871	6	0	33.97	5.59684061920005e-09
8119427	285852	TREML4	rs1982756	6	0.00323925846953653	17.48	2.90346063356028e-05
8119427	285852	TREML4	rs9381042	6	0.00493734619596342	16.72	4.33218813590482e-05
8119427	285852	TREML4	rs2253676	6	0.0109269069993111	15.11	0.000101424595918915
8119427	285852	TREML4	rs2803496	6	0.0109269069993111	15.11	0.000101424595918915
8119427	285852	TREML4	rs3807040	6	0.0314154842925502	12.88	0.000332112239392178
7895409	10944	C11orf58	rs10766338	11	0	37.18	1.07712843460883e-09
7895409	10944	C11orf58	rs2352663	11	0	37.18	1.07712843460883e-09
7895409	10944	C11orf58	rs11024029	11	0	37.18	1.07712843460883e-09
7895409	10944	C11orf58	rs217765	11	0.000526025839337525	21.22	4.09469358986353e-06
7895409	10944	C11orf58	rs11024041	11	0.00614607403079647	16.27	5.49267298455813e-05
7895409	10944	C11orf58	rs11024021	11	0.0107988723147538	15.14	9.98256408034632e-05
7895409	10944	C11orf58	rs1392998	11	0.0107988723147538	15.14	9.98256408034632e-05
7895409	10944	C11orf58	rs1501452	11	0.0137650309639627	14.63	0.000130815460666693
7895409	10944	C11orf58	rs7481887	11	0.0174820776497203	14.09	0.000174267815603382
7895409	10944	C11orf58	rs217755	11	0.0215996217902878	13.67	0.000217907940275337
7965918	51559	NT5DC3	rs11111806	12	0	37.16	1.08823251879171e-09
7965918	51559	NT5DC3	rs4964571	12	0	37.16	1.08823251879171e-09
7965918	51559	NT5DC3	rs11111790	12	0	33.71	6.3970990273427e-09
7965918	51559	NT5DC3	rs12368209	12	1.43929018406176e-05	26.65	2.43850790589388e-07
7965918	51559	NT5DC3	rs11111802	12	0.00422067267383986	17.04	3.66006121971753e-05
7965918	51559	NT5DC3	rs11111760	12	0.00544664120307259	16.51	4.83941639818351e-05
7965918	51559	NT5DC3	rs7138889	12	0.00544664120307259	16.51	4.83941639818351e-05
7965918	51559	NT5DC3	rs3087891	12	0.00544664120307259	16.51	4.83941639818351e-05
7969145	115761	ARL11	rs9535274	13	0	36.85	1.27576089959404e-09
7969145	115761	ARL11	rs9316467	13	0.00344755420012627	17.36	3.09266692102128e-05
7969145	115761	ARL11	rs12431249	13	0.0276708291306864	13.15	0.000287519243401653
7969145	115761	ARL11	rs2407795	13	0.030593140009283	12.93	0.000323357782926065
7969145	115761	ARL11	rs4942859	13	0.0386454756862469	12.41	0.00042704086665474
8033754	10781	ZNF266	rs10401135	19	0	36.53	1.50334574537472e-09
8033754	10781	ZNF266	rs10418104	19	0	36.53	1.50334574537472e-09
8033754	10781	ZNF266	rs7253373	19	0	36.53	1.50334574537472e-09
8033754	10781	ZNF266	rs2217652	19	0	36.53	1.50334574537472e-09
8033754	10781	ZNF266	rs3826783	19	0	36.53	1.50334574537472e-09
8033754	10781	ZNF266	rs6512110	19	0	36.53	1.50334574537472e-09
8033754	10781	ZNF266	rs10515	19	0	36.53	1.50334574537472e-09
8033754	10781	ZNF266	rs2241356	19	0	36.53	1.50334574537472e-09
8033754	10781	ZNF266	rs11880207	19	0	36.53	1.50334574537472e-09
8033754	10781	ZNF266	rs10411141	19	0	36.53	1.50334574537472e-09
8033754	10781	ZNF266	rs10404721	19	0	36.45	1.56633129210222e-09
8033754	10781	ZNF266	rs6512047	19	0	29.67	5.12214160668348e-08
8033754	10781	ZNF266	rs10411146	19	0	29.67	5.12214160668348e-08
8033754	10781	ZNF266	rs2278406	19	0	28.62	8.80678585650238e-08
8033754	10781	ZNF266	rs1865040	19	0	28.21	1.08840788564527e-07
8033754	10781	ZNF266	rs10415281	19	0.000343961380247576	22.47	2.13451352772039e-06
8033754	10781	ZNF266	rs11669128	19	0.000828036901864045	20.37	6.38225317213909e-06
8033754	10781	ZNF266	rs11666253	19	0.00209743006591826	18.29	1.8970036620574e-05
8033754	10781	ZNF266	rs4804108	19	0.00344755420012627	17.36	3.09266692102128e-05
8033754	10781	ZNF266	rs4804109	19	0.00344755420012627	17.36	3.09266692102128e-05
8033754	10781	ZNF266	rs4133457	19	0.00789895712502058	15.76	7.19068321154237e-05
8033754	10781	ZNF266	rs7257399	19	0.00789895712502058	15.76	7.19068321154237e-05
8033754	10781	ZNF266	rs10854157	19	0.00789895712502058	15.76	7.19068321154237e-05
7917008	127255	LRRIQ3	rs11806946	1	0	36.32	1.67436783862758e-09
7917008	127255	LRRIQ3	rs792310	1	0	36.32	1.67436783862758e-09
7917008	127255	LRRIQ3	rs489941	1	0	36.32	1.67436783862758e-09
7917008	127255	LRRIQ3	rs1601153	1	0	32.95	9.45597463222642e-09
7917008	127255	LRRIQ3	rs481387	1	0	30.46	3.40821912006851e-08
7917008	127255	LRRIQ3	rs1483793	1	0	28.91	7.58204641104187e-08
7917008	127255	LRRIQ3	rs1384883	1	0.00019181224563221	23.6	1.1858751622364e-06
7917008	127255	LRRIQ3	rs10789387	1	0.00019181224563221	23.6	1.1858751622364e-06
7917008	127255	LRRIQ3	rs12046751	1	0.000203534225898884	23.57	1.20450890694421e-06
7917008	127255	LRRIQ3	rs11210443	1	0.000384769844790739	21.92	2.84255922517952e-06
7917008	127255	LRRIQ3	rs485929	1	0.000488876744951546	21.4	3.72771187238708e-06
7917008	127255	LRRIQ3	rs1483790	1	0.00086907481567277	20.23	6.86675914658293e-06
7917008	127255	LRRIQ3	rs11210407	1	0.00261588429736234	17.85	2.39019269238804e-05
7917008	127255	LRRIQ3	rs4650243	1	0.0128774145047028	14.76	0.000122098244104891
7917008	127255	LRRIQ3	rs17591292	1	0.0149764937570195	14.42	0.000146240895087646
8153430	93100	NAPRT1	rs1809148	8	0	35.92	2.0558753942571e-09
8153430	93100	NAPRT1	rs10282929	8	1.4302357512711e-05	26.52	2.60823774992269e-07
8153430	93100	NAPRT1	rs4874156	8	0.000471382057539698	21.45	3.63176022029081e-06
8153430	93100	NAPRT1	rs11549789	8	0.000617242886488007	20.94	4.73895127078664e-06
8153430	93100	NAPRT1	rs2382962	8	0.00479768649677708	16.79	4.17527513891979e-05
8153430	93100	NAPRT1	rs12677473	8	0.0089023322941394	15.54	8.07777967551674e-05
8153430	93100	NAPRT1	rs1062391	8	0.0122970723233059	14.87	0.000115180278096597
8153430	93100	NAPRT1	rs10097337	8	0.0386454756862469	12.41	0.00042704086665474
8097098	54532	USP53	rs13127517	4	0	35.73	2.26646816488475e-09
8097098	54532	USP53	rs11722431	4	0	35.73	2.26646816488475e-09
8097098	54532	USP53	rs13118936	4	0.00311974999340394	17.52	2.84301256170436e-05
8097098	54532	USP53	rs10518301	4	0.00311974999340394	17.52	2.84301256170436e-05
8097098	54532	USP53	rs11737086	4	0.00885841592428419	15.55	8.03516478684197e-05
8097098	54532	USP53	rs6833072	4	0.00885841592428419	15.55	8.03516478684197e-05
8143790	28959	TMEM176B	rs7806458	7	0	35.32	2.79744544397941e-09
8143790	28959	TMEM176B	rs3173833	7	0.000405673540888085	21.78	3.05770979643816e-06
8143790	28959	TMEM176B	rs2302479	7	0.00106178945062219	19.76	8.78010895767119e-06
8143790	28959	TMEM176B	rs12669824	7	0.00126566597117505	19.26	1.14071320524866e-05
8143790	28959	TMEM176B	rs10281675	7	0.00893756218933152	15.53	8.1206219545145e-05
8143790	28959	TMEM176B	rs2072443	7	0.0243330016267753	13.42	0.000248955699431865
8143790	28959	TMEM176B	rs12531157	7	0.0350874395338106	12.65	0.000375565677465615
8143790	28959	TMEM176B	rs7803700	7	0.0473727843827562	11.97	0.000540639413892149
8110755	10723	SLC12A7	rs6894574	5	0	35.21	2.95999707402327e-09
8110755	10723	SLC12A7	rs4580814	5	0	31.13	2.41312894318962e-08
8110755	10723	SLC12A7	rs4975593	5	6.04335466090217e-05	24.93	5.94500685527003e-07
8110755	10723	SLC12A7	rs6879835	5	0.000435290273907303	21.69	3.20457459648394e-06
8110755	10723	SLC12A7	rs13171076	5	0.000739851334453174	20.67	5.45642391031791e-06
7894124	10921	RNPS1	rs155243	16	0	35.19	2.9905524593591e-09
7894124	10921	RNPS1	rs155247	16	0	30.77	2.90494304255311e-08
7894124	10921	RNPS1	rs2238464	16	3.80958998945339e-05	25.53	4.35557549377035e-07
7894124	10921	RNPS1	rs161427	16	0.0274217816028725	13.17	0.000284466737292217
7894124	10921	RNPS1	rs150929	16	0.0274217816028725	13.17	0.000284466737292217
7894124	10921	RNPS1	rs150925	16	0.030127838246278	12.96	0.000318217180315067
7895091	27013	CNPPD1	rs11236	2	0	34.93	3.41774056273633e-09
7895091	27013	CNPPD1	rs1127102	2	0	34.93	3.41774056273633e-09
7895091	27013	CNPPD1	rs1127101	2	0	34.93	3.41774056273633e-09
7895091	27013	CNPPD1	rs6436123	2	0	34.93	3.41774056273633e-09
7895091	27013	CNPPD1	rs10170244	2	0	34.93	3.41774056273633e-09
7895091	27013	CNPPD1	rs1043160	2	0	34.34	4.62772049089703e-09
7895091	27013	CNPPD1	rs3731900	2	0	32.11	1.45685497662758e-08
7895091	27013	CNPPD1	rs7017	2	0	32.11	1.45685497662758e-08
7895091	27013	CNPPD1	rs6436121	2	0	31.96	1.57380101963671e-08
7895091	27013	CNPPD1	rs13419988	2	0	31.42	2.07829049089962e-08
7895091	27013	CNPPD1	rs13029742	2	0	30.49	3.35591912508004e-08
7895091	27013	CNPPD1	rs1402508	2	0.000219171559463966	23.33	1.36454991184655e-06
7895091	27013	CNPPD1	rs897476	2	0.00114981708635654	19.58	9.64738383042826e-06
7895091	27013	CNPPD1	rs883045	2	0.00151076654518133	18.81	1.44407988209199e-05
7895091	27013	CNPPD1	rs4674367	2	0.0302925519514901	12.95	0.000319921493410303
7895091	27013	CNPPD1	rs6713887	2	0.0338201483379329	12.73	0.00035983654358314
8155250	9380	GRHPR	rs7856656	9	0	34.63	3.98713993017516e-09
8155250	9380	GRHPR	rs10973340	9	0.00847890935922224	15.62	7.74312620043824e-05
7896654	4869	NPM1	rs10463007	5	0	34.08	5.28921187843694e-09
7896654	4869	NPM1	rs11134696	5	0	32.66	1.0977318697453e-08
7896654	4869	NPM1	rs28411384	5	0	31.03	2.54070865052662e-08
7896654	4869	NPM1	rs12189191	5	0	31.03	2.54070865052662e-08
7896654	4869	NPM1	rs7715167	5	0.0144748071087137	14.52	0.000138679405429488
7896654	4869	NPM1	rs11745536	5	0.0193006444324263	13.9	0.000192798468274016
7896654	4869	NPM1	rs4302608	5	0.0193006444324263	13.9	0.000192798468274016
8020220	84617	TUBB6	rs9807444	18	0	33.81	6.07657098622839e-09
8020220	84617	TUBB6	rs11080567	18	0	33.81	6.07657098622839e-09
8020220	84617	TUBB6	rs4797673	18	0	33.81	6.07657098622839e-09
8020220	84617	TUBB6	rs7231304	18	0	29.9	4.5491283214077e-08
8020220	84617	TUBB6	rs12970667	18	0.000201523164419125	23.5	1.24913767096762e-06
8020220	84617	TUBB6	rs2096847	18	0.00028653691283845	22.74	1.85466756782493e-06
8020220	84617	TUBB6	rs11080564	18	0.00104474324391699	19.9	8.16003250439109e-06
8020220	84617	TUBB6	rs7504908	18	0.00104474324391699	19.9	8.16003250439109e-06
8020220	84617	TUBB6	rs8091099	18	0.00234148690586801	18.04	2.1631185317599e-05
8020220	84617	TUBB6	rs2298543	18	0.00328153645079229	17.46	2.93416734756407e-05
8020220	84617	TUBB6	rs8084404	18	0.00350419879069498	17.33	3.14187425724813e-05
8020220	84617	TUBB6	rs11665192	18	0.0038884266955547	17.19	3.38212025328724e-05
8020220	84617	TUBB6	rs11664216	18	0.00434775355464511	16.99	3.7577211803569e-05
8020220	84617	TUBB6	rs11662125	18	0.00686785494714575	16.05	6.16916269986505e-05
8020220	84617	TUBB6	rs1105179	18	0.00916922634429146	15.48	8.33828721634602e-05
8092067	200916	RPL22L1	rs13063927	3	0	33.76	6.23477248073599e-09
8092067	200916	RPL22L1	rs35280911	3	1.34855405037931e-05	25.8	3.78688470581507e-07
8092067	200916	RPL22L1	rs1879441	3	1.34855405037931e-05	25.8	3.78688470581507e-07
8092067	200916	RPL22L1	rs6792607	3	0.000321319003292925	22.59	2.00525634460991e-06
8092067	200916	RPL22L1	rs6790486	3	0.000380627147402507	21.96	2.78392526574774e-06
8092067	200916	RPL22L1	rs2271998	3	0.000380063070464446	21.95	2.79846900790457e-06
8092067	200916	RPL22L1	rs6444952	3	0.00046441305996601	21.49	3.55678621175985e-06
8092067	200916	RPL22L1	rs7642480	3	0.000769033019555878	20.57	5.74900049898384e-06
8092067	200916	RPL22L1	rs12495896	3	0.00081661244345513	20.38	6.34898823379772e-06
8092067	200916	RPL22L1	rs13065440	3	0.00081661244345513	20.38	6.34898823379772e-06
8092067	200916	RPL22L1	rs12486780	3	0.00101318507339599	19.97	7.86667696348799e-06
8092067	200916	RPL22L1	rs1356012	3	0.00115891633070288	19.5	1.0059968254464e-05
8092067	200916	RPL22L1	rs6779973	3	0.00137547711155647	19.01	1.30035182148566e-05
8092067	200916	RPL22L1	rs9851496	3	0.00144358687093093	18.89	1.38476670978214e-05
8092067	200916	RPL22L1	rs4499602	3	0.00206599789360656	18.31	1.87719194893246e-05
8092067	200916	RPL22L1	rs6769079	3	0.00218411832322323	18.22	1.96801359436214e-05
8092067	200916	RPL22L1	rs4955756	3	0.00535580798204521	16.55	4.73839859241042e-05
8092067	200916	RPL22L1	rs7628878	3	0.0137650309639627	14.63	0.000130815460666693
8092067	200916	RPL22L1	rs4955755	3	0.0276708291306864	13.15	0.000287519243401653
8092067	200916	RPL22L1	rs12488260	3	0.0304572656567022	12.94	0.000321635010872824
8082003	55840	EAF2	rs4676744	3	0	33.65	6.59748785089942e-09
8082003	55840	EAF2	rs6808500	3	0	33.65	6.59748785089942e-09
8082003	55840	EAF2	rs7637495	3	8.60515111336987e-05	24.15	8.91161676950778e-07
8082003	55840	EAF2	rs1920299	3	8.60515111336987e-05	24.15	8.91161676950778e-07
8082003	55840	EAF2	rs7615571	3	0.000274142915144256	22.78	1.81646252943552e-06
8082003	55840	EAF2	rs6767409	3	0.00415966439169305	17.07	3.60269399303486e-05
7946105	390075	OR52N5	rs11607346	11	0	33.58	6.83923456963299e-09
7946105	390075	OR52N5	rs10838637	11	0.000366469872985339	22.17	2.4954275902664e-06
7946105	390075	OR52N5	rs10769224	11	0.000366469872985339	22.17	2.4954275902664e-06
7946105	390075	OR52N5	rs10742787	11	0.000366469872985339	22.17	2.4954275902664e-06
7946105	390075	OR52N5	rs10742788	11	0.000366469872985339	22.17	2.4954275902664e-06
7946105	390075	OR52N5	rs7940624	11	0.000366469872985339	22.17	2.4954275902664e-06
7946105	390075	OR52N5	rs7948009	11	0.00156970489370387	18.74	1.49806864807792e-05
7946105	390075	OR52N5	rs10047437	11	0.00156970489370387	18.74	1.49806864807792e-05
7946105	390075	OR52N5	rs8181512	11	0.0436400217542729	12.15	0.000490878644840285
7892662	27013	CNPPD1	rs1043160	2	0	33.44	7.34967026401081e-09
7892662	27013	CNPPD1	rs11236	2	0	33.14	8.57562772373404e-09
7892662	27013	CNPPD1	rs1127102	2	0	33.14	8.57562772373404e-09
7892662	27013	CNPPD1	rs1127101	2	0	33.14	8.57562772373404e-09
7892662	27013	CNPPD1	rs6436123	2	0	33.14	8.57562772373404e-09
7892662	27013	CNPPD1	rs10170244	2	0	33.14	8.57562772373404e-09
7892662	27013	CNPPD1	rs6436121	2	0	31.64	1.85567686900615e-08
7892662	27013	CNPPD1	rs13419988	2	0	29.77	4.86461737618723e-08
7892662	27013	CNPPD1	rs3731900	2	0	29.62	5.25598178177697e-08
7892662	27013	CNPPD1	rs7017	2	0	29.62	5.25598178177697e-08
7892662	27013	CNPPD1	rs13029742	2	9.80527424413987e-06	27.04	1.9928852633867e-07
7892662	27013	CNPPD1	rs1402508	2	4.89105821969506e-05	25.11	5.4151312427192e-07
7892662	27013	CNPPD1	rs897476	2	0.00117758485345559	19.43	1.04354894688308e-05
7892662	27013	CNPPD1	rs883045	2	0.00154758317586517	18.76	1.48243966663088e-05
7892662	27013	CNPPD1	rs6713887	2	0.0139043326307994	14.61	0.000132211108336988
7956648	91419	XRCC6BP1	rs10877041	12	0	33.35	7.69778200865042e-09
7956648	91419	XRCC6BP1	rs2372309	12	0	33.35	7.69778200865042e-09
7956648	91419	XRCC6BP1	rs7299249	12	0	29.5	5.59167025412494e-08
7956648	91419	XRCC6BP1	rs7136981	12	0	29.06	7.01709504531386e-08
7956648	91419	XRCC6BP1	rs10122	12	0	28.34	1.01771169403662e-07
7956648	91419	XRCC6BP1	rs7954291	12	1.51483202280028e-05	26.98	2.05571563159002e-07
7956648	91419	XRCC6BP1	rs2372379	12	1.51483202280028e-05	26.98	2.05571563159002e-07
7956648	91419	XRCC6BP1	rs7960942	12	1.51483202280028e-05	26.98	2.05571563159002e-07
7956648	91419	XRCC6BP1	rs10783861	12	7.10249748007652e-05	24.61	7.01865674768852e-07
7956648	91419	XRCC6BP1	rs1506884	12	0.000120510929258005	23.96	9.83580796893043e-07
7956648	91419	XRCC6BP1	rs11172400	12	0.000344787656930943	22.44	2.16811342530586e-06
7956648	91419	XRCC6BP1	rs4630335	12	0.000339858899009988	22.37	2.24859120317995e-06
7956648	91419	XRCC6BP1	rs1506888	12	0.000520764576120495	21.3	3.92731498312198e-06
7956648	91419	XRCC6BP1	rs17120182	12	0.000520764576120495	21.3	3.92731498312198e-06
7956648	91419	XRCC6BP1	rs2659665	12	0.000520764576120495	21.3	3.92731498312198e-06
7956648	91419	XRCC6BP1	rs1599750	12	0.000605470973699463	21	4.59283371175396e-06
7956648	91419	XRCC6BP1	rs2002275	12	0.00303583248818096	17.57	2.76922761795687e-05
7956648	91419	XRCC6BP1	rs1599931	12	0.00333462527286242	17.43	2.98084046328019e-05
7956648	91419	XRCC6BP1	rs10747786	12	0.00333462527286242	17.43	2.98084046328019e-05
7956648	91419	XRCC6BP1	rs4760339	12	0.00333462527286242	17.43	2.98084046328019e-05
7956648	91419	XRCC6BP1	rs7954957	12	0.00532910700364865	16.56	4.71347713643552e-05
8059097	27013	CNPPD1	rs1043160	2	0	33.16	8.48787326714465e-09
8059097	27013	CNPPD1	rs11236	2	0	32.89	9.75236327035978e-09
8059097	27013	CNPPD1	rs1127102	2	0	32.89	9.75236327035978e-09
8059097	27013	CNPPD1	rs1127101	2	0	32.89	9.75236327035978e-09
8059097	27013	CNPPD1	rs6436123	2	0	32.89	9.75236327035978e-09
8059097	27013	CNPPD1	rs10170244	2	0	32.89	9.75236327035978e-09
8059097	27013	CNPPD1	rs6436121	2	0	29.33	6.10432920304984e-08
8059097	27013	CNPPD1	rs13419988	2	0	28.38	9.96898968065145e-08
8059097	27013	CNPPD1	rs3731900	2	0	28.28	1.04975006956984e-07
8059097	27013	CNPPD1	rs7017	2	0	28.28	1.04975006956984e-07
8059097	27013	CNPPD1	rs13029742	2	1.52155459196549e-05	26.99	2.04510769181751e-07
8059097	27013	CNPPD1	rs1402508	2	0.00026483776709554	22.98	1.63695570183652e-06
8059097	27013	CNPPD1	rs897476	2	0.00125064797664402	19.29	1.12292936351695e-05
8059097	27013	CNPPD1	rs883045	2	0.00163218091617045	18.69	1.53786902226958e-05
8059097	27013	CNPPD1	rs6713887	2	0.0433943571737057	12.16	0.000488253771170466
7921237	83416	FCRL5	rs7531685	1	0	32.63	1.11480667014596e-08
7921237	83416	FCRL5	rs12049389	1	0	32.63	1.11480667014596e-08
7921237	83416	FCRL5	rs1412676	1	0	32.63	1.11480667014596e-08
7921237	83416	FCRL5	rs7523341	1	1.33990834973144e-05	25.78	3.82632943732937e-07
8097753	166614	DCLK2	rs4423856	4	0	32.3	1.32113335697864e-08
8097753	166614	DCLK2	rs10520059	4	0.00124119003021998	19.32	1.10542390635286e-05
8097753	166614	DCLK2	rs2290846	4	0.00187235081408091	18.48	1.716966425498e-05
8097753	166614	DCLK2	rs6818273	4	0.00600394025321174	16.33	5.32148000349737e-05
8097753	166614	DCLK2	rs9307865	4	0.00600394025321174	16.33	5.32148000349737e-05
8097753	166614	DCLK2	rs4270569	4	0.00677123268872153	16.1	6.00840361355688e-05
7896021	6233	RPS27A	rs6545480	2	0	32.28	1.33480194190492e-08
7896021	6233	RPS27A	rs1056445	2	0	27.17	1.86327626611487e-07
7896021	6233	RPS27A	rs11692206	2	2.66809471655597e-05	25.6	4.200393976022e-07
7896021	6233	RPS27A	rs2576711	2	0.000580687708345696	21.03	4.52147913385146e-06
7896021	6233	RPS27A	rs7349405	2	0.00207663475075949	18.33	1.85758807523215e-05
7896021	6233	RPS27A	rs12470651	2	0.00679297518954325	16.08	6.07219543283723e-05
7896021	6233	RPS27A	rs2576696	2	0.0190364602649895	13.93	0.00018974572293276
7896021	6233	RPS27A	rs7579539	2	0.0345496620065834	12.68	0.000369587570143847
7940565	9415	FADS2	rs174548	11	0	31.82	1.69142065123286e-08
7940565	9415	FADS2	rs1535	11	0	30.03	4.25413579644332e-08
7940565	9415	FADS2	rs174593	11	0	29.86	4.64395443421729e-08
7940565	9415	FADS2	rs174538	11	0	29.2	6.52792056096746e-08
7940565	9415	FADS2	rs174535	11	0	29.07	6.98096730246331e-08
7940565	9415	FADS2	rs174546	11	0	29.07	6.98096730246331e-08
7940565	9415	FADS2	rs174547	11	0	29.07	6.98096730246331e-08
7940565	9415	FADS2	rs174550	11	0	29.07	6.98096730246331e-08
7940565	9415	FADS2	rs174449	11	0	27.42	1.63729151169509e-07
7940565	9415	FADS2	rs102275	11	1.39949124178224e-05	26.42	2.7468158098382e-07
7940565	9415	FADS2	rs174583	11	1.38764913237707e-05	26.25	2.99954823321126e-07
7940565	9415	FADS2	rs108499	11	1.33779385979158e-05	25.75	3.88627016211119e-07
7940565	9415	FADS2	rs1000778	11	3.79755492514225e-05	25.51	4.40095963239337e-07
7940565	9415	FADS2	rs174448	11	3.7437337862341e-05	25.27	4.98400693250765e-07
7940565	9415	FADS2	rs174576	11	8.69436867432336e-05	24.27	8.37330971578507e-07
7940565	9415	FADS2	rs174577	11	8.69436867432336e-05	24.27	8.37330971578507e-07
7940565	9415	FADS2	rs174455	11	0.000228519147837741	23.27	1.40778839154217e-06
7940565	9415	FADS2	rs174611	11	0.000702679782280643	20.75	5.23315790896862e-06
7940565	9415	FADS2	rs174450	11	0.0112279759287784	15.05	0.000104700256636431
7940565	9415	FADS2	rs174618	11	0.0229640898394473	13.54	0.000233532394669139
8023267	4645	MYO5B	rs2469480	18	0	31.76	1.7444874171875e-08
8023267	4645	MYO5B	rs1790415	18	3.76033424083665e-05	25.34	4.806376233253e-07
8023267	4645	MYO5B	rs1790412	18	0.0032643882787703	17.47	2.91877341016032e-05
8023267	4645	MYO5B	rs973655	18	0.00474201713592874	16.82	4.10978780994589e-05
8023267	4645	MYO5B	rs1705527	18	0.00549091163439541	16.49	4.89073450926998e-05
8023267	4645	MYO5B	rs1705521	18	0.00584754029800872	16.38	5.18292427384967e-05
8023267	4645	MYO5B	rs1705509	18	0.0133380423256841	14.69	0.00012671687031126
8023267	4645	MYO5B	rs2457965	18	0.0342520938241906	12.7	0.000365655575738477
8023267	4645	MYO5B	rs736162	18	0.0368786050824682	12.53	0.000400469809284976
8023267	4645	MYO5B	rs2276366	18	0.0407201085636707	12.3	0.000452958293923552
8023267	4645	MYO5B	rs17660776	18	0.0407201085636707	12.3	0.000452958293923552
8023267	4645	MYO5B	rs10775495	18	0.0415456868316527	12.26	0.000462771508967134
7939928	81300	OR4P4	rs1459101	11	0	31.69	1.80851022276118e-08
7939928	81300	OR4P4	rs2903854	11	0	31.69	1.80851022276118e-08
7939928	81300	OR4P4	rs295600	11	0	31.69	1.80851022276118e-08
7939928	81300	OR4P4	rs295636	11	0	30.95	2.64762082904076e-08
7939928	81300	OR4P4	rs11230756	11	0	30.69	3.02721165595991e-08
7939928	81300	OR4P4	rs504661	11	0	30.57	3.22034952128484e-08
7939928	81300	OR4P4	rs526821	11	0.0040265916130463	17.13	3.4906563926596e-05
7939928	81300	OR4P4	rs491160	11	0.00409217896180255	17.1	3.54623049146883e-05
7939928	81300	OR4P4	rs559449	11	0.0307248519810717	12.92	0.000325089860071051
7939928	81300	OR4P4	rs546140	11	0.0307248519810717	12.92	0.000325089860071051
7939928	81300	OR4P4	rs506988	11	0.0348647448995914	12.66	0.000373562215098037
7939928	81300	OR4P4	rs578686	11	0.0348647448995914	12.66	0.000373562215098037
8121588	29940	DSE	rs9488914	6	0	31.61	1.88456629411227e-08
8121588	29940	DSE	rs574871	6	0.00298707967088597	17.61	2.71158744165959e-05
8121588	29940	DSE	rs2213563	6	0.00474201713592874	16.82	4.10978780994589e-05
8121588	29940	DSE	rs2232470	6	0.016357622896388	14.24	0.000160913548981421
8121588	29940	DSE	rs1204826	6	0.026219226541728	13.27	0.00026968720566305
8117435	11118	BTN3A2	rs9358938	6	0	31.55	1.94370376543111e-08
8117435	11118	BTN3A2	rs9366653	6	0	31.54	1.95373918574016e-08
8117435	11118	BTN3A2	rs9379856	6	0	31.54	1.95373918574016e-08
8117435	11118	BTN3A2	rs9379859	6	0	31.54	1.95373918574016e-08
8117435	11118	BTN3A2	rs12176317	6	0	31.54	1.95373918574016e-08
8117435	11118	BTN3A2	rs9393713	6	0	31.54	1.95373918574016e-08
8117435	11118	BTN3A2	rs9393714	6	0	31.54	1.95373918574016e-08
8117435	11118	BTN3A2	rs2073529	6	0	31.54	1.95373918574016e-08
8117435	11118	BTN3A2	rs1979	6	0	31.54	1.95373918574016e-08
8117435	11118	BTN3A2	rs2076030	6	0	27.39	1.66288919513537e-07
8117435	11118	BTN3A2	rs13195509	6	0	27.39	1.66288919513537e-07
8117435	11118	BTN3A2	rs10484439	6	0.00434775355464511	16.99	3.7577211803569e-05
8117435	11118	BTN3A2	rs6923139	6	0.0232232249339771	13.52	0.000236034416529349
8117435	11118	BTN3A2	rs1624064	6	0.0302925519514901	12.95	0.000319921493410303
7917503	2635	GBP3	rs12121223	1	0	31.31	2.19943822275742e-08
7917503	2635	GBP3	rs1074541	1	0	27.23	1.80633993745543e-07
7917503	2635	GBP3	rs12142922	1	1.44676411583134e-05	26.71	2.36394933237016e-07
7917503	2635	GBP3	rs2624	1	0.00135261065882582	19.07	1.26010213444802e-05
7917503	2635	GBP3	rs1409150	1	0.00216632640078851	18.25	1.93725949219694e-05
7917503	2635	GBP3	rs12740160	1	0.0144748071087137	14.52	0.000138679405429488
7917503	2635	GBP3	rs2390679	1	0.0354430359288398	12.63	0.000379605176686869
7917503	2635	GBP3	rs10493822	1	0.0354430359288398	12.63	0.000379605176686869
7917503	2635	GBP3	rs10922563	1	0.0354430359288398	12.63	0.000379605176686869
7917503	2635	GBP3	rs1969962	1	0.0364671884163162	12.55	0.000396206301852743
7917503	2635	GBP3	rs2031834	1	0.0383800977209917	12.43	0.000422491900903359
7917503	2635	GBP3	rs6675866	1	0.042221245466863	12.22	0.000472799309459049
7927915	219736	STOX1	rs3740593	10	0	31.31	2.19943822275742e-08
7927915	219736	STOX1	rs12771648	10	0	31.31	2.19943822275742e-08
7927915	219736	STOX1	rs7081960	10	0	28.81	7.9837827009965e-08
7927915	219736	STOX1	rs17470053	10	0	28.6	8.89821833902531e-08
7927915	219736	STOX1	rs10762242	10	0.00035226425346403	22.3	2.33206607981599e-06
7927915	219736	STOX1	rs2497099	10	0.000723990225501673	20.7	5.37160017903929e-06
7927915	219736	STOX1	rs1162958	10	0.000828036901864045	20.37	6.38225317213909e-06
7927915	219736	STOX1	rs1694505	10	0.00101552022426692	19.96	7.90792765602236e-06
7896091	8665	EIF3F	rs4559682	11	0	31.23	2.29196613878039e-08
7896091	8665	EIF3F	rs12786251	11	0.00234148690586801	18.04	2.1631185317599e-05
7896091	8665	EIF3F	rs4758037	11	0.0110413628896654	15.09	0.000102504860961449
7896091	8665	EIF3F	rs11605132	11	0.0110413628896654	15.09	0.000102504860961449
7896091	8665	EIF3F	rs1079467	11	0.0457677705003265	12.05	0.000517923795645918
7978331	643866	CBLN3	rs17795094	14	0	31.16	2.37612136383624e-08
7978331	643866	CBLN3	rs2255591	14	0	29.56	5.4212233912299e-08
7978331	643866	CBLN3	rs7143804	14	0	29.56	5.4212233912299e-08
7978331	643866	CBLN3	rs10143703	14	0	27.68	1.43134933430547e-07
7978331	643866	CBLN3	rs2273629	14	0	27.68	1.43134933430547e-07
7978331	643866	CBLN3	rs10145542	14	0.000250375041013678	23.2	1.45997328751045e-06
7978331	643866	CBLN3	rs1004664	14	0.0037690358883498	17.24	3.29426868034101e-05
7978331	643866	CBLN3	rs13841	14	0.0115131336443971	15	0.000107511176729501
7978331	643866	CBLN3	rs10134603	14	0.0495292873040399	11.88	0.000567399412997703
7892569	27013	CNPPD1	rs11236	2	0	31	2.58028430416042e-08
7892569	27013	CNPPD1	rs1127102	2	0	31	2.58028430416042e-08
7892569	27013	CNPPD1	rs1127101	2	0	31	2.58028430416042e-08
7892569	27013	CNPPD1	rs6436123	2	0	31	2.58028430416042e-08
7892569	27013	CNPPD1	rs10170244	2	0	31	2.58028430416042e-08
7892569	27013	CNPPD1	rs1043160	2	0	30.4	3.51528157732696e-08
7892569	27013	CNPPD1	rs6436121	2	0	30.12	4.06121205006226e-08
7892569	27013	CNPPD1	rs3731900	2	0	28.85	7.82059006939674e-08
7892569	27013	CNPPD1	rs7017	2	0	28.85	7.82059006939674e-08
7892569	27013	CNPPD1	rs13419988	2	0	28.17	1.11113527624138e-07
7892569	27013	CNPPD1	rs13029742	2	0.000376325921008772	22.02	2.69824146134104e-06
7892569	27013	CNPPD1	rs1402508	2	0.000467108241915403	21.48	3.57538284869704e-06
7892569	27013	CNPPD1	rs897476	2	0.0034665027673036	17.35	3.10898270321606e-05
7892569	27013	CNPPD1	rs883045	2	0.00489459167615873	16.74	4.286760431085e-05
7892569	27013	CNPPD1	rs6713887	2	0.0245304751420378	13.4	0.000251624298198861
7978239	5875	RABGGTA	rs729421	14	0	30.97	2.62047751085345e-08
7978239	5875	RABGGTA	rs10136508	14	0	27.31	1.7331277444673e-07
7978239	5875	RABGGTA	rs6573722	14	1.47033555304582e-05	26.76	2.30356549729421e-07
7978239	5875	RABGGTA	rs2295306	14	2.5973600718113e-05	25.63	4.13559592082227e-07
7978239	5875	RABGGTA	rs2295307	14	3.7155256182622e-05	25.23	5.08844994202453e-07
7978239	5875	RABGGTA	rs12891732	14	0.00027090324297621	22.83	1.76981436398545e-06
7978239	5875	RABGGTA	rs1007381	14	0.000673296430883661	20.82	5.04533345195297e-06
7978239	5875	RABGGTA	rs7151201	14	0.00437596074385304	16.98	3.77756530348276e-05
7978239	5875	RABGGTA	rs11158632	14	0.00557483778302164	16.46	4.96873950636198e-05
7978239	5875	RABGGTA	rs4280164	14	0.00557483778302164	16.46	4.96873950636198e-05
7978239	5875	RABGGTA	rs2144494	14	0.00557483778302164	16.46	4.96873950636198e-05
7978239	5875	RABGGTA	rs8014112	14	0.00669342180968106	16.12	5.94528574935696e-05
7978239	5875	RABGGTA	rs1950500	14	0.00810945890284039	15.71	7.38327942499497e-05
7978239	5875	RABGGTA	rs3181384	14	0.00941716220296066	15.42	8.60724913887249e-05
7978239	5875	RABGGTA	rs2180196	14	0.0152643676811102	14.38	0.000149380513661162
7978239	5875	RABGGTA	rs2295322	14	0.017938320892428	14.04	0.000178962942637896
7978239	5875	RABGGTA	rs1885711	14	0.0206527813316618	13.76	0.000207712104528052
7978239	5875	RABGGTA	rs6573607	14	0.0286026825169858	13.08	0.000298465454698795
7978239	5875	RABGGTA	rs3212243	14	0.0444619586703635	12.11	0.000501521354224128
8165295	138307	LCN8	rs1360879	9	0	30.93	2.67504580174267e-08
8165295	138307	LCN8	rs10118736	9	0	30.49	3.35591912508004e-08
8165295	138307	LCN8	rs9886752	9	0	30.49	3.35591912508004e-08
8165295	138307	LCN8	rs10870117	9	0	30.48	3.37326250785575e-08
8165295	138307	LCN8	rs7848644	9	0	29.73	4.96603277507354e-08
8165295	138307	LCN8	rs12684893	9	0.000256725068381755	23.14	1.50624488667619e-06
8165295	138307	LCN8	rs3739950	9	0.0264815141360088	13.24	0.000274037909602573
8165295	138307	LCN8	rs945386	9	0.0465483992295319	12.01	0.000529158574455661
8165295	138307	LCN8	rs4546744	9	0.0465483992295319	12.01	0.000529158574455661
8165295	138307	LCN8	rs7859194	9	0.0465483992295319	12.01	0.000529158574455661
8015445	115024	NT5C3B	rs11079016	17	0	30.82	2.83105013411209e-08
8015445	115024	NT5C3B	rs7212972	17	0	30.71	2.99616945474049e-08
8015445	115024	NT5C3B	rs1046404	17	0	30.71	2.99616945474049e-08
8015445	115024	NT5C3B	rs4796715	17	0	27.08	1.95207121982155e-07
8015445	115024	NT5C3B	rs6503672	17	0	27.08	1.95207121982155e-07
8015445	115024	NT5C3B	rs3744782	17	0	27.08	1.95207121982155e-07
8015445	115024	NT5C3B	rs9303319	17	0	27.08	1.95207121982155e-07
8015445	115024	NT5C3B	rs4796729	17	0	27.08	1.95207121982155e-07
8015445	115024	NT5C3B	rs3816122	17	0	27.08	1.95207121982155e-07
8015445	115024	NT5C3B	rs7713	17	0.0485828274155218	11.92	0.000555344807081293
8015445	115024	NT5C3B	rs2304497	17	0.0485828274155218	11.92	0.000555344807081293
8148985	157697	ERICH1	rs1703911	8	0	30.57	3.22034952128484e-08
8148985	157697	ERICH1	rs1669681	8	0	28.47	9.51616366305266e-08
8148985	157697	ERICH1	rs3735933	8	0.000452311123210412	21.6	3.35851832932855e-06
8148985	157697	ERICH1	rs2335877	8	0.000905438452823436	20.12	7.2732127335214e-06
8148985	157697	ERICH1	rs6993769	8	0.00137211120230099	19.02	1.29355497254339e-05
8148985	157697	ERICH1	rs12115088	8	0.00298707967088597	17.61	2.71158744165959e-05
8148985	157697	ERICH1	rs10105657	8	0.00338474046892029	17.4	3.02825974369918e-05
8148985	157697	ERICH1	rs336431	8	0.00434775355464511	16.99	3.7577211803569e-05
8148985	157697	ERICH1	rs12716634	8	0.00458555473446887	16.87	4.00292857495608e-05
8148985	157697	ERICH1	rs3735917	8	0.00779636126780804	15.78	7.11506710952253e-05
8148985	157697	ERICH1	rs4735886	8	0.0125465030989303	14.82	0.000118274505048066
8148985	157697	ERICH1	rs11136912	8	0.0235458460513565	13.49	0.00023983819554883
8148985	157697	ERICH1	rs11136864	8	0.0440903726551058	12.13	0.000496171199567146
8162438	23299	BICD2	rs10992427	9	0	30.57	3.22034952128484e-08
8162438	23299	BICD2	rs556	9	0	30.57	3.22034952128484e-08
8162438	23299	BICD2	rs3203916	9	0	30.57	3.22034952128484e-08
8162438	23299	BICD2	rs10821009	9	0	30.57	3.22034952128484e-08
8162438	23299	BICD2	rs10821012	9	0	30.57	3.22034952128484e-08
8162438	23299	BICD2	rs1980705	9	0	29.63	5.22893632270473e-08
8162438	23299	BICD2	rs7863890	9	0	28.6	8.89821833902531e-08
8162438	23299	BICD2	rs1117670	9	3.76761879715678e-05	25.38	4.70773710059264e-07
8162438	23299	BICD2	rs10992469	9	0.0109269069993111	15.11	0.000101424595918915
8162438	23299	BICD2	rs1810696	9	0.0109269069993111	15.11	0.000101424595918915
8162438	23299	BICD2	rs2146719	9	0.0138432558966705	14.62	0.000131511420619718
8162438	23299	BICD2	rs10992420	9	0.0271020038414912	13.2	0.000279949117880086
8162438	23299	BICD2	rs12686771	9	0.0271020038414912	13.2	0.000279949117880086
8162438	23299	BICD2	rs3739605	9	0.0271020038414912	13.2	0.000279949117880086
8162438	23299	BICD2	rs7031163	9	0.0271020038414912	13.2	0.000279949117880086
8162438	23299	BICD2	rs7850075	9	0.0271020038414912	13.2	0.000279949117880086
8162438	23299	BICD2	rs1323523	9	0.0299296799405387	12.98	0.000314835967711377
8162438	23299	BICD2	rs10992392	9	0.0481690560842724	11.94	0.000549414797348521
7938301	56672	AKIP1	rs982273	11	0	30.5	3.33866507248015e-08
7938301	56672	AKIP1	rs1123936	11	0	30.39	3.5334500778973e-08
7938301	56672	AKIP1	rs2742552	11	0	29.92	4.50244520775665e-08
7938301	56672	AKIP1	rs2653557	11	0	29.92	4.50244520775665e-08
7938301	56672	AKIP1	rs11042149	11	0	29.42	5.8273145770432e-08
7938301	56672	AKIP1	rs10840147	11	9.80527424413987e-06	27.04	1.9928852633867e-07
7938301	56672	AKIP1	rs1560569	11	1.53315065932545e-05	27.01	2.02405611531074e-07
7938301	56672	AKIP1	rs10840148	11	1.49437098070869e-05	26.94	2.09870175708155e-07
7938301	56672	AKIP1	rs7930026	11	2.65352561018174e-05	25.69	4.00899046626462e-07
7938301	56672	AKIP1	rs2653565	11	2.59133649571126e-05	25.62	4.15708315758129e-07
7938301	56672	AKIP1	rs2653601	11	2.59133649571126e-05	25.62	4.15708315758129e-07
7938301	56672	AKIP1	rs2056903	11	4.91088022200643e-05	25.15	5.30396536626517e-07
7938301	56672	AKIP1	rs3751063	11	7.10249748007652e-05	24.61	7.01865674768852e-07
7938301	56672	AKIP1	rs4909951	11	7.10249748007652e-05	24.61	7.01865674768852e-07
7938301	56672	AKIP1	rs2742497	11	7.10249748007652e-05	24.61	7.01865674768852e-07
7938301	56672	AKIP1	rs3751068	11	0.000465289734482817	21.51	3.51988359689623e-06
7938301	56672	AKIP1	rs3763912	11	0.00128543008506333	19.19	1.18331656771899e-05
7938301	56672	AKIP1	rs2163625	11	0.00128543008506333	19.19	1.18331656771899e-05
7938301	56672	AKIP1	rs2116510	11	0.00128543008506333	19.19	1.18331656771899e-05
7938301	56672	AKIP1	rs6486061	11	0.00153681020424071	18.77	1.47468669295388e-05
7938301	56672	AKIP1	rs4929922	11	0.00203176527829686	18.35	1.83818984900864e-05
7938301	56672	AKIP1	rs2243566	11	0.00352764061043309	17.32	3.15845095442402e-05
7938301	56672	AKIP1	rs2568090	11	0.004296534116042	17.01	3.718346726238e-05
7938301	56672	AKIP1	rs7945705	11	0.004296534116042	17.01	3.718346726238e-05
7938301	56672	AKIP1	rs10840134	11	0.004296534116042	17.01	3.718346726238e-05
7938301	56672	AKIP1	rs7941341	11	0.0261011091427822	13.29	0.000266825481457198
7938301	56672	AKIP1	rs4910068	11	0.0324142513644088	12.82	0.000342933723418452
7938301	56672	AKIP1	rs2568029	11	0.0324142513644088	12.82	0.000342933723418452
7938301	56672	AKIP1	rs1133833	11	0.0324142513644088	12.82	0.000342933723418452
7938301	56672	AKIP1	rs1984791	11	0.0359510664413128	12.59	0.000387816144094344
7938301	56672	AKIP1	rs2742502	11	0.0463691388735819	12.02	0.000526327021975265
8044236	9648	GCC2	rs7596199	2	0	30.35	3.6070697183212e-08
8044236	9648	GCC2	rs2577613	2	0	30.27	3.75895132018913e-08
8044236	9648	GCC2	rs2718740	2	1.48666951810664e-05	26.85	2.19874350598853e-07
8044236	9648	GCC2	rs2718721	2	1.48666951810664e-05	26.85	2.19874350598853e-07
8044236	9648	GCC2	rs2577594	2	1.39019803121662e-05	26.29	2.93806031043241e-07
8044236	9648	GCC2	rs10203795	2	0.00535580798204521	16.55	4.73839859241042e-05
8044236	9648	GCC2	rs10169264	2	0.00535580798204521	16.55	4.73839859241042e-05
8044236	9648	GCC2	rs13021399	2	0.0108311286860892	15.13	0.000100355787280153
8044236	9648	GCC2	rs2378113	2	0.0208370088376647	13.74	0.000209935497613947
8044236	9648	GCC2	rs6747243	2	0.0222754845348907	13.6	0.000226185525871323
8044236	9648	GCC2	rs1469964	2	0.0222754845348907	13.6	0.000226185525871323
8044236	9648	GCC2	rs6754683	2	0.0275271974839201	13.16	0.000285988884782385
7894694	4735	SEPT2	rs6723363	2	0	30.23	3.83727824379316e-08
7894694	4735	SEPT2	rs4675965	2	1.42188653538048e-05	26.5	2.63538112161344e-07
7894694	4735	SEPT2	rs10185319	2	1.3948191964623e-05	26.38	2.80429210287424e-07
7894694	4735	SEPT2	rs1006309	2	7.07034350574001e-05	24.58	7.12877921636892e-07
7894694	4735	SEPT2	rs2055566	2	8.60865524187504e-05	24.48	7.50852120738755e-07
7894694	4735	SEPT2	rs6745662	2	0.00046159280758221	21.53	3.48336515057626e-06
7894694	4735	SEPT2	rs1677	2	0.000615710397444904	20.96	4.68973424737054e-06
7894694	4735	SEPT2	rs6437249	2	0.00114755661049389	19.59	9.59701984774124e-06
7894694	4735	SEPT2	rs6705421	2	0.0103989731802989	15.21	9.61926880352054e-05
7894694	4735	SEPT2	rs2289795	2	0.013554650269572	14.66	0.000128749747711223
7894694	4735	SEPT2	rs3771343	2	0.0354430359288398	12.63	0.000379605176686869
7894694	4735	SEPT2	rs7568	2	0.0455379313230626	12.06	0.000515152920191081
7894694	4735	SEPT2	rs16843642	2	0.0455379313230626	12.06	0.000515152920191081
7894694	4735	SEPT2	rs3771561	2	0.0455379313230626	12.06	0.000515152920191081
8117243	55604	LRRC16A	rs9461157	6	0	30.14	4.01954468271855e-08
8117243	55604	LRRC16A	rs9366619	6	0.000254729606323845	22.99	1.62846274390609e-06
8117243	55604	LRRC16A	rs716797	6	0.000473402073571466	21.43	3.66983985864016e-06
8117243	55604	LRRC16A	rs4711082	6	0.0014537475284834	18.88	1.39204495074785e-05
8117243	55604	LRRC16A	rs215012	6	0.00235797176691882	18.01	2.197475847541e-05
8117243	55604	LRRC16A	rs12201737	6	0.00260211909285352	17.87	2.36520353340758e-05
8117243	55604	LRRC16A	rs11757140	6	0.00338474046892029	17.4	3.02825974369918e-05
8117243	55604	LRRC16A	rs2744235	6	0.00920010803005471	15.47	8.38251973810006e-05
8117243	55604	LRRC16A	rs9467471	6	0.0111763658638146	15.06	0.000104147010369921
8117243	55604	LRRC16A	rs4440453	6	0.0112279759287784	15.05	0.000104700256636431
8117243	55604	LRRC16A	rs1569558	6	0.0261011091427822	13.29	0.000266825481457198
8117243	55604	LRRC16A	rs2690095	6	0.0280153902832384	13.12	0.000292160034659228
8117243	55604	LRRC16A	rs10946765	6	0.0485828274155218	11.92	0.000555344807081293
7978407	5587	PRKD1	rs1958988	14	0	29.85	4.66796880067584e-08
7978407	5587	PRKD1	rs2151746	14	7.13073471086856e-05	24.65	6.87447537087653e-07
7978407	5587	PRKD1	rs11851625	14	0.00579087001055964	16.4	5.12852296406065e-05
7978407	5587	PRKD1	rs7145714	14	0.0362441340507391	12.56	0.000394091748583663
7978407	5587	PRKD1	rs1958990	14	0.0411602120158261	12.28	0.000457838370858115
8133049	51427	ZNF107	rs6460176	7	0	29.69	5.06956652702236e-08
8133049	51427	ZNF107	rs6460178	7	0	29.69	5.06956652702236e-08
8133049	51427	ZNF107	rs10807682	7	0.00164434346145422	18.68	1.54595565691762e-05
8133049	51427	ZNF107	rs4626471	7	0.004296534116042	17.01	3.718346726238e-05
8133049	51427	ZNF107	rs6415206	7	0.004296534116042	17.01	3.718346726238e-05
8133049	51427	ZNF107	rs2862793	7	0.00441025591687681	16.96	3.81757014028371e-05
8133049	51427	ZNF107	rs4585620	7	0.00828313422295459	15.67	7.54108655586916e-05
8133049	51427	ZNF107	rs2862798	7	0.00977849197339936	15.33	9.02715124980124e-05
8014916	94103	ORMDL3	rs11557467	17	0	29.65	5.17526297574231e-08
8014916	94103	ORMDL3	rs10852936	17	1.4098760791422e-05	26.48	2.66280763640836e-07
8014916	94103	ORMDL3	rs2872507	17	1.4098760791422e-05	26.48	2.66280763640836e-07
8014916	94103	ORMDL3	rs12950743	17	1.37436924267304e-05	26.19	3.09420723361249e-07
8014916	94103	ORMDL3	rs8067378	17	1.37436924267304e-05	26.19	3.09420723361249e-07
8014916	94103	ORMDL3	rs2305479	17	6.0260632922404e-05	24.86	6.16484119433418e-07
8014916	94103	ORMDL3	rs7216389	17	0.000202548718777159	23.55	1.21709425974728e-06
8014916	94103	ORMDL3	rs7219923	17	0.000202548718777159	23.55	1.21709425974728e-06
8014916	94103	ORMDL3	rs7224129	17	0.000202548718777159	23.55	1.21709425974728e-06
8014916	94103	ORMDL3	rs12603332	17	0.000228383521085003	23.26	1.41512724930294e-06
8014916	94103	ORMDL3	rs2290400	17	0.000250375041013678	23.2	1.45997328751045e-06
8014916	94103	ORMDL3	rs2305480	17	0.000340047992495101	22.34	2.28399272015327e-06
8014916	94103	ORMDL3	rs4795405	17	0.00111654587100291	19.68	9.15545783239679e-06
7944049	51092	SIDT2	rs1060211	11	0	29.29	6.23164558048585e-08
7944049	51092	SIDT2	rs4938353	11	0	29.29	6.23164558048585e-08
7944049	51092	SIDT2	rs236916	11	0.00216632640078851	18.25	1.93725949219694e-05
7944049	51092	SIDT2	rs90192	11	0.00267358495156861	17.82	2.42817473247548e-05
7944049	51092	SIDT2	rs4938344	11	0.00270364222989538	17.81	2.44096971103203e-05
7944049	51092	SIDT2	rs10892079	11	0.00270364222989538	17.81	2.44096971103203e-05
7944049	51092	SIDT2	rs10790175	11	0.00270364222989538	17.81	2.44096971103203e-05
7944049	51092	SIDT2	rs8521	11	0.00270364222989538	17.81	2.44096971103203e-05
7944049	51092	SIDT2	rs236911	11	0.0137650309639627	14.63	0.000130815460666693
7944049	51092	SIDT2	rs641620	11	0.0254095800143039	13.34	0.000259804348918242
8147019	51101	ZC2HC1A	rs1021156	8	0	28.62	8.80678585650238e-08
8147019	51101	ZC2HC1A	rs6993386	8	1.48079303329778e-05	26.8	2.25637337949966e-07
8147019	51101	ZC2HC1A	rs4739134	8	1.45689085342053e-05	26.74	2.32753126940342e-07
8147019	51101	ZC2HC1A	rs1966115	8	1.45689085342053e-05	26.74	2.32753126940342e-07
8147019	51101	ZC2HC1A	rs3808619	8	1.45689085342053e-05	26.74	2.32753126940342e-07
8147019	51101	ZC2HC1A	rs1054283	8	1.45689085342053e-05	26.74	2.32753126940342e-07
8147019	51101	ZC2HC1A	rs1026920	8	1.45689085342053e-05	26.74	2.32753126940342e-07
8147019	51101	ZC2HC1A	rs10957898	8	0.000220816705207214	23.39	1.32264324512997e-06
8147019	51101	ZC2HC1A	rs979564	8	0.00235797176691882	18.01	2.197475847541e-05
8147019	51101	ZC2HC1A	rs2717540	8	0.00292341502558999	17.65	2.65515274796257e-05
8147019	51101	ZC2HC1A	rs4641056	8	0.00302805913905386	17.58	2.75470315285199e-05
8147019	51101	ZC2HC1A	rs12544041	8	0.00703180808825346	16	6.33424836662398e-05
8147019	51101	ZC2HC1A	rs3888020	8	0.0112279759287784	15.05	0.000104700256636431
8159373	138311	FAM69B	rs2385891	9	0	28.43	9.71481783521103e-08
8159373	138311	FAM69B	rs10870112	9	0	28.43	9.71481783521103e-08
8159373	138311	FAM69B	rs11793962	9	0.0013687452930455	19.03	1.2867938006456e-05
8159373	138311	FAM69B	rs2811728	9	0.00828313422295459	15.67	7.54108655586916e-05
8159373	138311	FAM69B	rs7029239	9	0.0354430359288398	12.63	0.000379605176686869
7896443	27013	CNPPD1	rs1043160	2	0	28.26	1.06065258223638e-07
7896443	27013	CNPPD1	rs11236	2	0	28.06	1.17611799343712e-07
7896443	27013	CNPPD1	rs1127102	2	0	28.06	1.17611799343712e-07
7896443	27013	CNPPD1	rs1127101	2	0	28.06	1.17611799343712e-07
7896443	27013	CNPPD1	rs6436123	2	0	28.06	1.17611799343712e-07
7896443	27013	CNPPD1	rs10170244	2	0	28.06	1.17611799343712e-07
7896443	27013	CNPPD1	rs6436121	2	3.80958998945339e-05	25.53	4.35557549377035e-07
7896443	27013	CNPPD1	rs13419988	2	7.83436539082663e-05	24.51	7.39251656867743e-07
7896443	27013	CNPPD1	rs3731900	2	8.81575383115524e-05	24.44	7.66603848000752e-07
7896443	27013	CNPPD1	rs7017	2	8.81575383115524e-05	24.44	7.66603848000752e-07
7896443	27013	CNPPD1	rs13029742	2	0.000272171126932561	22.86	1.74240421026377e-06
7896443	27013	CNPPD1	rs1402508	2	0.00392109282165008	17.18	3.39997116785293e-05
7896443	27013	CNPPD1	rs897476	2	0.0281510319860963	13.11	0.000293723687659695
7896443	27013	CNPPD1	rs883045	2	0.0396957220590219	12.35	0.00044098647251007
7893512	3735	KARS	rs1874022	16	0	28.08	1.16402600433676e-07
7893512	3735	KARS	rs6564270	16	4.86809985254879e-05	24.99	5.76284327186879e-07
7893512	3735	KARS	rs964632	16	0.0050865086222838	16.65	4.49503085591241e-05
7893512	3735	KARS	rs2641806	16	0.00714076077025766	15.97	6.43542517660351e-05
7893512	3735	KARS	rs2641801	16	0.012490362198082	14.83	0.000117649036627626
7893512	3735	KARS	rs7189895	16	0.0149764937570195	14.42	0.000146240895087646
7893512	3735	KARS	rs2550886	16	0.0150865125972671	14.4	0.000147802310334454
7893512	3735	KARS	rs2641804	16	0.0188281642881017	13.96	0.000186741663611666
7893512	3735	KARS	rs2550887	16	0.0324142513644088	12.82	0.000342933723418452
7893512	3735	KARS	rs2550911	16	0.0324142513644088	12.82	0.000342933723418452
7893512	3735	KARS	rs2641805	16	0.0386454756862469	12.41	0.00042704086665474
7893512	3735	KARS	rs2738808	16	0.0386454756862469	12.41	0.00042704086665474
7893512	3735	KARS	rs7199936	16	0.0386454756862469	12.41	0.00042704086665474
7972579	84899	TMTC4	rs1283196	13	0	27.98	1.22575795375176e-07
7972579	84899	TMTC4	rs946837	13	0	27.81	1.33832574057792e-07
7972579	84899	TMTC4	rs9300613	13	0	27.81	1.33832574057792e-07
7972579	84899	TMTC4	rs1283211	13	0	27.81	1.33832574057792e-07
7972579	84899	TMTC4	rs9518128	13	0.00560665575633548	16.45	4.99501820079773e-05
7972579	84899	TMTC4	rs1283228	13	0.014030391427671	14.59	0.0001336217477007
7972579	84899	TMTC4	rs1283114	13	0.0299296799405387	12.98	0.000314835967711377
7972579	84899	TMTC4	rs9518149	13	0.0364671884163162	12.55	0.000396206301852743
7972579	84899	TMTC4	rs1051518	13	0.045357071771143	12.07	0.000512397007356768
7972579	84899	TMTC4	rs16957649	13	0.0495292873040399	11.88	0.000567399412997703
7923837	148811	PM20D1	rs708727	1	0	27.91	1.27091237070984e-07
7923837	148811	PM20D1	rs823154	1	1.37080095729987e-05	26.17	3.12642106847131e-07
7923837	148811	PM20D1	rs823082	1	0.000297307579680838	22.65	1.94360220422829e-06
7923837	148811	PM20D1	rs1361754	1	0.000297307579680838	22.65	1.94360220422829e-06
7923837	148811	PM20D1	rs823088	1	0.012490362198082	14.83	0.000117649036627626
7923837	148811	PM20D1	rs960603	1	0.0201568188861535	13.81	0.000202256849006767
7923837	148811	PM20D1	rs708723	1	0.0298346460076397	12.99	0.000313158969130093
7923837	148811	PM20D1	rs6669481	1	0.0329854288685413	12.79	0.000348477119246869
8074980	2952	GSTT1	rs113413	22	0	27.91	1.27091237070984e-07
8074980	2952	GSTT1	rs1006771	22	0.00168013015438527	18.62	1.59538035524997e-05
8035773	440515	ZNF506	rs16996360	19	0	27.71	1.40932300240207e-07
8035773	440515	ZNF506	rs248945	19	1.33779385979158e-05	25.75	3.88627016211119e-07
8035773	440515	ZNF506	rs248943	19	6.0260632922404e-05	24.86	6.16484119433418e-07
8035773	440515	ZNF506	rs8111421	19	0.000201523164419125	23.5	1.24913767096762e-06
8035773	440515	ZNF506	rs4808998	19	0.00282514203073763	17.72	2.55921677070428e-05
8035773	440515	ZNF506	rs4808983	19	0.0233383534234427	13.51	0.000237295539993408
8035773	440515	ZNF506	rs16996320	19	0.0233383534234427	13.51	0.000237295539993408
8142143	10466	COG5	rs34325395	7	0	27.6	1.49178766418668e-07
8142143	10466	COG5	rs2807	7	1.46452928274843e-05	26.75	2.31551730630725e-07
8142143	10466	COG5	rs2712230	7	2.61768437164947e-05	25.65	4.092954884397e-07
8142143	10466	COG5	rs2248465	7	0.000563763947571304	21.1	4.35928125709091e-06
8142143	10466	COG5	rs10273733	7	0.000646572632716642	20.86	4.94105833604462e-06
8142143	10466	COG5	rs2808	7	0.000646572632716642	20.86	4.94105833604462e-06
8142143	10466	COG5	rs4727681	7	0.000878306584318737	20.21	6.93892541937312e-06
8142143	10466	COG5	rs1015411	7	0.000878306584318737	20.21	6.93892541937312e-06
8142143	10466	COG5	rs2712201	7	0.000878306584318737	20.21	6.93892541937312e-06
8142143	10466	COG5	rs10267907	7	0.000878306584318737	20.21	6.93892541937312e-06
8142143	10466	COG5	rs2253146	7	0.000878306584318737	20.21	6.93892541937312e-06
8142143	10466	COG5	rs2237677	7	0.000878306584318737	20.21	6.93892541937312e-06
8142143	10466	COG5	rs2712228	7	0.00090085032067262	20.14	7.19755623870984e-06
8142143	10466	COG5	rs10276604	7	0.00108496788064479	19.74	8.87247248485641e-06
8142143	10466	COG5	rs4727684	7	0.00108496788064479	19.74	8.87247248485641e-06
8142143	10466	COG5	rs2107713	7	0.00108496788064479	19.74	8.87247248485641e-06
8142143	10466	COG5	rs10258385	7	0.00108496788064479	19.74	8.87247248485641e-06
8142143	10466	COG5	rs2301801	7	0.00115476650756743	19.57	9.69801319082772e-06
8142143	10466	COG5	rs982447	7	0.00115476650756743	19.57	9.69801319082772e-06
8142143	10466	COG5	rs11977187	7	0.0018248866541105	18.51	1.69015187761284e-05
8154733	48	ACO1	rs13293491	9	0	27.6	1.49178766418668e-07
8154733	48	ACO1	rs3780473	9	1.35584972323497e-05	25.86	3.67097935134648e-07
8154733	48	ACO1	rs10970986	9	0.0102713732664384	15.24	9.46767181104376e-05
8154733	48	ACO1	rs10970972	9	0.0264815141360088	13.24	0.000274037909602573
7917052	204962	SLC44A5	rs1249780	1	0	27.55	1.5308536973996e-07
7917052	204962	SLC44A5	rs2799050	1	0	27.55	1.5308536973996e-07
7917052	204962	SLC44A5	rs1249849	1	0	27.24	1.79702152871883e-07
7917052	204962	SLC44A5	rs1249810	1	7.92276592320413e-05	24.54	7.27830893007118e-07
7917052	204962	SLC44A5	rs1249808	1	0.000209385909141206	23.46	1.27538056262434e-06
7917052	204962	SLC44A5	rs1249813	1	0.000209385909141206	23.46	1.27538056262434e-06
7917052	204962	SLC44A5	rs1249837	1	0.00458555473446887	16.87	4.00292857495608e-05
7917052	204962	SLC44A5	rs2347214	1	0.0213252710797561	13.69	0.000215599466954777
7917052	204962	SLC44A5	rs601788	1	0.0429346299485445	12.19	0.000480463833195527
8003068	10200	MPHOSPH6	rs7202258	16	0	27.5	1.57094505615581e-07
8003068	10200	MPHOSPH6	rs2967355	16	0	27.5	1.57094505615581e-07
8003068	10200	MPHOSPH6	rs12597171	16	0	27.25	1.78775129748047e-07
8003068	10200	MPHOSPH6	rs6564982	16	1.36412280537989e-05	26.01	3.39653481429519e-07
8003068	10200	MPHOSPH6	rs1134847	16	1.35011238836963e-05	25.83	3.72848056546333e-07
8003068	10200	MPHOSPH6	rs3829545	16	0.000520764576120495	21.3	3.92731498312198e-06
8003068	10200	MPHOSPH6	rs1064208	16	0.000675343583934054	20.83	5.01905941738709e-06
8003068	10200	MPHOSPH6	rs2967371	16	0.000675343583934054	20.83	5.01905941738709e-06
8003068	10200	MPHOSPH6	rs2967327	16	0.000680527837365208	20.8	5.09829637343731e-06
8003068	10200	MPHOSPH6	rs2967383	16	0.00102313092848194	19.94	7.99108165869254e-06
8003068	10200	MPHOSPH6	rs12445041	16	0.0010728964949493	19.75	8.82616942133937e-06
8003068	10200	MPHOSPH6	rs4889467	16	0.00122932628710346	19.34	1.09390609454565e-05
8003068	10200	MPHOSPH6	rs918759	16	0.0333683246363116	12.76	0.000354110896172844
7975889	22846	VASH1	rs10483877	14	0	27.42	1.63729151169509e-07
7975889	22846	VASH1	rs4903482	14	7.92276592320413e-05	24.54	7.27830893007118e-07
7975889	22846	VASH1	rs11623512	14	0.00106118683905775	19.77	8.73428981690611e-06
7975889	22846	VASH1	rs11626491	14	0.00310688280014929	17.53	2.82809917898358e-05
7975889	22846	VASH1	rs1004578	14	0.00484321078416048	16.77	4.21951517012075e-05
7975889	22846	VASH1	rs11626812	14	0.0174820776497203	14.09	0.000174267815603382
8023605	23556	PIGN	rs9957420	18	0	27.22	1.81570677470069e-07
8023605	23556	PIGN	rs10503064	18	0	27.22	1.81570677470069e-07
8023605	23556	PIGN	rs9807136	18	0	27.11	1.92201138166771e-07
8023605	23556	PIGN	rs503654	18	1.33990834973144e-05	25.78	3.82632943732937e-07
8023605	23556	PIGN	rs17633621	18	3.85905271163656e-05	25.57	4.26620988119553e-07
8023605	23556	PIGN	rs12326381	18	0.000283443977350857	22.75	1.84504139632982e-06
8023605	23556	PIGN	rs13313706	18	0.000310158432159538	22.62	1.97418785513053e-06
8023605	23556	PIGN	rs9319997	18	0.000310158432159538	22.62	1.97418785513053e-06
8023605	23556	PIGN	rs17714875	18	0.000310158432159538	22.62	1.97418785513053e-06
8023605	23556	PIGN	rs13381627	18	0.000310158432159538	22.62	1.97418785513053e-06
8023605	23556	PIGN	rs615062	18	0.000380063070464446	21.95	2.79846900790457e-06
8023605	23556	PIGN	rs17069073	18	0.000849866797323408	20.33	6.5170716746806e-06
8023605	23556	PIGN	rs976508	18	0.000849750641352994	20.31	6.58554923424521e-06
8023605	23556	PIGN	rs9320006	18	0.00104474324391699	19.9	8.16003250439109e-06
8023605	23556	PIGN	rs12327345	18	0.00105540121236271	19.87	8.28909502671446e-06
8023605	23556	PIGN	rs12150701	18	0.00114143884850729	19.62	9.44750622763184e-06
8023605	23556	PIGN	rs616822	18	0.00114565447077694	19.61	9.4970824327908e-06
8023605	23556	PIGN	rs663110	18	0.00114565447077694	19.61	9.4970824327908e-06
8023605	23556	PIGN	rs17716559	18	0.0011646463777426	19.52	9.95519009505004e-06
8023605	23556	PIGN	rs4940548	18	0.00180621488365679	18.53	1.67250959849752e-05
8023605	23556	PIGN	rs9953509	18	0.00221061699023295	18.16	2.03100116783891e-05
8023605	23556	PIGN	rs17715613	18	0.00235797176691882	18.01	2.197475847541e-05
8023605	23556	PIGN	rs604391	18	0.00267358495156861	17.82	2.42817473247548e-05
8023605	23556	PIGN	rs11152336	18	0.00267358495156861	17.82	2.42817473247548e-05
8023605	23556	PIGN	rs9320004	18	0.00267358495156861	17.82	2.42817473247548e-05
8023605	23556	PIGN	rs978572	18	0.00267358495156861	17.82	2.42817473247548e-05
8023605	23556	PIGN	rs17645999	18	0.00392109282165008	17.18	3.39997116785293e-05
8023605	23556	PIGN	rs10503067	18	0.00392109282165008	17.18	3.39997116785293e-05
8023605	23556	PIGN	rs488153	18	0.00475658374047091	16.81	4.13150138250935e-05
8023605	23556	PIGN	rs930171	18	0.0078295722911293	15.77	7.15277464697272e-05
8023605	23556	PIGN	rs9948708	18	0.0239178666006621	13.46	0.000243703757206372
8023605	23556	PIGN	rs9636100	18	0.0292652583923564	13.03	0.000306540549745652
8023605	23556	PIGN	rs12458329	18	0.0292652583923564	13.03	0.000306540549745652
8023855	1528	CYB5A	rs3794947	18	0	27.19	1.84410038730689e-07
8023855	1528	CYB5A	rs12456770	18	1.52155459196549e-05	26.99	2.04510769181751e-07
8023855	1528	CYB5A	rs7238987	18	1.47812641222727e-05	26.78	2.27984705365914e-07
8023855	1528	CYB5A	rs1614856	18	1.47812641222727e-05	26.78	2.27984705365914e-07
8023855	1528	CYB5A	rs1790815	18	0.000219432936789751	23.34	1.35747410793083e-06
8023855	1528	CYB5A	rs8098571	18	0.000304164223634753	22.63	1.9639393637454e-06
8023855	1528	CYB5A	rs2032263	18	0.000304164223634753	22.63	1.9639393637454e-06
8023855	1528	CYB5A	rs1788638	18	0.000337621894874961	22.49	2.11240428269702e-06
8023855	1528	CYB5A	rs1788571	18	0.000372526197948168	22.09	2.60161490783456e-06
8023855	1528	CYB5A	rs1582404	18	0.000376325921008772	22.02	2.69824146134104e-06
8023855	1528	CYB5A	rs4328535	18	0.00081661244345513	20.38	6.34898823379772e-06
8023855	1528	CYB5A	rs1790821	18	0.00090622999490619	20.11	7.31133983552827e-06
8023855	1528	CYB5A	rs1790888	18	0.00090622999490619	20.11	7.31133983552827e-06
8023855	1528	CYB5A	rs12965502	18	0.00111654587100291	19.68	9.15545783239679e-06
8023855	1528	CYB5A	rs6566789	18	0.00111654587100291	19.68	9.15545783239679e-06
8023855	1528	CYB5A	rs12965832	18	0.00114143884850729	19.62	9.44750622763184e-06
8023855	1528	CYB5A	rs8093010	18	0.00114143884850729	19.62	9.44750622763184e-06
8023855	1528	CYB5A	rs1573486	18	0.00115476650756743	19.57	9.69801319082772e-06
8023855	1528	CYB5A	rs1024908	18	0.00149954460494236	18.82	1.43652838394261e-05
8023855	1528	CYB5A	rs17089028	18	0.00177988329671977	18.54	1.66375794398517e-05
8023855	1528	CYB5A	rs7236071	18	0.00243911088495849	17.95	2.26784419122277e-05
8023855	1528	CYB5A	rs4891549	18	0.00312781370128905	17.51	2.85800497611501e-05
8023855	1528	CYB5A	rs8098783	18	0.00491963777397493	16.73	4.30941410482361e-05
8023855	1528	CYB5A	rs4891540	18	0.00869748324943193	15.58	7.90867233879211e-05
8120967	4907	NT5E	rs6942065	6	0	27.08	1.95207121982155e-07
8120967	4907	NT5E	rs9362215	6	0.000794414092533132	20.42	6.21765965089522e-06
8120967	4907	NT5E	rs9450286	6	0.00101084992252507	19.98	7.82564228501068e-06
8054166	80705	TSGA10	rs11683188	2	1.52155459196549e-05	26.99	2.04510769181751e-07
8054166	80705	TSGA10	rs12613624	2	1.52155459196549e-05	26.99	2.04510769181751e-07
8054166	80705	TSGA10	rs11688004	2	1.52155459196549e-05	26.99	2.04510769181751e-07
8054166	80705	TSGA10	rs2516835	2	1.4302357512711e-05	26.52	2.60823774992269e-07
8054166	80705	TSGA10	rs2632277	2	8.72994844157592e-05	24.29	8.2868163738353e-07
8054166	80705	TSGA10	rs11123761	2	0.000298433706326277	22.66	1.93351297977599e-06
8054166	80705	TSGA10	rs11695379	2	0.000298433706326277	22.66	1.93351297977599e-06
8054166	80705	TSGA10	rs4588238	2	0.000298433706326277	22.66	1.93351297977599e-06
8054166	80705	TSGA10	rs2516829	2	0.000298433706326277	22.66	1.93351297977599e-06
8054166	80705	TSGA10	rs2171359	2	0.000298433706326277	22.66	1.93351297977599e-06
8054166	80705	TSGA10	rs1563108	2	0.00248528569670777	17.92	2.30387296049618e-05
8054166	80705	TSGA10	rs10181344	2	0.00759139522619852	15.84	6.89298373729534e-05
8054166	80705	TSGA10	rs10181422	2	0.00869748324943193	15.58	7.90867233879211e-05
8054166	80705	TSGA10	rs2045057	2	0.0300132941803332	12.97	0.000316522021639725
8076455	27341	RRP7A	rs5758761	22	1.44053053094581e-05	26.66	2.42591976766892e-07
8076455	27341	RRP7A	rs12485160	22	0.00106036934686646	19.82	8.50876973456357e-06
8076455	27341	RRP7A	rs6002782	22	0.00106036934686646	19.82	8.50876973456357e-06
8076455	27341	RRP7A	rs137116	22	0.0286026825169858	13.08	0.000298465454698795
7924184	642946	FLVCR1-AS1	rs10864004	1	1.43374356218967e-05	26.58	2.52847733799221e-07
7924184	642946	FLVCR1-AS1	rs7524203	1	3.76033424083665e-05	25.34	4.806376233253e-07
7924184	642946	FLVCR1-AS1	rs1047881	1	0.000522952132063805	21.26	4.01012806064912e-06
7924184	642946	FLVCR1-AS1	rs12140722	1	0.0032988510505475	17.45	2.94964287847691e-05
7924184	642946	FLVCR1-AS1	rs6679951	1	0.0032988510505475	17.45	2.94964287847691e-05
7924184	642946	FLVCR1-AS1	rs11120067	1	0.0032988510505475	17.45	2.94964287847691e-05
7924184	642946	FLVCR1-AS1	rs4951639	1	0.00581989070261541	16.39	5.15565146851461e-05
7924184	642946	FLVCR1-AS1	rs10864002	1	0.00581989070261541	16.39	5.15565146851461e-05
7924184	642946	FLVCR1-AS1	rs2884675	1	0.00581989070261541	16.39	5.15565146851461e-05
7924184	642946	FLVCR1-AS1	rs1890932	1	0.0227477925598606	13.56	0.000231057097157748
7924184	642946	FLVCR1-AS1	rs10902	1	0.0227477925598606	13.56	0.000231057097157748
7924184	642946	FLVCR1-AS1	rs12042181	1	0.0272667829661689	13.19	0.00028144689796916
8025395	6234	RPS28	rs2972574	19	1.41588130726134e-05	26.49	2.64905880175509e-07
8025395	6234	RPS28	rs2241589	19	0.00090622999490619	20.11	7.31133983552827e-06
8025395	6234	RPS28	rs2241590	19	0.0296482545299047	13	0.000311490976767384
8025395	6234	RPS28	rs3760680	19	0.0379506196318801	12.46	0.000415759945022032
7908481	10878	CFHR3	rs6677604	1	1.40615601103654e-05	26.47	2.6766279967209e-07
7908481	10878	CFHR3	rs7542235	1	1.40615601103654e-05	26.47	2.6766279967209e-07
7908481	10878	CFHR3	rs16840639	1	1.40615601103654e-05	26.47	2.6766279967209e-07
7908481	10878	CFHR3	rs6428363	1	0.0184815723229693	13.99	0.000183785507011936
7908481	10878	CFHR3	rs1410996	1	0.024620370367729	13.39	0.000252969390050478
7908481	10878	CFHR3	rs7540032	1	0.024620370367729	13.39	0.000252969390050478
7908481	10878	CFHR3	rs1329428	1	0.024620370367729	13.39	0.000252969390050478
7942824	6234	RPS28	rs2972574	19	1.393674945163e-05	26.32	2.89277489116312e-07
7942824	6234	RPS28	rs2241589	19	0.000998225099894729	20.02	7.66364107565485e-06
7942824	6234	RPS28	rs2241590	19	0.0324142513644088	12.82	0.000342933723418452
7942824	6234	RPS28	rs3760680	19	0.0391623863485132	12.38	0.000433957150545919
8036656	54938	SARS2	rs10416055	19	1.37815500528809e-05	26.21	3.06232610711467e-07
8036656	54938	SARS2	rs730078	19	6.19951610873011e-05	24.77	6.45950475061486e-07
8036656	54938	SARS2	rs575	19	6.19951610873011e-05	24.77	6.45950475061486e-07
8036656	54938	SARS2	rs8113389	19	6.19951610873011e-05	24.77	6.45950475061486e-07
8036656	54938	SARS2	rs10775533	19	0.000421246668443525	21.74	3.12213037158494e-06
8036656	54938	SARS2	rs7508411	19	0.000421246668443525	21.74	3.12213037158494e-06
8036656	54938	SARS2	rs4803006	19	0.000765299122803985	20.59	5.68925170332861e-06
8036656	54938	SARS2	rs12151188	19	0.00893756218933152	15.53	8.1206219545145e-05
8036656	54938	SARS2	rs4803045	19	0.0115894709057217	14.98	0.000108656700691986
8036656	54938	SARS2	rs10410544	19	0.0123415194747635	14.86	0.00011579253598834
8036656	54938	SARS2	rs934421	19	0.013554650269572	14.66	0.000128749747711223
8036656	54938	SARS2	rs10401843	19	0.0217007512767089	13.66	0.000219071500122872
8005471	6234	RPS28	rs2972574	19	1.36855584955581e-05	26.15	3.15897109330174e-07
8005471	6234	RPS28	rs2241589	19	0.00106214819863537	19.81	8.55340117973118e-06
8005471	6234	RPS28	rs2241590	19	0.0276708291306864	13.15	0.000287519243401653
8005471	6234	RPS28	rs3760680	19	0.0378413544324331	12.47	0.00041354009261757
8071649	96610	LOC96610	rs6001873	22	1.35011238836963e-05	25.83	3.72848056546333e-07
8075956	3957	LGALS2	rs2235338	22	1.32928593923371e-05	25.73	3.92675270330368e-07
8075956	3957	LGALS2	rs2281097	22	1.32928593923371e-05	25.73	3.92675270330368e-07
8075956	3957	LGALS2	rs2076087	22	0.0451823346723913	12.08	0.000509655975403886
8075956	3957	LGALS2	rs2076088	22	0.0499568795400934	11.86	0.000573525442794884
7942073	3508	IGHMBP2	rs604524	11	2.62973137805365e-05	25.66	4.07179993068411e-07
7942073	3508	IGHMBP2	rs660614	11	2.62973137805365e-05	25.66	4.07179993068411e-07
7942073	3508	IGHMBP2	rs636049	11	2.62973137805365e-05	25.66	4.07179993068411e-07
7942073	3508	IGHMBP2	rs629426	11	2.62973137805365e-05	25.66	4.07179993068411e-07
7942073	3508	IGHMBP2	rs622082	11	2.62973137805365e-05	25.66	4.07179993068411e-07
7942073	3508	IGHMBP2	rs546382	11	2.62973137805365e-05	25.66	4.07179993068411e-07
7942073	3508	IGHMBP2	rs619727	11	8.71288418269497e-05	24.28	8.32995047547511e-07
7942073	3508	IGHMBP2	rs7938117	11	0.00016484278521449	23.72	1.11418637746677e-06
7942073	3508	IGHMBP2	rs7131462	11	0.00026483776709554	22.98	1.63695570183652e-06
7942073	3508	IGHMBP2	rs613084	11	0.000275895569773435	22.95	1.66270208074482e-06
7942073	3508	IGHMBP2	rs679596	11	0.000274965081273591	22.89	1.7154198526834e-06
7942073	3508	IGHMBP2	rs10896379	11	0.00074763758230923	20.63	5.57161728293377e-06
7942073	3508	IGHMBP2	rs10896389	11	0.00245053356740409	17.94	2.27979044132225e-05
7942073	3508	IGHMBP2	rs2846207	11	0.00245053356740409	17.94	2.27979044132225e-05
7942073	3508	IGHMBP2	rs2846196	11	0.00263092365458112	17.84	2.40278657909857e-05
7942073	3508	IGHMBP2	rs10896390	11	0.00281424611023297	17.73	2.54579893079939e-05
7942073	3508	IGHMBP2	rs17612126	11	0.0125465030989303	14.82	0.000118274505048066
7942073	3508	IGHMBP2	rs1249582	11	0.021462446435022	13.68	0.000216750607095685
7942073	3508	IGHMBP2	rs10896396	11	0.0377438746221173	12.48	0.000411332197233919
7942073	3508	IGHMBP2	rs11228444	11	0.0461942691154053	12.03	0.000523510763654532
8140386	51657	STYXL1	rs7788926	7	2.61768437164947e-05	25.65	4.092954884397e-07
8140386	51657	STYXL1	rs7794040	7	2.61768437164947e-05	25.65	4.092954884397e-07
8140386	51657	STYXL1	rs3801472	7	2.61768437164947e-05	25.65	4.092954884397e-07
8140386	51657	STYXL1	rs8509	7	0.000473402073571466	21.43	3.66983985864016e-06
8140386	51657	STYXL1	rs17148944	7	0.00220824335580807	18.19	1.99925819752223e-05
8140386	51657	STYXL1	rs7804781	7	0.0191379144583447	13.92	0.000190757856102902
8140386	51657	STYXL1	rs9649679	7	0.0191379144583447	13.92	0.000190757856102902
8112376	64105	CENPK	rs11746096	5	3.17737515899342e-05	25.59	4.22221872998799e-07
8112376	64105	CENPK	rs37334	5	4.93067711781575e-05	25.19	5.19508733928307e-07
8112376	64105	CENPK	rs37349	5	4.93067711781575e-05	25.19	5.19508733928307e-07
8112376	64105	CENPK	rs33394	5	0.000391946555374901	21.82	2.99462279210377e-06
8112376	64105	CENPK	rs28084	5	0.00101084992252507	19.98	7.82564228501068e-06
8112376	64105	CENPK	rs6895641	5	0.00109439260029223	19.73	8.91901943196215e-06
8112376	64105	CENPK	rs149514	5	0.00127529259313081	19.22	1.16486573671996e-05
8112376	64105	CENPK	rs467362	5	0.0034113007477367	17.38	3.06029305143878e-05
8112376	64105	CENPK	rs27140	5	0.0034113007477367	17.38	3.06029305143878e-05
8112376	64105	CENPK	rs27141	5	0.0034113007477367	17.38	3.06029305143878e-05
8112376	64105	CENPK	rs468308	5	0.0034113007477367	17.38	3.06029305143878e-05
8112376	64105	CENPK	rs37254	5	0.0034113007477367	17.38	3.06029305143878e-05
8112376	64105	CENPK	rs10057241	5	0.0121727778334533	14.89	0.000113965520208619
8020267	55125	CEP192	rs1787008	18	3.85049369820108e-05	25.55	4.31066053134462e-07
8020267	55125	CEP192	rs578208	18	3.85049369820108e-05	25.55	4.31066053134462e-07
8020267	55125	CEP192	rs6505780	18	3.85049369820108e-05	25.55	4.31066053134462e-07
8020267	55125	CEP192	rs474337	18	3.85049369820108e-05	25.55	4.31066053134462e-07
8020267	55125	CEP192	rs1786263	18	3.85049369820108e-05	25.55	4.31066053134462e-07
8020267	55125	CEP192	rs562151	18	4.89105821969506e-05	25.11	5.4151312427192e-07
8020267	55125	CEP192	rs6505776	18	0.00028053787230325	22.76	1.83546534042477e-06
8020267	55125	CEP192	rs7233600	18	0.00028053787230325	22.76	1.83546534042477e-06
8020267	55125	CEP192	rs11663049	18	0.00028053787230325	22.76	1.83546534042477e-06
8020267	55125	CEP192	rs12954256	18	0.000646572632716642	20.86	4.94105833604462e-06
8020267	55125	CEP192	rs12605081	18	0.000783971529434196	20.5	5.96312513750342e-06
8020267	55125	CEP192	rs10221384	18	0.0011646463777426	19.52	9.95519009505004e-06
8020267	55125	CEP192	rs1474043	18	0.00233484723534994	18.05	2.15178643781202e-05
8020267	55125	CEP192	rs3809912	18	0.00566907111864418	16.43	5.04799559140982e-05
8148978	157697	ERICH1	rs4735895	8	3.78857111644858e-05	25.49	4.44681786225351e-07
8148978	157697	ERICH1	rs10092924	8	0.000725908229710914	20.69	5.39972667938662e-06
8148978	157697	ERICH1	rs13252487	8	0.0045226409483369	16.9	3.94015827251318e-05
8148978	157697	ERICH1	rs17751994	8	0.0157115274921821	14.33	0.000153400669401585
8148978	157697	ERICH1	rs7004577	8	0.017683997523988	14.07	0.000176130793385225
8148978	157697	ERICH1	rs336419	8	0.0298346460076397	12.99	0.000313158969130093
8148978	157697	ERICH1	rs336426	8	0.0298346460076397	12.99	0.000313158969130093
8016438	3212	HOXB2	rs1042815	17	4.86101718568305e-05	24.98	5.79281053384705e-07
8016438	3212	HOXB2	rs4793870	17	0.000165444759199525	23.74	1.10266805756094e-06
8016438	3212	HOXB2	rs11079828	17	0.00278661441315461	17.75	2.51917493536886e-05
8016438	3212	HOXB2	rs4793854	17	0.00422067267383986	17.04	3.66006121971753e-05
8016438	3212	HOXB2	rs7207109	17	0.00422067267383986	17.04	3.66006121971753e-05
8016438	3212	HOXB2	rs8073963	17	0.00422067267383986	17.04	3.66006121971753e-05
8016438	3212	HOXB2	rs11079824	17	0.00710591079788368	15.98	6.40152023719794e-05
8016438	3212	HOXB2	rs10853100	17	0.00803358382715842	15.73	7.30562589109567e-05
8016438	3212	HOXB2	rs2325948	17	0.00893756218933152	15.53	8.1206219545145e-05
8016438	3212	HOXB2	rs925284	17	0.00893756218933152	15.53	8.1206219545145e-05
8016438	3212	HOXB2	rs9904760	17	0.011553536987637	14.99	0.000108082411285363
8016438	3212	HOXB2	rs4793889	17	0.011553536987637	14.99	0.000108082411285363
8016438	3212	HOXB2	rs12939811	17	0.011553536987637	14.99	0.000108082411285363
8016438	3212	HOXB2	rs17703660	17	0.0188281642881017	13.96	0.000186741663611666
8038885	100049587	SIGLEC14	rs7250849	19	5.56632057957275e-05	24.96	5.85321459616545e-07
8038885	100049587	SIGLEC14	rs7259861	19	0.00191186888514097	18.46	1.73507978867073e-05
8038885	100049587	SIGLEC14	rs16982907	19	0.00217416473218662	18.23	1.95770811169703e-05
8038885	100049587	SIGLEC14	rs16982895	19	0.0261011091427822	13.29	0.000266825481457198
8069574	54149	C21orf91	rs2257906	21	7.15916860595245e-05	24.74	6.56083155024312e-07
8069574	54149	C21orf91	rs243587	21	0.00151737606683175	18.8	1.45167124992321e-05
8069574	54149	C21orf91	rs243607	21	0.00151737606683175	18.8	1.45167124992321e-05
8069574	54149	C21orf91	rs243609	21	0.00151737606683175	18.8	1.45167124992321e-05
8069574	54149	C21orf91	rs7277763	21	0.00885841592428419	15.55	8.03516478684197e-05
8069574	54149	C21orf91	rs2220511	21	0.00885841592428419	15.55	8.03516478684197e-05
8069574	54149	C21orf91	rs2824496	21	0.00885841592428419	15.55	8.03516478684197e-05
8117572	346157	ZNF391	rs6920362	6	7.19296293429966e-05	24.57	7.16587037054773e-07
8117572	346157	ZNF391	rs2393929	6	7.19296293429966e-05	24.57	7.16587037054773e-07
8117572	346157	ZNF391	rs2393931	6	7.19296293429966e-05	24.57	7.16587037054773e-07
8117572	346157	ZNF391	rs2206250	6	7.19296293429966e-05	24.57	7.16587037054773e-07
8117572	346157	ZNF391	rs2223464	6	7.19296293429966e-05	24.57	7.16587037054773e-07
8117572	346157	ZNF391	rs10807020	6	7.19296293429966e-05	24.57	7.16587037054773e-07
8117572	346157	ZNF391	rs6904883	6	7.19296293429966e-05	24.57	7.16587037054773e-07
8117572	346157	ZNF391	rs2206251	6	7.19296293429966e-05	24.57	7.16587037054773e-07
8117572	346157	ZNF391	rs4711148	6	7.19296293429966e-05	24.57	7.16587037054773e-07
8117572	346157	ZNF391	rs6923108	6	7.19296293429966e-05	24.57	7.16587037054773e-07
8117572	346157	ZNF391	rs4713092	6	7.19296293429966e-05	24.57	7.16587037054773e-07
8117572	346157	ZNF391	rs6456777	6	7.19296293429966e-05	24.57	7.16587037054773e-07
8117572	346157	ZNF391	rs6915934	6	7.19296293429966e-05	24.57	7.16587037054773e-07
8117572	346157	ZNF391	rs766092	6	7.19296293429966e-05	24.57	7.16587037054773e-07
8117572	346157	ZNF391	rs6456778	6	7.19296293429966e-05	24.57	7.16587037054773e-07
8117572	346157	ZNF391	rs3734575	6	7.19296293429966e-05	24.57	7.16587037054773e-07
8117572	346157	ZNF391	rs3734574	6	7.19296293429966e-05	24.57	7.16587037054773e-07
8117572	346157	ZNF391	rs4504471	6	7.19296293429966e-05	24.57	7.16587037054773e-07
8117572	346157	ZNF391	rs6456781	6	7.19296293429966e-05	24.57	7.16587037054773e-07
8117572	346157	ZNF391	rs4713106	6	7.19296293429966e-05	24.57	7.16587037054773e-07
8117572	346157	ZNF391	rs6456794	6	7.19296293429966e-05	24.57	7.16587037054773e-07
8117572	346157	ZNF391	rs7754977	6	0.00025193257304832	23	1.62001398246647e-06
8117572	346157	ZNF391	rs4358616	6	0.00025193257304832	23	1.62001398246647e-06
8117572	346157	ZNF391	rs6920408	6	0.00025193257304832	23	1.62001398246647e-06
8117572	346157	ZNF391	rs2272814	6	0.00025193257304832	23	1.62001398246647e-06
8117572	346157	ZNF391	rs12213598	6	0.00025193257304832	23	1.62001398246647e-06
8117572	346157	ZNF391	rs2142705	6	0.00025193257304832	23	1.62001398246647e-06
8117572	346157	ZNF391	rs7750795	6	0.00025193257304832	23	1.62001398246647e-06
8117572	346157	ZNF391	rs9368508	6	0.000439881875924265	21.63	3.3063963905465e-06
8117572	346157	ZNF391	rs7759001	6	0.000439881875924265	21.63	3.3063963905465e-06
8117572	346157	ZNF391	rs2143062	6	0.000439881875924265	21.63	3.3063963905465e-06
8117572	346157	ZNF391	rs1014227	6	0.000618053418639396	20.91	4.81375048902029e-06
8117572	346157	ZNF391	rs2076305	6	0.00113722322623764	19.63	9.39818985431567e-06
8117572	346157	ZNF391	rs4713097	6	0.00206599789360656	18.31	1.87719194893246e-05
8117572	346157	ZNF391	rs2064220	6	0.00206599789360656	18.31	1.87719194893246e-05
8117572	346157	ZNF391	rs6456782	6	0.00206599789360656	18.31	1.87719194893246e-05
8117572	346157	ZNF391	rs7771598	6	0.00206599789360656	18.31	1.87719194893246e-05
8117572	346157	ZNF391	rs2206253	6	0.00206599789360656	18.31	1.87719194893246e-05
8117572	346157	ZNF391	rs3918438	6	0.00206599789360656	18.31	1.87719194893246e-05
8117572	346157	ZNF391	rs1569566	6	0.00206599789360656	18.31	1.87719194893246e-05
8117572	346157	ZNF391	rs6908086	6	0.00206599789360656	18.31	1.87719194893246e-05
8117572	346157	ZNF391	rs2235252	6	0.00206599789360656	18.31	1.87719194893246e-05
8117572	346157	ZNF391	rs2235254	6	0.00206599789360656	18.31	1.87719194893246e-05
8117572	346157	ZNF391	rs2092121	6	0.00206599789360656	18.31	1.87719194893246e-05
8117572	346157	ZNF391	rs1883216	6	0.00206599789360656	18.31	1.87719194893246e-05
8117572	346157	ZNF391	rs7748366	6	0.00206599789360656	18.31	1.87719194893246e-05
8117572	346157	ZNF391	rs12662076	6	0.00323925846953653	17.48	2.90346063356028e-05
8117572	346157	ZNF391	rs4713108	6	0.00323925846953653	17.48	2.90346063356028e-05
8117572	346157	ZNF391	rs6903282	6	0.00323925846953653	17.48	2.90346063356028e-05
8117572	346157	ZNF391	rs6899950	6	0.00474201713592874	16.82	4.10978780994589e-05
8117572	346157	ZNF391	rs6938943	6	0.00554301980970782	16.47	4.94259981903701e-05
8117572	346157	ZNF391	rs760880	6	0.00777348561893538	15.79	7.07755952561944e-05
8117572	346157	ZNF391	rs7509	6	0.0239178666006621	13.46	0.000243703757206372
8117572	346157	ZNF391	rs1156457	6	0.0240764973550105	13.44	0.000246315621673815
8117572	346157	ZNF391	rs6456785	6	0.0263878395220466	13.25	0.00027257986971028
8117572	346157	ZNF391	rs764284	6	0.0287965394033756	13.06	0.000301669435807222
8117572	346157	ZNF391	rs1011665	6	0.0292652583923564	13.03	0.000306540549745652
8117572	346157	ZNF391	rs1883403	6	0.0292652583923564	13.03	0.000306540549745652
8117572	346157	ZNF391	rs6913166	6	0.0292652583923564	13.03	0.000306540549745652
8117572	346157	ZNF391	rs13220817	6	0.0292652583923564	13.03	0.000306540549745652
8117572	346157	ZNF391	rs6929812	6	0.0440903726551058	12.13	0.000496171199567146
8117572	346157	ZNF391	rs6926142	6	0.0440903726551058	12.13	0.000496171199567146
8117572	346157	ZNF391	rs7772160	6	0.0440903726551058	12.13	0.000496171199567146
7907649	400798	C1orf220	rs4650993	1	7.8906867626804e-05	24.53	7.31618020880489e-07
7907649	400798	C1orf220	rs4650994	1	7.8906867626804e-05	24.53	7.31618020880489e-07
7907649	400798	C1orf220	rs4650995	1	7.8906867626804e-05	24.53	7.31618020880489e-07
7907649	400798	C1orf220	rs4650999	1	0.000310158432159538	22.62	1.97418785513053e-06
7907649	400798	C1orf220	rs2811290	1	0.000497073115370763	21.39	3.7472053443558e-06
7907649	400798	C1orf220	rs10913567	1	0.00133755280031397	19.09	1.24696551760172e-05
7907649	400798	C1orf220	rs4650996	1	0.00133755280031397	19.09	1.24696551760172e-05
7907649	400798	C1orf220	rs17361286	1	0.00133755280031397	19.09	1.24696551760172e-05
7907649	400798	C1orf220	rs4651000	1	0.00133755280031397	19.09	1.24696551760172e-05
7907649	400798	C1orf220	rs6664493	1	0.00147881262539948	18.86	1.40671689577931e-05
7907649	400798	C1orf220	rs4075631	1	0.00147881262539948	18.86	1.40671689577931e-05
7907649	400798	C1orf220	rs3813636	1	0.00602661864033967	16.32	5.34963498687128e-05
7907649	400798	C1orf220	rs2147030	1	0.00679297518954325	16.08	6.07219543283723e-05
7907649	400798	C1orf220	rs12568310	1	0.00866122916508294	15.59	7.86695492008614e-05
7907649	400798	C1orf220	rs7540745	1	0.00866122916508294	15.59	7.86695492008614e-05
7907649	400798	C1orf220	rs2811297	1	0.00866122916508294	15.59	7.86695492008614e-05
7907649	400798	C1orf220	rs4304537	1	0.0409539165544118	12.29	0.000455391735964188
7907649	400798	C1orf220	rs7527363	1	0.0409539165544118	12.29	0.000455391735964188
7946017	401667	OR51A2	rs3850509	11	7.8906867626804e-05	24.53	7.31618020880489e-07
7946017	401667	OR51A2	rs10500624	11	0.00086907481567277	20.23	6.86675914658293e-06
7946017	401667	OR51A2	rs17339295	11	0.00086907481567277	20.23	6.86675914658293e-06
7946017	401667	OR51A2	rs2595993	11	0.0010605842274933	19.78	8.6887107288562e-06
7946017	401667	OR51A2	rs2595995	11	0.00106118683905775	19.77	8.73428981690611e-06
7946017	401667	OR51A2	rs2570583	11	0.00106118683905775	19.77	8.73428981690611e-06
7946017	401667	OR51A2	rs2595992	11	0.00106118683905775	19.77	8.73428981690611e-06
7946017	401667	OR51A2	rs11602673	11	0.00106118683905775	19.77	8.73428981690611e-06
7946017	401667	OR51A2	rs2595994	11	0.00132042112910833	19.12	1.22751799466665e-05
7946017	401667	OR51A2	rs11034913	11	0.00363898943668563	17.28	3.22564145624377e-05
7946017	401667	OR51A2	rs11034915	11	0.00363898943668563	17.28	3.22564145624377e-05
7946017	401667	OR51A2	rs10734458	11	0.00363898943668563	17.28	3.22564145624377e-05
7946017	401667	OR51A2	rs11034951	11	0.00363898943668563	17.28	3.22564145624377e-05
7946017	401667	OR51A2	rs1378738	11	0.00363898943668563	17.28	3.22564145624377e-05
7946017	401667	OR51A2	rs1598507	11	0.00363898943668563	17.28	3.22564145624377e-05
7946017	401667	OR51A2	rs2595996	11	0.00840293146026427	15.64	7.66166491483655e-05
7946017	401667	OR51A2	rs840708	11	0.0240764973550105	13.44	0.000246315621673815
7946017	401667	OR51A2	rs12800414	11	0.0286753483199227	13.07	0.000300063133861772
7991837	4833	NME4	rs390499	16	7.86060628718593e-05	24.52	7.35424907697917e-07
7991837	4833	NME4	rs4984871	16	7.86060628718593e-05	24.52	7.35424907697917e-07
7991837	4833	NME4	rs4984666	16	7.86060628718593e-05	24.52	7.35424907697917e-07
7991837	4833	NME4	rs758033	16	0.00121200402723717	19.37	1.0768549157279e-05
7991837	4833	NME4	rs2885415	16	0.0016731322630812	18.64	1.57873156988025e-05
7991837	4833	NME4	rs12921862	16	0.00333462527286242	17.43	2.98084046328019e-05
7991837	4833	NME4	rs5841	16	0.004947934033125	16.71	4.35508316787095e-05
7991837	4833	NME4	rs1573736	16	0.0142907695279198	14.55	0.000136488652783994
7991837	4833	NME4	rs7206329	16	0.0280153902832384	13.12	0.000292160034659228
8103789	2823	GPM6A	rs1564880	4	8.89410688733203e-05	24.47	7.54759364306683e-07
8103789	2823	GPM6A	rs11936134	4	0.0021943367479737	18.21	1.97837357610947e-05
8103789	2823	GPM6A	rs11133123	4	0.0021943367479737	18.21	1.97837357610947e-05
8103789	2823	GPM6A	rs12499459	4	0.00304151764403877	17.56	2.7838290418707e-05
8103789	2823	GPM6A	rs11721843	4	0.0112279759287784	15.05	0.000104700256636431
8103789	2823	GPM6A	rs7658712	4	0.0269372247168135	13.21	0.000278459372405033
8143905	10061	ABCF2	rs2608291	7	8.81575383115524e-05	24.44	7.66603848000752e-07
8143905	10061	ABCF2	rs310583	7	0.000421246668443525	21.74	3.12213037158494e-06
8143905	10061	ABCF2	rs219229	7	0.00299908456509325	17.6	2.72588346940366e-05
8143905	10061	ABCF2	rs4726009	7	0.00355316870107258	17.31	3.17511555274374e-05
8143905	10061	ABCF2	rs6949587	7	0.00373103886640031	17.25	3.27697550258182e-05
8162533	5727	PTCH1	rs16909898	9	8.7626989334532e-05	24.39	7.86760301040883e-07
8162533	5727	PTCH1	rs16909975	9	0.000165444759199525	23.74	1.10266805756094e-06
8162533	5727	PTCH1	rs10512247	9	0.00277103048710897	17.76	2.50596803285706e-05
8162533	5727	PTCH1	rs16909859	9	0.00311974999340394	17.52	2.84301256170436e-05
8162533	5727	PTCH1	rs16909865	9	0.00602661864033967	16.32	5.34963498687128e-05
8162533	5727	PTCH1	rs357561	9	0.0490324029003592	11.9	0.000561339441359351
8162533	5727	PTCH1	rs357563	9	0.0492952917489791	11.89	0.00056436121514676
7984704	4756	NEO1	rs3784801	15	8.75122920681501e-05	24.38	7.90854922017955e-07
7984704	4756	NEO1	rs17762146	15	0.000514502796579356	21.32	3.88655419024484e-06
7984704	4756	NEO1	rs17762600	15	0.000646572632716642	20.86	4.94105833604462e-06
7984704	4756	NEO1	rs1979409	15	0.000848146732562527	20.34	6.48310137854325e-06
7984704	4756	NEO1	rs1023924	15	0.00127159567709295	19.23	1.15877988050563e-05
7984704	4756	NEO1	rs488156	15	0.00311974999340394	17.52	2.84301256170436e-05
7981161	161176	SYNE3	rs4905318	14	8.72994844157592e-05	24.29	8.2868163738353e-07
7981161	161176	SYNE3	rs748394	14	0.000272490002539762	22.87	1.73336244364305e-06
7981161	161176	SYNE3	rs12887621	14	0.00161971897040876	18.7	1.52982487216167e-05
7981161	161176	SYNE3	rs4905324	14	0.00161971897040876	18.7	1.52982487216167e-05
7981161	161176	SYNE3	rs2024863	14	0.00161971897040876	18.7	1.52982487216167e-05
7981161	161176	SYNE3	rs8007606	14	0.00161971897040876	18.7	1.52982487216167e-05
7981161	161176	SYNE3	rs9671369	14	0.0045226409483369	16.9	3.94015827251318e-05
7981161	161176	SYNE3	rs4905309	14	0.0342520938241906	12.7	0.000365655575738477
7895340	10594	PRPF8	rs11078563	17	8.64938024464263e-05	24.25	8.46070833385259e-07
7895340	10594	PRPF8	rs7503397	17	8.64938024464263e-05	24.25	8.46070833385259e-07
7895340	10594	PRPF8	rs11078564	17	0.000272490002539762	22.87	1.73336244364305e-06
7895340	10594	PRPF8	rs16950948	17	0.000382241224033911	21.93	2.82778558547301e-06
7894067	27013	CNPPD1	rs1043160	2	8.63699109624844e-05	24.21	8.6382595185655e-07
7894067	27013	CNPPD1	rs11236	2	8.56241434182326e-05	24.14	8.95801237216376e-07
7894067	27013	CNPPD1	rs1127102	2	8.56241434182326e-05	24.14	8.95801237216376e-07
7894067	27013	CNPPD1	rs1127101	2	8.56241434182326e-05	24.14	8.95801237216376e-07
7894067	27013	CNPPD1	rs6436123	2	8.56241434182326e-05	24.14	8.95801237216376e-07
7894067	27013	CNPPD1	rs10170244	2	8.56241434182326e-05	24.14	8.95801237216376e-07
7894067	27013	CNPPD1	rs6436121	2	0.000365527997689789	22.16	2.50845950105452e-06
7894067	27013	CNPPD1	rs13029742	2	0.000368364064008812	22.13	2.54796634086821e-06
7894067	27013	CNPPD1	rs3731900	2	0.000616692298661542	20.97	4.6653184324312e-06
7894067	27013	CNPPD1	rs7017	2	0.000616692298661542	20.97	4.6653184324312e-06
7894067	27013	CNPPD1	rs13419988	2	0.000617211593840911	20.93	4.76375383556557e-06
7894067	27013	CNPPD1	rs1402508	2	0.00166905452897885	18.65	1.57047272956228e-05
7894067	27013	CNPPD1	rs897476	2	0.00777348561893538	15.79	7.07755952561944e-05
7894067	27013	CNPPD1	rs883045	2	0.00879803301985026	15.56	7.99277607281911e-05
7894608	23326	USP22	rs899335	17	8.56241434182326e-05	24.14	8.95801237216376e-07
7894608	23326	USP22	rs1044414	17	8.56241434182326e-05	24.14	8.95801237216376e-07
7894608	23326	USP22	rs3612	17	8.56241434182326e-05	24.14	8.95801237216376e-07
7894608	23326	USP22	rs2291037	17	8.56241434182326e-05	24.14	8.95801237216376e-07
7894608	23326	USP22	rs961004	17	0.0011646463777426	19.52	9.95519009505004e-06
7894608	23326	USP22	rs7223388	17	0.00729234030795424	15.92	6.60767862031001e-05
7894608	23326	USP22	rs11867648	17	0.0164500395467355	14.23	0.000161770864880322
7894608	23326	USP22	rs11204328	17	0.0209451739115756	13.73	0.000211056170604097
7894608	23326	USP22	rs716959	17	0.0388290088843778	12.4	0.000429333848898369
7894412	27013	CNPPD1	rs1402508	2	8.558051557188e-05	24.12	9.05153149942121e-07
7894412	27013	CNPPD1	rs11236	2	0.000253700536453335	23.01	1.61160918672885e-06
7894412	27013	CNPPD1	rs1127102	2	0.000253700536453335	23.01	1.61160918672885e-06
7894412	27013	CNPPD1	rs1127101	2	0.000253700536453335	23.01	1.61160918672885e-06
7894412	27013	CNPPD1	rs6436123	2	0.000253700536453335	23.01	1.61160918672885e-06
7894412	27013	CNPPD1	rs10170244	2	0.000253700536453335	23.01	1.61160918672885e-06
7894412	27013	CNPPD1	rs1043160	2	0.000296793347749367	22.71	1.88384941491372e-06
7894412	27013	CNPPD1	rs13029742	2	0.000528134453781513	21.21	4.11611313919612e-06
7894412	27013	CNPPD1	rs3731900	2	0.000575685465905027	21.04	4.49794235142784e-06
7894412	27013	CNPPD1	rs7017	2	0.000575685465905027	21.04	4.49794235142784e-06
7894412	27013	CNPPD1	rs13419988	2	0.00074591646456644	20.66	5.48499620536185e-06
7894412	27013	CNPPD1	rs6436121	2	0.000786876713852062	20.49	5.99436102866902e-06
7894412	27013	CNPPD1	rs897476	2	0.00716610692929795	15.96	6.46951073530494e-05
7894412	27013	CNPPD1	rs883045	2	0.00914019926398288	15.49	8.29428951865765e-05
7894412	27013	CNPPD1	rs6713887	2	0.0204300913145088	13.78	0.000205512433754616
8003722	63826	SRR	rs12450028	17	9.57808856192508e-05	24.07	9.28963519769088e-07
8003722	63826	SRR	rs17834627	17	0.000270145971012818	22.82	1.77904686560766e-06
8003722	63826	SRR	rs1885987	17	0.00185530040846729	18.49	1.70798109419836e-05
8003722	63826	SRR	rs216193	17	0.0419197891607471	12.24	0.00046775829181048
8003722	63826	SRR	rs2224770	17	0.0419197891607471	12.24	0.00046775829181048
8059350	130340	AP1S3	rs7599348	2	0.000157448338961578	23.92	1.00423036233106e-06
8059350	130340	AP1S3	rs17243807	2	0.00035226425346403	22.3	2.33206607981599e-06
8059350	130340	AP1S3	rs7587148	2	0.000371003156001627	22.19	2.46956717645669e-06
8059350	130340	AP1S3	rs4673077	2	0.000371003156001627	22.19	2.46956717645669e-06
8059350	130340	AP1S3	rs7558186	2	0.000371003156001627	22.19	2.46956717645669e-06
8059350	130340	AP1S3	rs7564664	2	0.000371003156001627	22.19	2.46956717645669e-06
8059350	130340	AP1S3	rs10933018	2	0.000366469872985339	22.17	2.4954275902664e-06
8059350	130340	AP1S3	rs12467861	2	0.000366469872985339	22.17	2.4954275902664e-06
8059350	130340	AP1S3	rs7583875	2	0.000680527837365208	20.8	5.09829637343731e-06
8059350	130340	AP1S3	rs7599342	2	0.00445810613386418	16.93	3.87837735775578e-05
8059350	130340	AP1S3	rs571111	2	0.00618796863624484	16.26	5.52173887760006e-05
8059350	130340	AP1S3	rs6721089	2	0.0487695140517392	11.91	0.000558334001787275
8019357	51181	DCXR	rs6502047	17	0.000156873302798202	23.86	1.03602276789407e-06
8019357	51181	DCXR	rs4969481	17	0.000329683158505684	22.54	2.05813096810266e-06
8019357	51181	DCXR	rs4969479	17	0.00106214819863537	19.81	8.55340117973118e-06
8019357	51181	DCXR	rs11659000	17	0.00133755280031397	19.09	1.24696551760172e-05
8019357	51181	DCXR	rs12936536	17	0.0102174915842631	15.25	9.41767558985692e-05
8019357	51181	DCXR	rs6502049	17	0.0262941649080843	13.26	0.000271129649178824
8097435	132321	C4orf33	rs337277	4	0.00015642890421033	23.84	1.04684298921156e-06
8097435	132321	C4orf33	rs337270	4	0.00015642890421033	23.84	1.04684298921156e-06
8097435	132321	C4orf33	rs1757923	4	0.00015642890421033	23.84	1.04684298921156e-06
8097435	132321	C4orf33	rs1699388	4	0.000438080008212211	21.65	3.27210010175672e-06
8097435	132321	C4orf33	rs1030831	4	0.000438080008212211	21.65	3.27210010175672e-06
8097435	132321	C4orf33	rs234264	4	0.0219884680916838	13.63	0.000222599878741268
8097435	132321	C4orf33	rs17014243	4	0.0230936573867122	13.53	0.000234780046924878
8096160	83478	ARHGAP24	rs6849280	4	0.000155942837239759	23.83	1.05229552459243e-06
8096160	83478	ARHGAP24	rs13103706	4	0.000155942837239759	23.83	1.05229552459243e-06
8096160	83478	ARHGAP24	rs1384135	4	0.000273727541906676	22.88	1.72436773972224e-06
8096160	83478	ARHGAP24	rs4693122	4	0.000273727541906676	22.88	1.72436773972224e-06
8096160	83478	ARHGAP24	rs12504294	4	0.000296793347749367	22.71	1.88384941491372e-06
8096160	83478	ARHGAP24	rs11930449	4	0.0032988510505475	17.45	2.94964287847691e-05
8096160	83478	ARHGAP24	rs1384137	4	0.0032988510505475	17.45	2.94964287847691e-05
8096160	83478	ARHGAP24	rs2128101	4	0.0287965394033756	13.06	0.000301669435807222
8096160	83478	ARHGAP24	rs13149991	4	0.0361263122240368	12.57	0.000391988579109066
8096160	83478	ARHGAP24	rs1482088	4	0.0362441340507391	12.56	0.000394091748583663
8096160	83478	ARHGAP24	rs17387199	4	0.0420778605941062	12.23	0.000470271984148325
8096160	83478	ARHGAP24	rs10020489	4	0.0420778605941062	12.23	0.000470271984148325
7939932	219432	OR4C6	rs11230756	11	0.000165444759199525	23.74	1.10266805756094e-06
7939932	219432	OR4C6	rs1459101	11	0.000876466463546449	20.2	6.97529356316554e-06
7939932	219432	OR4C6	rs2903854	11	0.000876466463546449	20.2	6.97529356316554e-06
7939932	219432	OR4C6	rs295600	11	0.000876466463546449	20.2	6.97529356316554e-06
7939932	219432	OR4C6	rs295636	11	0.00116675895380692	19.54	9.85150762542585e-06
7939932	219432	OR4C6	rs578686	11	0.0115894709057217	14.98	0.000108656700691986
7939932	219432	OR4C6	rs559449	11	0.0358097646114882	12.6	0.000385746755682007
7939932	219432	OR4C6	rs546140	11	0.0358097646114882	12.6	0.000385746755682007
7898736	29092	LINC00339	rs4076750	1	0.000166727519241474	23.69	1.13169050346115e-06
7898736	29092	LINC00339	rs2473295	1	0.000275661446005494	22.91	1.6976635524187e-06
7898736	29092	LINC00339	rs11800014	1	0.000475860998850356	21.42	3.68902966139109e-06
7898736	29092	LINC00339	rs2235526	1	0.00114755661049389	19.59	9.59701984774124e-06
7898736	29092	LINC00339	rs2501275	1	0.00261588429736234	17.85	2.39019269238804e-05
7898736	29092	LINC00339	rs1474646	1	0.00454275718911511	16.89	3.96097099256202e-05
7898736	29092	LINC00339	rs7526484	1	0.00628630670793393	16.23	5.6098679405637e-05
7898736	29092	LINC00339	rs2473277	1	0.0264815141360088	13.24	0.000274037909602573
8036318	84924	ZNF566	rs2967505	19	0.000188202116188351	23.61	1.17972837849412e-06
8036318	84924	ZNF566	rs2967449	19	0.000188202116188351	23.61	1.17972837849412e-06
8036318	84924	ZNF566	rs2385797	19	0.00074763758230923	20.63	5.57161728293377e-06
8036318	84924	ZNF566	rs2967539	19	0.00074763758230923	20.63	5.57161728293377e-06
8036318	84924	ZNF566	rs2967540	19	0.00074763758230923	20.63	5.57161728293377e-06
8036318	84924	ZNF566	rs2912420	19	0.00861454810804128	15.6	7.8254588785575e-05
8036318	84924	ZNF566	rs3108598	19	0.0132788889721711	14.7	0.000126046450120814
8036318	84924	ZNF566	rs3108580	19	0.0149764937570195	14.42	0.000146240895087646
8036318	84924	ZNF566	rs2967532	19	0.0287965394033756	13.06	0.000301669435807222
8067279	1522	CTSZ	rs2295357	20	0.000202137317309098	23.53	1.2298114964076e-06
8067279	1522	CTSZ	rs151361	20	0.00141339828425438	18.94	1.34894474231705e-05
8067279	1522	CTSZ	rs151358	20	0.0024619562498497	17.93	2.29179991890723e-05
8067279	1522	CTSZ	rs163790	20	0.00810945890284039	15.71	7.38327942499497e-05
8067279	1522	CTSZ	rs149265	20	0.0112279759287784	15.05	0.000104700256636431
8067279	1522	CTSZ	rs448943	20	0.0112279759287784	15.05	0.000104700256636431
8067279	1522	CTSZ	rs9760	20	0.0112279759287784	15.05	0.000104700256636431
8067279	1522	CTSZ	rs151360	20	0.0262941649080843	13.26	0.000271129649178824
8006736	11072	DUSP14	rs853214	17	0.000220157550820649	23.36	1.34343270450463e-06
8006736	11072	DUSP14	rs1063215	17	0.000220157550820649	23.36	1.34343270450463e-06
8006736	11072	DUSP14	rs2522966	17	0.000254729606323845	22.99	1.62846274390609e-06
8006736	11072	DUSP14	rs853195	17	0.000254729606323845	22.99	1.62846274390609e-06
8006736	11072	DUSP14	rs9890344	17	0.00185530040846729	18.49	1.70798109419836e-05
8006736	11072	DUSP14	rs853231	17	0.00314523436837976	17.5	2.87307684349105e-05
8006736	11072	DUSP14	rs2074409	17	0.0184815723229693	13.99	0.000183785507011936
8006736	11072	DUSP14	rs17695670	17	0.0234415022550639	13.5	0.00023856345402871
8006736	11072	DUSP14	rs17696979	17	0.0234415022550639	13.5	0.00023856345402871
8006736	11072	DUSP14	rs712039	17	0.0433943571737057	12.16	0.000488253771170466
8046461	51776	ZAK	rs935007	2	0.00022797726912269	23.23	1.43737485986791e-06
8046461	51776	ZAK	rs746179	2	0.000343440467088678	22.4	2.21374012308886e-06
8046461	51776	ZAK	rs6759847	2	0.000385016006290063	21.87	2.91759721102905e-06
8046461	51776	ZAK	rs3754747	2	0.000434892036159513	21.68	3.2213237525602e-06
8046461	51776	ZAK	rs6707813	2	0.000518889794225298	21.31	3.90688124487074e-06
8046461	51776	ZAK	rs7599340	2	0.00089265098580603	20.15	7.16002475256489e-06
8046461	51776	ZAK	rs12463612	2	0.000905438452823436	20.12	7.2732127335214e-06
8046461	51776	ZAK	rs16861363	2	0.00221061699023295	18.16	2.03100116783891e-05
8046461	51776	ZAK	rs10497402	2	0.00221061699023295	18.16	2.03100116783891e-05
8046461	51776	ZAK	rs4972539	2	0.00563788723983614	16.44	5.02143664644261e-05
8046461	51776	ZAK	rs10497403	2	0.015503228423811	14.35	0.000151779695065757
8046461	51776	ZAK	rs3769213	2	0.0188281642881017	13.96	0.000186741663611666
8046461	51776	ZAK	rs2289396	2	0.0465483992295319	12.01	0.000529158574455661
8115234	309	ANXA6	rs10515644	5	0.000256119960964334	23.1	1.53790699544214e-06
8115234	309	ANXA6	rs2303038	5	0.000391946555374901	21.82	2.99462279210377e-06
8115234	309	ANXA6	rs3815725	5	0.000843479380640592	20.35	6.44930881791041e-06
8115234	309	ANXA6	rs2161358	5	0.000966414626950275	20.07	7.46586529038847e-06
8115234	309	ANXA6	rs1363563	5	0.00106214819863537	19.81	8.55340117973118e-06
8115234	309	ANXA6	rs990995	5	0.00106214819863537	19.81	8.55340117973118e-06
8115234	309	ANXA6	rs1030199	5	0.00138516173359233	18.99	1.31405330832853e-05
8115234	309	ANXA6	rs1862362	5	0.0152643676811102	14.38	0.000149380513661162
8115234	309	ANXA6	rs951224	5	0.0161750892772018	14.27	0.000158368955016585
8115234	309	ANXA6	rs13157589	5	0.0394553764020166	12.36	0.000438630690703207
8115234	309	ANXA6	rs6579839	5	0.0394553764020166	12.36	0.000438630690703207
7917037	1429	CRYZ	rs10890142	1	0.000255309882624441	23.02	1.60324812711439e-06
7917037	1429	CRYZ	rs277374	1	0.000255309882624441	23.02	1.60324812711439e-06
7917037	1429	CRYZ	rs277368	1	0.000341287540036662	22.38	2.23691344378129e-06
7917037	1429	CRYZ	rs7522428	1	0.00035226425346403	22.3	2.33206607981599e-06
7917037	1429	CRYZ	rs12125889	1	0.0258259769674415	13.31	0.000263994362950525
7917037	1429	CRYZ	rs17618340	1	0.0258259769674415	13.31	0.000263994362950525
7917037	1429	CRYZ	rs277385	1	0.0451823346723913	12.08	0.000509655975403886
8009784	51081	MRPS7	rs9988	17	0.000274965081273591	22.89	1.7154198526834e-06
8009784	51081	MRPS7	rs2242229	17	0.000274965081273591	22.89	1.7154198526834e-06
8009784	51081	MRPS7	rs2242231	17	0.000274965081273591	22.89	1.7154198526834e-06
8009784	51081	MRPS7	rs2291030	17	0.000368364064008812	22.13	2.54796634086821e-06
8009784	51081	MRPS7	rs2291031	17	0.000368364064008812	22.13	2.54796634086821e-06
8009784	51081	MRPS7	rs9909306	17	0.000459670715085514	21.56	3.42929902599466e-06
8009784	51081	MRPS7	rs2891714	17	0.00137211120230099	19.02	1.29355497254339e-05
8009784	51081	MRPS7	rs12950752	17	0.00137211120230099	19.02	1.29355497254339e-05
8009784	51081	MRPS7	rs11657106	17	0.0014066528264016	18.95	1.3418927994498e-05
8009784	51081	MRPS7	rs7219	17	0.00203176527829686	18.35	1.83818984900864e-05
8009784	51081	MRPS7	rs4542691	17	0.00261588429736234	17.85	2.39019269238804e-05
8009784	51081	MRPS7	rs9944529	17	0.00392109282165008	17.18	3.39997116785293e-05
8009784	51081	MRPS7	rs12936583	17	0.00759139522619852	15.84	6.89298373729534e-05
8009784	51081	MRPS7	rs35271045	17	0.0292652583923564	13.03	0.000306540549745652
8009784	51081	MRPS7	rs729405	17	0.0296482545299047	13	0.000311490976767384
8008517	4830	NME1	rs9915099	17	0.00027090324297621	22.83	1.76981436398545e-06
8008517	4830	NME1	rs7222463	17	0.000937520433027573	20.09	7.38819702387491e-06
8008517	4830	NME1	rs9675302	17	0.000937520433027573	20.09	7.38819702387491e-06
8008517	4830	NME1	rs9889777	17	0.00201794046733312	18.38	1.80947336099303e-05
8008517	4830	NME1	rs1860574	17	0.00756500601238315	15.85	6.85665365128213e-05
8008517	4830	NME1	rs3815411	17	0.0173703989558387	14.11	0.000172424683340341
8116734	9450	LY86	rs9405942	6	0.000269893691653337	22.81	1.78832767859679e-06
8116734	9450	LY86	rs977785	6	0.000717860727737211	20.72	5.3157875283363e-06
8116734	9450	LY86	rs1999652	6	0.00089265098580603	20.15	7.16002475256489e-06
8116734	9450	LY86	rs9328369	6	0.00224663950628723	18.12	2.07411419990997e-05
8138547	54543	TOMM7	rs2240726	7	0.000277541544994501	22.77	1.82593913827907e-06
8138547	54543	TOMM7	rs17147344	7	0.00112903164107027	19.66	9.25178607997454e-06
8138547	54543	TOMM7	rs7781074	7	0.00191186888514097	18.46	1.73507978867073e-05
8138547	54543	TOMM7	rs10270171	7	0.0111247557988507	15.07	0.000103596706164995
8138547	54543	TOMM7	rs4329182	7	0.0155840942450278	14.34	0.000152588014722543
8138547	54543	TOMM7	rs10225081	7	0.0209451739115756	13.73	0.000211056170604097
8138547	54543	TOMM7	rs7810218	7	0.0380990674237629	12.45	0.000417991819919652
8045030	4648	MYO7B	rs2245711	2	0.00028053787230325	22.76	1.83546534042477e-06
8045030	4648	MYO7B	rs2244871	2	0.00505180094611451	16.66	4.47139610874147e-05
8045030	4648	MYO7B	rs13417920	2	0.0067323272492013	16.11	5.97676088690851e-05
8045030	4648	MYO7B	rs2255177	2	0.00700783909552808	16.01	6.30087952356456e-05
8045030	4648	MYO7B	rs777433	2	0.0206527813316618	13.76	0.000207712104528052
7925755	127077	OR2T11	rs4294448	1	0.000296793347749367	22.71	1.88384941491372e-06
7925755	127077	OR2T11	rs2000390	1	0.00037494285725858	22.08	2.61520320524296e-06
7925755	127077	OR2T11	rs6600755	1	0.00037494285725858	22.08	2.61520320524296e-06
7925755	127077	OR2T11	rs4353130	1	0.0037690358883498	17.24	3.29426868034101e-05
7925755	127077	OR2T11	rs2154333	1	0.0413534816337096	12.27	0.000460298270945067
8150988	444	ASPH	rs4322003	8	0.000301860016231274	22.69	1.90355942029324e-06
8150988	444	ASPH	rs13266879	8	0.00710591079788368	15.98	6.40152023719794e-05
8150988	444	ASPH	rs11783343	8	0.0187518539917349	13.97	0.000185750993866242
7925751	127069	OR2T10	rs4294448	1	0.000300712233304192	22.68	1.91349186161285e-06
7925751	127069	OR2T10	rs2000390	1	0.0011646463777426	19.52	9.95519009505004e-06
8105456	133383	SETD9	rs185220	5	0.000299564450377111	22.67	1.92347629041238e-06
8105456	133383	SETD9	rs860580	5	0.000541910795087265	21.19	4.1592901542635e-06
8105456	133383	SETD9	rs832582	5	0.000541910795087265	21.19	4.1592901542635e-06
8105456	133383	SETD9	rs832583	5	0.000541910795087265	21.19	4.1592901542635e-06
8105456	133383	SETD9	rs832403	5	0.00138516173359233	18.99	1.31405330832853e-05
8105456	133383	SETD9	rs2591968	5	0.00156970489370387	18.74	1.49806864807792e-05
8105456	133383	SETD9	rs832402	5	0.00181555076888365	18.52	1.68130749450116e-05
8105456	133383	SETD9	rs6870905	5	0.00690677694156682	16.04	6.20182999965458e-05
8105456	133383	SETD9	rs11960484	5	0.0122349250783796	14.88	0.000114571278662861
8105456	133383	SETD9	rs252906	5	0.0122349250783796	14.88	0.000114571278662861
8105456	133383	SETD9	rs832577	5	0.0122349250783796	14.88	0.000114571278662861
8105456	133383	SETD9	rs832573	5	0.0128774145047028	14.76	0.000122098244104891
8105456	133383	SETD9	rs702689	5	0.0128774145047028	14.76	0.000122098244104891
8105456	133383	SETD9	rs832576	5	0.0178529432495232	14.05	0.000178013832267802
8105456	133383	SETD9	rs33320	5	0.0244411482376707	13.41	0.000250286414324604
8105456	133383	SETD9	rs252925	5	0.0312693906887974	12.89	0.000330342431263391
8105456	133383	SETD9	rs96844	5	0.0323062473540657	12.83	0.00034110575560318
8105456	133383	SETD9	rs832540	5	0.0404863005729296	12.31	0.000450537972796575
8105456	133383	SETD9	rs16886445	5	0.0465483992295319	12.01	0.000529158574455661
8066619	5360	PLTP	rs394643	20	0.000336056454466953	22.52	2.07967039321912e-06
8066619	5360	PLTP	rs3092073	20	0.000363134862107804	22.24	2.40608623626894e-06
8066619	5360	PLTP	rs3848715	20	0.00622986324169324	16.25	5.55095944807408e-05
8066619	5360	PLTP	rs3843763	20	0.0149190497295184	14.43	0.000145466426645702
8066619	5360	PLTP	rs6104410	20	0.0149190497295184	14.43	0.000145466426645702
8066619	5360	PLTP	rs11906879	20	0.0194588825170549	13.88	0.00019486107229496
8066619	5360	PLTP	rs3363	20	0.0286026825169858	13.08	0.000298465454698795
8066619	5360	PLTP	rs3746503	20	0.0286026825169858	13.08	0.000298465454698795
8066619	5360	PLTP	rs7270170	20	0.0327716329526155	12.8	0.000346619351134667
8066619	5360	PLTP	rs378114	20	0.0411602120158261	12.28	0.000457838370858115
7916727	23421	ITGB3BP	rs6588028	1	0.000343984012962734	22.41	2.20224392724438e-06
7916727	23421	ITGB3BP	rs10889417	1	0.0259635430551118	13.3	0.000265406117232211
8101637	345275	HSD17B13	rs9992651	4	0.000343440467088678	22.4	2.21374012308886e-06
8101637	345275	HSD17B13	rs4607179	4	0.0388290088843778	12.4	0.000429333848898369
8101637	345275	HSD17B13	rs13102451	4	0.0388290088843778	12.4	0.000429333848898369
7924897	126731	CCSAP	rs237787	1	0.000341287540036662	22.38	2.23691344378129e-06
7924897	126731	CCSAP	rs237802	1	0.000341287540036662	22.38	2.23691344378129e-06
7924897	126731	CCSAP	rs237749	1	0.000376107934506927	21.99	2.74074744429594e-06
7924897	126731	CCSAP	rs237756	1	0.00525934078463468	16.59	4.63950066019946e-05
7903920	1117	CHI3L2	rs2820087	1	0.000339858899009988	22.37	2.24859120317995e-06
7903920	1117	CHI3L2	rs3934923	1	0.000556351791087508	21.12	4.31402072226625e-06
7903920	1117	CHI3L2	rs2764546	1	0.00434775355464511	16.99	3.7577211803569e-05
7982712	90417	KNSTRN	rs17671250	15	0.000339858899009988	22.37	2.24859120317995e-06
7982712	90417	KNSTRN	rs7164132	15	0.000339858899009988	22.37	2.24859120317995e-06
7982712	90417	KNSTRN	rs7169404	15	0.000687679372826807	20.79	5.12498672085842e-06
7982712	90417	KNSTRN	rs7169262	15	0.000687679372826807	20.79	5.12498672085842e-06
7982712	90417	KNSTRN	rs7166991	15	0.00115653394222969	19.49	1.01127718488185e-05
8027770	53822	FXYD7	rs2451993	19	0.000349535241447125	22.31	2.31995339997315e-06
8027770	53822	FXYD7	rs1672994	19	0.000526657202326151	21.24	4.05218945987632e-06
8027770	53822	FXYD7	rs12110	19	0.000526657202326151	21.24	4.05218945987632e-06
8027770	53822	FXYD7	rs4805110	19	0.00237969933955845	17.98	2.23238146749521e-05
8027770	53822	FXYD7	rs9807816	19	0.00237969933955845	17.98	2.23238146749521e-05
8014903	55876	GSDMB	rs11557467	17	0.000368736514493483	22.18	2.48246360050345e-06
8014903	55876	GSDMB	rs12950743	17	0.000460246400454971	21.57	3.41146474599894e-06
8014903	55876	GSDMB	rs8067378	17	0.000460246400454971	21.57	3.41146474599894e-06
8014903	55876	GSDMB	rs2305479	17	0.000764750494357355	20.6	5.65961142756942e-06
8014903	55876	GSDMB	rs10852936	17	0.00104774313560648	19.89	8.20282762322263e-06
8014903	55876	GSDMB	rs2872507	17	0.00104774313560648	19.89	8.20282762322263e-06
8014903	55876	GSDMB	rs7216389	17	0.00111216396718819	19.69	9.10767197090182e-06
8014903	55876	GSDMB	rs7219923	17	0.00111216396718819	19.69	9.10767197090182e-06
8014903	55876	GSDMB	rs7224129	17	0.00111216396718819	19.69	9.10767197090182e-06
8014903	55876	GSDMB	rs2290400	17	0.00112278875603659	19.67	9.2034954246451e-06
8014903	55876	GSDMB	rs9303277	17	0.00118880485931031	19.41	1.0545344016382e-05
8014903	55876	GSDMB	rs2305480	17	0.00151737606683175	18.8	1.45167124992321e-05
8014903	55876	GSDMB	rs12603332	17	0.00677123268872153	16.1	6.00840361355688e-05
8014903	55876	GSDMB	rs4795405	17	0.0210533389854865	13.72	0.000212182871222579
7939507	84680	ACCS	rs7951555	11	0.000372526197948168	22.09	2.60161490783456e-06
7939507	84680	ACCS	rs2074040	11	0.000528134453781513	21.21	4.11611313919612e-06
7939507	84680	ACCS	rs178501	11	0.00581989070261541	16.39	5.15565146851461e-05
7939507	84680	ACCS	rs178503	11	0.0175830375868541	14.08	0.000175196810385767
8010832	79672	FN3KRP	rs3859206	17	0.000378216535289792	22.04	2.67027219466614e-06
8010832	79672	FN3KRP	rs2459703	17	0.000503550067032291	21.35	3.8262075506708e-06
8010832	79672	FN3KRP	rs2264578	17	0.0157115274921821	14.33	0.000153400669401585
8010832	79672	FN3KRP	rs590315	17	0.0157115274921821	14.33	0.000153400669401585
8010832	79672	FN3KRP	rs11078011	17	0.0157115274921821	14.33	0.000153400669401585
8010832	79672	FN3KRP	rs630945	17	0.0239965870020465	13.45	0.000245006181879507
8010832	79672	FN3KRP	rs610516	17	0.0368786050824682	12.53	0.000400469809284976
8042576	55577	NAGK	rs2287329	2	0.000378216535289792	22.04	2.67027219466614e-06
8042576	55577	NAGK	rs2287328	2	0.000378216535289792	22.04	2.67027219466614e-06
8042576	55577	NAGK	rs7576317	2	0.0013687452930455	19.03	1.2867938006456e-05
8042576	55577	NAGK	rs9636398	2	0.00328153645079229	17.46	2.93416734756407e-05
8042576	55577	NAGK	rs9636399	2	0.00339802060832849	17.39	3.04423405346557e-05
8042576	55577	NAGK	rs11126315	2	0.00339802060832849	17.39	3.04423405346557e-05
8042576	55577	NAGK	rs2287327	2	0.00610141693633444	16.29	5.43500193823572e-05
8042576	55577	NAGK	rs7558220	2	0.0232232249339771	13.52	0.000236034416529349
8004940	56985	ADPRM	rs9898817	17	0.000376107934506927	21.99	2.74074744429594e-06
8004940	56985	ADPRM	rs406446	17	0.000376107934506927	21.99	2.74074744429594e-06
8004940	56985	ADPRM	rs411511	17	0.000376107934506927	21.99	2.74074744429594e-06
8004940	56985	ADPRM	rs440655	17	0.000376107934506927	21.99	2.74074744429594e-06
8004940	56985	ADPRM	rs2662959	17	0.00297599418140944	17.62	2.69736675389982e-05
7956261	5939	RBMS2	rs7314300	12	0.000378106944006724	21.98	2.75506487978207e-06
7956261	5939	RBMS2	rs10876902	12	0.000378106944006724	21.98	2.75506487978207e-06
7956261	5939	RBMS2	rs7314242	12	0.0314154842925502	12.88	0.000332112239392178
7956261	5939	RBMS2	rs11171863	12	0.0314154842925502	12.88	0.000332112239392178
7937782	10077	TSPAN32	rs11022157	11	0.000382241224033911	21.93	2.82778558547301e-06
8001507	583	BBS2	rs9940872	16	0.000385582908069428	21.9	2.87233923313971e-06
8001507	583	BBS2	rs8060037	16	0.000723990225501673	20.7	5.37160017903929e-06
8146142	137964	AGPAT6	rs999188	8	0.000415590401507034	21.76	3.08975163284152e-06
8146142	137964	AGPAT6	rs7837006	8	0.000415590401507034	21.76	3.08975163284152e-06
8146142	137964	AGPAT6	rs11996226	8	0.00158103672190487	18.73	1.50594509158505e-05
8048752	65080	MRPL44	rs1530085	2	0.000435508934807383	21.66	3.2550860415202e-06
8048752	65080	MRPL44	rs6721089	2	0.00152128402902316	18.79	1.45930269901545e-05
8048752	65080	MRPL44	rs6734908	2	0.00294319572439195	17.64	2.66914980318127e-05
8048752	65080	MRPL44	rs571111	2	0.00380703291029928	17.23	3.31165358180971e-05
8048752	65080	MRPL44	rs7564664	2	0.0222754845348907	13.6	0.000226185525871323
8048752	65080	MRPL44	rs7599348	2	0.0361263122240368	12.57	0.000391988579109066
8130129	348995	NUP43	rs9371201	6	0.000439040946447187	21.62	3.32367956124486e-06
8130129	348995	NUP43	rs9479094	6	0.000617242886488007	20.94	4.73895127078664e-06
8130129	348995	NUP43	rs12526675	6	0.000617242886488007	20.94	4.73895127078664e-06
8130129	348995	NUP43	rs10872646	6	0.000617242886488007	20.94	4.73895127078664e-06
8130129	348995	NUP43	rs12528279	6	0.000617242886488007	20.94	4.73895127078664e-06
8130129	348995	NUP43	rs10782316	6	0.000617242886488007	20.94	4.73895127078664e-06
8130129	348995	NUP43	rs1125	6	0.000869884994136491	20.25	6.79534624946012e-06
8130129	348995	NUP43	rs12529698	6	0.00201794046733312	18.38	1.80947336099303e-05
8130129	348995	NUP43	rs11155671	6	0.00201794046733312	18.38	1.80947336099303e-05
8130129	348995	NUP43	rs9767123	6	0.00201794046733312	18.38	1.80947336099303e-05
8130129	348995	NUP43	rs9800736	6	0.00201794046733312	18.38	1.80947336099303e-05
8130129	348995	NUP43	rs3924871	6	0.00201794046733312	18.38	1.80947336099303e-05
8130129	348995	NUP43	rs3798761	6	0.00201794046733312	18.38	1.80947336099303e-05
8130129	348995	NUP43	rs11155674	6	0.00201794046733312	18.38	1.80947336099303e-05
8130129	348995	NUP43	rs12174349	6	0.00201794046733312	18.38	1.80947336099303e-05
8130129	348995	NUP43	rs10872653	6	0.00331673816170496	17.44	2.96520043792747e-05
8130129	348995	NUP43	rs9688412	6	0.00331673816170496	17.44	2.96520043792747e-05
8130129	348995	NUP43	rs2151913	6	0.00331673816170496	17.44	2.96520043792747e-05
8130129	348995	NUP43	rs7818	6	0.00331673816170496	17.44	2.96520043792747e-05
8130129	348995	NUP43	rs3763162	6	0.00331673816170496	17.44	2.96520043792747e-05
8130129	348995	NUP43	rs12234128	6	0.00458555473446887	16.87	4.00292857495608e-05
8130129	348995	NUP43	rs1108889	6	0.00598454562529639	16.34	5.29347402001487e-05
8130129	348995	NUP43	rs11155685	6	0.00803358382715842	15.73	7.30562589109567e-05
8130129	348995	NUP43	rs9478848	6	0.00968279962273862	15.36	8.88494191145669e-05
8130129	348995	NUP43	rs12195866	6	0.0102174915842631	15.25	9.41767558985692e-05
8158431	254295	PHYHD1	rs28365521	9	0.000464088977591627	21.52	3.50157660459455e-06
8158431	254295	PHYHD1	rs17485667	9	0.000464088977591627	21.52	3.50157660459455e-06
8158431	254295	PHYHD1	rs7042889	9	0.0143433475402202	14.54	0.000137215004729985
8158431	254295	PHYHD1	rs11564101	9	0.0143433475402202	14.54	0.000137215004729985
7977771	26534	OR10G2	rs6571976	14	0.000497073115370763	21.39	3.7472053443558e-06
7977771	26534	OR10G2	rs10483253	14	0.000618053418639396	20.91	4.81375048902029e-06
7977771	26534	OR10G2	rs10146733	14	0.00139535732116703	18.97	1.32789978695e-05
7977771	26534	OR10G2	rs9323020	14	0.00248528569670777	17.92	2.30387296049618e-05
7977771	26534	OR10G2	rs4982473	14	0.00417525991849158	17.06	3.62171527409293e-05
7977771	26534	OR10G2	rs12589171	14	0.00660810552063554	16.14	5.88283467183401e-05
7977771	26534	OR10G2	rs8020038	14	0.0104955116684667	15.19	9.72168821505483e-05
7977771	26534	OR10G2	rs4982475	14	0.0149764937570195	14.42	0.000146240895087646
7977771	26534	OR10G2	rs12434471	14	0.0386454756862469	12.41	0.00042704086665474
7977771	26534	OR10G2	rs4982487	14	0.0419197891607471	12.24	0.00046775829181048
7977771	26534	OR10G2	rs10151114	14	0.0447190701033174	12.1	0.000504218229449006
7977771	26534	OR10G2	rs8013476	14	0.0447190701033174	12.1	0.000504218229449006
8133728	7784	ZP3	rs10224066	7	0.000522665881754157	21.28	3.96850476218244e-06
8133728	7784	ZP3	rs11771651	7	0.00148556299719237	18.84	1.42154415598455e-05
7895555	10594	PRPF8	rs11078563	17	0.000526657202326151	21.24	4.05218945987632e-06
7895555	10594	PRPF8	rs7503397	17	0.000526657202326151	21.24	4.05218945987632e-06
7895555	10594	PRPF8	rs11078564	17	0.00074591646456644	20.66	5.48499620536185e-06
7895555	10594	PRPF8	rs16950948	17	0.0116254048238065	14.97	0.000109234061414674
7981283	123096	SLC25A29	rs1059264	14	0.000526025839337525	21.22	4.09469358986353e-06
8055702	9111	NMI	rs11730	2	0.000528134453781513	21.21	4.11611313919612e-06
8055702	9111	NMI	rs1048135	2	0.000528134453781513	21.21	4.11611313919612e-06
8055702	9111	NMI	rs4664349	2	0.000788230572390663	20.46	6.08905756736946e-06
8055702	9111	NMI	rs6726634	2	0.00161971897040876	18.7	1.52982487216167e-05
8055702	9111	NMI	rs4665114	2	0.00301357185207356	17.59	2.74025523859532e-05
8055702	9111	NMI	rs2271811	2	0.00301357185207356	17.59	2.74025523859532e-05
8055702	9111	NMI	rs12471886	2	0.00477149931140438	16.8	4.15333028667767e-05
8055702	9111	NMI	rs289904	2	0.0080070794788109	15.74	7.26710774543231e-05
8055702	9111	NMI	rs3771886	2	0.0145545811265102	14.5	0.000140159542629564
8055702	9111	NMI	rs12466578	2	0.0174820776497203	14.09	0.000174267815603382
8055702	9111	NMI	rs4664356	2	0.0188281642881017	13.96	0.000186741663611666
8055702	9111	NMI	rs2278089	2	0.0317232774469536	12.86	0.000335680593296239
7901513	6342	SCP2	rs11585570	1	0.000541910795087265	21.19	4.1592901542635e-06
7901513	6342	SCP2	rs562641	1	0.000876034226530914	20.18	7.04860489499956e-06
7901513	6342	SCP2	rs11206043	1	0.000876034226530914	20.18	7.04860489499956e-06
7901513	6342	SCP2	rs480299	1	0.0148173543485103	14.45	0.000143929856497157
8052233	130162	CLHC1	rs7349405	2	0.000551370482531664	21.16	4.2249094050057e-06
8052233	130162	CLHC1	rs11892071	2	0.00116334834682246	19.55	9.80007367211813e-06
8052233	130162	CLHC1	rs11692206	2	0.0206527813316618	13.76	0.000207712104528052
8064808	9962	SLC23A2	rs6053022	20	0.000616692298661542	20.97	4.6653184324312e-06
8064808	9962	SLC23A2	rs6053024	20	0.000616692298661542	20.97	4.6653184324312e-06
8064808	9962	SLC23A2	rs4815759	20	0.00217024556648757	18.24	1.94745683987646e-05
8064808	9962	SLC23A2	rs13042903	20	0.00217024556648757	18.24	1.94745683987646e-05
8064808	9962	SLC23A2	rs4076098	20	0.00501709326994523	16.67	4.44788629719079e-05
8070083	757	TMEM50B	rs8131980	21	0.000616692298661542	20.97	4.6653184324312e-06
8070083	757	TMEM50B	rs2834216	21	0.00270364222989538	17.81	2.44096971103203e-05
8070083	757	TMEM50B	rs2284555	21	0.00535580798204521	16.55	4.73839859241042e-05
8070083	757	TMEM50B	rs1059293	21	0.00535580798204521	16.55	4.73839859241042e-05
8070083	757	TMEM50B	rs1044218	21	0.00535580798204521	16.55	4.73839859241042e-05
8070083	757	TMEM50B	rs1044213	21	0.00535580798204521	16.55	4.73839859241042e-05
8070083	757	TMEM50B	rs2834224	21	0.00535580798204521	16.55	4.73839859241042e-05
8070083	757	TMEM50B	rs6517175	21	0.00535580798204521	16.55	4.73839859241042e-05
8070083	757	TMEM50B	rs2834210	21	0.00677123268872153	16.1	6.00840361355688e-05
8070083	757	TMEM50B	rs9808685	21	0.00941716220296066	15.42	8.60724913887249e-05
8070083	757	TMEM50B	rs7279549	21	0.011553536987637	14.99	0.000108082411285363
8070083	757	TMEM50B	rs13047599	21	0.011553536987637	14.99	0.000108082411285363
8070083	757	TMEM50B	rs11088256	21	0.0226258041753228	13.57	0.000229829379874383
8073104	9145	SYNGR1	rs2069235	22	0.000616692298661542	20.97	4.6653184324312e-06
8073104	9145	SYNGR1	rs5750824	22	0.0050865086222838	16.65	4.49503085591241e-05
8073104	9145	SYNGR1	rs742402	22	0.0115131336443971	15	0.000107511176729501
8073104	9145	SYNGR1	rs5757585	22	0.0128774145047028	14.76	0.000122098244104891
8073104	9145	SYNGR1	rs971964	22	0.0221191200890511	13.62	0.000223788685261759
8073104	9145	SYNGR1	rs137685	22	0.0230936573867122	13.53	0.000234780046924878
8073104	9145	SYNGR1	rs5757611	22	0.0285209133456561	13.09	0.000296876351565599
8073104	9145	SYNGR1	rs12627970	22	0.0355511672418128	12.62	0.000381641332403642
8073104	9145	SYNGR1	rs5757613	22	0.0392983838924152	12.37	0.000436287606448933
8073104	9145	SYNGR1	rs137621	22	0.042221245466863	12.22	0.000472799309459049
7932964	10438	C1D	rs9807970	2	0.000618053418639396	20.91	4.81375048902029e-06
7932964	10438	C1D	rs10203061	2	0.00140044502009274	18.96	1.33487787944143e-05
7932964	10438	C1D	rs10184151	2	0.00140044502009274	18.96	1.33487787944143e-05
7932964	10438	C1D	rs17034864	2	0.0250830464802281	13.36	0.000257048306655275
7976000	57143	ADCK1	rs724264	14	0.000633532326799789	20.88	4.88973464124727e-06
7976000	57143	ADCK1	rs17106513	14	0.000884451650939438	20.16	7.12268972091577e-06
7976000	57143	ADCK1	rs3783963	14	0.00690677694156682	16.04	6.20182999965458e-05
7976000	57143	ADCK1	rs10132900	14	0.0249251915104378	13.37	0.000255681354743746
7976000	57143	ADCK1	rs10151830	14	0.0296482545299047	13	0.000311490976767384
7976000	57143	ADCK1	rs10145976	14	0.0331200382152101	12.78	0.000350344929501945
7976000	57143	ADCK1	rs10162548	14	0.0368786050824682	12.53	0.000400469809284976
8038933	80110	ZNF614	rs11084130	19	0.000673296430883661	20.82	5.04533345195297e-06
8038933	80110	ZNF614	rs8111873	19	0.000673296430883661	20.82	5.04533345195297e-06
8038933	80110	ZNF614	rs8104890	19	0.000673296430883661	20.82	5.04533345195297e-06
8038933	80110	ZNF614	rs9636139	19	0.000673296430883661	20.82	5.04533345195297e-06
8038933	80110	ZNF614	rs8109948	19	0.00146628007694144	18.87	1.39936161146718e-05
8038933	80110	ZNF614	rs11671702	19	0.00148556299719237	18.84	1.42154415598455e-05
8038933	80110	ZNF614	rs12462359	19	0.00148556299719237	18.84	1.42154415598455e-05
8038933	80110	ZNF614	rs3752119	19	0.00148556299719237	18.84	1.42154415598455e-05
8038933	80110	ZNF614	rs1433089	19	0.00444138961190334	16.94	3.85800086425266e-05
8038933	80110	ZNF614	rs3752120	19	0.00677123268872153	16.1	6.00840361355688e-05
8038933	80110	ZNF614	rs6509607	19	0.00824083215255696	15.68	7.5013194665459e-05
8038933	80110	ZNF614	rs11666341	19	0.0178529432495232	14.05	0.000178013832267802
8038933	80110	ZNF614	rs1560690	19	0.0186167131573521	13.98	0.000184765617845791
8038933	80110	ZNF614	rs4566288	19	0.0240764973550105	13.44	0.000246315621673815
8047078	54842	MFSD6	rs1545212	2	0.000687679372826807	20.79	5.12498672085842e-06
8047078	54842	MFSD6	rs6725814	2	0.000781066345016329	20.51	5.93205261558505e-06
8047078	54842	MFSD6	rs10804035	2	0.00100384179899843	20	7.74421643104408e-06
8047078	54842	MFSD6	rs4853698	2	0.00100384179899843	20	7.74421643104408e-06
8047078	54842	MFSD6	rs4638823	2	0.00224914112780242	18.11	2.08503536905099e-05
8047078	54842	MFSD6	rs9646748	2	0.0109269069993111	15.11	0.000101424595918915
8047078	54842	MFSD6	rs7721	2	0.0154417822100065	14.36	0.000150975687111143
8047078	54842	MFSD6	rs11685221	2	0.0154417822100065	14.36	0.000150975687111143
8047078	54842	MFSD6	rs7564829	2	0.0174820776497203	14.09	0.000174267815603382
8047078	54842	MFSD6	rs13409841	2	0.019660741749239	13.85	0.000197996736945992
8047078	54842	MFSD6	rs1866852	2	0.0478677414133282	11.95	0.00054647380609272
8056047	151525	WDSUB1	rs17494490	2	0.000694077936699261	20.77	5.17878886940149e-06
8056047	151525	WDSUB1	rs13026048	2	0.00373103886640031	17.25	3.27697550258182e-05
8056047	151525	WDSUB1	rs7603170	2	0.00840293146026427	15.64	7.66166491483655e-05
8056047	151525	WDSUB1	rs6723106	2	0.00840293146026427	15.64	7.66166491483655e-05
8056047	151525	WDSUB1	rs6709296	2	0.026219226541728	13.27	0.00026968720566305
8056047	151525	WDSUB1	rs6432518	2	0.026219226541728	13.27	0.00026968720566305
8056047	151525	WDSUB1	rs174261	2	0.0304572656567022	12.94	0.000321635010872824
7991335	290	ANPEP	rs11639336	15	0.000739851334453174	20.67	5.45642391031791e-06
7991335	290	ANPEP	rs11073891	15	0.0010728964949493	19.75	8.82616942133937e-06
7945071	55572	FOXRED1	rs627911	11	0.000744024851889946	20.65	5.51371867001708e-06
7945071	55572	FOXRED1	rs1786702	11	0.000744024851889946	20.65	5.51371867001708e-06
7945071	55572	FOXRED1	rs574198	11	0.000765299122803985	20.59	5.68925170332861e-06
7945071	55572	FOXRED1	rs587891	11	0.000765299122803985	20.59	5.68925170332861e-06
7945071	55572	FOXRED1	rs625413	11	0.000765299122803985	20.59	5.68925170332861e-06
7945071	55572	FOXRED1	rs637462	11	0.00200267675053347	18.39	1.80000168726494e-05
7945071	55572	FOXRED1	rs530587	11	0.0032988510505475	17.45	2.94964287847691e-05
7945071	55572	FOXRED1	rs583697	11	0.012490362198082	14.83	0.000117649036627626
7945071	55572	FOXRED1	rs11220409	11	0.0229640898394473	13.54	0.000233532394669139
7945071	55572	FOXRED1	rs670154	11	0.0275271974839201	13.16	0.000285988884782385
7945071	55572	FOXRED1	rs611151	11	0.0286026825169858	13.08	0.000298465454698795
8139840	2086	ERV3-1	rs3807069	7	0.000742133239213452	20.64	5.54259209692547e-06
8139840	2086	ERV3-1	rs7800787	7	0.00207148401502174	18.32	1.86736416969912e-05
8139840	2086	ERV3-1	rs2140724	7	0.00224331888448853	18.13	2.06325049845191e-05
8139840	2086	ERV3-1	rs2091228	7	0.00297599418140944	17.62	2.69736675389982e-05
8139840	2086	ERV3-1	rs7780100	7	0.00581989070261541	16.39	5.15565146851461e-05
8139840	2086	ERV3-1	rs4718180	7	0.00581989070261541	16.39	5.15565146851461e-05
7911096	84288	EFCAB2	rs6700087	1	0.00074763758230923	20.63	5.57161728293377e-06
7911096	84288	EFCAB2	rs1021282	1	0.0132788889721711	14.7	0.000126046450120814
7911096	84288	EFCAB2	rs12403396	1	0.0132788889721711	14.7	0.000126046450120814
7911096	84288	EFCAB2	rs10927369	1	0.0132788889721711	14.7	0.000126046450120814
7911096	84288	EFCAB2	rs11590498	1	0.0141949498896943	14.57	0.000135047541132573
8121009	206412	C6orf163	rs4707356	6	0.00074763758230923	20.63	5.57161728293377e-06
8121009	206412	C6orf163	rs4707358	6	0.00074763758230923	20.63	5.57161728293377e-06
8121009	206412	C6orf163	rs9362415	6	0.00086907481567277	20.23	6.86675914658293e-06
8121009	206412	C6orf163	rs3734187	6	0.00086907481567277	20.23	6.86675914658293e-06
8121009	206412	C6orf163	rs6916994	6	0.00086907481567277	20.23	6.86675914658293e-06
8121009	206412	C6orf163	rs3812130	6	0.00086907481567277	20.23	6.86675914658293e-06
8121009	206412	C6orf163	rs6934603	6	0.00086907481567277	20.23	6.86675914658293e-06
8121009	206412	C6orf163	rs6908834	6	0.00694786881530885	16.03	6.23467128068085e-05
8121009	206412	C6orf163	rs1145712	6	0.00764283134103133	15.82	6.96622584601796e-05
8121009	206412	C6orf163	rs9450645	6	0.0113557536203845	15.03	0.000105815638847168
8121009	206412	C6orf163	rs242263	6	0.0113557536203845	15.03	0.000105815638847168
8121009	206412	C6orf163	rs242275	6	0.0114684449111555	15.01	0.000106942980648206
8121009	206412	C6orf163	rs7649	6	0.0201568188861535	13.81	0.000202256849006767
8121009	206412	C6orf163	rs728582	6	0.0207439238263916	13.75	0.000208820819710062
8121009	206412	C6orf163	rs9450681	6	0.0207439238263916	13.75	0.000208820819710062
8121009	206412	C6orf163	rs381798	6	0.0244411482376707	13.41	0.000250286414324604
8121009	206412	C6orf163	rs242268	6	0.0261610017598839	13.28	0.000268252497049916
8121009	206412	C6orf163	rs4707364	6	0.0319513830906331	12.85	0.000337479243759468
8121009	206412	C6orf163	rs9294379	6	0.0471886425211858	11.98	0.000537745839636684
8151572	64089	SNX16	rs2635482	8	0.000764201865910726	20.61	5.63012614079572e-06
8151572	64089	SNX16	rs12056632	8	0.000764201865910726	20.61	5.63012614079572e-06
8151572	64089	SNX16	rs7461058	8	0.010864207835597	15.12	0.000100888767231574
8151572	64089	SNX16	rs12542216	8	0.010864207835597	15.12	0.000100888767231574
8151572	64089	SNX16	rs10112819	8	0.0188281642881017	13.96	0.000186741663611666
8151572	64089	SNX16	rs1966850	8	0.0417327379961999	12.25	0.00046525815807105
8109039	408187	SPINK14	rs10068988	5	0.000777922423149582	20.53	5.87039425151655e-06
8109039	408187	SPINK14	rs6881658	5	0.000777922423149582	20.53	5.87039425151655e-06
8109039	408187	SPINK14	rs1156195	5	0.000777922423149582	20.53	5.87039425151655e-06
8109039	408187	SPINK14	rs767570	5	0.000777922423149582	20.53	5.87039425151655e-06
8109039	408187	SPINK14	rs17599675	5	0.0010605842274933	19.78	8.6887107288562e-06
8109039	408187	SPINK14	rs10068916	5	0.00222945363403951	18.14	2.05244396063452e-05
8109039	408187	SPINK14	rs7732604	5	0.00248528569670777	17.92	2.30387296049618e-05
8109039	408187	SPINK14	rs1432689	5	0.00248528569670777	17.92	2.30387296049618e-05
8109039	408187	SPINK14	rs1016256	5	0.0188281642881017	13.96	0.000186741663611666
8109039	408187	SPINK14	rs1117507	5	0.0188281642881017	13.96	0.000186741663611666
8015511	79132	DHX58	rs2074158	17	0.000781066345016329	20.51	5.93205261558505e-06
8015511	79132	DHX58	rs11079033	17	0.000781066345016329	20.51	5.93205261558505e-06
8015511	79132	DHX58	rs11870005	17	0.0129297601976422	14.75	0.000122747526217739
8015511	79132	DHX58	rs17551884	17	0.0129297601976422	14.75	0.000122747526217739
8106709	83734	ATG10	rs6875409	5	0.000783971529434196	20.5	5.96312513750342e-06
8106709	83734	ATG10	rs6884232	5	0.000783971529434196	20.5	5.96312513750342e-06
8106709	83734	ATG10	rs6888977	5	0.000952352640663714	20.08	7.42692923710437e-06
8106709	83734	ATG10	rs178957	5	0.00225955594887816	18.1	2.09601431154497e-05
8106709	83734	ATG10	rs2406911	5	0.00385576056945933	17.2	3.3643635361214e-05
8106709	83734	ATG10	rs2897554	5	0.00393902775142737	17.17	3.41791678256345e-05
8106709	83734	ATG10	rs11748868	5	0.0111247557988507	15.07	0.000103596706164995
8106709	83734	ATG10	rs1485587	5	0.0150317486499532	14.41	0.000147019515501453
8106709	83734	ATG10	rs12652358	5	0.019660741749239	13.85	0.000197996736945992
8106709	83734	ATG10	rs1864182	5	0.0218578160943165	13.64	0.000221417435262817
8106709	83734	ATG10	rs226202	5	0.0229640898394473	13.54	0.000233532394669139
8106709	83734	ATG10	rs6880209	5	0.0229640898394473	13.54	0.000233532394669139
8106709	83734	ATG10	rs862241	5	0.0229640898394473	13.54	0.000233532394669139
8106709	83734	ATG10	rs4703537	5	0.0239178666006621	13.46	0.000243703757206372
8106709	83734	ATG10	rs10514231	5	0.0338201483379329	12.73	0.00035983654358314
8027312	353088	ZNF429	rs2650778	19	0.000788034616007474	20.48	6.02576115176209e-06
8027312	353088	ZNF429	rs2650786	19	0.000788034616007474	20.48	6.02576115176209e-06
8027312	353088	ZNF429	rs1984771	19	0.000788034616007474	20.48	6.02576115176209e-06
8027312	353088	ZNF429	rs11085455	19	0.000788034616007474	20.48	6.02576115176209e-06
8027312	353088	ZNF429	rs12151222	19	0.00202010337038531	18.36	1.82856717508468e-05
8027312	353088	ZNF429	rs2937161	19	0.00557483778302164	16.46	4.96873950636198e-05
8027312	353088	ZNF429	rs4808279	19	0.00625907576266344	16.24	5.58033552467249e-05
8027312	353088	ZNF429	rs8113074	19	0.0208370088376647	13.74	0.000209935497613947
8093494	285464	CRIPAK	rs28429103	4	0.000788182241214926	20.47	6.05732637404157e-06
8093494	285464	CRIPAK	rs10024529	4	0.000788182241214926	20.47	6.05732637404157e-06
8093494	285464	CRIPAK	rs3817604	4	0.00127898950916866	19.21	1.17098368976801e-05
8093494	285464	CRIPAK	rs11933855	4	0.00761381881484205	15.83	6.92950745575864e-05
8149258	9258	MFHAS1	rs11774744	8	0.000786951303159798	20.44	6.15302137778187e-06
8149258	9258	MFHAS1	rs3789850	8	0.00130475923569527	19.16	1.2020608932658e-05
8149258	9258	MFHAS1	rs11780672	8	0.00303583248818096	17.57	2.76922761795687e-05
8149258	9258	MFHAS1	rs10092600	8	0.00646359461350814	16.19	5.72957781845593e-05
8149258	9258	MFHAS1	rs964771	8	0.00646359461350814	16.19	5.72957781845593e-05
8149258	9258	MFHAS1	rs3827811	8	0.00646359461350814	16.19	5.72957781845593e-05
8149258	9258	MFHAS1	rs565203	8	0.00748908699551436	15.87	6.78457024717306e-05
8149258	9258	MFHAS1	rs4841029	8	0.00819830703421162	15.69	7.46176333198714e-05
[truncated: 1,720 more rows]
