# Supplementary material for: Insight into Genotype-Phenotype Associations through eQTL Mapping in Multiple Cell Types in Health and Immune-Mediated Disease
Source: PLoS Genet. 2016 Mar 25;12(3):e1005908. doi: 10.1371/journal.pgen.1005908 (PMC4807835; doi:10.1371/journal.pgen.1005908)
Supplement: S1 Data — Compressed tarball containing a folder of eQTL summary statistics from each analysis. (GZ) [file pgen.1005908.s027.gz › S1_data/IBD_HV_all_cis_n65/Joint_CD4_Tcell_allcis_n65.txt]

PROBEID	ENTREZID	SYMBOL	snps	chr	fdr	scores	pval
8112376	64105	CENPK	rs33394	5	0	53.29	2.87767727631518e-13
8112376	64105	CENPK	rs6895641	5	0	50.46	1.21618515017388e-12
8112376	64105	CENPK	rs467362	5	0	44.97	2.00076264116202e-11
8112376	64105	CENPK	rs27140	5	0	44.97	2.00076264116202e-11
8112376	64105	CENPK	rs27141	5	0	44.97	2.00076264116202e-11
8112376	64105	CENPK	rs468308	5	0	44.97	2.00076264116202e-11
8112376	64105	CENPK	rs37254	5	0	44.97	2.00076264116202e-11
8112376	64105	CENPK	rs149514	5	0	44.95	2.02130209304273e-11
8112376	64105	CENPK	rs11746096	5	1.60757179436218e-05	29.08	6.94502592988129e-08
8112376	64105	CENPK	rs10072030	5	1.93846299511091e-05	26.56	2.55478874336196e-07
8112376	64105	CENPK	rs7728131	5	1.93846299511091e-05	26.56	2.55478874336196e-07
8112376	64105	CENPK	rs2131587	5	1.93846299511091e-05	26.56	2.55478874336196e-07
8112376	64105	CENPK	rs37334	5	0.000105491715628976	24.05	9.38662623454291e-07
8112376	64105	CENPK	rs37349	5	0.000105491715628976	24.05	9.38662623454291e-07
8112376	64105	CENPK	rs245528	5	0.000287003459490035	21.73	3.13844718917099e-06
8112376	64105	CENPK	rs786703	5	0.000520790760766825	20.61	5.63012614079572e-06
8112376	64105	CENPK	rs28084	5	0.000670543059141967	20.04	7.58390729550041e-06
8112376	64105	CENPK	rs245525	5	0.000852808785967547	19.49	1.01127718488185e-05
8112376	64105	CENPK	rs7708044	5	0.00151756514246724	18.16	2.03100116783891e-05
8112376	64105	CENPK	rs33392	5	0.00151756514246724	18.16	2.03100116783891e-05
8112376	64105	CENPK	rs245526	5	0.00626183819211219	15.3	9.17165112768606e-05
8112376	64105	CENPK	rs11740656	5	0.00635091255335422	15.26	9.36794503364313e-05
8112376	64105	CENPK	rs17830827	5	0.00635091255335422	15.26	9.36794503364313e-05
8112376	64105	CENPK	rs9291838	5	0.00967829266281103	14.36	0.000150975687111143
8112376	64105	CENPK	rs386188	5	0.00967829266281103	14.36	0.000150975687111143
8003607	400566	C17orf97	rs11150882	17	0	52.71	3.86617597833718e-13
8003607	400566	C17orf97	rs6565724	17	0	46.61	8.66171057721594e-12
8003607	400566	C17orf97	rs10871516	17	0	33.76	6.23477248073599e-09
8003607	400566	C17orf97	rs12951902	17	1.91189330774301e-05	30.42	3.47922485972317e-08
8003607	400566	C17orf97	rs12450894	17	0.0276501091310249	12.05	0.000517923795645918
8003607	400566	C17orf97	rs8077538	17	0.0495842758371892	10.71	0.00106558029187233
7950447	143570	XRRA1	rs4483614	11	0	51.97	5.63551055770117e-13
7950447	143570	XRRA1	rs2298746	11	0	51.97	5.63551055770117e-13
7950447	143570	XRRA1	rs3814726	11	0	47.67	5.04350742413513e-12
7950447	143570	XRRA1	rs4944961	11	0	45.78	1.3230749551586e-11
7950447	143570	XRRA1	rs10899060	11	0	43.98	3.31748410705492e-11
7950447	143570	XRRA1	rs4387374	11	0	43.37	4.53081526835946e-11
7950447	143570	XRRA1	rs1292895	11	0.000678516402223428	20	7.74421643104408e-06
7950447	143570	XRRA1	rs529488	11	0.000678516402223428	20	7.74421643104408e-06
7950447	143570	XRRA1	rs590105	11	0.000764651424879404	19.78	8.6887107288562e-06
7950447	143570	XRRA1	rs2033532	11	0.00126178230522119	18.71	1.52182298224921e-05
7950447	143570	XRRA1	rs9444	11	0.00126178230522119	18.71	1.52182298224921e-05
7950447	143570	XRRA1	rs594144	11	0.0235453575037461	12.42	0.000424760239759923
7950447	143570	XRRA1	rs488115	11	0.048208142871527	10.78	0.00102602681541796
8116439	92304	SCGB3A1	rs10052782	5	0	51.6	6.8041584248463e-13
8116439	92304	SCGB3A1	rs10085025	5	0	36.81	1.30220592330556e-09
8116439	92304	SCGB3A1	rs307803	5	4.67728534828736e-05	25.76	3.86618605228486e-07
8116439	92304	SCGB3A1	rs368686	5	8.72469065375801e-05	24.79	6.392826723071e-07
8116439	92304	SCGB3A1	rs2242217	5	0.0135801129998785	13.62	0.000223788685261759
8116439	92304	SCGB3A1	rs307806	5	0.0137685924838322	13.58	0.000228608235882123
8116439	92304	SCGB3A1	rs11957360	5	0.0407504181903553	11.17	0.000831306272542032
8150165	84750	FUT10	rs7848	8	0	50.61	1.12669498720375e-12
8150165	84750	FUT10	rs2304748	8	0	50.61	1.12669498720375e-12
8150165	84750	FUT10	rs12682118	8	0	50.61	1.12669498720375e-12
8150165	84750	FUT10	rs2037213	8	0	48.15	3.94828949942595e-12
8150165	84750	FUT10	rs6468171	8	0	48.15	3.94828949942595e-12
8150165	84750	FUT10	rs8685	8	0	48.15	3.94828949942595e-12
8150165	84750	FUT10	rs6995454	8	0	47.88	4.5312035094694e-12
8150165	84750	FUT10	rs12386778	8	0	46.15	1.09537015564878e-11
8150165	84750	FUT10	rs2348613	8	0	45.47	1.54994741968133e-11
8150165	84750	FUT10	rs1533470	8	0	44.12	3.0884912115306e-11
8150165	84750	FUT10	rs12155581	8	0	41.86	9.80480374069911e-11
8150165	84750	FUT10	rs7842778	8	0	41.85	9.85507723791306e-11
8150165	84750	FUT10	rs6982159	8	0	39.75	2.88640608990089e-10
8150165	84750	FUT10	rs2043967	8	0	34.64	3.96671040564537e-09
8150165	84750	FUT10	rs1440530	8	1.66863607233427e-05	29.35	6.04165166973092e-08
8150165	84750	FUT10	rs3735950	8	2.10773351949392e-05	27.54	1.53878908989604e-07
8150165	84750	FUT10	rs754437	8	4.58033747158827e-05	25.64	4.11422002260457e-07
8150165	84750	FUT10	rs2676434	8	0.000154919433655131	23.77	1.08561408616201e-06
8150165	84750	FUT10	rs3735951	8	0.000165720361688362	23.64	1.1614790754716e-06
8150165	84750	FUT10	rs9297209	8	0.000165720361688362	23.64	1.1614790754716e-06
8150165	84750	FUT10	rs6468175	8	0.000301171375859338	21.63	3.3063963905465e-06
8150165	84750	FUT10	rs12549316	8	0.000809683049598173	19.63	9.39818985431567e-06
8150165	84750	FUT10	rs9656765	8	0.000809683049598173	19.63	9.39818985431567e-06
8150165	84750	FUT10	rs11987164	8	0.00226970928050028	17.31	3.17511555274374e-05
8125436	3127	HLA-DRB5	rs9270986	6	0	50.57	1.14989383045851e-12
8125436	3127	HLA-DRB5	rs9271055	6	0	50.57	1.14989383045851e-12
8125436	3127	HLA-DRB5	rs28490179	6	0	49.11	2.42003317965517e-12
8125436	3127	HLA-DRB5	rs3135352	6	0	44.19	2.97999740617121e-11
8125436	3127	HLA-DRB5	rs3129860	6	0	44.19	2.97999740617121e-11
8125436	3127	HLA-DRB5	rs3129868	6	0	44.19	2.97999740617121e-11
8125436	3127	HLA-DRB5	rs3135391	6	0	44.19	2.97999740617121e-11
8125436	3127	HLA-DRB5	rs3135388	6	0	44.19	2.97999740617121e-11
8125436	3127	HLA-DRB5	rs3129889	6	0	44.19	2.97999740617121e-11
8125436	3127	HLA-DRB5	rs9271366	6	0	44.19	2.97999740617121e-11
8125436	3127	HLA-DRB5	rs7197	6	0	38.49	5.50349559050397e-10
8125436	3127	HLA-DRB5	rs9271775	6	0	38.49	5.50349559050397e-10
8125436	3127	HLA-DRB5	rs3129888	6	0	34.68	3.88603520010753e-09
8125436	3127	HLA-DRB5	rs2239802	6	0	34.32	4.67552185580128e-09
8125436	3127	HLA-DRB5	rs2395182	6	0	34.32	4.67552185580128e-09
8125436	3127	HLA-DRB5	rs3129883	6	1.86607578428039e-05	30.25	3.79791249317754e-08
8125436	3127	HLA-DRB5	rs3129886	6	1.86607578428039e-05	30.25	3.79791249317754e-08
8125436	3127	HLA-DRB5	rs2395165	6	4.52120691386714e-05	25.53	4.35557549377035e-07
8125436	3127	HLA-DRB5	rs9271100	6	8.57132420635799e-05	25.07	5.52863318691563e-07
8125436	3127	HLA-DRB5	rs9271170	6	8.57132420635799e-05	25.07	5.52863318691563e-07
8125436	3127	HLA-DRB5	rs9270856	6	8.72469065375801e-05	24.79	6.392826723071e-07
8125436	3127	HLA-DRB5	rs3135344	6	0.000194285368973414	23.09	1.54592628780192e-06
8125436	3127	HLA-DRB5	rs6923504	6	0.000245290673401966	22.17	2.4954275902664e-06
8125436	3127	HLA-DRB5	rs6903608	6	0.000245290673401966	22.17	2.4954275902664e-06
8125436	3127	HLA-DRB5	rs9268880	6	0.000245290673401966	22.17	2.4954275902664e-06
8125436	3127	HLA-DRB5	rs9271300	6	0.000286135861893302	21.74	3.12213037158494e-06
8125436	3127	HLA-DRB5	rs6937545	6	0.000396171997743819	21.17	4.20292169133499e-06
8125436	3127	HLA-DRB5	rs7763262	6	0.000396171997743819	21.17	4.20292169133499e-06
8125436	3127	HLA-DRB5	rs9268832	6	0.000499148064601293	20.75	5.23315790896862e-06
8125436	3127	HLA-DRB5	rs3129867	6	0.00052431778099651	20.56	5.77911066834641e-06
8125436	3127	HLA-DRB5	rs984778	6	0.00105722323382077	19.17	1.19577988616355e-05
8125436	3127	HLA-DRB5	rs3135338	6	0.00105722323382077	19.17	1.19577988616355e-05
8125436	3127	HLA-DRB5	rs2395173	6	0.00105722323382077	19.17	1.19577988616355e-05
8125436	3127	HLA-DRB5	rs3135395	6	0.00105722323382077	19.17	1.19577988616355e-05
8125436	3127	HLA-DRB5	rs7754768	6	0.00106990316202282	19.11	1.23396642344189e-05
8125436	3127	HLA-DRB5	rs3129882	6	0.00160539162950598	18.03	2.17451058507119e-05
8125436	3127	HLA-DRB5	rs9271348	6	0.00176301039081456	17.81	2.44096971103203e-05
8125436	3127	HLA-DRB5	rs3129871	6	0.00338460421034964	16.56	4.71347713643552e-05
8125436	3127	HLA-DRB5	rs2097431	6	0.00424774283569532	16.14	5.88283467183401e-05
8125436	3127	HLA-DRB5	rs2395166	6	0.00649188173692156	15.21	9.61926880352054e-05
8125436	3127	HLA-DRB5	rs7192	6	0.00708258138358334	15.03	0.000105815638847168
8125436	3127	HLA-DRB5	rs7195	6	0.00708258138358334	15.03	0.000105815638847168
8125436	3127	HLA-DRB5	rs2213586	6	0.00708258138358334	15.03	0.000105815638847168
8125436	3127	HLA-DRB5	rs2213585	6	0.00708258138358334	15.03	0.000105815638847168
8125436	3127	HLA-DRB5	rs2227139	6	0.00708258138358334	15.03	0.000105815638847168
8125436	3127	HLA-DRB5	rs1548306	6	0.00819603898111415	14.72	0.000124716302348635
8125436	3127	HLA-DRB5	rs34369284	6	0.00959419994052015	14.38	0.000149380513661162
8125436	3127	HLA-DRB5	rs9268877	6	0.0125866178570835	13.79	0.000204421414313996
8125436	3127	HLA-DRB5	rs8084	6	0.0139638805185263	13.55	0.000232291423450961
8125436	3127	HLA-DRB5	rs9268557	6	0.0144361731809521	13.48	0.000241119801670391
8125436	3127	HLA-DRB5	rs9268979	6	0.0149383193572939	13.4	0.000251624298198861
7915468	374969	CCDC23	rs323719	1	0	50.36	1.27976308063165e-12
7915468	374969	CCDC23	rs33953680	1	0	50.36	1.27976308063165e-12
7915468	374969	CCDC23	rs323720	1	0	47.52	5.44456241097353e-12
7915468	374969	CCDC23	rs11210712	1	0	38.3	6.06626457325042e-10
7915468	374969	CCDC23	rs17385526	1	0	38.3	6.06626457325042e-10
7915468	374969	CCDC23	rs11210721	1	0	38.3	6.06626457325042e-10
7915468	374969	CCDC23	rs1108734	1	0	38.3	6.06626457325042e-10
7915468	374969	CCDC23	rs33950227	1	0	38.3	6.06626457325042e-10
7915468	374969	CCDC23	rs7548008	1	0	36.16	1.81763359692965e-09
7915468	374969	CCDC23	rs12406279	1	7.03303002152253e-05	25.22	5.11490177767832e-07
7915468	374969	CCDC23	rs9960	1	0.000219522519531412	22.6	1.99484606297722e-06
7915468	374969	CCDC23	rs6658712	1	0.00125920837786474	18.72	1.51386312937944e-05
7915468	374969	CCDC23	rs7552138	1	0.00727035524263778	14.96	0.000109814510008333
7915468	374969	CCDC23	rs10890212	1	0.00794170125199734	14.79	0.000120171066371006
7915468	374969	CCDC23	rs1601240	1	0.00860584222101887	14.63	0.000130815460666693
7915468	374969	CCDC23	rs6674019	1	0.00860584222101887	14.63	0.000130815460666693
7915468	374969	CCDC23	rs6882	1	0.0120828526601849	13.88	0.00019486107229496
7915468	374969	CCDC23	rs912075	1	0.0156290795230027	13.29	0.000266825481457198
7915468	374969	CCDC23	rs17381767	1	0.0163149978831245	13.19	0.00028144689796916
7915468	374969	CCDC23	rs6685920	1	0.0197902928034586	12.79	0.000348477119246869
7915468	374969	CCDC23	rs2792600	1	0.0263861586246172	12.15	0.000490878644840285
7915468	374969	CCDC23	rs4660234	1	0.0313824601681567	11.78	0.000598704844102237
7915468	374969	CCDC23	rs17381650	1	0.0383145743650834	11.33	0.000762649013024779
8073752	55007	FAM118A	rs136584	22	0	50.26	1.34666711469682e-12
8073752	55007	FAM118A	rs104664	22	0	43.9	3.45588872297526e-11
8073752	55007	FAM118A	rs3827393	22	0	43.9	3.45588872297526e-11
8073752	55007	FAM118A	rs3747240	22	0	43.9	3.45588872297526e-11
8073752	55007	FAM118A	rs6006992	22	0	43.9	3.45588872297526e-11
8073752	55007	FAM118A	rs470062	22	0	43.9	3.45588872297526e-11
8073752	55007	FAM118A	rs226503	22	0	35	3.29705326899729e-09
8073752	55007	FAM118A	rs6007594	22	0.000167440148563917	23.63	1.16753050131601e-06
8073752	55007	FAM118A	rs1044744	22	0.000188633264993725	23.47	1.26876844956282e-06
8073752	55007	FAM118A	rs7284306	22	0.000197146280734686	23.22	1.44486841707697e-06
8073752	55007	FAM118A	rs720682	22	0.00158729714311903	18.06	2.1405139859148e-05
8141922	375611	SLC26A5	rs17149018	7	0	49.96	1.56912339986002e-12
8141922	375611	SLC26A5	rs4286873	7	3.59154248397735e-05	25.96	3.48565167593156e-07
8141922	375611	SLC26A5	rs3823992	7	0.0010798867612094	19.08	1.25351654466604e-05
8141922	375611	SLC26A5	rs3808035	7	0.0115970079372956	13.97	0.000185750993866242
8141922	375611	SLC26A5	rs362719	7	0.0372599393989558	11.4	0.000734441059785543
8035808	163227	ZNF100	rs7252798	19	0	49.52	1.9635968798944e-12
8035808	163227	ZNF100	rs2457794	19	1.14705711721737e-05	31.91	1.61483668894861e-08
8035808	163227	ZNF100	rs2435039	19	1.84711798169577e-05	30.16	3.9783055973961e-08
8035808	163227	ZNF100	rs11672034	19	0.000209227011171759	22.66	1.93351297977599e-06
8035808	163227	ZNF100	rs4809179	19	0.000565238757148524	20.39	6.31589732450277e-06
8035808	163227	ZNF100	rs8104675	19	0.00126178230522119	18.71	1.52182298224921e-05
8035808	163227	ZNF100	rs10404622	19	0.00126178230522119	18.71	1.52182298224921e-05
8035808	163227	ZNF100	rs10403430	19	0.00226241491617437	17.32	3.15845095442402e-05
8035808	163227	ZNF100	rs10423041	19	0.00295716616894008	16.83	4.08818895582069e-05
8035808	163227	ZNF100	rs11085492	19	0.00295716616894008	16.83	4.08818895582069e-05
8035808	163227	ZNF100	rs7247886	19	0.00333977085762502	16.6	4.61510214005292e-05
8035808	163227	ZNF100	rs10415147	19	0.00819603898111415	14.72	0.000124716302348635
8107044	64167	ERAP2	rs4360063	5	0	49.46	2.02457901118205e-12
8107044	64167	ERAP2	rs10044354	5	0	49.46	2.02457901118205e-12
8107044	64167	ERAP2	rs7719705	5	0	46.37	9.79030634434403e-12
8107044	64167	ERAP2	rs10069361	5	0	40.42	2.04833553023369e-10
8107044	64167	ERAP2	rs2549782	5	0	39.54	3.21408063950302e-10
8107044	64167	ERAP2	rs2287988	5	0	39.54	3.21408063950302e-10
8107044	64167	ERAP2	rs2549796	5	0	39.54	3.21408063950302e-10
8107044	64167	ERAP2	rs1056893	5	0	39.54	3.21408063950302e-10
8107044	64167	ERAP2	rs2255546	5	0	39.54	3.21408063950302e-10
8107044	64167	ERAP2	rs2549778	5	1.802587398232e-05	30.01	4.29823964419823e-08
8107044	64167	ERAP2	rs27619	5	0.000206745560737635	22.8	1.79765705665026e-06
8107044	64167	ERAP2	rs1230361	5	0.000622258760853524	20.16	7.12268972091577e-06
8107044	64167	ERAP2	rs2549779	5	0.000622258760853524	20.16	7.12268972091577e-06
8107044	64167	ERAP2	rs4869315	5	0.00138705854960662	18.38	1.80947336099303e-05
8107044	64167	ERAP2	rs149481	5	0.00751480154020613	14.89	0.000113965520208619
8107044	64167	ERAP2	rs149078	5	0.00751480154020613	14.89	0.000113965520208619
8107044	64167	ERAP2	rs26618	5	0.00877839415281359	14.58	0.000134332739940524
8107044	64167	ERAP2	rs18036	5	0.0102815258335666	14.22	0.000162632780891693
8092067	200916	RPL22L1	rs13063927	3	0	49.3	2.19662493429035e-12
8092067	200916	RPL22L1	rs6444952	3	0	41.21	1.36721275050036e-10
8092067	200916	RPL22L1	rs6792607	3	0	35.92	2.0558753942571e-09
8092067	200916	RPL22L1	rs2271998	3	0	35.75	2.24331969385675e-09
8092067	200916	RPL22L1	rs6769079	3	0	35.15	3.0526140748266e-09
8092067	200916	RPL22L1	rs35280911	3	0	33	9.21588720125622e-09
8092067	200916	RPL22L1	rs1879441	3	0	33	9.21588720125622e-09
8092067	200916	RPL22L1	rs6790486	3	0	32.41	1.24842382551258e-08
8092067	200916	RPL22L1	rs7642480	3	1.13719041024385e-05	31.85	1.66549672260631e-08
8092067	200916	RPL22L1	rs12495896	3	2.01054436312664e-05	26.98	2.05571563159002e-07
8092067	200916	RPL22L1	rs13065440	3	2.01054436312664e-05	26.98	2.05571563159002e-07
8092067	200916	RPL22L1	rs1356012	3	1.94057314701047e-05	26.57	2.54159891366241e-07
8092067	200916	RPL22L1	rs12486780	3	2.45353416111429e-05	26.18	3.11027234574819e-07
8092067	200916	RPL22L1	rs7628878	3	6.08286988152999e-05	25.42	4.61112731450966e-07
8092067	200916	RPL22L1	rs6779973	3	0.0011494883836977	18.96	1.33487787944143e-05
8092067	200916	RPL22L1	rs4955756	3	0.00153364884709761	18.14	2.05244396063452e-05
8092067	200916	RPL22L1	rs9851496	3	0.0100195515370048	14.27	0.000158368955016585
8092067	200916	RPL22L1	rs12488260	3	0.010944396206149	14.09	0.000174267815603382
8073578	91689	SMDT1	rs133380	22	0	48.71	2.96749487801848e-12
8073578	91689	SMDT1	rs13057094	22	0	48.71	2.96749487801848e-12
8073578	91689	SMDT1	rs133382	22	0	48.71	2.96749487801848e-12
8073578	91689	SMDT1	rs4147640	22	0	48.71	2.96749487801848e-12
8073578	91689	SMDT1	rs1801311	22	0	48.71	2.96749487801848e-12
8073578	91689	SMDT1	rs4147638	22	0	48.71	2.96749487801848e-12
8073578	91689	SMDT1	rs6002609	22	0	48.71	2.96749487801848e-12
8073578	91689	SMDT1	rs11090076	22	0	48.71	2.96749487801848e-12
8073578	91689	SMDT1	rs764481	22	0	48.71	2.96749487801848e-12
8073578	91689	SMDT1	rs6002616	22	0	47.99	4.2839852848881e-12
8073578	91689	SMDT1	rs28624811	22	0	47.96	4.35003777439255e-12
8073578	91689	SMDT1	rs5758566	22	0	45.82	1.29633250178864e-11
8073578	91689	SMDT1	rs133368	22	0	45.82	1.29633250178864e-11
8073578	91689	SMDT1	rs133369	22	0	45.82	1.29633250178864e-11
8073578	91689	SMDT1	rs133299	22	0	38.89	4.4837158828874e-10
8073578	91689	SMDT1	rs133302	22	0	38.89	4.4837158828874e-10
8073578	91689	SMDT1	rs6519313	22	0	38.51	5.4473852599351e-10
8073578	91689	SMDT1	rs133337	22	0	36.87	1.26274071905307e-09
8073578	91689	SMDT1	rs133295	22	0	35.1	3.13200795846157e-09
8073578	91689	SMDT1	rs133367	22	0	33.35	7.69778200865042e-09
8073578	91689	SMDT1	rs5751194	22	1.61340602521649e-05	29.12	6.80310494632461e-08
8073578	91689	SMDT1	rs7245	22	0.000796915063607269	19.71	9.01285014608748e-06
8073578	91689	SMDT1	rs2284087	22	0.000796915063607269	19.71	9.01285014608748e-06
8073578	91689	SMDT1	rs5758589	22	0.000796915063607269	19.71	9.01285014608748e-06
8073578	91689	SMDT1	rs1063392	22	0.00132709577891467	18.49	1.70798109419836e-05
8073578	91689	SMDT1	rs28670611	22	0.00202017653791769	17.56	2.7838290418707e-05
8073578	91689	SMDT1	rs133335	22	0.00943546725654291	14.41	0.000147019515501453
8112961	6228	RPS23	rs226202	5	0	48.41	3.4580031281956e-12
8112961	6228	RPS23	rs6880209	5	0	48.41	3.4580031281956e-12
8112961	6228	RPS23	rs862241	5	0	48.41	3.4580031281956e-12
8112961	6228	RPS23	rs6884232	5	0	35.58	2.44787930829166e-09
8112961	6228	RPS23	rs6888977	5	0	35	3.29705326899729e-09
8112961	6228	RPS23	rs4703537	5	0	33.83	6.01442179345237e-09
8112961	6228	RPS23	rs17247678	5	1.85066426341953e-05	30.18	3.93749038297716e-08
8112961	6228	RPS23	rs12652358	5	1.63407646915934e-05	29.18	6.59565304301001e-08
8112961	6228	RPS23	rs1864182	5	2.03156398917041e-05	28.87	7.74025143121901e-08
8112961	6228	RPS23	rs224821	5	0.000435981527025932	21.08	4.40501833908046e-06
8112961	6228	RPS23	rs224823	5	0.000858530232217581	19.47	1.02192153965749e-05
8112961	6228	RPS23	rs1071181	5	0.00601804695182058	15.38	8.79139012130593e-05
8112961	6228	RPS23	rs658912	5	0.0108741184059791	14.11	0.000172424683340341
8112961	6228	RPS23	rs1864183	5	0.0195829312290158	12.82	0.000342933723418452
8112961	6228	RPS23	rs4703878	5	0.0195829312290158	12.82	0.000342933723418452
8112961	6228	RPS23	rs1354123	5	0.0226633517563051	12.5	0.000406952017444959
8112961	6228	RPS23	rs6867982	5	0.0317343461351699	11.75	0.000608432381673357
8112961	6228	RPS23	rs9293293	5	0.0399800242587414	11.22	0.000809204950151468
8112961	6228	RPS23	rs2215128	5	0.0407504181903553	11.17	0.000831306272542032
8112961	6228	RPS23	rs224900	5	0.0474973760652243	10.82	0.0010040948909304
8017704	201283	AMZ2P1	rs35020254	17	0	48.33	3.60199240522043e-12
8017704	201283	AMZ2P1	rs4791250	17	0	48.33	3.60199240522043e-12
8017704	201283	AMZ2P1	rs12938589	17	0	48.33	3.60199240522043e-12
8017704	201283	AMZ2P1	rs10853057	17	0	48.33	3.60199240522043e-12
8017704	201283	AMZ2P1	rs4239089	17	0	43.89	3.47359082629749e-11
8017704	201283	AMZ2P1	rs6504271	17	0	38.49	5.50349559050397e-10
8017704	201283	AMZ2P1	rs11656396	17	0	38.49	5.50349559050397e-10
8017704	201283	AMZ2P1	rs1838080	17	0	38.49	5.50349559050397e-10
8017704	201283	AMZ2P1	rs12944877	17	0	37.33	9.97384796344625e-10
8058147	53938	PPIL3	rs7606251	2	0	48.28	3.69501711960197e-12
8058147	53938	PPIL3	rs11894842	2	0	46.91	7.43225136935508e-12
8058147	53938	PPIL3	rs4381763	2	0	40.93	1.57780436433019e-10
8058147	53938	PPIL3	rs13384245	2	0	34.42	4.44135921160621e-09
8058147	53938	PPIL3	rs10204787	2	0	34.42	4.44135921160621e-09
8058147	53938	PPIL3	rs7562391	2	1.83169743068319e-05	30.1	4.1033121565577e-08
8041212	253558	LCLAT1	rs1662955	2	0	48.27	3.71390861511087e-12
8041212	253558	LCLAT1	rs829584	2	0	44.46	2.59607529530285e-11
8041212	253558	LCLAT1	rs829573	2	0	44.46	2.59607529530285e-11
8041212	253558	LCLAT1	rs4952151	2	0	35.84	2.14204645998802e-09
8041212	253558	LCLAT1	rs17009601	2	0	32.52	1.17972202239047e-08
8041212	253558	LCLAT1	rs12471868	2	0	32.52	1.17972202239047e-08
8041212	253558	LCLAT1	rs10200589	2	0	32.52	1.17972202239047e-08
8041212	253558	LCLAT1	rs6723023	2	0	32.52	1.17972202239047e-08
8041212	253558	LCLAT1	rs2076932	2	1.1070660221324e-05	31.47	2.02545553585472e-08
8041212	253558	LCLAT1	rs4952000	2	1.8335839295851e-05	30.11	4.08220773053487e-08
8041212	253558	LCLAT1	rs1357850	2	1.65977616539433e-05	29.33	6.10432920304984e-08
8041212	253558	LCLAT1	rs10180482	2	4.67728534828736e-05	25.76	3.86618605228486e-07
8041212	253558	LCLAT1	rs711237	2	0.000913004356524027	19.38	1.07123070066118e-05
8041212	253558	LCLAT1	rs1880540	2	0.0108741184059791	14.11	0.000172424683340341
8041212	253558	LCLAT1	rs12464483	2	0.0118321758868906	13.92	0.000190757856102902
8041212	253558	LCLAT1	rs6712951	2	0.0206037853674067	12.7	0.000365655575738477
8041212	253558	LCLAT1	rs11676852	2	0.0206037853674067	12.7	0.000365655575738477
8041212	253558	LCLAT1	rs829699	2	0.0207326881558083	12.69	0.00036761627064854
8041212	253558	LCLAT1	rs10495776	2	0.0210081994165008	12.67	0.000371569532196062
8041212	253558	LCLAT1	rs2593463	2	0.0439241561111689	11	0.000911118877153712
7995242	100132341	CLUHP3	rs1609289	16	0	48.09	4.07097415730971e-12
7995242	100132341	CLUHP3	rs1590067	16	0	48.09	4.07097415730971e-12
7995242	100132341	CLUHP3	rs3751742	16	0	48.09	4.07097415730971e-12
7995242	100132341	CLUHP3	rs1304163	16	0	48.09	4.07097415730971e-12
7995242	100132341	CLUHP3	rs8048741	16	0	48.09	4.07097415730971e-12
7995242	100132341	CLUHP3	rs1919040	16	0	47.75	4.84184235335095e-12
7995242	100132341	CLUHP3	rs1881316	16	0	47.75	4.84184235335095e-12
7995242	100132341	CLUHP3	rs7206101	16	0	47.75	4.84184235335095e-12
7995242	100132341	CLUHP3	rs929209	16	0	47.21	6.37742464716211e-12
7995242	100132341	CLUHP3	rs1534507	16	0	47.12	6.67708637725366e-12
7995242	100132341	CLUHP3	rs2359455	16	0	41.19	1.38127410077542e-10
7995242	100132341	CLUHP3	rs6565285	16	0	41.19	1.38127410077542e-10
7995242	100132341	CLUHP3	rs8060086	16	0	41.19	1.38127410077542e-10
7995242	100132341	CLUHP3	rs4889693	16	0	41.19	1.38127410077542e-10
7995242	100132341	CLUHP3	rs12149755	16	0.0006721230361692	20.03	7.62366954269404e-06
7981283	123096	SLC25A29	rs1059264	14	0	47.8	4.7199203517643e-12
7981283	123096	SLC25A29	rs8007427	14	0	36.01	1.96307479348682e-09
7981283	123096	SLC25A29	rs7159187	14	0.000855560795677287	19.48	1.01658537382724e-05
7981283	123096	SLC25A29	rs2757526	14	0.00880225719708112	14.57	0.000135047541132573
7981283	123096	SLC25A29	rs10873515	14	0.0144361731809521	13.48	0.000241119801670391
7926821	84930	MASTL	rs3737055	10	0	47.57	5.30745091361152e-12
7926821	84930	MASTL	rs10829172	10	0	47.22	6.34497099631868e-12
7926821	84930	MASTL	rs1981296	10	0	47.22	6.34497099631868e-12
7926821	84930	MASTL	rs1557169	10	0	47.22	6.34497099631868e-12
7926821	84930	MASTL	rs10764686	10	0	47.22	6.34497099631868e-12
7926821	84930	MASTL	rs2780667	10	0	36.04	1.93308287290099e-09
7926821	84930	MASTL	rs1148167	10	0	36.04	1.93308287290099e-09
7926821	84930	MASTL	rs7902034	10	2.21606130515427e-05	28.03	1.19449241191697e-07
7926821	84930	MASTL	rs2800403	10	2.21606130515427e-05	28.03	1.19449241191697e-07
7926821	84930	MASTL	rs2780670	10	2.21606130515427e-05	28.03	1.19449241191697e-07
7926821	84930	MASTL	rs2297145	10	0.000195696291837744	23.31	1.37881268924602e-06
7926821	84930	MASTL	rs11015558	10	0.000195696291837744	23.31	1.37881268924602e-06
7926821	84930	MASTL	rs7910688	10	0.000195696291837744	23.31	1.37881268924602e-06
7926821	84930	MASTL	rs2274634	10	0.000195696291837744	23.31	1.37881268924602e-06
7926821	84930	MASTL	rs11015508	10	0.000201386510585933	23	1.62001398246647e-06
7926821	84930	MASTL	rs10829192	10	0.000206745560737635	22.8	1.79765705665026e-06
7926821	84930	MASTL	rs6482601	10	0.000247668732948421	22.16	2.50845950105452e-06
7926821	84930	MASTL	rs882475	10	0.00025187954997571	22.15	2.52155969005337e-06
7926821	84930	MASTL	rs10764690	10	0.000471374818449207	20.9	4.83894595567862e-06
7926821	84930	MASTL	rs10764672	10	0.00124710625345221	18.74	1.49806864807792e-05
7926821	84930	MASTL	rs4749220	10	0.00143112425781045	18.29	1.8970036620574e-05
7926821	84930	MASTL	rs11015492	10	0.00143112425781045	18.29	1.8970036620574e-05
7926821	84930	MASTL	rs11015501	10	0.00143112425781045	18.29	1.8970036620574e-05
7926821	84930	MASTL	rs11015603	10	0.00143112425781045	18.29	1.8970036620574e-05
7926821	84930	MASTL	rs1753415	10	0.00159334736397014	18.05	2.15178643781202e-05
7926821	84930	MASTL	rs10829190	10	0.00159334736397014	18.05	2.15178643781202e-05
7926821	84930	MASTL	rs1775350	10	0.00159334736397014	18.05	2.15178643781202e-05
7926821	84930	MASTL	rs7907988	10	0.00159334736397014	18.05	2.15178643781202e-05
7926821	84930	MASTL	rs3737054	10	0.00289839125053517	16.86	4.02407462156986e-05
7926821	84930	MASTL	rs10829219	10	0.00331024598059969	16.62	4.56669141132053e-05
7926821	84930	MASTL	rs788230	10	0.00623031074532573	15.31	9.12322771501236e-05
7926821	84930	MASTL	rs788201	10	0.00623031074532573	15.31	9.12322771501236e-05
7926821	84930	MASTL	rs651134	10	0.0100195515370048	14.27	0.000158368955016585
8155250	9380	GRHPR	rs7856656	9	0	47.35	5.93781182631165e-12
8155250	9380	GRHPR	rs1571234	9	0.000225635345750765	22.51	2.09052475906584e-06
8155250	9380	GRHPR	rs765567	9	0.0164901333465412	13.17	0.000284466737292217
8155250	9380	GRHPR	rs7867764	9	0.0398426144223904	11.23	0.0008048564483426
8155250	9380	GRHPR	rs17502738	9	0.0398426144223904	11.23	0.0008048564483426
8129728	54806	AHI1	rs13208505	6	0	46.9	7.47027115212354e-12
8129728	54806	AHI1	rs6908428	6	0	45.58	1.46530133955863e-11
8129728	54806	AHI1	rs11154801	6	0	41.24	1.34638893744003e-10
8129728	54806	AHI1	rs6914831	6	0	37.35	9.87208802445706e-10
8129728	54806	AHI1	rs6935146	6	0	34.57	4.11194895732136e-09
8129728	54806	AHI1	rs2746432	6	0	34.57	4.11194895732136e-09
8129728	54806	AHI1	rs9389295	6	1.12356792019895e-05	31.73	1.7716429814239e-08
8129728	54806	AHI1	rs2064430	6	1.87196766186859e-05	30.27	3.75895132018913e-08
8129728	54806	AHI1	rs9402717	6	2.35389659217014e-05	28.85	7.82059006939674e-08
8129728	54806	AHI1	rs9402702	6	0.0005330151114472	20.45	6.12095560823552e-06
8065089	55614	KIF16B	rs6044121	20	0	46.51	9.11520848224354e-12
8065089	55614	KIF16B	rs997972	20	0	43.33	4.62438819107253e-11
8065089	55614	KIF16B	rs7267108	20	0	32.46	1.21671249982152e-08
8065089	55614	KIF16B	rs6131851	20	0	32.34	1.2942153277444e-08
8065089	55614	KIF16B	rs6111204	20	0.000519801156873447	20.62	5.60079502911592e-06
8065089	55614	KIF16B	rs6135795	20	0.00116355105066781	18.93	1.35603390442745e-05
8065089	55614	KIF16B	rs4814518	20	0.00159935257263555	18.04	2.1631185317599e-05
8065089	55614	KIF16B	rs6044094	20	0.00283118920358399	16.91	3.91945548233263e-05
8065089	55614	KIF16B	rs6034523	20	0.00283118920358399	16.91	3.91945548233263e-05
8065089	55614	KIF16B	rs6044134	20	0.00336060453996087	16.58	4.66402886979392e-05
8065089	55614	KIF16B	rs6111205	20	0.00939009320888902	14.42	0.000146240895087646
8065089	55614	KIF16B	rs6044008	20	0.0109828238723998	14.08	0.000175196810385767
8065089	55614	KIF16B	rs2328040	20	0.0109828238723998	14.08	0.000175196810385767
8065089	55614	KIF16B	rs6080303	20	0.0112066555168624	14.04	0.000178962942637896
8065089	55614	KIF16B	rs6044176	20	0.0118869164509383	13.91	0.000191775428053352
8065089	55614	KIF16B	rs2277777	20	0.0134366032922346	13.65	0.000220241320452157
8065089	55614	KIF16B	rs6075078	20	0.0134366032922346	13.65	0.000220241320452157
8065089	55614	KIF16B	rs6044166	20	0.0201686757827071	12.75	0.000356009163215547
8065089	55614	KIF16B	rs16997877	20	0.0210985349035225	12.66	0.000373562215098037
8065089	55614	KIF16B	rs6075070	20	0.0293555649406417	11.92	0.000555344807081293
8065089	55614	KIF16B	rs6111177	20	0.0293555649406417	11.92	0.000555344807081293
8065089	55614	KIF16B	rs6044003	20	0.0495842758371892	10.71	0.00106558029187233
8065089	55614	KIF16B	rs6044019	20	0.0495842758371892	10.71	0.00106558029187233
8033754	10781	ZNF266	rs10401135	19	0	46.38	9.7404678081822e-12
8033754	10781	ZNF266	rs10418104	19	0	46.38	9.7404678081822e-12
8033754	10781	ZNF266	rs7253373	19	0	46.38	9.7404678081822e-12
8033754	10781	ZNF266	rs2217652	19	0	46.38	9.7404678081822e-12
8033754	10781	ZNF266	rs3826783	19	0	46.38	9.7404678081822e-12
8033754	10781	ZNF266	rs6512110	19	0	46.38	9.7404678081822e-12
8033754	10781	ZNF266	rs10515	19	0	46.38	9.7404678081822e-12
8033754	10781	ZNF266	rs2241356	19	0	46.38	9.7404678081822e-12
8033754	10781	ZNF266	rs11880207	19	0	46.38	9.7404678081822e-12
8033754	10781	ZNF266	rs10411141	19	0	46.38	9.7404678081822e-12
8033754	10781	ZNF266	rs10404721	19	0	45.6	1.45041580477311e-11
8033754	10781	ZNF266	rs6512047	19	0	37.74	8.08300118906723e-10
8033754	10781	ZNF266	rs10411146	19	0	37.74	8.08300118906723e-10
8033754	10781	ZNF266	rs2278406	19	0	37.25	1.03914992407073e-09
8033754	10781	ZNF266	rs1865040	19	0	36.73	1.35675404235762e-09
8033754	10781	ZNF266	rs10415281	19	1.15062507684045e-05	31.93	1.59829535166176e-08
8033754	10781	ZNF266	rs11669128	19	1.65977616539433e-05	29.33	6.10432920304984e-08
8033754	10781	ZNF266	rs4804108	19	2.47264258777612e-05	26.24	3.01512071843037e-07
8033754	10781	ZNF266	rs4804109	19	2.47264258777612e-05	26.24	3.01512071843037e-07
8033754	10781	ZNF266	rs4133457	19	9.67272168684577e-05	24.19	8.72843139678774e-07
8033754	10781	ZNF266	rs7257399	19	9.67272168684577e-05	24.19	8.72843139678774e-07
8033754	10781	ZNF266	rs10854157	19	9.67272168684577e-05	24.19	8.72843139678774e-07
8033754	10781	ZNF266	rs11666253	19	0.000104536918905312	24.08	9.24151719586165e-07
8102988	2996	GYPE	rs13105102	4	0	45.98	1.19466401436709e-11
8102988	2996	GYPE	rs17018500	4	0	45.98	1.19466401436709e-11
8102988	2996	GYPE	rs4240334	4	0	45.98	1.19466401436709e-11
8102988	2996	GYPE	rs9997931	4	0	45.98	1.19466401436709e-11
8102988	2996	GYPE	rs10857415	4	0	45.98	1.19466401436709e-11
8102988	2996	GYPE	rs2323413	4	0	45.98	1.19466401436709e-11
8102988	2996	GYPE	rs1912745	4	0	45.25	1.73420538892787e-11
8102988	2996	GYPE	rs4613514	4	0	44.73	2.26165350958527e-11
8102988	2996	GYPE	rs1822842	4	0.000369585162552723	21.23	4.07338589223558e-06
8102988	2996	GYPE	rs9799404	4	0.00153962970988988	18.13	2.06325049845191e-05
7894341	23326	USP22	rs899335	17	0	45.97	1.20077773045462e-11
7894341	23326	USP22	rs1044414	17	0	45.97	1.20077773045462e-11
7894341	23326	USP22	rs3612	17	0	45.97	1.20077773045462e-11
7894341	23326	USP22	rs2291037	17	0	45.97	1.20077773045462e-11
7894341	23326	USP22	rs961004	17	0	44.02	3.25037635434845e-11
7894341	23326	USP22	rs7223388	17	0	35.03	3.24664544766232e-09
7894341	23326	USP22	rs6587119	17	1.87856452290464e-05	30.31	3.68222608438136e-08
7894341	23326	USP22	rs4985940	17	0.000194576235938124	23.11	1.52992942640367e-06
7894341	23326	USP22	rs899343	17	0.0020645790080035	17.52	2.84301256170436e-05
7894341	23326	USP22	rs11867648	17	0.00373943057306032	16.38	5.18292427384967e-05
7894341	23326	USP22	rs11204328	17	0.00408964883798368	16.21	5.6694051454247e-05
7894341	23326	USP22	rs7218954	17	0.00674291141238209	15.14	9.98256408034632e-05
7894341	23326	USP22	rs716959	17	0.0146699396547981	13.44	0.000246315621673815
7894341	23326	USP22	rs11541311	17	0.0174005899835841	13.07	0.000300063133861772
7894341	23326	USP22	rs11656064	17	0.0372599393989558	11.4	0.000734441059785543
7923837	148811	PM20D1	rs708727	1	0	45.91	1.23812325721242e-11
7923837	148811	PM20D1	rs823154	1	0	42.94	5.64446857002816e-11
7923837	148811	PM20D1	rs823082	1	0	39.66	3.02253091399109e-10
7923837	148811	PM20D1	rs1361754	1	0	39.66	3.02253091399109e-10
7923837	148811	PM20D1	rs960603	1	1.09541651284258e-05	31.4	2.0998090499014e-08
7923837	148811	PM20D1	rs823088	1	2.28181653924587e-05	28.44	9.66476805911425e-08
7923837	148811	PM20D1	rs708723	1	0.000351764290367485	21.4	3.72771187238708e-06
7923837	148811	PM20D1	rs823114	1	0.000618452625654227	20.17	7.08555011087138e-06
7923837	148811	PM20D1	rs954206	1	0.00117495342798676	18.89	1.38476670978214e-05
7923837	148811	PM20D1	rs7415921	1	0.0020820779231129	17.49	2.88822858736932e-05
7923837	148811	PM20D1	rs6673820	1	0.00212120067939475	17.44	2.96520043792747e-05
7923837	148811	PM20D1	rs12047830	1	0.00258142570039801	17.12	3.50908314438158e-05
7923837	148811	PM20D1	rs1342062	1	0.00311872102316385	16.72	4.33218813590482e-05
7923837	148811	PM20D1	rs7555534	1	0.00365894538943769	16.41	5.10153799196975e-05
7923837	148811	PM20D1	rs4951271	1	0.00379255649403431	16.35	5.26561624267658e-05
7923837	148811	PM20D1	rs4077469	1	0.00379255649403431	16.35	5.26561624267658e-05
7923837	148811	PM20D1	rs1104899	1	0.00571935344502355	15.49	8.29428951865765e-05
7923837	148811	PM20D1	rs6679073	1	0.00730962537845239	14.95	0.000110398063117963
7923837	148811	PM20D1	rs17433088	1	0.0087131161405853	14.6	0.000132914543950156
7923837	148811	PM20D1	rs7522056	1	0.0419409175451719	11.1	0.000863277193872524
7923837	148811	PM20D1	rs7517009	1	0.0444922609488459	10.97	0.000925987603280105
8015445	115024	NT5C3B	rs7212972	17	0	45.89	1.25082833270739e-11
8015445	115024	NT5C3B	rs1046404	17	0	45.89	1.25082833270739e-11
8015445	115024	NT5C3B	rs4796715	17	0	40.81	1.67772373780705e-10
8015445	115024	NT5C3B	rs6503672	17	0	40.81	1.67772373780705e-10
8015445	115024	NT5C3B	rs3744782	17	0	40.81	1.67772373780705e-10
8015445	115024	NT5C3B	rs9303319	17	0	40.81	1.67772373780705e-10
8015445	115024	NT5C3B	rs4796729	17	0	40.81	1.67772373780705e-10
8015445	115024	NT5C3B	rs3816122	17	0	40.81	1.67772373780705e-10
8015445	115024	NT5C3B	rs11079016	17	0	32.66	1.0977318697453e-08
8015445	115024	NT5C3B	rs7713	17	0.00151756514246724	18.16	2.03100116783891e-05
8015445	115024	NT5C3B	rs2304497	17	0.00151756514246724	18.16	2.03100116783891e-05
8015445	115024	NT5C3B	rs9903352	17	0.00242585949444054	17.24	3.29426868034101e-05
8015445	115024	NT5C3B	rs1469863	17	0.00739024690547835	14.93	0.000111574549918584
8015445	115024	NT5C3B	rs9905601	17	0.0202946364210672	12.73	0.00035983654358314
7968872	29103	DNAJC15	rs17553284	13	0	45.85	1.27663127961424e-11
7968872	29103	DNAJC15	rs9590739	13	0	37.84	7.67910001876798e-10
7968872	29103	DNAJC15	rs4635231	13	0	37.84	7.67910001876798e-10
7968872	29103	DNAJC15	rs9533394	13	0	37.84	7.67910001876798e-10
7968872	29103	DNAJC15	rs11728	13	0	37.84	7.67910001876798e-10
7968872	29103	DNAJC15	rs11346	13	0	37.84	7.67910001876798e-10
7968872	29103	DNAJC15	rs1028734	13	0	37.36	9.82159853405905e-10
7968872	29103	DNAJC15	rs9525735	13	0	37.36	9.82159853405905e-10
7968872	29103	DNAJC15	rs9525745	13	0	36.06	1.91334359302543e-09
7968872	29103	DNAJC15	rs7322458	13	0.000122352787216247	23.96	9.83580796893043e-07
7968872	29103	DNAJC15	rs1047775	13	0.000208659623716667	22.65	1.94360220422829e-06
7968872	29103	DNAJC15	rs9533333	13	0.000219769134438907	22.61	1.98448999426043e-06
7968872	29103	DNAJC15	rs4245318	13	0.000219769134438907	22.61	1.98448999426043e-06
7968872	29103	DNAJC15	rs9594858	13	0.00177777357842451	17.78	2.47976256569151e-05
7968872	29103	DNAJC15	rs9567084	13	0.0110303193987827	14.07	0.000176130793385225
7968872	29103	DNAJC15	rs11147895	13	0.0142821357964525	13.5	0.00023856345402871
7968872	29103	DNAJC15	rs10492659	13	0.0181293874626497	12.98	0.000314835967711377
7968872	29103	DNAJC15	rs9567077	13	0.0181293874626497	12.98	0.000314835967711377
7968872	29103	DNAJC15	rs7321249	13	0.0204866932630012	12.71	0.000363705427761376
7968872	29103	DNAJC15	rs11618401	13	0.022496173632255	12.52	0.000402618889069256
7968872	29103	DNAJC15	rs1540951	13	0.0323386162247463	11.71	0.000621651197291592
7968872	29103	DNAJC15	rs17459793	13	0.0480241829902571	10.79	0.001020498821642
8155747	138255	C9orf135	rs7866489	9	0	45.75	1.34349352689791e-11
8155747	138255	C9orf135	rs10521434	9	0	45.75	1.34349352689791e-11
8155747	138255	C9orf135	rs17517599	9	1.63135446881055e-05	29.17	6.62978289176265e-08
8155747	138255	C9orf135	rs4439190	9	0.00141694384663976	18.31	1.87719194893246e-05
8155747	138255	C9orf135	rs9314727	9	0.00403436608244555	16.23	5.6098679405637e-05
8155747	138255	C9orf135	rs10511972	9	0.0187562669090905	12.91	0.000326831293087956
8117435	11118	BTN3A2	rs9366653	6	0	45.48	1.54205421431238e-11
8117435	11118	BTN3A2	rs9379856	6	0	45.48	1.54205421431238e-11
8117435	11118	BTN3A2	rs9379859	6	0	45.48	1.54205421431238e-11
8117435	11118	BTN3A2	rs12176317	6	0	45.48	1.54205421431238e-11
8117435	11118	BTN3A2	rs9393713	6	0	45.48	1.54205421431238e-11
8117435	11118	BTN3A2	rs9393714	6	0	45.48	1.54205421431238e-11
8117435	11118	BTN3A2	rs2073529	6	0	45.48	1.54205421431238e-11
8117435	11118	BTN3A2	rs1979	6	0	45.48	1.54205421431238e-11
8117435	11118	BTN3A2	rs9358938	6	0	38.81	4.6712864670061e-10
8117435	11118	BTN3A2	rs2076030	6	0	34.65	3.9463857077099e-09
8117435	11118	BTN3A2	rs13195509	6	0	34.65	3.9463857077099e-09
8117435	11118	BTN3A2	rs10484439	6	0.000532447163772806	20.54	5.83980670668104e-06
8117435	11118	BTN3A2	rs6923139	6	0.00325040557764303	16.64	4.51879120691815e-05
8117435	11118	BTN3A2	rs11966360	6	0.00909452861312341	14.49	0.000140905565634046
8117435	11118	BTN3A2	rs9358928	6	0.0263861586246172	12.15	0.000490878644840285
8138277	221806	VWDE	rs6968277	7	0	45.26	1.72537298616379e-11
8138277	221806	VWDE	rs17444259	7	0	44.51	2.53061317102324e-11
8138277	221806	VWDE	rs2216050	7	0	39.44	3.38295727575149e-10
8138277	221806	VWDE	rs1595802	7	0	36.73	1.35675404235762e-09
8138277	221806	VWDE	rs10262667	7	0	34.81	3.63501572619886e-09
8138277	221806	VWDE	rs2033871	7	0	32.9	9.70232674883178e-09
8138277	221806	VWDE	rs17544637	7	1.58762642981607e-05	28.89	7.66073972192837e-08
8138277	221806	VWDE	rs10270931	7	8.52514148282224e-05	25.05	5.58627553086764e-07
8138277	221806	VWDE	rs848011	7	8.4451705414458e-05	25	5.73303143758387e-07
8138277	221806	VWDE	rs1550390	7	9.7320350662961e-05	24.27	8.37330971578507e-07
8138277	221806	VWDE	rs848013	7	0.000359577325192648	21.33	3.86633326002853e-06
8138277	221806	VWDE	rs847901	7	0.000522063210201577	20.59	5.68925170332861e-06
8138277	221806	VWDE	rs6949562	7	0.000522325656188177	20.58	5.71904778628307e-06
8138277	221806	VWDE	rs7808979	7	0.000522325656188177	20.58	5.71904778628307e-06
8138277	221806	VWDE	rs6954047	7	0.000730986283046896	19.84	8.42020701950822e-06
8138277	221806	VWDE	rs920428	7	0.00776201829085994	14.84	0.000117026897536333
8138277	221806	VWDE	rs17542243	7	0.00776201829085994	14.84	0.000117026897536333
8138277	221806	VWDE	rs1371607	7	0.0109092255672109	14.1	0.000173343782164112
8138277	221806	VWDE	rs12699367	7	0.0320187268232793	11.73	0.000615005925480334
7958000	56994	CHPT1	rs2559854	12	0	44.94	2.03165082413359e-11
7958000	56994	CHPT1	rs2695284	12	0	44.66	2.34397361024088e-11
7958000	56994	CHPT1	rs1124605	12	2.14009490099786e-05	27.62	1.47644243132227e-07
7958000	56994	CHPT1	rs10860794	12	0.000318652002712797	21.53	3.48336515057626e-06
7958000	56994	CHPT1	rs10778143	12	0.000494737682912422	20.81	5.07174552786289e-06
7958000	56994	CHPT1	rs6539012	12	0.0138985626962093	13.56	0.000231057097157748
7958000	56994	CHPT1	rs1073084	12	0.0177632458245758	13.02	0.000308181815531849
7958000	56994	CHPT1	rs11110949	12	0.0196255066890086	12.81	0.000344771570610167
7958000	56994	CHPT1	rs764291	12	0.0196255066890086	12.81	0.000344771570610167
7958000	56994	CHPT1	rs975431	12	0.048208142871527	10.78	0.00102602681541796
7958000	56994	CHPT1	rs10444509	12	0.048208142871527	10.78	0.00102602681541796
7895739	7705	ZNF146	rs2070132	19	0	44.86	2.11637279476102e-11
7895739	7705	ZNF146	rs2287897	19	0	43.22	4.89180870293285e-11
7895739	7705	ZNF146	rs8102020	19	0	43.22	4.89180870293285e-11
7895739	7705	ZNF146	rs2972527	19	0	34.5	4.26251322486919e-09
7895739	7705	ZNF146	rs7253462	19	1.1070660221324e-05	31.47	2.02545553585472e-08
7895739	7705	ZNF146	rs4805162	19	1.99649751313769e-05	26.92	2.12053150081363e-07
7895739	7705	ZNF146	rs2112971	19	2.13081313202981e-05	26.53	2.59477132569628e-07
7918379	2947	GSTM3	rs4970777	1	0	44.83	2.14904741472585e-11
7918379	2947	GSTM3	rs10735234	1	0	42.68	6.44680769620688e-11
7918379	2947	GSTM3	rs1109138	1	0	42.15	8.45339456881865e-11
7918379	2947	GSTM3	rs1887547	1	0	35.55	2.4858704722673e-09
7918379	2947	GSTM3	rs4970774	1	0.00176710080550611	17.79	2.46676326593996e-05
7918379	2947	GSTM3	rs1360513	1	0.00176710080550611	17.79	2.46676326593996e-05
7918379	2947	GSTM3	rs3818562	1	0.00953886648789512	14.39	0.000148589302156604
7918379	2947	GSTM3	rs2274536	1	0.0362516594306435	11.46	0.000711103000083523
8152962	23639	LRRC6	rs11988034	8	0	44.59	2.42929276759923e-11
8152962	23639	LRRC6	rs1048490	8	0	44.59	2.42929276759923e-11
8152962	23639	LRRC6	rs10216529	8	0	44.59	2.42929276759923e-11
8152962	23639	LRRC6	rs3909640	8	0	43.23	4.86687116642869e-11
8152962	23639	LRRC6	rs2052701	8	4.66656180794667e-05	25.75	3.88627016211119e-07
8152962	23639	LRRC6	rs11996730	8	6.10566825595548e-05	25.44	4.5635703086286e-07
8152962	23639	LRRC6	rs3843562	8	7.01382407845389e-05	25.19	5.19508733928307e-07
8152962	23639	LRRC6	rs11780202	8	8.82323592087499e-05	24.66	6.83889644537706e-07
8152962	23639	LRRC6	rs4736424	8	8.82323592087499e-05	24.66	6.83889644537706e-07
8152962	23639	LRRC6	rs2739024	8	0.000155495420432057	23.75	1.09695375495154e-06
8152962	23639	LRRC6	rs4480107	8	0.000245290673401966	22.17	2.4954275902664e-06
8152962	23639	LRRC6	rs2272681	8	0.000469411979346609	20.91	4.81375048902029e-06
8152962	23639	LRRC6	rs2293979	8	0.000469411979346609	20.91	4.81375048902029e-06
8152962	23639	LRRC6	rs2357508	8	0.00308191179794217	16.75	4.26422647459538e-05
8152962	23639	LRRC6	rs7464815	8	0.00537934702808679	15.61	7.78418303096273e-05
8152962	23639	LRRC6	rs7841637	8	0.00770814841649677	14.85	0.000116408069911784
8152962	23639	LRRC6	rs7004199	8	0.00895904867215437	14.53	0.00013794524860268
8152962	23639	LRRC6	rs2280871	8	0.016081833947496	13.23	0.000275503811434269
8152962	23639	LRRC6	rs2467970	8	0.0238929001082345	12.38	0.000433957150545919
8152962	23639	LRRC6	rs2467979	8	0.0238929001082345	12.38	0.000433957150545919
8152962	23639	LRRC6	rs10097529	8	0.0257347443036827	12.21	0.000475340342531001
8152962	23639	LRRC6	rs7465694	8	0.0425560412029819	11.07	0.000877356822876662
8152962	23639	LRRC6	rs4736598	8	0.0425560412029819	11.07	0.000877356822876662
8152962	23639	LRRC6	rs10283307	8	0.0488497116434772	10.75	0.00104279319090085
8031748	388567	ZNF749	rs11665675	19	0	44.3	2.81716221389695e-11
8031748	388567	ZNF749	rs8100796	19	0	38.83	4.62366987504831e-10
8031748	388567	ZNF749	rs7250521	19	0	37.72	8.16629891920983e-10
8031748	388567	ZNF749	rs12709968	19	1.82044498274102e-05	30.04	4.23225418259091e-08
8031748	388567	ZNF749	rs10853894	19	2.47976882212277e-05	26.28	2.95331282103315e-07
8031748	388567	ZNF749	rs862701	19	0.00132136658244205	18.53	1.67250959849752e-05
8031748	388567	ZNF749	rs726260	19	0.002031782611424	17.55	2.79850783474348e-05
8031748	388567	ZNF749	rs6510064	19	0.00302151651553573	16.78	4.19733655902495e-05
8031748	388567	ZNF749	rs862700	19	0.0102029220911324	14.23	0.000161770864880322
8078784	9942	XYLB	rs6599203	3	0	44.24	2.9048451824962e-11
8078784	9942	XYLB	rs7373930	3	0	42.87	5.8500931442199e-11
8078784	9942	XYLB	rs13085153	3	1.01487620962843e-05	31.05	2.51466326574655e-08
8078784	9942	XYLB	rs2268755	3	1.01487620962843e-05	31.05	2.51466326574655e-08
8078784	9942	XYLB	rs7374458	3	1.01487620962843e-05	31.05	2.51466326574655e-08
8078784	9942	XYLB	rs2300669	3	1.01487620962843e-05	31.05	2.51466326574655e-08
8078784	9942	XYLB	rs2186457	3	1.58080199223691e-05	30.87	2.75904008379413e-08
8078784	9942	XYLB	rs2070988	3	1.78501353074633e-05	29.82	4.74076098031956e-08
8078784	9942	XYLB	rs2070489	3	1.78322391972506e-05	29.8	4.78991983520165e-08
8078784	9942	XYLB	rs564242	3	2.00525614222136e-05	26.96	2.07709724391592e-07
8078784	9942	XYLB	rs1046048	3	0.000100316066652062	24.13	9.00465019261092e-07
8078784	9942	XYLB	rs1058945	3	0.000100316066652062	24.13	9.00465019261092e-07
8078784	9942	XYLB	rs7373805	3	0.000198177406663481	23.29	1.39322499150462e-06
8078784	9942	XYLB	rs13074025	3	0.000198177406663481	23.29	1.39322499150462e-06
8078784	9942	XYLB	rs4147025	3	0.000198177406663481	23.29	1.39322499150462e-06
8078784	9942	XYLB	rs1002675	3	0.000225434862164625	22.5	2.10143595601244e-06
8078784	9942	XYLB	rs196376	3	0.000301571813770215	21.65	3.27210010175672e-06
8078784	9942	XYLB	rs151618	3	0.00127932986099148	18.64	1.57873156988025e-05
8078784	9942	XYLB	rs11710235	3	0.00258142570039801	17.12	3.50908314438158e-05
8078784	9942	XYLB	rs2298421	3	0.00522627217084216	15.68	7.5013194665459e-05
8078784	9942	XYLB	rs169045	3	0.0196835078525296	12.8	0.000346619351134667
8078784	9942	XYLB	rs2298419	3	0.0275063827336881	12.06	0.000515152920191081
8078784	9942	XYLB	rs196381	3	0.0449068157489344	10.95	0.000936036148900412
8153430	93100	NAPRT1	rs1809148	8	0	44.1	3.12020941849623e-11
8153430	93100	NAPRT1	rs10282929	8	0	36.17	1.80833031160727e-09
8153430	93100	NAPRT1	rs4874156	8	4.53305497670612e-05	25.8	3.78688470581507e-07
8153430	93100	NAPRT1	rs2382962	8	4.67728534828736e-05	25.76	3.86618605228486e-07
8153430	93100	NAPRT1	rs11549789	8	0.000407843643648102	21.15	4.24701255479556e-06
8153430	93100	NAPRT1	rs12677473	8	0.000632368972740081	20.09	7.38819702387491e-06
8153430	93100	NAPRT1	rs1062391	8	0.000708658178040104	19.91	8.11746152467788e-06
8153430	93100	NAPRT1	rs10097337	8	0.00121478808041453	18.81	1.44407988209199e-05
8153430	93100	NAPRT1	rs4874159	8	0.00160539162950598	18.03	2.17451058507119e-05
8153430	93100	NAPRT1	rs3812448	8	0.00160539162950598	18.03	2.17451058507119e-05
8153430	93100	NAPRT1	rs4873814	8	0.00308191179794217	16.75	4.26422647459538e-05
8153430	93100	NAPRT1	rs12541647	8	0.0233389905950872	12.44	0.000420235783146286
8153430	93100	NAPRT1	rs13266821	8	0.0282235363230274	12	0.00053200550513925
8070160	539	ATP5O	rs915574	21	0	44.05	3.20093870331577e-11
8070160	539	ATP5O	rs1573275	21	0	44.05	3.20093870331577e-11
8070160	539	ATP5O	rs2834291	21	0	41.53	1.16075923988459e-10
8070160	539	ATP5O	rs2834295	21	0	37.25	1.03914992407073e-09
8070160	539	ATP5O	rs2073370	21	0	35.18	3.00594839526579e-09
8070160	539	ATP5O	rs2040113	21	1.76971453112867e-05	29.72	4.99171590100568e-08
8070160	539	ATP5O	rs8130507	21	0.000196624225813435	23.21	1.45240115776077e-06
8070160	539	ATP5O	rs731059	21	0.000438156987045326	21.03	4.52147913385146e-06
8070160	539	ATP5O	rs743337	21	0.00175281871426489	17.83	2.4154471407965e-05
8070160	539	ATP5O	rs1557269	21	0.00175281871426489	17.83	2.4154471407965e-05
8070160	539	ATP5O	rs2834305	21	0.00245244323372443	17.21	3.34670051629867e-05
8070160	539	ATP5O	rs2834319	21	0.00267853364981516	17.03	3.67938696528001e-05
8070160	539	ATP5O	rs2834315	21	0.0080651384493236	14.76	0.000122098244104891
8070160	539	ATP5O	rs2834307	21	0.0148648860038758	13.41	0.000250286414324604
8070160	539	ATP5O	rs743417	21	0.0148648860038758	13.41	0.000250286414324604
8110755	10723	SLC12A7	rs6894574	5	0	43.81	3.61851440722055e-11
8110755	10723	SLC12A7	rs4580814	5	0	42.53	6.96063782791592e-11
8110755	10723	SLC12A7	rs6879835	5	0	34.72	3.80700306185026e-09
8110755	10723	SLC12A7	rs4975593	5	1.78990398565045e-05	29.86	4.64395443421729e-08
8110755	10723	SLC12A7	rs13171076	5	1.78990398565045e-05	29.86	4.64395443421729e-08
8110755	10723	SLC12A7	rs4975684	5	0.0190100407872647	12.88	0.000332112239392178
8110755	10723	SLC12A7	rs4285270	5	0.0228091454600725	12.48	0.000411332197233919
8110755	10723	SLC12A7	rs2241606	5	0.0280142661078102	12.02	0.000526327021975265
8110755	10723	SLC12A7	rs6864667	5	0.0369115668965843	11.42	0.000726576953246649
8110755	10723	SLC12A7	rs3810854	5	0.0460115624562258	10.9	0.000961642600724615
7972579	84899	TMTC4	rs1283196	13	0	43.5	4.23959393402325e-11
7972579	84899	TMTC4	rs946837	13	0	42.52	6.99631594756727e-11
7972579	84899	TMTC4	rs9300613	13	0	42.52	6.99631594756727e-11
7972579	84899	TMTC4	rs1283211	13	0	42.52	6.99631594756727e-11
7972579	84899	TMTC4	rs1283228	13	3.59638510875702e-05	25.97	3.4676427305762e-07
7972579	84899	TMTC4	rs9518128	13	0.000107180138987839	24.04	9.43550190847477e-07
7972579	84899	TMTC4	rs2786953	13	0.00024188749443281	22.32	2.30790383316191e-06
7972579	84899	TMTC4	rs1051518	13	0.000532631605059132	20.47	6.05732637404157e-06
7972579	84899	TMTC4	rs9557470	13	0.00080930752382646	19.64	9.3491319446793e-06
7972579	84899	TMTC4	rs767932	13	0.00316259939917062	16.69	4.40123882598368e-05
7972579	84899	TMTC4	rs2786951	13	0.00604008143152805	15.37	8.83804146862439e-05
7972579	84899	TMTC4	rs9518107	13	0.00860584222101887	14.63	0.000130815460666693
7972579	84899	TMTC4	rs987531	13	0.00912539974877615	14.48	0.000141655586856346
7972579	84899	TMTC4	rs1283217	13	0.0125163817649031	13.8	0.000203336229894922
7972579	84899	TMTC4	rs1283114	13	0.0169019355183154	13.12	0.000292160034659228
7972579	84899	TMTC4	rs9518149	13	0.039679865651328	11.24	0.000800531560802274
7972579	84899	TMTC4	rs2048859	13	0.0444922609488459	10.97	0.000925987603280105
8068612	7485	WRB	rs2836999	21	0	43.44	4.37159972781805e-11
8068612	7485	WRB	rs2837006	21	0	43.44	4.37159972781805e-11
8068612	7485	WRB	rs2836995	21	1.91590564978883e-05	30.46	3.40821912006851e-08
8068612	7485	WRB	rs2837017	21	1.82605408472619e-05	30.07	4.16728356672151e-08
8068612	7485	WRB	rs2837034	21	2.24241235446378e-05	28.26	1.06065258223638e-07
8068612	7485	WRB	rs2837029	21	2.1103864773384e-05	27.56	1.52295931570578e-07
8068612	7485	WRB	rs2244352	21	1.94624116812447e-05	26.62	2.47666652075822e-07
8068612	7485	WRB	rs11575939	21	0.000120576002095833	23.85	1.04141878621036e-06
8068612	7485	WRB	rs3761372	21	0.000196059601849268	23.19	1.46758501300012e-06
8068612	7485	WRB	rs940625	21	0.000316440780772103	21.56	3.42929902599466e-06
8068612	7485	WRB	rs2837022	21	0.000454691970195142	20.98	4.64103018375826e-06
8068612	7485	WRB	rs2049823	21	0.00108545370188779	19.06	1.26672247020768e-05
8068612	7485	WRB	rs2836992	21	0.00331024598059969	16.62	4.56669141132053e-05
8068612	7485	WRB	rs2837020	21	0.0226633517563051	12.5	0.000406952017444959
7942073	3508	IGHMBP2	rs619727	11	0	43.35	4.57736240313203e-11
7942073	3508	IGHMBP2	rs604524	11	0	43.02	5.41831222438388e-11
7942073	3508	IGHMBP2	rs660614	11	0	43.02	5.41831222438388e-11
7942073	3508	IGHMBP2	rs636049	11	0	43.02	5.41831222438388e-11
7942073	3508	IGHMBP2	rs629426	11	0	43.02	5.41831222438388e-11
7942073	3508	IGHMBP2	rs622082	11	0	43.02	5.41831222438388e-11
7942073	3508	IGHMBP2	rs546382	11	0	43.02	5.41831222438388e-11
7942073	3508	IGHMBP2	rs613084	11	0	40.49	1.97624907439544e-10
7942073	3508	IGHMBP2	rs7131462	11	0	39.81	2.79908305576491e-10
7942073	3508	IGHMBP2	rs7938117	11	0	39.64	3.05364322462051e-10
7942073	3508	IGHMBP2	rs679596	11	0	38.88	4.50674350141223e-10
7942073	3508	IGHMBP2	rs2846196	11	0	33.11	8.7089661573597e-09
7942073	3508	IGHMBP2	rs10896396	11	0	32.89	9.75236327035978e-09
7942073	3508	IGHMBP2	rs17612126	11	1.9717551367994e-05	30.8	2.86037862058569e-08
7942073	3508	IGHMBP2	rs10896389	11	1.95912827534778e-05	30.76	2.91995188578727e-08
7942073	3508	IGHMBP2	rs2846207	11	1.95912827534778e-05	30.76	2.91995188578727e-08
7942073	3508	IGHMBP2	rs10896390	11	1.91189330774301e-05	30.42	3.47922485972317e-08
7942073	3508	IGHMBP2	rs11228444	11	2.19217144547705e-05	27.94	1.25135986574483e-07
7942073	3508	IGHMBP2	rs1249582	11	2.17831506428044e-05	27.79	1.35223251185221e-07
7942073	3508	IGHMBP2	rs685320	11	2.51617708392894e-05	26.11	3.22509382243824e-07
7942073	3508	IGHMBP2	rs6421653	11	2.51617708392894e-05	26.11	3.22509382243824e-07
7942073	3508	IGHMBP2	rs10896379	11	0.000205421222667888	22.87	1.73336244364305e-06
8142143	10466	COG5	rs34325395	7	0	43.19	4.96739133942458e-11
8142143	10466	COG5	rs2807	7	0	39.01	4.21640221707582e-10
8142143	10466	COG5	rs2301801	7	0	35.59	2.43534522748173e-09
8142143	10466	COG5	rs982447	7	0	35.59	2.43534522748173e-09
8142143	10466	COG5	rs2712230	7	0	34.74	3.7680926426358e-09
8142143	10466	COG5	rs4727681	7	0	32.25	1.35557087044875e-08
8142143	10466	COG5	rs1015411	7	0	32.25	1.35557087044875e-08
8142143	10466	COG5	rs2712201	7	0	32.25	1.35557087044875e-08
8142143	10466	COG5	rs10267907	7	0	32.25	1.35557087044875e-08
8142143	10466	COG5	rs2253146	7	0	32.25	1.35557087044875e-08
8142143	10466	COG5	rs2237677	7	0	32.25	1.35557087044875e-08
8142143	10466	COG5	rs10276604	7	0	32.23	1.36959634045178e-08
8142143	10466	COG5	rs4727684	7	0	32.23	1.36959634045178e-08
8142143	10466	COG5	rs2107713	7	0	32.23	1.36959634045178e-08
8142143	10466	COG5	rs10258385	7	0	32.23	1.36959634045178e-08
8142143	10466	COG5	rs2248465	7	1.00181414232191e-05	30.91	2.7027553573559e-08
8142143	10466	COG5	rs11977187	7	1.95399243918463e-05	30.75	2.93503841325872e-08
8142143	10466	COG5	rs10273733	7	1.83547842483043e-05	30.12	4.06121205006226e-08
8142143	10466	COG5	rs2808	7	1.83547842483043e-05	30.12	4.06121205006226e-08
8142143	10466	COG5	rs2712228	7	1.97983034569134e-05	26.82	2.23314194237112e-07
8142143	10466	COG5	rs7785962	7	0.00948353303527009	14.4	0.000147802310334454
8142143	10466	COG5	rs2712197	7	0.0155478375475905	13.31	0.000263994362950525
7899394	9473	THEMIS2	rs6564	1	0	43.06	5.30865827920198e-11
7899394	9473	THEMIS2	rs6565	1	0	43.06	5.30865827920198e-11
7899394	9473	THEMIS2	rs7356	1	0	43.06	5.30865827920198e-11
7899394	9473	THEMIS2	rs2474470	1	0	43.06	5.30865827920198e-11
7899394	9473	THEMIS2	rs3766400	1	1.91189330774301e-05	30.42	3.47922485972317e-08
7899394	9473	THEMIS2	rs3766398	1	1.71844663598745e-05	29.47	5.67889680838874e-08
7899394	9473	THEMIS2	rs6676158	1	1.58936949236282e-05	28.94	7.4655224981643e-08
7899394	9473	THEMIS2	rs4253940	1	1.58936949236282e-05	28.94	7.4655224981643e-08
7899394	9473	THEMIS2	rs17257252	1	0.000151796211404342	23.79	1.0743919710848e-06
7899394	9473	THEMIS2	rs1467465	1	0.00273492709043689	16.98	3.77756530348276e-05
7899394	9473	THEMIS2	rs11247703	1	0.0104229710676848	14.2	0.000164370512976082
7899394	9473	THEMIS2	rs10902678	1	0.0134942747565985	13.64	0.000221417435262817
7899394	9473	THEMIS2	rs4908379	1	0.0135801129998785	13.62	0.000223788685261759
7899394	9473	THEMIS2	rs11587393	1	0.0478402231089873	10.8	0.00101500094711307
7982712	90417	KNSTRN	rs17671250	15	0	42.85	5.91020845932752e-11
7982712	90417	KNSTRN	rs7164132	15	0	42.85	5.91020845932752e-11
7982712	90417	KNSTRN	rs7166991	15	0	42.7	6.38122894154546e-11
7982712	90417	KNSTRN	rs7169404	15	0	37.93	7.33289420231976e-10
7982712	90417	KNSTRN	rs7169262	15	0	37.93	7.33289420231976e-10
7982712	90417	KNSTRN	rs2034650	15	0.00703613837761314	15.06	0.000104147010369921
7982712	90417	KNSTRN	rs4334271	15	0.00759884118370809	14.87	0.000115180278096597
7982712	90417	KNSTRN	rs1898882	15	0.0241412728903583	12.36	0.000438630690703207
7982712	90417	KNSTRN	rs1453184	15	0.0292425117778589	11.93	0.0005523717683883
7927915	219736	STOX1	rs3740593	10	0	42.21	8.1979748098386e-11
7927915	219736	STOX1	rs12771648	10	0	42.21	8.1979748098386e-11
7927915	219736	STOX1	rs7081960	10	0	38.8	4.69527855322293e-10
7927915	219736	STOX1	rs1162958	10	1.98350215219024e-05	26.83	2.22161627849726e-07
7927915	219736	STOX1	rs2497099	10	1.96789844946241e-05	26.69	2.38854479807263e-07
7927915	219736	STOX1	rs10762242	10	8.93075215743948e-05	24.44	7.66603848000752e-07
7927915	219736	STOX1	rs1694505	10	0.000161274936691314	23.67	1.14351287268893e-06
7927915	219736	STOX1	rs17470053	10	0.00245244323372443	17.21	3.34670051629867e-05
7987526	90416	C15orf57	rs1044474	15	0	42.21	8.1979748098386e-11
7987526	90416	C15orf57	rs11630273	15	0	38.58	5.2554710907839e-10
7987526	90416	C15orf57	rs10518697	15	0	38.25	6.22370771479233e-10
7987526	90416	C15orf57	rs7165509	15	0	38.25	6.22370771479233e-10
7987526	90416	C15orf57	rs603104	15	1.82044498274102e-05	30.04	4.23225418259091e-08
7987526	90416	C15orf57	rs2289326	15	1.75940969645529e-05	29.64	5.20203029414176e-08
7987526	90416	C15orf57	rs3803357	15	3.63245581359516e-05	26.08	3.27559480393536e-07
7987526	90416	C15orf57	rs6492947	15	4.53130243023104e-05	25.54	4.33305967071969e-07
7987526	90416	C15orf57	rs11070275	15	0.000206745560737635	22.8	1.79765705665026e-06
7987526	90416	C15orf57	rs1869302	15	0.000280727709139315	21.9	2.87233923313971e-06
7987526	90416	C15orf57	rs7494968	15	0.000280727709139315	21.9	2.87233923313971e-06
7987526	90416	C15orf57	rs6582	15	0.00028744263560304	21.79	3.04181411552169e-06
7987526	90416	C15orf57	rs16970851	15	0.00132136658244205	18.53	1.67250959849752e-05
7987526	90416	C15orf57	rs3751653	15	0.00132136658244205	18.53	1.67250959849752e-05
7987526	90416	C15orf57	rs11858113	15	0.00132136658244205	18.53	1.67250959849752e-05
7987526	90416	C15orf57	rs11855334	15	0.00132136658244205	18.53	1.67250959849752e-05
7987526	90416	C15orf57	rs8041534	15	0.00132136658244205	18.53	1.67250959849752e-05
7987526	90416	C15orf57	rs2412544	15	0.00132136658244205	18.53	1.67250959849752e-05
7987526	90416	C15orf57	rs8026605	15	0.00169536666664944	17.9	2.32821109078489e-05
7987526	90416	C15orf57	rs9972363	15	0.00987779626941334	14.31	0.000155039077744762
7987526	90416	C15orf57	rs999197	15	0.0407504181903553	11.17	0.000831306272542032
8126102	266727	MDGA1	rs6938061	6	0	42.16	8.41027801404311e-11
8126102	266727	MDGA1	rs6458011	6	0	38.34	5.94318594012401e-10
8126102	266727	MDGA1	rs6916856	6	0.000155295392070855	23.74	1.10266805756094e-06
8126102	266727	MDGA1	rs876796	6	0.00283118920358399	16.91	3.91945548233263e-05
8126102	266727	MDGA1	rs10947693	6	0.00547885582698654	15.57	7.95061232433368e-05
8126102	266727	MDGA1	rs11752386	6	0.0133077242777866	13.67	0.000217907940275337
8126102	266727	MDGA1	rs6458014	6	0.0211838580787705	12.65	0.000375565677465615
8008388	64847	SPATA20	rs8076470	17	0	42.14	8.49673238682373e-11
8008388	64847	SPATA20	rs6504675	17	0	42.14	8.49673238682373e-11
8008388	64847	SPATA20	rs1122634	17	9.68452590855605e-05	24.21	8.6382595185655e-07
8008388	64847	SPATA20	rs1132414	17	0.00361970144901398	16.44	5.02143664644261e-05
8008388	64847	SPATA20	rs4794162	17	0.00508347335501098	15.75	7.22879388261805e-05
8008388	64847	SPATA20	rs1380657	17	0.0223970846025054	12.53	0.000400469809284976
8008388	64847	SPATA20	rs1064055	17	0.0223970846025054	12.53	0.000400469809284976
8008388	64847	SPATA20	rs739924	17	0.0282235363230274	12	0.00053200550513925
8008388	64847	SPATA20	rs3785915	17	0.031598950364986	11.76	0.00060517226253804
8008388	64847	SPATA20	rs2277626	17	0.0328222229064392	11.67	0.00063516010362158
8008388	64847	SPATA20	rs936451	17	0.0328222229064392	11.67	0.00063516010362158
8008388	64847	SPATA20	rs16949120	17	0.042844817839328	11.05	0.000886871985040783
8044605	654433	LOC654433	rs7589901	2	0	42.06	8.85153804565297e-11
8044605	654433	LOC654433	rs4849179	2	0	41.35	1.27271460901028e-10
8044605	654433	LOC654433	rs895412	2	1.79703984613994e-05	29.98	4.36525583696002e-08
8044605	654433	LOC654433	rs902696	2	1.71844663598745e-05	29.47	5.67889680838874e-08
8044605	654433	LOC654433	rs2276561	2	1.71844663598745e-05	29.47	5.67889680838874e-08
8044605	654433	LOC654433	rs1110839	2	2.22274935888311e-05	28.1	1.15205859519804e-07
8044605	654433	LOC654433	rs1015754	2	2.5681342692714e-05	26.51	2.62177422676745e-07
8044605	654433	LOC654433	rs11123169	2	0.000243027605695081	22.22	2.43127977346499e-06
8044605	654433	LOC654433	rs2863242	2	0.000798737710837912	19.69	9.10767197090182e-06
8044605	654433	LOC654433	rs4848320	2	0.00631966256064929	15.28	9.26927523464967e-05
8044605	654433	LOC654433	rs11691437	2	0.0122307294126392	13.85	0.000197996736945992
8044605	654433	LOC654433	rs4848323	2	0.0269302700386317	12.11	0.000501521354224128
7896091	8665	EIF3F	rs4559682	11	0	42	9.12734179928921e-11
7896091	8665	EIF3F	rs1079467	11	0.000195696291837744	23.31	1.37881268924602e-06
7896091	8665	EIF3F	rs2136907	11	0.000809683049598173	19.63	9.39818985431567e-06
7896091	8665	EIF3F	rs12786251	11	0.00124031416250747	18.75	1.49023357924277e-05
7896091	8665	EIF3F	rs2360838	11	0.00190393477234986	17.64	2.66914980318127e-05
7896091	8665	EIF3F	rs4304763	11	0.00325040557764303	16.64	4.51879120691815e-05
7896091	8665	EIF3F	rs11041699	11	0.00591334642109734	15.42	8.60724913887249e-05
7896091	8665	EIF3F	rs7941782	11	0.00591334642109734	15.42	8.60724913887249e-05
7896091	8665	EIF3F	rs4758037	11	0.0139638805185263	13.55	0.000232291423450961
7896091	8665	EIF3F	rs11605132	11	0.0139638805185263	13.55	0.000232291423450961
7896091	8665	EIF3F	rs11041706	11	0.0156290795230027	13.29	0.000266825481457198
7896091	8665	EIF3F	rs4758038	11	0.0190927761825194	12.87	0.000333891609336585
7896091	8665	EIF3F	rs7109112	11	0.0195327171765216	12.83	0.00034110575560318
8105456	133383	SETD9	rs185220	5	0	41.78	1.02142913913599e-10
8105456	133383	SETD9	rs832403	5	0	37.35	9.87208802445706e-10
8105456	133383	SETD9	rs860580	5	0	35.14	3.06832996510102e-09
8105456	133383	SETD9	rs832582	5	0	35.14	3.06832996510102e-09
8105456	133383	SETD9	rs832583	5	0	35.14	3.06832996510102e-09
8105456	133383	SETD9	rs832575	5	2.01054436312664e-05	26.98	2.05571563159002e-07
8105456	133383	SETD9	rs252895	5	8.47533207226063e-05	25.02	5.67387082226538e-07
8105456	133383	SETD9	rs832402	5	0.000227968043730915	22.46	2.14565505124839e-06
8105456	133383	SETD9	rs2257505	5	0.000259252034739903	22.06	2.64259378796637e-06
8105456	133383	SETD9	rs2591968	5	0.000369187385702356	21.26	4.01012806064912e-06
8105456	133383	SETD9	rs832573	5	0.00052431778099651	20.56	5.77911066834641e-06
8105456	133383	SETD9	rs702689	5	0.00052431778099651	20.56	5.77911066834641e-06
8105456	133383	SETD9	rs2662027	5	0.00138705854960662	18.38	1.80947336099303e-05
8105456	133383	SETD9	rs96844	5	0.00156714008593477	18.09	2.10705133469847e-05
8105456	133383	SETD9	rs7703149	5	0.00167915326336807	17.92	2.30387296049618e-05
8105456	133383	SETD9	rs33320	5	0.00321722305109472	16.66	4.47139610874147e-05
8105456	133383	SETD9	rs6870905	5	0.00619068224218452	15.32	9.07506154798774e-05
8105456	133383	SETD9	rs4624740	5	0.0128134579991236	13.75	0.000208820819710062
8105456	133383	SETD9	rs6895442	5	0.0439241561111689	11	0.000911118877153712
8105456	133383	SETD9	rs1445998	5	0.0439241561111689	11	0.000911118877153712
8105456	133383	SETD9	rs6890927	5	0.0441320553362721	10.99	0.000916048107126706
7910591	84284	NTPCR	rs4649418	1	0	41.52	1.16671197475255e-10
7910591	84284	NTPCR	rs1555394	1	0	37.27	1.02854727593514e-09
7910591	84284	NTPCR	rs3820124	1	0	37.27	1.02854727593514e-09
7910591	84284	NTPCR	rs1045158	1	0	34	5.51120725198996e-09
7910591	84284	NTPCR	rs2885	1	0	33.45	7.31197771808127e-09
7910591	84284	NTPCR	rs3766496	1	4.61329224437622e-05	25.68	4.0298182896648e-07
7910591	84284	NTPCR	rs743195	1	0.000335715423491367	21.47	3.59407705269667e-06
7910591	84284	NTPCR	rs12744791	1	0.00239820360377518	17.26	3.25977356170059e-05
7910591	84284	NTPCR	rs6424262	1	0.00248374472600606	17.19	3.38212025328724e-05
7910591	84284	NTPCR	rs3766491	1	0.0170110142417125	13.11	0.000293723687659695
8022941	25941	TPGS2	rs1045781	18	0	41.04	1.49145321597129e-10
8022941	25941	TPGS2	rs12373339	18	0	39.29	3.65307445632456e-10
8022941	25941	TPGS2	rs2303510	18	0	35.6	2.42287541265452e-09
8022941	25941	TPGS2	rs2303509	18	0	35.6	2.42287541265452e-09
8022941	25941	TPGS2	rs4799887	18	0	34.95	3.382813993339e-09
8022941	25941	TPGS2	rs754040	18	0	34.19	4.99851537144655e-09
8022941	25941	TPGS2	rs561021	18	1.10793180303879e-05	31.56	1.93371997933179e-08
8022941	25941	TPGS2	rs4799431	18	1.95399243918463e-05	30.75	2.93503841325872e-08
8022941	25941	TPGS2	rs9962453	18	1.73816009391808e-05	29.54	5.47745264073632e-08
8022941	25941	TPGS2	rs3744903	18	1.73816009391808e-05	29.54	5.47745264073632e-08
8022941	25941	TPGS2	rs879567	18	1.73816009391808e-05	29.54	5.47745264073632e-08
8022941	25941	TPGS2	rs621834	18	0.000664060374568684	20.06	7.50500626135369e-06
8022941	25941	TPGS2	rs525374	18	0.00403436608244555	16.23	5.6098679405637e-05
7956631	25895	METTL21B	rs10877012	12	0	40.75	1.73003441394324e-10
7956631	25895	METTL21B	rs703842	12	0	40.75	1.73003441394324e-10
7956631	25895	METTL21B	rs2291617	12	0	40.75	1.73003441394324e-10
7956631	25895	METTL21B	rs10877014	12	0	40.75	1.73003441394324e-10
7956631	25895	METTL21B	rs10877015	12	0	40.75	1.73003441394324e-10
7956631	25895	METTL21B	rs11172335	12	0	40.75	1.73003441394324e-10
7956631	25895	METTL21B	rs10431552	12	0	40.75	1.73003441394324e-10
7956631	25895	METTL21B	rs6581155	12	0	40.75	1.73003441394324e-10
7956631	25895	METTL21B	rs10783847	12	0	40.75	1.73003441394324e-10
7956631	25895	METTL21B	rs11172349	12	0	40.75	1.73003441394324e-10
7956631	25895	METTL21B	rs11172351	12	0	39.08	4.06789939212971e-10
7956631	25895	METTL21B	rs10877013	12	0	38.73	4.86671326869465e-10
7956631	25895	METTL21B	rs2069502	12	0	36.82	1.29554364967751e-09
7956631	25895	METTL21B	rs1021469	12	1.63135446881055e-05	29.17	6.62978289176265e-08
7956631	25895	METTL21B	rs4760332	12	2.03792788733469e-05	27.19	1.84410038730689e-07
7956631	25895	METTL21B	rs4760171	12	2.03792788733469e-05	27.19	1.84410038730689e-07
7956631	25895	METTL21B	rs10783850	12	2.03792788733469e-05	27.19	1.84410038730689e-07
7956631	25895	METTL21B	rs10783851	12	2.03792788733469e-05	27.19	1.84410038730689e-07
7956631	25895	METTL21B	rs1599750	12	4.14706450660002e-05	25.86	3.67097935134648e-07
7956631	25895	METTL21B	rs10877011	12	8.82323592087499e-05	24.66	6.83889644537706e-07
7956631	25895	METTL21B	rs1599931	12	0.00036838464084256	21.27	3.98926193628944e-06
7956631	25895	METTL21B	rs10747786	12	0.00036838464084256	21.27	3.98926193628944e-06
7956631	25895	METTL21B	rs4760339	12	0.00036838464084256	21.27	3.98926193628944e-06
7956631	25895	METTL21B	rs10877020	12	0.000522063210201577	20.59	5.68925170332861e-06
7956631	25895	METTL21B	rs2269720	12	0.000532305220663854	20.5	5.96312513750342e-06
7956631	25895	METTL21B	rs10783853	12	0.000668976460439289	20.05	7.54435323335377e-06
7956631	25895	METTL21B	rs701008	12	0.00125389834439696	18.73	1.50594509158505e-05
7956631	25895	METTL21B	rs701006	12	0.00168725996500875	17.91	2.31600990441062e-05
7956631	25895	METTL21B	rs12368653	12	0.00387314363962963	16.3	5.40639514973283e-05
7956631	25895	METTL21B	rs12371356	12	0.00387314363962963	16.3	5.40639514973283e-05
7956631	25895	METTL21B	rs799575	12	0.00824476312432948	14.71	0.000125379600523274
7956631	25895	METTL21B	rs1689587	12	0.00824476312432948	14.71	0.000125379600523274
7956631	25895	METTL21B	rs10877001	12	0.00824476312432948	14.71	0.000125379600523274
7956631	25895	METTL21B	rs10877008	12	0.00824476312432948	14.71	0.000125379600523274
7956631	25895	METTL21B	rs238516	12	0.0133749930094568	13.66	0.000219071500122872
7956631	25895	METTL21B	rs2277326	12	0.0260797638230838	12.18	0.000483046442455434
8093494	285464	CRIPAK	rs28429103	4	0	40.69	1.78397788587674e-10
8093494	285464	CRIPAK	rs10024529	4	0	40.69	1.78397788587674e-10
8093494	285464	CRIPAK	rs3817604	4	0	35.97	2.00379008880523e-09
8093494	285464	CRIPAK	rs11933855	4	0	34.36	4.58040853703999e-09
8093494	285464	CRIPAK	rs6814036	4	0.0219304130330991	12.58	0.000389896731481288
7976000	57143	ADCK1	rs724264	14	0	40.49	1.97624907439544e-10
7976000	57143	ADCK1	rs17106513	14	0	34.86	3.54285200294979e-09
7976000	57143	ADCK1	rs3783963	14	2.23632781459464e-05	28.21	1.08840788564527e-07
7976000	57143	ADCK1	rs10132900	14	0.000287796154281912	21.81	3.01027104630614e-06
7976000	57143	ADCK1	rs11621386	14	0.00428194698374872	16.12	5.94528574935696e-05
7976000	57143	ADCK1	rs4127751	14	0.00428194698374872	16.12	5.94528574935696e-05
7976000	57143	ADCK1	rs11625607	14	0.00482047693352153	15.88	6.74881487824496e-05
7976000	57143	ADCK1	rs11622449	14	0.00482047693352153	15.88	6.74881487824496e-05
7976000	57143	ADCK1	rs11622713	14	0.00482047693352153	15.88	6.74881487824496e-05
7976000	57143	ADCK1	rs28445066	14	0.00482047693352153	15.88	6.74881487824496e-05
7976000	57143	ADCK1	rs17106616	14	0.0131042631218258	13.71	0.000213315632190136
7976000	57143	ADCK1	rs7151685	14	0.0329958185702194	11.66	0.000638583409205457
7976000	57143	ADCK1	rs9323651	14	0.0329958185702194	11.66	0.000638583409205457
7976000	57143	ADCK1	rs6574405	14	0.0349203295141204	11.54	0.00068114640106556
7976000	57143	ADCK1	rs10151830	14	0.0355682249845157	11.5	0.000695961899274327
7976000	57143	ADCK1	rs13379143	14	0.0383145743650834	11.33	0.000762649013024779
7976000	57143	ADCK1	rs9788561	14	0.0432494066272058	11.03	0.000896491477678826
7984227	348094	ANKDD1A	rs832884	15	0	40.31	2.16696960355763e-10
7984227	348094	ANKDD1A	rs1043697	15	0	40.31	2.16696960355763e-10
7984227	348094	ANKDD1A	rs4777615	15	0	36.71	1.37074488749972e-09
7984227	348094	ANKDD1A	rs1719288	15	0	36.71	1.37074488749972e-09
7984227	348094	ANKDD1A	rs1872592	15	0	32.19	1.39808485286685e-08
7984227	348094	ANKDD1A	rs936867	15	2.33828645800947e-05	28.77	8.15038766034471e-08
7984227	348094	ANKDD1A	rs2200490	15	2.08195893831097e-05	27.33	1.71529414368262e-07
7984227	348094	ANKDD1A	rs4287512	15	8.5057537339384e-05	25.04	5.61532227030078e-07
7984227	348094	ANKDD1A	rs3743046	15	0.000121017527885902	23.87	1.03065478734066e-06
7984227	348094	ANKDD1A	rs12437824	15	0.00011999506639188	23.82	1.05777654082462e-06
7984227	348094	ANKDD1A	rs832882	15	0.000907498658949495	19.39	1.06563598009711e-05
7946380	9866	TRIM66	rs10840106	11	0	40.08	2.43772066802741e-10
7946380	9866	TRIM66	rs10840112	11	0	40.08	2.43772066802741e-10
7946380	9866	TRIM66	rs10840114	11	0.000197903510543092	23.25	1.42250447889016e-06
7946380	9866	TRIM66	rs10840101	11	0.000225234378578484	22.49	2.11240428269702e-06
7946380	9866	TRIM66	rs931756	11	0.00143926596877432	18.27	1.91702543006885e-05
7946380	9866	TRIM66	rs7928370	11	0.00428194698374872	16.12	5.94528574935696e-05
7946380	9866	TRIM66	rs4929908	11	0.00829348726754482	14.7	0.000126046450120814
8156341	401541	CENPP	rs10992308	9	0	39.85	2.74234193469141e-10
8156341	401541	CENPP	rs10992312	9	0	39.85	2.74234193469141e-10
8156341	401541	CENPP	rs10992348	9	0	39.85	2.74234193469141e-10
8156341	401541	CENPP	rs7036459	9	0	38.16	6.5174867289926e-10
8156341	401541	CENPP	rs10119535	9	1.96935154299118e-05	26.71	2.36394933237016e-07
8156341	401541	CENPP	rs1121978	9	0.0011198279998183	19.01	1.30035182148566e-05
8156341	401541	CENPP	rs13301537	9	0.0011198279998183	19.01	1.30035182148566e-05
8156341	401541	CENPP	rs3739606	9	0.00438080275260039	16.07	6.10434633698428e-05
8156341	401541	CENPP	rs10429459	9	0.00438080275260039	16.07	6.10434633698428e-05
8156341	401541	CENPP	rs968040	9	0.00794170125199734	14.79	0.000120171066371006
8156341	401541	CENPP	rs9299405	9	0.00794170125199734	14.79	0.000120171066371006
8156341	401541	CENPP	rs10118939	9	0.00794170125199734	14.79	0.000120171066371006
8156341	401541	CENPP	rs7865019	9	0.00794170125199734	14.79	0.000120171066371006
8156341	401541	CENPP	rs724102	9	0.0128134579991236	13.75	0.000208820819710062
8156341	401541	CENPP	rs10992393	9	0.0128134579991236	13.75	0.000208820819710062
8156341	401541	CENPP	rs10123342	9	0.0138985626962093	13.56	0.000231057097157748
8156341	401541	CENPP	rs10820964	9	0.0313824601681567	11.78	0.000598704844102237
8156341	401541	CENPP	rs10739927	9	0.0313824601681567	11.78	0.000598704844102237
8156341	401541	CENPP	rs7026361	9	0.0313824601681567	11.78	0.000598704844102237
8156341	401541	CENPP	rs10992322	9	0.0313824601681567	11.78	0.000598704844102237
8156341	401541	CENPP	rs8067	9	0.0313824601681567	11.78	0.000598704844102237
8156341	401541	CENPP	rs10116241	9	0.0313824601681567	11.78	0.000598704844102237
8156341	401541	CENPP	rs4744134	9	0.0313824601681567	11.78	0.000598704844102237
8003068	10200	MPHOSPH6	rs3829545	16	0	39.7	2.9612550672479e-10
8003068	10200	MPHOSPH6	rs2967327	16	0	38.96	4.32578728091494e-10
8003068	10200	MPHOSPH6	rs1064208	16	0	36.48	1.54240786607212e-09
8003068	10200	MPHOSPH6	rs2967371	16	0	36.48	1.54240786607212e-09
8003068	10200	MPHOSPH6	rs12445041	16	0	35.63	2.38584827254204e-09
8003068	10200	MPHOSPH6	rs4889467	16	0	32.72	1.06436404643018e-08
8003068	10200	MPHOSPH6	rs12597171	16	1.03374218314679e-05	31.1	2.45071392647947e-08
8003068	10200	MPHOSPH6	rs1134847	16	1.75477113328076e-05	29.61	5.28316739545418e-08
8003068	10200	MPHOSPH6	rs7202258	16	1.65299575959788e-05	29.28	6.26388824951322e-08
8003068	10200	MPHOSPH6	rs2967355	16	1.65299575959788e-05	29.28	6.26388824951322e-08
8003068	10200	MPHOSPH6	rs6564982	16	8.59277423526765e-05	25.12	5.38712266804329e-07
8003068	10200	MPHOSPH6	rs918759	16	0.000176732539745435	23.57	1.20450890694421e-06
8003068	10200	MPHOSPH6	rs4243230	16	0.000308642672936646	21.59	3.37607488388854e-06
8003068	10200	MPHOSPH6	rs2967383	16	0.00146455308442906	18.25	1.93725949219694e-05
7924184	642946	FLVCR1-AS1	rs7524203	1	0	39.63	3.06931940368011e-10
7924184	642946	FLVCR1-AS1	rs12140722	1	0	37.36	9.82159853405905e-10
7924184	642946	FLVCR1-AS1	rs6679951	1	0	37.36	9.82159853405905e-10
7924184	642946	FLVCR1-AS1	rs11120067	1	0	37.36	9.82159853405905e-10
7924184	642946	FLVCR1-AS1	rs1047881	1	0	36.94	1.21820894563382e-09
7924184	642946	FLVCR1-AS1	rs3207090	1	0	36.07	1.90354976821587e-09
7924184	642946	FLVCR1-AS1	rs4951638	1	0	32.92	9.60302375427725e-09
7924184	642946	FLVCR1-AS1	rs11120027	1	0	32.92	9.60302375427725e-09
7924184	642946	FLVCR1-AS1	rs4951639	1	1.70039207500435e-05	29.45	5.73780394467746e-08
7924184	642946	FLVCR1-AS1	rs10864002	1	1.70039207500435e-05	29.45	5.73780394467746e-08
7924184	642946	FLVCR1-AS1	rs2884675	1	1.70039207500435e-05	29.45	5.73780394467746e-08
7924184	642946	FLVCR1-AS1	rs10864004	1	2.18502574504359e-05	27.89	1.28411717240593e-07
7924184	642946	FLVCR1-AS1	rs6700410	1	0.000155109500505478	23.72	1.11418637746677e-06
7924184	642946	FLVCR1-AS1	rs1284852	1	0.000207496580315399	22.69	1.90355942029324e-06
7924184	642946	FLVCR1-AS1	rs1890932	1	0.000210185022481336	22.64	1.95374423974195e-06
7924184	642946	FLVCR1-AS1	rs10902	1	0.000210185022481336	22.64	1.95374423974195e-06
7924184	642946	FLVCR1-AS1	rs12042181	1	0.000261005932525938	22.04	2.67027219466614e-06
7924184	642946	FLVCR1-AS1	rs11120025	1	0.000281062972793897	21.88	2.90243227314589e-06
7924184	642946	FLVCR1-AS1	rs1284855	1	0.000613890953848816	20.18	7.04860489499956e-06
7924184	642946	FLVCR1-AS1	rs12038225	1	0.000985563589388481	19.29	1.12292936351695e-05
8138258	221806	VWDE	rs6968277	7	0	39.32	3.59737648192593e-10
8138258	221806	VWDE	rs17444259	7	0	37.5	9.14129840824665e-10
8138258	221806	VWDE	rs2216050	7	0	35	3.29705326899729e-09
8138258	221806	VWDE	rs10262667	7	2.23164974267942e-05	28.16	1.11689104891336e-07
8138258	221806	VWDE	rs1595802	7	2.18681732428422e-05	27.91	1.27091237070984e-07
8138258	221806	VWDE	rs2033871	7	9.74405962251699e-05	24.33	8.11650799275379e-07
8138258	221806	VWDE	rs10270931	7	0.000122608425758017	23.99	9.68373523866353e-07
8138258	221806	VWDE	rs848011	7	0.000197668335655938	23.23	1.43737485986791e-06
8138258	221806	VWDE	rs1550390	7	0.000208786884500483	22.74	1.85466756782493e-06
8138258	221806	VWDE	rs17544637	7	0.000281062972793897	21.88	2.90243227314589e-06
8138258	221806	VWDE	rs6949562	7	0.000289699356894437	21.71	3.17133796102315e-06
8138258	221806	VWDE	rs7808979	7	0.000289699356894437	21.71	3.17133796102315e-06
8138258	221806	VWDE	rs848013	7	0.000637850365571879	20.08	7.42692923710437e-06
8138258	221806	VWDE	rs847901	7	0.00153962970988988	18.13	2.06325049845191e-05
8138258	221806	VWDE	rs6954047	7	0.0056201067948175	15.52	8.16369284609891e-05
7894124	10921	RNPS1	rs155243	16	0	39.3	3.63441319208802e-10
7894124	10921	RNPS1	rs155247	16	0	33.33	7.77735582246057e-09
7894124	10921	RNPS1	rs2238464	16	0.000228180422043446	22.45	2.15685491490966e-06
7894124	10921	RNPS1	rs161427	16	0.00544613774079694	15.58	7.90867233879211e-05
7894124	10921	RNPS1	rs150929	16	0.00544613774079694	15.58	7.90867233879211e-05
7894124	10921	RNPS1	rs150925	16	0.00599579462322262	15.39	8.74498653670147e-05
7956648	91419	XRCC6BP1	rs7299249	12	0	39.28	3.67183164740421e-10
7956648	91419	XRCC6BP1	rs10122	12	0	37.86	7.60077762388739e-10
7956648	91419	XRCC6BP1	rs7136981	12	0	36.87	1.26274071905307e-09
7956648	91419	XRCC6BP1	rs1506884	12	0	35.95	2.02446374786103e-09
7956648	91419	XRCC6BP1	rs10877041	12	0	35.73	2.26646816488475e-09
7956648	91419	XRCC6BP1	rs2372309	12	0	35.73	2.26646816488475e-09
7956648	91419	XRCC6BP1	rs10783861	12	0	35.12	3.10000523535186e-09
7956648	91419	XRCC6BP1	rs7954291	12	2.22274935888311e-05	28.1	1.15205859519804e-07
7956648	91419	XRCC6BP1	rs2372379	12	2.22274935888311e-05	28.1	1.15205859519804e-07
7956648	91419	XRCC6BP1	rs7960942	12	2.22274935888311e-05	28.1	1.15205859519804e-07
7956648	91419	XRCC6BP1	rs11172400	12	0.000291899608449284	21.7	3.18791281850512e-06
7956648	91419	XRCC6BP1	rs4630335	12	0.000598338226267146	20.24	6.83095902173243e-06
7956648	91419	XRCC6BP1	rs1599750	12	0.00165911375797289	17.96	2.25596083388366e-05
7956648	91419	XRCC6BP1	rs2002275	12	0.00524776682159226	15.67	7.54108655586916e-05
7956648	91419	XRCC6BP1	rs1599931	12	0.00734889551426699	14.94	0.000110984737479153
7956648	91419	XRCC6BP1	rs10747786	12	0.00734889551426699	14.94	0.000110984737479153
7956648	91419	XRCC6BP1	rs4760339	12	0.00734889551426699	14.94	0.000110984737479153
7956648	91419	XRCC6BP1	rs1506888	12	0.00749582025129468	14.9	0.000113362985350017
7956648	91419	XRCC6BP1	rs17120182	12	0.00749582025129468	14.9	0.000113362985350017
7956648	91419	XRCC6BP1	rs2659665	12	0.00749582025129468	14.9	0.000113362985350017
7956648	91419	XRCC6BP1	rs7954957	12	0.0133749930094568	13.66	0.000219071500122872
7956648	91419	XRCC6BP1	rs4760176	12	0.0312688040915185	11.79	0.000595497352140174
7998233	58986	TMEM8A	rs2071915	16	0	39.18	3.86478942200383e-10
7998233	58986	TMEM8A	rs11248931	16	0	39.18	3.86478942200383e-10
7998233	58986	TMEM8A	rs11641742	16	0	39.18	3.86478942200383e-10
7998233	58986	TMEM8A	rs3830160	16	0	38.34	5.94318594012401e-10
7998233	58986	TMEM8A	rs3848368	16	0	37.65	8.46466775581603e-10
7998233	58986	TMEM8A	rs7359414	16	0	36.18	1.79907470616151e-09
7998233	58986	TMEM8A	rs540	16	0	34.91	3.45302825095278e-09
7998233	58986	TMEM8A	rs3842949	16	1.7094193554959e-05	29.46	5.70827424332768e-08
7998233	58986	TMEM8A	rs3848361	16	1.7094193554959e-05	29.46	5.70827424332768e-08
7998233	58986	TMEM8A	rs1805105	16	6.1208754780515e-05	25.28	4.95823372567965e-07
7998233	58986	TMEM8A	rs7195617	16	0.000209227011171759	22.66	1.93351297977599e-06
7998233	58986	TMEM8A	rs1573736	16	0.000259252034739903	22.06	2.64259378796637e-06
7998233	58986	TMEM8A	rs11646942	16	0.00108423752064393	19.07	1.26010213444802e-05
7998233	58986	TMEM8A	rs11648673	16	0.00108423752064393	19.07	1.26010213444802e-05
7998233	58986	TMEM8A	rs3916990	16	0.00133448941969528	18.46	1.73507978867073e-05
7998233	58986	TMEM8A	rs11648458	16	0.00155837971136201	18.1	2.09601431154497e-05
7998233	58986	TMEM8A	rs11649255	16	0.00924753493503782	14.45	0.000143929856497157
7998233	58986	TMEM8A	rs11644916	16	0.00924753493503782	14.45	0.000143929856497157
7998233	58986	TMEM8A	rs2685126	16	0.0242724624793758	12.35	0.00044098647251007
7998233	58986	TMEM8A	rs413390	16	0.0478402231089873	10.8	0.00101500094711307
8003722	63826	SRR	rs12450028	17	0	39.1	4.02643994721708e-10
8003722	63826	SRR	rs17834627	17	0	35.15	3.0526140748266e-09
8003722	63826	SRR	rs1885987	17	2.51498689421057e-05	26.37	2.81884856518374e-07
8003722	63826	SRR	rs8081273	17	0.00200857046441136	17.57	2.76922761795687e-05
8003722	63826	SRR	rs216193	17	0.00524776682159226	15.67	7.54108655586916e-05
8003722	63826	SRR	rs2224770	17	0.00524776682159226	15.67	7.54108655586916e-05
8140668	10371	SEMA3A	rs13224698	7	0	38.96	4.32578728091494e-10
8140668	10371	SEMA3A	rs2189849	7	0.0323386162247463	11.71	0.000621651197291592
8140668	10371	SEMA3A	rs7804363	7	0.0331576821075064	11.65	0.000642025349825136
8140668	10371	SEMA3A	rs2057845	7	0.0331576821075064	11.65	0.000642025349825136
8140668	10371	SEMA3A	rs464	7	0.0484110461730713	10.77	0.00103158509583384
7924897	126731	CCSAP	rs237787	1	0	38.81	4.6712864670061e-10
7924897	126731	CCSAP	rs237802	1	0	38.81	4.6712864670061e-10
7924897	126731	CCSAP	rs237749	1	0	38.46	5.58874790964934e-10
7924897	126731	CCSAP	rs237756	1	0.000275368256948068	21.98	2.75506487978207e-06
7924897	126731	CCSAP	rs10737440	1	0.00208793482518083	17.48	2.90346063356028e-05
7924897	126731	CCSAP	rs12048819	1	0.00208793482518083	17.48	2.90346063356028e-05
7924897	126731	CCSAP	rs2069372	1	0.00208793482518083	17.48	2.90346063356028e-05
7924897	126731	CCSAP	rs10799523	1	0.00214198818864656	17.42	2.99656339424799e-05
7937474	171391	NS3BP	rs4963153	11	0	38.76	4.79248694912648e-10
7937474	171391	NS3BP	rs11246319	11	0	32.94	9.50473870130714e-09
7937474	171391	NS3BP	rs11246316	11	0	32.86	9.90402891801459e-09
7937474	171391	NS3BP	rs7936322	11	1.74346393109388e-05	28.88	7.70039274569641e-08
7937474	171391	NS3BP	rs7930569	11	1.74346393109388e-05	28.88	7.70039274569641e-08
7937474	171391	NS3BP	rs12223324	11	1.74346393109388e-05	28.88	7.70039274569641e-08
7937474	171391	NS3BP	rs12224894	11	2.15137456673034e-05	27.65	1.45372067151707e-07
7937474	171391	NS3BP	rs1138714	11	1.95480596356619e-05	26.64	2.45116151623772e-07
7937474	171391	NS3BP	rs7635	11	3.57776305103728e-05	25.94	3.52195132569583e-07
7937474	171391	NS3BP	rs7942159	11	4.6238597706827e-05	25.69	4.00899046626462e-07
7937474	171391	NS3BP	rs7946354	11	0.000206435505276301	22.81	1.78832767859679e-06
7937474	171391	NS3BP	rs4078520	11	0.000301093363448419	21.66	3.2550860415202e-06
7937474	171391	NS3BP	rs10902218	11	0.000513309676636729	20.65	5.51371867001708e-06
7937474	171391	NS3BP	rs10902222	11	0.000692111567058681	19.96	7.90792765602236e-06
7937474	171391	NS3BP	rs6597982	11	0.0301052095769804	11.87	0.00057045412526219
7937474	171391	NS3BP	rs7942569	11	0.0324411286690617	11.7	0.000625000978493236
7937474	171391	NS3BP	rs6597990	11	0.042353833568832	11.08	0.000872638006804044
7937474	171391	NS3BP	rs12222447	11	0.0458728984478712	10.91	0.000956465255614222
7937474	171391	NS3BP	rs11246311	11	0.0464767670300446	10.87	0.000977345299828185
7961295	259289	TAS2R43	rs10772420	12	0	38.76	4.79248694912648e-10
7961295	259289	TAS2R43	rs2010481	12	0	38.76	4.79248694912648e-10
7961295	259289	TAS2R43	rs7297949	12	0	38.76	4.79248694912648e-10
7961295	259289	TAS2R43	rs2597963	12	0	38.76	4.79248694912648e-10
7961295	259289	TAS2R43	rs2708342	12	0	38.76	4.79248694912648e-10
7961295	259289	TAS2R43	rs2599396	12	0	38.76	4.79248694912648e-10
7961295	259289	TAS2R43	rs10845296	12	0.000225234378578484	22.49	2.11240428269702e-06
7961295	259289	TAS2R43	rs7315843	12	0.00318278667243601	16.68	4.42450075662803e-05
7961295	259289	TAS2R43	rs2708377	12	0.00318278667243601	16.68	4.42450075662803e-05
7961295	259289	TAS2R43	rs2597974	12	0.00318278667243601	16.68	4.42450075662803e-05
7961295	259289	TAS2R43	rs1650019	12	0.00318278667243601	16.68	4.42450075662803e-05
7961295	259289	TAS2R43	rs1451772	12	0.00559549447104564	15.53	8.1206219545145e-05
7961295	259289	TAS2R43	rs10845289	12	0.0100809415940017	14.25	0.000160060808433423
7961295	259289	TAS2R43	rs7980237	12	0.0100809415940017	14.25	0.000160060808433423
7961295	259289	TAS2R43	rs1551191	12	0.0136057983755151	13.61	0.000224983889387423
7961295	259289	TAS2R43	rs11054150	12	0.0267893085145961	12.12	0.000498839037429844
7961295	259289	TAS2R43	rs7313683	12	0.0285620131731001	11.98	0.000537745839636684
7990457	4123	MAN2C1	rs8028277	15	0	38.69	4.96747518095094e-10
7990457	4123	MAN2C1	rs4886699	15	0	38.69	4.96747518095094e-10
7990457	4123	MAN2C1	rs4451914	15	0	38.69	4.96747518095094e-10
7990457	4123	MAN2C1	rs4886707	15	0	36.93	1.2244730379215e-09
7990457	4123	MAN2C1	rs11853141	15	0.00207623140862626	17.5	2.87307684349105e-05
7990457	4123	MAN2C1	rs1128933	15	0.00497152499080895	15.8	7.04025082747358e-05
7990457	4123	MAN2C1	rs3809549	15	0.00497152499080895	15.8	7.04025082747358e-05
7990457	4123	MAN2C1	rs4327014	15	0.00497152499080895	15.8	7.04025082747358e-05
7990457	4123	MAN2C1	rs8028182	15	0.00920289441846616	14.46	0.000143167710502961
7990457	4123	MAN2C1	rs8024276	15	0.0261644850717519	12.17	0.000485643062815993
8004940	56985	ADPRM	rs9898817	17	0	38.68	4.99299033681799e-10
8004940	56985	ADPRM	rs406446	17	0	38.68	4.99299033681799e-10
8004940	56985	ADPRM	rs411511	17	0	38.68	4.99299033681799e-10
8004940	56985	ADPRM	rs440655	17	0	38.68	4.99299033681799e-10
8004940	56985	ADPRM	rs2662959	17	1.02304541206276e-05	31.07	2.48888534028671e-08
8123621	5269	SERPINB6	rs11242810	6	0	38.45	5.61745816029729e-10
8123621	5269	SERPINB6	rs2165125	6	0	33.38	7.5799475290561e-09
8123621	5269	SERPINB6	rs7759176	6	2.03156398917041e-05	28.87	7.74025143121901e-08
8123621	5269	SERPINB6	rs6940344	6	8.78018029453571e-05	24.8	6.35974693936738e-07
8123621	5269	SERPINB6	rs318454	6	0.0121574882337061	13.87	0.000195900695887098
8123621	5269	SERPINB6	rs318457	6	0.0451332381813685	10.94	0.000941101693891732
7917503	2635	GBP3	rs12121223	1	0	38.31	6.0352577163634e-10
7917503	2635	GBP3	rs12142922	1	0	33.74	6.29920212186421e-09
7917503	2635	GBP3	rs1074541	1	2.0733048932097e-05	27.3	1.74211410934633e-07
7917503	2635	GBP3	rs2624	1	0.000240612294521701	22.26	2.38115459175921e-06
7917503	2635	GBP3	rs1409150	1	0.00229826300359819	17.3	3.19186852111402e-05
7917503	2635	GBP3	rs2390679	1	0.00266378881845039	17.06	3.62171527409293e-05
7917503	2635	GBP3	rs10493822	1	0.00266378881845039	17.06	3.62171527409293e-05
7917503	2635	GBP3	rs10922563	1	0.00266378881845039	17.06	3.62171527409293e-05
7917503	2635	GBP3	rs2031913	1	0.00373943057306032	16.38	5.18292427384967e-05
7917503	2635	GBP3	rs7555039	1	0.0177632458245758	13.02	0.000308181815531849
7917503	2635	GBP3	rs6683705	1	0.0177632458245758	13.02	0.000308181815531849
7917503	2635	GBP3	rs1329120	1	0.0185863558221187	12.93	0.000323357782926065
7917503	2635	GBP3	rs12740160	1	0.0243492813371739	12.34	0.000443355021455444
7917503	2635	GBP3	rs2026043	1	0.0318697419053538	11.74	0.000611710236759771
7917503	2635	GBP3	rs1969962	1	0.0351569722917735	11.52	0.000688513896645078
7917503	2635	GBP3	rs6675866	1	0.0491711485537294	10.73	0.00105412446503889
7941444	1521	CTSW	rs583887	11	0	38.09	6.75554758663326e-10
7941444	1521	CTSW	rs687672	11	0	38.09	6.75554758663326e-10
7941444	1521	CTSW	rs568617	11	0	38.09	6.75554758663326e-10
7941444	1521	CTSW	rs656980	11	0	38.09	6.75554758663326e-10
7941444	1521	CTSW	rs622614	11	0	36.72	1.3637315001438e-09
7941444	1521	CTSW	rs10791830	11	0	35.13	3.08412687915482e-09
7941444	1521	CTSW	rs7940691	11	6.09426906874273e-05	25.43	4.58728702780752e-07
7941444	1521	CTSW	rs7102454	11	0.00153962970988988	18.13	2.06325049845191e-05
7941444	1521	CTSW	rs2231884	11	0.00451616790183663	16.01	6.30087952356456e-05
7941444	1521	CTSW	rs11227306	11	0.00488997550651461	15.84	6.89298373729534e-05
7941444	1521	CTSW	rs11227332	11	0.00515711538679457	15.72	7.34434941662883e-05
7941444	1521	CTSW	rs635375	11	0.0220644477631961	12.56	0.000394091748583663
7941444	1521	CTSW	rs13817	11	0.0220644477631961	12.56	0.000394091748583663
7941444	1521	CTSW	rs659857	11	0.0220644477631961	12.56	0.000394091748583663
7941444	1521	CTSW	rs648732	11	0.0220644477631961	12.56	0.000394091748583663
7941444	1521	CTSW	rs630303	11	0.0220644477631961	12.56	0.000394091748583663
7941444	1521	CTSW	rs558114	11	0.0220644477631961	12.56	0.000394091748583663
7941444	1521	CTSW	rs570387	11	0.0249934691461868	12.28	0.000457838370858115
7941444	1521	CTSW	rs501630	11	0.0291375907949741	11.94	0.000549414797348521
7941444	1521	CTSW	rs10896050	11	0.0331576821075064	11.65	0.000642025349825136
8141361	81392	OR2AE1	rs2572009	7	0	37.81	7.79810133322445e-10
8141361	81392	OR2AE1	rs2527899	7	0	37.81	7.79810133322445e-10
8141361	81392	OR2AE1	rs2082744	7	0	33.85	5.95290918103387e-09
8141361	81392	OR2AE1	rs474229	7	1.65069576830682e-05	29.27	6.29629806958389e-08
8141361	81392	OR2AE1	rs2527897	7	0.000188597190463046	23.48	1.26219071600902e-06
8141361	81392	OR2AE1	rs6962405	7	0.000906498122936823	19.4	1.06007059862011e-05
8141361	81392	OR2AE1	rs2527900	7	0.00120931893001082	18.82	1.43652838394261e-05
8141361	81392	OR2AE1	rs2527923	7	0.00126178230522119	18.71	1.52182298224921e-05
8141361	81392	OR2AE1	rs2404977	7	0.00128407292398203	18.61	1.60377076480288e-05
8141361	81392	OR2AE1	rs2572011	7	0.00274306222448314	16.97	3.79751476922777e-05
8141361	81392	OR2AE1	rs2099446	7	0.0125866178570835	13.79	0.000204421414313996
8141361	81392	OR2AE1	rs651430	7	0.0355682249845157	11.5	0.000695961899274327
8141361	81392	OR2AE1	rs800672	7	0.0355682249845157	11.5	0.000695961899274327
8141361	81392	OR2AE1	rs2525550	7	0.0471062110668599	10.84	0.000993307326473602
8141361	81392	OR2AE1	rs2525539	7	0.0486303789082743	10.76	0.00103717383123023
8140386	51657	STYXL1	rs7788926	7	0	37.64	8.50817374092279e-10
8140386	51657	STYXL1	rs7794040	7	0	37.64	8.50817374092279e-10
8140386	51657	STYXL1	rs3801472	7	0	37.64	8.50817374092279e-10
8140386	51657	STYXL1	rs8509	7	1.07667603113666e-05	31.35	2.15458697566965e-08
8140386	51657	STYXL1	rs17148944	7	2.27150561268619e-05	28.41	9.81569790649994e-08
8140386	51657	STYXL1	rs7804781	7	0.00030055992642829	21.62	3.32367956124486e-06
8140386	51657	STYXL1	rs9649679	7	0.00030055992642829	21.62	3.32367956124486e-06
8140386	51657	STYXL1	rs6953065	7	0.0287220294130641	11.97	0.000540639413892149
8140386	51657	STYXL1	rs6978677	7	0.0369115668965843	11.42	0.000726576953246649
8036656	54938	SARS2	rs730078	19	0	37.45	9.37866977596197e-10
8036656	54938	SARS2	rs575	19	0	37.45	9.37866977596197e-10
8036656	54938	SARS2	rs8113389	19	0	37.45	9.37866977596197e-10
8036656	54938	SARS2	rs10416055	19	0	36.08	1.89380614106041e-09
8036656	54938	SARS2	rs10775533	19	0	34.95	3.382813993339e-09
8036656	54938	SARS2	rs7508411	19	0	34.95	3.382813993339e-09
8036656	54938	SARS2	rs4803006	19	2.09339572556389e-05	27.44	1.62044615206644e-07
8036656	54938	SARS2	rs10410544	19	2.0781363775956e-05	27.31	1.7331277444673e-07
8036656	54938	SARS2	rs12151188	19	0.000702605630039696	19.93	8.03298727175973e-06
8036656	54938	SARS2	rs3136644	19	0.00421333394745702	16.16	5.82104328945293e-05
8036656	54938	SARS2	rs4803027	19	0.00522627217084216	15.68	7.5013194665459e-05
8036656	54938	SARS2	rs934421	19	0.0129553264924333	13.73	0.000211056170604097
8036656	54938	SARS2	rs3136645	19	0.0407504181903553	11.17	0.000831306272542032
8036656	54938	SARS2	rs10401843	19	0.0419409175451719	11.1	0.000863277193872524
8068919	8566	PDXK	rs2276528	21	0	37.43	9.47533746810611e-10
8068919	8566	PDXK	rs13050307	21	0	35.95	2.02446374786103e-09
8068919	8566	PDXK	rs6518323	21	0.00440456502786193	16.06	6.13666845331156e-05
8068919	8566	PDXK	rs13052408	21	0.00939009320888902	14.42	0.000146240895087646
8068919	8566	PDXK	rs2010795	21	0.022496173632255	12.52	0.000402618889069256
7957253	144321	GLIPR1L2	rs11180483	12	0	37.35	9.87208802445706e-10
7957253	144321	GLIPR1L2	rs10785190	12	0	37.35	9.87208802445706e-10
7957253	144321	GLIPR1L2	rs7969930	12	0	37.35	9.87208802445706e-10
7957253	144321	GLIPR1L2	rs11180540	12	0	36.08	1.89380614106041e-09
7957253	144321	GLIPR1L2	rs12422952	12	0	35.66	2.34938774762345e-09
7957253	144321	GLIPR1L2	rs3087687	12	0	33.77	6.20280557661652e-09
7957253	144321	GLIPR1L2	rs11180470	12	0	32.5	1.19192530585499e-08
7957253	144321	GLIPR1L2	rs4623941	12	0	32.5	1.19192530585499e-08
7957253	144321	GLIPR1L2	rs11837697	12	0	32.26	1.3486121759968e-08
7957253	144321	GLIPR1L2	rs4882687	12	1.03374218314679e-05	31.1	2.45071392647947e-08
7957253	144321	GLIPR1L2	rs4882622	12	1.8432925960818e-05	30.15	3.99887188157235e-08
7957253	144321	GLIPR1L2	rs10879912	12	1.8432925960818e-05	30.15	3.99887188157235e-08
7957253	144321	GLIPR1L2	rs7300308	12	1.8432925960818e-05	30.15	3.99887188157235e-08
7957253	144321	GLIPR1L2	rs10879903	12	1.8279302607887e-05	30.08	4.14584950582929e-08
7957253	144321	GLIPR1L2	rs4565938	12	0.000176832916000061	23.55	1.21709425974728e-06
7957253	144321	GLIPR1L2	rs1697752	12	0.000188597190463046	23.48	1.26219071600902e-06
7957253	144321	GLIPR1L2	rs11180523	12	0.000203928245759385	22.9	1.70651853799771e-06
7957253	144321	GLIPR1L2	rs10785191	12	0.000203928245759385	22.9	1.70651853799771e-06
7957253	144321	GLIPR1L2	rs11180553	12	0.0025206253779432	17.17	3.41791678256345e-05
7957253	144321	GLIPR1L2	rs12579473	12	0.00834887981911393	14.69	0.00012671687031126
7957253	144321	GLIPR1L2	rs10879901	12	0.00834887981911393	14.69	0.00012671687031126
7957253	144321	GLIPR1L2	rs7306925	12	0.0158274980414957	13.26	0.000271129649178824
8031387	9437	NCR1	rs7249884	19	0	37.23	1.04986200593379e-09
8031387	9437	NCR1	rs3865507	19	2.02286836640015e-05	27.11	1.92201138166771e-07
8031387	9437	NCR1	rs3826878	19	2.02286836640015e-05	27.11	1.92201138166771e-07
8031387	9437	NCR1	rs269918	19	0.00880225719708112	14.57	0.000135047541132573
8031387	9437	NCR1	rs269919	19	0.0150117527107119	13.39	0.000252969390050478
7929511	953	ENTPD1	rs3181131	10	0	36.53	1.50334574537472e-09
7929511	953	ENTPD1	rs2275759	10	0	34.52	4.21894014927433e-09
7929511	953	ENTPD1	rs2051052	10	0	34.52	4.21894014927433e-09
7929511	953	ENTPD1	rs3814159	10	0	32.54	1.16764387826498e-08
7929511	953	ENTPD1	rs4582902	10	0	32.54	1.16764387826498e-08
7929511	953	ENTPD1	rs11188513	10	0.000519801156873447	20.62	5.60079502911592e-06
7929511	953	ENTPD1	rs10882651	10	0.000868070035793634	19.46	1.02728583053231e-05
7929511	953	ENTPD1	rs535449	10	0.0010546564934482	19.18	1.18953183557073e-05
7929511	953	ENTPD1	rs501819	10	0.0010546564934482	19.18	1.18953183557073e-05
7929511	953	ENTPD1	rs10882649	10	0.0086362079450622	14.62	0.000131511420619718
7929511	953	ENTPD1	rs11188484	10	0.0086362079450622	14.62	0.000131511420619718
7929511	953	ENTPD1	rs3192654	10	0.0125163817649031	13.8	0.000203336229894922
7929511	953	ENTPD1	rs4258314	10	0.015106954466625	13.37	0.000255681354743746
7929511	953	ENTPD1	rs7074866	10	0.0201686757827071	12.75	0.000356009163215547
7929511	953	ENTPD1	rs3949478	10	0.0288747423441323	11.96	0.000543548707239421
7929511	953	ENTPD1	rs10748634	10	0.0367249652072073	11.43	0.000722676857441187
7944751	79864	C11orf63	rs7114583	11	0	36.39	1.61529857957781e-09
7944751	79864	C11orf63	rs2140151	11	0.0148648860038758	13.41	0.000250286414324604
7944751	79864	C11orf63	rs2272094	11	0.0148648860038758	13.41	0.000250286414324604
8023871	284273	ZADH2	rs2292233	18	0	36.25	1.73560010630454e-09
8023871	284273	ZADH2	rs1132845	18	0	36.25	1.73560010630454e-09
8023871	284273	ZADH2	rs7230037	18	0	36.25	1.73560010630454e-09
8023871	284273	ZADH2	rs9240	18	0	35.84	2.14204645998802e-09
8023871	284273	ZADH2	rs1866730	18	0.000708658178040104	19.91	8.11746152467788e-06
8023871	284273	ZADH2	rs787583	18	0.00151756514246724	18.16	2.03100116783891e-05
8023871	284273	ZADH2	rs4891050	18	0.0331576821075064	11.65	0.000642025349825136
8023871	284273	ZADH2	rs7231415	18	0.0471062110668599	10.84	0.000993307326473602
8140144	155368	WBSCR27	rs6949053	7	0	36.25	1.73560010630454e-09
8140144	155368	WBSCR27	rs13223593	7	0	34.85	3.56109561877947e-09
8140144	155368	WBSCR27	rs11770024	7	0	33.41	7.46391952770018e-09
8140144	155368	WBSCR27	rs11767129	7	0	33.41	7.46391952770018e-09
8140144	155368	WBSCR27	rs4255023	7	1.12567478042561e-05	31.77	1.73552853120693e-08
8140144	155368	WBSCR27	rs8629	7	1.12567478042561e-05	31.77	1.73552853120693e-08
8140144	155368	WBSCR27	rs1127155	7	1.12567478042561e-05	31.77	1.73552853120693e-08
8140144	155368	WBSCR27	rs9691413	7	1.12567478042561e-05	31.77	1.73552853120693e-08
8140144	155368	WBSCR27	rs6968360	7	1.12567478042561e-05	31.77	1.73552853120693e-08
8140144	155368	WBSCR27	rs10232827	7	1.94100304300485e-05	30.66	3.07438012371131e-08
8140144	155368	WBSCR27	rs6460055	7	1.94100304300485e-05	30.66	3.07438012371131e-08
8140144	155368	WBSCR27	rs13232536	7	1.72497616995374e-05	29.5	5.59167025412494e-08
8140144	155368	WBSCR27	rs7796838	7	2.34382562741746e-05	28.79	8.06665420484829e-08
8140144	155368	WBSCR27	rs7455225	7	0.000327766020017632	21.5	3.53828663066823e-06
8140144	155368	WBSCR27	rs12536661	7	0.000381137531731871	21.21	4.11611313919612e-06
8140144	155368	WBSCR27	rs13244770	7	0.00049766648122239	20.8	5.09829637343731e-06
8140144	155368	WBSCR27	rs11767926	7	0.00049766648122239	20.8	5.09829637343731e-06
8140144	155368	WBSCR27	rs9647713	7	0.000905639463462754	19.41	1.0545344016382e-05
8140144	155368	WBSCR27	rs11763011	7	0.00197884615085228	17.59	2.74025523859532e-05
8140144	155368	WBSCR27	rs11764572	7	0.00887475403609678	14.55	0.000136488652783994
8140144	155368	WBSCR27	rs11979807	7	0.00887475403609678	14.55	0.000136488652783994
8140144	155368	WBSCR27	rs6460052	7	0.01075937214526	14.14	0.000169696729464101
8140144	155368	WBSCR27	rs10266412	7	0.01075937214526	14.14	0.000169696729464101
8140144	155368	WBSCR27	rs4484568	7	0.01075937214526	14.14	0.000169696729464101
8140144	155368	WBSCR27	rs4131376	7	0.01075937214526	14.14	0.000169696729464101
8140144	155368	WBSCR27	rs6979031	7	0.01075937214526	14.14	0.000169696729464101
8126452	5190	PEX6	rs6941212	6	0	36	1.97317529007539e-09
8126452	5190	PEX6	rs1129187	6	0	36	1.97317529007539e-09
8126452	5190	PEX6	rs2395943	6	1.00181414232191e-05	30.91	2.7027553573559e-08
8126452	5190	PEX6	rs9471976	6	1.6438277855402e-05	29.24	6.39453914307287e-08
8126452	5190	PEX6	rs3763236	6	8.65361968397684e-05	24.67	6.80350214769725e-07
8126452	5190	PEX6	rs2234185	6	0.00237592267079152	17.27	3.24266237346818e-05
8126452	5190	PEX6	rs13199873	6	0.00953886648789512	14.39	0.000148589302156604
8126452	5190	PEX6	rs4711731	6	0.0138985626962093	13.56	0.000231057097157748
8126452	5190	PEX6	rs9381225	6	0.0177632458245758	13.02	0.000308181815531849
8126452	5190	PEX6	rs9462853	6	0.0222917195899333	12.54	0.000398332301207575
8126452	5190	PEX6	rs9471969	6	0.0287220294130641	11.97	0.000540639413892149
8079598	51385	ZNF589	rs1045482	3	0	35.8	2.186478960523e-09
8079598	51385	ZNF589	rs13068265	3	1.92837311310108e-05	30.56	3.2369910389184e-08
8079598	51385	ZNF589	rs745116	3	1.88940237106491e-05	30.36	3.58852198120735e-08
8079598	51385	ZNF589	rs13059037	3	1.88940237106491e-05	30.36	3.58852198120735e-08
8079598	51385	ZNF589	rs11710861	3	1.88940237106491e-05	30.36	3.58852198120735e-08
8079598	51385	ZNF589	rs11709691	3	1.88940237106491e-05	30.36	3.58852198120735e-08
8079598	51385	ZNF589	rs11718329	3	1.88940237106491e-05	30.36	3.58852198120735e-08
8079598	51385	ZNF589	rs3937	3	1.88940237106491e-05	30.36	3.58852198120735e-08
8079598	51385	ZNF589	rs3197223	3	2.05890044328521e-05	27.27	1.76935436997349e-07
8079598	51385	ZNF589	rs4479622	3	2.52650279357576e-05	26.41	2.76107322766399e-07
8079598	51385	ZNF589	rs13085251	3	2.52650279357576e-05	26.41	2.76107322766399e-07
8079598	51385	ZNF589	rs11706277	3	2.52650279357576e-05	26.41	2.76107322766399e-07
8079598	51385	ZNF589	rs11718350	3	2.52650279357576e-05	26.41	2.76107322766399e-07
8079598	51385	ZNF589	rs11716371	3	2.52650279357576e-05	26.41	2.76107322766399e-07
8079598	51385	ZNF589	rs11710257	3	2.52650279357576e-05	26.41	2.76107322766399e-07
8079598	51385	ZNF589	rs12496784	3	8.96599030911745e-05	24.49	7.46965158616333e-07
8079598	51385	ZNF589	rs7617773	3	8.96599030911745e-05	24.49	7.46965158616333e-07
8079598	51385	ZNF589	rs2889854	3	0.017218677374799	13.09	0.000296876351565599
8079598	51385	ZNF589	rs6779517	3	0.027782058542822	12.04	0.000520709715916055
8025470	162998	OR7D2	rs13345998	19	0	35.47	2.5900918578353e-09
8025470	162998	OR7D2	rs12609243	19	0.000807948317553021	19.66	9.25178607997454e-06
8025470	162998	OR7D2	rs12608694	19	0.000807948317553021	19.66	9.25178607997454e-06
8025470	162998	OR7D2	rs917707	19	0.000886592492697433	19.44	1.03809938400423e-05
8025470	162998	OR7D2	rs10415904	19	0.00353125478126731	16.48	4.9165983987176e-05
8025470	162998	OR7D2	rs2240927	19	0.0177632458245758	13.02	0.000308181815531849
8041644	130271	PLEKHH2	rs12473033	2	0	35.44	2.63029328385889e-09
8041644	130271	PLEKHH2	rs9309103	2	0	35.44	2.63029328385889e-09
8041644	130271	PLEKHH2	rs3828297	2	1.00411396712054e-05	30.94	2.66129792626406e-08
8041644	130271	PLEKHH2	rs2888878	2	1.62506985251271e-05	29.15	6.69857437849136e-08
8041644	130271	PLEKHH2	rs7571775	2	2.05205525059178e-05	27.25	1.78775129748047e-07
8041644	130271	PLEKHH2	rs6710610	2	1.94422603763909e-05	26.6	2.50243753409654e-07
8041644	130271	PLEKHH2	rs6736105	2	3.60167336100279e-05	25.98	3.44972705484545e-07
8041644	130271	PLEKHH2	rs9309105	2	0.000129217673250116	23.81	1.06328618716075e-06
8041644	130271	PLEKHH2	rs6716337	2	0.000664060374568684	20.06	7.50500626135369e-06
8041644	130271	PLEKHH2	rs13412979	2	0.000664060374568684	20.06	7.50500626135369e-06
8041644	130271	PLEKHH2	rs10179648	2	0.00710447715173422	15.02	0.000106377806753906
8041644	130271	PLEKHH2	rs7558302	2	0.00880225719708112	14.57	0.000135047541132573
8041644	130271	PLEKHH2	rs6740739	2	0.0342772168243484	11.58	0.000666649416127071
8041644	130271	PLEKHH2	rs919688	2	0.0348052973250053	11.55	0.000677492567665972
8041644	130271	PLEKHH2	rs7571080	2	0.0348052973250053	11.55	0.000677492567665972
7895588	4735	SEPT2	rs11681497	2	0	35.41	2.6711195527375e-09
7895588	4735	SEPT2	rs757978	2	0	35.41	2.6711195527375e-09
7895588	4735	SEPT2	rs10933553	2	0.0144361731809521	13.48	0.000241119801670391
7895588	4735	SEPT2	rs7559564	2	0.0395171168802657	11.25	0.000796230157590812
8078805	93	ACVR2B	rs7373930	3	0	35.26	2.88496933202939e-09
8078805	93	ACVR2B	rs6599203	3	0	35.01	3.28016417570528e-09
8078805	93	ACVR2B	rs2070988	3	4.13670270235696e-05	25.83	3.72848056546333e-07
8078805	93	ACVR2B	rs2051211	3	0.00036838464084256	21.27	3.98926193628944e-06
8078805	93	ACVR2B	rs564242	3	0.000630628001670789	20.11	7.31133983552827e-06
8078805	93	ACVR2B	rs13085153	3	0.0012761830058596	18.65	1.57047272956228e-05
8078805	93	ACVR2B	rs2268755	3	0.0012761830058596	18.65	1.57047272956228e-05
8078805	93	ACVR2B	rs7374458	3	0.0012761830058596	18.65	1.57047272956228e-05
8078805	93	ACVR2B	rs2300669	3	0.0012761830058596	18.65	1.57047272956228e-05
8078805	93	ACVR2B	rs2070489	3	0.001323315876886	18.51	1.69015187761284e-05
8078805	93	ACVR2B	rs2186457	3	0.00217171216673571	17.4	3.02825974369918e-05
8078805	93	ACVR2B	rs11710235	3	0.00248374472600606	17.19	3.38212025328724e-05
8078805	93	ACVR2B	rs196376	3	0.0101243183486982	14.24	0.000160913548981421
8078805	93	ACVR2B	rs196381	3	0.0219912013665848	12.57	0.000391988579109066
8078805	93	ACVR2B	rs1002675	3	0.0307277306812774	11.82	0.000585978600525646
8078805	93	ACVR2B	rs7373805	3	0.0404152665664628	11.19	0.000822393451581314
8078805	93	ACVR2B	rs13074025	3	0.0404152665664628	11.19	0.000822393451581314
8078805	93	ACVR2B	rs4147025	3	0.0404152665664628	11.19	0.000822393451581314
8078805	93	ACVR2B	rs1046048	3	0.042353833568832	11.08	0.000872638006804044
8078805	93	ACVR2B	rs1058945	3	0.042353833568832	11.08	0.000872638006804044
8117243	55604	LRRC16A	rs9366619	6	0	35.07	3.18063344332128e-09
8117243	55604	LRRC16A	rs716797	6	2.13081313202981e-05	26.53	2.59477132569628e-07
8117243	55604	LRRC16A	rs2744229	6	2.54880652286e-05	26.47	2.6766279967209e-07
8117243	55604	LRRC16A	rs2206194	6	2.44887838651354e-05	26.14	3.17537327494236e-07
8117243	55604	LRRC16A	rs11757140	6	0.000330563233209594	21.49	3.55678621175985e-06
8117243	55604	LRRC16A	rs4440453	6	0.000471374818449207	20.9	4.83894595567862e-06
8117243	55604	LRRC16A	rs9467471	6	0.000486573231991396	20.85	4.96692257819107e-06
8117243	55604	LRRC16A	rs215012	6	0.000609329282043403	20.19	7.01185305129803e-06
8117243	55604	LRRC16A	rs7762836	6	0.00135628489645845	18.43	1.76261038891196e-05
8117243	55604	LRRC16A	rs1569558	6	0.00271452607144594	17	3.73798184017015e-05
8117243	55604	LRRC16A	rs2744235	6	0.00611639990529868	15.34	8.97949545107783e-05
8117243	55604	LRRC16A	rs2328853	6	0.00846822371752627	14.67	0.000128068499674024
8117243	55604	LRRC16A	rs6912426	6	0.0265134054026036	12.14	0.000493517761577487
8117243	55604	LRRC16A	rs9467478	6	0.02701487047492	12.1	0.000504218229449006
8117243	55604	LRRC16A	rs7762537	6	0.0419409175451719	11.1	0.000863277193872524
8117243	55604	LRRC16A	rs2690095	6	0.0468909449461075	10.85	0.000987957570074628
8008566	252983	STXBP4	rs11869638	17	0	34.95	3.382813993339e-09
8008566	252983	STXBP4	rs12947685	17	0	34.95	3.382813993339e-09
8008566	252983	STXBP4	rs4794549	17	0	33.42	7.4256401598324e-09
8008566	252983	STXBP4	rs1026961	17	2.20965942737558e-05	28.02	1.20068092500723e-07
8008566	252983	STXBP4	rs2529499	17	2.09711057904336e-05	27.48	1.58727471028323e-07
8008566	252983	STXBP4	rs12945393	17	2.51179384641274e-05	26.35	2.84818910107092e-07
8008566	252983	STXBP4	rs12165058	17	2.44719352413871e-05	26.12	3.2084341928011e-07
8008566	252983	STXBP4	rs8069447	17	4.14706450660002e-05	25.86	3.67097935134648e-07
8008566	252983	STXBP4	rs244304	17	9.82007767784269e-05	24.3	8.24390623821684e-07
8008566	252983	STXBP4	rs7225949	17	0.000257051331249649	22.12	2.5612735265282e-06
8008566	252983	STXBP4	rs171512	17	0.000346183961830054	21.43	3.66983985864016e-06
8008566	252983	STXBP4	rs9303360	17	0.000532447163772806	20.54	5.83980670668104e-06
8008566	252983	STXBP4	rs244363	17	0.000579764997139846	20.33	6.5170716746806e-06
8008566	252983	STXBP4	rs8080876	17	0.000627388553832022	20.14	7.19755623870984e-06
8008566	252983	STXBP4	rs1564821	17	0.000686275401287673	19.98	7.82564228501068e-06
8008566	252983	STXBP4	rs244292	17	0.000877609839369691	19.45	1.03267839540053e-05
8008566	252983	STXBP4	rs244293	17	0.00126904401118024	18.67	1.55408500164875e-05
8008566	252983	STXBP4	rs244303	17	0.00126904401118024	18.67	1.55408500164875e-05
8008566	252983	STXBP4	rs244298	17	0.00126904401118024	18.67	1.55408500164875e-05
8008566	252983	STXBP4	rs2541240	17	0.00245244323372443	17.21	3.34670051629867e-05
7956261	5939	RBMS2	rs7314300	12	0	34.84	3.57943331187161e-09
7956261	5939	RBMS2	rs10876902	12	0	34.84	3.57943331187161e-09
7956261	5939	RBMS2	rs12368065	12	1.62506985251271e-05	29.15	6.69857437849136e-08
7956261	5939	RBMS2	rs10876891	12	6.6737752155906e-05	25.25	5.03595699128685e-07
7956261	5939	RBMS2	rs12313841	12	0.00028696488915816	21.76	3.08975163284152e-06
7956261	5939	RBMS2	rs2638319	12	0.00028696488915816	21.76	3.08975163284152e-06
7956261	5939	RBMS2	rs7314242	12	0.000363517900175581	21.3	3.92731498312198e-06
7956261	5939	RBMS2	rs11171863	12	0.000363517900175581	21.3	3.92731498312198e-06
7956261	5939	RBMS2	rs7310284	12	0.000781196106391475	19.75	8.82616942133937e-06
7956261	5939	RBMS2	rs10783790	12	0.00166818346232777	17.94	2.27979044132225e-05
7956261	5939	RBMS2	rs2657902	12	0.0022434765547179	17.34	3.12538499481505e-05
7956261	5939	RBMS2	rs2371455	12	0.0117127421810767	13.95	0.00018773765577684
7941936	2950	GSTP1	rs7941648	11	0	34.62	4.00767482280851e-09
7941936	2950	GSTP1	rs6591256	11	0	34.62	4.00767482280851e-09
7941936	2950	GSTP1	rs7106423	11	0	32.21	1.38376716487313e-08
7941936	2950	GSTP1	rs749174	11	1.68060005014795e-05	29.38	5.94884227286155e-08
7941936	2950	GSTP1	rs1871042	11	1.68060005014795e-05	29.38	5.94884227286155e-08
7941936	2950	GSTP1	rs947895	11	1.68060005014795e-05	29.38	5.94884227286155e-08
7941936	2950	GSTP1	rs4891	11	1.60757179436218e-05	29.08	6.94502592988129e-08
7941936	2950	GSTP1	rs1695	11	2.09901021743695e-05	27.5	1.57094505615581e-07
7941936	2950	GSTP1	rs4930430	11	4.50328905317597e-05	25.51	4.40095963239337e-07
7941936	2950	GSTP1	rs11604662	11	0.000207855405746415	22.79	1.80703525480319e-06
7941936	2950	GSTP1	rs4465371	11	0.000826727505918059	19.6	9.54691984523814e-06
7941936	2950	GSTP1	rs614080	11	0.000828066063221666	19.59	9.59701984774124e-06
7941936	2950	GSTP1	rs12790798	11	0.00139912574465049	18.34	1.84786339227091e-05
7941936	2950	GSTP1	rs4024254	11	0.00139912574465049	18.34	1.84786339227091e-05
7941936	2950	GSTP1	rs12421329	11	0.00139912574465049	18.34	1.84786339227091e-05
7941936	2950	GSTP1	rs2276118	11	0.00580635997410772	15.46	8.42698834650494e-05
7941936	2950	GSTP1	rs4148959	11	0.0318697419053538	11.74	0.000611710236759771
7941936	2950	GSTP1	rs4930461	11	0.0337163655669816	11.61	0.000655981525612037
7941936	2950	GSTP1	rs7124513	11	0.0337163655669816	11.61	0.000655981525612037
7941936	2950	GSTP1	rs10896186	11	0.040576929316934	11.18	0.000826837724550976
7898594	3362	HTR6	rs7533981	1	0	34.61	4.02831562785682e-09
7898594	3362	HTR6	rs10159394	1	0	34.61	4.02831562785682e-09
7898594	3362	HTR6	rs4515815	1	0	34.61	4.02831562785682e-09
7898594	3362	HTR6	rs9064	1	0	33.54	6.98133826231968e-09
7898594	3362	HTR6	rs9659997	1	1.10334912838317e-05	31.44	2.05699282459919e-08
7898594	3362	HTR6	rs10799831	1	1.85407937068347e-05	30.2	3.89709467388044e-08
7898594	3362	HTR6	rs11582254	1	1.85407937068347e-05	30.2	3.89709467388044e-08
7898594	3362	HTR6	rs6689496	1	1.85407937068347e-05	30.2	3.89709467388044e-08
7898594	3362	HTR6	rs1883567	1	2.1541402416374e-05	27.7	1.41662711004359e-07
7898594	3362	HTR6	rs6699866	1	1.95480596356619e-05	26.64	2.45116151623772e-07
7898594	3362	HTR6	rs1115163	1	0.00187410470712264	17.67	2.62737951298483e-05
7898594	3362	HTR6	rs2294630	1	0.00637430086385176	15.25	9.41767558985692e-05
7898594	3362	HTR6	rs3934191	1	0.00706068561543245	15.04	0.000105256460816211
7898594	3362	HTR6	rs3087566	1	0.0113213614166771	14.02	0.000180876482574056
7898594	3362	HTR6	rs753612	1	0.0196255066890086	12.81	0.000344771570610167
7894527	4735	SEPT2	rs11681497	2	0	34.41	4.46423701699643e-09
7894527	4735	SEPT2	rs757978	2	0	34.41	4.46423701699643e-09
7894527	4735	SEPT2	rs10933553	2	0.00194673506979057	17.61	2.71158744165959e-05
7894527	4735	SEPT2	rs7559564	2	0.00781588816522312	14.83	0.000117649036627626
7945071	55572	FOXRED1	rs627911	11	0	34.41	4.46423701699643e-09
7945071	55572	FOXRED1	rs1786702	11	0	34.41	4.46423701699643e-09
7945071	55572	FOXRED1	rs637462	11	1.92986118355078e-05	30.62	3.13841874123472e-08
7945071	55572	FOXRED1	rs574198	11	1.76289916882669e-05	29.65	5.17526297574231e-08
7945071	55572	FOXRED1	rs587891	11	1.76289916882669e-05	29.65	5.17526297574231e-08
7945071	55572	FOXRED1	rs625413	11	1.76289916882669e-05	29.65	5.17526297574231e-08
7945071	55572	FOXRED1	rs670154	11	2.3139415338225e-05	28.61	8.85238381264582e-08
7945071	55572	FOXRED1	rs11220409	11	2.02517059617709e-05	27.12	1.91209488407849e-07
7945071	55572	FOXRED1	rs530587	11	9.96922486284116e-05	24.17	8.81954717641255e-07
7945071	55572	FOXRED1	rs611151	11	0.000359577325192648	21.33	3.86633326002853e-06
7945071	55572	FOXRED1	rs646358	11	0.00039103202755887	21.18	4.18104880846428e-06
7945071	55572	FOXRED1	rs582037	11	0.000630628001670789	20.11	7.31133983552827e-06
7945071	55572	FOXRED1	rs683800	11	0.000969134686560392	19.31	1.11122839884073e-05
7945071	55572	FOXRED1	rs601580	11	0.00125920837786474	18.72	1.51386312937944e-05
7945071	55572	FOXRED1	rs624259	11	0.00131492274030004	18.56	1.64639238348911e-05
7945071	55572	FOXRED1	rs567606	11	0.00204334341233473	17.54	2.81326440892637e-05
7945071	55572	FOXRED1	rs583697	11	0.00225512055184846	17.33	3.14187425724813e-05
7945071	55572	FOXRED1	rs512577	11	0.00596886955831081	15.4	8.69882938920677e-05
7945071	55572	FOXRED1	rs555228	11	0.0222917195899333	12.54	0.000398332301207575
7945071	55572	FOXRED1	rs2848583	11	0.0365383635178302	11.44	0.000718797910643904
7945071	55572	FOXRED1	rs629882	11	0.0453724726869216	10.93	0.000946194957319327
7893512	3735	KARS	rs1874022	16	0	34.19	4.99851537144655e-09
7893512	3735	KARS	rs6564270	16	1.86369495847673e-05	30.24	3.81754453418801e-08
7893512	3735	KARS	rs964632	16	0.000618452625654227	20.17	7.08555011087138e-06
7893512	3735	KARS	rs7189895	16	0.000792896360577498	19.72	8.96581155322679e-06
7893512	3735	KARS	rs3784934	16	0.00159334736397014	18.05	2.15178643781202e-05
7893512	3735	KARS	rs2550886	16	0.00423053839157618	16.15	5.85185695899184e-05
7893512	3735	KARS	rs2550887	16	0.00482047693352153	15.88	6.74881487824496e-05
7893512	3735	KARS	rs2550911	16	0.00482047693352153	15.88	6.74881487824496e-05
7893512	3735	KARS	rs2641801	16	0.00503695930084515	15.77	7.15277464697272e-05
7893512	3735	KARS	rs6564267	16	0.0123265576541741	13.83	0.000200115372719061
7893512	3735	KARS	rs2641804	16	0.0147328742071943	13.43	0.000247632114738288
7893512	3735	KARS	rs2641806	16	0.0159954811037941	13.24	0.000274037909602573
7893512	3735	KARS	rs2641805	16	0.0163916906597574	13.18	0.000282952756437626
7893512	3735	KARS	rs2738808	16	0.0163916906597574	13.18	0.000282952756437626
7893512	3735	KARS	rs7199936	16	0.0163916906597574	13.18	0.000282952756437626
8007949	124989	EFCAB13	rs11867253	17	0	34.05	5.37139084621919e-09
8007949	124989	EFCAB13	rs2317676	17	0	34.05	5.37139084621919e-09
8007949	124989	EFCAB13	rs12709458	17	0.00281785081664492	16.92	3.89886203778317e-05
8007949	124989	EFCAB13	rs4525555	17	0.0197902928034586	12.79	0.000348477119246869
8007949	124989	EFCAB13	rs2292699	17	0.0307277306812774	11.82	0.000585978600525646
7994102	84516	DCTN5	rs34514	16	0	34.03	5.42688600832586e-09
7994102	84516	DCTN5	rs7588	16	0	34.03	5.42688600832586e-09
7994102	84516	DCTN5	rs35586	16	0	33.06	8.93582727020647e-09
7994102	84516	DCTN5	rs249869	16	8.94730603761866e-05	24.47	7.54759364306683e-07
7994102	84516	DCTN5	rs26760	16	8.94730603761866e-05	24.47	7.54759364306683e-07
7994102	84516	DCTN5	rs13330119	16	0.00266401120307237	17.07	3.60269399303486e-05
7994102	84516	DCTN5	rs16940342	16	0.00266401120307237	17.07	3.60269399303486e-05
7994102	84516	DCTN5	rs1610	16	0.00314491712618497	16.7	4.37809984773183e-05
7994102	84516	DCTN5	rs152454	16	0.00314491712618497	16.7	4.37809984773183e-05
7994102	84516	DCTN5	rs26763	16	0.0232100081387483	12.45	0.000417991819919652
7994102	84516	DCTN5	rs11642395	16	0.0488497116434772	10.75	0.00104279319090085
7994102	84516	DCTN5	rs11643602	16	0.0488497116434772	10.75	0.00104279319090085
7994102	84516	DCTN5	rs7187920	16	0.0488497116434772	10.75	0.00104279319090085
7994102	84516	DCTN5	rs120962	16	0.0488497116434772	10.75	0.00104279319090085
8055697	375287	RBM43	rs4665114	2	0	33.91	5.77212585101889e-09
8055697	375287	RBM43	rs2271811	2	0	33.91	5.77212585101889e-09
8055697	375287	RBM43	rs289904	2	0	33.2	8.31505322537334e-09
8055697	375287	RBM43	rs11730	2	0	32.56	1.15568958796992e-08
8055697	375287	RBM43	rs1048135	2	0	32.56	1.15568958796992e-08
8055697	375287	RBM43	rs4664349	2	1.90588227142606e-05	30.39	3.5334500778973e-08
8055697	375287	RBM43	rs6726634	2	1.69509814822807e-05	29.43	5.79732331442309e-08
8055697	375287	RBM43	rs12471886	2	0.000209794398626851	22.67	1.92347629041238e-06
8055697	375287	RBM43	rs3771886	2	0.000407217212125014	21.14	4.26923174922987e-06
8055697	375287	RBM43	rs2278089	2	0.000532063731207443	20.51	5.93205261558505e-06
8055697	375287	RBM43	rs4664356	2	0.000532631605059132	20.47	6.05732637404157e-06
8055697	375287	RBM43	rs289862	2	0.00131741725619757	18.55	1.65505228665311e-05
8055697	375287	RBM43	rs289853	2	0.00167915326336807	17.92	2.30387296049618e-05
8055697	375287	RBM43	rs289848	2	0.00171333359687107	17.87	2.36520353340758e-05
8055697	375287	RBM43	rs12466578	2	0.00406268618793865	16.22	5.63955753341649e-05
8055697	375287	RBM43	rs2271813	2	0.0100504140274555	14.26	0.000159212618609452
8055697	375287	RBM43	rs10490522	2	0.0140075604183377	13.54	0.000233532394669139
8055697	375287	RBM43	rs10193255	2	0.0296381053199965	11.9	0.000561339441359351
8055697	375287	RBM43	rs403973	2	0.0446803933165002	10.96	0.000930998169393971
8121144	79694	MANEA	rs6932267	6	0	33.82	6.04541640646803e-09
8121144	79694	MANEA	rs9387603	6	0	33.82	6.04541640646803e-09
8121144	79694	MANEA	rs12333032	6	0	33.82	6.04541640646803e-09
8121144	79694	MANEA	rs9374586	6	7.03779201972305e-06	32.07	1.48716162756172e-08
8121144	79694	MANEA	rs12525999	6	2.08370956966799e-05	27.34	1.70644642750547e-07
8121144	79694	MANEA	rs12525680	6	0.000121222460178928	23.89	1.020002355674e-06
8121144	79694	MANEA	rs9400554	6	0.00011999506639188	23.82	1.05777654082462e-06
8121144	79694	MANEA	rs9375155	6	0.000204262101324472	22.91	1.6976635524187e-06
8121144	79694	MANEA	rs4448101	6	0.000438156987045326	21.03	4.52147913385146e-06
8121144	79694	MANEA	rs9320526	6	0.000846346934630272	19.52	9.95519009505004e-06
8121144	79694	MANEA	rs9487909	6	0.00196236875246396	17.6	2.72588346940366e-05
8121144	79694	MANEA	rs1007603	6	0.00867268779469328	14.61	0.000132211108336988
8121144	79694	MANEA	rs729278	6	0.0493444790053246	10.72	0.00105983672290959
7907439	9588	PRDX6	rs4405161	1	0	33.74	6.29920212186421e-09
7907439	9588	PRDX6	rs7517497	1	0.000532598624948159	20.52	5.90114260478801e-06
7907439	9588	PRDX6	rs4554754	1	0.030563595780457	11.83	0.000582839943179275
7907439	9588	PRDX6	rs1359460	1	0.0375605419195278	11.38	0.000742391172649204
8049969	26751	SH3YL1	rs7605824	2	0	33.74	6.29920212186421e-09
8049969	26751	SH3YL1	rs17714252	2	0	33.74	6.29920212186421e-09
8049969	26751	SH3YL1	rs2290911	2	0	33.06	8.93582727020647e-09
8049969	26751	SH3YL1	rs3791221	2	0	33.06	8.93582727020647e-09
8049969	26751	SH3YL1	rs9213	2	2.31937480210423e-05	28.63	8.76142324679189e-08
8049969	26751	SH3YL1	rs6721594	2	9.08283580920732e-05	24.64	6.91023989021439e-07
8049969	26751	SH3YL1	rs7583166	2	0.000720678865651105	19.86	8.33256970140704e-06
8049969	26751	SH3YL1	rs7565795	2	0.00580635997410772	15.46	8.42698834650494e-05
8049969	26751	SH3YL1	rs366330	2	0.00739024690547835	14.93	0.000111574549918584
8049969	26751	SH3YL1	rs6710764	2	0.0258626355488423	12.2	0.000477895158568766
8049969	26751	SH3YL1	rs7556816	2	0.0409338584464987	11.16	0.000835799229945754
8049969	26751	SH3YL1	rs3828329	2	0.0409338584464987	11.16	0.000835799229945754
8006409	8851	CDK5R1	rs11656631	17	0	33.72	6.36429858235979e-09
8006409	8851	CDK5R1	rs11655031	17	1.00293265839868e-05	30.92	2.68886482247232e-08
8006409	8851	CDK5R1	rs4287613	17	1.98621772256625e-05	26.86	2.18739578054214e-07
8006409	8851	CDK5R1	rs1018866	17	9.66873004499158e-05	24.2	8.6832280854547e-07
8006409	8851	CDK5R1	rs12162135	17	0.00032426079332657	21.51	3.51988359689623e-06
8006409	8851	CDK5R1	rs756787	17	0.0026472074097992	17.08	3.58377312396627e-05
8006409	8851	CDK5R1	rs2249246	17	0.00513157006915239	15.73	7.30562589109567e-05
8006409	8851	CDK5R1	rs4523973	17	0.0100504140274555	14.26	0.000159212618609452
8006409	8851	CDK5R1	rs4132610	17	0.0105374854371227	14.18	0.000166126946049492
8006409	8851	CDK5R1	rs756785	17	0.0105374854371227	14.18	0.000166126946049492
8006409	8851	CDK5R1	rs2285428	17	0.0105374854371227	14.18	0.000166126946049492
8006409	8851	CDK5R1	rs4794921	17	0.0201686757827071	12.75	0.000356009163215547
7936949	55760	DHX32	rs10901457	10	0	33.51	7.08985331851262e-09
7936949	55760	DHX32	rs10794042	10	0	33.21	8.2724016900931e-09
7936949	55760	DHX32	rs10901476	10	0	33.21	8.2724016900931e-09
7936949	55760	DHX32	rs10794031	10	0	32.84	1.00064495459249e-08
7936949	55760	DHX32	rs10901431	10	0	32.1	1.46437314486401e-08
7936949	55760	DHX32	rs10901432	10	0	32.1	1.46437314486401e-08
7936949	55760	DHX32	rs3740179	10	0	32.1	1.46437314486401e-08
7936949	55760	DHX32	rs10901436	10	0	32.1	1.46437314486401e-08
7936949	55760	DHX32	rs10901437	10	0	32.1	1.46437314486401e-08
7936949	55760	DHX32	rs10510149	10	0	32.1	1.46437314486401e-08
7936949	55760	DHX32	rs10794024	10	0	32.1	1.46437314486401e-08
7936949	55760	DHX32	rs3781058	10	1.09541651284258e-05	31.4	2.0998090499014e-08
7936949	55760	DHX32	rs4075326	10	1.94544433125706e-05	30.73	2.96544613455674e-08
7936949	55760	DHX32	rs10901423	10	0.000440102616841933	21.02	4.54513951960957e-06
7936949	55760	DHX32	rs10901430	10	0.00619068224218452	15.32	9.07506154798774e-05
7936949	55760	DHX32	rs10794029	10	0.00633528755700176	15.27	9.31847872011001e-05
7936949	55760	DHX32	rs2176101	10	0.00895904867215437	14.53	0.00013794524860268
7936949	55760	DHX32	rs10794041	10	0.00895904867215437	14.53	0.00013794524860268
7936949	55760	DHX32	rs10794023	10	0.0163149978831245	13.19	0.00028144689796916
7936949	55760	DHX32	rs11244672	10	0.0233389905950872	12.44	0.000420235783146286
7936949	55760	DHX32	rs11244626	10	0.027189005689393	12.08	0.000509655975403886
7936949	55760	DHX32	rs2296832	10	0.027189005689393	12.08	0.000509655975403886
7936949	55760	DHX32	rs1878029	10	0.0303994608796366	11.84	0.00057971825962413
7895409	10944	C11orf58	rs10766338	11	0	33.5	7.12639911464391e-09
7895409	10944	C11orf58	rs2352663	11	0	33.5	7.12639911464391e-09
7895409	10944	C11orf58	rs11024029	11	0	33.5	7.12639911464391e-09
7895409	10944	C11orf58	rs11024041	11	0.00118684037487	18.87	1.39936161146718e-05
7895409	10944	C11orf58	rs217765	11	0.0287220294130641	11.97	0.000540639413892149
8027312	353088	ZNF429	rs8112960	19	0	33.43	7.3875574091343e-09
8027312	353088	ZNF429	rs4808279	19	0.000354196400209695	21.39	3.7472053443558e-06
8027312	353088	ZNF429	rs12151222	19	0.00136087617304146	18.42	1.77188442771163e-05
8027312	353088	ZNF429	rs2968084	19	0.00158729714311903	18.06	2.1405139859148e-05
8027312	353088	ZNF429	rs951162	19	0.00222343942449215	17.35	3.10898270321606e-05
8027312	353088	ZNF429	rs2937161	19	0.00256062498805653	17.14	3.4723268956437e-05
8027312	353088	ZNF429	rs2650778	19	0.00318278667243601	16.68	4.42450075662803e-05
8027312	353088	ZNF429	rs2650786	19	0.00318278667243601	16.68	4.42450075662803e-05
8027312	353088	ZNF429	rs1984771	19	0.00318278667243601	16.68	4.42450075662803e-05
8027312	353088	ZNF429	rs11085455	19	0.00318278667243601	16.68	4.42450075662803e-05
8027312	353088	ZNF429	rs8113074	19	0.00522627217084216	15.68	7.5013194665459e-05
8027312	353088	ZNF429	rs1401926	19	0.0118321758868906	13.92	0.000190757856102902
8089993	54554	WDR5B	rs3749213	3	0	33.42	7.4256401598324e-09
8089993	54554	WDR5B	rs10934592	3	0	33.42	7.4256401598324e-09
8089993	54554	WDR5B	rs6780306	3	0	33.42	7.4256401598324e-09
8089993	54554	WDR5B	rs6438726	3	1.14705711721737e-05	31.91	1.61483668894861e-08
8089993	54554	WDR5B	rs4678192	3	0.00161815970953305	18.02	2.18596291675802e-05
8089993	54554	WDR5B	rs1127343	3	0.00387314363962963	16.3	5.40639514973283e-05
8089993	54554	WDR5B	rs7628690	3	0.0068367200316498	15.11	0.000101424595918915
8089993	54554	WDR5B	rs3828361	3	0.0068367200316498	15.11	0.000101424595918915
8089993	54554	WDR5B	rs13320117	3	0.0105374854371227	14.18	0.000166126946049492
8089993	54554	WDR5B	rs10934586	3	0.0247496733175085	12.3	0.000452958293923552
8089993	54554	WDR5B	rs6438722	3	0.0372599393989558	11.4	0.000734441059785543
8089993	54554	WDR5B	rs17589	3	0.0372599393989558	11.4	0.000734441059785543
7896654	4869	NPM1	rs11134696	5	0	33.38	7.5799475290561e-09
7896654	4869	NPM1	rs10463007	5	0	33.35	7.69778200865042e-09
7896654	4869	NPM1	rs28411384	5	1.97983034569134e-05	26.82	2.23314194237112e-07
7896654	4869	NPM1	rs12189191	5	1.97983034569134e-05	26.82	2.23314194237112e-07
7896654	4869	NPM1	rs11745536	5	0.0252561644062213	12.25	0.00046525815807105
7896654	4869	NPM1	rs4302608	5	0.0252561644062213	12.25	0.00046525815807105
8103998	55325	UFSP2	rs6845326	4	0	33.3	7.89826392519694e-09
8103998	55325	UFSP2	rs4862523	4	0	33.3	7.89826392519694e-09
8103998	55325	UFSP2	rs11934546	4	1.85979443142625e-05	30.22	3.85711414958983e-08
8103998	55325	UFSP2	rs12500107	4	1.7305219265329e-05	29.53	5.50578601519061e-08
8103998	55325	UFSP2	rs10000918	4	0.00355488738273808	16.47	4.94259981903701e-05
8103998	55325	UFSP2	rs4862524	4	0.00467440365722085	15.95	6.50377788222436e-05
8103998	55325	UFSP2	rs1288549	4	0.00582693200831657	15.45	8.47169431099576e-05
8103998	55325	UFSP2	rs3822302	4	0.0086362079450622	14.62	0.000131511420619718
8103998	55325	UFSP2	rs2028701	4	0.012744006428972	13.76	0.000207712104528052
8103998	55325	UFSP2	rs1031128	4	0.0154122674915703	13.33	0.00026119351965302
8103998	55325	UFSP2	rs10030392	4	0.0157524455630156	13.27	0.00026968720566305
8103998	55325	UFSP2	rs1288572	4	0.0174005899835841	13.07	0.000300063133861772
7947274	744	MPPED2	rs3781852	11	0	33.29	7.93898353891947e-09
7947274	744	MPPED2	rs3824982	11	1.1221503941692e-05	31.63	1.86525704883502e-08
7947274	744	MPPED2	rs12281369	11	0.00117495342798676	18.89	1.38476670978214e-05
7947274	744	MPPED2	rs7119684	11	0.00117495342798676	18.89	1.38476670978214e-05
7947274	744	MPPED2	rs521069	11	0.00497152499080895	15.8	7.04025082747358e-05
7947274	744	MPPED2	rs2045528	11	0.00499096630808603	15.79	7.07755952561944e-05
8164853	28	ABO	rs4246170	9	0	33.24	8.14575726618635e-09
8164853	28	ABO	rs7853989	9	2.33970328487914e-05	28.78	8.10841262922798e-08
8164853	28	ABO	rs8176722	9	2.33970328487914e-05	28.78	8.10841262922798e-08
8164853	28	ABO	rs11244034	9	0.00164583375193366	17.99	2.22068479787603e-05
8164853	28	ABO	rs3761821	9	0.00708258138358334	15.03	0.000105815638847168
8164853	28	ABO	rs7864821	9	0.00708258138358334	15.03	0.000105815638847168
8164853	28	ABO	rs9919007	9	0.0178542922035311	13.01	0.000309831941764685
8164853	28	ABO	rs9411468	9	0.0178542922035311	13.01	0.000309831941764685
8164853	28	ABO	rs9411471	9	0.0178542922035311	13.01	0.000309831941764685
8164853	28	ABO	rs7046863	9	0.0178542922035311	13.01	0.000309831941764685
8164853	28	ABO	rs9411367	9	0.0226633517563051	12.5	0.000406952017444959
8164853	28	ABO	rs886082	9	0.0229438474779623	12.47	0.00041354009261757
7917276	23566	LPAR3	rs12023575	1	0	33.14	8.57562772373404e-09
7917276	23566	LPAR3	rs4907110	1	0.000486573231991396	20.85	4.96692257819107e-06
7917276	23566	LPAR3	rs10873661	1	0.0238929001082345	12.38	0.000433957150545919
8110589	57472	CNOT6	rs10052782	5	0	33.07	8.8899864097221e-09
8110589	57472	CNOT6	rs10085025	5	0.00140286151745618	18.33	1.85758807523215e-05
8110589	57472	CNOT6	rs307803	5	0.0374304957807609	11.39	0.00073840530611424
8129363	51020	HDDC2	rs9491360	6	0	33.07	8.8899864097221e-09
8129363	51020	HDDC2	rs12523848	6	0	33.07	8.8899864097221e-09
8129363	51020	HDDC2	rs9491388	6	2.01472810048672e-05	27	2.03455461454443e-07
8129363	51020	HDDC2	rs9388421	6	0.00039103202755887	21.18	4.18104880846428e-06
8129363	51020	HDDC2	rs1040803	6	0.000711310116363448	19.9	8.16003250439109e-06
8129363	51020	HDDC2	rs9482647	6	0.00519673106669097	15.7	7.42241702513241e-05
8129363	51020	HDDC2	rs9321026	6	0.00521034147498118	15.69	7.46176333198714e-05
8129363	51020	HDDC2	rs2275623	6	0.00537934702808679	15.61	7.78418303096273e-05
8129363	51020	HDDC2	rs3823219	6	0.00906659684253005	14.5	0.000140159542629564
8129363	51020	HDDC2	rs6935961	6	0.0108056286384254	14.13	0.000170601183355712
8129363	51020	HDDC2	rs564373	6	0.0112753454584081	14.03	0.000179917150200662
8129363	51020	HDDC2	rs9482644	6	0.0186713113656046	12.92	0.000325089860071051
8129363	51020	HDDC2	rs481706	6	0.0244199513044774	12.33	0.000445736407512023
8129363	51020	HDDC2	rs474688	6	0.0281107028248822	12.01	0.000529158574455661
7895340	10594	PRPF8	rs11078563	17	0	33.05	8.9819048772194e-09
7895340	10594	PRPF8	rs7503397	17	0	33.05	8.9819048772194e-09
7895340	10594	PRPF8	rs11078564	17	4.14706450660002e-05	25.86	3.67097935134648e-07
7895340	10594	PRPF8	rs16950948	17	0.000571102876172076	20.38	6.34898823379772e-06
8133770	57639	CCDC146	rs10488499	7	0	32.97	9.35919692642617e-09
8133770	57639	CCDC146	rs17230060	7	1.15661054348037e-05	31.95	1.58192373158435e-08
8133770	57639	CCDC146	rs7810066	7	0.0156773930845355	13.28	0.000268252497049916
8133770	57639	CCDC146	rs3930016	7	0.0409338584464987	11.16	0.000835799229945754
8054166	80705	TSGA10	rs11683188	2	0	32.96	9.40746113719818e-09
8054166	80705	TSGA10	rs12613624	2	0	32.96	9.40746113719818e-09
8054166	80705	TSGA10	rs11688004	2	0	32.96	9.40746113719818e-09
8054166	80705	TSGA10	rs2516835	2	0	32.4	1.25486474976151e-08
8054166	80705	TSGA10	rs2632277	2	1.7935142616102e-05	29.88	4.59629638079417e-08
8054166	80705	TSGA10	rs11123761	2	8.54823284459011e-05	25.06	5.55737943091326e-07
8054166	80705	TSGA10	rs11695379	2	8.54823284459011e-05	25.06	5.55737943091326e-07
8054166	80705	TSGA10	rs4588238	2	8.54823284459011e-05	25.06	5.55737943091326e-07
8054166	80705	TSGA10	rs2516829	2	8.54823284459011e-05	25.06	5.55737943091326e-07
8054166	80705	TSGA10	rs2171359	2	8.54823284459011e-05	25.06	5.55737943091326e-07
8054166	80705	TSGA10	rs1563108	2	0.000176600903967375	23.56	1.21078518396291e-06
8054166	80705	TSGA10	rs10181422	2	0.000977349137974435	19.3	1.11706349717374e-05
8054166	80705	TSGA10	rs4851196	2	0.00108545370188779	19.06	1.26672247020768e-05
8054166	80705	TSGA10	rs17760953	2	0.00108545370188779	19.06	1.26672247020768e-05
8054166	80705	TSGA10	rs10181344	2	0.00128169129090458	18.63	1.58703403456554e-05
8054166	80705	TSGA10	rs2045057	2	0.0131916236333274	13.69	0.000215599466954777
8054166	80705	TSGA10	rs4851173	2	0.0216319274126388	12.61	0.000383688505315911
8054166	80705	TSGA10	rs12475034	2	0.0258626355488423	12.2	0.000477895158568766
8130768	8635	RNASET2	rs394522	6	0	32.89	9.75236327035978e-09
8130768	8635	RNASET2	rs2301436	6	2.46579775186457e-05	26.23	3.03077424353298e-07
8130768	8635	RNASET2	rs7749278	6	4.67728534828736e-05	25.76	3.86618605228486e-07
8130768	8635	RNASET2	rs12529876	6	0.000176894045173248	23.58	1.19826525761926e-06
8130768	8635	RNASET2	rs2236313	6	0.000522063210201577	20.59	5.68925170332861e-06
8130768	8635	RNASET2	rs9355610	6	0.00165500186827643	17.97	2.24414003636356e-05
8130768	8635	RNASET2	rs933243	6	0.00165500186827643	17.97	2.24414003636356e-05
8130768	8635	RNASET2	rs2769343	6	0.00580635997410772	15.46	8.42698834650494e-05
8130768	8635	RNASET2	rs3798307	6	0.0269302700386317	12.11	0.000501521354224128
8130768	8635	RNASET2	rs9366076	6	0.0348052973250053	11.55	0.000677492567665972
8130768	8635	RNASET2	rs162298	6	0.038761069892898	11.3	0.000775070909245685
8055702	9111	NMI	rs11730	2	0	32.77	1.03733484592513e-08
8055702	9111	NMI	rs1048135	2	0	32.77	1.03733484592513e-08
8055702	9111	NMI	rs4664349	2	1.09541651284258e-05	31.4	2.0998090499014e-08
8055702	9111	NMI	rs4665114	2	2.28181653924587e-05	28.44	9.66476805911425e-08
8055702	9111	NMI	rs2271811	2	2.28181653924587e-05	28.44	9.66476805911425e-08
8055702	9111	NMI	rs12471886	2	2.18247419786604e-05	27.84	1.31773385413957e-07
8055702	9111	NMI	rs6726634	2	2.0162508160891e-05	27.02	2.01361191113556e-07
8055702	9111	NMI	rs289904	2	9.39067936583709e-05	24.35	8.0326744350159e-07
8055702	9111	NMI	rs3771886	2	0.000318652002712797	21.53	3.48336515057626e-06
8055702	9111	NMI	rs4664356	2	0.000375361347142298	21.22	4.09469358986353e-06
8055702	9111	NMI	rs2278089	2	0.00167313832363221	17.93	2.29179991890723e-05
8055702	9111	NMI	rs12466578	2	0.00416656866808362	16.18	5.75990458671445e-05
8055702	9111	NMI	rs10490522	2	0.0466808542447987	10.86	0.000982636948162923
8053484	8869	ST3GAL5	rs12614498	2	0	32.74	1.05346873151014e-08
8053484	8869	ST3GAL5	rs13020072	2	1.07667603113666e-05	31.35	2.15458697566965e-08
8053484	8869	ST3GAL5	rs2030275	2	1.92419733694994e-05	30.54	3.27053297885869e-08
8053484	8869	ST3GAL5	rs7579946	2	0.00105887449343611	19.16	1.2020608932658e-05
8053484	8869	ST3GAL5	rs1105882	2	0.00207040520831488	17.51	2.85800497611501e-05
8053484	8869	ST3GAL5	rs11690161	2	0.00316259939917062	16.69	4.40123882598368e-05
8053484	8869	ST3GAL5	rs6753123	2	0.00959419994052015	14.38	0.000149380513661162
8053484	8869	ST3GAL5	rs2366946	2	0.0103542181156788	14.21	0.000163499321912546
8053484	8869	ST3GAL5	rs4832202	2	0.0103542181156788	14.21	0.000163499321912546
8053484	8869	ST3GAL5	rs2139200	2	0.0103542181156788	14.21	0.000163499321912546
8053484	8869	ST3GAL5	rs13025142	2	0.0123819549969615	13.82	0.000201183240330766
8053484	8869	ST3GAL5	rs1533605	2	0.0123819549969615	13.82	0.000201183240330766
8053484	8869	ST3GAL5	rs4553826	2	0.0123819549969615	13.82	0.000201183240330766
8053484	8869	ST3GAL5	rs11676487	2	0.0138332448738924	13.57	0.000229829379874383
8053484	8869	ST3GAL5	rs6721125	2	0.0189257800276118	12.89	0.000330342431263391
8053484	8869	ST3GAL5	rs11900847	2	0.0195829312290158	12.82	0.000342933723418452
8053484	8869	ST3GAL5	rs12714154	2	0.0266483469905605	12.13	0.000496171199567146
8053484	8869	ST3GAL5	rs1401383	2	0.0266483469905605	12.13	0.000496171199567146
8053484	8869	ST3GAL5	rs4832219	2	0.0266483469905605	12.13	0.000496171199567146
8053484	8869	ST3GAL5	rs10185207	2	0.0266483469905605	12.13	0.000496171199567146
8053484	8869	ST3GAL5	rs2049015	2	0.0281107028248822	12.01	0.000529158574455661
8053484	8869	ST3GAL5	rs1518987	2	0.0307277306812774	11.82	0.000585978600525646
8053484	8869	ST3GAL5	rs11689401	2	0.0307277306812774	11.82	0.000585978600525646
8053484	8869	ST3GAL5	rs13420465	2	0.0381513854593271	11.34	0.000758553240105475
8053484	8869	ST3GAL5	rs6547636	2	0.0388817263497055	11.29	0.000779256814602957
8053484	8869	ST3GAL5	rs11127000	2	0.0464767670300446	10.87	0.000977345299828185
8112746	55255	WDR41	rs11742115	5	0	32.68	1.08649443823599e-08
8112746	55255	WDR41	rs1123168	5	0	32.62	1.12055718263508e-08
8112746	55255	WDR41	rs10070168	5	0	32.62	1.12055718263508e-08
8112746	55255	WDR41	rs90682	5	1.66314768133635e-05	29.34	6.07290941934305e-08
8112746	55255	WDR41	rs919224	5	2.3347994703608e-05	28.72	8.36355153715982e-08
8112746	55255	WDR41	rs4273585	5	1.97226369957231e-05	26.75	2.31551730630725e-07
8112746	55255	WDR41	rs179815	5	2.51618284664487e-05	26.38	2.80429210287424e-07
8112746	55255	WDR41	rs163032	5	2.51618284664487e-05	26.38	2.80429210287424e-07
8112746	55255	WDR41	rs335622	5	4.61329224437622e-05	25.68	4.0298182896648e-07
8112746	55255	WDR41	rs335625	5	4.54139794659495e-05	25.55	4.31066053134462e-07
8112746	55255	WDR41	rs690280	5	4.99964743321224e-05	25.49	4.44681786225351e-07
8112746	55255	WDR41	rs3846672	5	6.1208754780515e-05	25.28	4.95823372567965e-07
8112746	55255	WDR41	rs6872745	5	8.08204470305996e-05	25.16	5.2765332350565e-07
8112746	55255	WDR41	rs33204	5	0.000121914947505156	23.93	9.99027565759292e-07
8112746	55255	WDR41	rs33198	5	0.000195205146525517	23.34	1.35747410793083e-06
8112746	55255	WDR41	rs335636	5	0.000259969901915533	22.05	2.65639682431917e-06
8112746	55255	WDR41	rs163035	5	0.000259969901915533	22.05	2.65639682431917e-06
8112746	55255	WDR41	rs40594	5	0.000286135861893302	21.74	3.12213037158494e-06
8112746	55255	WDR41	rs335635	5	0.000597572524000364	20.26	6.75991984497313e-06
8112746	55255	WDR41	rs335624	5	0.000788759819263438	19.73	8.91901943196215e-06
8112746	55255	WDR41	rs448293	5	0.000788759819263438	19.73	8.91901943196215e-06
8112746	55255	WDR41	rs3846673	5	0.000868070035793634	19.46	1.02728583053231e-05
8112746	55255	WDR41	rs17751031	5	0.00473396726301751	15.92	6.60767862031001e-05
8112746	55255	WDR41	rs2046046	5	0.00716427547644181	15	0.000107511176729501
8112746	55255	WDR41	rs335643	5	0.0228091454600725	12.48	0.000411332197233919
8112746	55255	WDR41	rs2360040	5	0.0409338584464987	11.16	0.000835799229945754
7932326	8029	CUBN	rs7084476	10	0	32.66	1.0977318697453e-08
7932326	8029	CUBN	rs10490958	10	0	32.66	1.0977318697453e-08
7932326	8029	CUBN	rs10795452	10	0	32.62	1.12055718263508e-08
7932326	8029	CUBN	rs7095324	10	1.92986118355078e-05	30.62	3.13841874123472e-08
7932326	8029	CUBN	rs6602180	10	0.0357574724630784	11.49	0.000699716368809163
7932326	8029	CUBN	rs11254413	10	0.0490145596340065	10.74	0.00104844334509817
7932326	8029	CUBN	rs17464824	10	0.0490145596340065	10.74	0.00104844334509817
7932326	8029	CUBN	rs2273734	10	0.0490145596340065	10.74	0.00104844334509817
7932326	8029	CUBN	rs10904893	10	0.0493444790053246	10.72	0.00105983672290959
7896443	27013	CNPPD1	rs1043160	2	0	32.56	1.15568958796992e-08
7896443	27013	CNPPD1	rs13419988	2	1.09153956304018e-05	31.39	2.11065188055852e-08
7896443	27013	CNPPD1	rs6436121	2	1.7305219265329e-05	29.53	5.50578601519061e-08
7896443	27013	CNPPD1	rs11236	2	1.6866367310808e-05	29.4	5.88776427451728e-08
7896443	27013	CNPPD1	rs1127102	2	1.6866367310808e-05	29.4	5.88776427451728e-08
7896443	27013	CNPPD1	rs1127101	2	1.6866367310808e-05	29.4	5.88776427451728e-08
7896443	27013	CNPPD1	rs6436123	2	1.6866367310808e-05	29.4	5.88776427451728e-08
7896443	27013	CNPPD1	rs10170244	2	1.6866367310808e-05	29.4	5.88776427451728e-08
7896443	27013	CNPPD1	rs3731900	2	2.27150561268619e-05	28.41	9.81569790649994e-08
7896443	27013	CNPPD1	rs7017	2	2.27150561268619e-05	28.41	9.81569790649994e-08
7896443	27013	CNPPD1	rs13029742	2	0.000193838310567279	23.07	1.56209091952713e-06
7896443	27013	CNPPD1	rs1402508	2	0.000407843643648102	21.15	4.24701255479556e-06
7896443	27013	CNPPD1	rs897476	2	0.00604008143152805	15.37	8.83804146862439e-05
7896443	27013	CNPPD1	rs883045	2	0.00854118056917705	14.65	0.000129434644072252
7896443	27013	CNPPD1	rs2293081	2	0.0365383635178302	11.44	0.000718797910643904
8106709	83734	ATG10	rs11748868	5	0	32.39	1.26133895830692e-08
8106709	83734	ATG10	rs13184971	5	0.000363517900175581	21.3	3.92731498312198e-06
8106709	83734	ATG10	rs10514237	5	0.00167915326336807	17.92	2.30387296049618e-05
8106709	83734	ATG10	rs2406905	5	0.00532652201325487	15.64	7.66166491483655e-05
8106709	83734	ATG10	rs1485587	5	0.00716427547644181	15	0.000107511176729501
8106709	83734	ATG10	rs4703857	5	0.00730962537845239	14.95	0.000110398063117963
8106709	83734	ATG10	rs4703859	5	0.00730962537845239	14.95	0.000110398063117963
8106709	83734	ATG10	rs1542596	5	0.0122307294126392	13.85	0.000197996736945992
8106709	83734	ATG10	rs2897554	5	0.0350280684838506	11.53	0.000684820140778964
8106709	83734	ATG10	rs11745641	5	0.0376850838240218	11.37	0.000746398778848638
8103437	5481	PPID	rs17843966	4	0	32.17	1.41255092928783e-08
8103437	5481	PPID	rs8396	4	1.00181414232191e-05	30.91	2.7027553573559e-08
8103437	5481	PPID	rs11737481	4	1.63928221750589e-05	29.22	6.46088498971611e-08
8103437	5481	PPID	rs12505475	4	1.63928221750589e-05	29.22	6.46088498971611e-08
8103437	5481	PPID	rs7679753	4	1.99140573650784e-05	26.9	2.14258882926039e-07
8103437	5481	PPID	rs3210749	4	0.00522627217084216	15.68	7.5013194665459e-05
8103437	5481	PPID	rs7666007	4	0.042844817839328	11.05	0.000886871985040783
8103834	175	AGA	rs4690522	4	0	32.15	1.42716693485566e-08
8103834	175	AGA	rs4690523	4	0.00959419994052015	14.38	0.000149380513661162
7997662	9764	KIAA0513	rs8044678	16	0	32.11	1.45685497662758e-08
7997662	9764	KIAA0513	rs7206590	16	0.000197146280734686	23.22	1.44486841707697e-06
7997662	9764	KIAA0513	rs8045387	16	0.000243152377657271	22.2	2.45673796468384e-06
7997662	9764	KIAA0513	rs6564099	16	0.000940351123453051	19.35	1.08819245517575e-05
7997662	9764	KIAA0513	rs9935170	16	0.00119369428209493	18.86	1.40671689577931e-05
7997662	9764	KIAA0513	rs3751750	16	0.00158115463010702	18.07	2.1293008604457e-05
7997662	9764	KIAA0513	rs3930432	16	0.00159935257263555	18.04	2.1631185317599e-05
7997662	9764	KIAA0513	rs7499978	16	0.00167915326336807	17.92	2.30387296049618e-05
7997662	9764	KIAA0513	rs751339	16	0.00218748881697121	17.39	3.04423405346557e-05
7997662	9764	KIAA0513	rs8059088	16	0.00245244323372443	17.21	3.34670051629867e-05
7997662	9764	KIAA0513	rs2291962	16	0.00311872102316385	16.72	4.33218813590482e-05
7997662	9764	KIAA0513	rs7192417	16	0.00364941747049084	16.42	5.07469578784931e-05
7997662	9764	KIAA0513	rs16975162	16	0.00389794255087613	16.29	5.43500193823572e-05
7997662	9764	KIAA0513	rs8050910	16	0.00445366457049004	16.04	6.20182999965458e-05
7997662	9764	KIAA0513	rs3203780	16	0.00529625654234304	15.65	7.62125813761949e-05
7997662	9764	KIAA0513	rs9934780	16	0.00529625654234304	15.65	7.62125813761949e-05
7997662	9764	KIAA0513	rs8061778	16	0.0110778149251655	14.06	0.000177069791622873
7997662	9764	KIAA0513	rs12934841	16	0.0188410329636655	12.9	0.000328582133037674
7997662	9764	KIAA0513	rs6564102	16	0.0195829312290158	12.82	0.000342933723418452
7997662	9764	KIAA0513	rs16975170	16	0.0256046774882355	12.22	0.000472799309459049
7997662	9764	KIAA0513	rs8056742	16	0.0256046774882355	12.22	0.000472799309459049
7997662	9764	KIAA0513	rs12596553	16	0.031598950364986	11.76	0.00060517226253804
7997662	9764	KIAA0513	rs7185844	16	0.0320187268232793	11.73	0.000615005925480334
7997662	9764	KIAA0513	rs11149705	16	0.0372599393989558	11.4	0.000734441059785543
7997662	9764	KIAA0513	rs8063083	16	0.0441320553362721	10.99	0.000916048107126706
8047243	92935	MARS2	rs7603283	2	1.16571256685708e-05	32.04	1.51030533648842e-08
8047243	92935	MARS2	rs7592344	2	1.16571256685708e-05	32.04	1.51030533648842e-08
8047243	92935	MARS2	rs6751690	2	1.16571256685708e-05	32.04	1.51030533648842e-08
8047243	92935	MARS2	rs16823148	2	1.16571256685708e-05	32.04	1.51030533648842e-08
8047243	92935	MARS2	rs700640	2	0.0181293874626497	12.98	0.000314835967711377
8047243	92935	MARS2	rs970552	2	0.0318697419053538	11.74	0.000611710236759771
8047243	92935	MARS2	rs16866970	2	0.0318697419053538	11.74	0.000611710236759771
8047243	92935	MARS2	rs10196961	2	0.0318697419053538	11.74	0.000611710236759771
8047243	92935	MARS2	rs13427590	2	0.0318697419053538	11.74	0.000611710236759771
8047243	92935	MARS2	rs4850437	2	0.0318697419053538	11.74	0.000611710236759771
8047243	92935	MARS2	rs4850808	2	0.0318697419053538	11.74	0.000611710236759771
8047243	92935	MARS2	rs13029495	2	0.0318697419053538	11.74	0.000611710236759771
8047243	92935	MARS2	rs1065953	2	0.039679865651328	11.24	0.000800531560802274
8047243	92935	MARS2	rs700655	2	0.039679865651328	11.24	0.000800531560802274
7971335	160857	CCDC122	rs12428112	13	1.16285877163211e-05	32.03	1.51809980164061e-08
7971335	160857	CCDC122	rs8002861	13	1.15062507684045e-05	31.93	1.59829535166176e-08
7971335	160857	CCDC122	rs1373903	13	1.15062507684045e-05	31.93	1.59829535166176e-08
7971335	160857	CCDC122	rs11617551	13	9.96204152716188e-06	30.89	2.7307524547916e-08
7971335	160857	CCDC122	rs12428350	13	9.96204152716188e-06	30.89	2.7307524547916e-08
7971335	160857	CCDC122	rs12869697	13	2.35182085431957e-05	28.84	7.86107217694385e-08
7971335	160857	CCDC122	rs9525855	13	8.99086835938972e-05	24.52	7.35424907697917e-07
7971335	160857	CCDC122	rs9525850	13	0.000572410002644251	20.37	6.38225317213909e-06
7971335	160857	CCDC122	rs895266	13	0.00124031416250747	18.75	1.49023357924277e-05
7971335	160857	CCDC122	rs3764147	13	0.00219452943070372	17.37	3.07643718926626e-05
7971335	160857	CCDC122	rs1466005	13	0.00226241491617437	17.32	3.15845095442402e-05
7971335	160857	CCDC122	rs1373904	13	0.00419105572857089	16.17	5.79039278864948e-05
7971335	160857	CCDC122	rs9525873	13	0.0109092255672109	14.1	0.000173343782164112
7971335	160857	CCDC122	rs2028812	13	0.0123265576541741	13.83	0.000200115372719061
7971335	160857	CCDC122	rs2121037	13	0.0460115624562258	10.9	0.000961642600724615
7971335	160857	CCDC122	rs17462017	13	0.0460115624562258	10.9	0.000961642600724615
8144036	7516	XRCC2	rs12534240	7	1.16058680131068e-05	32.02	1.52593455965104e-08
8144036	7516	XRCC2	rs2310928	7	0.0144361731809521	13.48	0.000241119801670391
8144036	7516	XRCC2	rs6970449	7	0.0200808397007308	12.76	0.000354110896172844
8144036	7516	XRCC2	rs10952368	7	0.031598950364986	11.76	0.00060517226253804
8144036	7516	XRCC2	rs2040639	7	0.0462726798152904	10.88	0.000972082465064985
7939507	84680	ACCS	rs7951555	11	1.15831483098924e-05	32.01	1.53380981919433e-08
7939507	84680	ACCS	rs2074040	11	1.02674517247385e-05	31.08	2.47609581374588e-08
7939507	84680	ACCS	rs178501	11	0.000711310116363448	19.9	8.16003250439109e-06
7939507	84680	ACCS	rs3134907	11	0.00133186495643959	18.47	1.72599923957153e-05
7939507	84680	ACCS	rs178503	11	0.00875354448647733	14.59	0.0001336217477007
8118833	54887	UHRF1BP1	rs11759151	6	1.14450680986693e-05	31.87	1.64843558414539e-08
8118833	54887	UHRF1BP1	rs9469917	6	1.14450680986693e-05	31.87	1.64843558414539e-08
8118833	54887	UHRF1BP1	rs3734264	6	1.14450680986693e-05	31.87	1.64843558414539e-08
8118833	54887	UHRF1BP1	rs11755393	6	1.63701602855896e-05	29.21	6.49431611237935e-08
8118833	54887	UHRF1BP1	rs4513788	6	1.62506985251271e-05	29.15	6.69857437849136e-08
8118833	54887	UHRF1BP1	rs2814953	6	1.62506985251271e-05	29.15	6.69857437849136e-08
8118833	54887	UHRF1BP1	rs2764211	6	1.62506985251271e-05	29.15	6.69857437849136e-08
8118833	54887	UHRF1BP1	rs6932930	6	0.000287323613920381	21.78	3.05770979643816e-06
8118833	54887	UHRF1BP1	rs9462027	6	0.000407217212125014	21.14	4.26923174922987e-06
8118833	54887	UHRF1BP1	rs6457796	6	0.000407217212125014	21.14	4.26923174922987e-06
8118833	54887	UHRF1BP1	rs847851	6	0.00140828876449431	18.32	1.86736416969912e-05
8118833	54887	UHRF1BP1	rs9462014	6	0.00289839125053517	16.86	4.02407462156986e-05
8118833	54887	UHRF1BP1	rs9469913	6	0.00289839125053517	16.86	4.02407462156986e-05
8118833	54887	UHRF1BP1	rs9462007	6	0.0044289387819934	16.05	6.16916269986505e-05
8118833	54887	UHRF1BP1	rs1737727	6	0.0333100259229336	11.64	0.000645486028195732
8075785	80020	FOXRED2	rs139997	22	1.13719041024385e-05	31.85	1.66549672260631e-08
8075785	80020	FOXRED2	rs2092165	22	1.65668274402365e-05	29.32	6.13591186263955e-08
8075785	80020	FOXRED2	rs28636419	22	1.65668274402365e-05	29.32	6.13591186263955e-08
8075785	80020	FOXRED2	rs139999	22	2.14009490099786e-05	27.62	1.47644243132227e-07
8075785	80020	FOXRED2	rs5756202	22	0.000551828337676107	20.41	6.25023394023279e-06
8075785	80020	FOXRED2	rs3747163	22	0.000906498122936823	19.4	1.06007059862011e-05
8075785	80020	FOXRED2	rs2281085	22	0.000906498122936823	19.4	1.06007059862011e-05
8075785	80020	FOXRED2	rs1000427	22	0.000906498122936823	19.4	1.06007059862011e-05
8075785	80020	FOXRED2	rs2564	22	0.00132924049318389	18.48	1.716966425498e-05
8075785	80020	FOXRED2	rs139954	22	0.00463985984098926	15.96	6.46951073530494e-05
8075785	80020	FOXRED2	rs139985	22	0.00463985984098926	15.96	6.46951073530494e-05
8101366	79966	SCD5	rs1350386	4	1.13432037384516e-05	31.8	1.7089274371491e-08
8101366	79966	SCD5	rs4235052	4	1.96454186659438e-05	30.77	2.90494304255311e-08
8101366	79966	SCD5	rs6830527	4	1.96454186659438e-05	30.77	2.90494304255311e-08
8101366	79966	SCD5	rs1020748	4	1.96454186659438e-05	30.77	2.90494304255311e-08
8101366	79966	SCD5	rs1031640	4	1.94971838522085e-05	30.74	2.95020302785474e-08
8101366	79966	SCD5	rs7658703	4	1.72340126507192e-05	29.49	5.62059559451133e-08
7937508	977	CD151	rs7924806	11	1.11796080473748e-05	31.6	1.89429587427469e-08
7937508	977	CD151	rs6762	11	1.03374218314679e-05	31.1	2.45071392647947e-08
7937508	977	CD151	rs1130276	11	1.95164568013211e-05	30.86	2.7732937904382e-08
7937508	977	CD151	rs4075289	11	2.34794796995578e-05	28.8	8.02511126692758e-08
7937508	977	CD151	rs7126805	11	2.3033473206196e-05	28.57	9.03715367351597e-08
7937508	977	CD151	rs1130663	11	2.06847340882381e-05	27.29	1.75114717282281e-07
7937508	977	CD151	rs1130698	11	2.06847340882381e-05	27.29	1.75114717282281e-07
7937508	977	CD151	rs1130719	11	2.06847340882381e-05	27.29	1.75114717282281e-07
7937508	977	CD151	rs3059	11	2.06847340882381e-05	27.29	1.75114717282281e-07
7937508	977	CD151	rs5030779	11	1.99949097224245e-05	26.93	2.1095883285679e-07
7937508	977	CD151	rs28558789	11	8.3966347568763e-05	24.91	6.00700215463908e-07
7937508	977	CD151	rs6591	11	0.0204866932630012	12.71	0.000363705427761376
7937508	977	CD151	rs12577104	11	0.0346350182165164	11.56	0.000673858531353762
7937508	977	CD151	rs7478765	11	0.0402536038159916	11.2	0.000817973319994396
8106271	10412	NSA2	rs1048167	5	1.11376690235826e-05	31.59	1.90407577149054e-08
8106271	10412	NSA2	rs6877188	5	1.11376690235826e-05	31.59	1.90407577149054e-08
8106271	10412	NSA2	rs957680	5	1.11376690235826e-05	31.59	1.90407577149054e-08
8106271	10412	NSA2	rs16872345	5	1.11376690235826e-05	31.59	1.90407577149054e-08
8106271	10412	NSA2	rs6453086	5	0.00274306222448314	16.97	3.79751476922777e-05
8106271	10412	NSA2	rs6883061	5	0.00335126379387341	16.59	4.63950066019946e-05
8106271	10412	NSA2	rs3733794	5	0.00671955403542197	15.15	9.92983126228346e-05
7897426	765	CA6	rs12091891	1	1.10957299997904e-05	31.58	1.91390624646959e-08
7897426	765	CA6	rs6692694	1	2.16088709257681e-05	27.72	1.40205663541318e-07
7967685	2054	STX2	rs2001483	12	1.09541651284258e-05	31.4	2.0998090499014e-08
7967685	2054	STX2	rs4759523	12	1.02304541206276e-05	31.07	2.48888534028671e-08
7967685	2054	STX2	rs10848237	12	0.000141090085748206	23.8	1.06882461363849e-06
7967685	2054	STX2	rs10848218	12	0.00148607088657503	18.22	1.96801359436214e-05
7967685	2054	STX2	rs11061158	12	0.00161815970953305	18.02	2.18596291675802e-05
7967685	2054	STX2	rs10773832	12	0.00635091255335422	15.26	9.36794503364313e-05
7967685	2054	STX2	rs14035	12	0.00816404694729254	14.73	0.000124056536530832
7967685	2054	STX2	rs7307055	12	0.0114145114362831	14	0.000182810632981835
7967685	2054	STX2	rs10219721	12	0.0126887448611385	13.77	0.000206609319880227
7967685	2054	STX2	rs7975825	12	0.0181935731683577	12.97	0.000316522021639725
7967685	2054	STX2	rs11061209	12	0.0187562669090905	12.91	0.000326831293087956
7967685	2054	STX2	rs6486600	12	0.0344647391080276	11.57	0.000670244183511452
8123598	1992	SERPINB1	rs15286	6	1.09541651284258e-05	31.4	2.0998090499014e-08
8123598	1992	SERPINB1	rs316339	6	1.77461893158541e-05	29.77	4.86461737618723e-08
8123598	1992	SERPINB1	rs316338	6	0.000726426320249968	19.85	8.37627329535022e-06
8123598	1992	SERPINB1	rs316340	6	0.00116355105066781	18.93	1.35603390442745e-05
8123598	1992	SERPINB1	rs316346	6	0.00263040361652604	17.09	3.56495213359172e-05
8123598	1992	SERPINB1	rs409346	6	0.0129553264924333	13.73	0.000211056170604097
7961279	50840	TAS2R14	rs10845271	12	1.09153956304018e-05	31.39	2.11065188055852e-08
7961279	50840	TAS2R14	rs7307031	12	1.09153956304018e-05	31.39	2.11065188055852e-08
7961279	50840	TAS2R14	rs10845279	12	1.09153956304018e-05	31.39	2.11065188055852e-08
7961279	50840	TAS2R14	rs12226919	12	1.09153956304018e-05	31.39	2.11065188055852e-08
7961279	50840	TAS2R14	rs12226920	12	1.09153956304018e-05	31.39	2.11065188055852e-08
7961279	50840	TAS2R14	rs10772413	12	1.09153956304018e-05	31.39	2.11065188055852e-08
7961279	50840	TAS2R14	rs7304447	12	1.09153956304018e-05	31.39	2.11065188055852e-08
7961279	50840	TAS2R14	rs1376251	12	1.95052356584533e-05	26.63	2.46388094012306e-07
7961279	50840	TAS2R14	rs12322464	12	4.61329224437622e-05	25.68	4.0298182896648e-07
7961279	50840	TAS2R14	rs10772397	12	0.000209194066119682	22.77	1.82593913827907e-06
7961279	50840	TAS2R14	rs1015442	12	0.000327766020017632	21.5	3.53828663066823e-06
7961279	50840	TAS2R14	rs1015443	12	0.000436642657668711	21.06	4.45123700657179e-06
7961279	50840	TAS2R14	rs6488330	12	0.000436642657668711	21.06	4.45123700657179e-06
7961279	50840	TAS2R14	rs10743932	12	0.00131492274030004	18.56	1.64639238348911e-05
7961279	50840	TAS2R14	rs2298866	12	0.00158115463010702	18.07	2.1293008604457e-05
7961279	50840	TAS2R14	rs10492098	12	0.00158115463010702	18.07	2.1293008604457e-05
7961279	50840	TAS2R14	rs3863320	12	0.00376103371595861	16.37	5.21034215273181e-05
7961279	50840	TAS2R14	rs1063193	12	0.00482047693352153	15.88	6.74881487824496e-05
8016438	3212	HOXB2	rs4793870	17	1.07423848808745e-05	31.27	2.24522476310236e-08
8016438	3212	HOXB2	rs1042815	17	1.00843106644554e-05	30.99	2.59361294898299e-08
8016438	3212	HOXB2	rs11079828	17	6.0559601793791e-05	25.34	4.806376233253e-07
8016438	3212	HOXB2	rs10853100	17	9.74405962251699e-05	24.33	8.11650799275379e-07
8016438	3212	HOXB2	rs2325948	17	0.000197146280734686	23.22	1.44486841707697e-06
8016438	3212	HOXB2	rs925284	17	0.000197146280734686	23.22	1.44486841707697e-06
8016438	3212	HOXB2	rs11079824	17	0.00027577849674458	21.99	2.74074744429594e-06
8016438	3212	HOXB2	rs4793854	17	0.00272673285832648	16.99	3.7577211803569e-05
8016438	3212	HOXB2	rs7207109	17	0.00272673285832648	16.99	3.7577211803569e-05
8016438	3212	HOXB2	rs8073963	17	0.00272673285832648	16.99	3.7577211803569e-05
8016438	3212	HOXB2	rs9904760	17	0.00743290884250235	14.92	0.000112167517354527
8016438	3212	HOXB2	rs4793889	17	0.00743290884250235	14.92	0.000112167517354527
8016438	3212	HOXB2	rs12939811	17	0.00743290884250235	14.92	0.000112167517354527
8016438	3212	HOXB2	rs17703660	17	0.009639535925001	14.37	0.00015017596766537
8016438	3212	HOXB2	rs12452773	17	0.0227280499637186	12.49	0.000409136193760195
8117572	346157	ZNF391	rs6920362	6	1.03949569564498e-05	31.18	2.35176602975561e-08
[truncated: 6,050 more rows]
