# Supplementary material for: Insight into Genotype-Phenotype Associations through eQTL Mapping in Multiple Cell Types in Health and Immune-Mediated Disease
Source: PLoS Genet. 2016 Mar 25;12(3):e1005908. doi: 10.1371/journal.pgen.1005908 (PMC4807835; doi:10.1371/journal.pgen.1005908)
Supplement: S1 Data — Compressed tarball containing a folder of eQTL summary statistics from each analysis. (GZ) [file pgen.1005908.s027.gz › S1_data/IBD_HV_all_cis_n65/Joint_CD8_Tcell_allcis_n65.txt]

PROBEID	ENTREZID	SYMBOL	snps	chr	fdr	scores	pval
8003607	400566	C17orf97	rs11150882	17	0	52.5	4.3024833225907e-13
8003607	400566	C17orf97	rs6565724	17	0	47.75	4.84184235335095e-12
8003607	400566	C17orf97	rs10871516	17	0	33.62	6.70002765408491e-09
8003607	400566	C17orf97	rs12951902	17	3.43084388622398e-05	26.9	2.14258882926039e-07
7915468	374969	CCDC23	rs323719	1	0	52.34	4.6676940450312e-13
7915468	374969	CCDC23	rs33953680	1	0	52.34	4.6676940450312e-13
7915468	374969	CCDC23	rs323720	1	0	48.11	4.0296611204327e-12
7915468	374969	CCDC23	rs11210712	1	0	40.34	2.13394893043314e-10
7915468	374969	CCDC23	rs17385526	1	0	40.34	2.13394893043314e-10
7915468	374969	CCDC23	rs11210721	1	0	40.34	2.13394893043314e-10
7915468	374969	CCDC23	rs1108734	1	0	40.34	2.13394893043314e-10
7915468	374969	CCDC23	rs33950227	1	0	40.34	2.13394893043314e-10
7915468	374969	CCDC23	rs7548008	1	3.4389323016338e-05	26.94	2.09870175708155e-07
7915468	374969	CCDC23	rs12406279	1	3.34976677665534e-05	26.63	2.46388094012306e-07
7915468	374969	CCDC23	rs9960	1	0.000218130766549499	21.83	2.97905615136232e-06
7915468	374969	CCDC23	rs6658712	1	0.00557613192450884	15.48	8.33828721634602e-05
7915468	374969	CCDC23	rs17381767	1	0.0166121919221014	13.28	0.000268252497049916
7915468	374969	CCDC23	rs10890212	1	0.0169819525956104	13.23	0.000275503811434269
7915468	374969	CCDC23	rs17381650	1	0.0248477271541599	12.44	0.000420235783146286
7915468	374969	CCDC23	rs6685920	1	0.0289847708381577	12.12	0.000498839037429844
7915468	374969	CCDC23	rs912075	1	0.0292484404428609	12.1	0.000504218229449006
7915468	374969	CCDC23	rs7552138	1	0.0322082440895593	11.91	0.000558334001787275
7915468	374969	CCDC23	rs6882	1	0.0420541040196491	11.33	0.000762649013024779
8073752	55007	FAM118A	rs136584	22	0	51.82	6.08290266316403e-13
8073752	55007	FAM118A	rs104664	22	0	46.56	8.88556444953232e-12
8073752	55007	FAM118A	rs3827393	22	0	46.56	8.88556444953232e-12
8073752	55007	FAM118A	rs3747240	22	0	46.56	8.88556444953232e-12
8073752	55007	FAM118A	rs6006992	22	0	46.56	8.88556444953232e-12
8073752	55007	FAM118A	rs470062	22	0	46.56	8.88556444953232e-12
8073752	55007	FAM118A	rs226503	22	0	37.77	7.9596468880085e-10
8073752	55007	FAM118A	rs7284306	22	8.04441253290877e-05	23.31	1.37881268924602e-06
8073752	55007	FAM118A	rs1044744	22	0.000151855901440322	22.78	1.81646252943552e-06
8073752	55007	FAM118A	rs6007594	22	0.000169082686523212	22.44	2.16811342530586e-06
8073752	55007	FAM118A	rs720682	22	0.00338358708582835	16.49	4.89073450926998e-05
7899394	9473	THEMIS2	rs6564	1	0	51.34	7.76766756043635e-13
7899394	9473	THEMIS2	rs6565	1	0	51.34	7.76766756043635e-13
7899394	9473	THEMIS2	rs7356	1	0	51.34	7.76766756043635e-13
7899394	9473	THEMIS2	rs2474470	1	0	51.34	7.76766756043635e-13
7899394	9473	THEMIS2	rs6676158	1	0	33.29	7.93898353891947e-09
7899394	9473	THEMIS2	rs4253940	1	0	33.29	7.93898353891947e-09
7899394	9473	THEMIS2	rs3766398	1	0	32.41	1.24842382551258e-08
7899394	9473	THEMIS2	rs3766400	1	0	32.23	1.36959634045178e-08
7899394	9473	THEMIS2	rs17257252	1	0.000170262490815478	22.52	2.07967039321912e-06
7899394	9473	THEMIS2	rs1467465	1	0.000554719704219952	19.99	7.78482248429237e-06
7899394	9473	THEMIS2	rs10902678	1	0.0061738279832139	15.27	9.31847872011001e-05
7899394	9473	THEMIS2	rs11247703	1	0.0102717808417131	14.26	0.000159212618609452
7899394	9473	THEMIS2	rs11247723	1	0.0188078399741931	13.02	0.000308181815531849
7899394	9473	THEMIS2	rs11587393	1	0.0214522037329248	12.74	0.000357917693658315
7899394	9473	THEMIS2	rs4908379	1	0.0358543661200747	11.68	0.000631755330930331
7899394	9473	THEMIS2	rs11399	1	0.0438164538010926	11.24	0.000800531560802274
7950447	143570	XRRA1	rs4483614	11	0	51.29	7.96804969448041e-13
7950447	143570	XRRA1	rs2298746	11	0	51.29	7.96804969448041e-13
7950447	143570	XRRA1	rs3814726	11	0	48.47	3.35380405012889e-12
7950447	143570	XRRA1	rs4944961	11	0	46.3	1.01463959259194e-11
7950447	143570	XRRA1	rs4387374	11	0	42.64	6.57999594910671e-11
7950447	143570	XRRA1	rs10899060	11	0	42.58	6.7849604689044e-11
7950447	143570	XRRA1	rs1292895	11	8.02994255762902e-05	23.3	1.38600005184772e-06
7950447	143570	XRRA1	rs529488	11	8.02994255762902e-05	23.3	1.38600005184772e-06
7950447	143570	XRRA1	rs590105	11	0.000143209428958523	22.9	1.70651853799771e-06
7950447	143570	XRRA1	rs2033532	11	0.000183272166243838	22.2	2.45673796468384e-06
7950447	143570	XRRA1	rs9444	11	0.000183272166243838	22.2	2.45673796468384e-06
7950447	143570	XRRA1	rs594144	11	0.00140346480693438	18.38	1.80947336099303e-05
7950447	143570	XRRA1	rs512780	11	0.00447866078771049	15.94	6.5382275915256e-05
7950447	143570	XRRA1	rs488115	11	0.00627447593485562	15.23	9.51793512722262e-05
8035808	163227	ZNF100	rs7252798	19	0	50.68	1.08721828474721e-12
8035808	163227	ZNF100	rs2435039	19	0	38.1	6.72101314727908e-10
8035808	163227	ZNF100	rs2457794	19	0	36.83	1.28891550441308e-09
8035808	163227	ZNF100	rs11672034	19	0	28.8	8.02511126692758e-08
8035808	163227	ZNF100	rs4809179	19	2.06700819239549e-05	28.22	1.08279919971838e-07
8035808	163227	ZNF100	rs8104675	19	3.14998750644614e-05	26.21	3.06232610711467e-07
8035808	163227	ZNF100	rs10404622	19	3.14998750644614e-05	26.21	3.06232610711467e-07
8035808	163227	ZNF100	rs10403430	19	5.66039662833358e-05	25.38	4.70773710059264e-07
8035808	163227	ZNF100	rs7247886	19	5.87137083900594e-05	24.7	6.69841743691314e-07
8035808	163227	ZNF100	rs10415147	19	6.50138640540574e-05	24.07	9.28963519769088e-07
8035808	163227	ZNF100	rs7259739	19	0.0104306370137088	14.23	0.000161770864880322
8035808	163227	ZNF100	rs10423041	19	0.0391783527298493	11.48	0.000703491300047234
8035808	163227	ZNF100	rs11085492	19	0.0391783527298493	11.48	0.000703491300047234
8073578	91689	SMDT1	rs133380	22	0	50.1	1.46106993423241e-12
8073578	91689	SMDT1	rs13057094	22	0	50.1	1.46106993423241e-12
8073578	91689	SMDT1	rs133382	22	0	50.1	1.46106993423241e-12
8073578	91689	SMDT1	rs4147640	22	0	50.1	1.46106993423241e-12
8073578	91689	SMDT1	rs1801311	22	0	50.1	1.46106993423241e-12
8073578	91689	SMDT1	rs4147638	22	0	50.1	1.46106993423241e-12
8073578	91689	SMDT1	rs6002609	22	0	50.1	1.46106993423241e-12
8073578	91689	SMDT1	rs11090076	22	0	50.1	1.46106993423241e-12
8073578	91689	SMDT1	rs764481	22	0	50.1	1.46106993423241e-12
8073578	91689	SMDT1	rs28624811	22	0	49.83	1.67660717831808e-12
8073578	91689	SMDT1	rs6002616	22	0	49.15	2.37118366321639e-12
8073578	91689	SMDT1	rs5758566	22	0	44.5	2.54357207219984e-11
8073578	91689	SMDT1	rs133368	22	0	44.5	2.54357207219984e-11
8073578	91689	SMDT1	rs133369	22	0	44.5	2.54357207219984e-11
8073578	91689	SMDT1	rs133299	22	0	38.92	4.41533739535711e-10
8073578	91689	SMDT1	rs133302	22	0	38.92	4.41533739535711e-10
8073578	91689	SMDT1	rs133337	22	0	37.97	7.18408355437603e-10
8073578	91689	SMDT1	rs6519313	22	0	36.68	1.39200248453966e-09
8073578	91689	SMDT1	rs133367	22	0	34.38	4.53358097549077e-09
8073578	91689	SMDT1	rs133295	22	0	34.32	4.67552185580128e-09
8073578	91689	SMDT1	rs5751194	22	0	32.05	1.50255095659718e-08
8073578	91689	SMDT1	rs7245	22	5.32974765810587e-05	24.85	6.19690455197225e-07
8073578	91689	SMDT1	rs2284087	22	5.32974765810587e-05	24.85	6.19690455197225e-07
8073578	91689	SMDT1	rs5758589	22	5.32974765810587e-05	24.85	6.19690455197225e-07
8073578	91689	SMDT1	rs28670611	22	7.66165373490492e-05	23.49	1.25564718261391e-06
8073578	91689	SMDT1	rs1063392	22	0.000216679089026915	21.84	2.96357069680132e-06
8073578	91689	SMDT1	rs133335	22	0.00157538753982035	18.15	2.04169428403451e-05
8073578	91689	SMDT1	rs9306356	22	0.0214522037329248	12.74	0.000357917693658315
8073578	91689	SMDT1	rs133309	22	0.049139452840527	10.98	0.000921004299320653
8116439	92304	SCGB3A1	rs10052782	5	0	50.02	1.52186857806769e-12
8116439	92304	SCGB3A1	rs10085025	5	0	41.9	9.60626381004531e-11
8116439	92304	SCGB3A1	rs368686	5	3.31533224148409e-05	26.53	2.59477132569628e-07
8116439	92304	SCGB3A1	rs307803	5	5.84720052558581e-05	24.62	6.98232959986772e-07
8116439	92304	SCGB3A1	rs307806	5	6.34430281068325e-05	24.46	7.58686995472756e-07
8116439	92304	SCGB3A1	rs2290983	5	0.0023405520468037	17.34	3.12538499481505e-05
8116439	92304	SCGB3A1	rs4700745	5	0.00468537950003298	15.79	7.07755952561944e-05
8116439	92304	SCGB3A1	rs11957360	5	0.0166121919221014	13.28	0.000268252497049916
8116439	92304	SCGB3A1	rs10042049	5	0.0171725982832331	13.21	0.000278459372405033
8116439	92304	SCGB3A1	rs2242217	5	0.0174201186381325	13.18	0.000282952756437626
8107044	64167	ERAP2	rs4360063	5	0	49.47	2.01428526971096e-12
8107044	64167	ERAP2	rs10044354	5	0	49.47	2.01428526971096e-12
8107044	64167	ERAP2	rs7719705	5	0	48.09	4.07097415730971e-12
8107044	64167	ERAP2	rs2549782	5	0	41.89	9.65551829516372e-11
8107044	64167	ERAP2	rs2287988	5	0	41.89	9.65551829516372e-11
8107044	64167	ERAP2	rs2549796	5	0	41.89	9.65551829516372e-11
8107044	64167	ERAP2	rs1056893	5	0	41.89	9.65551829516372e-11
8107044	64167	ERAP2	rs2255546	5	0	41.89	9.65551829516372e-11
8107044	64167	ERAP2	rs10069361	5	0	40.59	1.87765141671002e-10
8107044	64167	ERAP2	rs2549778	5	2.87643328256026e-05	27.77	1.36628410394371e-07
8107044	64167	ERAP2	rs4869315	5	0.000311048040673347	21.34	3.84621789795099e-06
8107044	64167	ERAP2	rs27619	5	0.002377093600467	17.3	3.19186852111402e-05
8107044	64167	ERAP2	rs149481	5	0.00273161583658821	17	3.73798184017015e-05
8107044	64167	ERAP2	rs149078	5	0.00273161583658821	17	3.73798184017015e-05
8107044	64167	ERAP2	rs1230361	5	0.0029305199847084	16.8	4.15333028667767e-05
8107044	64167	ERAP2	rs2549779	5	0.0029305199847084	16.8	4.15333028667767e-05
8107044	64167	ERAP2	rs26618	5	0.00585019188132512	15.39	8.74498653670147e-05
8107044	64167	ERAP2	rs18036	5	0.00989273388877293	14.35	0.000151779695065757
8107044	64167	ERAP2	rs27039	5	0.0114881487535325	14.03	0.000179917150200662
8008388	64847	SPATA20	rs8076470	17	0	48.81	2.81998337124017e-12
8008388	64847	SPATA20	rs6504675	17	0	48.81	2.81998337124017e-12
8008388	64847	SPATA20	rs1122634	17	0.000175401125911344	22.3	2.33206607981599e-06
8008388	64847	SPATA20	rs1132414	17	0.00048110864699105	20.41	6.25023394023279e-06
8008388	64847	SPATA20	rs739924	17	0.00239133659089538	17.28	3.22564145624377e-05
8008388	64847	SPATA20	rs4794162	17	0.00302453025267711	16.73	4.30941410482361e-05
8102988	2996	GYPE	rs13105102	4	0	48.56	3.20336715449801e-12
8102988	2996	GYPE	rs17018500	4	0	48.56	3.20336715449801e-12
8102988	2996	GYPE	rs4240334	4	0	48.56	3.20336715449801e-12
8102988	2996	GYPE	rs9997931	4	0	48.56	3.20336715449801e-12
8102988	2996	GYPE	rs10857415	4	0	48.56	3.20336715449801e-12
8102988	2996	GYPE	rs2323413	4	0	48.56	3.20336715449801e-12
8102988	2996	GYPE	rs1912745	4	0	47.92	4.43969594241389e-12
8102988	2996	GYPE	rs4613514	4	0	47.71	4.9416454646583e-12
8102988	2996	GYPE	rs1822842	4	0.00074460188974811	19.37	1.0768549157279e-05
8102988	2996	GYPE	rs9799404	4	0.00262425929770749	17.07	3.60269399303486e-05
8112376	64105	CENPK	rs33394	5	0	47.8	4.7199203517643e-12
8112376	64105	CENPK	rs6895641	5	0	44.09	3.13619057763535e-11
8112376	64105	CENPK	rs467362	5	0	38.86	4.55315455650596e-10
8112376	64105	CENPK	rs27140	5	0	38.86	4.55315455650596e-10
8112376	64105	CENPK	rs27141	5	0	38.86	4.55315455650596e-10
8112376	64105	CENPK	rs468308	5	0	38.86	4.55315455650596e-10
8112376	64105	CENPK	rs37254	5	0	38.86	4.55315455650596e-10
8112376	64105	CENPK	rs149514	5	0	37.3	1.01284604625284e-09
8112376	64105	CENPK	rs11746096	5	0	34.6	4.04906289244825e-09
8112376	64105	CENPK	rs37334	5	2.78329575098377e-05	27.53	1.54676570676922e-07
8112376	64105	CENPK	rs37349	5	2.78329575098377e-05	27.53	1.54676570676922e-07
8112376	64105	CENPK	rs10072030	5	5.78269971435883e-05	24.56	7.20315503157627e-07
8112376	64105	CENPK	rs7728131	5	5.78269971435883e-05	24.56	7.20315503157627e-07
8112376	64105	CENPK	rs2131587	5	5.78269971435883e-05	24.56	7.20315503157627e-07
8112376	64105	CENPK	rs28084	5	6.79932823337949e-05	24.35	8.0326744350159e-07
8112376	64105	CENPK	rs245525	5	0.000849530488506534	19.17	1.19577988616355e-05
8112376	64105	CENPK	rs11740656	5	0.00188158400140167	17.83	2.4154471407965e-05
8112376	64105	CENPK	rs17830827	5	0.00188158400140167	17.83	2.4154471407965e-05
8112376	64105	CENPK	rs245528	5	0.00678395712749113	15.07	0.000103596706164995
8112376	64105	CENPK	rs786703	5	0.00902452625392334	14.51	0.000139417496352588
8112376	64105	CENPK	rs7708044	5	0.0145878255591819	13.53	0.000234780046924878
8112376	64105	CENPK	rs33392	5	0.0145878255591819	13.53	0.000234780046924878
8112376	64105	CENPK	rs245526	5	0.0195749643089296	12.94	0.000321635010872824
8112376	64105	CENPK	rs9291838	5	0.0440758718956723	11.23	0.0008048564483426
8112376	64105	CENPK	rs386188	5	0.0440758718956723	11.23	0.0008048564483426
7981283	123096	SLC25A29	rs1059264	14	0	47.64	5.12128055166433e-12
7981283	123096	SLC25A29	rs8007427	14	0	35.05	3.21346970855787e-09
7981283	123096	SLC25A29	rs7159187	14	0.000310177358827918	21.35	3.8262075506708e-06
7981283	123096	SLC25A29	rs2757526	14	0.0136157039584275	13.7	0.000214454486407177
7968872	29103	DNAJC15	rs17553284	13	0	47.41	5.75881533960036e-12
7968872	29103	DNAJC15	rs9590739	13	0	36.59	1.45777645067106e-09
7968872	29103	DNAJC15	rs4635231	13	0	36.59	1.45777645067106e-09
7968872	29103	DNAJC15	rs9533394	13	0	36.59	1.45777645067106e-09
7968872	29103	DNAJC15	rs11728	13	0	36.59	1.45777645067106e-09
7968872	29103	DNAJC15	rs11346	13	0	36.59	1.45777645067106e-09
7968872	29103	DNAJC15	rs9525745	13	0	35.6	2.42287541265452e-09
7968872	29103	DNAJC15	rs1028734	13	0	34.52	4.21894014927433e-09
7968872	29103	DNAJC15	rs9525735	13	0	34.52	4.21894014927433e-09
7968872	29103	DNAJC15	rs9533333	13	0	29.25	6.36162264112939e-08
7968872	29103	DNAJC15	rs4245318	13	0	29.25	6.36162264112939e-08
7968872	29103	DNAJC15	rs9567084	13	9.24853329248737e-05	23.26	1.41512724930294e-06
7968872	29103	DNAJC15	rs10492659	13	0.000170262490815478	22.52	2.07967039321912e-06
7968872	29103	DNAJC15	rs9567077	13	0.000170262490815478	22.52	2.07967039321912e-06
7968872	29103	DNAJC15	rs1540951	13	0.000290871590585884	21.42	3.68902966139109e-06
7968872	29103	DNAJC15	rs7322458	13	0.000493851544952207	20.32	6.55122064527004e-06
7968872	29103	DNAJC15	rs1047775	13	0.000905233289656261	19.03	1.2867938006456e-05
7968872	29103	DNAJC15	rs11147895	13	0.00274635203961171	16.99	3.7577211803569e-05
7968872	29103	DNAJC15	rs7321249	13	0.0029305199847084	16.8	4.15333028667767e-05
7968872	29103	DNAJC15	rs11618401	13	0.00378195011337869	16.29	5.43500193823572e-05
7968872	29103	DNAJC15	rs9594858	13	0.0113815467976243	14.05	0.000178013832267802
8069399	23181	DIP2A	rs2070433	21	0	46.52	9.06880932282875e-12
8069399	23181	DIP2A	rs11701571	21	0	43.49	4.26131452447634e-11
8069399	23181	DIP2A	rs2070432	21	0	43.41	4.43913750052372e-11
8069399	23181	DIP2A	rs718496	21	0	41.65	1.091653918954e-10
8069399	23181	DIP2A	rs7279002	21	0	41.65	1.091653918954e-10
8069399	23181	DIP2A	rs11702704	21	0	34.57	4.11194895732136e-09
8069399	23181	DIP2A	rs2839327	21	0	29.64	5.20203029414176e-08
8069399	23181	DIP2A	rs4347941	21	5.07227421895846e-05	25.56	4.28837746924832e-07
8069399	23181	DIP2A	rs2073382	21	0.000165338569416714	22.64	1.95374423974195e-06
8069399	23181	DIP2A	rs2096507	21	0.000243880757508862	21.55	3.44722685787025e-06
8069399	23181	DIP2A	rs7279991	21	0.000331597641441098	21.17	4.20292169133499e-06
8069399	23181	DIP2A	rs2839270	21	0.000621799054612877	19.72	8.96581155322679e-06
8069399	23181	DIP2A	rs7283532	21	0.00648626663458273	15.15	9.92983126228346e-05
8069399	23181	DIP2A	rs2839317	21	0.00838433626418974	14.67	0.000128068499674024
8069399	23181	DIP2A	rs2300403	21	0.00965882249554169	14.4	0.000147802310334454
8069399	23181	DIP2A	rs6518305	21	0.0297832973038817	12.06	0.000515152920191081
8069399	23181	DIP2A	rs2070426	21	0.0349387777654507	11.74	0.000611710236759771
8015445	115024	NT5C3B	rs7212972	17	0	46.49	9.20872078908784e-12
8015445	115024	NT5C3B	rs1046404	17	0	46.49	9.20872078908784e-12
8015445	115024	NT5C3B	rs4796715	17	0	41.12	1.43163870028164e-10
8015445	115024	NT5C3B	rs6503672	17	0	41.12	1.43163870028164e-10
8015445	115024	NT5C3B	rs3744782	17	0	41.12	1.43163870028164e-10
8015445	115024	NT5C3B	rs9303319	17	0	41.12	1.43163870028164e-10
8015445	115024	NT5C3B	rs4796729	17	0	41.12	1.43163870028164e-10
8015445	115024	NT5C3B	rs3816122	17	0	41.12	1.43163870028164e-10
8015445	115024	NT5C3B	rs11079016	17	0	29.76	4.88977502091372e-08
8015445	115024	NT5C3B	rs9905601	17	0.00448499114562111	15.93	6.57286084264298e-05
8015445	115024	NT5C3B	rs7713	17	0.0101413070708676	14.29	0.000156695109217799
8015445	115024	NT5C3B	rs2304497	17	0.0101413070708676	14.29	0.000156695109217799
8015445	115024	NT5C3B	rs9903352	17	0.0144736424807171	13.56	0.000231057097157748
8015445	115024	NT5C3B	rs1469863	17	0.0217089690974647	12.72	0.000361765769382553
7895739	7705	ZNF146	rs2070132	19	0	46.4	9.64155119056018e-12
7895739	7705	ZNF146	rs2287897	19	0	45.19	1.78815829367902e-11
7895739	7705	ZNF146	rs8102020	19	0	45.19	1.78815829367902e-11
7895739	7705	ZNF146	rs2972527	19	0	36.95	1.21197693922487e-09
7895739	7705	ZNF146	rs7253462	19	0	32.07	1.48716162756172e-08
7895739	7705	ZNF146	rs4805162	19	2.1354822954823e-05	28.5	9.36984880761076e-08
7895739	7705	ZNF146	rs2112971	19	2.05556487819239e-05	28.18	1.1054092270339e-07
7895739	7705	ZNF146	rs2432055	19	0.0188078399741931	13.02	0.000308181815531849
8126102	266727	MDGA1	rs6938061	6	0	45.94	1.21930740245792e-11
8126102	266727	MDGA1	rs6458011	6	0	39.15	3.92463262780122e-10
8126102	266727	MDGA1	rs6916856	6	7.35266252387299e-05	23.73	1.10841221290949e-06
8126102	266727	MDGA1	rs876796	6	0.00247128408675691	17.21	3.34670051629867e-05
8126102	266727	MDGA1	rs10947693	6	0.00502019789211675	15.65	7.62125813761949e-05
8126102	266727	MDGA1	rs11752386	6	0.0091889845586228	14.48	0.000141655586856346
8126102	266727	MDGA1	rs6458014	6	0.0307568210633562	12	0.00053200550513925
8058147	53938	PPIL3	rs7606251	2	0	45.5	1.52638829108434e-11
8058147	53938	PPIL3	rs11894842	2	0	44.27	2.86066746624664e-11
8058147	53938	PPIL3	rs4381763	2	0	39.9	2.67303201630396e-10
8058147	53938	PPIL3	rs13384245	2	0	37.43	9.47533746810611e-10
8058147	53938	PPIL3	rs10204787	2	0	37.43	9.47533746810611e-10
8058147	53938	PPIL3	rs7562391	2	0	36.63	1.42816788623019e-09
8150165	84750	FUT10	rs2037213	8	0	45.18	1.7973123865296e-11
8150165	84750	FUT10	rs6468171	8	0	45.18	1.7973123865296e-11
8150165	84750	FUT10	rs8685	8	0	45.18	1.7973123865296e-11
8150165	84750	FUT10	rs12386778	8	0	44.78	2.20463099661411e-11
8150165	84750	FUT10	rs7848	8	0	42.79	6.09428998300289e-11
8150165	84750	FUT10	rs2304748	8	0	42.79	6.09428998300289e-11
8150165	84750	FUT10	rs12682118	8	0	42.79	6.09428998300289e-11
8150165	84750	FUT10	rs6995454	8	0	42.18	8.3247041764609e-11
8150165	84750	FUT10	rs12155581	8	0	41.72	1.05326032809326e-10
8150165	84750	FUT10	rs1533470	8	0	39.41	3.43533176260434e-10
8150165	84750	FUT10	rs2348613	8	0	39.39	3.47069830164733e-10
8150165	84750	FUT10	rs6982159	8	0	39	4.23805542607946e-10
8150165	84750	FUT10	rs7842778	8	0	35.41	2.6711195527375e-09
8150165	84750	FUT10	rs1440530	8	0	31.3	2.21079641765207e-08
8150165	84750	FUT10	rs2043967	8	0	31.08	2.47609581374588e-08
8150165	84750	FUT10	rs3735950	8	3.39862034639104e-05	26.83	2.22161627849726e-07
8150165	84750	FUT10	rs754437	8	5.12089181356269e-05	25.43	4.58728702780752e-07
8150165	84750	FUT10	rs3735951	8	6.34430281068325e-05	24.46	7.58686995472756e-07
8150165	84750	FUT10	rs9297209	8	6.34430281068325e-05	24.46	7.58686995472756e-07
8150165	84750	FUT10	rs2676434	8	7.794034426941e-05	23.58	1.19826525761926e-06
8150165	84750	FUT10	rs6468175	8	0.000172690774117017	22.33	2.2959170493287e-06
8150165	84750	FUT10	rs11987164	8	0.00214527405011467	17.58	2.75470315285199e-05
8150165	84750	FUT10	rs12549316	8	0.00226275660707534	17.44	2.96520043792747e-05
8150165	84750	FUT10	rs9656765	8	0.00226275660707534	17.44	2.96520043792747e-05
8152962	23639	LRRC6	rs11988034	8	0	45.17	1.80651338266517e-11
8152962	23639	LRRC6	rs1048490	8	0	45.17	1.80651338266517e-11
8152962	23639	LRRC6	rs10216529	8	0	45.17	1.80651338266517e-11
8152962	23639	LRRC6	rs3909640	8	0	43.32	4.64808211773516e-11
8152962	23639	LRRC6	rs4480107	8	2.84024681372869e-05	27.62	1.47644243132227e-07
8152962	23639	LRRC6	rs2739024	8	3.16904517170043e-05	26.26	2.98405636719944e-07
8152962	23639	LRRC6	rs2272681	8	5.81934357579295e-05	24.59	7.09188056168717e-07
8152962	23639	LRRC6	rs2293979	8	5.81934357579295e-05	24.59	7.09188056168717e-07
8152962	23639	LRRC6	rs3843562	8	5.75441759784199e-05	24.52	7.35424907697917e-07
8152962	23639	LRRC6	rs11996730	8	6.31254446949391e-05	24.38	7.90854922017955e-07
8152962	23639	LRRC6	rs11780202	8	6.8786569903808e-05	23.92	1.00423036233106e-06
8152962	23639	LRRC6	rs4736424	8	6.8786569903808e-05	23.92	1.00423036233106e-06
8152962	23639	LRRC6	rs2052701	8	7.34555567833098e-05	23.69	1.13169050346115e-06
8152962	23639	LRRC6	rs2357508	8	0.000837100404773701	19.18	1.18953183557073e-05
8152962	23639	LRRC6	rs7004199	8	0.00177912437031817	17.92	2.30387296049618e-05
8152962	23639	LRRC6	rs7464815	8	0.00219336623144277	17.53	2.82809917898358e-05
8152962	23639	LRRC6	rs7465694	8	0.00354033248617678	16.4	5.12852296406065e-05
8152962	23639	LRRC6	rs4736598	8	0.00354033248617678	16.4	5.12852296406065e-05
8152962	23639	LRRC6	rs2280871	8	0.00392145211074176	16.23	5.6098679405637e-05
8152962	23639	LRRC6	rs3843561	8	0.00849345086364826	14.64	0.000130123208455477
8152962	23639	LRRC6	rs890210	8	0.00895152197849721	14.53	0.00013794524860268
8152962	23639	LRRC6	rs10283307	8	0.0149316159178073	13.49	0.00023983819554883
8152962	23639	LRRC6	rs2467970	8	0.0165220101935238	13.29	0.000266825481457198
8152962	23639	LRRC6	rs2467979	8	0.0165220101935238	13.29	0.000266825481457198
8152962	23639	LRRC6	rs7841637	8	0.0210526818089695	12.77	0.000352222836757016
8152962	23639	LRRC6	rs10097529	8	0.0317923314397575	11.94	0.000549414797348521
8152962	23639	LRRC6	rs1425706	8	0.0343683205605497	11.77	0.000601929782214133
8155747	138255	C9orf135	rs7866489	9	0	44.01	3.26702482618924e-11
8155747	138255	C9orf135	rs10521434	9	0	44.01	3.26702482618924e-11
8155747	138255	C9orf135	rs17517599	9	0	31.67	1.82723104031782e-08
8155747	138255	C9orf135	rs4439190	9	0.000211337210342116	21.92	2.84255922517952e-06
8155747	138255	C9orf135	rs9314727	9	0.00378195011337869	16.29	5.43500193823572e-05
8155747	138255	C9orf135	rs10511972	9	0.0112676818079392	14.07	0.000176130793385225
8155747	138255	C9orf135	rs13284442	9	0.037839212697593	11.56	0.000673858531353762
8142143	10466	COG5	rs34325395	7	0	43.82	3.60007305472264e-11
8142143	10466	COG5	rs2807	7	0	39.7	2.9612550672479e-10
8142143	10466	COG5	rs2712230	7	0	38.08	6.79025968687626e-10
8142143	10466	COG5	rs2301801	7	0	37.74	8.08300118906723e-10
8142143	10466	COG5	rs982447	7	0	37.74	8.08300118906723e-10
8142143	10466	COG5	rs4727681	7	0	32.66	1.0977318697453e-08
8142143	10466	COG5	rs1015411	7	0	32.66	1.0977318697453e-08
8142143	10466	COG5	rs2712201	7	0	32.66	1.0977318697453e-08
8142143	10466	COG5	rs10267907	7	0	32.66	1.0977318697453e-08
8142143	10466	COG5	rs2253146	7	0	32.66	1.0977318697453e-08
8142143	10466	COG5	rs2237677	7	0	32.66	1.0977318697453e-08
8142143	10466	COG5	rs11977187	7	0	32.09	1.47193017509156e-08
8142143	10466	COG5	rs10276604	7	0	31.61	1.88456629411227e-08
8142143	10466	COG5	rs4727684	7	0	31.61	1.88456629411227e-08
8142143	10466	COG5	rs2107713	7	0	31.61	1.88456629411227e-08
8142143	10466	COG5	rs10258385	7	0	31.61	1.88456629411227e-08
8142143	10466	COG5	rs10273733	7	0	31.36	2.14351805166218e-08
8142143	10466	COG5	rs2808	7	0	31.36	2.14351805166218e-08
8142143	10466	COG5	rs2712228	7	0	30.3	3.70125904146482e-08
8142143	10466	COG5	rs2248465	7	0	28.72	8.36355153715982e-08
8142143	10466	COG5	rs2712197	7	0.00907112984229086	14.5	0.000140159542629564
8142143	10466	COG5	rs10276321	7	0.0269560564118895	12.27	0.000460298270945067
8129728	54806	AHI1	rs6908428	6	0	43.63	3.96710737251664e-11
8129728	54806	AHI1	rs11154801	6	0	43.36	4.55402931007689e-11
8129728	54806	AHI1	rs13208505	6	0	41.15	1.40983259573859e-10
8129728	54806	AHI1	rs6935146	6	0	37.03	1.16325640678423e-09
8129728	54806	AHI1	rs2746432	6	0	37.03	1.16325640678423e-09
8129728	54806	AHI1	rs6914831	6	0	36.77	1.32919983459802e-09
8129728	54806	AHI1	rs9402717	6	0	32.52	1.17972202239047e-08
8129728	54806	AHI1	rs9389295	6	0	32.34	1.2942153277444e-08
8129728	54806	AHI1	rs2064430	6	0	31.44	2.05699282459919e-08
8129728	54806	AHI1	rs9402702	6	5.54472944051557e-05	25.24	5.06213525092985e-07
7923837	148811	PM20D1	rs708727	1	0	43.61	4.00785820413022e-11
7923837	148811	PM20D1	rs823154	1	0	41.06	1.47626904306162e-10
7923837	148811	PM20D1	rs823082	1	0	39.09	4.04711651971467e-10
7923837	148811	PM20D1	rs1361754	1	0	39.09	4.04711651971467e-10
7923837	148811	PM20D1	rs960603	1	0	32.09	1.47193017509156e-08
7923837	148811	PM20D1	rs823088	1	2.03482192728143e-05	28.03	1.19449241191697e-07
7923837	148811	PM20D1	rs708723	1	8.04441253290877e-05	23.31	1.37881268924602e-06
7923837	148811	PM20D1	rs823114	1	0.000237576220132247	21.57	3.41146474599894e-06
7923837	148811	PM20D1	rs1342062	1	0.000383720832259334	20.8	5.09829637343731e-06
7923837	148811	PM20D1	rs4951271	1	0.000490828970554134	20.36	6.415693058794e-06
7923837	148811	PM20D1	rs4077469	1	0.000490828970554134	20.36	6.415693058794e-06
7923837	148811	PM20D1	rs7555534	1	0.000554600536428791	19.96	7.90792765602236e-06
7923837	148811	PM20D1	rs954206	1	0.00122274722755531	18.62	1.59538035524997e-05
7923837	148811	PM20D1	rs7415921	1	0.00196561111666303	17.77	2.49283069914181e-05
7923837	148811	PM20D1	rs6673820	1	0.00242005284753017	17.25	3.27697550258182e-05
7923837	148811	PM20D1	rs12047830	1	0.00442436810624348	15.98	6.40152023719794e-05
7923837	148811	PM20D1	rs1104899	1	0.00467789400487163	15.8	7.04025082747358e-05
7923837	148811	PM20D1	rs17433088	1	0.00510518131901264	15.63	7.70228721646551e-05
7923837	148811	PM20D1	rs6679073	1	0.00517278430237467	15.61	7.78418303096273e-05
7923837	148811	PM20D1	rs7517009	1	0.0237772322786218	12.53	0.000400469809284976
7923837	148811	PM20D1	rs7522056	1	0.0306533397335863	12.01	0.000529158574455661
7923837	148811	PM20D1	rs1874361	1	0.0407560579836701	11.4	0.000734441059785543
7995242	100132341	CLUHP3	rs1609289	16	0	43.57	4.09062115585658e-11
7995242	100132341	CLUHP3	rs1590067	16	0	43.57	4.09062115585658e-11
7995242	100132341	CLUHP3	rs3751742	16	0	43.57	4.09062115585658e-11
7995242	100132341	CLUHP3	rs1304163	16	0	43.57	4.09062115585658e-11
7995242	100132341	CLUHP3	rs8048741	16	0	43.57	4.09062115585658e-11
7995242	100132341	CLUHP3	rs929209	16	0	43	5.47398647800517e-11
7995242	100132341	CLUHP3	rs1919040	16	0	42.49	7.10445239642433e-11
7995242	100132341	CLUHP3	rs1881316	16	0	42.49	7.10445239642433e-11
7995242	100132341	CLUHP3	rs7206101	16	0	42.49	7.10445239642433e-11
7995242	100132341	CLUHP3	rs1534507	16	0	41.93	9.46000425309139e-11
7995242	100132341	CLUHP3	rs2359455	16	0	35.16	3.03697879212047e-09
7995242	100132341	CLUHP3	rs6565285	16	0	35.16	3.03697879212047e-09
7995242	100132341	CLUHP3	rs8060086	16	0	35.16	3.03697879212047e-09
7995242	100132341	CLUHP3	rs4889693	16	0	35.16	3.03697879212047e-09
7995242	100132341	CLUHP3	rs12149755	16	0.0177490462179337	13.15	0.000287519243401653
8125436	3127	HLA-DRB5	rs9270986	6	0	43.43	4.39399726241473e-11
8125436	3127	HLA-DRB5	rs9271055	6	0	43.43	4.39399726241473e-11
8125436	3127	HLA-DRB5	rs28490179	6	0	41.3	1.3056889241038e-10
8125436	3127	HLA-DRB5	rs3135352	6	0	38.41	5.73378341838432e-10
8125436	3127	HLA-DRB5	rs3129860	6	0	38.41	5.73378341838432e-10
8125436	3127	HLA-DRB5	rs3129868	6	0	38.41	5.73378341838432e-10
8125436	3127	HLA-DRB5	rs3135391	6	0	38.41	5.73378341838432e-10
8125436	3127	HLA-DRB5	rs3135388	6	0	38.41	5.73378341838432e-10
8125436	3127	HLA-DRB5	rs3129889	6	0	38.41	5.73378341838432e-10
8125436	3127	HLA-DRB5	rs9271366	6	0	38.41	5.73378341838432e-10
8125436	3127	HLA-DRB5	rs7197	6	0	32.71	1.06985395481562e-08
8125436	3127	HLA-DRB5	rs9271775	6	0	32.71	1.06985395481562e-08
8125436	3127	HLA-DRB5	rs2239802	6	0	29.11	6.83831042335681e-08
8125436	3127	HLA-DRB5	rs2395182	6	0	29.11	6.83831042335681e-08
8125436	3127	HLA-DRB5	rs9271300	6	0	28.93	7.50416305629547e-08
8125436	3127	HLA-DRB5	rs3129888	6	0	28.89	7.66073972192837e-08
8125436	3127	HLA-DRB5	rs3129883	6	2.76845155766317e-05	27.49	1.57908872867205e-07
8125436	3127	HLA-DRB5	rs3129886	6	2.76845155766317e-05	27.49	1.57908872867205e-07
8125436	3127	HLA-DRB5	rs2395165	6	0.000623021681174245	19.67	9.2034954246451e-06
8125436	3127	HLA-DRB5	rs6923504	6	0.000925467501423317	19	1.3071845366763e-05
8125436	3127	HLA-DRB5	rs6903608	6	0.000925467501423317	19	1.3071845366763e-05
8125436	3127	HLA-DRB5	rs9268880	6	0.000925467501423317	19	1.3071845366763e-05
8125436	3127	HLA-DRB5	rs3135344	6	0.00143839119268398	18.31	1.87719194893246e-05
8125436	3127	HLA-DRB5	rs9271100	6	0.002317895525279	17.38	3.06029305143878e-05
8125436	3127	HLA-DRB5	rs9271170	6	0.002317895525279	17.38	3.06029305143878e-05
8125436	3127	HLA-DRB5	rs3129867	6	0.00281000843287663	16.92	3.89886203778317e-05
8125436	3127	HLA-DRB5	rs6937545	6	0.0028838263716221	16.86	4.02407462156986e-05
8125436	3127	HLA-DRB5	rs7763262	6	0.0028838263716221	16.86	4.02407462156986e-05
8125436	3127	HLA-DRB5	rs9270856	6	0.00296254501254339	16.77	4.21951517012075e-05
8125436	3127	HLA-DRB5	rs9268832	6	0.00420511865506959	16.09	6.04021482776116e-05
8125436	3127	HLA-DRB5	rs3129871	6	0.00470904429005705	15.78	7.11506710952253e-05
8125436	3127	HLA-DRB5	rs984778	6	0.0058180378490376	15.4	8.69882938920677e-05
8125436	3127	HLA-DRB5	rs3135338	6	0.0058180378490376	15.4	8.69882938920677e-05
8125436	3127	HLA-DRB5	rs2395173	6	0.0058180378490376	15.4	8.69882938920677e-05
8125436	3127	HLA-DRB5	rs3135395	6	0.0058180378490376	15.4	8.69882938920677e-05
8125436	3127	HLA-DRB5	rs7754768	6	0.00805550795891845	14.75	0.000122747526217739
8125436	3127	HLA-DRB5	rs9271348	6	0.00816637074977671	14.72	0.000124716302348635
8125436	3127	HLA-DRB5	rs3129882	6	0.00965882249554169	14.4	0.000147802310334454
8125436	3127	HLA-DRB5	rs2097431	6	0.0195749643089296	12.94	0.000321635010872824
8125436	3127	HLA-DRB5	rs34369284	6	0.0218770315113209	12.7	0.000365655575738477
8125436	3127	HLA-DRB5	rs3129878	6	0.0273560154326951	12.24	0.00046775829181048
8125436	3127	HLA-DRB5	rs9270665	6	0.0303286508129059	12.03	0.000523510763654532
8125436	3127	HLA-DRB5	rs3129763	6	0.0303286508129059	12.03	0.000523510763654532
8125436	3127	HLA-DRB5	rs7192	6	0.0365854478579435	11.63	0.000648965547607567
8125436	3127	HLA-DRB5	rs7195	6	0.0365854478579435	11.63	0.000648965547607567
8125436	3127	HLA-DRB5	rs2213586	6	0.0365854478579435	11.63	0.000648965547607567
8125436	3127	HLA-DRB5	rs2213585	6	0.0365854478579435	11.63	0.000648965547607567
8125436	3127	HLA-DRB5	rs2227139	6	0.0365854478579435	11.63	0.000648965547607567
8125436	3127	HLA-DRB5	rs2097432	6	0.0373919623939233	11.59	0.000663074121790696
8125436	3127	HLA-DRB5	rs8084	6	0.037839212697593	11.56	0.000673858531353762
8125436	3127	HLA-DRB5	rs642093	6	0.0399091269034406	11.44	0.000718797910643904
8125436	3127	HLA-DRB5	rs3129846	6	0.0420541040196491	11.33	0.000762649013024779
8125436	3127	HLA-DRB5	rs3135342	6	0.0420541040196491	11.33	0.000762649013024779
8125436	3127	HLA-DRB5	rs3129848	6	0.0420541040196491	11.33	0.000762649013024779
8125436	3127	HLA-DRB5	rs2395172	6	0.0420541040196491	11.33	0.000762649013024779
8125436	3127	HLA-DRB5	rs3129858	6	0.0420541040196491	11.33	0.000762649013024779
8125436	3127	HLA-DRB5	rs983561	6	0.0420541040196491	11.33	0.000762649013024779
8125436	3127	HLA-DRB5	rs2395174	6	0.0420541040196491	11.33	0.000762649013024779
8125436	3127	HLA-DRB5	rs3129876	6	0.0420541040196491	11.33	0.000762649013024779
8125436	3127	HLA-DRB5	rs3129881	6	0.0420541040196491	11.33	0.000762649013024779
8125436	3127	HLA-DRB5	rs1548306	6	0.0440758718956723	11.23	0.0008048564483426
8033754	10781	ZNF266	rs10401135	19	0	43.34	4.60081515869388e-11
8033754	10781	ZNF266	rs10418104	19	0	43.34	4.60081515869388e-11
8033754	10781	ZNF266	rs7253373	19	0	43.34	4.60081515869388e-11
8033754	10781	ZNF266	rs2217652	19	0	43.34	4.60081515869388e-11
8033754	10781	ZNF266	rs3826783	19	0	43.34	4.60081515869388e-11
8033754	10781	ZNF266	rs6512110	19	0	43.34	4.60081515869388e-11
8033754	10781	ZNF266	rs10515	19	0	43.34	4.60081515869388e-11
8033754	10781	ZNF266	rs2241356	19	0	43.34	4.60081515869388e-11
8033754	10781	ZNF266	rs11880207	19	0	43.34	4.60081515869388e-11
8033754	10781	ZNF266	rs10411141	19	0	43.34	4.60081515869388e-11
8033754	10781	ZNF266	rs10404721	19	0	42.72	6.31631790982907e-11
8033754	10781	ZNF266	rs6512047	19	0	35.59	2.43534522748173e-09
8033754	10781	ZNF266	rs10411146	19	0	35.59	2.43534522748173e-09
8033754	10781	ZNF266	rs2278406	19	0	33.1	8.75387215394172e-09
8033754	10781	ZNF266	rs1865040	19	0	32.56	1.15568958796992e-08
8033754	10781	ZNF266	rs10415281	19	0	28.86	7.78031684757054e-08
8033754	10781	ZNF266	rs11669128	19	2.01255934992697e-05	27.95	1.24490958159157e-07
8033754	10781	ZNF266	rs11666253	19	0.000235284480255293	21.65	3.27210010175672e-06
8033754	10781	ZNF266	rs4804108	19	0.00024931553899695	21.52	3.50157660459455e-06
8033754	10781	ZNF266	rs4804109	19	0.00024931553899695	21.52	3.50157660459455e-06
8033754	10781	ZNF266	rs4133457	19	0.000359003221822014	20.98	4.64103018375826e-06
8033754	10781	ZNF266	rs7257399	19	0.000359003221822014	20.98	4.64103018375826e-06
8033754	10781	ZNF266	rs10854157	19	0.000359003221822014	20.98	4.64103018375826e-06
8155250	9380	GRHPR	rs7856656	9	0	42.93	5.67339454566943e-11
8155250	9380	GRHPR	rs1571234	9	0.0289847708381577	12.12	0.000498839037429844
8155250	9380	GRHPR	rs10973340	9	0.0381316477043567	11.54	0.00068114640106556
8112961	6228	RPS23	rs226202	5	0	42.55	6.88982701400708e-11
8112961	6228	RPS23	rs6880209	5	0	42.55	6.88982701400708e-11
8112961	6228	RPS23	rs862241	5	0	42.55	6.88982701400708e-11
8112961	6228	RPS23	rs6884232	5	0	29.3	6.19956919856356e-08
8112961	6228	RPS23	rs6888977	5	0	28.63	8.76142324679189e-08
8112961	6228	RPS23	rs17247678	5	3.4389323016338e-05	26.94	2.09870175708155e-07
8112961	6228	RPS23	rs4703537	5	5.84919329573935e-05	24.65	6.87447537087653e-07
8112961	6228	RPS23	rs12652358	5	0.000520445338902876	20.13	7.2352852177298e-06
8112961	6228	RPS23	rs1864182	5	0.000623021681174245	19.67	9.2034954246451e-06
8112961	6228	RPS23	rs224821	5	0.00100629777189868	18.86	1.40671689577931e-05
8112961	6228	RPS23	rs224823	5	0.00261051276337012	17.09	3.56495213359172e-05
8112961	6228	RPS23	rs658912	5	0.0119198789399631	13.96	0.000186741663611666
8112961	6228	RPS23	rs1071181	5	0.0122907980106971	13.9	0.000192798468274016
8112961	6228	RPS23	rs1354123	5	0.0456191930136047	11.15	0.000840316731910356
7927915	219736	STOX1	rs3740593	10	0	42.51	7.03217712126726e-11
7927915	219736	STOX1	rs12771648	10	0	42.51	7.03217712126726e-11
7927915	219736	STOX1	rs7081960	10	0	38.22	6.32013064125893e-10
7927915	219736	STOX1	rs1162958	10	3.35618301346727e-05	26.65	2.43850790589388e-07
7927915	219736	STOX1	rs2497099	10	3.21302414552229e-05	26.33	2.8778357632251e-07
7927915	219736	STOX1	rs10762242	10	5.32400351167007e-05	25.93	3.54024301158267e-07
7927915	219736	STOX1	rs1694505	10	5.90662566396421e-05	24.72	6.62926661764836e-07
7927915	219736	STOX1	rs17470053	10	0.00106214498846749	18.79	1.45930269901545e-05
7927915	219736	STOX1	rs10509306	10	0.0390141312068013	11.49	0.000699716368809163
7927915	219736	STOX1	rs10509307	10	0.0390141312068013	11.49	0.000699716368809163
7926821	84930	MASTL	rs10829172	10	0	42.44	7.28841043913955e-11
7926821	84930	MASTL	rs1981296	10	0	42.44	7.28841043913955e-11
7926821	84930	MASTL	rs1557169	10	0	42.44	7.28841043913955e-11
7926821	84930	MASTL	rs10764686	10	0	42.44	7.28841043913955e-11
7926821	84930	MASTL	rs3737055	10	0	40.31	2.16696960355763e-10
7926821	84930	MASTL	rs2780667	10	0	32.94	9.50473870130714e-09
7926821	84930	MASTL	rs1148167	10	0	32.94	9.50473870130714e-09
7926821	84930	MASTL	rs7902034	10	2.74818641149406e-05	27.46	1.60377448335924e-07
7926821	84930	MASTL	rs2800403	10	2.74818641149406e-05	27.46	1.60377448335924e-07
7926821	84930	MASTL	rs2780670	10	2.74818641149406e-05	27.46	1.60377448335924e-07
7926821	84930	MASTL	rs882475	10	0.000175841613258039	22.28	2.3564821075329e-06
7926821	84930	MASTL	rs6482601	10	0.00021220648007507	21.9	2.87233923313971e-06
7926821	84930	MASTL	rs10764672	10	0.000397567048154903	20.71	5.34362071933925e-06
7926821	84930	MASTL	rs1753415	10	0.000554600536428791	19.96	7.90792765602236e-06
7926821	84930	MASTL	rs10829190	10	0.000554600536428791	19.96	7.90792765602236e-06
7926821	84930	MASTL	rs1775350	10	0.000554600536428791	19.96	7.90792765602236e-06
7926821	84930	MASTL	rs7907988	10	0.000554600536428791	19.96	7.90792765602236e-06
7926821	84930	MASTL	rs10764690	10	0.00131108271957795	18.46	1.73507978867073e-05
7926821	84930	MASTL	rs788230	10	0.00157817466534704	18.14	2.05244396063452e-05
7926821	84930	MASTL	rs788201	10	0.00157817466534704	18.14	2.05244396063452e-05
7926821	84930	MASTL	rs2297145	10	0.002377093600467	17.3	3.19186852111402e-05
7926821	84930	MASTL	rs11015558	10	0.002377093600467	17.3	3.19186852111402e-05
7926821	84930	MASTL	rs7910688	10	0.002377093600467	17.3	3.19186852111402e-05
7926821	84930	MASTL	rs2274634	10	0.002377093600467	17.3	3.19186852111402e-05
7926821	84930	MASTL	rs10829192	10	0.0030896162898139	16.68	4.42450075662803e-05
7926821	84930	MASTL	rs11015508	10	0.00470904429005705	15.78	7.11506710952253e-05
7926821	84930	MASTL	rs10829219	10	0.0115508059909903	14.02	0.000180876482574056
7926821	84930	MASTL	rs4749220	10	0.04294537716297	11.28	0.000783465565415074
7926821	84930	MASTL	rs11015492	10	0.04294537716297	11.28	0.000783465565415074
7926821	84930	MASTL	rs11015501	10	0.04294537716297	11.28	0.000783465565415074
7926821	84930	MASTL	rs11015603	10	0.04294537716297	11.28	0.000783465565415074
7926821	84930	MASTL	rs651134	10	0.049977533756758	10.94	0.000941101693891732
8093839	27065	NSG1	rs6843595	4	0	42.31	7.78932587447754e-11
8093839	27065	NSG1	rs13146316	4	0	33.39	7.54107218755893e-09
8093839	27065	NSG1	rs4689316	4	5.74273725043035e-05	24.5	7.43098372341413e-07
8093839	27065	NSG1	rs10027109	4	8.65080398602322e-05	23.27	1.40778839154217e-06
8093839	27065	NSG1	rs6446632	4	0.0037606868590508	16.3	5.40639514973283e-05
8093839	27065	NSG1	rs7698300	4	0.00420511865506959	16.09	6.04021482776116e-05
8093839	27065	NSG1	rs7668915	4	0.00483032927788504	15.74	7.26710774543231e-05
8093839	27065	NSG1	rs7660124	4	0.0266148390146952	12.3	0.000452958293923552
8093839	27065	NSG1	rs16835627	4	0.0290922303030707	12.11	0.000501521354224128
7924184	642946	FLVCR1-AS1	rs7524203	1	0	42.29	7.86939101748477e-11
7924184	642946	FLVCR1-AS1	rs12140722	1	0	39.8	2.81345103863649e-10
7924184	642946	FLVCR1-AS1	rs6679951	1	0	39.8	2.81345103863649e-10
7924184	642946	FLVCR1-AS1	rs11120067	1	0	39.8	2.81345103863649e-10
7924184	642946	FLVCR1-AS1	rs1047881	1	0	37.23	1.04986200593379e-09
7924184	642946	FLVCR1-AS1	rs10864004	1	0	37.18	1.07712843460883e-09
7924184	642946	FLVCR1-AS1	rs4951638	1	0	34.77	3.71047245996706e-09
7924184	642946	FLVCR1-AS1	rs11120027	1	0	34.77	3.71047245996706e-09
7924184	642946	FLVCR1-AS1	rs3207090	1	0	32.89	9.75236327035978e-09
7924184	642946	FLVCR1-AS1	rs4951639	1	0	30.39	3.5334500778973e-08
7924184	642946	FLVCR1-AS1	rs10864002	1	0	30.39	3.5334500778973e-08
7924184	642946	FLVCR1-AS1	rs2884675	1	0	30.39	3.5334500778973e-08
7924184	642946	FLVCR1-AS1	rs6700410	1	0.000167810568466799	22.59	2.00525634460991e-06
7924184	642946	FLVCR1-AS1	rs1890932	1	0.000508046456873199	20.25	6.79534624946012e-06
7924184	642946	FLVCR1-AS1	rs10902	1	0.000508046456873199	20.25	6.79534624946012e-06
7924184	642946	FLVCR1-AS1	rs12042181	1	0.000508977215189179	20.19	7.01185305129803e-06
7924184	642946	FLVCR1-AS1	rs11120025	1	0.00074460188974811	19.37	1.0768549157279e-05
7924184	642946	FLVCR1-AS1	rs12038225	1	0.00162866188839303	18.08	2.11814674746334e-05
7924184	642946	FLVCR1-AS1	rs1284852	1	0.00307385853128051	16.69	4.40123882598368e-05
7924184	642946	FLVCR1-AS1	rs1284855	1	0.0307568210633562	12	0.00053200550513925
7894124	10921	RNPS1	rs155243	16	0	42.1	8.67231911287658e-11
7894124	10921	RNPS1	rs155247	16	0	36.86	1.2692340925929e-09
7894124	10921	RNPS1	rs2238464	16	7.69650342191162e-05	23.54	1.22343630626968e-06
7894124	10921	RNPS1	rs161427	16	0.00172598549374914	17.99	2.22068479787603e-05
7894124	10921	RNPS1	rs150929	16	0.00172598549374914	17.99	2.22068479787603e-05
7894124	10921	RNPS1	rs150925	16	0.00209393096762555	17.66	2.6412294481855e-05
7972579	84899	TMTC4	rs1283196	13	0	41.93	9.46000425309139e-11
7972579	84899	TMTC4	rs946837	13	0	41.01	1.5145231176115e-10
7972579	84899	TMTC4	rs9300613	13	0	41.01	1.5145231176115e-10
7972579	84899	TMTC4	rs1283211	13	0	41.01	1.5145231176115e-10
7972579	84899	TMTC4	rs1283228	13	3.39344164368718e-05	26.78	2.27984705365914e-07
7972579	84899	TMTC4	rs1051518	13	7.81636481157573e-05	23.59	1.19205406581177e-06
7972579	84899	TMTC4	rs767932	13	0.000602297496318115	19.83	8.46437209128595e-06
7972579	84899	TMTC4	rs1283114	13	0.00113766613228174	18.68	1.54595565691762e-05
7972579	84899	TMTC4	rs987531	13	0.00185560962845575	17.86	2.37766512756391e-05
7972579	84899	TMTC4	rs2786953	13	0.00261051276337012	17.09	3.56495213359172e-05
7972579	84899	TMTC4	rs9518149	13	0.00293363922907262	16.79	4.17527513891979e-05
7972579	84899	TMTC4	rs9518128	13	0.0031237816177536	16.66	4.47139610874147e-05
7972579	84899	TMTC4	rs9557470	13	0.0128306871899794	13.82	0.000201183240330766
7972579	84899	TMTC4	rs9518148	13	0.0225685600497279	12.64	0.000377579978239458
7972579	84899	TMTC4	rs9518107	13	0.0241160654241478	12.5	0.000406952017444959
7972579	84899	TMTC4	rs1283217	13	0.0290922303030707	12.11	0.000501521354224128
7972579	84899	TMTC4	rs1621374	13	0.0359962701619185	11.67	0.00063516010362158
8133770	57639	CCDC146	rs10488499	7	0	41.92	9.50850807135868e-11
8133770	57639	CCDC146	rs17230060	7	0	40.81	1.67772373780705e-10
8133770	57639	CCDC146	rs7810066	7	0.0060788338795294	15.31	9.12322771501236e-05
8133770	57639	CCDC146	rs3095471	7	0.0101804568304338	14.28	0.000157529793295111
8133770	57639	CCDC146	rs3114306	7	0.0101804568304338	14.28	0.000157529793295111
8133770	57639	CCDC146	rs3930016	7	0.0174201186381325	13.18	0.000282952756437626
8133770	57639	CCDC146	rs1111665	7	0.0478708118364326	11.04	0.000891668617862335
8044605	654433	LOC654433	rs7589901	2	0	41.61	1.11421889149532e-10
8044605	654433	LOC654433	rs4849179	2	0	41.33	1.28580310621793e-10
8044605	654433	LOC654433	rs895412	2	0	31.59	1.90407577149054e-08
8044605	654433	LOC654433	rs902696	2	0	28.99	7.27528961039361e-08
8044605	654433	LOC654433	rs2276561	2	0	28.99	7.27528961039361e-08
8044605	654433	LOC654433	rs1110839	2	6.21807815640272e-05	24.39	7.86760301040883e-07
8044605	654433	LOC654433	rs1015754	2	0.000549673589822821	20.04	7.58390729550041e-06
8044605	654433	LOC654433	rs11123169	2	0.00452521862568152	15.89	6.7132490400422e-05
8044605	654433	LOC654433	rs2863242	2	0.0152219622744785	13.45	0.000245006181879507
7910591	84284	NTPCR	rs1045158	1	0	41.53	1.16075923988459e-10
7910591	84284	NTPCR	rs4649418	1	0	41.31	1.29902634405227e-10
7910591	84284	NTPCR	rs2885	1	0	39.31	3.61584736351038e-10
7910591	84284	NTPCR	rs1555394	1	0	36.79	1.31563356045815e-09
7910591	84284	NTPCR	rs3820124	1	0	36.79	1.31563356045815e-09
7910591	84284	NTPCR	rs3766496	1	2.0300491758717e-05	28	1.21315450836607e-07
7910591	84284	NTPCR	rs6424262	1	0.000263518662329566	21.46	3.61286933768073e-06
7910591	84284	NTPCR	rs743195	1	0.000562081380838941	19.93	8.03298727175973e-06
7910591	84284	NTPCR	rs12744791	1	0.0208553352145214	12.8	0.000346619351134667
7910591	84284	NTPCR	rs3766491	1	0.0272258816986865	12.25	0.00046525815807105
7910591	84284	NTPCR	rs6702102	1	0.0367678061143564	11.62	0.000652464011929462
8153430	93100	NAPRT1	rs1809148	8	0	41.14	1.41706410220222e-10
8153430	93100	NAPRT1	rs10282929	8	0	39.39	3.47069830164733e-10
8153430	93100	NAPRT1	rs1062391	8	3.42403646054032e-05	26.87	2.17610675376547e-07
8153430	93100	NAPRT1	rs4874156	8	5.44559480876839e-05	25.11	5.4151312427192e-07
8153430	93100	NAPRT1	rs11549789	8	7.35266252387299e-05	23.73	1.10841221290949e-06
8153430	93100	NAPRT1	rs2382962	8	0.000237191818626515	21.6	3.35851832932855e-06
8153430	93100	NAPRT1	rs4874159	8	0.000874641765979896	19.14	1.21472247670923e-05
8153430	93100	NAPRT1	rs3812448	8	0.000874641765979896	19.14	1.21472247670923e-05
8153430	93100	NAPRT1	rs12677473	8	0.00231050446557514	17.39	3.04423405346557e-05
8153430	93100	NAPRT1	rs10097337	8	0.0032446167896897	16.57	4.68868746267823e-05
8153430	93100	NAPRT1	rs4873814	8	0.0135597379468446	13.71	0.000213315632190136
8153430	93100	NAPRT1	rs4873815	8	0.0297832973038817	12.06	0.000515152920191081
8153430	93100	NAPRT1	rs3750203	8	0.0297832973038817	12.06	0.000515152920191081
7942073	3508	IGHMBP2	rs604524	11	0	40.94	1.56975167702269e-10
7942073	3508	IGHMBP2	rs660614	11	0	40.94	1.56975167702269e-10
7942073	3508	IGHMBP2	rs636049	11	0	40.94	1.56975167702269e-10
7942073	3508	IGHMBP2	rs629426	11	0	40.94	1.56975167702269e-10
7942073	3508	IGHMBP2	rs622082	11	0	40.94	1.56975167702269e-10
7942073	3508	IGHMBP2	rs546382	11	0	40.94	1.56975167702269e-10
7942073	3508	IGHMBP2	rs619727	11	0	39.93	2.63229066642556e-10
7942073	3508	IGHMBP2	rs613084	11	0	38.71	4.91683581481915e-10
7942073	3508	IGHMBP2	rs7938117	11	0	37.84	7.67910001876798e-10
7942073	3508	IGHMBP2	rs7131462	11	0	34.75	3.74878703388450e-09
7942073	3508	IGHMBP2	rs679596	11	0	32.93	9.55375464092287e-09
7942073	3508	IGHMBP2	rs10896390	11	5.39654352177149e-05	25.03	5.64452043684512e-07
7942073	3508	IGHMBP2	rs10896389	11	5.88899825148508e-05	24.71	6.66375209083965e-07
7942073	3508	IGHMBP2	rs2846207	11	5.88899825148508e-05	24.71	6.66375209083965e-07
7942073	3508	IGHMBP2	rs17612126	11	9.54964812660531e-05	23.2	1.45997328751045e-06
7942073	3508	IGHMBP2	rs2846196	11	0.000168277867250389	22.4	2.21374012308886e-06
7942073	3508	IGHMBP2	rs685320	11	0.000167817162862265	22.38	2.23691344378129e-06
7942073	3508	IGHMBP2	rs6421653	11	0.000167817162862265	22.38	2.23691344378129e-06
7942073	3508	IGHMBP2	rs1249582	11	0.000301977462164336	21.4	3.72771187238708e-06
7942073	3508	IGHMBP2	rs10896396	11	0.000301977462164336	21.4	3.72771187238708e-06
7942073	3508	IGHMBP2	rs10896379	11	0.000331597641441098	21.17	4.20292169133499e-06
7942073	3508	IGHMBP2	rs11228444	11	0.000903485614672354	19.08	1.25351654466604e-05
7961295	259289	TAS2R43	rs10772420	12	0	40.87	1.62699638004542e-10
7961295	259289	TAS2R43	rs2010481	12	0	40.87	1.62699638004542e-10
7961295	259289	TAS2R43	rs7297949	12	0	40.87	1.62699638004542e-10
7961295	259289	TAS2R43	rs2597963	12	0	40.87	1.62699638004542e-10
7961295	259289	TAS2R43	rs2708342	12	0	40.87	1.62699638004542e-10
7961295	259289	TAS2R43	rs2599396	12	0	40.87	1.62699638004542e-10
7961295	259289	TAS2R43	rs1451772	12	0.00133749005257113	18.44	1.75338510770328e-05
7961295	259289	TAS2R43	rs10845296	12	0.00149456151300236	18.21	1.97837357610947e-05
7961295	259289	TAS2R43	rs7315843	12	0.00321281656021925	16.6	4.61510214005292e-05
7961295	259289	TAS2R43	rs2708377	12	0.00321281656021925	16.6	4.61510214005292e-05
7961295	259289	TAS2R43	rs2597974	12	0.00321281656021925	16.6	4.61510214005292e-05
7961295	259289	TAS2R43	rs1650019	12	0.00321281656021925	16.6	4.61510214005292e-05
7961295	259289	TAS2R43	rs1551191	12	0.00351071469042348	16.42	5.07469578784931e-05
7961295	259289	TAS2R43	rs7313683	12	0.0198256052605823	12.91	0.000326831293087956
7961295	259289	TAS2R43	rs10845289	12	0.0205274041051568	12.84	0.000339287613504916
7961295	259289	TAS2R43	rs7980237	12	0.0205274041051568	12.84	0.000339287613504916
7961295	259289	TAS2R43	rs11054150	12	0.0448260510852599	11.19	0.000822393451581314
8110755	10723	SLC12A7	rs6894574	5	0	40.83	1.66064109393355e-10
8110755	10723	SLC12A7	rs4580814	5	0	37.27	1.02854727593514e-09
8110755	10723	SLC12A7	rs6879835	5	0	32.32	1.30760496575212e-08
8110755	10723	SLC12A7	rs13171076	5	6.78735353324348e-05	24.34	8.0744821168443e-07
8110755	10723	SLC12A7	rs4975593	5	0.000493851544952207	20.32	6.55122064527004e-06
8110755	10723	SLC12A7	rs16870629	5	0.0264780952897613	12.31	0.000450537972796575
8110755	10723	SLC12A7	rs4285270	5	0.0402866577562973	11.42	0.000726576953246649
8041212	253558	LCLAT1	rs829584	2	0	40.62	1.84904377066476e-10
8041212	253558	LCLAT1	rs829573	2	0	40.62	1.84904377066476e-10
8041212	253558	LCLAT1	rs1662955	2	0	39.39	3.47069830164733e-10
8041212	253558	LCLAT1	rs4952151	2	0	31.46	2.03591377922065e-08
8041212	253558	LCLAT1	rs17009601	2	3.56339822072074e-05	27.19	1.84410038730689e-07
8041212	253558	LCLAT1	rs12471868	2	3.56339822072074e-05	27.19	1.84410038730689e-07
8041212	253558	LCLAT1	rs10200589	2	3.56339822072074e-05	27.19	1.84410038730689e-07
8041212	253558	LCLAT1	rs6723023	2	3.56339822072074e-05	27.19	1.84410038730689e-07
8041212	253558	LCLAT1	rs2076932	2	5.4546678079633e-05	25.15	5.30396536626517e-07
8041212	253558	LCLAT1	rs10180482	2	6.77194168825765e-05	24.32	8.15875320506502e-07
8041212	253558	LCLAT1	rs4952000	2	6.48342079398049e-05	24.06	9.33800443858624e-07
8041212	253558	LCLAT1	rs1357850	2	6.3899213144292e-05	24	9.63357008643094e-07
8041212	253558	LCLAT1	rs711237	2	0.00465398898788401	15.83	6.92950745575864e-05
8041212	253558	LCLAT1	rs1880540	2	0.00989273388877293	14.35	0.000151779695065757
8041212	253558	LCLAT1	rs10495776	2	0.020696592597348	12.82	0.000342933723418452
8041212	253558	LCLAT1	rs829699	2	0.0249626887782846	12.43	0.000422491900903359
8041212	253558	LCLAT1	rs6712951	2	0.0476587877902196	11.05	0.000886871985040783
8041212	253558	LCLAT1	rs11676852	2	0.0476587877902196	11.05	0.000886871985040783
8141922	375611	SLC26A5	rs17149018	7	0	40.32	2.15590626531369e-10
8141922	375611	SLC26A5	rs4286873	7	0.000609877581490394	19.78	8.6887107288562e-06
8141922	375611	SLC26A5	rs3823992	7	0.00826089613152067	14.7	0.000126046450120814
8141922	375611	SLC26A5	rs362719	7	0.0198256052605823	12.91	0.000326831293087956
7918379	2947	GSTM3	rs4970777	1	0	39.97	2.57893420698707e-10
7918379	2947	GSTM3	rs10735234	1	0	37.93	7.33289420231976e-10
7918379	2947	GSTM3	rs1109138	1	0	37.44	9.42687956027067e-10
7918379	2947	GSTM3	rs1887547	1	0	32.41	1.24842382551258e-08
7918379	2947	GSTM3	rs4970774	1	0.00160042329328162	18.11	2.08503536905099e-05
7918379	2947	GSTM3	rs1360513	1	0.00160042329328162	18.11	2.08503536905099e-05
7918379	2947	GSTM3	rs3818562	1	0.00483032927788504	15.74	7.26710774543231e-05
7918379	2947	GSTM3	rs1927328	1	0.0198965765974272	12.9	0.000328582133037674
7918379	2947	GSTM3	rs7483	1	0.02402419233459	12.51	0.000404779603894183
7917503	2635	GBP3	rs12121223	1	0	39.79	2.82789285550679e-10
7917503	2635	GBP3	rs12142922	1	0	36.25	1.73560010630454e-09
7917503	2635	GBP3	rs1074541	1	0	32.26	1.3486121759968e-08
7917503	2635	GBP3	rs2624	1	6.31254446949391e-05	24.38	7.90854922017955e-07
7917503	2635	GBP3	rs1409150	1	0.000566846950618253	19.92	8.07511350481189e-06
7917503	2635	GBP3	rs2390679	1	0.00131108271957795	18.46	1.73507978867073e-05
7917503	2635	GBP3	rs10493822	1	0.00131108271957795	18.46	1.73507978867073e-05
7917503	2635	GBP3	rs10922563	1	0.00131108271957795	18.46	1.73507978867073e-05
7917503	2635	GBP3	rs12740160	1	0.00402621881610228	16.17	5.79039278864948e-05
7917503	2635	GBP3	rs6675866	1	0.00690024841883867	15.04	0.000105256460816211
7917503	2635	GBP3	rs7555039	1	0.00813140096795822	14.73	0.000124056536530832
7917503	2635	GBP3	rs6683705	1	0.00813140096795822	14.73	0.000124056536530832
7917503	2635	GBP3	rs2031834	1	0.00849345086364826	14.64	0.000130123208455477
7917503	2635	GBP3	rs2031913	1	0.0093739488064503	14.44	0.00014469608785024
7917503	2635	GBP3	rs1969962	1	0.0119198789399631	13.96	0.000186741663611666
7917503	2635	GBP3	rs1329120	1	0.0301537895326404	12.04	0.000520709715916055
8117435	11118	BTN3A2	rs9366653	6	0	39.69	2.97645644352463e-10
8117435	11118	BTN3A2	rs9379856	6	0	39.69	2.97645644352463e-10
8117435	11118	BTN3A2	rs9379859	6	0	39.69	2.97645644352463e-10
8117435	11118	BTN3A2	rs12176317	6	0	39.69	2.97645644352463e-10
8117435	11118	BTN3A2	rs9393713	6	0	39.69	2.97645644352463e-10
8117435	11118	BTN3A2	rs9393714	6	0	39.69	2.97645644352463e-10
8117435	11118	BTN3A2	rs2073529	6	0	39.69	2.97645644352463e-10
8117435	11118	BTN3A2	rs1979	6	0	39.69	2.97645644352463e-10
8117435	11118	BTN3A2	rs9358938	6	0	34.75	3.74878703388450e-09
8117435	11118	BTN3A2	rs2076030	6	0	29.9	4.5491283214077e-08
8117435	11118	BTN3A2	rs13195509	6	0	29.9	4.5491283214077e-08
8117435	11118	BTN3A2	rs10484439	6	5.01722588697831e-05	25.51	4.40095963239337e-07
8117435	11118	BTN3A2	rs6923139	6	0.000566846950618253	19.92	8.07511350481189e-06
8117435	11118	BTN3A2	rs11966360	6	0.00415898806209688	16.12	5.94528574935696e-05
8003722	63826	SRR	rs12450028	17	0	39.49	3.29743681006985e-10
8003722	63826	SRR	rs17834627	17	0	36.58	1.46527413590563e-09
8003722	63826	SRR	rs1885987	17	5.08775481385936e-05	25.59	4.22221872998799e-07
8003722	63826	SRR	rs8081273	17	0.00105120411082888	18.81	1.44407988209199e-05
8003722	63826	SRR	rs216193	17	0.00757579867857652	14.86	0.00011579253598834
8003722	63826	SRR	rs2224770	17	0.00757579867857652	14.86	0.00011579253598834
7894341	23326	USP22	rs899335	17	0	39.48	3.314365979903e-10
7894341	23326	USP22	rs1044414	17	0	39.48	3.314365979903e-10
7894341	23326	USP22	rs3612	17	0	39.48	3.314365979903e-10
7894341	23326	USP22	rs2291037	17	0	39.48	3.314365979903e-10
7894341	23326	USP22	rs961004	17	0	36.52	1.51107811232573e-09
7894341	23326	USP22	rs7223388	17	0	30.87	2.75904008379413e-08
7894341	23326	USP22	rs6587119	17	0.00032929456292705	21.22	4.09469358986353e-06
7894341	23326	USP22	rs11867648	17	0.002948092120808	16.78	4.19733655902495e-05
7894341	23326	USP22	rs4985940	17	0.0113274367768555	14.06	0.000177069791622873
7894341	23326	USP22	rs11204328	17	0.0180596600569368	13.11	0.000293723687659695
7978239	5875	RABGGTA	rs729421	14	0	39.38	3.48851802807121e-10
7978239	5875	RABGGTA	rs10136508	14	3.17478468899199e-05	26.27	2.96864470190905e-07
7978239	5875	RABGGTA	rs6573722	14	5.2282972397443e-05	25.73	3.92675270330368e-07
7978239	5875	RABGGTA	rs8014112	14	5.64671434202376e-05	25.35	4.78152387609453e-07
7978239	5875	RABGGTA	rs2295306	14	0.000622859688490289	19.7	9.06013651488528e-06
7978239	5875	RABGGTA	rs2295307	14	0.000622822300717975	19.69	9.10767197090182e-06
7978239	5875	RABGGTA	rs7151201	14	0.00106520143738559	18.78	1.4669744420775e-05
7978239	5875	RABGGTA	rs12891732	14	0.00157817466534704	18.14	2.05244396063452e-05
7978239	5875	RABGGTA	rs2180196	14	0.00201004636359907	17.73	2.54579893079939e-05
7978239	5875	RABGGTA	rs1950500	14	0.00307385853128051	16.69	4.40123882598368e-05
7978239	5875	RABGGTA	rs1007381	14	0.00447202155137202	15.95	6.50377788222436e-05
7978239	5875	RABGGTA	rs7148384	14	0.00468537950003298	15.79	7.07755952561944e-05
7978239	5875	RABGGTA	rs11158632	14	0.0128913738291605	13.81	0.000202256849006767
7978239	5875	RABGGTA	rs4280164	14	0.0128913738291605	13.81	0.000202256849006767
7978239	5875	RABGGTA	rs2144494	14	0.0128913738291605	13.81	0.000202256849006767
7978239	5875	RABGGTA	rs3181384	14	0.0267324685483822	12.29	0.000455391735964188
8105456	133383	SETD9	rs185220	5	0	38.91	4.43801343164618e-10
8105456	133383	SETD9	rs832403	5	0	36.32	1.67436783862758e-09
8105456	133383	SETD9	rs860580	5	0	28.98	7.31294361051808e-08
8105456	133383	SETD9	rs832582	5	0	28.98	7.31294361051808e-08
8105456	133383	SETD9	rs832583	5	0	28.98	7.31294361051808e-08
8105456	133383	SETD9	rs252895	5	5.53596599982731e-05	25.22	5.11490177767832e-07
8105456	133383	SETD9	rs832402	5	6.74811753977678e-05	24.3	8.24390623821684e-07
8105456	133383	SETD9	rs832575	5	6.58946484085343e-05	24.18	8.77387068185622e-07
8105456	133383	SETD9	rs2591968	5	0.000274880951582988	21.45	3.63176022029081e-06
8105456	133383	SETD9	rs2662027	5	0.000519796570458066	20.14	7.19755623870984e-06
8105456	133383	SETD9	rs7703149	5	0.000609877581490394	19.78	8.6887107288562e-06
8105456	133383	SETD9	rs2257505	5	0.000830093506221447	19.19	1.18331656771899e-05
8105456	133383	SETD9	rs6870905	5	0.00266426554536039	17.04	3.66006121971753e-05
8105456	133383	SETD9	rs33320	5	0.0029305199847084	16.8	4.15333028667767e-05
8105456	133383	SETD9	rs96844	5	0.00415898806209688	16.12	5.94528574935696e-05
8105456	133383	SETD9	rs832573	5	0.00816637074977671	14.72	0.000124716302348635
8105456	133383	SETD9	rs702689	5	0.00816637074977671	14.72	0.000124716302348635
7895340	10594	PRPF8	rs11078563	17	0	38.53	5.39184765996817e-10
7895340	10594	PRPF8	rs7503397	17	0	38.53	5.39184765996817e-10
7895340	10594	PRPF8	rs11078564	17	0	31.93	1.59829535166176e-08
7895340	10594	PRPF8	rs16950948	17	0	28.99	7.27528961039361e-08
7902660	126820	WDR63	rs4123223	1	0	37.39	9.67167600925916e-10
7902660	126820	WDR63	rs6691970	1	0	32.47	1.21046771229787e-08
7902660	126820	WDR63	rs10873679	1	0	32.47	1.21046771229787e-08
7902660	126820	WDR63	rs10873682	1	0	32.47	1.21046771229787e-08
7902660	126820	WDR63	rs12119445	1	0	28.97	7.35079288178145e-08
7902660	126820	WDR63	rs12730329	1	0.000589364867699566	19.86	8.33256970140704e-06
7902660	126820	WDR63	rs12755226	1	0.00135579069529129	18.43	1.76261038891196e-05
7902660	126820	WDR63	rs1770691	1	0.0223457326000972	12.66	0.000373562215098037
7987526	90416	C15orf57	rs1044474	15	0	37.21	1.06068465258977e-09
7987526	90416	C15orf57	rs11630273	15	0	32.81	1.01620730177547e-08
7987526	90416	C15orf57	rs10518697	15	0	30.81	2.84567652693151e-08
7987526	90416	C15orf57	rs7165509	15	0	30.81	2.84567652693151e-08
7987526	90416	C15orf57	rs2289326	15	3.52023040221798e-05	27.13	1.90222966420432e-07
7987526	90416	C15orf57	rs603104	15	6.53962881577185e-05	24.12	9.05153149942121e-07
7987526	90416	C15orf57	rs6492947	15	0.000192135163190043	22.12	2.5612735265282e-06
7987526	90416	C15orf57	rs6582	15	0.000208320976703628	22.01	2.71233612470474e-06
7987526	90416	C15orf57	rs3803357	15	0.000512687638871751	20.17	7.08555011087138e-06
7987526	90416	C15orf57	rs1869302	15	0.00104543922427998	18.82	1.43652838394261e-05
7987526	90416	C15orf57	rs7494968	15	0.00104543922427998	18.82	1.43652838394261e-05
7987526	90416	C15orf57	rs11070275	15	0.00122544236170824	18.61	1.60377076480288e-05
7987526	90416	C15orf57	rs16970851	15	0.00279381086067218	16.95	3.83773198237051e-05
7987526	90416	C15orf57	rs3751653	15	0.00279381086067218	16.95	3.83773198237051e-05
7987526	90416	C15orf57	rs11858113	15	0.00279381086067218	16.95	3.83773198237051e-05
7987526	90416	C15orf57	rs11855334	15	0.00279381086067218	16.95	3.83773198237051e-05
7987526	90416	C15orf57	rs8041534	15	0.00279381086067218	16.95	3.83773198237051e-05
7987526	90416	C15orf57	rs2412544	15	0.00279381086067218	16.95	3.83773198237051e-05
7987526	90416	C15orf57	rs8026605	15	0.00305967845619449	16.7	4.37809984773183e-05
7987526	90416	C15orf57	rs9972363	15	0.00697673065289942	15.02	0.000106377806753906
7987526	90416	C15orf57	rs667623	15	0.0471256443057051	11.08	0.000872638006804044
8035880	7386	UQCRFS1	rs8104944	19	0	37.2	1.06613779437118e-09
8022941	25941	TPGS2	rs1045781	18	0	36.76	1.33603540790345e-09
8022941	25941	TPGS2	rs12373339	18	0	34.06	5.34385675080586e-09
8022941	25941	TPGS2	rs2303510	18	0	31.9	1.62317155166324e-08
8022941	25941	TPGS2	rs2303509	18	0	31.9	1.62317155166324e-08
8022941	25941	TPGS2	rs4799887	18	0	31.16	2.37612136383624e-08
8022941	25941	TPGS2	rs754040	18	2.08397322905903e-05	28.31	1.03360649652008e-07
8022941	25941	TPGS2	rs561021	18	3.38210262839093e-05	26.73	2.33960771065241e-07
8022941	25941	TPGS2	rs9962453	18	5.1489440848688e-05	25.65	4.092954884397e-07
8022941	25941	TPGS2	rs3744903	18	5.1489440848688e-05	25.65	4.092954884397e-07
8022941	25941	TPGS2	rs879567	18	5.1489440848688e-05	25.65	4.092954884397e-07
8022941	25941	TPGS2	rs4799431	18	0.000331597641441098	21.17	4.20292169133499e-06
8022941	25941	TPGS2	rs621834	18	0.00065645820673673	19.54	9.85150762542585e-06
8022941	25941	TPGS2	rs525374	18	0.00176281025181642	17.94	2.27979044132225e-05
8022941	25941	TPGS2	rs1147765	18	0.0279737445318964	12.19	0.000480463833195527
8092067	200916	RPL22L1	rs13063927	3	0	36.63	1.42816788623019e-09
8092067	200916	RPL22L1	rs6444952	3	0	32.94	9.50473870130714e-09
8092067	200916	RPL22L1	rs6769079	3	2.71798283957894e-05	27.29	1.75114717282281e-07
8092067	200916	RPL22L1	rs7642480	3	3.15760689108622e-05	26.23	3.03077424353298e-07
8092067	200916	RPL22L1	rs6792607	3	5.28690543065745e-05	25.86	3.67097935134648e-07
8092067	200916	RPL22L1	rs2271998	3	5.21890921156318e-05	25.72	3.94715222995596e-07
8092067	200916	RPL22L1	rs35280911	3	5.01722588697831e-05	25.51	4.40095963239337e-07
8092067	200916	RPL22L1	rs1879441	3	5.01722588697831e-05	25.51	4.40095963239337e-07
8092067	200916	RPL22L1	rs6790486	3	0.000236814155743922	21.58	3.39372352779869e-06
8092067	200916	RPL22L1	rs12495896	3	0.000290871590585884	21.42	3.68902966139109e-06
8092067	200916	RPL22L1	rs13065440	3	0.000290871590585884	21.42	3.68902966139109e-06
8092067	200916	RPL22L1	rs1356012	3	0.000338834177603544	21.04	4.49794235142784e-06
8092067	200916	RPL22L1	rs12486780	3	0.000397567048154903	20.71	5.34362071933925e-06
8092067	200916	RPL22L1	rs7628878	3	0.00123702352770549	18.58	1.62920887406857e-05
8092067	200916	RPL22L1	rs9851496	3	0.0119198789399631	13.96	0.000186741663611666
8092067	200916	RPL22L1	rs4499602	3	0.0241160654241478	12.5	0.000406952017444959
8092067	200916	RPL22L1	rs4955756	3	0.0269560564118895	12.27	0.000460298270945067
8092067	200916	RPL22L1	rs6779973	3	0.035712462078231	11.69	0.000628368989557224
7896091	8665	EIF3F	rs4559682	11	0	36.55	1.4879996632404e-09
7896091	8665	EIF3F	rs1079467	11	0.00220648770819823	17.51	2.85800497611501e-05
7896091	8665	EIF3F	rs12786251	11	0.00256164871778326	17.14	3.4723268956437e-05
7896091	8665	EIF3F	rs2360838	11	0.00452521862568152	15.89	6.7132490400422e-05
7896091	8665	EIF3F	rs2136907	11	0.00767205269803077	14.84	0.000117026897536333
7896091	8665	EIF3F	rs4304763	11	0.00878292688214869	14.57	0.000135047541132573
7896091	8665	EIF3F	rs11041699	11	0.029535955853803	12.08	0.000509655975403886
7896091	8665	EIF3F	rs7941782	11	0.029535955853803	12.08	0.000509655975403886
8099817	79667	FLJ13197	rs1962053	4	0	36.15	1.82698480810705e-09
8099817	79667	FLJ13197	rs6858772	4	0	35.79	2.19773054982114e-09
8099817	79667	FLJ13197	rs9992667	4	0	35.79	2.19773054982114e-09
8099817	79667	FLJ13197	rs1466414	4	3.16904517170043e-05	26.26	2.98405636719944e-07
8099817	79667	FLJ13197	rs1824652	4	0.00282822977286087	16.91	3.91945548233263e-05
8099817	79667	FLJ13197	rs9522	4	0.0060788338795294	15.31	9.12322771501236e-05
8099817	79667	FLJ13197	rs17500878	4	0.00762270148420126	14.85	0.000116408069911784
8099817	79667	FLJ13197	rs2045767	4	0.00902452625392334	14.51	0.000139417496352588
8099817	79667	FLJ13197	rs10021686	4	0.0100372093280394	14.31	0.000155039077744762
8099817	79667	FLJ13197	rs7678850	4	0.0219629382618802	12.69	0.00036761627064854
7998233	58986	TMEM8A	rs3848368	16	0	35.9	2.07708716139982e-09
7998233	58986	TMEM8A	rs2071915	16	0	35.4	2.68486883980575e-09
7998233	58986	TMEM8A	rs11248931	16	0	35.4	2.68486883980575e-09
7998233	58986	TMEM8A	rs11641742	16	0	35.4	2.68486883980575e-09
7998233	58986	TMEM8A	rs3830160	16	0	34.96	3.36548497008486e-09
7998233	58986	TMEM8A	rs7359414	16	0	34.42	4.44135921160621e-09
7998233	58986	TMEM8A	rs540	16	0	31.62	1.87488677164018e-08
7998233	58986	TMEM8A	rs3842949	16	0	30.7	3.0116504887542e-08
7998233	58986	TMEM8A	rs3848361	16	0	30.7	3.0116504887542e-08
7998233	58986	TMEM8A	rs1805105	16	0.00021220648007507	21.9	2.87233923313971e-06
7998233	58986	TMEM8A	rs3916990	16	0.00023769534539275	21.63	3.3063963905465e-06
7998233	58986	TMEM8A	rs7195617	16	0.000579584600133642	19.9	8.16003250439109e-06
7998233	58986	TMEM8A	rs11646942	16	0.00090227538412458	19.05	1.27337773618243e-05
7998233	58986	TMEM8A	rs11648673	16	0.00090227538412458	19.05	1.27337773618243e-05
7998233	58986	TMEM8A	rs11648458	16	0.00123702352770549	18.58	1.62920887406857e-05
7998233	58986	TMEM8A	rs1573736	16	0.00135579069529129	18.43	1.76261038891196e-05
7998233	58986	TMEM8A	rs2685126	16	0.00301294048860408	16.74	4.286760431085e-05
7998233	58986	TMEM8A	rs11649255	16	0.00816637074977671	14.72	0.000124716302348635
7998233	58986	TMEM8A	rs11644916	16	0.00816637074977671	14.72	0.000124716302348635
7998233	58986	TMEM8A	rs28365941	16	0.0416435741257315	11.35	0.000754479691433103
8101637	345275	HSD17B13	rs9992651	4	0	35.31	2.8118458960297e-09
8101637	345275	HSD17B13	rs4607179	4	0	31.38	2.12155079704165e-08
8101637	345275	HSD17B13	rs13102451	4	0	31.38	2.12155079704165e-08
8101637	345275	HSD17B13	rs11735092	4	7.64973118315662e-05	23.48	1.26219071600902e-06
8101637	345275	HSD17B13	rs6850131	4	0.000213003528104782	21.89	2.88734641850805e-06
8101637	345275	HSD17B13	rs10022237	4	0.000213003528104782	21.89	2.88734641850805e-06
8101637	345275	HSD17B13	rs13133311	4	0.00028794913911426	21.43	3.66983985864016e-06
8101637	345275	HSD17B13	rs10084835	4	0.000609877581490394	19.78	8.6887107288562e-06
8101637	345275	HSD17B13	rs13137873	4	0.000941106524537167	18.94	1.34894474231705e-05
8101637	345275	HSD17B13	rs10006766	4	0.000941106524537167	18.94	1.34894474231705e-05
8101637	345275	HSD17B13	rs4693811	4	0.00391021499338518	16.24	5.58033552467249e-05
8101637	345275	HSD17B13	rs6847980	4	0.0109378066532254	14.13	0.000170601183355712
8101637	345275	HSD17B13	rs6531968	4	0.0450553089145025	11.18	0.000826837724550976
7940565	9415	FADS2	rs174548	11	0	35.3	2.82632058015935e-09
7940565	9415	FADS2	rs1535	11	2.8658561508975e-05	27.71	1.40932300240207e-07
7940565	9415	FADS2	rs102275	11	2.7322918373313e-05	27.38	1.67151057909146e-07
7940565	9415	FADS2	rs174535	11	2.69934783560205e-05	27.26	1.77852899403464e-07
7940565	9415	FADS2	rs174546	11	2.69934783560205e-05	27.26	1.77852899403464e-07
7940565	9415	FADS2	rs174547	11	2.69934783560205e-05	27.26	1.77852899403464e-07
7940565	9415	FADS2	rs174550	11	2.69934783560205e-05	27.26	1.77852899403464e-07
7940565	9415	FADS2	rs174538	11	5.33543249427918e-05	25.97	3.4676427305762e-07
7940565	9415	FADS2	rs174583	11	5.09582753579229e-05	25.62	4.15708315758129e-07
7940565	9415	FADS2	rs174576	11	5.43813568937364e-05	25.09	5.47158715312637e-07
7940565	9415	FADS2	rs174577	11	5.43813568937364e-05	25.09	5.47158715312637e-07
7940565	9415	FADS2	rs174448	11	5.41139174754036e-05	25.06	5.55737943091326e-07
7940565	9415	FADS2	rs174593	11	6.61930353385718e-05	24.23	8.54902173305355e-07
7940565	9415	FADS2	rs174449	11	0.000123707259994895	23.06	1.57023670030402e-06
7940565	9415	FADS2	rs174455	11	0.000211409432045358	21.91	2.85741030524158e-06
7940565	9415	FADS2	rs1000778	11	0.000222359087914815	21.8	3.02600134350871e-06
7940565	9415	FADS2	rs174611	11	0.000493851544952207	20.32	6.55122064527004e-06
7940565	9415	FADS2	rs108499	11	0.000623235100952201	19.66	9.25178607997454e-06
7940565	9415	FADS2	rs174618	11	0.0138936643357122	13.65	0.000220241320452157
7940565	9415	FADS2	rs174450	11	0.0214522037329248	12.74	0.000357917693658315
7940565	9415	FADS2	rs174478	11	0.0297832973038817	12.06	0.000515152920191081
8065089	55614	KIF16B	rs6044121	20	0	35.23	2.92975431032998e-09
8065089	55614	KIF16B	rs997972	20	0	32.64	1.10908571516519e-08
8065089	55614	KIF16B	rs7267108	20	5.43813568937364e-05	25.09	5.47158715312637e-07
8065089	55614	KIF16B	rs6131851	20	0.000119826224646671	23.07	1.56209091952713e-06
8065089	55614	KIF16B	rs4814518	20	0.0017709346115573	17.93	2.29179991890723e-05
8065089	55614	KIF16B	rs6044134	20	0.00280315976751092	16.93	3.87837735775578e-05
8065089	55614	KIF16B	rs6044176	20	0.00320010182588935	16.61	4.59083261923336e-05
8065089	55614	KIF16B	rs6135795	20	0.00693678200935469	15.03	0.000105815638847168
8065089	55614	KIF16B	rs6044008	20	0.00865698608638037	14.61	0.000132211108336988
8065089	55614	KIF16B	rs2328040	20	0.00865698608638037	14.61	0.000132211108336988
8065089	55614	KIF16B	rs6111204	20	0.0091889845586228	14.48	0.000141655586856346
8065089	55614	KIF16B	rs6080303	20	0.0126527091420901	13.85	0.000197996736945992
8065089	55614	KIF16B	rs6111205	20	0.0147411934746639	13.51	0.000237295539993408
8065089	55614	KIF16B	rs6044094	20	0.0169819525956104	13.23	0.000275503811434269
8065089	55614	KIF16B	rs6034523	20	0.0169819525956104	13.23	0.000275503811434269
8065089	55614	KIF16B	rs2277777	20	0.0210526818089695	12.77	0.000352222836757016
8065089	55614	KIF16B	rs6075078	20	0.0210526818089695	12.77	0.000352222836757016
8065089	55614	KIF16B	rs6075070	20	0.0428385054019998	11.29	0.000779256814602957
8065089	55614	KIF16B	rs6111177	20	0.0428385054019998	11.29	0.000779256814602957
8065089	55614	KIF16B	rs6044003	20	0.0452845667437451	11.17	0.000831306272542032
8065089	55614	KIF16B	rs6044019	20	0.0452845667437451	11.17	0.000831306272542032
8156341	401541	CENPP	rs10992308	9	0	35.16	3.03697879212047e-09
8156341	401541	CENPP	rs10992312	9	0	35.16	3.03697879212047e-09
8156341	401541	CENPP	rs10992348	9	0	35.16	3.03697879212047e-09
8156341	401541	CENPP	rs7036459	9	0	32.66	1.0977318697453e-08
8156341	401541	CENPP	rs10119535	9	6.36267230900469e-05	23.98	9.73416235370324e-07
8156341	401541	CENPP	rs1121978	9	0.00971537855437267	14.38	0.000149380513661162
8156341	401541	CENPP	rs13301537	9	0.00971537855437267	14.38	0.000149380513661162
8156341	401541	CENPP	rs968040	9	0.0259851158209186	12.35	0.00044098647251007
8156341	401541	CENPP	rs9299405	9	0.0259851158209186	12.35	0.00044098647251007
8156341	401541	CENPP	rs10118939	9	0.0259851158209186	12.35	0.00044098647251007
8156341	401541	CENPP	rs7865019	9	0.0259851158209186	12.35	0.00044098647251007
8156341	401541	CENPP	rs3739606	9	0.0397700485267102	11.45	0.000714939996695097
8156341	401541	CENPP	rs10429459	9	0.0397700485267102	11.45	0.000714939996695097
8156341	401541	CENPP	rs724102	9	0.0427175327755184	11.3	0.000775070909245685
8156341	401541	CENPP	rs10992393	9	0.0427175327755184	11.3	0.000775070909245685
7924058	3664	IRF6	rs583814	1	0	35.12	3.10000523535186e-09
7924058	3664	IRF6	rs651141	1	0	29.77	4.86461737618723e-08
7924058	3664	IRF6	rs861019	1	0	29.75	4.91506301715826e-08
7924058	3664	IRF6	rs2076153	1	2.777224527432e-05	27.51	1.5628434735249e-07
7924058	3664	IRF6	rs7548533	1	6.43597327136367e-05	24.03	9.48463279025069e-07
7924058	3664	IRF6	rs9430019	1	6.37106962101377e-05	23.99	9.68373523866353e-07
7924058	3664	IRF6	rs2013162	1	0.0017709346115573	17.93	2.29179991890723e-05
7924058	3664	IRF6	rs6689839	1	0.00302453025267711	16.73	4.30941410482361e-05
7924058	3664	IRF6	rs3766614	1	0.00958399594078323	14.41	0.000147019515501453
7924058	3664	IRF6	rs9430018	1	0.0323178951803523	11.9	0.000561339441359351
7924058	3664	IRF6	rs660975	1	0.0323178951803523	11.9	0.000561339441359351
8112746	55255	WDR41	rs11742115	5	0	35.09	3.14813317296628e-09
8112746	55255	WDR41	rs1123168	5	0	33.97	5.59684061920005e-09
8112746	55255	WDR41	rs10070168	5	0	33.97	5.59684061920005e-09
8112746	55255	WDR41	rs90682	5	0	33.28	7.97991340756643e-09
8112746	55255	WDR41	rs4273585	5	0	30.85	2.78762126526309e-08
8112746	55255	WDR41	rs919224	5	0	30.59	3.18732316768845e-08
8112746	55255	WDR41	rs335625	5	0	29.72	4.99171590100568e-08
8112746	55255	WDR41	rs6872745	5	2.0178604547687e-05	27.96	1.23849261640415e-07
8112746	55255	WDR41	rs335622	5	5.42762230345365e-05	25.08	5.50003601944181e-07
8112746	55255	WDR41	rs690280	5	5.87137083900594e-05	24.7	6.69841743691314e-07
8112746	55255	WDR41	rs179815	5	5.86224489795918e-05	24.68	6.76829151686393e-07
8112746	55255	WDR41	rs163032	5	5.86224489795918e-05	24.68	6.76829151686393e-07
8112746	55255	WDR41	rs33198	5	6.63989351195843e-05	24.24	8.50475008784771e-07
8112746	55255	WDR41	rs3846672	5	6.83506713894054e-05	23.84	1.04684298921156e-06
8112746	55255	WDR41	rs33204	5	9.79887387194365e-05	23.16	1.49065984701565e-06
8112746	55255	WDR41	rs335636	5	0.000143418480071285	22.91	1.6976635524187e-06
8112746	55255	WDR41	rs163035	5	0.000143418480071285	22.91	1.6976635524187e-06
8112746	55255	WDR41	rs40594	5	0.000169176079594455	22.45	2.15685491490966e-06
8112746	55255	WDR41	rs335635	5	0.000218130766549499	21.83	2.97905615136232e-06
8112746	55255	WDR41	rs335624	5	0.000310177358827918	21.35	3.8262075506708e-06
8112746	55255	WDR41	rs448293	5	0.000310177358827918	21.35	3.8262075506708e-06
8112746	55255	WDR41	rs3846673	5	0.000662857802855106	19.51	1.00074414892669e-05
8112746	55255	WDR41	rs17751031	5	0.00387220978918807	16.26	5.52173887760006e-05
8112746	55255	WDR41	rs335643	5	0.00859969404256986	14.62	0.000131511420619718
8112746	55255	WDR41	rs13178853	5	0.0186166313380753	13.04	0.0003049080963483
8112746	55255	WDR41	rs6874493	5	0.0195749643089296	12.94	0.000321635010872824
8112746	55255	WDR41	rs2046046	5	0.0218770315113209	12.7	0.000365655575738477
8025470	162998	OR7D2	rs13345998	19	0	35.08	3.16434152482086e-09
8025470	162998	OR7D2	rs10415904	19	0.000174030557969945	22.32	2.30790383316191e-06
8025470	162998	OR7D2	rs12609243	19	0.00139503520113834	18.39	1.80000168726494e-05
8025470	162998	OR7D2	rs12608694	19	0.00139503520113834	18.39	1.80000168726494e-05
8025470	162998	OR7D2	rs917707	19	0.00158138629200684	18.13	2.06325049845191e-05
8025470	162998	OR7D2	rs2240927	19	0.00443878953225594	15.97	6.43542517660351e-05
8068612	7485	WRB	rs2836999	21	0	35.06	3.19700935998409e-09
8068612	7485	WRB	rs2837006	21	0	35.06	3.19700935998409e-09
8068612	7485	WRB	rs2836995	21	0	30.61	3.15463611908856e-08
8068612	7485	WRB	rs2244352	21	5.32974765810587e-05	24.85	6.19690455197225e-07
8068612	7485	WRB	rs3761372	21	0.00210888194159835	17.62	2.69736675389982e-05
8068612	7485	WRB	rs2837017	21	0.00236119704828576	17.32	3.15845095442402e-05
8068612	7485	WRB	rs2836992	21	0.0113274367768555	14.06	0.000177069791622873
8068612	7485	WRB	rs8127431	21	0.0142559374607487	13.59	0.000227393629657518
8068612	7485	WRB	rs3827209	21	0.0142559374607487	13.59	0.000227393629657518
8068612	7485	WRB	rs2063999	21	0.0166121919221014	13.28	0.000268252497049916
8068612	7485	WRB	rs2837029	21	0.0170914037440926	13.22	0.00027697761801865
8068612	7485	WRB	rs2837034	21	0.0188078399741931	13.02	0.000308181815531849
8068612	7485	WRB	rs2049823	21	0.0191323183439197	12.98	0.000314835967711377
8068612	7485	WRB	rs11575939	21	0.0289020175976168	12.13	0.000496171199567146
8068612	7485	WRB	rs2837022	21	0.0428385054019998	11.29	0.000779256814602957
7903334	8556	CDC14A	rs10875290	1	0	35.03	3.24664544766232e-09
7903334	8556	CDC14A	rs12564838	1	0	34.73	3.78749781386777e-09
7903334	8556	CDC14A	rs11166440	1	0	29.64	5.20203029414176e-08
7903334	8556	CDC14A	rs2030048	1	0.000903819523800219	19.06	1.26672247020768e-05
7903334	8556	CDC14A	rs12565245	1	0.000903819523800219	19.06	1.26672247020768e-05
7903334	8556	CDC14A	rs491675	1	0.00107679246110448	18.74	1.49806864807792e-05
7903334	8556	CDC14A	rs17420882	1	0.002377093600467	17.3	3.19186852111402e-05
7903334	8556	CDC14A	rs630646	1	0.00261051276337012	17.09	3.56495213359172e-05
7903334	8556	CDC14A	rs2809817	1	0.0102196065899999	14.27	0.000158368955016585
7903334	8556	CDC14A	rs6577166	1	0.0111477250605873	14.09	0.000174267815603382
7903334	8556	CDC14A	rs1414414	1	0.0180596600569368	13.11	0.000293723687659695
7903334	8556	CDC14A	rs2809789	1	0.0195749643089296	12.94	0.000321635010872824
7903334	8556	CDC14A	rs12023028	1	0.0209874778532198	12.78	0.000350344929501945
7903334	8556	CDC14A	rs10875317	1	0.0209874778532198	12.78	0.000350344929501945
7903334	8556	CDC14A	rs2809823	1	0.0235016808464585	12.55	0.000396206301852743
7903334	8556	CDC14A	rs28364926	1	0.0277255886593215	12.21	0.000475340342531001
7903334	8556	CDC14A	rs7529831	1	0.0284733541169472	12.16	0.000488253771170466
7903334	8556	CDC14A	rs11166475	1	0.0322082440895593	11.91	0.000558334001787275
7903334	8556	CDC14A	rs7555025	1	0.0456191930136047	11.15	0.000840316731910356
8151572	64089	SNX16	rs2635482	8	0	34.99	3.31402944421672e-09
8151572	64089	SNX16	rs12056632	8	0	34.99	3.31402944421672e-09
8151572	64089	SNX16	rs7461058	8	2.96675919994306e-05	27.87	1.29745946761053e-07
8151572	64089	SNX16	rs12542216	8	2.96675919994306e-05	27.87	1.29745946761053e-07
8151572	64089	SNX16	rs11776932	8	0.000174030557969945	22.32	2.30790383316191e-06
8151572	64089	SNX16	rs2600604	8	0.000174030557969945	22.32	2.30790383316191e-06
8151572	64089	SNX16	rs774469	8	0.000174030557969945	22.32	2.30790383316191e-06
8151572	64089	SNX16	rs1966850	8	0.000377638169854978	20.85	4.96692257819107e-06
8151572	64089	SNX16	rs10111831	8	0.000431156774755332	20.62	5.60079502911592e-06
8151572	64089	SNX16	rs10481273	8	0.00405082543913031	16.16	5.82104328945293e-05
8151572	64089	SNX16	rs6989360	8	0.00612695333035815	15.29	9.22033317029663e-05
8151572	64089	SNX16	rs17713368	8	0.0306533397335863	12.01	0.000529158574455661
8151572	64089	SNX16	rs10112819	8	0.0393915323846422	11.47	0.0007072868059427
8138277	221806	VWDE	rs17444259	7	0	34.69	3.86612444899719e-09
8138277	221806	VWDE	rs6968277	7	0	34.66	3.92616529764732e-09
8138277	221806	VWDE	rs1595802	7	0	31.83	1.68273473976342e-08
8138277	221806	VWDE	rs2033871	7	0	28.62	8.80678585650238e-08
8138277	221806	VWDE	rs2216050	7	2.72660791658424e-05	27.36	1.6888879722481e-07
8138277	221806	VWDE	rs17544637	7	3.56339822072074e-05	27.19	1.84410038730689e-07
8138277	221806	VWDE	rs848011	7	9.55936907510993e-05	23.22	1.44486841707697e-06
8138277	221806	VWDE	rs10262667	7	0.000136512615288214	23.01	1.61160918672885e-06
8138277	221806	VWDE	rs10270931	7	0.000144039792315383	22.95	1.66270208074482e-06
8138277	221806	VWDE	rs1550390	7	0.000143209428958523	22.9	1.70651853799771e-06
8138277	221806	VWDE	rs848013	7	0.000507500760841306	20.23	6.86675914658293e-06
8138277	221806	VWDE	rs847901	7	0.000819084890251929	19.23	1.15877988050563e-05
8138277	221806	VWDE	rs6954047	7	0.00293363922907262	16.79	4.17527513891979e-05
8138277	221806	VWDE	rs6949562	7	0.0156669412453303	13.39	0.000252969390050478
8138277	221806	VWDE	rs7808979	7	0.0156669412453303	13.39	0.000252969390050478
8138277	221806	VWDE	rs12699367	7	0.0340995570866165	11.79	0.000595497352140174
8138277	221806	VWDE	rs920428	7	0.036963315263565	11.61	0.000655981525612037
8138277	221806	VWDE	rs17542243	7	0.036963315263565	11.61	0.000655981525612037
8138277	221806	VWDE	rs1371607	7	0.0420541040196491	11.33	0.000762649013024779
8057732	100131211	TMEM194B	rs7564107	2	0	34.52	4.21894014927433e-09
8057732	100131211	TMEM194B	rs10179262	2	0	33.96	5.62568018368214e-09
8057732	100131211	TMEM194B	rs4586658	2	0	33.86	5.92238954889591e-09
8057732	100131211	TMEM194B	rs7584794	2	0	33.86	5.92238954889591e-09
8057732	100131211	TMEM194B	rs13392968	2	0	33.75	6.26690437814849e-09
8057732	100131211	TMEM194B	rs13417310	2	0	33.25	8.10397544630016e-09
8057732	100131211	TMEM194B	rs4853708	2	0	33.12	8.6642908773739e-09
8057732	100131211	TMEM194B	rs10737936	2	0	32.28	1.33480194190492e-08
8057732	100131211	TMEM194B	rs4853712	2	0	30.5	3.33866507248015e-08
8057732	100131211	TMEM194B	rs4283453	2	0	29.55	5.44926535101879e-08
8057732	100131211	TMEM194B	rs6725814	2	2.12725170502013e-05	28.46	9.56544230649284e-08
8057732	100131211	TMEM194B	rs4638823	2	2.00679607638761e-05	27.94	1.25135986574483e-07
8057732	100131211	TMEM194B	rs3934784	2	3.36490066341092e-05	26.7	2.37621516948746e-07
8057732	100131211	TMEM194B	rs7721	2	3.31705207485905e-05	26.54	2.58137459060687e-07
8057732	100131211	TMEM194B	rs11685221	2	3.31705207485905e-05	26.54	2.58137459060687e-07
8057732	100131211	TMEM194B	rs894072	2	0.000212338460161343	21.94	2.81308898078379e-06
8057732	100131211	TMEM194B	rs2354877	2	0.000447426901776103	20.56	5.77911066834641e-06
8057732	100131211	TMEM194B	rs12613807	2	0.00197566853313167	17.76	2.50596803285706e-05
8057732	100131211	TMEM194B	rs7564829	2	0.00263163641292505	17.06	3.62171527409293e-05
8057732	100131211	TMEM194B	rs13409841	2	0.00281000843287663	16.92	3.89886203778317e-05
8057732	100131211	TMEM194B	rs9646748	2	0.00342111687602239	16.47	4.94259981903701e-05
8140386	51657	STYXL1	rs7788926	7	0	34.51	4.24067064257353e-09
8140386	51657	STYXL1	rs7794040	7	0	34.51	4.24067064257353e-09
8140386	51657	STYXL1	rs3801472	7	0	34.51	4.24067064257353e-09
8140386	51657	STYXL1	rs8509	7	2.03726936550429e-05	28.07	1.17005634546069e-07
8140386	51657	STYXL1	rs17148944	7	7.67242213128461e-05	23.52	1.23622000394849e-06
8140386	51657	STYXL1	rs7804781	7	0.000237609938187154	21.61	3.34105338173058e-06
8140386	51657	STYXL1	rs9649679	7	0.000237609938187154	21.61	3.34105338173058e-06
8140386	51657	STYXL1	rs6978677	7	0.0137133970480502	13.68	0.000216750607095685
8140386	51657	STYXL1	rs17685	7	0.0152219622744785	13.45	0.000245006181879507
8140386	51657	STYXL1	rs6953065	7	0.0349387777654507	11.74	0.000611710236759771
7956261	5939	RBMS2	rs7314300	12	0	34.43	4.41859881626177e-09
7956261	5939	RBMS2	rs10876902	12	0	34.43	4.41859881626177e-09
7956261	5939	RBMS2	rs7314242	12	0.000628124526772727	19.64	9.3491319446793e-06
7956261	5939	RBMS2	rs11171863	12	0.000628124526772727	19.64	9.3491319446793e-06
7956261	5939	RBMS2	rs10876891	12	0.00106214498846749	18.79	1.45930269901545e-05
7956261	5939	RBMS2	rs12313841	12	0.00239820211755562	17.27	3.24266237346818e-05
7956261	5939	RBMS2	rs2638319	12	0.00239820211755562	17.27	3.24266237346818e-05
7956261	5939	RBMS2	rs12368065	12	0.00278376770674581	16.96	3.81757014028371e-05
7956261	5939	RBMS2	rs7310284	12	0.0128913738291605	13.81	0.000202256849006767
7956261	5939	RBMS2	rs10783790	12	0.0409825386246736	11.39	0.00073840530611424
7956261	5939	RBMS2	rs2371455	12	0.0412090192656771	11.38	0.000742391172649204
8006736	11072	DUSP14	rs2522966	17	0	34.4	4.48723283906573e-09
8006736	11072	DUSP14	rs853195	17	0	34.4	4.48723283906573e-09
8006736	11072	DUSP14	rs853214	17	0	30.78	2.89001148275219e-08
8006736	11072	DUSP14	rs1063215	17	0	30.78	2.89001148275219e-08
8006736	11072	DUSP14	rs853231	17	0.000329765147530931	21.26	4.01012806064912e-06
8006736	11072	DUSP14	rs9890344	17	0.000807285523699217	19.26	1.14071320524866e-05
8006736	11072	DUSP14	rs3094501	17	0.00484547277442725	15.72	7.34434941662883e-05
7984227	348094	ANKDD1A	rs832884	15	0	34.37	4.55693451887799e-09
7984227	348094	ANKDD1A	rs1043697	15	0	34.37	4.55693451887799e-09
7984227	348094	ANKDD1A	rs936867	15	0	31.48	2.01505110639785e-08
7984227	348094	ANKDD1A	rs4777615	15	0	31.25	2.26847485926008e-08
7984227	348094	ANKDD1A	rs1719288	15	0	31.25	2.26847485926008e-08
7984227	348094	ANKDD1A	rs2200490	15	0	30.2	3.89709467388044e-08
7984227	348094	ANKDD1A	rs4287512	15	0	29.95	4.43331889553729e-08
7984227	348094	ANKDD1A	rs3743046	15	6.25792732532922e-05	24.43	7.7059328446762e-07
7984227	348094	ANKDD1A	rs832882	15	8.08401455047101e-05	23.33	1.36454991184655e-06
7984227	348094	ANKDD1A	rs1872592	15	0.000141934266963332	22.98	1.63695570183652e-06
7984227	348094	ANKDD1A	rs12437824	15	0.000141934266963332	22.98	1.63695570183652e-06
7984227	348094	ANKDD1A	rs12442603	15	0.00870176482764347	14.59	0.0001336217477007
8016438	3212	HOXB2	rs4793870	17	0	34.23	4.89682166251482e-09
8016438	3212	HOXB2	rs1042815	17	0	33.23	8.18775483516594e-09
8016438	3212	HOXB2	rs10853100	17	0	29.24	6.39453914307287e-08
8016438	3212	HOXB2	rs2325948	17	0	29.08	6.94502592988129e-08
8016438	3212	HOXB2	rs925284	17	0	29.08	6.94502592988129e-08
8016438	3212	HOXB2	rs11079828	17	2.12088084569288e-05	28.39	9.91762771121505e-08
8016438	3212	HOXB2	rs11079824	17	2.08025087685102e-05	28.3	1.03895985488738e-07
8016438	3212	HOXB2	rs4793854	17	0.000446631484133309	20.57	5.74900049898384e-06
8016438	3212	HOXB2	rs7207109	17	0.000446631484133309	20.57	5.74900049898384e-06
8016438	3212	HOXB2	rs8073963	17	0.000446631484133309	20.57	5.74900049898384e-06
8016438	3212	HOXB2	rs9904760	17	0.00742721499277876	14.9	0.000113362985350017
8016438	3212	HOXB2	rs4793889	17	0.00742721499277876	14.9	0.000113362985350017
8016438	3212	HOXB2	rs12939811	17	0.00742721499277876	14.9	0.000113362985350017
8016438	3212	HOXB2	rs17703660	17	0.0114340718906439	14.04	0.000178962942637896
8016438	3212	HOXB2	rs12452773	17	0.029535955853803	12.08	0.000509655975403886
8016438	3212	HOXB2	rs6504280	17	0.0440758718956723	11.23	0.0008048564483426
8016438	3212	HOXB2	rs15689	17	0.0457858923081367	11.14	0.000844858914345378
8054166	80705	TSGA10	rs11683188	2	0	34.04	5.39906702061141e-09
8054166	80705	TSGA10	rs12613624	2	0	34.04	5.39906702061141e-09
8054166	80705	TSGA10	rs11688004	2	0	34.04	5.39906702061141e-09
8054166	80705	TSGA10	rs2516835	2	0	33.45	7.31197771808127e-09
8054166	80705	TSGA10	rs2632277	2	0	29.91	4.52572645984128e-08
8054166	80705	TSGA10	rs11123761	2	5.55916238377413e-05	25.26	5.0099144537083e-07
8054166	80705	TSGA10	rs11695379	2	5.55916238377413e-05	25.26	5.0099144537083e-07
8054166	80705	TSGA10	rs4588238	2	5.55916238377413e-05	25.26	5.0099144537083e-07
8054166	80705	TSGA10	rs2516829	2	5.55916238377413e-05	25.26	5.0099144537083e-07
8054166	80705	TSGA10	rs2171359	2	5.55916238377413e-05	25.26	5.0099144537083e-07
8054166	80705	TSGA10	rs1563108	2	0.0028838263716221	16.86	4.02407462156986e-05
8054166	80705	TSGA10	rs10181344	2	0.0043040977169492	16.05	6.16916269986505e-05
8054166	80705	TSGA10	rs10181422	2	0.00612695333035815	15.29	9.22033317029663e-05
8054166	80705	TSGA10	rs7603462	2	0.00701667929644414	15.01	0.000106942980648206
8054166	80705	TSGA10	rs4851196	2	0.0289847708381577	12.12	0.000498839037429844
8054166	80705	TSGA10	rs17760953	2	0.0289847708381577	12.12	0.000498839037429844
8036309	284406	ZFP82	rs2271842	19	0	33.91	5.77212585101889e-09
8036309	284406	ZFP82	rs17206379	19	0	33.91	5.77212585101889e-09
8036309	284406	ZFP82	rs2945989	19	0	33.91	5.77212585101889e-09
8036309	284406	ZFP82	rs12462725	19	0	31.49	2.00470021342294e-08
8036309	284406	ZFP82	rs2967516	19	0	28.66	8.6267353532341e-08
8036309	284406	ZFP82	rs2967490	19	0.0446440979673983	11.2	0.000817973319994396
8036309	284406	ZFP82	rs1129376	19	0.0446440979673983	11.2	0.000817973319994396
8036309	284406	ZFP82	rs8111845	19	0.0486396253918165	11.01	0.000906216460696645
8023871	284273	ZADH2	rs2292233	18	0	33.84	5.98358632446633e-09
8023871	284273	ZADH2	rs1132845	18	0	33.84	5.98358632446633e-09
8023871	284273	ZADH2	rs7230037	18	0	33.84	5.98358632446633e-09
8023871	284273	ZADH2	rs9240	18	0	31.26	2.25681981892108e-08
8023871	284273	ZADH2	rs787583	18	0.00321281656021925	16.6	4.61510214005292e-05
8023871	284273	ZADH2	rs1866730	18	0.00468537950003298	15.79	7.07755952561944e-05
8047243	92935	MARS2	rs7603283	2	0	33.38	7.5799475290561e-09
8047243	92935	MARS2	rs7592344	2	0	33.38	7.5799475290561e-09
8047243	92935	MARS2	rs6751690	2	0	33.38	7.5799475290561e-09
8047243	92935	MARS2	rs16823148	2	0	33.38	7.5799475290561e-09
8047243	92935	MARS2	rs700640	2	0.00693678200935469	15.03	0.000105815638847168
8047243	92935	MARS2	rs970552	2	0.00757579867857652	14.86	0.00011579253598834
8047243	92935	MARS2	rs16866970	2	0.00757579867857652	14.86	0.00011579253598834
8047243	92935	MARS2	rs10196961	2	0.00757579867857652	14.86	0.00011579253598834
8047243	92935	MARS2	rs13427590	2	0.00757579867857652	14.86	0.00011579253598834
8047243	92935	MARS2	rs4850437	2	0.00757579867857652	14.86	0.00011579253598834
8047243	92935	MARS2	rs4850808	2	0.00757579867857652	14.86	0.00011579253598834
8047243	92935	MARS2	rs13029495	2	0.00757579867857652	14.86	0.00011579253598834
8047243	92935	MARS2	rs1065953	2	0.0126527091420901	13.85	0.000197996736945992
8047243	92935	MARS2	rs700655	2	0.0126527091420901	13.85	0.000197996736945992
8069450	3275	PRMT2	rs2070433	21	0	33.3	7.89826392519694e-09
8069450	3275	PRMT2	rs11701571	21	0	30.35	3.6070697183212e-08
8069450	3275	PRMT2	rs2070432	21	0	28.66	8.6267353532341e-08
8069450	3275	PRMT2	rs2839327	21	0.000512687638871751	20.17	7.08555011087138e-06
8069450	3275	PRMT2	rs2839317	21	0.0304909952732461	12.02	0.000526327021975265
8069450	3275	PRMT2	rs6518306	21	0.0413652449356776	11.37	0.000746398778848638
8069450	3275	PRMT2	rs3747011	21	0.0413652449356776	11.37	0.000746398778848638
8069450	3275	PRMT2	rs15047	21	0.0413652449356776	11.37	0.000746398778848638
8101366	79966	SCD5	rs1350386	4	0	33.18	8.40101817868127e-09
8101366	79966	SCD5	rs4235052	4	0	29.52	5.53426623311952e-08
8101366	79966	SCD5	rs6830527	4	0	29.52	5.53426623311952e-08
8101366	79966	SCD5	rs1020748	4	0	29.52	5.53426623311952e-08
8101366	79966	SCD5	rs1031640	4	0	29.2	6.52792056096746e-08
8101366	79966	SCD5	rs7658703	4	2.08397322905903e-05	28.31	1.03360649652008e-07
8003068	10200	MPHOSPH6	rs3829545	16	0	32.68	1.08649443823599e-08
8003068	10200	MPHOSPH6	rs2967327	16	0	32.19	1.39808485286685e-08
8003068	10200	MPHOSPH6	rs1064208	16	0	31.92	1.60654469591533e-08
8003068	10200	MPHOSPH6	rs2967371	16	0	31.92	1.60654469591533e-08
8003068	10200	MPHOSPH6	rs12445041	16	0	30.51	3.32149988902223e-08
8003068	10200	MPHOSPH6	rs4889467	16	0	29.83	4.71637142610242e-08
8003068	10200	MPHOSPH6	rs7202258	16	6.79932823337949e-05	24.35	8.0326744350159e-07
8003068	10200	MPHOSPH6	rs2967355	16	6.79932823337949e-05	24.35	8.0326744350159e-07
8003068	10200	MPHOSPH6	rs12597171	16	6.54506668033318e-05	24.15	8.91161676950778e-07
8003068	10200	MPHOSPH6	rs1134847	16	0.000151855901440322	22.78	1.81646252943552e-06
8003068	10200	MPHOSPH6	rs6564982	16	0.000164892147596005	22.7	1.89367869480221e-06
8003068	10200	MPHOSPH6	rs4243230	16	0.000168711289827148	22.42	2.190807620809e-06
8003068	10200	MPHOSPH6	rs918759	16	0.000622649205191594	19.71	9.01285014608748e-06
8003068	10200	MPHOSPH6	rs2967383	16	0.00442436810624348	15.98	6.40152023719794e-05
7930181	57412	AS3MT	rs7096169	10	0	32.61	1.12633740561394e-08
7930181	57412	AS3MT	rs7085104	10	0	32.61	1.12633740561394e-08
7930181	57412	AS3MT	rs10786719	10	2.12725170502013e-05	28.46	9.56544230649284e-08
7930181	57412	AS3MT	rs10883790	10	2.06457631924725e-05	28.21	1.08840788564527e-07
7930181	57412	AS3MT	rs4919690	10	3.24176801736406e-05	26.43	2.73263218569392e-07
7930181	57412	AS3MT	rs9527	10	3.24176801736406e-05	26.43	2.73263218569392e-07
7930181	57412	AS3MT	rs12416687	10	3.24176801736406e-05	26.43	2.73263218569392e-07
7930181	57412	AS3MT	rs6163	10	6.25792732532922e-05	24.43	7.7059328446762e-07
7930181	57412	AS3MT	rs743572	10	6.25792732532922e-05	24.43	7.7059328446762e-07
7930181	57412	AS3MT	rs4919683	10	8.05307467955887e-05	23.28	1.4004877053467e-06
7930181	57412	AS3MT	rs3781287	10	9.54964812660531e-05	23.2	1.45997328751045e-06
7930181	57412	AS3MT	rs10883800	10	0.000223958702544714	21.79	3.04181411552169e-06
7930181	57412	AS3MT	rs11191489	10	0.00034209164306635	21.02	4.54513951960957e-06
7930181	57412	AS3MT	rs1046778	10	0.000446631484133309	20.57	5.74900049898384e-06
7930181	57412	AS3MT	rs7897654	10	0.000446631484133309	20.57	5.74900049898384e-06
7930181	57412	AS3MT	rs4919682	10	0.000662857802855106	19.51	1.00074414892669e-05
7930181	57412	AS3MT	rs4919685	10	0.000662857802855106	19.51	1.00074414892669e-05
7930181	57412	AS3MT	rs4919686	10	0.000662857802855106	19.51	1.00074414892669e-05
7930181	57412	AS3MT	rs4919687	10	0.00158138629200684	18.13	2.06325049845191e-05
7930181	57412	AS3MT	rs11191401	10	0.00615039065678603	15.28	9.26927523464967e-05
7930181	57412	AS3MT	rs11191494	10	0.00690024841883867	15.04	0.000105256460816211
7930181	57412	AS3MT	rs619824	10	0.0190669697575862	12.99	0.000313158969130093
7930181	57412	AS3MT	rs284855	10	0.0232610845256328	12.57	0.000391988579109066
7930181	57412	AS3MT	rs284860	10	0.0253984939668259	12.39	0.00043163925417527
8164853	28	ABO	rs4246170	9	0	32.57	1.14975848990908e-08
8164853	28	ABO	rs7853989	9	0	29.89	4.57265141859339e-08
8164853	28	ABO	rs8176722	9	0	29.89	4.57265141859339e-08
8164853	28	ABO	rs11244034	9	0.00610299462258033	15.3	9.17165112768606e-05
8164853	28	ABO	rs886082	9	0.0226642658190215	12.63	0.000379605176686869
8164853	28	ABO	rs3761821	9	0.0446440979673983	11.2	0.000817973319994396
8164853	28	ABO	rs7864821	9	0.0446440979673983	11.2	0.000817973319994396
8017704	201283	AMZ2P1	rs35020254	17	0	32.55	1.16165133121448e-08
8017704	201283	AMZ2P1	rs4791250	17	0	32.55	1.16165133121448e-08
8017704	201283	AMZ2P1	rs12938589	17	0	32.55	1.16165133121448e-08
8017704	201283	AMZ2P1	rs10853057	17	0	32.55	1.16165133121448e-08
8017704	201283	AMZ2P1	rs4239089	17	0	28.92	7.54300401337169e-08
8017704	201283	AMZ2P1	rs6504271	17	3.53087022030296e-05	27.15	1.88265199569723e-07
8017704	201283	AMZ2P1	rs11656396	17	3.53087022030296e-05	27.15	1.88265199569723e-07
8017704	201283	AMZ2P1	rs1838080	17	3.53087022030296e-05	27.15	1.88265199569723e-07
8017704	201283	AMZ2P1	rs12944877	17	0.000167810568466799	22.59	2.00525634460991e-06
7990457	4123	MAN2C1	rs8028277	15	0	32.26	1.3486121759968e-08
7990457	4123	MAN2C1	rs4886699	15	0	32.26	1.3486121759968e-08
7990457	4123	MAN2C1	rs4451914	15	0	32.26	1.3486121759968e-08
7990457	4123	MAN2C1	rs4886707	15	2.0467904529132e-05	28.11	1.14612120555786e-07
7990457	4123	MAN2C1	rs11853141	15	0.00314353252324188	16.64	4.51879120691815e-05
7990457	4123	MAN2C1	rs1128933	15	0.0124949397162827	13.87	0.000195900695887098
7990457	4123	MAN2C1	rs3809549	15	0.0124949397162827	13.87	0.000195900695887098
7990457	4123	MAN2C1	rs4327014	15	0.0124949397162827	13.87	0.000195900695887098
8126452	5190	PEX6	rs6941212	6	0	32.25	1.35557087044875e-08
8126452	5190	PEX6	rs1129187	6	0	32.25	1.35557087044875e-08
8126452	5190	PEX6	rs9471976	6	2.89171738561498e-05	27.81	1.33832574057792e-07
8126452	5190	PEX6	rs2395943	6	3.17478468899199e-05	26.27	2.96864470190905e-07
8126452	5190	PEX6	rs3763236	6	0.00144593067370156	18.27	1.91702543006885e-05
8126452	5190	PEX6	rs4711731	6	0.00268507909932754	17.03	3.67938696528001e-05
8126452	5190	PEX6	rs2234185	6	0.00389121239128662	16.25	5.55095944807408e-05
8126452	5190	PEX6	rs13199873	6	0.0185587102258732	13.05	0.000303284407545946
8126452	5190	PEX6	rs9381225	6	0.0373919623939233	11.59	0.000663074121790696
8001507	583	BBS2	rs9940872	16	0	32.22	1.37666348940412e-08
8001507	583	BBS2	rs8060037	16	0	31.29	2.22221336938438e-08
8001507	583	BBS2	rs600390	16	0.00310669895378375	16.67	4.44788629719079e-05
8001507	583	BBS2	rs2550309	16	0.0183150631423618	13.08	0.000298465454698795
8001507	583	BBS2	rs8059717	16	0.0183150631423618	13.08	0.000298465454698795
8001507	583	BBS2	rs7198524	16	0.0244427673224885	12.47	0.00041354009261757
8001507	583	BBS2	rs11640819	16	0.0308478876237695	11.99	0.000534867898538342
8001507	583	BBS2	rs435651	16	0.0483766176180648	11.02	0.000901340709885162
8137215	65999	LRRC61	rs2108854	7	0	32.2	1.39090755598991e-08
8137215	65999	LRRC61	rs11764936	7	0	31.03	2.54070865052662e-08
8137215	65999	LRRC61	rs10952250	7	0	31.03	2.54070865052662e-08
8137215	65999	LRRC61	rs3735172	7	0	31.03	2.54070865052662e-08
8137215	65999	LRRC61	rs3735170	7	0	31.03	2.54070865052662e-08
8137215	65999	LRRC61	rs3735167	7	0	31.03	2.54070865052662e-08
8137215	65999	LRRC61	rs10282458	7	0	31.03	2.54070865052662e-08
8137215	65999	LRRC61	rs10259796	7	0.000208320976703628	22.01	2.71233612470474e-06
8137215	65999	LRRC61	rs6722	7	0.0057169226568612	15.43	8.56182342045027e-05
8137215	65999	LRRC61	rs1051760	7	0.0121323171547202	13.93	0.00018974572293276
8137215	65999	LRRC61	rs11981330	7	0.0226642658190215	12.63	0.000379605176686869
8137215	65999	LRRC61	rs6971465	7	0.0446440979673983	11.2	0.000817973319994396
7896654	4869	NPM1	rs10463007	5	0	32.05	1.50255095659718e-08
7896654	4869	NPM1	rs11134696	5	0	30.7	3.0116504887542e-08
7896654	4869	NPM1	rs28411384	5	5.01722588697831e-05	25.51	4.40095963239337e-07
7896654	4869	NPM1	rs12189191	5	5.01722588697831e-05	25.51	4.40095963239337e-07
7896654	4869	NPM1	rs10073796	5	0.0128306871899794	13.82	0.000201183240330766
7896654	4869	NPM1	rs2043278	5	0.0325846587152466	11.88	0.000567399412997703
7896654	4869	NPM1	rs7715167	5	0.0414996196501298	11.36	0.000750428244841853
7892569	27013	CNPPD1	rs1043160	2	0	32.03	1.51809980164061e-08
7892569	27013	CNPPD1	rs11236	2	0	30.53	3.2874342973082e-08
7892569	27013	CNPPD1	rs1127102	2	0	30.53	3.2874342973082e-08
7892569	27013	CNPPD1	rs1127101	2	0	30.53	3.2874342973082e-08
7892569	27013	CNPPD1	rs6436123	2	0	30.53	3.2874342973082e-08
7892569	27013	CNPPD1	rs10170244	2	0	30.53	3.2874342973082e-08
7892569	27013	CNPPD1	rs13419988	2	0	28.93	7.50416305629547e-08
7892569	27013	CNPPD1	rs6436121	2	2.0300491758717e-05	28	1.21315450836607e-07
7892569	27013	CNPPD1	rs3731900	2	2.8587813246018e-05	27.64	1.46125538564376e-07
7892569	27013	CNPPD1	rs7017	2	2.8587813246018e-05	27.64	1.46125538564376e-07
7892569	27013	CNPPD1	rs13029742	2	0.000196965459217951	22.09	2.60161490783456e-06
7892569	27013	CNPPD1	rs1402508	2	0.00227570825599832	17.43	2.98084046328019e-05
7892569	27013	CNPPD1	rs897476	2	0.00467789400487163	15.8	7.04025082747358e-05
7892569	27013	CNPPD1	rs883045	2	0.00652803638728042	15.14	9.98256408034632e-05
7939507	84680	ACCS	rs7951555	11	0	31.74	1.76254440169332e-08
7939507	84680	ACCS	rs2074040	11	0	31.22	2.30380300464848e-08
7939507	84680	ACCS	rs3134907	11	0.000356558903135092	21	4.59283371175396e-06
7939507	84680	ACCS	rs178501	11	0.000631383112997642	19.63	9.39818985431567e-06
7939507	84680	ACCS	rs178503	11	0.0136716699700104	13.69	0.000215599466954777
7939507	84680	ACCS	rs11037858	11	0.0497909955037357	10.95	0.000936036148900412
8148580	286122	C8orf31	rs11136299	8	0	31.74	1.76254440169332e-08
8148580	286122	C8orf31	rs11136300	8	0	31.74	1.76254440169332e-08
8148580	286122	C8orf31	rs6988480	8	3.19559098166724e-05	26.3	2.92288675812365e-07
8148580	286122	C8orf31	rs12675829	8	5.32974765810587e-05	24.85	6.19690455197225e-07
8148580	286122	C8orf31	rs13248517	8	0.000330567598638982	21.16	4.2249094050057e-06
8148580	286122	C8orf31	rs7823214	8	0.000330567598638982	21.16	4.2249094050057e-06
8148580	286122	C8orf31	rs4977119	8	0.000330567598638982	21.16	4.2249094050057e-06
8148580	286122	C8orf31	rs10103088	8	0.000330567598638982	21.16	4.2249094050057e-06
8148580	286122	C8orf31	rs4977120	8	0.000330567598638982	21.16	4.2249094050057e-06
8148580	286122	C8orf31	rs7824044	8	0.000330567598638982	21.16	4.2249094050057e-06
8148580	286122	C8orf31	rs7846671	8	0.000330567598638982	21.16	4.2249094050057e-06
8148580	286122	C8orf31	rs4246828	8	0.000554719704219952	19.99	7.78482248429237e-06
7937474	171391	NS3BP	rs4963153	11	0	31.69	1.80851022276118e-08
7937474	171391	NS3BP	rs7936322	11	3.40690760053817e-05	26.84	2.21015023610636e-07
7937474	171391	NS3BP	rs7930569	11	3.40690760053817e-05	26.84	2.21015023610636e-07
7937474	171391	NS3BP	rs12223324	11	3.40690760053817e-05	26.84	2.21015023610636e-07
7937474	171391	NS3BP	rs11246319	11	5.20344075318319e-05	25.71	3.96765799562077e-07
7937474	171391	NS3BP	rs11246316	11	5.52722942302139e-05	25.2	5.16821975381135e-07
7937474	171391	NS3BP	rs12224894	11	0.000157412566083583	22.75	1.84504139632982e-06
7937474	171391	NS3BP	rs7942159	11	0.000164998983736082	22.72	1.87407131181952e-06
7937474	171391	NS3BP	rs10902222	11	0.000211409432045358	21.91	2.85741030524158e-06
7937474	171391	NS3BP	rs1138714	11	0.000215065703299953	21.85	2.94816600338724e-06
7937474	171391	NS3BP	rs7946354	11	0.000616404002925525	19.75	8.82616942133937e-06
7937474	171391	NS3BP	rs7635	11	0.000806362858586248	19.28	1.12882616089956e-05
7937474	171391	NS3BP	rs10902218	11	0.00276108824263521	16.98	3.77756530348276e-05
7937474	171391	NS3BP	rs6597982	11	0.00485872683692444	15.71	7.38327942499497e-05
7937474	171391	NS3BP	rs4078520	11	0.00540422444556114	15.53	8.1206219545145e-05
7937474	171391	NS3BP	rs7478765	11	0.0134365641702272	13.73	0.000211056170604097
7937474	171391	NS3BP	rs11246311	11	0.026101596977549	12.34	0.000443355021455444
8093456	92070	CTBP1-AS2	rs1732103	4	0	31.62	1.87488677164018e-08
8093456	92070	CTBP1-AS2	rs1680083	4	0	31.62	1.87488677164018e-08
8093456	92070	CTBP1-AS2	rs7695691	4	3.43380691223684e-05	27.2	1.8345867453234e-07
8093456	92070	CTBP1-AS2	rs2335855	4	5.30061979246702e-05	25.89	3.61436706611316e-07
8093456	92070	CTBP1-AS2	rs1564508	4	5.30061979246702e-05	25.89	3.61436706611316e-07
8093456	92070	CTBP1-AS2	rs3755920	4	5.50622601051531e-05	25.18	5.22209495933855e-07
8093456	92070	CTBP1-AS2	rs11727167	4	6.34430281068325e-05	24.46	7.58686995472756e-07
8093456	92070	CTBP1-AS2	rs2291199	4	0.000138405611029555	23	1.62001398246647e-06
8093456	92070	CTBP1-AS2	rs1250105	4	0.00400161219307425	16.18	5.75990458671445e-05
8093456	92070	CTBP1-AS2	rs1250092	4	0.00644449688188504	15.16	9.87737876416666e-05
8093456	92070	CTBP1-AS2	rs4974574	4	0.0101413070708676	14.29	0.000156695109217799
8093456	92070	CTBP1-AS2	rs12647145	4	0.0170914037440926	13.22	0.00027697761801865
8093456	92070	CTBP1-AS2	rs13135102	4	0.0249626887782846	12.43	0.000422491900903359
8093456	92070	CTBP1-AS2	rs7671242	4	0.0249626887782846	12.43	0.000422491900903359
8093456	92070	CTBP1-AS2	rs13141992	4	0.0249626887782846	12.43	0.000422491900903359
7971335	160857	CCDC122	rs11617551	13	0	31.56	1.93371997933179e-08
7971335	160857	CCDC122	rs12428350	13	0	31.56	1.93371997933179e-08
7971335	160857	CCDC122	rs12869697	13	0	30.75	2.93503841325872e-08
7971335	160857	CCDC122	rs8002861	13	2.06945410350958e-05	28.23	1.07721947592859e-07
7971335	160857	CCDC122	rs1373903	13	2.06945410350958e-05	28.23	1.07721947592859e-07
7971335	160857	CCDC122	rs9525855	13	2.44302129332065e-05	27.92	1.264361085526e-07
7971335	160857	CCDC122	rs12428112	13	3.36490066341092e-05	26.7	2.37621516948746e-07
7971335	160857	CCDC122	rs2028812	13	0.00185560962845575	17.86	2.37766512756391e-05
7971335	160857	CCDC122	rs9567320	13	0.010591088789752	14.2	0.000164370512976082
7971335	160857	CCDC122	rs895266	13	0.0266148390146952	12.3	0.000452958293923552
7971335	160857	CCDC122	rs9525850	13	0.0413652449356776	11.37	0.000746398778848638
8141361	81392	OR2AE1	rs2572009	7	0	31.55	1.94370376543111e-08
8141361	81392	OR2AE1	rs2527899	7	0	31.55	1.94370376543111e-08
8141361	81392	OR2AE1	rs2082744	7	3.46051349675585e-05	26.97	2.06637871980893e-07
8141361	81392	OR2AE1	rs2527897	7	7.57291370430057e-05	23.4	1.31578537379869e-06
8141361	81392	OR2AE1	rs474229	7	0.000183975917414957	22.25	2.39358784887801e-06
8141361	81392	OR2AE1	rs6962405	7	0.000668758491256484	19.48	1.01658537382724e-05
8141361	81392	OR2AE1	rs2527923	7	0.00270176150576028	17.02	3.69881528485527e-05
8141361	81392	OR2AE1	rs2404977	7	0.00734693299476259	14.92	0.000112167517354527
8141361	81392	OR2AE1	rs2527900	7	0.0164298085711974	13.3	0.000265406117232211
8141361	81392	OR2AE1	rs2572011	7	0.0460191301145857	11.13	0.000849425913926046
7957253	144321	GLIPR1L2	rs11180483	12	0	31.45	2.04642611536347e-08
7957253	144321	GLIPR1L2	rs10785190	12	0	31.45	2.04642611536347e-08
7957253	144321	GLIPR1L2	rs7969930	12	0	31.45	2.04642611536347e-08
7957253	144321	GLIPR1L2	rs12422952	12	2.79885547533777e-05	27.56	1.52295931570578e-07
7957253	144321	GLIPR1L2	rs11180540	12	2.74600375129476e-05	27.45	1.6120887189917e-07
7957253	144321	GLIPR1L2	rs4882622	12	3.34461688879909e-05	26.59	2.51542366222983e-07
7957253	144321	GLIPR1L2	rs10879912	12	3.34461688879909e-05	26.59	2.51542366222983e-07
7957253	144321	GLIPR1L2	rs7300308	12	3.34461688879909e-05	26.59	2.51542366222983e-07
7957253	144321	GLIPR1L2	rs11180523	12	5.4739041722014e-05	25.16	5.2765332350565e-07
7957253	144321	GLIPR1L2	rs10785191	12	5.4739041722014e-05	25.16	5.2765332350565e-07
7957253	144321	GLIPR1L2	rs3087687	12	5.35068276161435e-05	24.89	6.06964566003306e-07
7957253	144321	GLIPR1L2	rs4623941	12	6.67152146546859e-05	24.26	8.41689527357582e-07
7957253	144321	GLIPR1L2	rs11180470	12	6.87190320964471e-05	23.91	1.00946033113607e-06
7957253	144321	GLIPR1L2	rs11837697	12	9.60417541544183e-05	23.17	1.48292808334527e-06
7957253	144321	GLIPR1L2	rs4882687	12	0.000175370341822873	22.31	2.31995339997315e-06
7957253	144321	GLIPR1L2	rs10879903	12	0.000226694086592246	21.77	3.07368882264629e-06
7957253	144321	GLIPR1L2	rs4565938	12	0.000452858897895441	20.53	5.87039425151655e-06
7957253	144321	GLIPR1L2	rs1697752	12	0.000477973421821116	20.46	6.08905756736946e-06
7957253	144321	GLIPR1L2	rs11180553	12	0.000819084890251929	19.23	1.15877988050563e-05
7957253	144321	GLIPR1L2	rs12579473	12	0.00310669895378375	16.67	4.44788629719079e-05
7957253	144321	GLIPR1L2	rs10879901	12	0.00310669895378375	16.67	4.44788629719079e-05
7970347	8881	CDC16	rs995232	13	0	31.43	2.06761418869956e-08
7970347	8881	CDC16	rs7324744	13	0	30	4.32046305782749e-08
7970347	8881	CDC16	rs11617448	13	0	30	4.32046305782749e-08
7970347	8881	CDC16	rs9590409	13	0	30	4.32046305782749e-08
7970347	8881	CDC16	rs7331784	13	6.53962881577185e-05	24.12	9.05153149942121e-07
7970347	8881	CDC16	rs2296971	13	0.000383720832259334	20.8	5.09829637343731e-06
7970347	8881	CDC16	rs2296970	13	0.000383720832259334	20.8	5.09829637343731e-06
7970347	8881	CDC16	rs7320104	13	0.00123284736396184	18.59	1.62068478821902e-05
7970347	8881	CDC16	rs2039092	13	0.00178880429246321	17.91	2.31600990441062e-05
7970347	8881	CDC16	rs7323386	13	0.00289188966052875	16.84	4.06670421025167e-05
7970347	8881	CDC16	rs9562157	13	0.00374106176961603	16.31	5.37793976816928e-05
7970347	8881	CDC16	rs6560944	13	0.0064061618678091	15.18	9.7733087298965e-05
7970347	8881	CDC16	rs9525300	13	0.035712462078231	11.69	0.000628368989557224
7922127	6846	XCL2	rs1040508	1	0	31.4	2.0998090499014e-08
7922127	6846	XCL2	rs7529824	1	2.89003083247688e-05	27.8	1.34526111748666e-07
7922127	6846	XCL2	rs1933112	1	5.21890921156318e-05	25.72	3.94715222995596e-07
7922127	6846	XCL2	rs10429892	1	0.000470769788320567	20.49	5.99436102866902e-06
7922127	6846	XCL2	rs1933107	1	0.000622822300717975	19.69	9.10767197090182e-06
7922127	6846	XCL2	rs1323533	1	0.0128913738291605	13.81	0.000202256849006767
7922127	6846	XCL2	rs1998510	1	0.0184067597084383	13.07	0.000300063133861772
7922127	6846	XCL2	rs4656153	1	0.0311664422607243	11.97	0.000540639413892149
8014916	94103	ORMDL3	rs11557467	17	0	31.39	2.11065188055852e-08
8014916	94103	ORMDL3	rs12950743	17	2.05556487819239e-05	28.18	1.1054092270339e-07
8014916	94103	ORMDL3	rs8067378	17	2.05556487819239e-05	28.18	1.1054092270339e-07
8014916	94103	ORMDL3	rs2305479	17	3.32873975067112e-05	26.57	2.54159891366241e-07
8014916	94103	ORMDL3	rs7216389	17	5.58128114217498e-05	25.28	4.95823372567965e-07
8014916	94103	ORMDL3	rs7219923	17	5.58128114217498e-05	25.28	4.95823372567965e-07
8014916	94103	ORMDL3	rs7224129	17	5.58128114217498e-05	25.28	4.95823372567965e-07
8014916	94103	ORMDL3	rs12603332	17	5.36707648181324e-05	24.97	5.82293403627302e-07
8014916	94103	ORMDL3	rs2290400	17	5.92653089891163e-05	24.74	6.56083155024312e-07
8014916	94103	ORMDL3	rs10852936	17	0.000142666170948058	22.86	1.74240421026377e-06
8014916	94103	ORMDL3	rs2872507	17	0.000142666170948058	22.86	1.74240421026377e-06
8014916	94103	ORMDL3	rs2305480	17	0.000870117331858121	19.15	1.20837503157228e-05
8014916	94103	ORMDL3	rs4795405	17	0.00172598549374914	17.99	2.22068479787603e-05
8014916	94103	ORMDL3	rs3744246	17	0.00339947055493868	16.48	4.9165983987176e-05
8014916	94103	ORMDL3	rs4795403	17	0.00339947055493868	16.48	4.9165983987176e-05
8014916	94103	ORMDL3	rs8079416	17	0.0156669412453303	13.39	0.000252969390050478
8092800	84239	ATP13A4	rs9828315	3	0	31.27	2.24522476310236e-08
8092800	84239	ATP13A4	rs7624750	3	0	31.27	2.24522476310236e-08
8092800	84239	ATP13A4	rs9845217	3	0	31.27	2.24522476310236e-08
8092800	84239	ATP13A4	rs13064790	3	5.92653089891163e-05	24.74	6.56083155024312e-07
8092800	84239	ATP13A4	rs11717605	3	5.92653089891163e-05	24.74	6.56083155024312e-07
8092800	84239	ATP13A4	rs1016226	3	6.48342079398049e-05	24.06	9.33800443858624e-07
8092800	84239	ATP13A4	rs9871865	3	0.0171725982832331	13.21	0.000278459372405033
8092800	84239	ATP13A4	rs13099487	3	0.0171725982832331	13.21	0.000278459372405033
8092800	84239	ATP13A4	rs11918943	3	0.0194606347762194	12.95	0.000319921493410303
8092800	84239	ATP13A4	rs2056367	3	0.0209874778532198	12.78	0.000350344929501945
8092800	84239	ATP13A4	rs1872532	3	0.025047273657831	12.42	0.000424760239759923
8092800	84239	ATP13A4	rs6444728	3	0.025047273657831	12.42	0.000424760239759923
8092800	84239	ATP13A4	rs1489927	3	0.0268430187519777	12.28	0.000457838370858115
8092800	84239	ATP13A4	rs9814777	3	0.0289847708381577	12.12	0.000498839037429844
8092800	84239	ATP13A4	rs13072847	3	0.0328577251705107	11.86	0.000573525442794884
8092800	84239	ATP13A4	rs13317338	3	0.0328577251705107	11.86	0.000573525442794884
8092800	84239	ATP13A4	rs657235	3	0.0430856862421361	11.27	0.000787697288027331
7980861	79820	CATSPERB	rs17127600	14	0	31.21	2.31570110842726e-08
7980861	79820	CATSPERB	rs10498632	14	5.43813568937364e-05	25.09	5.47158715312637e-07
7980861	79820	CATSPERB	rs10134181	14	0.000333231527690868	21.07	4.42806715765816e-06
7980861	79820	CATSPERB	rs4900088	14	0.00448499114562111	15.93	6.57286084264298e-05
8004940	56985	ADPRM	rs9898817	17	0	31.18	2.35176602975561e-08
8004940	56985	ADPRM	rs406446	17	0	31.18	2.35176602975561e-08
8004940	56985	ADPRM	rs411511	17	0	31.18	2.35176602975561e-08
8004940	56985	ADPRM	rs440655	17	0	31.18	2.35176602975561e-08
8004940	56985	ADPRM	rs2662959	17	6.78735353324348e-05	24.34	8.0744821168443e-07
7895263	2665	GDI2	rs2275774	10	0	31.09	2.46337212232566e-08
7895263	2665	GDI2	rs4748572	10	0	30.48	3.37326250785575e-08
7895263	2665	GDI2	rs2797496	10	0	30.48	3.37326250785575e-08
7895263	2665	GDI2	rs1046393	10	0	30.48	3.37326250785575e-08
7895263	2665	GDI2	rs1129614	10	0	29.7	5.04348208414243e-08
7895263	2665	GDI2	rs7904257	10	0.00289188966052875	16.84	4.06670421025167e-05
7895263	2665	GDI2	rs12220359	10	0.00394361663405396	16.21	5.6694051454247e-05
7895263	2665	GDI2	rs11599388	10	0.037839212697593	11.56	0.000673858531353762
8044236	9648	GCC2	rs2577613	2	0	31.09	2.46337212232566e-08
8044236	9648	GCC2	rs7596199	2	0	28.85	7.82059006939674e-08
8044236	9648	GCC2	rs2718740	2	2.74818641149406e-05	27.46	1.60377448335924e-07
8044236	9648	GCC2	rs2718721	2	2.74818641149406e-05	27.46	1.60377448335924e-07
8044236	9648	GCC2	rs2577594	2	0.000634043079262136	19.62	9.44750622763184e-06
8044236	9648	GCC2	rs10203795	2	0.00261692283881663	17.08	3.58377312396627e-05
8044236	9648	GCC2	rs10169264	2	0.00261692283881663	17.08	3.58377312396627e-05
8044236	9648	GCC2	rs2378113	2	0.00290675986496364	16.83	4.08818895582069e-05
8044236	9648	GCC2	rs6747243	2	0.00780429533883167	14.81	0.000118903320757354
8044236	9648	GCC2	rs1469964	2	0.00780429533883167	14.81	0.000118903320757354
8044236	9648	GCC2	rs6754683	2	0.0148317815703641	13.5	0.00023856345402871
8044236	9648	GCC2	rs13413437	2	0.0185587102258732	13.05	0.000303284407545946
8044236	9648	GCC2	rs11123706	2	0.0218770315113209	12.7	0.000365655575738477
8044236	9648	GCC2	rs13021399	2	0.0223457326000972	12.66	0.000373562215098037
7896443	27013	CNPPD1	rs1043160	2	0	31.08	2.47609581374588e-08
7896443	27013	CNPPD1	rs11236	2	2.89821514712976e-05	27.83	1.32456229398306e-07
7896443	27013	CNPPD1	rs1127102	2	2.89821514712976e-05	27.83	1.32456229398306e-07
7896443	27013	CNPPD1	rs1127101	2	2.89821514712976e-05	27.83	1.32456229398306e-07
7896443	27013	CNPPD1	rs6436123	2	2.89821514712976e-05	27.83	1.32456229398306e-07
7896443	27013	CNPPD1	rs10170244	2	2.89821514712976e-05	27.83	1.32456229398306e-07
7896443	27013	CNPPD1	rs13419988	2	3.22727234069903e-05	26.4	2.77540482412746e-07
7896443	27013	CNPPD1	rs6436121	2	3.91012187445767e-05	26.09	3.25867367424301e-07
7896443	27013	CNPPD1	rs3731900	2	7.77170404230628e-05	23.57	1.20450890694421e-06
7896443	27013	CNPPD1	rs7017	2	7.77170404230628e-05	23.57	1.20450890694421e-06
7896443	27013	CNPPD1	rs13029742	2	0.000170262490815478	22.52	2.07967039321912e-06
7896443	27013	CNPPD1	rs1402508	2	0.0228542753105675	12.61	0.000383688505315911
7896443	27013	CNPPD1	rs897476	2	0.0259851158209186	12.35	0.00044098647251007
7896443	27013	CNPPD1	rs883045	2	0.035712462078231	11.69	0.000628368989557224
8070160	539	ATP5O	rs915574	21	0	31.06	2.50174104325891e-08
8070160	539	ATP5O	rs1573275	21	0	31.06	2.50174104325891e-08
8070160	539	ATP5O	rs2834295	21	0	28.61	8.85238381264582e-08
8070160	539	ATP5O	rs2834291	21	2.76273552993348e-05	27.22	1.81570677470069e-07
8070160	539	ATP5O	rs2073370	21	9.54964812660531e-05	23.2	1.45997328751045e-06
8070160	539	ATP5O	rs2040113	21	0.000329809834352869	21.24	4.05218945987632e-06
8070160	539	ATP5O	rs2834319	21	0.000493039137141727	20.33	6.5170716746806e-06
8070160	539	ATP5O	rs8130507	21	0.00540422444556114	15.53	8.1206219545145e-05
8070160	539	ATP5O	rs2834315	21	0.0143264439920236	13.58	0.000228608235882123
8070160	539	ATP5O	rs731059	21	0.0313713643721921	11.96	0.000543548707239421
8070160	539	ATP5O	rs2834322	21	0.0321095215998571	11.92	0.000555344807081293
8070160	539	ATP5O	rs2834330	21	0.0420541040196491	11.33	0.000762649013024779
8070160	539	ATP5O	rs2834335	21	0.0420541040196491	11.33	0.000762649013024779
8070160	539	ATP5O	rs2834305	21	0.0450553089145025	11.18	0.000826837724550976
7898736	29092	LINC00339	rs2235526	1	0	31.05	2.51466326574655e-08
7898736	29092	LINC00339	rs4076750	1	0	30.32	3.66329117836659e-08
7898736	29092	LINC00339	rs11800014	1	0	29.91	4.52572645984128e-08
7898736	29092	LINC00339	rs2473295	1	5.75862372490918e-05	24.53	7.31618020880489e-07
7898736	29092	LINC00339	rs2501275	1	0.000533052885174938	20.09	7.38819702387491e-06
7898736	29092	LINC00339	rs7526484	1	0.000618976429474697	19.74	8.87247248485641e-06
7898736	29092	LINC00339	rs1474646	1	0.00148141995271868	18.22	1.96801359436214e-05
7898736	29092	LINC00339	rs2473277	1	0.00289188966052875	16.84	4.06670421025167e-05
7898736	29092	LINC00339	rs4654783	1	0.0424932713091672	11.31	0.000770907723704568
7895409	10944	C11orf58	rs10766338	11	0	31.04	2.52765235261629e-08
7895409	10944	C11orf58	rs2352663	11	0	31.04	2.52765235261629e-08
7895409	10944	C11orf58	rs11024029	11	0	31.04	2.52765235261629e-08
7895409	10944	C11orf58	rs11024041	11	0.0198256052605823	12.91	0.000326831293087956
7895409	10944	C11orf58	rs217765	11	0.0307568210633562	12	0.00053200550513925
7913787	90529	STPG1	rs2294520	1	0	30.94	2.66129792626406e-08
7913787	90529	STPG1	rs12123880	1	0	29.4	5.88776427451728e-08
7913787	90529	STPG1	rs2235552	1	0	29.4	5.88776427451728e-08
7913787	90529	STPG1	rs1008485	1	2.00679607638761e-05	27.94	1.25135986574483e-07
7913787	90529	STPG1	rs2272934	1	3.16045627274754e-05	26.24	3.01512071843037e-07
7913787	90529	STPG1	rs2272935	1	5.37171106838781e-05	24.99	5.76284327186879e-07
7913787	90529	STPG1	rs1064842	1	0.00299558752918978	16.75	4.26422647459538e-05
7913787	90529	STPG1	rs1142057	1	0.00299558752918978	16.75	4.26422647459538e-05
7913787	90529	STPG1	rs3765431	1	0.00299558752918978	16.75	4.26422647459538e-05
7913787	90529	STPG1	rs12117331	1	0.0053117231086428	15.57	7.95061232433368e-05
7913787	90529	STPG1	rs6688953	1	0.00615039065678603	15.28	9.26927523464967e-05
7913787	90529	STPG1	rs11805096	1	0.0165220101935238	13.29	0.000266825481457198
7913787	90529	STPG1	rs7540336	1	0.0165220101935238	13.29	0.000266825481457198
7913787	90529	STPG1	rs196402	1	0.0222248665664946	12.67	0.000371569532196062
7913787	90529	STPG1	rs9424374	1	0.0259851158209186	12.35	0.00044098647251007
7913787	90529	STPG1	rs6675501	1	0.0331950296206211	11.84	0.00057971825962413
7913787	90529	STPG1	rs195712	1	0.0409825386246736	11.39	0.00073840530611424
7913787	90529	STPG1	rs4648975	1	0.0427175327755184	11.3	0.000775070909245685
8007949	124989	EFCAB13	rs11867253	17	0	30.87	2.75904008379413e-08
8007949	124989	EFCAB13	rs2317676	17	0	30.87	2.75904008379413e-08
7958000	56994	CHPT1	rs2559854	12	0	30.75	2.93503841325872e-08
7958000	56994	CHPT1	rs2695284	12	0	30.27	3.75895132018913e-08
7958000	56994	CHPT1	rs1124605	12	0.00030930667698249	21.36	3.80630166776036e-06
7958000	56994	CHPT1	rs11110949	12	0.00321281656021925	16.6	4.61510214005292e-05
7958000	56994	CHPT1	rs764291	12	0.00321281656021925	16.6	4.61510214005292e-05
7958000	56994	CHPT1	rs10860794	12	0.00738707399377067	14.91	0.000112763656797348
7958000	56994	CHPT1	rs10778143	12	0.00849345086364826	14.64	0.000130123208455477
7958000	56994	CHPT1	rs7980436	12	0.049139452840527	10.98	0.000921004299320653
8020220	84617	TUBB6	rs9807444	18	0	30.51	3.32149988902223e-08
8020220	84617	TUBB6	rs11080567	18	0	30.51	3.32149988902223e-08
8020220	84617	TUBB6	rs4797673	18	0	30.51	3.32149988902223e-08
8020220	84617	TUBB6	rs12970667	18	3.38851791755368e-05	26.75	2.31551730630725e-07
8020220	84617	TUBB6	rs7231304	18	6.53962881577185e-05	24.12	9.05153149942121e-07
8020220	84617	TUBB6	rs11080564	18	0.000170068066212467	22.51	2.09052475906584e-06
8020220	84617	TUBB6	rs7504908	18	0.000170068066212467	22.51	2.09052475906584e-06
8020220	84617	TUBB6	rs2298543	18	0.00111523645550448	18.7	1.52982487216167e-05
8020220	84617	TUBB6	rs1105179	18	0.00145374638495066	18.25	1.93725949219694e-05
8020220	84617	TUBB6	rs9944780	18	0.00176281025181642	17.94	2.27979044132225e-05
8020220	84617	TUBB6	rs9944981	18	0.00176281025181642	17.94	2.27979044132225e-05
8020220	84617	TUBB6	rs11664216	18	0.00227570825599832	17.43	2.98084046328019e-05
8020220	84617	TUBB6	rs2096847	18	0.00549685925597335	15.5	8.25052538926224e-05
8020220	84617	TUBB6	rs10853223	18	0.0159540110466443	13.36	0.000257048306655275
8020220	84617	TUBB6	rs8084404	18	0.0226642658190215	12.63	0.000379605176686869
8020220	84617	TUBB6	rs8091099	18	0.022758008093875	12.62	0.000381641332403642
8020220	84617	TUBB6	rs11662125	18	0.02402419233459	12.51	0.000404779603894183
8020220	84617	TUBB6	rs11665192	18	0.0396047120394351	11.46	0.000711103000083523
8020220	84617	TUBB6	rs6505736	18	0.0471256443057051	11.08	0.000872638006804044
8020220	84617	TUBB6	rs4796955	18	0.0471256443057051	11.08	0.000872638006804044
8129649	116843	SLC18B1	rs9389032	6	0	30.5	3.33866507248015e-08
8129649	116843	SLC18B1	rs12211425	6	0	30.5	3.33866507248015e-08
8129649	116843	SLC18B1	rs12209781	6	2.02136046100933e-05	27.97	1.23210879766489e-07
8129649	116843	SLC18B1	rs7738071	6	6.37106962101377e-05	23.99	9.68373523866353e-07
8129649	116843	SLC18B1	rs12204027	6	0.00141189441273042	18.37	1.8189951015767e-05
8129649	116843	SLC18B1	rs5006218	6	0.00141189441273042	18.37	1.8189951015767e-05
8129649	116843	SLC18B1	rs12193474	6	0.00141189441273042	18.37	1.8189951015767e-05
8161839	54981	NMRK1	rs3752955	9	0	30.41	3.49720666562353e-08
8161839	54981	NMRK1	rs6560421	9	5.6734960591211e-05	25.4	4.65918117650114e-07
8161839	54981	NMRK1	rs3780180	9	6.67845986890654e-05	24.27	8.37330971578507e-07
8161839	54981	NMRK1	rs10869495	9	7.58127362195711e-05	23.42	1.30217643007956e-06
8161839	54981	NMRK1	rs10869497	9	7.58127362195711e-05	23.42	1.30217643007956e-06
8161839	54981	NMRK1	rs10869496	9	0.0057169226568612	15.43	8.56182342045027e-05
8161839	54981	NMRK1	rs7857408	9	0.0136716699700104	13.69	0.000215599466954777
8161839	54981	NMRK1	rs2376398	9	0.0160559801094534	13.35	0.000258422624686341
8161839	54981	NMRK1	rs4376557	9	0.0288160713701902	12.14	0.000493517761577487
8161839	54981	NMRK1	rs10869507	9	0.029968543418261	12.05	0.000517923795645918
8161839	54981	NMRK1	rs7021926	9	0.0349387777654507	11.74	0.000611710236759771
8006409	8851	CDK5R1	rs11656631	17	0	30.34	3.62571349756454e-08
8006409	8851	CDK5R1	rs11655031	17	3.54174758859634e-05	27.17	1.86327626611487e-07
8006409	8851	CDK5R1	rs4287613	17	7.85998201998157e-05	23.62	1.17361354706748e-06
8006409	8851	CDK5R1	rs12162135	17	0.000225450371629822	21.78	3.05770979643816e-06
8006409	8851	CDK5R1	rs1018866	17	0.00132212997305687	18.45	1.74420832639594e-05
8006409	8851	CDK5R1	rs4523973	17	0.00845643270740644	14.65	0.000129434644072252
8006409	8851	CDK5R1	rs4794921	17	0.0157566586481615	13.38	0.000254321729089974
8006409	8851	CDK5R1	rs4132610	17	0.0241974450101481	12.49	0.000409136193760195
8006409	8851	CDK5R1	rs756785	17	0.0241974450101481	12.49	0.000409136193760195
8006409	8851	CDK5R1	rs2285428	17	0.0241974450101481	12.49	0.000409136193760195
8006409	8851	CDK5R1	rs756787	17	0.0286447127435687	12.15	0.000490878644840285
8154416	203238	CCDC171	rs909323	9	0	30.28	3.73962114661091e-08
8154416	203238	CCDC171	rs10125713	9	0	30.28	3.73962114661091e-08
8154416	203238	CCDC171	rs10962059	9	0	30.28	3.73962114661091e-08
8154416	203238	CCDC171	rs10119257	9	0	30.28	3.73962114661091e-08
8154416	203238	CCDC171	rs276438	9	0	30.28	3.73962114661091e-08
8154416	203238	CCDC171	rs276437	9	0	30.28	3.73962114661091e-08
8154416	203238	CCDC171	rs6474957	9	0	30.28	3.73962114661091e-08
8154416	203238	CCDC171	rs2457638	9	0	29.72	4.99171590100568e-08
8154416	203238	CCDC171	rs6474941	9	9.50362239550339e-05	23.18	1.47523654199262e-06
8154416	203238	CCDC171	rs2175083	9	9.50362239550339e-05	23.18	1.47523654199262e-06
8154416	203238	CCDC171	rs1553727	9	0.000153330756454198	22.77	1.82593913827907e-06
8154416	203238	CCDC171	rs955193	9	0.000734432996695913	19.39	1.06563598009711e-05
8154416	203238	CCDC171	rs7852250	9	0.00074460188974811	19.37	1.0768549157279e-05
8154416	203238	CCDC171	rs7862428	9	0.00121996087384168	18.63	1.58703403456554e-05
8154416	203238	CCDC171	rs12336509	9	0.00121996087384168	18.63	1.58703403456554e-05
8154416	203238	CCDC171	rs1033056	9	0.00293363922907262	16.79	4.17527513891979e-05
8154416	203238	CCDC171	rs1578558	9	0.0324512769477994	11.89	0.00056436121514676
8154416	203238	CCDC171	rs770204	9	0.0418488390726903	11.34	0.000758553240105475
8003667	5176	SERPINF1	rs8074840	17	0	30.16	3.9783055973961e-08
8003667	5176	SERPINF1	rs4274475	17	0	28.83	7.9017642560879e-08
8003667	5176	SERPINF1	rs1136287	17	3.28057028716404e-05	26.47	2.6766279967209e-07
8003667	5176	SERPINF1	rs17821469	17	4.77567737440571e-05	26.05	3.32688850334143e-07
8003667	5176	SERPINF1	rs11062	17	5.33311067623396e-05	25.96	3.48565167593156e-07
8003667	5176	SERPINF1	rs1133109	17	5.36041646705631e-05	24.95	5.88365303483019e-07
8003667	5176	SERPINF1	rs11658342	17	0.000811835583071981	19.25	1.14670378263636e-05
8118833	54887	UHRF1BP1	rs11759151	6	0	30.11	4.08220773053487e-08
8118833	54887	UHRF1BP1	rs9469917	6	0	30.11	4.08220773053487e-08
8118833	54887	UHRF1BP1	rs3734264	6	0	30.11	4.08220773053487e-08
8118833	54887	UHRF1BP1	rs11755393	6	0	29.92	4.50244520775665e-08
8118833	54887	UHRF1BP1	rs4513788	6	2.10199460063487e-05	28.35	1.01246804306558e-07
8118833	54887	UHRF1BP1	rs2814953	6	2.10199460063487e-05	28.35	1.01246804306558e-07
8118833	54887	UHRF1BP1	rs2764211	6	2.10199460063487e-05	28.35	1.01246804306558e-07
8118833	54887	UHRF1BP1	rs6932930	6	8.08401455047101e-05	23.33	1.36454991184655e-06
8118833	54887	UHRF1BP1	rs9462027	6	0.00174957409879066	17.96	2.25596083388366e-05
8118833	54887	UHRF1BP1	rs6457796	6	0.00174957409879066	17.96	2.25596083388366e-05
8118833	54887	UHRF1BP1	rs9462014	6	0.00400161219307425	16.18	5.75990458671445e-05
8118833	54887	UHRF1BP1	rs9469913	6	0.00400161219307425	16.18	5.75990458671445e-05
8118833	54887	UHRF1BP1	rs9462007	6	0.0145878255591819	13.53	0.000234780046924878
8118833	54887	UHRF1BP1	rs847851	6	0.0308478876237695	11.99	0.000534867898538342
7916570	115209	OMA1	rs659061	1	0	30.07	4.16728356672151e-08
7916570	115209	OMA1	rs3087585	1	2.71798283957894e-05	27.29	1.75114717282281e-07
7916570	115209	OMA1	rs6656025	1	0.000154805611468074	22.76	1.83546534042477e-06
7916570	115209	OMA1	rs338230	1	0.000925467501423317	19	1.3071845366763e-05
7916570	115209	OMA1	rs11581844	1	0.000925467501423317	19	1.3071845366763e-05
7916570	115209	OMA1	rs10489816	1	0.00289188966052875	16.84	4.06670421025167e-05
7916570	115209	OMA1	rs17117678	1	0.00289188966052875	16.84	4.06670421025167e-05
7916570	115209	OMA1	rs9583	1	0.00289188966052875	16.84	4.06670421025167e-05
7916570	115209	OMA1	rs7537470	1	0.00322920853302103	16.58	4.66402886979392e-05
8027312	353088	ZNF429	rs12151222	19	0	29.96	4.4105138845793e-08
8027312	353088	ZNF429	rs2937161	19	0	29.95	4.43331889553729e-08
8027312	353088	ZNF429	rs2650778	19	3.44909667866866e-05	26.95	2.08787149285524e-07
8027312	353088	ZNF429	rs2650786	19	3.44909667866866e-05	26.95	2.08787149285524e-07
8027312	353088	ZNF429	rs1984771	19	3.44909667866866e-05	26.95	2.08787149285524e-07
8027312	353088	ZNF429	rs11085455	19	3.44909667866866e-05	26.95	2.08787149285524e-07
8027312	353088	ZNF429	rs4808279	19	3.20767386091127e-05	26.32	2.89277489116312e-07
8027312	353088	ZNF429	rs8113074	19	0.000167810568466799	22.59	2.00525634460991e-06
8027312	353088	ZNF429	rs8112960	19	0.000183486068476742	22.21	2.44397561359942e-06
8027312	353088	ZNF429	rs951162	19	0.00838433626418974	14.67	0.000128068499674024
8027312	353088	ZNF429	rs2968084	19	0.00993109439621369	14.34	0.000152588014722543
8027312	353088	ZNF429	rs1401926	19	0.0487998932634583	11	0.000911118877153712
8157233	84263	HSDL2	rs10817330	9	0	29.87	4.62006384068102e-08
8157233	84263	HSDL2	rs4979108	9	0	29.09	6.90926996403453e-08
8157233	84263	HSDL2	rs4978489	9	0.00260410268792361	17.1	3.54623049146883e-05
8157233	84263	HSDL2	rs1571639	9	0.00260410268792361	17.1	3.54623049146883e-05
8157233	84263	HSDL2	rs7038491	9	0.00449236279567498	15.92	6.60767862031001e-05
8157233	84263	HSDL2	rs10817344	9	0.0057491280120689	15.42	8.60724913887249e-05
8157233	84263	HSDL2	rs4979125	9	0.00757579867857652	14.86	0.00011579253598834
7917008	127255	LRRIQ3	rs12046751	1	0	29.84	4.6921075826563e-08
7917008	127255	LRRIQ3	rs11806946	1	0	29.82	4.74076098031956e-08
7917008	127255	LRRIQ3	rs792310	1	0	29.82	4.74076098031956e-08
7917008	127255	LRRIQ3	rs489941	1	0	29.82	4.74076098031956e-08
7917008	127255	LRRIQ3	rs11210443	1	2.10199460063487e-05	28.35	1.01246804306558e-07
7917008	127255	LRRIQ3	rs1601153	1	3.30906899818941e-05	26.49	2.64905880175509e-07
7917008	127255	LRRIQ3	rs1483790	1	6.58946484085343e-05	24.18	8.77387068185622e-07
7917008	127255	LRRIQ3	rs1384883	1	6.48342079398049e-05	24.06	9.33800443858624e-07
7917008	127255	LRRIQ3	rs10789387	1	6.48342079398049e-05	24.06	9.33800443858624e-07
7917008	127255	LRRIQ3	rs1483793	1	0.000164798191152499	22.69	1.90355942029324e-06
7917008	127255	LRRIQ3	rs485929	1	0.00023530411465385	21.67	3.23816074675446e-06
7917008	127255	LRRIQ3	rs11210407	1	0.000254041122549964	21.47	3.59407705269667e-06
7917008	127255	LRRIQ3	rs481387	1	0.00189358607160871	17.82	2.42817473247548e-05
7917008	127255	LRRIQ3	rs4650243	1	0.00834979311356437	14.68	0.000127390880369128
7917008	127255	LRRIQ3	rs12039894	1	0.0471256443057051	11.08	0.000872638006804044
8010832	79672	FN3KRP	rs2459703	17	0	29.77	4.86461737618723e-08
8010832	79672	FN3KRP	rs3859206	17	2.03726936550429e-05	28.07	1.17005634546069e-07
8010832	79672	FN3KRP	rs2243523	17	3.14432429575604e-05	26.17	3.12642106847131e-07
8010832	79672	FN3KRP	rs630945	17	0.000934525936777359	18.98	1.32095832767035e-05
8010832	79672	FN3KRP	rs2264578	17	0.00124570512126065	18.56	1.64639238348911e-05
8010832	79672	FN3KRP	rs590315	17	0.00124570512126065	18.56	1.64639238348911e-05
8010832	79672	FN3KRP	rs11078011	17	0.00124570512126065	18.56	1.64639238348911e-05
8010832	79672	FN3KRP	rs610516	17	0.00150233208545755	18.2	1.98878834671918e-05
8010832	79672	FN3KRP	rs1046889	17	0.00302453025267711	16.73	4.30941410482361e-05
8010832	79672	FN3KRP	rs8077655	17	0.00370052262031151	16.33	5.32148000349737e-05
8010832	79672	FN3KRP	rs12952016	17	0.0224571463249126	12.65	0.000375565677465615
8138258	221806	VWDE	rs6968277	7	0	29.77	4.86461737618723e-08
8138258	221806	VWDE	rs17444259	7	2.12088084569288e-05	28.39	9.91762771121505e-08
8138258	221806	VWDE	rs1595802	7	5.27913034714713e-05	25.83	3.72848056546333e-07
8138258	221806	VWDE	rs848011	7	6.60075996149545e-05	24.19	8.72843139678774e-07
8138258	221806	VWDE	rs17544637	7	6.51312006121812e-05	24.1	9.14602967979548e-07
8138258	221806	VWDE	rs10270931	7	7.23623210581092e-05	23.76	1.09126914943059e-06
8138258	221806	VWDE	rs1550390	7	9.54964812660531e-05	23.2	1.45997328751045e-06
8138258	221806	VWDE	rs848013	7	0.000371034318621696	20.87	4.91532926016906e-06
8138258	221806	VWDE	rs2216050	7	0.000418899683355227	20.64	5.54259209692547e-06
8138258	221806	VWDE	rs2033871	7	0.000481322119201991	20.42	6.21765965089522e-06
8138258	221806	VWDE	rs847901	7	0.000566846950618253	19.92	8.07511350481189e-06
8138258	221806	VWDE	rs10262667	7	0.000781833410129453	19.32	1.10542390635286e-05
8138258	221806	VWDE	rs6954047	7	0.0162398361909231	13.32	0.0002625901774147
8138258	221806	VWDE	rs12699367	7	0.0172414914536515	13.2	0.000279949117880086
8138258	221806	VWDE	rs847976	7	0.0222248665664946	12.67	0.000371569532196062
8138258	221806	VWDE	rs10225421	7	0.0409825386246736	11.39	0.00073840530611424
7956648	91419	XRCC6BP1	rs10877041	12	0	29.73	4.96603277507354e-08
7956648	91419	XRCC6BP1	rs2372309	12	0	29.73	4.96603277507354e-08
7956648	91419	XRCC6BP1	rs7299249	12	0	28.61	8.85238381264582e-08
7956648	91419	XRCC6BP1	rs10122	12	2.90948790209968e-05	27.84	1.31773385413957e-07
7956648	91419	XRCC6BP1	rs7136981	12	2.6896310237668e-05	27.25	1.78775129748047e-07
7956648	91419	XRCC6BP1	rs1506884	12	0.000211409432045358	21.91	2.85741030524158e-06
7956648	91419	XRCC6BP1	rs10783861	12	0.000566846950618253	19.92	8.07511350481189e-06
7956648	91419	XRCC6BP1	rs7954291	12	0.000622859688490289	19.7	9.06013651488528e-06
7956648	91419	XRCC6BP1	rs2372379	12	0.000622859688490289	19.7	9.06013651488528e-06
7956648	91419	XRCC6BP1	rs7960942	12	0.000622859688490289	19.7	9.06013651488528e-06
7956648	91419	XRCC6BP1	rs11172400	12	0.00488544488692017	15.7	7.42241702513241e-05
7956648	91419	XRCC6BP1	rs4630335	12	0.0058180378490376	15.4	8.69882938920677e-05
7956648	91419	XRCC6BP1	rs1599750	12	0.0182269261483423	13.09	0.000296876351565599
7956648	91419	XRCC6BP1	rs12422977	12	0.0328577251705107	11.86	0.000573525442794884
7956648	91419	XRCC6BP1	rs2002275	12	0.0371776388287441	11.6	0.000659518193691038
8083839	26996	GPR160	rs6804193	3	0	29.7	5.04348208414243e-08
8083839	26996	GPR160	rs6798945	3	0	29.7	5.04348208414243e-08
8083839	26996	GPR160	rs9868633	3	0	29.23	6.42762629704424e-08
8083839	26996	GPR160	rs6444895	3	3.8517310567e-05	26.07	3.29260401179907e-07
8083839	26996	GPR160	rs6804888	3	3.8517310567e-05	26.07	3.29260401179907e-07
8083839	26996	GPR160	rs7638591	3	3.8517310567e-05	26.07	3.29260401179907e-07
8083839	26996	GPR160	rs17200223	3	3.8517310567e-05	26.07	3.29260401179907e-07
8083839	26996	GPR160	rs12636720	3	5.28605513342877e-05	24.78	6.42607902600314e-07
8083839	26996	GPR160	rs7651441	3	5.85354010025063e-05	24.66	6.83889644537706e-07
8083839	26996	GPR160	rs7643249	3	0.000874641765979896	19.14	1.21472247670923e-05
8083839	26996	GPR160	rs4955585	3	0.000941106524537167	18.94	1.34894474231705e-05
8083839	26996	GPR160	rs6787395	3	0.002317895525279	17.38	3.06029305143878e-05
8083839	26996	GPR160	rs9868869	3	0.00233018669423369	17.36	3.09266692102128e-05
8083839	26996	GPR160	rs9818038	3	0.00233018669423369	17.36	3.09266692102128e-05
8083839	26996	GPR160	rs2287481	3	0.00355232914595108	16.39	5.15565146851461e-05
8083839	26996	GPR160	rs6444898	3	0.00742721499277876	14.9	0.000113362985350017
8083839	26996	GPR160	rs1566426	3	0.00742721499277876	14.9	0.000113362985350017
8083839	26996	GPR160	rs6804761	3	0.0169819525956104	13.23	0.000275503811434269
8083839	26996	GPR160	rs1861935	3	0.0342281214030426	11.78	0.000598704844102237
8130768	8635	RNASET2	rs394522	6	0	29.55	5.44926535101879e-08
8130768	8635	RNASET2	rs2301436	6	8.04441253290877e-05	23.31	1.37881268924602e-06
8130768	8635	RNASET2	rs7749278	6	0.000143209428958523	22.9	1.70651853799771e-06
8130768	8635	RNASET2	rs2236313	6	0.000236814155743922	21.58	3.39372352779869e-06
8130768	8635	RNASET2	rs12529876	6	0.000332807411710904	21.08	4.40501833908046e-06
8130768	8635	RNASET2	rs9355610	6	0.011768327501517	13.99	0.000183785507011936
8130768	8635	RNASET2	rs933243	6	0.011768327501517	13.99	0.000183785507011936
8130768	8635	RNASET2	rs2769343	6	0.0120490993555601	13.94	0.000188738999213808
8079189	55888	ZKSCAN7	rs1010031	3	0	29.44	5.76748670336185e-08
8079189	55888	ZKSCAN7	rs6441856	3	0	29.44	5.76748670336185e-08
8079189	55888	ZKSCAN7	rs6441857	3	0	29.44	5.76748670336185e-08
8079189	55888	ZKSCAN7	rs2034475	3	0	29.29	6.23164558048585e-08
8079189	55888	ZKSCAN7	rs6441858	3	0	29.29	6.23164558048585e-08
8079189	55888	ZKSCAN7	rs10212298	3	6.31020558341243e-05	24.45	7.62635120947201e-07
8079189	55888	ZKSCAN7	rs35299873	3	6.31020558341243e-05	24.45	7.62635120947201e-07
8079189	55888	ZKSCAN7	rs11711191	3	6.31020558341243e-05	24.45	7.62635120947201e-07
8079189	55888	ZKSCAN7	rs13100919	3	6.31020558341243e-05	24.45	7.62635120947201e-07
8079189	55888	ZKSCAN7	rs1551063	3	6.31020558341243e-05	24.45	7.62635120947201e-07
8079189	55888	ZKSCAN7	rs11710959	3	6.31020558341243e-05	24.45	7.62635120947201e-07
8079189	55888	ZKSCAN7	rs11717797	3	6.31020558341243e-05	24.45	7.62635120947201e-07
8079189	55888	ZKSCAN7	rs1402753	3	6.31020558341243e-05	24.45	7.62635120947201e-07
8079189	55888	ZKSCAN7	rs13072696	3	0.000604425026953513	19.82	8.50876973456357e-06
8079189	55888	ZKSCAN7	rs2141574	3	0.000903485614672354	19.08	1.25351654466604e-05
7933772	288	ANK3	rs10821805	10	0	29.34	6.07290941934305e-08
7933772	288	ANK3	rs975262	10	0	29.34	6.07290941934305e-08
7933772	288	ANK3	rs1442539	10	0	29.34	6.07290941934305e-08
7933772	288	ANK3	rs10994465	10	0.00215933836385656	17.56	2.7838290418707e-05
7933772	288	ANK3	rs12785023	10	0.00364875014139691	16.35	5.26561624267658e-05
7933772	288	ANK3	rs2068043	10	0.00682538880694675	15.06	0.000104147010369921
7933772	288	ANK3	rs1442550	10	0.00682538880694675	15.06	0.000104147010369921
7933772	288	ANK3	rs11817236	10	0.0112079268390229	14.08	0.000175196810385767
7933772	288	ANK3	rs6479700	10	0.011887659724535	13.97	0.000185750993866242
7933772	288	ANK3	rs2153522	10	0.0144736424807171	13.56	0.000231057097157748
7933772	288	ANK3	rs10821653	10	0.0306533397335863	12.01	0.000529158574455661
7933772	288	ANK3	rs2279421	10	0.0306533397335863	12.01	0.000529158574455661
7933772	288	ANK3	rs10821803	10	0.0427175327755184	11.3	0.000775070909245685
8165295	138307	LCN8	rs1360879	9	0	29.31	6.16765824428444e-08
8165295	138307	LCN8	rs7848644	9	5.4546678079633e-05	25.15	5.30396536626517e-07
8165295	138307	LCN8	rs10118736	9	5.78269971435883e-05	24.56	7.20315503157627e-07
8165295	138307	LCN8	rs9886752	9	5.78269971435883e-05	24.56	7.20315503157627e-07
8165295	138307	LCN8	rs10870117	9	6.84296788482834e-05	23.94	9.93851799795664e-07
8165295	138307	LCN8	rs12684893	9	0.0352826992542776	11.72	0.00061831954606457
7941444	1521	CTSW	rs583887	11	0	29.24	6.39453914307287e-08
7941444	1521	CTSW	rs687672	11	0	29.24	6.39453914307287e-08
7941444	1521	CTSW	rs568617	11	0	29.24	6.39453914307287e-08
7941444	1521	CTSW	rs656980	11	0	29.24	6.39453914307287e-08
7941444	1521	CTSW	rs622614	11	2.0178604547687e-05	27.96	1.23849261640415e-07
7941444	1521	CTSW	rs10791830	11	6.23577343812175e-05	24.41	7.7863471981336e-07
7941444	1521	CTSW	rs2231884	11	0.00132212997305687	18.45	1.74420832639594e-05
7941444	1521	CTSW	rs11227332	11	0.00252418955961802	17.16	3.43595760286656e-05
7941444	1521	CTSW	rs7940691	11	0.00563064320739774	15.46	8.42698834650494e-05
7941444	1521	CTSW	rs10896050	11	0.0171725982832331	13.21	0.000278459372405033
7946380	9866	TRIM66	rs10840106	11	0	29.18	6.59565304301001e-08
7946380	9866	TRIM66	rs10840112	11	0	29.18	6.59565304301001e-08
7946380	9866	TRIM66	rs10840114	11	0.000211837835251729	21.93	2.82778558547301e-06
7946380	9866	TRIM66	rs10840101	11	0.00367986075030947	16.34	5.29347402001487e-05
7946380	9866	TRIM66	rs931756	11	0.0103814818180488	14.24	0.000160913548981421
7946380	9866	TRIM66	rs7928370	11	0.0112676818079392	14.07	0.000176130793385225
8110589	57472	CNOT6	rs10052782	5	0	29	7.23782987174001e-08
8110589	57472	CNOT6	rs10085025	5	0.000937716154831988	18.95	1.3418927994498e-05
8110589	57472	CNOT6	rs368686	5	0.0396047120394351	11.46	0.000711103000083523
7917052	204962	SLC44A5	rs1249849	1	0	28.93	7.50416305629547e-08
7917052	204962	SLC44A5	rs1249780	1	0	28.55	9.13098280606492e-08
7917052	204962	SLC44A5	rs2799050	1	0	28.55	9.13098280606492e-08
7917052	204962	SLC44A5	rs1249810	1	6.54506668033318e-05	24.15	8.91161676950778e-07
7917052	204962	SLC44A5	rs1249808	1	7.83487784330244e-05	23.6	1.1858751622364e-06
7917052	204962	SLC44A5	rs1249813	1	7.83487784330244e-05	23.6	1.1858751622364e-06
7917052	204962	SLC44A5	rs1249837	1	0.00141754174342637	18.36	1.82856717508468e-05
7917052	204962	SLC44A5	rs1249794	1	0.010829100284313	14.15	0.000168797104724886
7920687	2630	GBAP1	rs2049805	1	0	28.93	7.50416305629547e-08
7920687	2630	GBAP1	rs4072037	1	4.98008812470655e-05	25.46	4.51650500702517e-07
7920687	2630	GBAP1	rs2066981	1	6.68709714053776e-05	24.28	8.32995047547511e-07
7920687	2630	GBAP1	rs914615	1	6.68709714053776e-05	24.28	8.32995047547511e-07
7920687	2630	GBAP1	rs4460629	1	0.00734693299476259	14.92	0.000112167517354527
7920687	2630	GBAP1	rs11264337	1	0.00734693299476259	14.92	0.000112167517354527
7920687	2630	GBAP1	rs11264338	1	0.00734693299476259	14.92	0.000112167517354527
7920687	2630	GBAP1	rs7556304	1	0.00734693299476259	14.92	0.000112167517354527
7920687	2630	GBAP1	rs11264339	1	0.00734693299476259	14.92	0.000112167517354527
7920687	2630	GBAP1	rs2075569	1	0.0183150631423618	13.08	0.000298465454698795
7920687	2630	GBAP1	rs4043	1	0.0208553352145214	12.8	0.000346619351134667
7920687	2630	GBAP1	rs1045253	1	0.0208553352145214	12.8	0.000346619351134667
7920687	2630	GBAP1	rs9628662	1	0.0208553352145214	12.8	0.000346619351134667
7920687	2630	GBAP1	rs11264329	1	0.0229576820179777	12.6	0.000385746755682007
7920687	2630	GBAP1	rs12040970	1	0.0229576820179777	12.6	0.000385746755682007
7920687	2630	GBAP1	rs4745	1	0.0454610647816247	11.16	0.000835799229945754
7920687	2630	GBAP1	rs12034326	1	0.0460191301145857	11.13	0.000849425913926046
7936949	55760	DHX32	rs4075326	10	0	28.84	7.86107217694385e-08
7936949	55760	DHX32	rs10794031	10	2.1070628601949e-05	28.36	1.00725146502556e-07
7936949	55760	DHX32	rs3781058	10	2.04910337997896e-05	28.15	1.12267669970666e-07
7936949	55760	DHX32	rs10901457	10	2.87329075866177e-05	27.76	1.37336467961677e-07
7936949	55760	DHX32	rs10794042	10	2.6896310237668e-05	27.25	1.78775129748047e-07
7936949	55760	DHX32	rs10901476	10	2.6896310237668e-05	27.25	1.78775129748047e-07
7936949	55760	DHX32	rs10901431	10	3.50101994021257e-05	27.11	1.92201138166771e-07
7936949	55760	DHX32	rs10901432	10	3.50101994021257e-05	27.11	1.92201138166771e-07
7936949	55760	DHX32	rs3740179	10	3.50101994021257e-05	27.11	1.92201138166771e-07
7936949	55760	DHX32	rs10901436	10	3.50101994021257e-05	27.11	1.92201138166771e-07
7936949	55760	DHX32	rs10901437	10	3.50101994021257e-05	27.11	1.92201138166771e-07
7936949	55760	DHX32	rs10510149	10	3.50101994021257e-05	27.11	1.92201138166771e-07
7936949	55760	DHX32	rs10794024	10	3.50101994021257e-05	27.11	1.92201138166771e-07
7936949	55760	DHX32	rs10901423	10	0.00156656692310863	18.16	2.03100116783891e-05
7936949	55760	DHX32	rs12251135	10	0.0375510776847217	11.58	0.000666649416127071
7936949	55760	DHX32	rs7070013	10	0.0390141312068013	11.49	0.000699716368809163
7936949	55760	DHX32	rs7922546	10	0.0409825386246736	11.39	0.00073840530611424
8165575	375775	PNPLA7	rs2259657	9	0	28.81	7.9837827009965e-08
8120826	134728	IRAK1BP1	rs906320	6	0	28.8	8.02511126692758e-08
8120826	134728	IRAK1BP1	rs9361440	6	3.37787677911096e-05	26.72	2.35174695581866e-07
8120826	134728	IRAK1BP1	rs9361468	6	3.18833916350658e-05	26.29	2.93806031043241e-07
8120826	134728	IRAK1BP1	rs10943611	6	3.18833916350658e-05	26.29	2.93806031043241e-07
8120826	134728	IRAK1BP1	rs9361448	6	0.0160559801094534	13.35	0.000258422624686341
8093494	285464	CRIPAK	rs28429103	4	0	28.74	8.27762368466596e-08
8093494	285464	CRIPAK	rs10024529	4	0	28.74	8.27762368466596e-08
8093494	285464	CRIPAK	rs3817604	4	3.36490066341092e-05	26.7	2.37621516948746e-07
8093494	285464	CRIPAK	rs11933855	4	5.2522013773651e-05	25.79	3.80655585394962e-07
8075785	80020	FOXRED2	rs139997	22	0	28.69	8.49412212622635e-08
8075785	80020	FOXRED2	rs139999	22	2.72428722364773e-05	27.35	1.69764444936968e-07
8075785	80020	FOXRED2	rs2092165	22	6.23577343812175e-05	24.41	7.7863471981336e-07
8075785	80020	FOXRED2	rs28636419	22	6.23577343812175e-05	24.41	7.7863471981336e-07
8075785	80020	FOXRED2	rs5756202	22	0.00405082543913031	16.16	5.82104328945293e-05
8075785	80020	FOXRED2	rs3747163	22	0.00465398898788401	15.83	6.92950745575864e-05
8075785	80020	FOXRED2	rs2281085	22	0.00465398898788401	15.83	6.92950745575864e-05
8075785	80020	FOXRED2	rs1000427	22	0.00465398898788401	15.83	6.92950745575864e-05
8075785	80020	FOXRED2	rs2564	22	0.0143264439920236	13.58	0.000228608235882123
8055697	375287	RBM43	rs289904	2	0	28.68	8.53809800407214e-08
8055697	375287	RBM43	rs4665114	2	0	28.55	9.13098280606492e-08
8055697	375287	RBM43	rs2271811	2	0	28.55	9.13098280606492e-08
8055697	375287	RBM43	rs4664349	2	0.000116090823474085	23.09	1.54592628780192e-06
8055697	375287	RBM43	rs11730	2	0.000142722667237576	22.87	1.73336244364305e-06
8055697	375287	RBM43	rs1048135	2	0.000142722667237576	22.87	1.73336244364305e-06
8055697	375287	RBM43	rs289848	2	0.000395427683881228	20.72	5.3157875283363e-06
8055697	375287	RBM43	rs6726634	2	0.000461434520850593	20.51	5.93205261558505e-06
8055697	375287	RBM43	rs289853	2	0.000662857802855106	19.51	1.00074414892669e-05
8055697	375287	RBM43	rs12471886	2	0.00130003546609903	18.47	1.72599923957153e-05
8055697	375287	RBM43	rs289862	2	0.00261051276337012	17.09	3.56495213359172e-05
8055697	375287	RBM43	rs3771886	2	0.0116134632284481	14.01	0.000181840967527323
8055697	375287	RBM43	rs2278089	2	0.0121323171547202	13.93	0.00018974572293276
8055697	375287	RBM43	rs4664356	2	0.0141207142447633	13.61	0.000224983889387423
8055697	375287	RBM43	rs403973	2	0.0171725982832331	13.21	0.000278459372405033
8055697	375287	RBM43	rs12466578	2	0.0478708118364326	11.04	0.000891668617862335
8154885	318	NUDT2	rs10972047	9	0	28.67	8.58230201767051e-08
8154885	318	NUDT2	rs10972067	9	2.1070628601949e-05	28.36	1.00725146502556e-07
8154885	318	NUDT2	rs10972032	9	3.35297016402104e-05	26.64	2.45116151623772e-07
8154885	318	NUDT2	rs3933343	9	0.0248477271541599	12.44	0.000420235783146286
8154885	318	NUDT2	rs946847	9	0.0248477271541599	12.44	0.000420235783146286
8007462	10230	NBR2	rs8176199	17	4.90842490842488e-06	28.53	9.22578813805249e-08
8007462	10230	NBR2	rs915945	17	3.88092646557883e-05	26.08	3.27559480393536e-07
8007462	10230	NBR2	rs12944458	17	3.88092646557883e-05	26.08	3.27559480393536e-07
8007462	10230	NBR2	rs11657053	17	3.88092646557883e-05	26.08	3.27559480393536e-07
8007462	10230	NBR2	rs12516	17	3.88092646557883e-05	26.08	3.27559480393536e-07
8007462	10230	NBR2	rs8176318	17	3.88092646557883e-05	26.08	3.27559480393536e-07
8007462	10230	NBR2	rs1060915	17	3.88092646557883e-05	26.08	3.27559480393536e-07
8007462	10230	NBR2	rs16942	17	3.88092646557883e-05	26.08	3.27559480393536e-07
8007462	10230	NBR2	rs16941	17	3.88092646557883e-05	26.08	3.27559480393536e-07
8007462	10230	NBR2	rs16940	17	3.88092646557883e-05	26.08	3.27559480393536e-07
8007462	10230	NBR2	rs11650132	17	7.71810070265977e-05	23.55	1.21709425974728e-06
8007462	10230	NBR2	rs11651623	17	7.71810070265977e-05	23.55	1.21709425974728e-06
8007462	10230	NBR2	rs11653460	17	7.71810070265977e-05	23.55	1.21709425974728e-06
8007462	10230	NBR2	rs11653231	17	7.71810070265977e-05	23.55	1.21709425974728e-06
8007462	10230	NBR2	rs12936831	17	7.71810070265977e-05	23.55	1.21709425974728e-06
8007462	10230	NBR2	rs13851	17	7.71810070265977e-05	23.55	1.21709425974728e-06
8007462	10230	NBR2	rs17600371	17	7.71810070265977e-05	23.55	1.21709425974728e-06
8007462	10230	NBR2	rs9911630	17	0.000103633462923457	23.14	1.50624488667619e-06
8007462	10230	NBR2	rs799917	17	0.000103633462923457	23.14	1.50624488667619e-06
8007462	10230	NBR2	rs799912	17	0.000103633462923457	23.14	1.50624488667619e-06
8007462	10230	NBR2	rs4239149	17	0.000395427683881228	20.72	5.3157875283363e-06
8007462	10230	NBR2	rs17599948	17	0.0272258816986865	12.25	0.00046525815807105
7907156	6375	XCL1	rs7529824	1	2.12473463601283e-05	28.4	9.86653091054826e-08
7907156	6375	XCL1	rs1040508	1	2.99309133175034e-05	27.9	1.2774976739809e-07
7907156	6375	XCL1	rs1933112	1	7.77170404230628e-05	23.57	1.20450890694421e-06
7907156	6375	XCL1	rs10429892	1	0.00175543393340773	17.95	2.26784419122277e-05
7907156	6375	XCL1	rs1998510	1	0.00222068811651155	17.49	2.88822858736932e-05
7907156	6375	XCL1	rs1933107	1	0.00868007030349175	14.6	0.000132914543950156
7907156	6375	XCL1	rs1323532	1	0.0145450433236195	13.54	0.000233532394669139
7907156	6375	XCL1	rs12049040	1	0.0165220101935238	13.29	0.000266825481457198
8148059	64798	DEPTOR	rs6987580	8	2.11214451430765e-05	28.37	1.00206181981647e-07
8148059	64798	DEPTOR	rs7015470	8	2.11214451430765e-05	28.37	1.00206181981647e-07
8148059	64798	DEPTOR	rs12679478	8	0.000368250508602871	20.89	4.8642737737025e-06
8148059	64798	DEPTOR	rs4871786	8	0.000368250508602871	20.89	4.8642737737025e-06
8148059	64798	DEPTOR	rs9918814	8	0.00143983307750386	18.3	1.88707168765456e-05
8148059	64798	DEPTOR	rs9649948	8	0.00159090479264423	18.12	2.07411419990997e-05
8148059	64798	DEPTOR	rs4871825	8	0.00266426554536039	17.04	3.66006121971753e-05
8148059	64798	DEPTOR	rs1519812	8	0.00305967845619449	16.7	4.37809984773183e-05
8148059	64798	DEPTOR	rs17822044	8	0.0263413515648274	12.32	0.000448130701041462
8148059	64798	DEPTOR	rs6983932	8	0.0279737445318964	12.19	0.000480463833195527
8148059	64798	DEPTOR	rs16893529	8	0.0362670931614147	11.65	0.000642025349825136
8148059	64798	DEPTOR	rs4870988	8	0.0430856862421361	11.27	0.000787697288027331
8148059	64798	DEPTOR	rs4870991	8	0.0430856862421361	11.27	0.000787697288027331
7982712	90417	KNSTRN	rs17671250	15	2.07435269194816e-05	28.25	1.06614631592584e-07
7982712	90417	KNSTRN	rs7164132	15	2.07435269194816e-05	28.25	1.06614631592584e-07
7982712	90417	KNSTRN	rs7169404	15	5.25895055081937e-05	25.8	3.78688470581507e-07
7982712	90417	KNSTRN	rs7169262	15	5.25895055081937e-05	25.8	3.78688470581507e-07
7982712	90417	KNSTRN	rs7166991	15	5.4931405364395e-05	25.17	5.24924334598189e-07
7982712	90417	KNSTRN	rs4334271	15	0.0402866577562973	11.42	0.000726576953246649
7992388	10101	NUBP2	rs1178436	16	2.04440313232771e-05	28.1	1.15205859519804e-07
7992388	10101	NUBP2	rs344359	16	2.78697774374374e-05	27.54	1.53878908989604e-07
7992388	10101	NUBP2	rs1065663	16	2.78697774374374e-05	27.54	1.53878908989604e-07
7992388	10101	NUBP2	rs3751893	16	2.78697774374374e-05	27.54	1.53878908989604e-07
7992388	10101	NUBP2	rs2294619	16	5.36556308481493e-05	26.03	3.36153085561796e-07
7992388	10101	NUBP2	rs1033476	16	8.01769573674557e-05	23.29	1.39322499150462e-06
7992388	10101	NUBP2	rs1178433	16	0.000310177358827918	21.35	3.8262075506708e-06
7992388	10101	NUBP2	rs1178435	16	0.000329609065331724	21.13	4.29156760005715e-06
7992388	10101	NUBP2	rs2745189	16	0.00231050446557514	17.39	3.04423405346557e-05
7992388	10101	NUBP2	rs3813760	16	0.00314353252324188	16.64	4.51879120691815e-05
7992388	10101	NUBP2	rs11642590	16	0.0048385932546838	15.73	7.30562589109567e-05
7992388	10101	NUBP2	rs1178432	16	0.0052039238724696	15.6	7.8254588785575e-05
7992388	10101	NUBP2	rs3743853	16	0.00998163354841447	14.32	0.000154217682550425
7992388	10101	NUBP2	rs9652776	16	0.00998163354841447	14.32	0.000154217682550425
7992388	10101	NUBP2	rs12325282	16	0.00998163354841447	14.32	0.000154217682550425
7992388	10101	NUBP2	rs3848348	16	0.00998163354841447	14.32	0.000154217682550425
7992388	10101	NUBP2	rs9806945	16	0.00998163354841447	14.32	0.000154217682550425
7992388	10101	NUBP2	rs453494	16	0.00998163354841447	14.32	0.000154217682550425
7992388	10101	NUBP2	rs2437732	16	0.0144000432363704	13.57	0.000229829379874383
7992388	10101	NUBP2	rs2235648	16	0.0188078399741931	13.02	0.000308181815531849
7992388	10101	NUBP2	rs1624387	16	0.0335843455478917	11.82	0.000585978600525646
7992388	10101	NUBP2	rs8059926	16	0.0397700485267102	11.45	0.000714939996695097
7924897	126731	CCSAP	rs237787	1	2.00679607638761e-05	27.94	1.25135986574483e-07
7924897	126731	CCSAP	rs237802	1	2.00679607638761e-05	27.94	1.25135986574483e-07
7924897	126731	CCSAP	rs237749	1	2.88053514248882e-05	27.78	1.35924011117736e-07
7924897	126731	CCSAP	rs237756	1	0.000143568816528079	22.92	1.6888546539755e-06
7924897	126731	CCSAP	rs10737440	1	0.00104543922427998	18.82	1.43652838394261e-05
7924897	126731	CCSAP	rs12048819	1	0.00104543922427998	18.82	1.43652838394261e-05
7924897	126731	CCSAP	rs2069372	1	0.00104543922427998	18.82	1.43652838394261e-05
7924897	126731	CCSAP	rs10799523	1	0.00118412025905918	18.66	1.56225728321066e-05
7956631	25895	METTL21B	rs2069502	12	2.44302129332065e-05	27.92	1.264361085526e-07
7956631	25895	METTL21B	rs11172351	12	2.96675919994306e-05	27.87	1.29745946761053e-07
7956631	25895	METTL21B	rs10877012	12	2.94180893189625e-05	27.86	1.30418262316377e-07
7956631	25895	METTL21B	rs703842	12	2.94180893189625e-05	27.86	1.30418262316377e-07
7956631	25895	METTL21B	rs2291617	12	2.94180893189625e-05	27.86	1.30418262316377e-07
7956631	25895	METTL21B	rs10877014	12	2.94180893189625e-05	27.86	1.30418262316377e-07
7956631	25895	METTL21B	rs10877015	12	2.94180893189625e-05	27.86	1.30418262316377e-07
7956631	25895	METTL21B	rs11172335	12	2.94180893189625e-05	27.86	1.30418262316377e-07
7956631	25895	METTL21B	rs10431552	12	2.94180893189625e-05	27.86	1.30418262316377e-07
7956631	25895	METTL21B	rs6581155	12	2.94180893189625e-05	27.86	1.30418262316377e-07
7956631	25895	METTL21B	rs10783847	12	2.94180893189625e-05	27.86	1.30418262316377e-07
7956631	25895	METTL21B	rs11172349	12	2.94180893189625e-05	27.86	1.30418262316377e-07
7956631	25895	METTL21B	rs10877013	12	3.48363245406272e-05	27.1	1.93197942418259e-07
7956631	25895	METTL21B	rs4760332	12	6.61930353385718e-05	24.23	8.54902173305355e-07
7956631	25895	METTL21B	rs4760171	12	6.61930353385718e-05	24.23	8.54902173305355e-07
7956631	25895	METTL21B	rs10783850	12	6.61930353385718e-05	24.23	8.54902173305355e-07
7956631	25895	METTL21B	rs10783851	12	6.61930353385718e-05	24.23	8.54902173305355e-07
7956631	25895	METTL21B	rs1599750	12	6.3899213144292e-05	24	9.63357008643094e-07
7956631	25895	METTL21B	rs1021469	12	6.85289219054153e-05	23.88	1.02531469839684e-06
7956631	25895	METTL21B	rs10877011	12	0.00050757861369899	20.27	6.72467882868178e-06
7956631	25895	METTL21B	rs701008	12	0.000937987198860978	18.97	1.32789978695e-05
7956631	25895	METTL21B	rs10783853	12	0.00143095956459314	18.33	1.85758807523215e-05
7956631	25895	METTL21B	rs701006	12	0.00411023323824259	16.14	5.88283467183401e-05
7956631	25895	METTL21B	rs2269720	12	0.00466922481348568	15.82	6.96622584601796e-05
7956631	25895	METTL21B	rs238516	12	0.00638623779522686	15.19	9.72168821505483e-05
7956631	25895	METTL21B	rs12368653	12	0.00891323576188231	14.54	0.000137215004729985
7956631	25895	METTL21B	rs12371356	12	0.00891323576188231	14.54	0.000137215004729985
7956631	25895	METTL21B	rs10877020	12	0.0114881487535325	14.03	0.000179917150200662
7956631	25895	METTL21B	rs1599931	12	0.0133724423767285	13.74	0.000209935497613947
7956631	25895	METTL21B	rs10747786	12	0.0133724423767285	13.74	0.000209935497613947
7956631	25895	METTL21B	rs4760339	12	0.0133724423767285	13.74	0.000209935497613947
7956631	25895	METTL21B	rs4760168	12	0.0232610845256328	12.57	0.000391988579109066
7956631	25895	METTL21B	rs799575	12	0.0289020175976168	12.13	0.000496171199567146
7956631	25895	METTL21B	rs1689587	12	0.0289020175976168	12.13	0.000496171199567146
7956631	25895	METTL21B	rs10877001	12	0.0289020175976168	12.13	0.000496171199567146
[truncated: 4,681 more rows]
