# Supplementary material for: Insight into Genotype-Phenotype Associations through eQTL Mapping in Multiple Cell Types in Health and Immune-Mediated Disease
Source: PLoS Genet. 2016 Mar 25;12(3):e1005908. doi: 10.1371/journal.pgen.1005908 (PMC4807835; doi:10.1371/journal.pgen.1005908)
Supplement: S1 Data — Compressed tarball containing a folder of eQTL summary statistics from each analysis. (GZ) [file pgen.1005908.s027.gz › S1_data/IBD_HV_all_cis_n65/Joint_monocyte_allcis_n65.txt]

PROBEID	ENTREZID	SYMBOL	snps	chr	fdr	scores	pval
8102938	57484	RNF150	rs7687054	4	0	57.97	2.66145833364692e-14
8102938	57484	RNF150	rs17425634	4	0.0112989990331943	13.08	0.000298465454698795
8119427	285852	TREML4	rs1872241	6	0	55.31	1.02943541635603e-13
8119427	285852	TREML4	rs9369265	6	0	55.31	1.02943541635603e-13
8119427	285852	TREML4	rs2101269	6	0	55.31	1.02943541635603e-13
8119427	285852	TREML4	rs7769759	6	0	55.31	1.02943541635603e-13
8119427	285852	TREML4	rs9349180	6	0	51.74	6.33587031913205e-13
8119427	285852	TREML4	rs1968871	6	0	49.63	1.85653029942826e-12
8119427	285852	TREML4	rs9381042	6	6.35123885745344e-06	30.31	3.68222608438136e-08
8119427	285852	TREML4	rs1982756	6	5.16965929218991e-06	28.68	8.53809800407214e-08
8119427	285852	TREML4	rs2253676	6	4.2927026871358e-06	27.07	1.96219551437852e-07
8119427	285852	TREML4	rs2803496	6	4.2927026871358e-06	27.07	1.96219551437852e-07
8119427	285852	TREML4	rs12194477	6	0.00101551456365089	17.44	2.96520043792747e-05
8119427	285852	TREML4	rs7748513	6	0.00701286628895145	14.01	0.000181840967527323
8119427	285852	TREML4	rs3807040	6	0.00835041802938738	13.67	0.000217907940275337
8119427	285852	TREML4	rs4714432	6	0.012793809138429	12.83	0.00034110575560318
8119427	285852	TREML4	rs4714443	6	0.0172269647124121	12.22	0.000472799309459049
8119427	285852	TREML4	rs12202176	6	0.023934412939572	11.54	0.00068114640106556
7916584	4070	TACSTD2	rs10489815	1	0	55.13	1.12815782462784e-13
7916584	4070	TACSTD2	rs6664314	1	0	38.68	4.99299033681799e-10
7916584	4070	TACSTD2	rs3087585	1	0	31.43	2.06761418869956e-08
7916584	4070	TACSTD2	rs659061	1	6.17367139471947e-06	30.08	4.14584950582929e-08
7916584	4070	TACSTD2	rs6656025	1	0.000178909578266572	20.43	6.1852557618279e-06
7916584	4070	TACSTD2	rs11207272	1	0.0315066788406378	10.96	0.000930998169393971
7916584	4070	TACSTD2	rs232816	1	0.0488786651457716	10.01	0.00155692522390594
8150165	84750	FUT10	rs7848	8	0	54.66	1.43293327229926e-13
8150165	84750	FUT10	rs2304748	8	0	54.66	1.43293327229926e-13
8150165	84750	FUT10	rs12682118	8	0	54.66	1.43293327229926e-13
8150165	84750	FUT10	rs6995454	8	0	52.75	3.78823341641578e-13
8150165	84750	FUT10	rs2037213	8	0	52.03	5.46591282372831e-13
8150165	84750	FUT10	rs6468171	8	0	52.03	5.46591282372831e-13
8150165	84750	FUT10	rs8685	8	0	52.03	5.46591282372831e-13
8150165	84750	FUT10	rs12386778	8	0	49.43	2.05577717558105e-12
8150165	84750	FUT10	rs2348613	8	0	49.18	2.33519518857831e-12
8150165	84750	FUT10	rs1533470	8	0	47.95	4.37228099402602e-12
8150165	84750	FUT10	rs12155581	8	0	45.53	1.50318756207668e-11
8150165	84750	FUT10	rs6982159	8	0	44.47	2.58284866173389e-11
8150165	84750	FUT10	rs7842778	8	0	43.8	3.63705031275002e-11
8150165	84750	FUT10	rs2043967	8	0	42.53	6.96063782791592e-11
8150165	84750	FUT10	rs1440530	8	0	35.52	2.52445207490179e-09
8150165	84750	FUT10	rs3735950	8	0	34.49	4.28446847525446e-09
8150165	84750	FUT10	rs754437	8	0	31.52	1.97396600057268e-08
8150165	84750	FUT10	rs3735951	8	4.98430448174299e-06	28.39	9.91762771121505e-08
8150165	84750	FUT10	rs9297209	8	4.98430448174299e-06	28.39	9.91762771121505e-08
8150165	84750	FUT10	rs6468175	8	1.32779177627388e-05	24.9	6.038242458383e-07
8150165	84750	FUT10	rs2676434	8	2.89882013123237e-05	23.5	1.24913767096762e-06
8150165	84750	FUT10	rs12549316	8	0.00247059318337383	16.02	6.2676874759627e-05
8150165	84750	FUT10	rs9656765	8	0.00247059318337383	16.02	6.2676874759627e-05
8150165	84750	FUT10	rs11987164	8	0.00327491478567833	15.52	8.16369284609891e-05
8150165	84750	FUT10	rs12546032	8	0.0173856473407578	12.2	0.000477895158568766
8150165	84750	FUT10	rs12541516	8	0.0173856473407578	12.2	0.000477895158568766
8150165	84750	FUT10	rs11785888	8	0.0430679448641464	10.28	0.00134479946913223
8150165	84750	FUT10	rs1474034	8	0.0430679448641464	10.28	0.00134479946913223
8150165	84750	FUT10	rs7837460	8	0.0430679448641464	10.28	0.00134479946913223
8150165	84750	FUT10	rs1474035	8	0.0459643358340729	10.14	0.00145086163336063
8150165	84750	FUT10	rs16880849	8	0.0459643358340729	10.14	0.00145086163336063
8150165	84750	FUT10	rs16880852	8	0.0459643358340729	10.14	0.00145086163336063
8020630	125488	TTC39C	rs4800173	18	0	54.29	1.72979876336109e-13
8020630	125488	TTC39C	rs6508121	18	0	34.15	5.10232413658511e-09
8020630	125488	TTC39C	rs1843839	18	3.95896056425315e-06	26.4	2.77540482412746e-07
8020630	125488	TTC39C	rs9964798	18	3.29566853624496e-05	22.94	1.67137415695063e-06
8020630	125488	TTC39C	rs10502441	18	0.00355413610990764	15.35	8.93209278983788e-05
8020630	125488	TTC39C	rs2288592	18	0.00355413610990764	15.35	8.93209278983788e-05
8020630	125488	TTC39C	rs2241643	18	0.00355413610990764	15.35	8.93209278983788e-05
8020630	125488	TTC39C	rs8083137	18	0.00355413610990764	15.35	8.93209278983788e-05
8020630	125488	TTC39C	rs7232062	18	0.00355413610990764	15.35	8.93209278983788e-05
8020630	125488	TTC39C	rs891282	18	0.00742474572539656	13.9	0.000192798468274016
7950447	143570	XRRA1	rs4483614	11	0	54.19	1.82010772075089e-13
7950447	143570	XRRA1	rs2298746	11	0	54.19	1.82010772075089e-13
7950447	143570	XRRA1	rs3814726	11	0	52.29	4.7880647487134e-13
7950447	143570	XRRA1	rs4944961	11	0	47.19	6.44283118751177e-12
7950447	143570	XRRA1	rs10899060	11	0	46.15	1.09537015564878e-11
7950447	143570	XRRA1	rs4387374	11	0	44.79	2.19340034219203e-11
7950447	143570	XRRA1	rs590105	11	6.38669815444072e-05	22.19	2.46956717645669e-06
7950447	143570	XRRA1	rs1292895	11	8.0168801264905e-05	21.94	2.81308898078379e-06
7950447	143570	XRRA1	rs529488	11	8.0168801264905e-05	21.94	2.81308898078379e-06
7950447	143570	XRRA1	rs2033532	11	0.000108072254291753	21.29	3.94785596717495e-06
7950447	143570	XRRA1	rs9444	11	0.000108072254291753	21.29	3.94785596717495e-06
7950447	143570	XRRA1	rs594144	11	0.000453847255289334	19.06	1.26672247020768e-05
7950447	143570	XRRA1	rs488115	11	0.00364025749452216	15.29	9.22033317029663e-05
7950447	143570	XRRA1	rs512780	11	0.00772202485289831	13.82	0.000201183240330766
8014115	4642	MYO1D	rs9912761	17	0	53.86	2.15296511021625e-13
8014115	4642	MYO1D	rs17183176	17	0	53.86	2.15296511021625e-13
8014115	4642	MYO1D	rs10512441	17	0	51.05	9.00428958318825e-13
8014115	4642	MYO1D	rs8078970	17	0	37.55	8.90994204996418e-10
8014115	4642	MYO1D	rs2301695	17	0	33.26	8.06240826528485e-09
8014115	4642	MYO1D	rs2640837	17	3.97847932309962e-06	26.47	2.6766279967209e-07
8014115	4642	MYO1D	rs8079514	17	0.00056432882983078	18.67	1.55408500164875e-05
8014115	4642	MYO1D	rs9908353	17	0.00056432882983078	18.67	1.55408500164875e-05
8014115	4642	MYO1D	rs4296307	17	0.00056432882983078	18.67	1.55408500164875e-05
8014115	4642	MYO1D	rs17807205	17	0.000608566009979444	18.5	1.6990429947621e-05
8014115	4642	MYO1D	rs2430984	17	0.000628933132965895	18.42	1.77188442771163e-05
8014115	4642	MYO1D	rs321152	17	0.00435034694619882	14.95	0.000110398063117963
8014115	4642	MYO1D	rs321160	17	0.0348974691248491	10.74	0.00104844334509817
7978351	1511	CTSG	rs12878578	14	0	53.53	2.54673941642237e-13
7978351	1511	CTSG	rs2273843	14	0	35.16	3.03697879212047e-09
7978351	1511	CTSG	rs8192919	14	0.00437048747928233	14.94	0.000110984737479153
7978351	1511	CTSG	rs10873219	14	0.00437048747928233	14.94	0.000110984737479153
7978351	1511	CTSG	rs8192920	14	0.00735055238791792	13.92	0.000190757856102902
7978351	1511	CTSG	rs8192917	14	0.010469733169447	13.23	0.000275503811434269
7978351	1511	CTSG	rs2273844	14	0.010469733169447	13.23	0.000275503811434269
7978351	1511	CTSG	rs2236337	14	0.0210862188973484	11.79	0.000595497352140174
7978351	1511	CTSG	rs10148494	14	0.0312256527964164	10.98	0.000921004299320653
7978351	1511	CTSG	rs2236338	14	0.0318060476099658	10.94	0.000941101693891732
7978351	1511	CTSG	rs1957525	14	0.0386321174855029	10.52	0.00118089484491377
7920971	112770	C1orf85	rs7522860	1	0	53.45	2.65258869461575e-13
7920971	112770	C1orf85	rs2025577	1	0	53.45	2.65258869461575e-13
7920971	112770	C1orf85	rs933489	1	0	48.09	4.07097415730971e-12
7920971	112770	C1orf85	rs11264463	1	6.83308075958323e-06	30.88	2.74485976477479e-08
7920971	112770	C1orf85	rs6684514	1	6.83308075958323e-06	30.88	2.74485976477479e-08
7920971	112770	C1orf85	rs12563631	1	6.83308075958323e-06	30.88	2.74485976477479e-08
7920971	112770	C1orf85	rs10908494	1	6.83308075958323e-06	30.88	2.74485976477479e-08
7920971	112770	C1orf85	rs10908495	1	6.83308075958323e-06	30.88	2.74485976477479e-08
7920971	112770	C1orf85	rs10908496	1	6.83308075958323e-06	30.88	2.74485976477479e-08
7920971	112770	C1orf85	rs11264467	1	6.83308075958323e-06	30.88	2.74485976477479e-08
7920971	112770	C1orf85	rs12127403	1	6.83308075958323e-06	30.88	2.74485976477479e-08
7920971	112770	C1orf85	rs10908498	1	6.83308075958323e-06	30.88	2.74485976477479e-08
7920971	112770	C1orf85	rs10908502	1	6.83308075958323e-06	30.88	2.74485976477479e-08
7920971	112770	C1orf85	rs12141236	1	6.83308075958323e-06	30.88	2.74485976477479e-08
7920971	112770	C1orf85	rs11264475	1	6.83308075958323e-06	30.88	2.74485976477479e-08
7920971	112770	C1orf85	rs12117903	1	6.83308075958323e-06	30.88	2.74485976477479e-08
7920971	112770	C1orf85	rs12022657	1	6.83308075958323e-06	30.88	2.74485976477479e-08
7920971	112770	C1orf85	rs12023438	1	6.34707061746328e-06	30.3	3.70125904146482e-08
7920971	112770	C1orf85	rs11264477	1	6.00216814944121e-06	29.91	4.52572645984128e-08
7920971	112770	C1orf85	rs2075166	1	4.01008168884613e-06	26.56	2.55478874336196e-07
7920971	112770	C1orf85	rs11264462	1	4.01008168884613e-06	26.56	2.55478874336196e-07
7920971	112770	C1orf85	rs759330	1	2.1884488251716e-05	24.26	8.41689527357582e-07
7920971	112770	C1orf85	rs2248273	1	2.1884488251716e-05	24.26	8.41689527357582e-07
7920971	112770	C1orf85	rs2764407	1	0.000157202983793935	20.57	5.74900049898384e-06
7920971	112770	C1orf85	rs2241109	1	0.012793809138429	12.83	0.00034110575560318
7920971	112770	C1orf85	rs2251847	1	0.0177843210035921	12.15	0.000490878644840285
7920971	112770	C1orf85	rs872120	1	0.0208909225757392	11.81	0.000589134325084672
7920971	112770	C1orf85	rs1052067	1	0.02480962126169	11.46	0.000711103000083523
7920971	112770	C1orf85	rs4641304	1	0.0340503826163085	10.79	0.001020498821642
8125436	3127	HLA-DRB5	rs9270986	6	0	53.14	3.10602652151406e-13
8125436	3127	HLA-DRB5	rs9271055	6	0	53.14	3.10602652151406e-13
8125436	3127	HLA-DRB5	rs28490179	6	0	52.09	5.30142233158586e-13
8125436	3127	HLA-DRB5	rs3135352	6	0	46.87	7.58550238781227e-12
8125436	3127	HLA-DRB5	rs3129860	6	0	46.87	7.58550238781227e-12
8125436	3127	HLA-DRB5	rs3129868	6	0	46.87	7.58550238781227e-12
8125436	3127	HLA-DRB5	rs3135391	6	0	46.87	7.58550238781227e-12
8125436	3127	HLA-DRB5	rs3135388	6	0	46.87	7.58550238781227e-12
8125436	3127	HLA-DRB5	rs3129889	6	0	46.87	7.58550238781227e-12
8125436	3127	HLA-DRB5	rs9271366	6	0	46.87	7.58550238781227e-12
8125436	3127	HLA-DRB5	rs7197	6	0	41.1	1.44636335597194e-10
8125436	3127	HLA-DRB5	rs9271775	6	0	41.1	1.44636335597194e-10
8125436	3127	HLA-DRB5	rs3129888	6	0	39.67	3.00709396389374e-10
8125436	3127	HLA-DRB5	rs2239802	6	0	39.49	3.29743681006985e-10
8125436	3127	HLA-DRB5	rs2395182	6	0	39.49	3.29743681006985e-10
8125436	3127	HLA-DRB5	rs3129883	6	0	33.16	8.48787326714465e-09
8125436	3127	HLA-DRB5	rs3129886	6	0	33.16	8.48787326714465e-09
8125436	3127	HLA-DRB5	rs6923504	6	5.02368973412025e-06	28.44	9.66476805911425e-08
8125436	3127	HLA-DRB5	rs6903608	6	5.02368973412025e-06	28.44	9.66476805911425e-08
8125436	3127	HLA-DRB5	rs9268880	6	5.02368973412025e-06	28.44	9.66476805911425e-08
8125436	3127	HLA-DRB5	rs9271100	6	4.48088932103845e-06	27.46	1.60377448335924e-07
8125436	3127	HLA-DRB5	rs9271170	6	4.48088932103845e-06	27.46	1.60377448335924e-07
8125436	3127	HLA-DRB5	rs9270856	6	4.22752534125683e-06	26.96	2.07709724391592e-07
8125436	3127	HLA-DRB5	rs2395165	6	1.05825866304027e-05	25.46	4.51650500702517e-07
8125436	3127	HLA-DRB5	rs3135344	6	2.10656336385151e-05	23.9	1.01471761454418e-06
8125436	3127	HLA-DRB5	rs9268832	6	3.09686194483988e-05	23.25	1.42250447889016e-06
8125436	3127	HLA-DRB5	rs9271300	6	0.000113003921467622	21.15	4.24701255479556e-06
8125436	3127	HLA-DRB5	rs7754768	6	0.000129217168898529	20.79	5.12498672085842e-06
8125436	3127	HLA-DRB5	rs6937545	6	0.000136031134141107	20.71	5.34362071933925e-06
8125436	3127	HLA-DRB5	rs7763262	6	0.000136031134141107	20.71	5.34362071933925e-06
8125436	3127	HLA-DRB5	rs3129882	6	0.000145151175876729	20.63	5.57161728293377e-06
8125436	3127	HLA-DRB5	rs984778	6	0.000187543801706969	20.37	6.38225317213909e-06
8125436	3127	HLA-DRB5	rs3135338	6	0.000187543801706969	20.37	6.38225317213909e-06
8125436	3127	HLA-DRB5	rs2395173	6	0.000187543801706969	20.37	6.38225317213909e-06
8125436	3127	HLA-DRB5	rs3135395	6	0.000187543801706969	20.37	6.38225317213909e-06
8125436	3127	HLA-DRB5	rs3129867	6	0.000227834528068486	20.07	7.46586529038847e-06
8125436	3127	HLA-DRB5	rs2097431	6	0.000334141038797318	19.54	9.85150762542585e-06
8125436	3127	HLA-DRB5	rs9268877	6	0.000432130978004675	19.17	1.19577988616355e-05
8125436	3127	HLA-DRB5	rs9268979	6	0.000595967994643501	18.56	1.64639238348911e-05
8125436	3127	HLA-DRB5	rs3129871	6	0.000901896577670688	17.71	2.57270567339957e-05
8125436	3127	HLA-DRB5	rs7192	6	0.00169299273940505	16.63	4.542677833575e-05
8125436	3127	HLA-DRB5	rs7195	6	0.00169299273940505	16.63	4.542677833575e-05
8125436	3127	HLA-DRB5	rs2213586	6	0.00169299273940505	16.63	4.542677833575e-05
8125436	3127	HLA-DRB5	rs2213585	6	0.00169299273940505	16.63	4.542677833575e-05
8125436	3127	HLA-DRB5	rs2227139	6	0.00169299273940505	16.63	4.542677833575e-05
8125436	3127	HLA-DRB5	rs9271348	6	0.00296033763021771	15.71	7.38327942499497e-05
8125436	3127	HLA-DRB5	rs1548306	6	0.00442046155670232	14.92	0.000112167517354527
8125436	3127	HLA-DRB5	rs2395166	6	0.0058867080365648	14.36	0.000150975687111143
8125436	3127	HLA-DRB5	rs8084	6	0.00738764905665724	13.91	0.000191775428053352
8125436	3127	HLA-DRB5	rs9271588	6	0.0158236379666721	12.41	0.00042704086665474
8125436	3127	HLA-DRB5	rs9268557	6	0.0246667056783791	11.48	0.000703491300047234
8125436	3127	HLA-DRB5	rs34369284	6	0.0315066788406378	10.96	0.000930998169393971
8125436	3127	HLA-DRB5	rs3129878	6	0.0342229435594614	10.78	0.00102602681541796
8125436	3127	HLA-DRB5	rs3129846	6	0.0446414558501199	10.2	0.00140440653753111
8125436	3127	HLA-DRB5	rs3135342	6	0.0446414558501199	10.2	0.00140440653753111
8125436	3127	HLA-DRB5	rs3129848	6	0.0446414558501199	10.2	0.00140440653753111
8125436	3127	HLA-DRB5	rs2395172	6	0.0446414558501199	10.2	0.00140440653753111
8125436	3127	HLA-DRB5	rs3129858	6	0.0446414558501199	10.2	0.00140440653753111
8125436	3127	HLA-DRB5	rs983561	6	0.0446414558501199	10.2	0.00140440653753111
8125436	3127	HLA-DRB5	rs2395174	6	0.0446414558501199	10.2	0.00140440653753111
8125436	3127	HLA-DRB5	rs3129876	6	0.0446414558501199	10.2	0.00140440653753111
8125436	3127	HLA-DRB5	rs3129881	6	0.0446414558501199	10.2	0.00140440653753111
8003607	400566	C17orf97	rs11150882	17	0	52.72	3.84654117192792e-13
8003607	400566	C17orf97	rs6565724	17	0	45.75	1.34349352689791e-11
8003607	400566	C17orf97	rs10871516	17	0	33.48	7.20005768930092e-09
8003607	400566	C17orf97	rs12951902	17	1.93451939138643e-05	24.63	6.94619097448153e-07
8003607	400566	C17orf97	rs8077538	17	0.00147626102415318	16.89	3.96097099256202e-05
8003607	400566	C17orf97	rs4247114	17	0.0105681298204277	13.21	0.000278459372405033
8015445	115024	NT5C3B	rs7212972	17	0	52.43	4.45860611367089e-13
8015445	115024	NT5C3B	rs1046404	17	0	52.43	4.45860611367089e-13
8015445	115024	NT5C3B	rs4796715	17	0	48.94	2.63913345706489e-12
8015445	115024	NT5C3B	rs6503672	17	0	48.94	2.63913345706489e-12
8015445	115024	NT5C3B	rs3744782	17	0	48.94	2.63913345706489e-12
8015445	115024	NT5C3B	rs9303319	17	0	48.94	2.63913345706489e-12
8015445	115024	NT5C3B	rs4796729	17	0	48.94	2.63913345706489e-12
8015445	115024	NT5C3B	rs3816122	17	0	48.94	2.63913345706489e-12
8015445	115024	NT5C3B	rs11079016	17	0	39.11	4.00586913026284e-10
8015445	115024	NT5C3B	rs9905601	17	7.54997207626119e-06	26.04	3.34416471370071e-07
8015445	115024	NT5C3B	rs9907244	17	0.0212618964283243	11.77	0.000601929782214133
8015445	115024	NT5C3B	rs3809876	17	0.029591273497232	11.09	0.000867944844256991
8015445	115024	NT5C3B	rs7713	17	0.0419691354864659	10.35	0.00129474685217264
8015445	115024	NT5C3B	rs2304497	17	0.0419691354864659	10.35	0.00129474685217264
7975889	22846	VASH1	rs10483877	14	0	52.39	4.55035136640199e-13
7975889	22846	VASH1	rs11623512	14	0	44.61	2.40460353568807e-11
7975889	22846	VASH1	rs11626491	14	0	38.31	6.0352577163634e-10
7975889	22846	VASH1	rs4903482	14	0	36.64	1.4208603113587e-09
7975889	22846	VASH1	rs11626812	14	0	32.77	1.03733484592513e-08
7975889	22846	VASH1	rs7155817	14	5.29582213395977e-06	28.87	7.74025143121901e-08
7975889	22846	VASH1	rs6574325	14	5.29582213395977e-06	28.87	7.74025143121901e-08
7975889	22846	VASH1	rs10873292	14	3.33442676101047e-05	23.08	1.553987522455e-06
7975889	22846	VASH1	rs6574316	14	0.000112115746143856	21.1	4.35928125709091e-06
7975889	22846	VASH1	rs10400748	14	0.000558644335245873	18.69	1.53786902226958e-05
7975889	22846	VASH1	rs10483876	14	0.00123004340890994	17.17	3.41791678256345e-05
7975889	22846	VASH1	rs4899604	14	0.0266264536408732	11.32	0.000766767133043464
7975889	22846	VASH1	rs4903448	14	0.0426790759146951	10.31	0.00132311282878373
7956648	91419	XRCC6BP1	rs10877041	12	0	50.94	9.52329554701924e-13
7956648	91419	XRCC6BP1	rs2372309	12	0	50.94	9.52329554701924e-13
7956648	91419	XRCC6BP1	rs7136981	12	0	50.28	1.33301198907187e-12
7956648	91419	XRCC6BP1	rs7299249	12	0	49.16	2.35912625240912e-12
7956648	91419	XRCC6BP1	rs10122	12	0	47.66	5.0692995713607e-12
7956648	91419	XRCC6BP1	rs7954291	12	0	42.5	7.06822228921007e-11
7956648	91419	XRCC6BP1	rs2372379	12	0	42.5	7.06822228921007e-11
7956648	91419	XRCC6BP1	rs7960942	12	0	42.5	7.06822228921007e-11
7956648	91419	XRCC6BP1	rs10783861	12	0	40.79	1.69498229359123e-10
7956648	91419	XRCC6BP1	rs1506884	12	0	40.54	1.92631884400093e-10
7956648	91419	XRCC6BP1	rs11172400	12	0	37.8	7.83817734335519e-10
7956648	91419	XRCC6BP1	rs1506888	12	0	34.74	3.7680926426358e-09
7956648	91419	XRCC6BP1	rs17120182	12	0	34.74	3.7680926426358e-09
7956648	91419	XRCC6BP1	rs2659665	12	0	34.74	3.7680926426358e-09
7956648	91419	XRCC6BP1	rs4630335	12	5.63531482840741e-06	29.37	5.97961892742077e-08
7956648	91419	XRCC6BP1	rs1599750	12	7.34552684527381e-06	25.78	3.82632943732937e-07
7956648	91419	XRCC6BP1	rs7954957	12	2.10221430382044e-05	23.87	1.03065478734066e-06
7956648	91419	XRCC6BP1	rs2002275	12	4.56592225256728e-05	22.41	2.20224392724438e-06
7956648	91419	XRCC6BP1	rs1599931	12	7.65137121108744e-05	21.98	2.75506487978207e-06
7956648	91419	XRCC6BP1	rs10747786	12	7.65137121108744e-05	21.98	2.75506487978207e-06
7956648	91419	XRCC6BP1	rs4760339	12	7.65137121108744e-05	21.98	2.75506487978207e-06
7956648	91419	XRCC6BP1	rs12422977	12	0.0229730837489112	11.62	0.000652464011929462
7936529	57698	KIAA1598	rs10787735	10	0	50.88	9.81889979813237e-13
7936529	57698	KIAA1598	rs10218905	10	0	50.88	9.81889979813237e-13
7936529	57698	KIAA1598	rs12769006	10	0	50.88	9.81889979813237e-13
7936529	57698	KIAA1598	rs10510025	10	0	50.72	1.06528475674598e-12
7936529	57698	KIAA1598	rs740600	10	0	50.72	1.06528475674598e-12
7936529	57698	KIAA1598	rs719012	10	0	50	1.53745979442804e-12
7936529	57698	KIAA1598	rs10886017	10	0	46.09	1.12943472707301e-11
7936529	57698	KIAA1598	rs7902527	10	0	45.18	1.7973123865296e-11
7936529	57698	KIAA1598	rs2257791	10	0	45.04	1.93050568528241e-11
7936529	57698	KIAA1598	rs2170862	10	0	31.85	1.66549672260631e-08
7936529	57698	KIAA1598	rs879255	10	5.12545198418942e-06	28.61	8.85238381264582e-08
7936529	57698	KIAA1598	rs9421246	10	4.45182506870249e-06	27.42	1.63729151169509e-07
7936529	57698	KIAA1598	rs1681752	10	4.45182506870249e-06	27.42	1.63729151169509e-07
7936529	57698	KIAA1598	rs10886031	10	0.000248013147393004	19.87	8.28909502671446e-06
7936529	57698	KIAA1598	rs1898354	10	0.000248013147393004	19.87	8.28909502671446e-06
7936529	57698	KIAA1598	rs6585429	10	0.000248013147393004	19.87	8.28909502671446e-06
7936529	57698	KIAA1598	rs1871345	10	0.000248013147393004	19.87	8.28909502671446e-06
7936529	57698	KIAA1598	rs12244454	10	0.000544170394903784	18.72	1.51386312937944e-05
7936529	57698	KIAA1598	rs10787751	10	0.000605585654430246	18.52	1.68130749450116e-05
7936529	57698	KIAA1598	rs7078160	10	0.000605585654430246	18.52	1.68130749450116e-05
7936529	57698	KIAA1598	rs4752028	10	0.000605585654430246	18.52	1.68130749450116e-05
7936529	57698	KIAA1598	rs2531687	10	0.0204625193657363	11.86	0.000573525442794884
7936529	57698	KIAA1598	rs1614092	10	0.0287036747990412	11.16	0.000835799229945754
7936529	57698	KIAA1598	rs740363	10	0.0316563632253018	10.95	0.000936036148900412
7936529	57698	KIAA1598	rs1626678	10	0.0486413213597429	10.02	0.00154849468130802
8020647	125488	TTC39C	rs4800173	18	0	49.72	1.77329019700692e-12
8020647	125488	TTC39C	rs6508121	18	5.73443563188493e-06	29.47	5.67889680838874e-08
8020647	125488	TTC39C	rs1843839	18	0.00018191454470031	20.42	6.21765965089522e-06
8020647	125488	TTC39C	rs9964798	18	0.000486109094261775	18.92	1.36316048321319e-05
8020647	125488	TTC39C	rs10502441	18	0.00509528746298803	14.64	0.000130123208455477
8020647	125488	TTC39C	rs2288592	18	0.00509528746298803	14.64	0.000130123208455477
8020647	125488	TTC39C	rs2241643	18	0.00509528746298803	14.64	0.000130123208455477
8020647	125488	TTC39C	rs8083137	18	0.00509528746298803	14.64	0.000130123208455477
8020647	125488	TTC39C	rs7232062	18	0.00509528746298803	14.64	0.000130123208455477
8020647	125488	TTC39C	rs891282	18	0.00810998512696369	13.72	0.000212182871222579
8020647	125488	TTC39C	rs2011391	18	0.0177843210035921	12.15	0.000490878644840285
8020647	125488	TTC39C	rs4476256	18	0.0365915386316552	10.64	0.00110667673828669
8020930	55250	ELP2	rs4267398	18	0	49.47	2.01428526971096e-12
8020930	55250	ELP2	rs8299	18	0	47.28	6.15369068410861e-12
8020930	55250	ELP2	rs1785928	18	0	46.33	9.99222578311326e-12
8020930	55250	ELP2	rs7242481	18	0	43.52	4.19648463494515e-11
8020930	55250	ELP2	rs1785919	18	0	32.44	1.22929904874622e-08
8020930	55250	ELP2	rs1050631	18	0	32.44	1.22929904874622e-08
8020930	55250	ELP2	rs1107840	18	0	32.44	1.22929904874622e-08
8020930	55250	ELP2	rs1539824	18	1.37566811348412e-05	25.24	5.06213525092985e-07
8020930	55250	ELP2	rs1540043	18	0.000501733728163626	18.83	1.42901654501947e-05
8020930	55250	ELP2	rs17672308	18	0.0232215895402947	11.6	0.000659518193691038
8020930	55250	ELP2	rs3826607	18	0.0367772746387876	10.63	0.00111267714876318
7915468	374969	CCDC23	rs323719	1	0	49.14	2.38330274485115e-12
7915468	374969	CCDC23	rs33953680	1	0	49.14	2.38330274485115e-12
7915468	374969	CCDC23	rs323720	1	0	47.04	6.95526256009849e-12
7915468	374969	CCDC23	rs11210712	1	0	37.81	7.79810133322445e-10
7915468	374969	CCDC23	rs17385526	1	0	37.81	7.79810133322445e-10
7915468	374969	CCDC23	rs11210721	1	0	37.81	7.79810133322445e-10
7915468	374969	CCDC23	rs1108734	1	0	37.81	7.79810133322445e-10
7915468	374969	CCDC23	rs33950227	1	0	37.81	7.79810133322445e-10
7915468	374969	CCDC23	rs7548008	1	4.6872846472933e-06	27.87	1.29745946761053e-07
7915468	374969	CCDC23	rs12406279	1	2.89882013123237e-05	23.5	1.24913767096762e-06
7915468	374969	CCDC23	rs9960	1	0.000104963419458388	21.4	3.72771187238708e-06
7915468	374969	CCDC23	rs6658712	1	0.00134289416812505	17.06	3.62171527409293e-05
7915468	374969	CCDC23	rs17381767	1	0.00347195858167082	15.4	8.69882938920677e-05
7915468	374969	CCDC23	rs1601240	1	0.00506705752565501	14.65	0.000129434644072252
7915468	374969	CCDC23	rs6674019	1	0.00506705752565501	14.65	0.000129434644072252
7915468	374969	CCDC23	rs17381650	1	0.00582187693571703	14.38	0.000149380513661162
7915468	374969	CCDC23	rs10890212	1	0.00839769873984305	13.66	0.000219071500122872
7915468	374969	CCDC23	rs17382631	1	0.0115975570845261	13.03	0.000306540549745652
7915468	374969	CCDC23	rs2792600	1	0.0119664682680708	12.97	0.000316522021639725
7915468	374969	CCDC23	rs7552138	1	0.0141026316169551	12.64	0.000377579978239458
7915468	374969	CCDC23	rs912075	1	0.0156224792029504	12.44	0.000420235783146286
7915468	374969	CCDC23	rs6685920	1	0.0159844228044174	12.39	0.00043163925417527
7915468	374969	CCDC23	rs4660234	1	0.029591273497232	11.09	0.000867944844256991
7915468	374969	CCDC23	rs6882	1	0.0323982374004969	10.89	0.000966848284767554
8092067	200916	RPL22L1	rs13063927	3	0	49.03	2.5207743702079e-12
8092067	200916	RPL22L1	rs6444952	3	0	36.89	1.24985358723828e-09
8092067	200916	RPL22L1	rs2271998	3	0	34.7	3.846315858465e-09
8092067	200916	RPL22L1	rs6792607	3	0	34.32	4.67552185580128e-09
8092067	200916	RPL22L1	rs6769079	3	0	33.86	5.92238954889591e-09
8092067	200916	RPL22L1	rs35280911	3	0	32.43	1.23564114510198e-08
8092067	200916	RPL22L1	rs1879441	3	0	32.43	1.23564114510198e-08
8092067	200916	RPL22L1	rs7642480	3	6.07662133148067e-06	30	4.32046305782749e-08
8092067	200916	RPL22L1	rs7628878	3	1.92814334552235e-05	24.6	7.05517340441221e-07
8092067	200916	RPL22L1	rs1356012	3	2.86736177881379e-05	23.42	1.30217643007956e-06
8092067	200916	RPL22L1	rs12495896	3	3.0998442401492e-05	23.27	1.40778839154217e-06
8092067	200916	RPL22L1	rs13065440	3	3.0998442401492e-05	23.27	1.40778839154217e-06
8092067	200916	RPL22L1	rs6790486	3	3.31857370012056e-05	23.01	1.61160918672885e-06
8092067	200916	RPL22L1	rs12486780	3	4.45398618724516e-05	22.5	2.10143595601244e-06
8092067	200916	RPL22L1	rs4955756	3	0.00383023200121305	15.2	9.67034206269413e-05
8092067	200916	RPL22L1	rs6779973	3	0.00469034785717568	14.81	0.000118903320757354
8092067	200916	RPL22L1	rs12488260	3	0.0143571032943515	12.6	0.000385746755682007
8092067	200916	RPL22L1	rs9851496	3	0.0144286386528812	12.59	0.000387816144094344
8092067	200916	RPL22L1	rs10936656	3	0.0313608971634433	10.97	0.000925987603280105
8015412	3728	JUP	rs7216371	17	0	48.66	3.04412170562038e-12
8015412	3728	JUP	rs1436441	17	3.13841304100247e-05	23.38	1.32953696517403e-06
8015412	3728	JUP	rs4796712	17	3.13841304100247e-05	23.38	1.32953696517403e-06
8015412	3728	JUP	rs4796616	17	0.000941436259461406	17.56	2.7838290418707e-05
8015412	3728	JUP	rs12452032	17	0.000941436259461406	17.56	2.7838290418707e-05
8015412	3728	JUP	rs9905601	17	0.00299483879283534	15.69	7.46176333198714e-05
8015412	3728	JUP	rs7214868	17	0.0275547034231711	11.25	0.000796230157590812
7934920	3988	LIPA	rs1412444	10	0	48.61	3.12272872617206e-12
7934920	3988	LIPA	rs1051338	10	0	42.97	5.55857335099602e-11
7934920	3988	LIPA	rs2250781	10	6.14431145486279e-06	30.07	4.16728356672151e-08
7934920	3988	LIPA	rs885561	10	0.000106995561087273	21.37	3.78649970169047e-06
7934920	3988	LIPA	rs1041389	10	0.000895007829252998	17.74	2.53245177718486e-05
7934920	3988	LIPA	rs11203042	10	0.00233035620164508	16.12	5.94528574935696e-05
7934920	3988	LIPA	rs1727	10	0.0312256527964164	10.98	0.000921004299320653
7934920	3988	LIPA	rs4934470	10	0.0312256527964164	10.98	0.000921004299320653
8008388	64847	SPATA20	rs8076470	17	0	48.58	3.17086468172924e-12
8008388	64847	SPATA20	rs6504675	17	0	48.58	3.17086468172924e-12
8008388	64847	SPATA20	rs1122634	17	4.76905415991526e-06	28.05	1.18221111118412e-07
8008388	64847	SPATA20	rs1380657	17	0.00167891716709895	16.65	4.49503085591241e-05
8008388	64847	SPATA20	rs1064055	17	0.00167891716709895	16.65	4.49503085591241e-05
8008388	64847	SPATA20	rs1132414	17	0.00173697233025093	16.59	4.63950066019946e-05
8008388	64847	SPATA20	rs3785915	17	0.00177687279311167	16.55	4.73839859241042e-05
8008388	64847	SPATA20	rs2277626	17	0.00239842746564472	16.07	6.10434633698428e-05
8008388	64847	SPATA20	rs936451	17	0.00239842746564472	16.07	6.10434633698428e-05
8008388	64847	SPATA20	rs16949120	17	0.00582187693571703	14.38	0.000149380513661162
8008388	64847	SPATA20	rs1460211	17	0.00803148034975398	13.74	0.000209935497613947
8008388	64847	SPATA20	rs4794162	17	0.00968432441124956	13.37	0.000255681354743746
8008388	64847	SPATA20	rs8065903	17	0.0108476740748944	13.16	0.000285988884782385
8008388	64847	SPATA20	rs739924	17	0.0114260904361132	13.06	0.000301669435807222
8008754	5889	RAD51C	rs16943176	17	0	48.46	3.37094975706292e-12
8008754	5889	RAD51C	rs17222691	17	0	48.46	3.37094975706292e-12
8008754	5889	RAD51C	rs17822908	17	0	48.46	3.37094975706292e-12
8008754	5889	RAD51C	rs9303399	17	0	46.8	7.86134093538472e-12
8008754	5889	RAD51C	rs9303401	17	0	45.37	1.63113808731865e-11
8008754	5889	RAD51C	rs12946522	17	0	36.24	1.74452873461005e-09
8008754	5889	RAD51C	rs12936097	17	0.000187248215069838	20.4	6.28297952984214e-06
8008754	5889	RAD51C	rs302877	17	0.0144286386528812	12.59	0.000387816144094344
8008754	5889	RAD51C	rs304268	17	0.0153933179155037	12.47	0.00041354009261757
8008754	5889	RAD51C	rs170024	17	0.0153933179155037	12.47	0.00041354009261757
8008754	5889	RAD51C	rs2611774	17	0.0159844228044174	12.39	0.00043163925417527
8008754	5889	RAD51C	rs302868	17	0.0174605691244696	12.19	0.000480463833195527
8008754	5889	RAD51C	rs304272	17	0.0174605691244696	12.19	0.000480463833195527
8008754	5889	RAD51C	rs12939500	17	0.0211840872556964	11.78	0.000598704844102237
8107044	64167	ERAP2	rs4360063	5	0	48.43	3.42291500423133e-12
8107044	64167	ERAP2	rs10044354	5	0	48.43	3.42291500423133e-12
8107044	64167	ERAP2	rs7719705	5	0	45.97	1.20077773045462e-11
8107044	64167	ERAP2	rs2549782	5	0	38.05	6.89547112828089e-10
8107044	64167	ERAP2	rs2287988	5	0	38.05	6.89547112828089e-10
8107044	64167	ERAP2	rs2549796	5	0	38.05	6.89547112828089e-10
8107044	64167	ERAP2	rs1056893	5	0	38.05	6.89547112828089e-10
8107044	64167	ERAP2	rs2255546	5	0	38.05	6.89547112828089e-10
8107044	64167	ERAP2	rs10069361	5	0	36.93	1.2244730379215e-09
8107044	64167	ERAP2	rs2549778	5	6.77757334039226e-06	30.83	2.81649905157888e-08
8107044	64167	ERAP2	rs27619	5	0.000199532862289555	20.29	6.65474906817723e-06
8107044	64167	ERAP2	rs1230361	5	0.000432130978004675	19.17	1.19577988616355e-05
8107044	64167	ERAP2	rs2549779	5	0.000432130978004675	19.17	1.19577988616355e-05
8107044	64167	ERAP2	rs4869315	5	0.00266499374654028	15.9	6.67787172089726e-05
8107044	64167	ERAP2	rs149481	5	0.00697786188874558	14.02	0.000180876482574056
8107044	64167	ERAP2	rs149078	5	0.00697786188874558	14.02	0.000180876482574056
8107044	64167	ERAP2	rs26618	5	0.0141026316169551	12.64	0.000377579978239458
8107044	64167	ERAP2	rs18036	5	0.020701980526098	11.83	0.000582839943179275
8107044	64167	ERAP2	rs27039	5	0.0319397867574407	10.93	0.000946194957319327
8058147	53938	PPIL3	rs7606251	2	0	48.3	3.65752214359226e-12
8058147	53938	PPIL3	rs11894842	2	0	46.04	1.15863041378039e-11
8058147	53938	PPIL3	rs4381763	2	0	37.93	7.33289420231976e-10
8058147	53938	PPIL3	rs13384245	2	0	33.66	6.56365836837472e-09
8058147	53938	PPIL3	rs10204787	2	0	33.66	6.56365836837472e-09
8058147	53938	PPIL3	rs7562391	2	4.33311154373706e-06	30.94	2.66129792626406e-08
8100179	152518	NFXL1	rs1062858	4	0	48.1	4.05026492406583e-12
8100179	152518	NFXL1	rs17573709	4	0	47.46	5.61378360381408e-12
8100179	152518	NFXL1	rs1440221	4	0	45.28	1.70784301876133e-11
8100179	152518	NFXL1	rs1012844	4	0	45.28	1.70784301876133e-11
8100179	152518	NFXL1	rs17654757	4	6.14431145486279e-06	30.07	4.16728356672151e-08
8100179	152518	NFXL1	rs4591570	4	3.25950948209387e-05	22.86	1.74240421026377e-06
8100179	152518	NFXL1	rs2289433	4	0.000491241274390654	18.89	1.38476670978214e-05
8100179	152518	NFXL1	rs2033895	4	0.000570834539332296	18.64	1.57873156988025e-05
8100179	152518	NFXL1	rs167692	4	0.000612538158876746	18.47	1.72599923957153e-05
8100179	152518	NFXL1	rs10025104	4	0.000762018501340558	18.09	2.10705133469847e-05
8100179	152518	NFXL1	rs2053404	4	0.000762018501340558	18.09	2.10705133469847e-05
8100179	152518	NFXL1	rs6818556	4	0.000762018501340558	18.09	2.10705133469847e-05
8100179	152518	NFXL1	rs4695306	4	0.000762018501340558	18.09	2.10705133469847e-05
8100179	152518	NFXL1	rs893864	4	0.000805596099935586	18	2.20904969985855e-05
8100179	152518	NFXL1	rs893863	4	0.000805596099935586	18	2.20904969985855e-05
8100179	152518	NFXL1	rs4695309	4	0.00140223310081168	17	3.73798184017015e-05
8100179	152518	NFXL1	rs6833320	4	0.00140223310081168	17	3.73798184017015e-05
8100179	152518	NFXL1	rs9291318	4	0.00167891716709895	16.65	4.49503085591241e-05
8100179	152518	NFXL1	rs4473628	4	0.0227346133737107	11.64	0.000645486028195732
7902861	23507	LRRC8B	rs922106	1	0	48.09	4.07097415730971e-12
7902861	23507	LRRC8B	rs10922664	1	0	48.09	4.07097415730971e-12
7902861	23507	LRRC8B	rs7516314	1	0	48.09	4.07097415730971e-12
7902861	23507	LRRC8B	rs12135419	1	0	48.09	4.07097415730971e-12
7902861	23507	LRRC8B	rs922107	1	0	38.71	4.91683581481915e-10
7902861	23507	LRRC8B	rs6699344	1	0	38.71	4.91683581481915e-10
7902861	23507	LRRC8B	rs9428043	1	0	35.25	2.89982096492381e-09
7902861	23507	LRRC8B	rs359943	1	4.78185965020868e-06	28.11	1.14612120555786e-07
7902861	23507	LRRC8B	rs359941	1	0.000148305020264827	20.62	5.60079502911592e-06
7902861	23507	LRRC8B	rs17130817	1	0.00172851250210475	16.6	4.61510214005292e-05
7902861	23507	LRRC8B	rs10493825	1	0.00299483879283534	15.69	7.46176333198714e-05
7902861	23507	LRRC8B	rs6696878	1	0.0125448798133709	12.87	0.000333891609336585
7902861	23507	LRRC8B	rs12130207	1	0.0304613570409127	11.03	0.000896491477678826
7902861	23507	LRRC8B	rs359937	1	0.0438022513620005	10.24	0.0013742758758317
8008016	9755	TBKBP1	rs6503804	17	0	48	4.26219159784365e-12
8008016	9755	TBKBP1	rs6503807	17	0	48	4.26219159784365e-12
8008016	9755	TBKBP1	rs8078309	17	0	48	4.26219159784365e-12
8008016	9755	TBKBP1	rs4267364	17	0	41.32	1.29239779609941e-10
8008016	9755	TBKBP1	rs7222225	17	0	39.99	2.55266337198245e-10
8008016	9755	TBKBP1	rs1962307	17	0	39.99	2.55266337198245e-10
8008016	9755	TBKBP1	rs4794001	17	5.85617962881664e-06	29.65	5.17526297574231e-08
8008016	9755	TBKBP1	rs11871606	17	5.85617962881664e-06	29.65	5.17526297574231e-08
8008016	9755	TBKBP1	rs2317826	17	1.35773013987957e-05	25.15	5.30396536626517e-07
8008016	9755	TBKBP1	rs11870935	17	1.35773013987957e-05	25.15	5.30396536626517e-07
8008016	9755	TBKBP1	rs8065669	17	2.14167402729197e-05	24.06	9.33800443858624e-07
8008016	9755	TBKBP1	rs1808192	17	2.37679263653501e-05	23.77	1.08561408616201e-06
8008016	9755	TBKBP1	rs16947058	17	0.00395124460615268	15.13	0.000100355787280153
8008016	9755	TBKBP1	rs16942199	17	0.00682333922893929	14.07	0.000176130793385225
8008016	9755	TBKBP1	rs10514934	17	0.032200655727489	10.91	0.000956465255614222
7937508	977	CD151	rs7924806	11	0	47.77	4.79269981759915e-12
7937508	977	CD151	rs6762	11	0	45.26	1.72537298616379e-11
7937508	977	CD151	rs1130663	11	0	44.58	2.44173236760474e-11
7937508	977	CD151	rs1130698	11	0	44.58	2.44173236760474e-11
7937508	977	CD151	rs1130719	11	0	44.58	2.44173236760474e-11
7937508	977	CD151	rs3059	11	0	44.58	2.44173236760474e-11
7937508	977	CD151	rs4075289	11	0	44.45	2.60936972266435e-11
7937508	977	CD151	rs1130276	11	0	43.59	4.0490280277869e-11
7937508	977	CD151	rs28558789	11	0	41.56	1.14308282899828e-10
7937508	977	CD151	rs5030779	11	0	40.96	1.55376951634197e-10
7937508	977	CD151	rs7126805	11	0	36.94	1.21820894563382e-09
7937508	977	CD151	rs12577104	11	0.000513422959158526	18.81	1.44407988209199e-05
7937508	977	CD151	rs6591	11	0.00716632511415066	13.97	0.000185750993866242
7937508	977	CD151	rs7478765	11	0.0135786524375329	12.72	0.000361765769382553
7937508	977	CD151	rs6597982	11	0.0176264532240196	12.17	0.000485643062815993
7937508	977	CD151	rs11246327	11	0.0431985008075522	10.27	0.00135210802890327
7937508	977	CD151	rs7942159	11	0.0472810107409178	10.08	0.00149887333715168
7920944	23381	SMG5	rs7522860	1	0	47.71	4.9416454646583e-12
7920944	23381	SMG5	rs2025577	1	0	47.71	4.9416454646583e-12
7920944	23381	SMG5	rs933489	1	0	41.27	1.32588261058474e-10
7920944	23381	SMG5	rs2764407	1	0.000128569814542365	20.8	5.09829637343731e-06
7920944	23381	SMG5	rs759330	1	0.00127494080413231	17.13	3.4906563926596e-05
7920944	23381	SMG5	rs2248273	1	0.00127494080413231	17.13	3.4906563926596e-05
7920944	23381	SMG5	rs1570805	1	0.00140857946122384	16.99	3.7577211803569e-05
7920944	23381	SMG5	rs11264463	1	0.00194560173393664	16.42	5.07469578784931e-05
7920944	23381	SMG5	rs6684514	1	0.00194560173393664	16.42	5.07469578784931e-05
7920944	23381	SMG5	rs12563631	1	0.00194560173393664	16.42	5.07469578784931e-05
7920944	23381	SMG5	rs10908494	1	0.00194560173393664	16.42	5.07469578784931e-05
7920944	23381	SMG5	rs10908495	1	0.00194560173393664	16.42	5.07469578784931e-05
7920944	23381	SMG5	rs10908496	1	0.00194560173393664	16.42	5.07469578784931e-05
7920944	23381	SMG5	rs11264467	1	0.00194560173393664	16.42	5.07469578784931e-05
7920944	23381	SMG5	rs12127403	1	0.00194560173393664	16.42	5.07469578784931e-05
7920944	23381	SMG5	rs10908498	1	0.00194560173393664	16.42	5.07469578784931e-05
7920944	23381	SMG5	rs10908502	1	0.00194560173393664	16.42	5.07469578784931e-05
7920944	23381	SMG5	rs12141236	1	0.00194560173393664	16.42	5.07469578784931e-05
7920944	23381	SMG5	rs11264475	1	0.00194560173393664	16.42	5.07469578784931e-05
7920944	23381	SMG5	rs12117903	1	0.00194560173393664	16.42	5.07469578784931e-05
7920944	23381	SMG5	rs12022657	1	0.00194560173393664	16.42	5.07469578784931e-05
7920944	23381	SMG5	rs12023438	1	0.0022637181627986	16.17	5.79039278864948e-05
7920944	23381	SMG5	rs11264477	1	0.00310010482322359	15.63	7.70228721646551e-05
7920944	23381	SMG5	rs2277872	1	0.00803148034975398	13.74	0.000209935497613947
7920944	23381	SMG5	rs2075166	1	0.0119968064686288	12.96	0.000318217180315067
7920944	23381	SMG5	rs11264462	1	0.0119968064686288	12.96	0.000318217180315067
7920944	23381	SMG5	rs12090516	1	0.0222651323429308	11.68	0.000631755330930331
7920944	23381	SMG5	rs872120	1	0.0237141962061544	11.56	0.000673858531353762
7920944	23381	SMG5	rs1543294	1	0.0326697887823371	10.87	0.000977345299828185
7920944	23381	SMG5	rs4641304	1	0.0335250321758351	10.82	0.0010040948909304
7912937	11240	PADI2	rs2014725	1	0	47.48	5.55679962027793e-12
7912937	11240	PADI2	rs2235910	1	0	46.49	9.20872078908784e-12
7912937	11240	PADI2	rs737428	1	0	46.49	9.20872078908784e-12
7912937	11240	PADI2	rs11203297	1	5.22591645124369e-06	28.75	8.23499205312699e-08
7912937	11240	PADI2	rs2076614	1	4.39262671202253e-06	27.32	1.72418783616652e-07
7912937	11240	PADI2	rs12408879	1	0.00267234271225895	15.89	6.7132490400422e-05
7912937	11240	PADI2	rs2076617	1	0.00694297029685908	14.03	0.000179917150200662
7912937	11240	PADI2	rs2016693	1	0.0115975570845261	13.03	0.000306540549745652
7912937	11240	PADI2	rs877648	1	0.0304613570409127	11.03	0.000896491477678826
7912937	11240	PADI2	rs11203290	1	0.0399808065815778	10.45	0.00122649455349037
7987526	90416	C15orf57	rs1044474	15	0	47.41	5.75881533960036e-12
7987526	90416	C15orf57	rs10518697	15	0	43.37	4.53081526835946e-11
7987526	90416	C15orf57	rs7165509	15	0	43.37	4.53081526835946e-11
7987526	90416	C15orf57	rs11630273	15	0	42.98	5.53023334632946e-11
7987526	90416	C15orf57	rs2289326	15	0	31.67	1.82723104031782e-08
7987526	90416	C15orf57	rs603104	15	5.41498015766354e-06	29	7.23782987174001e-08
7987526	90416	C15orf57	rs3803357	15	1.37566811348412e-05	25.24	5.06213525092985e-07
7987526	90416	C15orf57	rs6582	15	1.92686379372585e-05	24.59	7.09188056168717e-07
7987526	90416	C15orf57	rs11070275	15	3.09610887874087e-05	23.39	1.32264324512997e-06
7987526	90416	C15orf57	rs6492947	15	9.73355784184239e-05	21.54	3.46524873430287e-06
7987526	90416	C15orf57	rs16970851	15	0.000111427121345176	21.18	4.18104880846428e-06
7987526	90416	C15orf57	rs3751653	15	0.000111427121345176	21.18	4.18104880846428e-06
7987526	90416	C15orf57	rs11858113	15	0.000111427121345176	21.18	4.18104880846428e-06
7987526	90416	C15orf57	rs11855334	15	0.000111427121345176	21.18	4.18104880846428e-06
7987526	90416	C15orf57	rs8041534	15	0.000111427121345176	21.18	4.18104880846428e-06
7987526	90416	C15orf57	rs2412544	15	0.000111427121345176	21.18	4.18104880846428e-06
7987526	90416	C15orf57	rs1869302	15	0.000118055706959085	21.03	4.52147913385146e-06
7987526	90416	C15orf57	rs7494968	15	0.000118055706959085	21.03	4.52147913385146e-06
7987526	90416	C15orf57	rs8026605	15	0.000419162180233935	19.26	1.14071320524866e-05
7987526	90416	C15orf57	rs9972363	15	0.00133787035220721	17.07	3.60269399303486e-05
7987526	90416	C15orf57	rs8025458	15	0.0032411574759228	15.54	8.07777967551674e-05
7987526	90416	C15orf57	rs9806410	15	0.0032411574759228	15.54	8.07777967551674e-05
7987526	90416	C15orf57	rs12908114	15	0.0032411574759228	15.54	8.07777967551674e-05
7987526	90416	C15orf57	rs11070279	15	0.0032411574759228	15.54	8.07777967551674e-05
7987526	90416	C15orf57	rs999197	15	0.00626305780396654	14.24	0.000160913548981421
7987526	90416	C15orf57	rs9672313	15	0.00866633614477736	13.6	0.000226185525871323
7987526	90416	C15orf57	rs11857247	15	0.0173856473407578	12.2	0.000477895158568766
8118833	54887	UHRF1BP1	rs11759151	6	0	47.4	5.78826860868584e-12
8118833	54887	UHRF1BP1	rs9469917	6	0	47.4	5.78826860868584e-12
8118833	54887	UHRF1BP1	rs3734264	6	0	47.4	5.78826860868584e-12
8118833	54887	UHRF1BP1	rs4513788	6	0	45.56	1.480339775445e-11
8118833	54887	UHRF1BP1	rs2814953	6	0	45.56	1.480339775445e-11
8118833	54887	UHRF1BP1	rs2764211	6	0	45.56	1.480339775445e-11
8118833	54887	UHRF1BP1	rs11755393	6	0	44.58	2.44173236760474e-11
8118833	54887	UHRF1BP1	rs9462027	6	0	33.03	9.07477523639614e-09
8118833	54887	UHRF1BP1	rs6457796	6	0	33.03	9.07477523639614e-09
8118833	54887	UHRF1BP1	rs6932930	6	6.00722890492808e-06	29.92	4.50244520775665e-08
8118833	54887	UHRF1BP1	rs9462014	6	2.12615028705536e-05	24.38	7.90854922017955e-07
8118833	54887	UHRF1BP1	rs9469913	6	2.12615028705536e-05	24.38	7.90854922017955e-07
8118833	54887	UHRF1BP1	rs9462007	6	2.622475859924e-05	23.56	1.21078518396291e-06
8118833	54887	UHRF1BP1	rs847851	6	2.89148391168927e-05	23.49	1.25564718261391e-06
8118833	54887	UHRF1BP1	rs7761391	6	0.0448594316037395	10.19	0.00141204315230712
8118833	54887	UHRF1BP1	rs13205210	6	0.0448594316037395	10.19	0.00141204315230712
8118833	54887	UHRF1BP1	rs7743724	6	0.0495890871636281	9.97	0.00159111492317802
8161865	158471	PRUNE2	rs517634	9	0	46.94	7.31935001575257e-12
8161865	158471	PRUNE2	rs680775	9	0	46.94	7.31935001575257e-12
8161865	158471	PRUNE2	rs680729	9	0	46.94	7.31935001575257e-12
8161865	158471	PRUNE2	rs611461	9	0	46.94	7.31935001575257e-12
8161865	158471	PRUNE2	rs560094	9	0	46	1.18252988457191e-11
8161865	158471	PRUNE2	rs561970	9	0	46	1.18252988457191e-11
8161865	158471	PRUNE2	rs620552	9	0	46	1.18252988457191e-11
8161865	158471	PRUNE2	rs512110	9	0	46	1.18252988457191e-11
8161865	158471	PRUNE2	rs678943	9	0	36.62	1.43551309302658e-09
8161865	158471	PRUNE2	rs683866	9	5.56157724676522e-06	29.22	6.46088498971611e-08
8161865	158471	PRUNE2	rs577993	9	5.07315501220021e-06	28.52	9.27356005591358e-08
8161865	158471	PRUNE2	rs620985	9	4.44366163952484e-06	27.41	1.64577989176929e-07
8161865	158471	PRUNE2	rs530978	9	4.24926460066244e-06	27	2.03455461454443e-07
8161865	158471	PRUNE2	rs890150	9	0.000270488256475623	19.81	8.55340117973118e-06
8161865	158471	PRUNE2	rs700757	9	0.000333182362869467	19.55	9.80007367211813e-06
8161865	158471	PRUNE2	rs506965	9	0.000333182362869467	19.55	9.80007367211813e-06
8161865	158471	PRUNE2	rs520365	9	0.000523296545592418	18.77	1.47468669295388e-05
8161865	158471	PRUNE2	rs3739518	9	0.000607827723239093	18.51	1.69015187761284e-05
8161865	158471	PRUNE2	rs1078986	9	0.0155547447208519	12.45	0.000417991819919652
8161865	158471	PRUNE2	rs7856888	9	0.0197350571983173	11.93	0.0005523717683883
8161865	158471	PRUNE2	rs10869828	9	0.0343955045026142	10.77	0.00103158509583384
8155250	9380	GRHPR	rs7856656	9	0	46.44	9.4467237504443e-12
8155250	9380	GRHPR	rs10973340	9	0.000648166755533998	18.36	1.82856717508468e-05
8155250	9380	GRHPR	rs1571234	9	0.0310904084293895	10.99	0.000916048107126706
8121685	285761	DCBLD1	rs7746536	6	0	46.29	1.01983132110675e-11
8121685	285761	DCBLD1	rs2104064	6	0	41.37	1.2597594779487e-10
8121685	285761	DCBLD1	rs13195478	6	0	39.99	2.55266337198245e-10
8121685	285761	DCBLD1	rs6942067	6	0	35.85	2.13108032972957e-09
8121685	285761	DCBLD1	rs6911915	6	0	33.23	8.18775483516594e-09
8121685	285761	DCBLD1	rs7749229	6	5.58181878735642e-06	29.27	6.29629806958389e-08
8121685	285761	DCBLD1	rs4946260	6	7.50742402798415e-06	25.95	3.503754377819e-07
8121685	285761	DCBLD1	rs17574630	6	1.08841108547405e-05	25.67	4.05075458895044e-07
8121685	285761	DCBLD1	rs9372480	6	1.39273203904323e-05	25.35	4.78152387609453e-07
8121685	285761	DCBLD1	rs4946259	6	2.19554604065599e-05	24.31	8.20121890210064e-07
8121685	285761	DCBLD1	rs10484298	6	2.86948984963975e-05	23.43	1.29542498653827e-06
8121685	285761	DCBLD1	rs765516	6	0.000112265781006291	21.09	4.38208991604188e-06
8121685	285761	DCBLD1	rs9489152	6	0.000897878254581585	17.73	2.54579893079939e-05
8121685	285761	DCBLD1	rs3798387	6	0.00124336465627488	17.16	3.43595760286656e-05
8121685	285761	DCBLD1	rs2243380	6	0.00124336465627488	17.16	3.43595760286656e-05
8121685	285761	DCBLD1	rs9374658	6	0.0021092652705242	16.3	5.40639514973283e-05
8121685	285761	DCBLD1	rs2273601	6	0.00938315902185859	13.43	0.000247632114738288
8121685	285761	DCBLD1	rs10457315	6	0.0141026316169551	12.64	0.000377579978239458
8121685	285761	DCBLD1	rs2243379	6	0.0199443807750188	11.91	0.000558334001787275
8121685	285761	DCBLD1	rs9401003	6	0.0215332954412266	11.74	0.000611710236759771
8121685	285761	DCBLD1	rs4946273	6	0.0268930478118588	11.3	0.000775070909245685
8121685	285761	DCBLD1	rs1967194	6	0.0268930478118588	11.3	0.000775070909245685
8121685	285761	DCBLD1	rs4946265	6	0.0275547034231711	11.25	0.000796230157590812
8112961	6228	RPS23	rs226202	5	0	46.28	1.02504963689341e-11
8112961	6228	RPS23	rs6880209	5	0	46.28	1.02504963689341e-11
8112961	6228	RPS23	rs862241	5	0	46.28	1.02504963689341e-11
8112961	6228	RPS23	rs6884232	5	0	35.78	2.20904011782513e-09
8112961	6228	RPS23	rs6888977	5	0	35.1	3.13200795846157e-09
8112961	6228	RPS23	rs4703537	5	0	32.93	9.55375464092287e-09
8112961	6228	RPS23	rs17247678	5	6.76808101727616e-06	30.82	2.83105013411209e-08
8112961	6228	RPS23	rs1864182	5	6.43392943654452e-06	30.43	3.46133567906102e-08
8112961	6228	RPS23	rs12652358	5	6.38085741915737e-06	30.37	3.57006979046736e-08
8112961	6228	RPS23	rs224821	5	2.64243896353066e-05	23.65	1.15545910463391e-06
8112961	6228	RPS23	rs224823	5	8.08966370507025e-05	21.92	2.84255922517952e-06
8112961	6228	RPS23	rs658912	5	0.000769446677224843	18.07	2.1293008604457e-05
8112961	6228	RPS23	rs1071181	5	0.00142404755515852	16.96	3.81757014028371e-05
8112961	6228	RPS23	rs224900	5	0.00772202485289831	13.82	0.000201183240330766
8112961	6228	RPS23	rs1864183	5	0.00896731405122878	13.52	0.000236034416529349
8112961	6228	RPS23	rs4703878	5	0.00896731405122878	13.52	0.000236034416529349
8112961	6228	RPS23	rs6867982	5	0.0132475650194781	12.76	0.000354110896172844
8112961	6228	RPS23	rs1354123	5	0.0153933179155037	12.47	0.00041354009261757
8112961	6228	RPS23	rs224836	5	0.0177114723559319	12.16	0.000488253771170466
8112961	6228	RPS23	rs9293293	5	0.0206120113145814	11.84	0.00057971825962413
8112961	6228	RPS23	rs2215128	5	0.0337004555791538	10.81	0.0010095330253805
7934906	59	ACTA2	rs1800682	10	0	46.25	1.0408654741645e-11
7934906	59	ACTA2	rs7916294	10	3.9508963909877e-06	26.39	2.7898109861991e-07
7934906	59	ACTA2	rs4934434	10	1.36345928348644e-05	25.17	5.24924334598189e-07
7934906	59	ACTA2	rs10887883	10	0.000109572414066687	21.27	3.98926193628944e-06
7934906	59	ACTA2	rs1571011	10	0.000159250255538319	20.53	5.87039425151655e-06
7934906	59	ACTA2	rs4406737	10	0.000369218805547887	19.4	1.06007059862011e-05
7934906	59	ACTA2	rs1977389	10	0.000585748957285096	18.59	1.62068478821902e-05
7934906	59	ACTA2	rs9658761	10	0.0367772746387876	10.63	0.00111267714876318
7934906	59	ACTA2	rs12765241	10	0.0392233352614718	10.49	0.0012002237157224
8121144	79694	MANEA	rs6932267	6	0	46.19	1.07323362448618e-11
8121144	79694	MANEA	rs9387603	6	0	46.19	1.07323362448618e-11
8121144	79694	MANEA	rs12333032	6	0	46.19	1.07323362448618e-11
8121144	79694	MANEA	rs9374586	6	0	41.71	1.05866124207408e-10
8121144	79694	MANEA	rs12525680	6	4.61010932063114e-06	27.74	1.3876363424957e-07
8121144	79694	MANEA	rs9400554	6	1.91778423788353e-05	24.5	7.43098372341413e-07
8121144	79694	MANEA	rs9320526	6	4.72539932750473e-05	22.36	2.26033012110679e-06
8121144	79694	MANEA	rs12525999	6	0.00040885168156074	19.32	1.10542390635286e-05
8121144	79694	MANEA	rs4448101	6	0.00234413898862058	16.11	5.97676088690851e-05
8121144	79694	MANEA	rs9375155	6	0.00562804199727324	14.45	0.000143929856497157
8121144	79694	MANEA	rs9487909	6	0.00731467498174235	13.93	0.00018974572293276
8089372	57650	KIAA1524	rs11709183	3	0	46.18	1.07872542484481e-11
8089372	57650	KIAA1524	rs2060986	3	0.000245369717981229	19.89	8.20282762322263e-06
8089372	57650	KIAA1524	rs9816505	3	0.000245369717981229	19.89	8.20282762322263e-06
8089372	57650	KIAA1524	rs6437789	3	0.000245369717981229	19.89	8.20282762322263e-06
8089372	57650	KIAA1524	rs1454196	3	0.00366106036457479	15.28	9.26927523464967e-05
8180377	439921	MXRA7	rs1005645	17	0	46.04	1.15863041378039e-11
8180377	439921	MXRA7	rs2240773	17	0	46.04	1.15863041378039e-11
8180377	439921	MXRA7	rs1014390	17	0	31.4	2.0998090499014e-08
8180377	439921	MXRA7	rs9910053	17	6.76808101727616e-06	30.82	2.83105013411209e-08
8180377	439921	MXRA7	rs237057	17	0.000739112871738914	18.16	2.03100116783891e-05
8180377	439921	MXRA7	rs2286593	17	0.00118893058921853	17.23	3.31165358180971e-05
8180377	439921	MXRA7	rs11077850	17	0.00482231663291824	14.75	0.000122747526217739
8180377	439921	MXRA7	rs9897045	17	0.00482231663291824	14.75	0.000122747526217739
8180377	439921	MXRA7	rs11868472	17	0.0388257408155551	10.51	0.00118730255330827
8180377	439921	MXRA7	rs7215451	17	0.0388257408155551	10.51	0.00118730255330827
8044605	654433	LOC654433	rs7589901	2	0	45.95	1.21309926355945e-11
8044605	654433	LOC654433	rs4849179	2	0	44.99	1.98043208166282e-11
8044605	654433	LOC654433	rs895412	2	1.91778423788353e-05	24.5	7.43098372341413e-07
8044605	654433	LOC654433	rs1015754	2	3.46067058008378e-05	22.7	1.89367869480221e-06
8044605	654433	LOC654433	rs902696	2	4.80845705361835e-05	22.35	2.27213051903961e-06
8044605	654433	LOC654433	rs2276561	2	4.80845705361835e-05	22.35	2.27213051903961e-06
8044605	654433	LOC654433	rs2863242	2	0.000610326492876997	18.48	1.716966425498e-05
8044605	654433	LOC654433	rs11123169	2	0.000648166755533998	18.36	1.82856717508468e-05
8044605	654433	LOC654433	rs1110839	2	0.00118893058921853	17.23	3.31165358180971e-05
8044605	654433	LOC654433	rs11691437	2	0.0281383009040026	11.21	0.000813577196899886
8044605	654433	LOC654433	rs4848320	2	0.0352155834097689	10.72	0.00105983672290959
7957715	121441	NEDD1	rs249579	12	0	45.78	1.3230749551586e-11
7957715	121441	NEDD1	rs249580	12	0	45.78	1.3230749551586e-11
7957715	121441	NEDD1	rs252181	12	0	44.92	2.05250764970215e-11
7957715	121441	NEDD1	rs10777820	12	0	44.77	2.21591920526291e-11
7957715	121441	NEDD1	rs970332	12	5.76303515672665e-06	29.52	5.53426623311952e-08
7957715	121441	NEDD1	rs11108735	12	5.60910411719641e-06	29.33	6.10432920304984e-08
7957715	121441	NEDD1	rs10860105	12	5.53279381585171e-06	29.16	6.6640896970857e-08
7957715	121441	NEDD1	rs34450	12	5.12545198418942e-06	28.61	8.85238381264582e-08
7957715	121441	NEDD1	rs11108730	12	4.51340883807697e-06	27.59	1.49952011630713e-07
7957715	121441	NEDD1	rs1420651	12	3.46400674855847e-05	22.71	1.88384941491372e-06
7957715	121441	NEDD1	rs6538754	12	7.8573164636288e-05	21.95	2.79846900790457e-06
7957715	121441	NEDD1	rs12299073	12	0.000128974116538456	20.84	4.99292269968594e-06
7957715	121441	NEDD1	rs1990709	12	0.000128974116538456	20.84	4.99292269968594e-06
7957715	121441	NEDD1	rs1978347	12	0.000205977387094572	20.2	6.97529356316554e-06
7957715	121441	NEDD1	rs11830756	12	0.000289797880843676	19.73	8.91901943196215e-06
7957715	121441	NEDD1	rs252170	12	0.00235787521096778	16.1	6.00840361355688e-05
7957715	121441	NEDD1	rs1035203	12	0.00315604975528013	15.59	7.86695492008614e-05
7957715	121441	NEDD1	rs10860118	12	0.00591828980051	14.35	0.000151779695065757
7957715	121441	NEDD1	rs7305321	12	0.00704805720490449	14	0.000182810632981835
7957715	121441	NEDD1	rs12319243	12	0.0154740313181778	12.46	0.000415759945022032
7924184	642946	FLVCR1-AS1	rs1047881	1	0	45.71	1.37120972730404e-11
7924184	642946	FLVCR1-AS1	rs7524203	1	0	44.47	2.58284866173389e-11
7924184	642946	FLVCR1-AS1	rs3207090	1	0	34	5.51120725198996e-09
7924184	642946	FLVCR1-AS1	rs12140722	1	0	31.84	1.6740935069688e-08
7924184	642946	FLVCR1-AS1	rs6679951	1	0	31.84	1.6740935069688e-08
7924184	642946	FLVCR1-AS1	rs11120067	1	0	31.84	1.6740935069688e-08
7924184	642946	FLVCR1-AS1	rs12042181	1	0	31.45	2.04642611536347e-08
7924184	642946	FLVCR1-AS1	rs10864004	1	4.26763375332314e-06	27.04	1.9928852633867e-07
7924184	642946	FLVCR1-AS1	rs4951639	1	7.53476503166191e-06	26.02	3.37898739852089e-07
7924184	642946	FLVCR1-AS1	rs10864002	1	7.53476503166191e-06	26.02	3.37898739852089e-07
7924184	642946	FLVCR1-AS1	rs2884675	1	7.53476503166191e-06	26.02	3.37898739852089e-07
7924184	642946	FLVCR1-AS1	rs4951638	1	2.71369771271681e-05	23.55	1.21709425974728e-06
7924184	642946	FLVCR1-AS1	rs11120027	1	2.71369771271681e-05	23.55	1.21709425974728e-06
7924184	642946	FLVCR1-AS1	rs1890932	1	3.13425688704549e-05	23.37	1.33646672195939e-06
7924184	642946	FLVCR1-AS1	rs10902	1	3.13425688704549e-05	23.37	1.33646672195939e-06
7924184	642946	FLVCR1-AS1	rs12038225	1	0.00137999663245366	17.02	3.69881528485527e-05
7924184	642946	FLVCR1-AS1	rs963327	1	0.0167171901091752	12.28	0.000457838370858115
7924184	642946	FLVCR1-AS1	rs2792561	1	0.0184112181477296	12.08	0.000509655975403886
7924184	642946	FLVCR1-AS1	rs1284852	1	0.0333537782438319	10.83	0.000998686379180259
7924184	642946	FLVCR1-AS1	rs1284855	1	0.0430679448641464	10.28	0.00134479946913223
8159554	91373	UAP1L1	rs10870177	9	0	45.22	1.76097504775573e-11
8159554	91373	UAP1L1	rs4880201	9	0	44.11	3.10430976850464e-11
8159554	91373	UAP1L1	rs10870180	9	0	40.3	2.17808977626167e-10
8159554	91373	UAP1L1	rs10732706	9	0.000820092806591768	17.94	2.27979044132225e-05
8159554	91373	UAP1L1	rs7047770	9	0.000850231336148547	17.86	2.37766512756391e-05
8159554	91373	UAP1L1	rs13301354	9	0.000928998671159545	17.61	2.71158744165959e-05
8159554	91373	UAP1L1	rs11145996	9	0.0014347281809169	16.94	3.85800086425266e-05
8159554	91373	UAP1L1	rs4880094	9	0.0014347281809169	16.94	3.85800086425266e-05
8159554	91373	UAP1L1	rs4880091	9	0.00150780127377012	16.83	4.08818895582069e-05
8159554	91373	UAP1L1	rs6604	9	0.0024545307255679	16.03	6.23467128068085e-05
8159554	91373	UAP1L1	rs7861020	9	0.00267234271225895	15.89	6.7132490400422e-05
8159554	91373	UAP1L1	rs4880215	9	0.00281237892615213	15.79	7.07755952561944e-05
8159554	91373	UAP1L1	rs4880191	9	0.00315604975528013	15.59	7.86695492008614e-05
8159554	91373	UAP1L1	rs1138628	9	0.00938315902185859	13.43	0.000247632114738288
8159554	91373	UAP1L1	rs6605	9	0.00938315902185859	13.43	0.000247632114738288
8159554	91373	UAP1L1	rs3750517	9	0.0133298744321208	12.75	0.000356009163215547
8159554	91373	UAP1L1	rs4880195	9	0.0133298744321208	12.75	0.000356009163215547
8159554	91373	UAP1L1	rs4880200	9	0.0167171901091752	12.28	0.000457838370858115
8159554	91373	UAP1L1	rs7038280	9	0.0202681118235383	11.88	0.000567399412997703
8159554	91373	UAP1L1	rs7037849	9	0.0431985008075522	10.27	0.00135210802890327
8105456	133383	SETD9	rs185220	5	0	45.19	1.78815829367902e-11
8105456	133383	SETD9	rs832403	5	0	41.56	1.14308282899828e-10
8105456	133383	SETD9	rs860580	5	0	37.74	8.08300118906723e-10
8105456	133383	SETD9	rs832582	5	0	37.74	8.08300118906723e-10
8105456	133383	SETD9	rs832583	5	0	37.74	8.08300118906723e-10
8105456	133383	SETD9	rs252895	5	5.91867464159578e-06	29.83	4.71637142610242e-08
8105456	133383	SETD9	rs832402	5	5.06254098647305e-06	28.5	9.36984880761076e-08
8105456	133383	SETD9	rs832575	5	4.89165196900213e-06	28.26	1.06065258223638e-07
8105456	133383	SETD9	rs2257505	5	1.94410270072892e-05	24.68	6.76829151686393e-07
8105456	133383	SETD9	rs2591968	5	2.37679263653501e-05	23.77	1.08561408616201e-06
8105456	133383	SETD9	rs2662027	5	3.12184018952684e-05	23.34	1.35747410793083e-06
8105456	133383	SETD9	rs7703149	5	3.24765821194315e-05	22.84	1.76062992136336e-06
8105456	133383	SETD9	rs96844	5	4.44665752139878e-05	22.47	2.13451352772039e-06
8105456	133383	SETD9	rs832573	5	0.000102522333430887	21.47	3.59407705269667e-06
8105456	133383	SETD9	rs702689	5	0.000102522333430887	21.47	3.59407705269667e-06
8105456	133383	SETD9	rs33320	5	0.000190902562341894	20.32	6.55122064527004e-06
8105456	133383	SETD9	rs6895442	5	0.0100352591721531	13.31	0.000263994362950525
8105456	133383	SETD9	rs1445998	5	0.0100352591721531	13.31	0.000263994362950525
8105456	133383	SETD9	rs6870905	5	0.0105189314949374	13.22	0.00027697761801865
8105456	133383	SETD9	rs11960484	5	0.018860998239693	12.02	0.000526327021975265
8105456	133383	SETD9	rs252906	5	0.018860998239693	12.02	0.000526327021975265
8105456	133383	SETD9	rs832577	5	0.018860998239693	12.02	0.000526327021975265
8105456	133383	SETD9	rs252925	5	0.0276968636738525	11.24	0.000800531560802274
8105456	133383	SETD9	rs832540	5	0.0300165684007783	11.06	0.00088210143463496
8105456	133383	SETD9	rs832576	5	0.0323982374004969	10.89	0.000966848284767554
8105456	133383	SETD9	rs252894	5	0.0330136598385963	10.85	0.000987957570074628
8105456	133383	SETD9	rs331497	5	0.0330136598385963	10.85	0.000987957570074628
8105456	133383	SETD9	rs16886445	5	0.0360544687112655	10.67	0.00108887117634521
8152962	23639	LRRC6	rs11988034	8	0	44.93	2.04205258568499e-11
8152962	23639	LRRC6	rs1048490	8	0	44.93	2.04205258568499e-11
8152962	23639	LRRC6	rs10216529	8	0	44.93	2.04205258568499e-11
8152962	23639	LRRC6	rs3909640	8	0	44.56	2.46680316277661e-11
8152962	23639	LRRC6	rs11780202	8	1.33473363002248e-05	24.94	5.91425017788252e-07
8152962	23639	LRRC6	rs4736424	8	1.33473363002248e-05	24.94	5.91425017788252e-07
8152962	23639	LRRC6	rs2739024	8	2.18623138247847e-05	24.25	8.46070833385259e-07
8152962	23639	LRRC6	rs3843562	8	2.81106032771026e-05	23.54	1.22343630626968e-06
8152962	23639	LRRC6	rs2052701	8	4.41300171249744e-05	22.52	2.07967039321912e-06
8152962	23639	LRRC6	rs11996730	8	7.2112513165437e-05	22.07	2.62886270711036e-06
8152962	23639	LRRC6	rs2272681	8	8.03477800049256e-05	21.88	2.90243227314589e-06
8152962	23639	LRRC6	rs2293979	8	8.03477800049256e-05	21.88	2.90243227314589e-06
8152962	23639	LRRC6	rs4480107	8	0.000228443518340387	19.96	7.90792765602236e-06
8152962	23639	LRRC6	rs2357508	8	0.000883220405400044	17.78	2.47976256569151e-05
8152962	23639	LRRC6	rs2280871	8	0.00135121933537368	17.05	3.64083750330445e-05
8152962	23639	LRRC6	rs7841637	8	0.00234413898862058	16.11	5.97676088690851e-05
8152962	23639	LRRC6	rs7465694	8	0.00313332632744003	15.61	7.78418303096273e-05
8152962	23639	LRRC6	rs4736598	8	0.00313332632744003	15.61	7.78418303096273e-05
8152962	23639	LRRC6	rs7464815	8	0.00340832506931155	15.44	8.51663890789497e-05
8152962	23639	LRRC6	rs7004199	8	0.00473531265353192	14.79	0.000120171066371006
8152962	23639	LRRC6	rs10283307	8	0.00496167717705352	14.69	0.00012671687031126
8152962	23639	LRRC6	rs3843561	8	0.00687847337679718	14.05	0.000178013832267802
8152962	23639	LRRC6	rs10097529	8	0.0100352591721531	13.31	0.000263994362950525
8152962	23639	LRRC6	rs890210	8	0.0111915854109605	13.1	0.000295295777966161
8152962	23639	LRRC6	rs2467970	8	0.0162051548145904	12.36	0.000438630690703207
8152962	23639	LRRC6	rs2467979	8	0.0162051548145904	12.36	0.000438630690703207
8152962	23639	LRRC6	rs1425706	8	0.0316563632253018	10.95	0.000936036148900412
8097435	132321	C4orf33	rs337277	4	0	44.47	2.58284866173389e-11
8097435	132321	C4orf33	rs337270	4	0	44.47	2.58284866173389e-11
8097435	132321	C4orf33	rs1757923	4	0	44.47	2.58284866173389e-11
8097435	132321	C4orf33	rs1699388	4	0	40.38	2.09070357770172e-10
8097435	132321	C4orf33	rs1030831	4	0	40.38	2.09070357770172e-10
8097435	132321	C4orf33	rs17014243	4	4.0817193862861e-06	26.69	2.38854479807263e-07
8097435	132321	C4orf33	rs3113487	4	0.000585748957285096	18.59	1.62068478821902e-05
8097435	132321	C4orf33	rs789982	4	0.0041207216479441	15.06	0.000104147010369921
8097435	132321	C4orf33	rs337276	4	0.00444482198475594	14.91	0.000112763656797348
8097435	132321	C4orf33	rs11099001	4	0.0291805872246959	11.12	0.0008540178680977
8097435	132321	C4orf33	rs4616770	4	0.0340503826163085	10.79	0.001020498821642
8180378	439921	MXRA7	rs1005645	17	0	44.35	2.7461200665519e-11
8180378	439921	MXRA7	rs2240773	17	0	44.35	2.7461200665519e-11
8180378	439921	MXRA7	rs9910053	17	0	31.13	2.41312894318962e-08
8180378	439921	MXRA7	rs1014390	17	5.87163518896867e-06	29.69	5.06956652702236e-08
8180378	439921	MXRA7	rs237057	17	0.000423720877514528	19.23	1.15877988050563e-05
8180378	439921	MXRA7	rs2286593	17	0.00431282729738554	14.97	0.000109234061414674
8180378	439921	MXRA7	rs11077850	17	0.0177114723559319	12.16	0.000488253771170466
8180378	439921	MXRA7	rs9897045	17	0.0177114723559319	12.16	0.000488253771170466
7975113	91612	CHURC1	rs7143764	14	0	44.12	3.0884912115306e-11
7975113	91612	CHURC1	rs11158568	14	0	34.66	3.92616529764732e-09
7975113	91612	CHURC1	rs1064108	14	4.61010932063114e-06	27.74	1.3876363424957e-07
7975113	91612	CHURC1	rs2296326	14	4.55406298962507e-06	27.67	1.43876784700645e-07
7975113	91612	CHURC1	rs11623705	14	7.62977902866266e-06	26.11	3.22509382243824e-07
7975113	91612	CHURC1	rs2296327	14	7.58578829552225e-06	26.07	3.29260401179907e-07
7975113	91612	CHURC1	rs4902352	14	1.39663992482026e-05	25.37	4.73220497774665e-07
7975113	91612	CHURC1	rs2277502	14	1.94540473326101e-05	24.69	6.73326359692299e-07
7975113	91612	CHURC1	rs230702	14	4.56592225256728e-05	22.41	2.20224392724438e-06
7975113	91612	CHURC1	rs1570295	14	8.02084634981371e-05	21.86	2.93284164832157e-06
7975113	91612	CHURC1	rs11623597	14	0.000133449290265693	20.75	5.23315790896862e-06
7975113	91612	CHURC1	rs11158561	14	0.000453847255289334	19.06	1.26672247020768e-05
7975113	91612	CHURC1	rs1547087	14	0.0032240748814404	15.55	8.03516478684197e-05
7975113	91612	CHURC1	rs11846925	14	0.00694297029685908	14.03	0.000179917150200662
7975113	91612	CHURC1	rs11622366	14	0.013495264578601	12.73	0.00035983654358314
7975113	91612	CHURC1	rs4499147	14	0.0184112181477296	12.08	0.000509655975403886
7975113	91612	CHURC1	rs1695751	14	0.0233575811379843	11.59	0.000663074121790696
7975113	91612	CHURC1	rs1273204	14	0.0233575811379843	11.59	0.000663074121790696
7975113	91612	CHURC1	rs229609	14	0.0379308284346833	10.56	0.00115561195933326
7975113	91612	CHURC1	rs2016522	14	0.0495890871636281	9.97	0.00159111492317802
8180379	439921	MXRA7	rs1005645	17	0	44.08	3.15225366418963e-11
8180379	439921	MXRA7	rs2240773	17	0	44.08	3.15225366418963e-11
8180379	439921	MXRA7	rs9910053	17	6.08838603260613e-06	30.02	4.27613075420147e-08
8180379	439921	MXRA7	rs1014390	17	5.45353436583529e-06	29.03	7.12660620626496e-08
8180379	439921	MXRA7	rs237057	17	0.000665472317536517	18.33	1.85758807523215e-05
8180379	439921	MXRA7	rs2286593	17	0.00128340876065267	17.12	3.50908314438158e-05
8180379	439921	MXRA7	rs11077850	17	0.00389800893507975	15.15	9.92983126228346e-05
8180379	439921	MXRA7	rs9897045	17	0.00389800893507975	15.15	9.92983126228346e-05
8180379	439921	MXRA7	rs11868472	17	0.0181130811370968	12.11	0.000501521354224128
8180379	439921	MXRA7	rs7215451	17	0.0181130811370968	12.11	0.000501521354224128
8180379	439921	MXRA7	rs2240775	17	0.0271615039909884	11.28	0.000783465565415074
8180379	439921	MXRA7	rs2240774	17	0.0271615039909884	11.28	0.000783465565415074
8180379	439921	MXRA7	rs2286585	17	0.0271615039909884	11.28	0.000783465565415074
8180379	439921	MXRA7	rs7211963	17	0.0405453554145393	10.42	0.00124657894129823
8180379	439921	MXRA7	rs1476788	17	0.0405453554145393	10.42	0.00124657894129823
7896091	8665	EIF3F	rs4559682	11	0	44.03	3.23381279858153e-11
7896091	8665	EIF3F	rs12786251	11	0.000228136303523688	20.03	7.62366954269404e-06
7896091	8665	EIF3F	rs1079467	11	0.00075731922648448	18.11	2.08503536905099e-05
7896091	8665	EIF3F	rs2360838	11	0.000880590466940425	17.79	2.46676326593996e-05
7896091	8665	EIF3F	rs4304763	11	0.00308348348702274	15.64	7.66166491483655e-05
7896091	8665	EIF3F	rs11041699	11	0.00493341044862958	14.7	0.000126046450120814
7896091	8665	EIF3F	rs7941782	11	0.00493341044862958	14.7	0.000126046450120814
7896091	8665	EIF3F	rs2136907	11	0.00716632511415066	13.97	0.000185750993866242
7896091	8665	EIF3F	rs11041706	11	0.00963832620190045	13.38	0.000254321729089974
7896091	8665	EIF3F	rs4758038	11	0.0177843210035921	12.15	0.000490878644840285
7896091	8665	EIF3F	rs4758037	11	0.0472810107409178	10.08	0.00149887333715168
7896091	8665	EIF3F	rs11605132	11	0.0472810107409178	10.08	0.00149887333715168
7982712	90417	KNSTRN	rs17671250	15	0	44.01	3.26702482618924e-11
7982712	90417	KNSTRN	rs7164132	15	0	44.01	3.26702482618924e-11
7982712	90417	KNSTRN	rs7169404	15	0	42.84	5.94049759830463e-11
7982712	90417	KNSTRN	rs7169262	15	0	42.84	5.94049759830463e-11
7982712	90417	KNSTRN	rs7166991	15	0	39.92	2.64580157279478e-10
7982712	90417	KNSTRN	rs2034650	15	0.000222368982609595	20.11	7.31133983552827e-06
7982712	90417	KNSTRN	rs1453184	15	0.0040414423362503	15.09	0.000102504860961449
7982712	90417	KNSTRN	rs4334271	15	0.00523565065063096	14.58	0.000134332739940524
7982712	90417	KNSTRN	rs1898882	15	0.00990738571983585	13.33	0.00026119351965302
7982712	90417	KNSTRN	rs7176592	15	0.0177114723559319	12.16	0.000488253771170466
7982712	90417	KNSTRN	rs11541643	15	0.0177114723559319	12.16	0.000488253771170466
7982712	90417	KNSTRN	rs16970653	15	0.0457456555115136	10.15	0.00144301242540355
8023080	125336	LOXHD1	rs328166	18	0	43.96	3.35155625703058e-11
8023080	125336	LOXHD1	rs1078174	18	7.3580751076594e-06	25.79	3.80655585394962e-07
8023080	125336	LOXHD1	rs16939675	18	7.3580751076594e-06	25.79	3.80655585394962e-07
8023080	125336	LOXHD1	rs611126	18	0.00486660403214743	14.73	0.000124056536530832
8023080	125336	LOXHD1	rs430374	18	0.00486660403214743	14.73	0.000124056536530832
8023080	125336	LOXHD1	rs371346	18	0.00486660403214743	14.73	0.000124056536530832
8073578	91689	SMDT1	rs133380	22	0	43.95	3.36872345523271e-11
8073578	91689	SMDT1	rs13057094	22	0	43.95	3.36872345523271e-11
8073578	91689	SMDT1	rs133382	22	0	43.95	3.36872345523271e-11
8073578	91689	SMDT1	rs4147640	22	0	43.95	3.36872345523271e-11
8073578	91689	SMDT1	rs1801311	22	0	43.95	3.36872345523271e-11
8073578	91689	SMDT1	rs4147638	22	0	43.95	3.36872345523271e-11
8073578	91689	SMDT1	rs6002609	22	0	43.95	3.36872345523271e-11
8073578	91689	SMDT1	rs11090076	22	0	43.95	3.36872345523271e-11
8073578	91689	SMDT1	rs764481	22	0	43.95	3.36872345523271e-11
8073578	91689	SMDT1	rs6002616	22	0	43.18	4.99284442733176e-11
8073578	91689	SMDT1	rs28624811	22	0	42.86	5.88007390455092e-11
8073578	91689	SMDT1	rs5758566	22	0	36.69	1.3848801929834e-09
8073578	91689	SMDT1	rs133368	22	0	36.69	1.3848801929834e-09
8073578	91689	SMDT1	rs133369	22	0	36.69	1.3848801929834e-09
8073578	91689	SMDT1	rs6519313	22	0	33.53	7.01732385548581e-09
8073578	91689	SMDT1	rs133299	22	0	32.41	1.24842382551258e-08
8073578	91689	SMDT1	rs133302	22	0	32.41	1.24842382551258e-08
8073578	91689	SMDT1	rs133337	22	0	31.41	2.08902201590538e-08
8073578	91689	SMDT1	rs133367	22	5.86451480505305e-06	29.67	5.12214160668348e-08
8073578	91689	SMDT1	rs7245	22	3.2426633000187e-05	22.83	1.76981436398545e-06
8073578	91689	SMDT1	rs2284087	22	3.2426633000187e-05	22.83	1.76981436398545e-06
8073578	91689	SMDT1	rs5758589	22	3.2426633000187e-05	22.83	1.76981436398545e-06
8073578	91689	SMDT1	rs133295	22	3.27607465738288e-05	22.8	1.79765705665026e-06
8073578	91689	SMDT1	rs5751194	22	0.000345810727744337	19.48	1.01658537382724e-05
8073578	91689	SMDT1	rs28670611	22	0.000428689178274322	19.19	1.18331656771899e-05
8073578	91689	SMDT1	rs1063392	22	0.000582061706675311	18.6	1.61220549733777e-05
8073578	91689	SMDT1	rs133335	22	0.0035253316041606	15.37	8.83804146862439e-05
7925229	148789	B3GALNT2	rs1305556	1	0	43.94	3.38597866731277e-11
7925229	148789	B3GALNT2	rs704716	1	0	43.94	3.38597866731277e-11
7925229	148789	B3GALNT2	rs291387	1	0	43.94	3.38597866731277e-11
7925229	148789	B3GALNT2	rs291396	1	0	43.94	3.38597866731277e-11
7925229	148789	B3GALNT2	rs696244	1	0	43.94	3.38597866731277e-11
7925229	148789	B3GALNT2	rs291365	1	0	38.4	5.76323962851077e-10
7925229	148789	B3GALNT2	rs704705	1	0	31.98	1.55768071004525e-08
7925229	148789	B3GALNT2	rs167092	1	0	31.98	1.55768071004525e-08
7925229	148789	B3GALNT2	rs704722	1	0	31.98	1.55768071004525e-08
7925229	148789	B3GALNT2	rs291340	1	0	31.98	1.55768071004525e-08
7925229	148789	B3GALNT2	rs10802797	1	4.13552233628021e-06	26.77	2.29167551998044e-07
7925229	148789	B3GALNT2	rs6429146	1	0.000102162759599337	21.44	3.65075021990254e-06
7925229	148789	B3GALNT2	rs704710	1	0.00167077014031451	16.66	4.47139610874147e-05
7925229	148789	B3GALNT2	rs2841873	1	0.0319397867574407	10.93	0.000946194957319327
7895739	7705	ZNF146	rs2070132	19	0	43.79	3.6556812565915e-11
7895739	7705	ZNF146	rs2287897	19	0	41.73	1.0478869952976e-10
7895739	7705	ZNF146	rs8102020	19	0	41.73	1.0478869952976e-10
7895739	7705	ZNF146	rs2972527	19	0	35.32	2.79744544397941e-09
7895739	7705	ZNF146	rs2112971	19	4.19698896382715e-06	26.89	2.15370358016399e-07
7895739	7705	ZNF146	rs4805162	19	4.07655899431596e-06	26.67	2.41339676191671e-07
7895739	7705	ZNF146	rs7253462	19	1.3857081770945e-05	25.29	4.9325941348811e-07
7895739	7705	ZNF146	rs2432055	19	0.0147636869771977	12.55	0.000396206301852743
7909318	722	C4BPA	rs3813948	1	0	43.75	3.73116520822413e-11
7909318	722	C4BPA	rs11120211	1	0	43.75	3.73116520822413e-11
7909318	722	C4BPA	rs17020983	1	0	43.75	3.73116520822413e-11
7909318	722	C4BPA	rs11120218	1	3.98429092448344e-06	26.5	2.63538112161344e-07
7909318	722	C4BPA	rs2808470	1	0.00675271528486752	14.09	0.000174267815603382
7909318	722	C4BPA	rs2842704	1	0.0162051548145904	12.36	0.000438630690703207
8044236	9648	GCC2	rs7596199	2	0	43.73	3.76949021568288e-11
8044236	9648	GCC2	rs2577613	2	0	43.73	3.76949021568288e-11
8044236	9648	GCC2	rs2718740	2	0	42.85	5.91020845932752e-11
8044236	9648	GCC2	rs2718721	2	0	42.85	5.91020845932752e-11
8044236	9648	GCC2	rs2577594	2	0	39.54	3.21408063950302e-10
8044236	9648	GCC2	rs10203795	2	0.000135445977125148	20.72	5.3157875283363e-06
8044236	9648	GCC2	rs10169264	2	0.000135445977125148	20.72	5.3157875283363e-06
8044236	9648	GCC2	rs6747243	2	0.000196217945572239	20.3	6.62005839055237e-06
8044236	9648	GCC2	rs1469964	2	0.000196217945572239	20.3	6.62005839055237e-06
8044236	9648	GCC2	rs6754683	2	0.000474268819576071	18.96	1.33487787944143e-05
8044236	9648	GCC2	rs2378113	2	0.000486109094261775	18.92	1.36316048321319e-05
8044236	9648	GCC2	rs13413437	2	0.00135121933537368	17.05	3.64083750330445e-05
8044236	9648	GCC2	rs13021399	2	0.0032240748814404	15.55	8.03516478684197e-05
8044236	9648	GCC2	rs11123706	2	0.017918938105675	12.13	0.000496171199567146
8044236	9648	GCC2	rs4395219	2	0.0199443807750188	11.91	0.000558334001787275
8044236	9648	GCC2	rs2465956	2	0.0304613570409127	11.03	0.000896491477678826
8044236	9648	GCC2	rs7577165	2	0.0310904084293895	10.99	0.000916048107126706
8044236	9648	GCC2	rs6716875	2	0.0310904084293895	10.99	0.000916048107126706
8044236	9648	GCC2	rs4149437	2	0.0310904084293895	10.99	0.000916048107126706
8044236	9648	GCC2	rs6739402	2	0.0310904084293895	10.99	0.000916048107126706
8126296	340206	TREML3P	rs1872241	6	0	43.5	4.23959393402325e-11
8126296	340206	TREML3P	rs9369265	6	0	43.5	4.23959393402325e-11
8126296	340206	TREML3P	rs2101269	6	0	43.5	4.23959393402325e-11
8126296	340206	TREML3P	rs7769759	6	0	43.5	4.23959393402325e-11
8126296	340206	TREML3P	rs9349180	6	0	41.66	1.08608451588922e-10
8126296	340206	TREML3P	rs1968871	6	0	41.09	1.45378243815217e-10
8126296	340206	TREML3P	rs3807040	6	6.40833821060008e-06	30.41	3.49720666562353e-08
8126296	340206	TREML3P	rs4714443	6	9.06208249675343e-05	21.7	3.18791281850512e-06
8126296	340206	TREML3P	rs4711666	6	0.000300281294401955	19.68	9.15545783239679e-06
8126296	340206	TREML3P	rs595024	6	0.00343891441967275	15.42	8.60724913887249e-05
8126296	340206	TREML3P	rs6939973	6	0.012793809138429	12.83	0.00034110575560318
7932453	10529	NEBL	rs7900067	10	0	43.46	4.32714689446059e-11
7932453	10529	NEBL	rs11012582	10	0	43.46	4.32714689446059e-11
7932453	10529	NEBL	rs10828212	10	0	43.46	4.32714689446059e-11
7932453	10529	NEBL	rs10828213	10	0	43.46	4.32714689446059e-11
7932453	10529	NEBL	rs3911716	10	6.44214690907317e-06	30.44	3.44353864555826e-08
7932453	10529	NEBL	rs11012566	10	4.06549412605785e-06	26.65	2.43850790589388e-07
7932453	10529	NEBL	rs7092555	10	0.027988022467161	11.22	0.000809204950151468
7932453	10529	NEBL	rs7076532	10	0.0284838948014938	11.18	0.000826837724550976
8112902	1719	DHFR	rs1677703	5	0	43.45	4.34931646637121e-11
8112902	1719	DHFR	rs1650666	5	0	43.45	4.34931646637121e-11
8112902	1719	DHFR	rs836794	5	0	43.45	4.34931646637121e-11
8112902	1719	DHFR	rs1222809	5	0	42.53	6.96063782791592e-11
8112902	1719	DHFR	rs863215	5	0	42.53	6.96063782791592e-11
8112902	1719	DHFR	rs1478834	5	0	42.53	6.96063782791592e-11
8112902	1719	DHFR	rs1382539	5	0	42.53	6.96063782791592e-11
8112902	1719	DHFR	rs863214	5	0	40.45	2.01712449389681e-10
8112902	1719	DHFR	rs181747	5	0	31.85	1.66549672260631e-08
8112902	1719	DHFR	rs1232027	5	5.88454026901338e-06	29.74	4.94048204175817e-08
8112902	1719	DHFR	rs1650723	5	4.95221801707129e-06	28.35	1.01246804306558e-07
8112902	1719	DHFR	rs13164793	5	0.00070132090179166	18.25	1.93725949219694e-05
8112902	1719	DHFR	rs249209	5	0.0117944931630323	13	0.000311490976767384
8112902	1719	DHFR	rs26784	5	0.0135786524375329	12.72	0.000361765769382553
8112902	1719	DHFR	rs2035256	5	0.0212618964283243	11.77	0.000601929782214133
7999217	79641	ROGDI	rs2290562	16	0	43.41	4.43913750052372e-11
7999217	79641	ROGDI	rs12443906	16	0.000734173339906484	18.17	2.0203643128364e-05
7999217	79641	ROGDI	rs12445265	16	0.0015794036221683	16.75	4.26422647459538e-05
7999217	79641	ROGDI	rs9931084	16	0.0100352591721531	13.31	0.000263994362950525
7999217	79641	ROGDI	rs12444795	16	0.0109072229159713	13.15	0.000287519243401653
7999217	79641	ROGDI	rs8064029	16	0.0119968064686288	12.96	0.000318217180315067
7999217	79641	ROGDI	rs1045643	16	0.0119968064686288	12.96	0.000318217180315067
7999217	79641	ROGDI	rs11861487	16	0.0294473262125031	11.1	0.000863277193872524
7999217	79641	ROGDI	rs7200819	16	0.0411429314539838	10.39	0.00126699623626761
7999217	79641	ROGDI	rs2075639	16	0.0417606765641896	10.36	0.0012877520427472
8140386	51657	STYXL1	rs7788926	7	0	43.39	4.48474190987028e-11
8140386	51657	STYXL1	rs7794040	7	0	43.39	4.48474190987028e-11
8140386	51657	STYXL1	rs3801472	7	0	43.39	4.48474190987028e-11
8140386	51657	STYXL1	rs8509	7	0	34.53	4.19732116886014e-09
8140386	51657	STYXL1	rs17148944	7	0	31.83	1.68273473976342e-08
8140386	51657	STYXL1	rs7804781	7	2.12615028705536e-05	24.38	7.90854922017955e-07
8140386	51657	STYXL1	rs9649679	7	2.12615028705536e-05	24.38	7.90854922017955e-07
8140386	51657	STYXL1	rs6978677	7	0.0211840872556964	11.78	0.000598704844102237
8140386	51657	STYXL1	rs6953065	7	0.0411429314539838	10.39	0.00126699623626761
8140386	51657	STYXL1	rs17685	7	0.0433994286178194	10.26	0.00135945679989927
8073752	55007	FAM118A	rs136584	22	0	43.28	4.74407922798367e-11
8073752	55007	FAM118A	rs104664	22	0	40.8	1.68633091379791e-10
8073752	55007	FAM118A	rs3827393	22	0	40.8	1.68633091379791e-10
8073752	55007	FAM118A	rs3747240	22	0	40.8	1.68633091379791e-10
8073752	55007	FAM118A	rs6006992	22	0	40.8	1.68633091379791e-10
8073752	55007	FAM118A	rs470062	22	0	40.8	1.68633091379791e-10
8073752	55007	FAM118A	rs226503	22	0	31.6	1.89429587427469e-08
8073752	55007	FAM118A	rs7284306	22	0	31.01	2.56702427511842e-08
8073752	55007	FAM118A	rs1044744	22	5.37114315815813e-06	28.98	7.31294361051808e-08
8073752	55007	FAM118A	rs6007594	22	5.05506213811724e-06	28.48	9.46713940843892e-08
8073752	55007	FAM118A	rs720682	22	9.16899462975118e-05	21.65	3.27210010175672e-06
8073752	55007	FAM118A	rs3827392	22	0.00400542416637465	15.11	0.000101424595918915
8073752	55007	FAM118A	rs9614466	22	0.0106183128207086	13.2	0.000279949117880086
8073752	55007	FAM118A	rs4823458	22	0.0167949789582704	12.27	0.000460298270945067
8138602	1687	DFNA5	rs2521768	7	0	43.26	4.79281943775606e-11
8138602	1687	DFNA5	rs2721810	7	6.50763056060879e-06	30.48	3.37326250785575e-08
8138602	1687	DFNA5	rs2521755	7	6.50763056060879e-06	30.48	3.37326250785575e-08
8138602	1687	DFNA5	rs10227466	7	1.34475076992756e-05	25.01	5.70337422248015e-07
8138602	1687	DFNA5	rs6976667	7	1.34312041122805e-05	25	5.73303143758387e-07
8138602	1687	DFNA5	rs2237318	7	1.90973290900078e-05	24.44	7.66603848000752e-07
8138602	1687	DFNA5	rs876305	7	3.09190226657523e-05	23.22	1.44486841707697e-06
8138602	1687	DFNA5	rs2721809	7	8.95418916211158e-05	21.8	3.02600134350871e-06
8138602	1687	DFNA5	rs17150155	7	0.00040885168156074	19.32	1.10542390635286e-05
8138602	1687	DFNA5	rs2237315	7	0.000582061706675311	18.6	1.61220549733777e-05
8138602	1687	DFNA5	rs6943306	7	0.00070657433512287	18.23	1.95770811169703e-05
8138602	1687	DFNA5	rs1053962	7	0.00070657433512287	18.23	1.95770811169703e-05
8138602	1687	DFNA5	rs2257061	7	0.000853357180101158	17.85	2.39019269238804e-05
8138602	1687	DFNA5	rs1012775	7	0.00239842746564472	16.07	6.10434633698428e-05
8138602	1687	DFNA5	rs2237324	7	0.00549691919999782	14.49	0.000140905565634046
8138602	1687	DFNA5	rs2711132	7	0.0105681298204277	13.21	0.000278459372405033
8138602	1687	DFNA5	rs874540	7	0.0109667837486528	13.14	0.000289057857888992
8138602	1687	DFNA5	rs4722385	7	0.0328418484643426	10.86	0.000982636948162923
8138602	1687	DFNA5	rs4722388	7	0.0328418484643426	10.86	0.000982636948162923
8138602	1687	DFNA5	rs9648009	7	0.0328418484643426	10.86	0.000982636948162923
7906527	480	ATP1A4	rs10797062	1	0	43.18	4.99284442733176e-11
7906527	480	ATP1A4	rs1891265	1	0.000474268819576071	18.96	1.33487787944143e-05
7906527	480	ATP1A4	rs4656889	1	0.037362472286114	10.59	0.00113700977214641
8022640	1719	DHFR	rs1677703	5	0	42.95	5.61569021448395e-11
8022640	1719	DHFR	rs1650666	5	0	42.95	5.61569021448395e-11
8022640	1719	DHFR	rs836794	5	0	42.95	5.61569021448395e-11
8022640	1719	DHFR	rs1222809	5	0	41.87	9.75478695824922e-11
8022640	1719	DHFR	rs863215	5	0	41.87	9.75478695824922e-11
8022640	1719	DHFR	rs1478834	5	0	41.87	9.75478695824922e-11
8022640	1719	DHFR	rs1382539	5	0	41.87	9.75478695824922e-11
8022640	1719	DHFR	rs863214	5	0	39.88	2.70054302444896e-10
8022640	1719	DHFR	rs181747	5	6.70330892634371e-06	30.74	2.95020302785474e-08
8022640	1719	DHFR	rs1232027	5	5.77829818236916e-06	29.54	5.47745264073632e-08
8022640	1719	DHFR	rs1650723	5	4.61010932063114e-06	27.74	1.3876363424957e-07
8022640	1719	DHFR	rs13164793	5	0.000671263638947455	18.32	1.86736416969912e-05
8022640	1719	DHFR	rs249209	5	0.00752193337531276	13.87	0.000195900695887098
8022640	1719	DHFR	rs26784	5	0.0148495508301362	12.54	0.000398332301207575
8022640	1719	DHFR	rs2035256	5	0.0150203377488239	12.52	0.000402618889069256
8022640	1719	DHFR	rs249219	5	0.0403558114743174	10.43	0.00123984742969477
8022640	1719	DHFR	rs7712332	5	0.0464113203373745	10.12	0.00146668999658245
8022640	1719	DHFR	rs7709909	5	0.0464113203373745	10.12	0.00146668999658245
7922029	10223	GPA33	rs2281960	1	0	42.79	6.09428998300289e-11
7922029	10223	GPA33	rs3753914	1	0	32.85	9.95510730919195e-09
7922029	10223	GPA33	rs2281962	1	4.15443863451631e-06	26.82	2.23314194237112e-07
7922029	10223	GPA33	rs4657625	1	9.12269033399907e-06	25.75	3.88627016211119e-07
7922029	10223	GPA33	rs6666045	1	1.07564947066763e-05	25.55	4.31066053134462e-07
7922029	10223	GPA33	rs1041236	1	0.000156595326955833	20.58	5.71904778628307e-06
7922029	10223	GPA33	rs12461	1	0.000204331260503375	20.24	6.83095902173243e-06
7922029	10223	GPA33	rs4233414	1	0.000568674367932067	18.65	1.57047272956228e-05
7922029	10223	GPA33	rs11736	1	0.000568674367932067	18.65	1.57047272956228e-05
7922029	10223	GPA33	rs12404508	1	0.000659690286047858	18.34	1.84786339227091e-05
7922029	10223	GPA33	rs6691731	1	0.00339335284916891	15.45	8.47169431099576e-05
7922029	10223	GPA33	rs1410244	1	0.00339335284916891	15.45	8.47169431099576e-05
7922029	10223	GPA33	rs1590721	1	0.0214187552232297	11.75	0.000608432381673357
7922029	10223	GPA33	rs9287077	1	0.0214187552232297	11.75	0.000608432381673357
7922029	10223	GPA33	rs3795605	1	0.0360544687112655	10.67	0.00108887117634521
7922029	10223	GPA33	rs4657619	1	0.0375527646590807	10.58	0.00114317659735665
8047565	150864	FAM117B	rs1039968	2	0	42.71	6.34869038731768e-11
8047565	150864	FAM117B	rs10189685	2	0	42.47	7.17747123310455e-11
8047565	150864	FAM117B	rs7568438	2	0	41.26	1.33268307728486e-10
8047565	150864	FAM117B	rs7581601	2	0	39.4	3.45296970201632e-10
8047565	150864	FAM117B	rs13432396	2	0	31.43	2.06761418869956e-08
8047565	150864	FAM117B	rs7602496	2	6.74670420177709e-06	30.93	2.67504580174267e-08
8047565	150864	FAM117B	rs7581854	2	4.2427351223437e-06	26.99	2.04510769181751e-07
8047565	150864	FAM117B	rs11680951	2	4.2427351223437e-06	26.99	2.04510769181751e-07
8047565	150864	FAM117B	rs2351117	2	4.11586265301506e-06	26.74	2.32753126940342e-07
8047565	150864	FAM117B	rs11685819	2	4.11586265301506e-06	26.74	2.32753126940342e-07
8047565	150864	FAM117B	rs11544338	2	4.11586265301506e-06	26.74	2.32753126940342e-07
8047565	150864	FAM117B	rs7569317	2	1.38080989708817e-05	25.26	5.0099144537083e-07
8047565	150864	FAM117B	rs13035933	2	0.00192183988765037	16.44	5.02143664644261e-05
8047565	150864	FAM117B	rs17199249	2	0.00701286628895145	14.01	0.000181840967527323
8047565	150864	FAM117B	rs934287	2	0.00748992547447861	13.88	0.00019486107229496
8047565	150864	FAM117B	rs7600694	2	0.00803148034975398	13.74	0.000209935497613947
8047565	150864	FAM117B	rs4675297	2	0.0139861044186779	12.66	0.000373562215098037
8047565	150864	FAM117B	rs4673239	2	0.0192452981262157	11.98	0.000537745839636684
8047565	150864	FAM117B	rs7571824	2	0.0476994659502131	10.06	0.00151523226482584
8047565	150864	FAM117B	rs10755019	2	0.0476994659502131	10.06	0.00151523226482584
8033754	10781	ZNF266	rs10401135	19	0	42.37	7.55398964556245e-11
8033754	10781	ZNF266	rs10418104	19	0	42.37	7.55398964556245e-11
8033754	10781	ZNF266	rs7253373	19	0	42.37	7.55398964556245e-11
8033754	10781	ZNF266	rs2217652	19	0	42.37	7.55398964556245e-11
8033754	10781	ZNF266	rs3826783	19	0	42.37	7.55398964556245e-11
8033754	10781	ZNF266	rs6512110	19	0	42.37	7.55398964556245e-11
8033754	10781	ZNF266	rs10515	19	0	42.37	7.55398964556245e-11
8033754	10781	ZNF266	rs2241356	19	0	42.37	7.55398964556245e-11
8033754	10781	ZNF266	rs11880207	19	0	42.37	7.55398964556245e-11
8033754	10781	ZNF266	rs10411141	19	0	42.37	7.55398964556245e-11
8033754	10781	ZNF266	rs10404721	19	0	41.91	9.55726083065679e-11
8033754	10781	ZNF266	rs6512047	19	0	36.19	1.78986653587837e-09
8033754	10781	ZNF266	rs10411146	19	0	36.19	1.78986653587837e-09
8033754	10781	ZNF266	rs2278406	19	0	35.6	2.42287541265452e-09
8033754	10781	ZNF266	rs1865040	19	0	35.06	3.19700935998409e-09
8033754	10781	ZNF266	rs10415281	19	4.18427257741499e-06	26.87	2.17610675376547e-07
8033754	10781	ZNF266	rs11669128	19	1.33634446845454e-05	24.95	5.88365303483019e-07
8033754	10781	ZNF266	rs4804108	19	7.53766596081314e-05	22.03	2.6842202795043e-06
8033754	10781	ZNF266	rs4804109	19	7.53766596081314e-05	22.03	2.6842202795043e-06
8033754	10781	ZNF266	rs4133457	19	0.000157289483001005	20.54	5.83980670668104e-06
8033754	10781	ZNF266	rs7257399	19	0.000157289483001005	20.54	5.83980670668104e-06
8033754	10781	ZNF266	rs10854157	19	0.000157289483001005	20.54	5.83980670668104e-06
8033754	10781	ZNF266	rs11666253	19	0.000227834528068486	20.07	7.46586529038847e-06
7953901	160364	CLEC12A	rs7313235	12	0	42.35	7.6316334589425e-11
7953901	160364	CLEC12A	rs12578560	12	0	38.58	5.2554710907839e-10
7953901	160364	CLEC12A	rs7957464	12	0	37.94	7.29540467943907e-10
7953901	160364	CLEC12A	rs617956	12	0.00549691919999782	14.49	0.000140905565634046
7953901	160364	CLEC12A	rs17205511	12	0.00658165355890118	14.14	0.000169696729464101
7953901	160364	CLEC12A	rs560906	12	0.0425364051027853	10.32	0.0013159628918335
7953901	160364	CLEC12A	rs10772223	12	0.042821746726605	10.3	0.00133030209064682
7965918	51559	NT5DC3	rs11111806	12	0	42.27	7.95027995350573e-11
7965918	51559	NT5DC3	rs4964571	12	0	42.27	7.95027995350573e-11
7965918	51559	NT5DC3	rs11111790	12	0	39.8	2.81345103863649e-10
7965918	51559	NT5DC3	rs12368209	12	0	37.5	9.14129840824665e-10
7965918	51559	NT5DC3	rs11111802	12	9.032653716873e-05	21.67	3.23816074675446e-06
7965918	51559	NT5DC3	rs11111760	12	0.000202618142113411	20.28	6.68962222617186e-06
7965918	51559	NT5DC3	rs7138889	12	0.000202618142113411	20.28	6.68962222617186e-06
7965918	51559	NT5DC3	rs3087891	12	0.000202618142113411	20.28	6.68962222617186e-06
7965918	51559	NT5DC3	rs1370780	12	0.0032411574759228	15.54	8.07777967551674e-05
7965918	51559	NT5DC3	rs2056128	12	0.0338758789824725	10.8	0.00101500094711307
7965918	51559	NT5DC3	rs7296900	12	0.0357087280830552	10.69	0.00107716206063366
8069340	54059	YBEY	rs2839181	21	0	42.07	8.80638870595253e-11
8069340	54059	YBEY	rs2839196	21	0	41.52	1.16671197475255e-10
8069340	54059	YBEY	rs2250213	21	0	41.01	1.5145231176115e-10
8069340	54059	YBEY	rs2839160	21	0	34.09	5.26209965163051e-09
8069340	54059	YBEY	rs2839155	21	6.69208891048686e-06	30.72	2.98076814045117e-08
8069340	54059	YBEY	rs2839178	21	4.32989386151864e-06	27.18	1.85366347502498e-07
8069340	54059	YBEY	rs2839173	21	3.9925081454925e-06	26.52	2.60823774992269e-07
8069340	54059	YBEY	rs2968	21	2.14803792790007e-05	24.09	9.19364912398547e-07
8069340	54059	YBEY	rs2839193	21	3.1032150479037e-05	23.18	1.47523654199262e-06
8069340	54059	YBEY	rs11702450	21	5.4448541814931e-05	22.27	2.36878612426395e-06
8069340	54059	YBEY	rs9975588	21	5.4448541814931e-05	22.27	2.36878612426395e-06
8069340	54059	YBEY	rs11701361	21	9.07379436110997e-05	21.71	3.17133796102315e-06
8069340	54059	YBEY	rs2839201	21	0.00106935696988582	17.36	3.09266692102128e-05
8069340	54059	YBEY	rs2249057	21	0.00154680958609662	16.79	4.17527513891979e-05
8069340	54059	YBEY	rs2839217	21	0.00190104445078098	16.46	4.96873950636198e-05
8069340	54059	YBEY	rs2298695	21	0.00192183988765037	16.44	5.02143664644261e-05
8069340	54059	YBEY	rs9717	21	0.00217397805752245	16.25	5.55095944807408e-05
8069340	54059	YBEY	rs914247	21	0.00217397805752245	16.25	5.55095944807408e-05
8069340	54059	YBEY	rs2254524	21	0.00217397805752245	16.25	5.55095944807408e-05
8069340	54059	YBEY	rs4819236	21	0.00704805720490449	14	0.000182810632981835
8069340	54059	YBEY	rs9980536	21	0.0107881252338175	13.17	0.000284466737292217
8069340	54059	YBEY	rs11700399	21	0.0126814333489323	12.85	0.000337479243759468
8069340	54059	YBEY	rs2298694	21	0.0129136349772371	12.81	0.000344771570610167
8069340	54059	YBEY	rs11701058	21	0.0150203377488239	12.52	0.000402618889069256
8055702	9111	NMI	rs11730	2	0	41.99	9.17413829836171e-11
8055702	9111	NMI	rs1048135	2	0	41.99	9.17413829836171e-11
8055702	9111	NMI	rs4664349	2	0	40.49	1.97624907439544e-10
8055702	9111	NMI	rs6726634	2	0	37.83	7.71856371981508e-10
8055702	9111	NMI	rs4665114	2	0	35.86	2.12017041498626e-09
8055702	9111	NMI	rs2271811	2	0	35.86	2.12017041498626e-09
8055702	9111	NMI	rs12471886	2	0	34.35	4.60400365247341e-09
8055702	9111	NMI	rs289904	2	0	31.92	1.60654469591533e-08
8055702	9111	NMI	rs4664356	2	0	31.02	2.55383250793725e-08
8055702	9111	NMI	rs3771886	2	5.47637373004837e-06	29.07	6.98096730246331e-08
8055702	9111	NMI	rs2278089	2	1.07812635606213e-05	25.58	4.24415716709598e-07
8055702	9111	NMI	rs12466578	2	3.33442676101047e-05	23.08	1.553987522455e-06
8055702	9111	NMI	rs289862	2	0.00274213847226708	15.84	6.89298373729534e-05
8055702	9111	NMI	rs10490522	2	0.00345430391000052	15.41	8.65291736037396e-05
8055702	9111	NMI	rs2271813	2	0.00372411287677347	15.25	9.41767558985692e-05
8055702	9111	NMI	rs6725961	2	0.0181130811370968	12.11	0.000501521354224128
8003722	63826	SRR	rs12450028	17	0	41.95	9.36373835610616e-11
8003722	63826	SRR	rs17834627	17	0	38.45	5.61745816029729e-10
8003722	63826	SRR	rs216193	17	5.70214150128234e-06	29.41	5.8574612945657e-08
8003722	63826	SRR	rs2224770	17	5.70214150128234e-06	29.41	5.8574612945657e-08
8003722	63826	SRR	rs1885987	17	1.35035839874311e-05	25.06	5.55737943091326e-07
8003722	63826	SRR	rs8081273	17	0.000115854861224194	21.05	4.47452852398132e-06
8003722	63826	SRR	rs216219	17	0.00107307945779246	17.35	3.10898270321606e-05
8003722	63826	SRR	rs11655813	17	0.0059498715644552	14.34	0.000152588014722543
8003722	63826	SRR	rs5015342	17	0.014160702637578	12.63	0.000379605176686869
8003722	63826	SRR	rs3744276	17	0.014160702637578	12.63	0.000379605176686869
8003722	63826	SRR	rs1056321	17	0.014160702637578	12.63	0.000379605176686869
8003722	63826	SRR	rs7218436	17	0.0358795631481544	10.68	0.00108300061168496
7917503	2635	GBP3	rs12121223	1	0	41.93	9.46000425309139e-11
7917503	2635	GBP3	rs12142922	1	0	35.83	2.15306909585219e-09
7917503	2635	GBP3	rs1074541	1	0	35.12	3.10000523535186e-09
7917503	2635	GBP3	rs2624	1	5.80003708102978e-06	29.6	5.31049389160146e-08
7917503	2635	GBP3	rs1409150	1	2.19982636727787e-05	24.34	8.0744821168443e-07
7917503	2635	GBP3	rs2390679	1	0.000228290594370142	19.99	7.78482248429237e-06
7917503	2635	GBP3	rs10493822	1	0.000228290594370142	19.99	7.78482248429237e-06
7917503	2635	GBP3	rs10922563	1	0.000228290594370142	19.99	7.78482248429237e-06
7917503	2635	GBP3	rs2031913	1	0.000248013147393004	19.87	8.28909502671446e-06
7917503	2635	GBP3	rs4656078	1	0.00243846826776198	16.04	6.20182999965458e-05
7917503	2635	GBP3	rs1329120	1	0.00484690870687985	14.74	0.000123400284107166
7917503	2635	GBP3	rs2026043	1	0.00559205619564298	14.46	0.000143167710502961
7917503	2635	GBP3	rs4656083	1	0.00983841661076468	13.34	0.000259804348918242
7917503	2635	GBP3	rs12740160	1	0.0164087112154753	12.32	0.000448130701041462
7917503	2635	GBP3	rs1969962	1	0.0307816031766162	11.01	0.000906216460696645
7917503	2635	GBP3	rs6675866	1	0.0388257408155551	10.51	0.00118730255330827
8062557	26051	PPP1R16B	rs4812319	20	0	41.85	9.85507723791306e-11
8062557	26051	PPP1R16B	rs2015901	20	0	35.35	2.75468567743481e-09
8062557	26051	PPP1R16B	rs1006945	20	0	32.86	9.90402891801459e-09
8062557	26051	PPP1R16B	rs2745008	20	5.89172543927928e-06	29.75	4.91506301715826e-08
8062557	26051	PPP1R16B	rs2103655	20	5.60099797823466e-06	29.32	6.13591186263955e-08
8062557	26051	PPP1R16B	rs4812234	20	3.28164109459491e-05	22.9	1.70651853799771e-06
8062557	26051	PPP1R16B	rs2245231	20	9.10592859484135e-05	21.76	3.08975163284152e-06
8062557	26051	PPP1R16B	rs10854216	20	9.80012970999299e-05	21.53	3.48336515057626e-06
8062557	26051	PPP1R16B	rs1406857	20	0.00501527523731088	14.67	0.000128068499674024
8062557	26051	PPP1R16B	rs2246804	20	0.00501527523731088	14.67	0.000128068499674024
8062557	26051	PPP1R16B	rs208820	20	0.0184112181477296	12.08	0.000509655975403886
8062557	26051	PPP1R16B	rs2748663	20	0.0197350571983173	11.93	0.0005523717683883
8062557	26051	PPP1R16B	rs2243520	20	0.0197350571983173	11.93	0.0005523717683883
8062557	26051	PPP1R16B	rs6124026	20	0.0233575811379843	11.59	0.000663074121790696
8062557	26051	PPP1R16B	rs2757515	20	0.0237141962061544	11.56	0.000673858531353762
8062557	26051	PPP1R16B	rs2757521	20	0.0323982374004969	10.89	0.000966848284767554
8054166	80705	TSGA10	rs11683188	2	0	41.56	1.14308282899828e-10
8054166	80705	TSGA10	rs12613624	2	0	41.56	1.14308282899828e-10
8054166	80705	TSGA10	rs11688004	2	0	41.56	1.14308282899828e-10
8054166	80705	TSGA10	rs2516835	2	0	41.01	1.5145231176115e-10
8054166	80705	TSGA10	rs2632277	2	0	39.04	4.15210486696162e-10
8054166	80705	TSGA10	rs11123761	2	0	36.94	1.21820894563382e-09
8054166	80705	TSGA10	rs11695379	2	0	36.94	1.21820894563382e-09
8054166	80705	TSGA10	rs4588238	2	0	36.94	1.21820894563382e-09
8054166	80705	TSGA10	rs2516829	2	0	36.94	1.21820894563382e-09
8054166	80705	TSGA10	rs2171359	2	0	36.94	1.21820894563382e-09
8054166	80705	TSGA10	rs1563108	2	3.44534596708826e-05	22.78	1.81646252943552e-06
8054166	80705	TSGA10	rs10181422	2	9.3945145814096e-05	21.62	3.32367956124486e-06
8054166	80705	TSGA10	rs10181344	2	0.000113003921467622	21.15	4.24701255479556e-06
8054166	80705	TSGA10	rs2045057	2	0.000333182362869467	19.55	9.80007367211813e-06
8054166	80705	TSGA10	rs4851196	2	0.000739112871738914	18.16	2.03100116783891e-05
8054166	80705	TSGA10	rs17760953	2	0.000739112871738914	18.16	2.03100116783891e-05
8054166	80705	TSGA10	rs7603462	2	0.00493341044862958	14.7	0.000126046450120814
8054166	80705	TSGA10	rs4851173	2	0.00772202485289831	13.82	0.000201183240330766
8054166	80705	TSGA10	rs7579999	2	0.0138005568684681	12.69	0.00036761627064854
8054166	80705	TSGA10	rs12475034	2	0.0213390632096741	11.76	0.00060517226253804
8054166	80705	TSGA10	rs13397765	2	0.0331837190412141	10.84	0.000993307326473602
8023561	3998	LMAN1	rs1980176	18	0	41.41	1.23424388638695e-10
8023561	3998	LMAN1	rs1899894	18	0	40.97	1.54583962318475e-10
8023561	3998	LMAN1	rs599535	18	0	40.13	2.37611756250956e-10
8023561	3998	LMAN1	rs9948612	18	6.88172644873333e-06	30.89	2.7307524547916e-08
8023561	3998	LMAN1	rs9973070	18	6.88172644873333e-06	30.89	2.7307524547916e-08
8023561	3998	LMAN1	rs4940455	18	6.88172644873333e-06	30.89	2.7307524547916e-08
8023561	3998	LMAN1	rs10871768	18	6.88172644873333e-06	30.89	2.7307524547916e-08
8023561	3998	LMAN1	rs7243416	18	6.88172644873333e-06	30.89	2.7307524547916e-08
8023561	3998	LMAN1	rs11662475	18	6.88172644873333e-06	30.89	2.7307524547916e-08
8023561	3998	LMAN1	rs12052023	18	5.51385373157366e-06	29.12	6.80310494632461e-08
8023561	3998	LMAN1	rs8088514	18	1.91493628384515e-05	24.47	7.54759364306683e-07
8023561	3998	LMAN1	rs12232757	18	3.53362235643575e-05	22.68	1.91349186161285e-06
8023561	3998	LMAN1	rs4940456	18	4.65400144723674e-05	22.39	2.2252965231211e-06
8023561	3998	LMAN1	rs2013763	18	0.000598378534139086	18.55	1.65505228665311e-05
8023561	3998	LMAN1	rs8087926	18	0.00062570278061479	18.43	1.76261038891196e-05
8023561	3998	LMAN1	rs17769526	18	0.00120411521958042	17.21	3.34670051629867e-05
8023561	3998	LMAN1	rs4940872	18	0.00398251143968822	15.12	0.000100888767231574
8023561	3998	LMAN1	rs8088790	18	0.00631482997560801	14.22	0.000162632780891693
8023561	3998	LMAN1	rs11152148	18	0.00687847337679718	14.05	0.000178013832267802
8023561	3998	LMAN1	rs12604137	18	0.00765221856504471	13.84	0.000199053215193759
8023561	3998	LMAN1	rs7243056	18	0.00853393351508679	13.63	0.000222599878741268
8023561	3998	LMAN1	rs537048	18	0.0134121838447635	12.74	0.000357917693658315
8023561	3998	LMAN1	rs17065754	18	0.0194417472818695	11.96	0.000543548707239421
8023561	3998	LMAN1	rs8097973	18	0.0194417472818695	11.96	0.000543548707239421
8023561	3998	LMAN1	rs11874594	18	0.0486413213597429	10.02	0.00154849468130802
8059158	79411	GLB1L	rs35328001	2	0	41.35	1.27271460901028e-10
8059158	79411	GLB1L	rs8447	2	4.25579407898119e-06	27.01	2.02405611531074e-07
8059158	79411	GLB1L	rs4674367	2	4.07232861112455e-06	26.66	2.42591976766892e-07
8059158	79411	GLB1L	rs6436121	2	0.00296033763021771	15.71	7.38327942499497e-05
8059158	79411	GLB1L	rs1043160	2	0.00370274375835926	15.26	9.36794503364313e-05
8059158	79411	GLB1L	rs13419988	2	0.00398251143968822	15.12	0.000100888767231574
8059158	79411	GLB1L	rs11236	2	0.00418498104417194	15.03	0.000105815638847168
8059158	79411	GLB1L	rs1127102	2	0.00418498104417194	15.03	0.000105815638847168
8059158	79411	GLB1L	rs1127101	2	0.00418498104417194	15.03	0.000105815638847168
8059158	79411	GLB1L	rs6436123	2	0.00418498104417194	15.03	0.000105815638847168
8059158	79411	GLB1L	rs10170244	2	0.00418498104417194	15.03	0.000105815638847168
8059158	79411	GLB1L	rs3731900	2	0.00437048747928233	14.94	0.000110984737479153
8059158	79411	GLB1L	rs7017	2	0.00437048747928233	14.94	0.000110984737479153
7960874	719	C3AR1	rs10846411	12	0	41.31	1.29902634405227e-10
7960874	719	C3AR1	rs11057065	12	0	41.31	1.29902634405227e-10
7960874	719	C3AR1	rs2072449	12	0	41.31	1.29902634405227e-10
7960874	719	C3AR1	rs3782683	12	1.37014373925882e-05	25.2	5.16821975381135e-07
7960874	719	C3AR1	rs2277414	12	1.37014373925882e-05	25.2	5.16821975381135e-07
7960874	719	C3AR1	rs17801353	12	0.00075731922648448	18.11	2.08503536905099e-05
7960874	719	C3AR1	rs3782681	12	0.00135121933537368	17.05	3.64083750330445e-05
7963280	57228	SMAGP	rs4761815	12	0	41.29	1.31238571117687e-10
7963280	57228	SMAGP	rs4761981	12	0	38.21	6.35260284759212e-10
7963280	57228	SMAGP	rs7312857	12	0	31.21	2.31570110842726e-08
7963280	57228	SMAGP	rs17860317	12	4.48088932103845e-06	27.46	1.60377448335924e-07
7963280	57228	SMAGP	rs17860299	12	4.48088932103845e-06	27.46	1.60377448335924e-07
7963280	57228	SMAGP	rs1130641	12	3.97245241389005e-06	26.45	2.70448478863355e-07
7963280	57228	SMAGP	rs2288367	12	5.88843485637407e-06	26.33	2.8778357632251e-07
7963280	57228	SMAGP	rs7311196	12	5.88843485637407e-06	26.33	2.8778357632251e-07
7963280	57228	SMAGP	rs9325148	12	1.0514701391551e-05	25.42	4.61112731450966e-07
7963280	57228	SMAGP	rs4762041	12	1.50660901031545e-05	24.76	6.49310480409413e-07
7963280	57228	SMAGP	rs3782470	12	4.96811096920074e-05	22.33	2.2959170493287e-06
7963280	57228	SMAGP	rs10735832	12	6.73217781620672e-05	22.11	2.57465043810707e-06
7963280	57228	SMAGP	rs11169761	12	0.000103611838977015	21.42	3.68902966139109e-06
7963280	57228	SMAGP	rs6580809	12	0.00493341044862958	14.7	0.000126046450120814
7963280	57228	SMAGP	rs10161277	12	0.00906294729328275	13.5	0.00023856345402871
7963280	57228	SMAGP	rs10783425	12	0.0120250462025334	12.95	0.000319921493410303
7963280	57228	SMAGP	rs6421171	12	0.0120250462025334	12.95	0.000319921493410303
7963280	57228	SMAGP	rs7305016	12	0.0120250462025334	12.95	0.000319921493410303
7963280	57228	SMAGP	rs4761843	12	0.0187782255704613	12.03	0.000523510763654532
7963280	57228	SMAGP	rs4762042	12	0.0283878382169578	11.19	0.000822393451581314
7963280	57228	SMAGP	rs6580826	12	0.0337004555791538	10.81	0.0010095330253805
7963280	57228	SMAGP	rs907347	12	0.0365915386316552	10.64	0.00110667673828669
8038852	89858	SIGLEC12	rs3810114	19	0	41.09	1.45378243815217e-10
8038852	89858	SIGLEC12	rs6509544	19	0	40.7	1.77487177268685e-10
8038852	89858	SIGLEC12	rs3829658	19	0	34.97	3.34824484156487e-09
8038852	89858	SIGLEC12	rs2168643	19	0	34.72	3.80700306185026e-09
8038852	89858	SIGLEC12	rs1551556	19	0	34.46	4.3510160709289e-09
8038852	89858	SIGLEC12	rs10405214	19	0	34.46	4.3510160709289e-09
8038852	89858	SIGLEC12	rs4801874	19	0	34.13	5.15503539896391e-09
8038852	89858	SIGLEC12	rs3810110	19	0	33.74	6.29920212186421e-09
8038852	89858	SIGLEC12	rs8101465	19	0	33.02	9.12157045724741e-09
8038852	89858	SIGLEC12	rs2305772	19	5.07315501220021e-06	28.52	9.27356005591358e-08
8038852	89858	SIGLEC12	rs8182477	19	4.33927690010854e-06	27.21	1.82512229277656e-07
8038852	89858	SIGLEC12	rs11668530	19	1.31739548897651e-05	24.84	6.22913511223042e-07
8038852	89858	SIGLEC12	rs2054191	19	3.10483401147556e-05	23.28	1.4004877053467e-06
8038852	89858	SIGLEC12	rs7245838	19	0.00372411287677347	15.25	9.41767558985692e-05
8038852	89858	SIGLEC12	rs6509552	19	0.00372411287677347	15.25	9.41767558985692e-05
8038852	89858	SIGLEC12	rs2305371	19	0.00372411287677347	15.25	9.41767558985692e-05
8038852	89858	SIGLEC12	rs3794986	19	0.00682333922893929	14.07	0.000176130793385225
8038852	89858	SIGLEC12	rs1125620	19	0.0131052049627427	12.78	0.000350344929501945
8107133	5066	PAM	rs461605	5	0	41.02	1.50679372984405e-10
8107133	5066	PAM	rs28092	5	0	37.44	9.42687956027067e-10
8107133	5066	PAM	rs258247	5	0	37.44	9.42687956027067e-10
8107133	5066	PAM	rs686043	5	0	37.44	9.42687956027067e-10
8107133	5066	PAM	rs258244	5	0	33.19	8.35792500847247e-09
8107133	5066	PAM	rs467693	5	7.54113106333983e-06	26.03	3.36153085561796e-07
8107133	5066	PAM	rs2431531	5	1.93226825925872e-05	24.62	6.98232959986772e-07
8107133	5066	PAM	rs6860588	5	0.00035801483498592	19.45	1.03267839540053e-05
8107133	5066	PAM	rs3733939	5	0.000413211419900189	19.3	1.11706349717374e-05
8107133	5066	PAM	rs3776874	5	0.000500183904755354	18.84	1.42154415598455e-05
8107133	5066	PAM	rs11952361	5	0.000500183904755354	18.84	1.42154415598455e-05
8107133	5066	PAM	rs12652973	5	0.00102523007376333	17.43	2.98084046328019e-05
8107133	5066	PAM	rs2303653	5	0.0014664706223079	16.91	3.91945548233263e-05
8107133	5066	PAM	rs6596529	5	0.0014664706223079	16.91	3.91945548233263e-05
8107133	5066	PAM	rs7735995	5	0.0014664706223079	16.91	3.91945548233263e-05
8107133	5066	PAM	rs3776859	5	0.00160239997265559	16.73	4.30941410482361e-05
8107133	5066	PAM	rs185387	5	0.00160239997265559	16.73	4.30941410482361e-05
8107133	5066	PAM	rs34771	5	0.00160239997265559	16.73	4.30941410482361e-05
8107133	5066	PAM	rs34774	5	0.00160239997265559	16.73	4.30941410482361e-05
8107133	5066	PAM	rs5855	5	0.0077568106585511	13.81	0.000202256849006767
8075956	3957	LGALS2	rs2235338	22	0	40.96	1.55376951634197e-10
8075956	3957	LGALS2	rs2281097	22	0	40.96	1.55376951634197e-10
8075956	3957	LGALS2	rs2076087	22	5.80003708102978e-06	29.6	5.31049389160146e-08
8075956	3957	LGALS2	rs2076088	22	6.73217781620672e-05	22.11	2.57465043810707e-06
8075956	3957	LGALS2	rs5995463	22	0.0136620402964647	12.71	0.000363705427761376
8075956	3957	LGALS2	rs9610804	22	0.0348974691248491	10.74	0.00104844334509817
8075956	3957	LGALS2	rs2235336	22	0.0348974691248491	10.74	0.00104844334509817
7991837	4833	NME4	rs390499	16	0	40.74	1.73891024541581e-10
7991837	4833	NME4	rs4984871	16	0	40.74	1.73891024541581e-10
7991837	4833	NME4	rs4984666	16	0	40.74	1.73891024541581e-10
7991837	4833	NME4	rs5841	16	0	31.67	1.82723104031782e-08
7991837	4833	NME4	rs7196718	16	0.000880590466940425	17.79	2.46676326593996e-05
7991837	4833	NME4	rs1204504	16	0.00223654393280687	16.19	5.72957781845593e-05
7991837	4833	NME4	rs3743890	16	0.00292859590520367	15.73	7.30562589109567e-05
7991837	4833	NME4	rs873477	16	0.00431282729738554	14.97	0.000109234061414674
7991837	4833	NME4	rs3785290	16	0.00431282729738554	14.97	0.000109234061414674
7991837	4833	NME4	rs12719806	16	0.00490514372020563	14.71	0.000125379600523274
7991837	4833	NME4	rs7196963	16	0.0120250462025334	12.95	0.000319921493410303
7991837	4833	NME4	rs1204508	16	0.0142885148799872	12.61	0.000383688505315911
7991837	4833	NME4	rs758033	16	0.0284838948014938	11.18	0.000826837724550976
7991837	4833	NME4	rs3852766	16	0.0293033789277742	11.11	0.000858634915080227
7991837	4833	NME4	rs2885415	16	0.0298754245466922	11.07	0.000877356822876662
7991837	4833	NME4	rs7200589	16	0.0448594316037395	10.19	0.00141204315230712
8111136	54463	FAM134B	rs256884	5	0	40.56	1.90670214565835e-10
8111136	54463	FAM134B	rs257174	5	0	40.56	1.90670214565835e-10
8111136	54463	FAM134B	rs35002	5	0.00024278217167028	19.91	8.11746152467788e-06
8111136	54463	FAM134B	rs10520842	5	0.0014347281809169	16.94	3.85800086425266e-05
8111136	54463	FAM134B	rs257172	5	0.00454585197189753	14.87	0.000115180278096597
8111136	54463	FAM134B	rs257170	5	0.00454585197189753	14.87	0.000115180278096597
8111136	54463	FAM134B	rs35004	5	0.0109072229159713	13.15	0.000287519243401653
8111136	54463	FAM134B	rs35005	5	0.0175414340921073	12.18	0.000483046442455434
8111136	54463	FAM134B	rs12521478	5	0.0185098495729345	12.07	0.000512397007356768
8111136	54463	FAM134B	rs2637146	5	0.0375527646590807	10.58	0.00114317659735665
8137264	55365	TMEM176A	rs7806458	7	0	40.52	1.94613758152595e-10
8137264	55365	TMEM176A	rs3173833	7	2.14803792790007e-05	24.09	9.19364912398547e-07
8137264	55365	TMEM176A	rs2302479	7	2.87588938558442e-05	23.46	1.27538056262434e-06
8137264	55365	TMEM176A	rs12669824	7	4.56592225256728e-05	22.41	2.20224392724438e-06
8137264	55365	TMEM176A	rs10266177	7	0.000312863233641259	19.62	9.44750622763184e-06
8137264	55365	TMEM176A	rs2072443	7	0.00197401582089074	16.39	5.15565146851461e-05
8137264	55365	TMEM176A	rs17173596	7	0.00266499374654028	15.9	6.67787172089726e-05
8137264	55365	TMEM176A	rs10265670	7	0.00267925868527572	15.88	6.74881487824496e-05
8137264	55365	TMEM176A	rs4725363	7	0.00267925868527572	15.88	6.74881487824496e-05
8137264	55365	TMEM176A	rs759011	7	0.00283159691088214	15.78	7.11506710952253e-05
8137264	55365	TMEM176A	rs4725360	7	0.00327491478567833	15.52	8.16369284609891e-05
8137264	55365	TMEM176A	rs9657886	7	0.00479772455895663	14.76	0.000122098244104891
8137264	55365	TMEM176A	rs1046355	7	0.00479772455895663	14.76	0.000122098244104891
8137264	55365	TMEM176A	rs10281675	7	0.0316563632253018	10.95	0.000936036148900412
8137264	55365	TMEM176A	rs7803700	7	0.0345653379223212	10.76	0.00103717383123023
8137264	55365	TMEM176A	rs1860870	7	0.0415541816502194	10.37	0.0012807954783069
7991335	290	ANPEP	rs11073891	15	0	40.45	2.01712449389681e-10
7991335	290	ANPEP	rs11639336	15	4.26763375332314e-06	27.04	1.9928852633867e-07
7991335	290	ANPEP	rs12440213	15	2.0976710434314e-05	23.83	1.05229552459243e-06
7991335	290	ANPEP	rs2290351	15	0.00160239997265559	16.73	4.30941410482361e-05
7991335	290	ANPEP	rs4932145	15	0.00160239997265559	16.73	4.30941410482361e-05
7991335	290	ANPEP	rs10852122	15	0.00160239997265559	16.73	4.30941410482361e-05
7991335	290	ANPEP	rs10520684	15	0.0397995028529043	10.46	0.00121987278192736
7991335	290	ANPEP	rs12907907	15	0.0397995028529043	10.46	0.00121987278192736
8052908	165530	CLEC4F	rs1548888	2	0	40.3	2.17808977626167e-10
8052908	165530	CLEC4F	rs1548891	2	0	40.3	2.17808977626167e-10
8052908	165530	CLEC4F	rs10206319	2	6.33875096977916e-06	30.28	3.73962114661091e-08
8052908	165530	CLEC4F	rs6546640	2	1.33991009972837e-05	24.98	5.79281053384705e-07
8052908	165530	CLEC4F	rs2080390	2	1.33144621570184e-05	24.92	5.97592390129533e-07
8052908	165530	CLEC4F	rs6712273	2	8.41329542141271e-05	21.83	2.97905615136232e-06
8052908	165530	CLEC4F	rs17719042	2	0.00018738944234728	20.36	6.415693058794e-06
8052908	165530	CLEC4F	rs17662453	2	0.0042006146113587	15.02	0.000106377806753906
8052908	165530	CLEC4F	rs13421115	2	0.0392233352614718	10.49	0.0012002237157224
8143790	28959	TMEM176B	rs7806458	7	0	40.27	2.21179423180301e-10
8143790	28959	TMEM176B	rs12669824	7	7.66239918092589e-06	26.16	3.1426538381163e-07
8143790	28959	TMEM176B	rs3173833	7	1.30980954611318e-05	24.8	6.35974693936738e-07
8143790	28959	TMEM176B	rs2302479	7	2.14803792790007e-05	24.09	9.19364912398547e-07
8143790	28959	TMEM176B	rs10266177	7	0.000895007829252998	17.74	2.53245177718486e-05
8143790	28959	TMEM176B	rs2072443	7	0.00121505293378498	17.19	3.38212025328724e-05
8143790	28959	TMEM176B	rs10265670	7	0.00155778018309275	16.77	4.21951517012075e-05
8143790	28959	TMEM176B	rs4725363	7	0.00155778018309275	16.77	4.21951517012075e-05
8143790	28959	TMEM176B	rs17173596	7	0.00194560173393664	16.42	5.07469578784931e-05
8143790	28959	TMEM176B	rs4725360	7	0.00214130173147451	16.28	5.46376094470769e-05
8143790	28959	TMEM176B	rs759011	7	0.00493341044862958	14.7	0.000126046450120814
8143790	28959	TMEM176B	rs9657886	7	0.00704805720490449	14	0.000182810632981835
8143790	28959	TMEM176B	rs1046355	7	0.00704805720490449	14	0.000182810632981835
8143790	28959	TMEM176B	rs1860870	7	0.0413476867362491	10.38	0.00127387694652264
8143790	28959	TMEM176B	rs10281675	7	0.0488786651457716	10.01	0.00155692522390594
8038885	100049587	SIGLEC14	rs7250849	19	0	39.94	2.61884882926376e-10
8038885	100049587	SIGLEC14	rs7259861	19	6.6963392342507e-06	30.73	2.96544613455674e-08
8038885	100049587	SIGLEC14	rs16982907	19	8.0168801264905e-05	21.94	2.81308898078379e-06
8038885	100049587	SIGLEC14	rs16982895	19	0.000454276436913523	19.04	1.28006811759239e-05
8099721	23231	SEL1L3	rs6831024	4	0	39.92	2.64580157279478e-10
8099721	23231	SEL1L3	rs878552	4	0.00803148034975398	13.74	0.000209935497613947
8099721	23231	SEL1L3	rs1545606	4	0.00915161900888919	13.48	0.000241119801670391
8099721	23231	SEL1L3	rs9647441	4	0.0233575811379843	11.59	0.000663074121790696
8099721	23231	SEL1L3	rs936234	4	0.0382656231922453	10.54	0.00116818419869753
8163257	1902	LPAR1	rs1411424	9	0	39.77	2.85699951270245e-10
8163257	1902	LPAR1	rs1002607	9	1.07684496816395e-05	25.56	4.28837746924832e-07
8163257	1902	LPAR1	rs10980720	9	0.00207570677724059	16.32	5.34963498687128e-05
8163257	1902	LPAR1	rs10817107	9	0.00234413898862058	16.11	5.97676088690851e-05
8163257	1902	LPAR1	rs10817108	9	0.00234413898862058	16.11	5.97676088690851e-05
8163257	1902	LPAR1	rs1007000	9	0.00234413898862058	16.11	5.97676088690851e-05
8163257	1902	LPAR1	rs1409684	9	0.00234413898862058	16.11	5.97676088690851e-05
8163257	1902	LPAR1	rs872068	9	0.0032411574759228	15.54	8.07777967551674e-05
8163257	1902	LPAR1	rs7873139	9	0.00361330664519684	15.31	9.12322771501236e-05
8163257	1902	LPAR1	rs7039165	9	0.00671663883155025	14.1	0.000173343782164112
8163257	1902	LPAR1	rs1547664	9	0.0136620402964647	12.71	0.000363705427761376
8163257	1902	LPAR1	rs10980694	9	0.0136620402964647	12.71	0.000363705427761376
8163257	1902	LPAR1	rs10491532	9	0.016131816376446	12.37	0.000436287606448933
8163257	1902	LPAR1	rs12552125	9	0.0197350571983173	11.93	0.0005523717683883
8163257	1902	LPAR1	rs7852442	9	0.0224985684238131	11.66	0.000638583409205457
8163257	1902	LPAR1	rs10980665	9	0.0270305226964623	11.29	0.000779256814602957
8163257	1902	LPAR1	rs1326898	9	0.0343955045026142	10.77	0.00103158509583384
7924558	4931	NVL	rs6426110	1	0	39.69	2.97645644352463e-10
7924558	4931	NVL	rs4654023	1	0	39.69	2.97645644352463e-10
7924558	4931	NVL	rs4653584	1	0	39.69	2.97645644352463e-10
7924558	4931	NVL	rs6682667	1	0	35.86	2.12017041498626e-09
7924558	4931	NVL	rs3754090	1	0	35.86	2.12017041498626e-09
7924558	4931	NVL	rs7534447	1	0	35.86	2.12017041498626e-09
7924558	4931	NVL	rs2896990	1	0	35.86	2.12017041498626e-09
7924558	4931	NVL	rs7534101	1	0	35.86	2.12017041498626e-09
7924558	4931	NVL	rs6426088	1	0.00155778018309275	16.77	4.21951517012075e-05
7924558	4931	NVL	rs6672211	1	0.0252244388008187	11.43	0.000722676857441187
8101449	10855	HPSE	rs11099592	4	0	39.52	3.2471669334709e-10
8101449	10855	HPSE	rs6535458	4	0	39.52	3.2471669334709e-10
8101449	10855	HPSE	rs11731396	4	0.000348544143308235	19.47	1.02192153965749e-05
8101449	10855	HPSE	rs11722753	4	0.00171571906794678	16.61	4.59083261923336e-05
8101449	10855	HPSE	rs4693612	4	0.00628894388978728	14.23	0.000161770864880322
8101449	10855	HPSE	rs10516684	4	0.010146114020439	13.29	0.000266825481457198
8101449	10855	HPSE	rs12507864	4	0.0182137228739059	12.1	0.000504218229449006
7901460	2882	GPX7	rs835342	1	0	39.49	3.29743681006985e-10
7901460	2882	GPX7	rs1047635	1	0	39.49	3.29743681006985e-10
7901460	2882	GPX7	rs12737517	1	3.28907554307567e-05	22.92	1.6888546539755e-06
7901460	2882	GPX7	rs946154	1	3.47534811326949e-05	22.76	1.83546534042477e-06
7901460	2882	GPX7	rs17374258	1	0.000548948727220432	18.71	1.52182298224921e-05
7901460	2882	GPX7	rs7529595	1	0.00056432882983078	18.67	1.55408500164875e-05
7901460	2882	GPX7	rs11205985	1	0.00123004340890994	17.17	3.41791678256345e-05
7901460	2882	GPX7	rs835337	1	0.00234413898862058	16.11	5.97676088690851e-05
7901460	2882	GPX7	rs835338	1	0.00234413898862058	16.11	5.97676088690851e-05
7901460	2882	GPX7	rs11581903	1	0.0214187552232297	11.75	0.000608432381673357
8023871	284273	ZADH2	rs2292233	18	0	39.27	3.69068525904263e-10
8023871	284273	ZADH2	rs1132845	18	0	39.27	3.69068525904263e-10
8023871	284273	ZADH2	rs7230037	18	0	39.27	3.69068525904263e-10
8023871	284273	ZADH2	rs9240	18	0	36.73	1.35675404235762e-09
8023871	284273	ZADH2	rs1866730	18	0	35.33	2.78311884274176e-09
8023871	284273	ZADH2	rs629126	18	0.000151762146809189	20.61	5.63012614079572e-06
8023871	284273	ZADH2	rs1047521	18	0.000151762146809189	20.61	5.63012614079572e-06
8023871	284273	ZADH2	rs9950997	18	0.00222529865238992	16.2	5.69941162333185e-05
8023871	284273	ZADH2	rs590483	18	0.00559205619564298	14.46	0.000143167710502961
8023871	284273	ZADH2	rs670630	18	0.0117944931630323	13	0.000311490976767384
8023871	284273	ZADH2	rs4891050	18	0.0256131251622109	11.4	0.000734441059785543
8086372	54986	ULK4	rs6796210	3	0	39.24	3.74782959271305e-10
8086372	54986	ULK4	rs7632387	3	0	39.24	3.74782959271305e-10
8086372	54986	ULK4	rs6599179	3	0	39.24	3.74782959271305e-10
8086372	54986	ULK4	rs2128835	3	0	39.24	3.74782959271305e-10
8086372	54986	ULK4	rs3774372	3	0	39.24	3.74782959271305e-10
8086372	54986	ULK4	rs1994157	3	0	39.24	3.74782959271305e-10
8086372	54986	ULK4	rs1052501	3	0	39.24	3.74782959271305e-10
8086372	54986	ULK4	rs1717000	3	0	39.24	3.74782959271305e-10
8086372	54986	ULK4	rs1716975	3	0	39.24	3.74782959271305e-10
8086372	54986	ULK4	rs1615243	3	0	39.24	3.74782959271305e-10
8086372	54986	ULK4	rs1716984	3	0	39.24	3.74782959271305e-10
8086372	54986	ULK4	rs2272007	3	0	39.24	3.74782959271305e-10
8086372	54986	ULK4	rs9857175	3	0	37.37	9.77136758405319e-10
8086372	54986	ULK4	rs1125203	3	0	34.81	3.63501572619886e-09
8086372	54986	ULK4	rs9874975	3	0	34.81	3.63501572619886e-09
8086372	54986	ULK4	rs6599175	3	0	34.81	3.63501572619886e-09
8086372	54986	ULK4	rs17215589	3	0	33.91	5.77212585101889e-09
8086372	54986	ULK4	rs939561	3	1.91193484908924e-05	24.45	7.62635120947201e-07
8086372	54986	ULK4	rs7634985	3	2.18341376891834e-05	24.24	8.50475008784771e-07
8086372	54986	ULK4	rs794894	3	2.18341376891834e-05	24.24	8.50475008784771e-07
8086372	54986	ULK4	rs7629767	3	2.18341376891834e-05	24.24	8.50475008784771e-07
8086372	54986	ULK4	rs4973892	3	0.0360544687112655	10.67	0.00108887117634521
7966746	8739	HRK	rs7294919	12	0	39.21	3.80585973094983e-10
7966746	8739	HRK	rs7315280	12	5.76303515672665e-06	29.52	5.53426623311952e-08
7966746	8739	HRK	rs7132910	12	7.21791115077538e-06	26.32	2.89277489116312e-07
7966746	8739	HRK	rs4766810	12	0.000126564166353868	20.88	4.88973464124727e-06
7966746	8739	HRK	rs4767469	12	0.00113452800135775	17.29	3.208710330961e-05
7966746	8739	HRK	rs884378	12	0.00308348348702274	15.64	7.66166491483655e-05
7966746	8739	HRK	rs7972948	12	0.00308348348702274	15.64	7.66166491483655e-05
7966746	8739	HRK	rs9669553	12	0.00308348348702274	15.64	7.66166491483655e-05
8000603	7284	TUFM	rs8049439	16	0	39.21	3.80585973094983e-10
8000603	7284	TUFM	rs7187776	16	0	39.21	3.80585973094983e-10
8000603	7284	TUFM	rs12325113	16	0	37.43	9.47533746810611e-10
8000603	7284	TUFM	rs4788099	16	0	37.43	9.47533746810611e-10
8000603	7284	TUFM	rs9972768	16	0	37.43	9.47533746810611e-10
8000603	7284	TUFM	rs4788101	16	0	37.43	9.47533746810611e-10
8000603	7284	TUFM	rs4788102	16	0	37.43	9.47533746810611e-10
8000603	7284	TUFM	rs7198606	16	0	37.43	9.47533746810611e-10
8000603	7284	TUFM	rs11864107	16	0	37.43	9.47533746810611e-10
8000603	7284	TUFM	rs2008514	16	0	36.57	1.47281043348532e-09
8000603	7284	TUFM	rs3888190	16	0	35.9	2.07708716139982e-09
8000603	7284	TUFM	rs6565259	16	0	32.33	1.30089289204487e-08
8000603	7284	TUFM	rs11646653	16	4.5155164744064e-06	27.61	1.48409517152608e-07
8000603	7284	TUFM	rs7185232	16	3.96756192621104e-06	26.44	2.71852197227874e-07
8000603	7284	TUFM	rs8061877	16	0.000353105810670681	19.46	1.02728583053231e-05
8000603	7284	TUFM	rs7201929	16	0.000373871385361523	19.39	1.06563598009711e-05
8000603	7284	TUFM	rs6565261	16	0.0107310176915537	13.18	0.000282952756437626
8138489	55536	CDCA7L	rs4487645	7	0	39.15	3.92463262780122e-10
8138489	55536	CDCA7L	rs6461614	7	0	33.76	6.23477248073599e-09
8138489	55536	CDCA7L	rs11763022	7	0	33.17	8.44433388119513e-09
8138489	55536	CDCA7L	rs11763025	7	0	33.17	8.44433388119513e-09
8138489	55536	CDCA7L	rs6461617	7	0	32.8	1.02144843605476e-08
8138489	55536	CDCA7L	rs10485987	7	0	31.43	2.06761418869956e-08
8138489	55536	CDCA7L	rs9639401	7	6.71847748810815e-06	30.76	2.91995188578727e-08
8138489	55536	CDCA7L	rs11766053	7	4.83800434336726e-06	28.18	1.1054092270339e-07
8138489	55536	CDCA7L	rs12539597	7	7.67294385106834e-06	26.18	3.11027234574819e-07
8138489	55536	CDCA7L	rs886313	7	1.07684496816395e-05	25.56	4.28837746924832e-07
8138489	55536	CDCA7L	rs7811563	7	1.05414482693542e-05	25.44	4.5635703086286e-07
8138489	55536	CDCA7L	rs4722067	7	1.35630339556555e-05	25.14	5.33154048319053e-07
8138489	55536	CDCA7L	rs4636103	7	1.90656649387338e-05	24.42	7.7460353874846e-07
8138489	55536	CDCA7L	rs11761264	7	2.17779472227783e-05	24.2	8.6832280854547e-07
8138489	55536	CDCA7L	rs1128250	7	3.32963578980031e-05	23.07	1.56209091952713e-06
8138489	55536	CDCA7L	rs4722066	7	6.73217781620672e-05	22.11	2.57465043810707e-06
8138489	55536	CDCA7L	rs12234262	7	9.04207856758661e-05	21.69	3.20457459648394e-06
8138489	55536	CDCA7L	rs10262937	7	0.000104317875225679	21.41	3.70832015582071e-06
8138489	55536	CDCA7L	rs4346898	7	0.000112323996807981	21.12	4.31402072226625e-06
8138489	55536	CDCA7L	rs10254159	7	0.000124110198261221	20.94	4.73895127078664e-06
8138489	55536	CDCA7L	rs10254192	7	0.000124110198261221	20.94	4.73895127078664e-06
8138489	55536	CDCA7L	rs12533084	7	0.000124110198261221	20.94	4.73895127078664e-06
8138489	55536	CDCA7L	rs12540021	7	0.000169609079445145	20.46	6.08905756736946e-06
8138489	55536	CDCA7L	rs6946675	7	0.000609304296719796	18.49	1.70798109419836e-05
8138489	55536	CDCA7L	rs1128226	7	0.000871571752170645	17.82	2.42817473247548e-05
8138489	55536	CDCA7L	rs12700337	7	0.000981956651339017	17.48	2.90346063356028e-05
8138489	55536	CDCA7L	rs12537531	7	0.00310010482322359	15.63	7.70228721646551e-05
8138489	55536	CDCA7L	rs11765332	7	0.00704805720490449	14	0.000182810632981835
8138489	55536	CDCA7L	rs12700309	7	0.0155547447208519	12.45	0.000417991819919652
8138489	55536	CDCA7L	rs2074326	7	0.0270305226964623	11.29	0.000779256814602957
8138489	55536	CDCA7L	rs4719678	7	0.027988022467161	11.22	0.000809204950151468
8138489	55536	CDCA7L	rs11763291	7	0.0284838948014938	11.18	0.000826837724550976
8138489	55536	CDCA7L	rs1534771	7	0.0307816031766162	11.01	0.000906216460696645
8138489	55536	CDCA7L	rs2040664	7	0.0338758789824725	10.8	0.00101500094711307
8138489	55536	CDCA7L	rs12700311	7	0.0348974691248491	10.74	0.00104844334509817
8138489	55536	CDCA7L	rs1406705	7	0.0397995028529043	10.46	0.00121987278192736
7899160	1043	CD52	rs10493030	1	0	38.93	4.39277735471545e-10
7899160	1043	CD52	rs17163749	1	0	38.93	4.39277735471545e-10
7899160	1043	CD52	rs17257169	1	0	38.93	4.39277735471545e-10
7899160	1043	CD52	rs7550997	1	0	38.93	4.39277735471545e-10
7899160	1043	CD52	rs10902732	1	0	38.93	4.39277735471545e-10
7899160	1043	CD52	rs7544	1	0	38.93	4.39277735471545e-10
7899160	1043	CD52	rs11247900	1	0	38.93	4.39277735471545e-10
7899160	1043	CD52	rs6681452	1	0	38.93	4.39277735471545e-10
7899160	1043	CD52	rs17163866	1	0	38.93	4.39277735471545e-10
7899160	1043	CD52	rs17163868	1	0	38.93	4.39277735471545e-10
7899160	1043	CD52	rs2276712	1	0	36.92	1.23076938151488e-09
7899160	1043	CD52	rs1071849	1	0	36.92	1.23076938151488e-09
7899160	1043	CD52	rs17645	1	0	36.92	1.23076938151488e-09
7899160	1043	CD52	rs4526602	1	0	35.85	2.13108032972957e-09
7899160	1043	CD52	rs17162102	1	0	34.09	5.26209965163051e-09
7899160	1043	CD52	rs10493028	1	0	34.09	5.26209965163051e-09
7899160	1043	CD52	rs6598955	1	4.8910412533916e-05	22.34	2.28399272015327e-06
7899160	1043	CD52	rs12096059	1	0.00062570278061479	18.43	1.76261038891196e-05
7899160	1043	CD52	rs11247919	1	0.0274163231271856	11.26	0.000791952109495679
7899160	1043	CD52	rs12030833	1	0.0407416053312327	10.41	0.00125334744180775
7899160	1043	CD52	rs10794532	1	0.0407416053312327	10.41	0.00125334744180775
8048205	3485	IGFBP2	rs17496232	2	0	38.87	4.52988952276163e-10
8048205	3485	IGFBP2	rs10203969	2	5.61716213713142e-06	29.35	6.04165166973092e-08
8048205	3485	IGFBP2	rs1525608	2	0.00167891716709895	16.65	4.49503085591241e-05
8129618	8876	VNN1	rs2300077	6	0	38.86	4.55315455650596e-10
8129618	8876	VNN1	rs3798792	6	0	38.86	4.55315455650596e-10
8129618	8876	VNN1	rs6936833	6	0	38.73	4.86671326869465e-10
8129618	8876	VNN1	rs2294757	6	0	35.32	2.79744544397941e-09
8129618	8876	VNN1	rs742516	6	6.75221849874519e-06	30.8	2.86037862058569e-08
8129618	8876	VNN1	rs2745426	6	6.54699999567115e-06	30.49	3.35591912508004e-08
8129618	8876	VNN1	rs3798793	6	6.10568213132651e-06	30.05	4.21048532735649e-08
8129618	8876	VNN1	rs2840808	6	2.15962366343553e-05	24.14	8.95801237216376e-07
8129618	8876	VNN1	rs6569819	6	6.18809585181057e-05	22.2	2.45673796468384e-06
8129618	8876	VNN1	rs909975	6	0.000148305020264827	20.62	5.60079502911592e-06
8129618	8876	VNN1	rs9385619	6	0.000364004136539076	19.42	1.04902723537853e-05
8129618	8876	VNN1	rs1569651	6	0.00488582634546652	14.72	0.000124716302348635
8129618	8876	VNN1	rs17061564	6	0.00626305780396654	14.24	0.000160913548981421
8129618	8876	VNN1	rs4549637	6	0.00687847337679718	14.05	0.000178013832267802
8129618	8876	VNN1	rs9389020	6	0.0119097065180195	12.98	0.000314835967711377
8129618	8876	VNN1	rs2745425	6	0.0151819904302703	12.5	0.000406952017444959
8129618	8876	VNN1	rs2064312	6	0.0256131251622109	11.4	0.000734441059785543
8129618	8876	VNN1	rs2294758	6	0.0282885793408442	11.2	0.000817973319994396
8129618	8876	VNN1	rs6569843	6	0.0285810037112341	11.17	0.000831306272542032
8129618	8876	VNN1	rs8192620	6	0.0384384941554507	10.53	0.00117452212467932
7945071	55572	FOXRED1	rs574198	11	0	38.78	4.74363346570998e-10
7945071	55572	FOXRED1	rs587891	11	0	38.78	4.74363346570998e-10
7945071	55572	FOXRED1	rs625413	11	0	38.78	4.74363346570998e-10
7945071	55572	FOXRED1	rs627911	11	0	37.59	8.72908507771501e-10
7945071	55572	FOXRED1	rs1786702	11	0	37.59	8.72908507771501e-10
7945071	55572	FOXRED1	rs530587	11	6.75928735210718e-06	30.81	2.84567652693151e-08
7945071	55572	FOXRED1	rs555228	11	4.51025163597401e-06	27.56	1.52295931570578e-07
7945071	55572	FOXRED1	rs637462	11	4.34899218681589e-06	27.23	1.80633993745543e-07
7945071	55572	FOXRED1	rs670154	11	3.93688546608599e-06	26.37	2.81884856518374e-07
7945071	55572	FOXRED1	rs611151	11	1.0843389732737e-05	25.65	4.092954884397e-07
7945071	55572	FOXRED1	rs567606	11	2.11715400407792e-05	23.95	9.88702923555984e-07
7945071	55572	FOXRED1	rs646358	11	2.20022524412422e-05	23.81	1.06328618716075e-06
7945071	55572	FOXRED1	rs11220409	11	3.32963578980031e-05	23.07	1.56209091952713e-06
7945071	55572	FOXRED1	rs583697	11	0.000129217168898529	20.79	5.12498672085842e-06
7945071	55572	FOXRED1	rs582037	11	0.00294395157983226	15.72	7.34434941662883e-05
7945071	55572	FOXRED1	rs601580	11	0.0061904229193527	14.26	0.000159212618609452
7945071	55572	FOXRED1	rs624259	11	0.012793809138429	12.83	0.00034110575560318
7945071	55572	FOXRED1	rs240542	11	0.0129136349772371	12.81	0.000344771570610167
7945071	55572	FOXRED1	rs2848583	11	0.0203767096861235	11.87	0.00057045412526219
7945071	55572	FOXRED1	rs629882	11	0.0232215895402947	11.6	0.000659518193691038
7945071	55572	FOXRED1	rs602735	11	0.0241712595389808	11.52	0.000688513896645078
7945071	55572	FOXRED1	rs683800	11	0.0267555729272553	11.31	0.000770907723704568
8106709	83734	ATG10	rs11748868	5	0	38.78	4.74363346570998e-10
8106709	83734	ATG10	rs10514237	5	0	33.89	5.83176764045846e-09
8106709	83734	ATG10	rs13184971	5	5.38922277656885e-06	28.99	7.27528961039361e-08
8106709	83734	ATG10	rs6875409	5	5.19247355426338e-06	28.71	8.40685006366786e-08
8106709	83734	ATG10	rs6884232	5	5.19247355426338e-06	28.71	8.40685006366786e-08
8106709	83734	ATG10	rs6888977	5	5.05242069307832e-06	28.47	9.51616366305266e-08
8106709	83734	ATG10	rs1485587	5	4.16534798828046e-06	26.84	2.21015023610636e-07
8106709	83734	ATG10	rs2897554	5	1.38080989708817e-05	25.26	5.0099144537083e-07
8106709	83734	ATG10	rs2406905	5	1.35403473789476e-05	25.12	5.38712266804329e-07
8106709	83734	ATG10	rs226202	5	2.11066812926382e-05	23.92	1.00423036233106e-06
8106709	83734	ATG10	rs6880209	5	2.11066812926382e-05	23.92	1.00423036233106e-06
8106709	83734	ATG10	rs862241	5	2.11066812926382e-05	23.92	1.00423036233106e-06
8106709	83734	ATG10	rs178957	5	2.37369309037651e-05	23.76	1.09126914943059e-06
8106709	83734	ATG10	rs10514231	5	0.000102362490905793	21.46	3.61286933768073e-06
8106709	83734	ATG10	rs4703857	5	0.000109529818688205	21.24	4.05218945987632e-06
8106709	83734	ATG10	rs4703859	5	0.000109529818688205	21.24	4.05218945987632e-06
8106709	83734	ATG10	rs1542596	5	0.000119433698404474	20.99	4.61686883210534e-06
8106709	83734	ATG10	rs11745641	5	0.000128642737909152	20.82	5.04533345195297e-06
8106709	83734	ATG10	rs2406911	5	0.000335099714725169	19.53	9.90321262136001e-06
8106709	83734	ATG10	rs4703537	5	0.000553796531233153	18.7	1.52982487216167e-05
8106709	83734	ATG10	rs12658320	5	0.000687660809805742	18.28	1.90698814981049e-05
8106709	83734	ATG10	rs542449	5	0.00070657433512287	18.23	1.95770811169703e-05
8106709	83734	ATG10	rs6880017	5	0.00133787035220721	17.07	3.60269399303486e-05
8106709	83734	ATG10	rs6886425	5	0.00169299273940505	16.63	4.542677833575e-05
8106709	83734	ATG10	rs12652358	5	0.00171571906794678	16.61	4.59083261923336e-05
8106709	83734	ATG10	rs1864182	5	0.00574028064413923	14.41	0.000147019515501453
7992293	79652	TMEM204	rs3784828	16	0	38.76	4.79248694912648e-10
7992293	79652	TMEM204	rs1016499	16	0	38.76	4.79248694912648e-10
7992293	79652	TMEM204	rs10903010	16	0	38.76	4.79248694912648e-10
7992293	79652	TMEM204	rs2235646	16	2.11516732444659e-05	23.94	9.93851799795664e-07
7992293	79652	TMEM204	rs9932984	16	2.11516732444659e-05	23.94	9.93851799795664e-07
7992293	79652	TMEM204	rs1057610	16	2.11516732444659e-05	23.94	9.93851799795664e-07
7992293	79652	TMEM204	rs9927202	16	0.000145151175876729	20.63	5.57161728293377e-06
7992293	79652	TMEM204	rs17135416	16	0.000145151175876729	20.63	5.57161728293377e-06
7992293	79652	TMEM204	rs2294625	16	0.000273497873849956	19.79	8.6433704300554e-06
7992293	79652	TMEM204	rs11648609	16	0.000273497873849956	19.79	8.6433704300554e-06
7992293	79652	TMEM204	rs3743511	16	0.0326697887823371	10.87	0.000977345299828185
7992293	79652	TMEM204	rs2745111	16	0.0431985008075522	10.27	0.00135210802890327
7894124	10921	RNPS1	rs155243	16	0	38.61	5.17530839307101e-10
7894124	10921	RNPS1	rs155247	16	5.37114315815813e-06	28.98	7.31294361051808e-08
7894124	10921	RNPS1	rs2238464	16	0.000635519122110335	18.39	1.80000168726494e-05
7894124	10921	RNPS1	rs161427	16	0.017134711776863	12.23	0.000470271984148325
7894124	10921	RNPS1	rs150929	16	0.017134711776863	12.23	0.000470271984148325
7894124	10921	RNPS1	rs150925	16	0.0185715532023979	12.06	0.000515152920191081
7985213	1138	CHRNA5	rs4887062	15	0	38.57	5.28246729815442e-10
7985213	1138	CHRNA5	rs12907966	15	0	38.57	5.28246729815442e-10
7985213	1138	CHRNA5	rs8053	15	0	37.34	9.92283738778182e-10
7985213	1138	CHRNA5	rs12906951	15	0	37.07	1.13963649243184e-09
7985213	1138	CHRNA5	rs12916483	15	0	37.07	1.13963649243184e-09
7985213	1138	CHRNA5	rs3813571	15	0	37.07	1.13963649243184e-09
7985213	1138	CHRNA5	rs4886571	15	0	37.07	1.13963649243184e-09
7985213	1138	CHRNA5	rs12915366	15	0	35.36	2.7405783605992e-09
7985213	1138	CHRNA5	rs6495306	15	9.73355784184239e-05	21.54	3.46524873430287e-06
7985213	1138	CHRNA5	rs680244	15	9.73355784184239e-05	21.54	3.46524873430287e-06
7985213	1138	CHRNA5	rs6495307	15	0.000714058823645907	18.21	1.97837357610947e-05
7985213	1138	CHRNA5	rs3743077	15	0.000714058823645907	18.21	1.97837357610947e-05
7985213	1138	CHRNA5	rs8034191	15	0.0035845703730339	15.33	9.02715124980124e-05
7985213	1138	CHRNA5	rs931794	15	0.0035845703730339	15.33	9.02715124980124e-05
7985213	1138	CHRNA5	rs2036527	15	0.0035845703730339	15.33	9.02715124980124e-05
7985213	1138	CHRNA5	rs11637635	15	0.0207964515509186	11.82	0.000585978600525646
7985213	1138	CHRNA5	rs615470	15	0.0207964515509186	11.82	0.000585978600525646
7985213	1138	CHRNA5	rs660652	15	0.0207964515509186	11.82	0.000585978600525646
7985213	1138	CHRNA5	rs11633223	15	0.0312256527964164	10.98	0.000921004299320653
7985213	1138	CHRNA5	rs7163730	15	0.0409422683926083	10.4	0.00126015313761034
7985213	1138	CHRNA5	rs472054	15	0.0433994286178194	10.26	0.00135945679989927
7996772	9057	SLC7A6	rs2863981	16	0	38.54	5.36429180242631e-10
7996772	9057	SLC7A6	rs9935025	16	0	38.54	5.36429180242631e-10
7996772	9057	SLC7A6	rs10852440	16	0	38.54	5.36429180242631e-10
7996772	9057	SLC7A6	rs1127773	16	0	34.2	4.97289535893742e-09
7996772	9057	SLC7A6	rs9933029	16	6.66365496811536e-06	30.65	3.09026600151471e-08
7996772	9057	SLC7A6	rs3743742	16	5.2596090433285e-06	28.78	8.10841262922798e-08
7996772	9057	SLC7A6	rs13336173	16	5.2596090433285e-06	28.78	8.10841262922798e-08
7996772	9057	SLC7A6	rs1968757	16	5.2596090433285e-06	28.78	8.10841262922798e-08
7996772	9057	SLC7A6	rs2035869	16	4.15443863451631e-06	26.82	2.23314194237112e-07
7996772	9057	SLC7A6	rs3785129	16	4.15443863451631e-06	26.82	2.23314194237112e-07
7996772	9057	SLC7A6	rs1124585	16	4.15443863451631e-06	26.82	2.23314194237112e-07
7996772	9057	SLC7A6	rs7190307	16	3.11501355675477e-05	23.31	1.37881268924602e-06
7996772	9057	SLC7A6	rs4783619	16	4.80845705361835e-05	22.35	2.27213051903961e-06
7996772	9057	SLC7A6	rs1122720	16	7.65137121108744e-05	21.98	2.75506487978207e-06
7996772	9057	SLC7A6	rs2863978	16	9.04207856758661e-05	21.69	3.20457459648394e-06
7996772	9057	SLC7A6	rs3803650	16	9.04207856758661e-05	21.69	3.20457459648394e-06
7996772	9057	SLC7A6	rs1868158	16	0.000224372199120741	20.1	7.34966757877055e-06
7996772	9057	SLC7A6	rs12599487	16	0.000248013147393004	19.87	8.28909502671446e-06
7996772	9057	SLC7A6	rs8056893	16	0.000544170394903784	18.72	1.51386312937944e-05
7996772	9057	SLC7A6	rs2307022	16	0.00239842746564472	16.07	6.10434633698428e-05
7996772	9057	SLC7A6	rs2863979	16	0.00361330664519684	15.31	9.12322771501236e-05
7996772	9057	SLC7A6	rs4381598	16	0.0202681118235383	11.88	0.000567399412997703
7996772	9057	SLC7A6	rs1530644	16	0.0390217965883671	10.5	0.001193745444872
7903457	55170	PRMT6	rs3108680	1	0	38.4	5.76323962851077e-10
7903457	55170	PRMT6	rs1762482	1	0	38.4	5.76323962851077e-10
7903457	55170	PRMT6	rs1730859	1	0	35.94	2.03488053343512e-09
7903457	55170	PRMT6	rs2232016	1	0	35.85	2.13108032972957e-09
7903457	55170	PRMT6	rs3861909	1	4.87623767837697e-06	28.23	1.07721947592859e-07
7903457	55170	PRMT6	rs9435334	1	1.31739548897651e-05	24.84	6.22913511223042e-07
7903457	55170	PRMT6	rs9435429	1	1.31739548897651e-05	24.84	6.22913511223042e-07
7903457	55170	PRMT6	rs11185037	1	0.0151819904302703	12.5	0.000406952017444959
7903457	55170	PRMT6	rs10494056	1	0.0151819904302703	12.5	0.000406952017444959
7903457	55170	PRMT6	rs17018185	1	0.0156224792029504	12.44	0.000420235783146286
7903457	55170	PRMT6	rs1881822	1	0.0190464348743483	12	0.00053200550513925
7903457	55170	PRMT6	rs1762506	1	0.0190464348743483	12	0.00053200550513925
7903457	55170	PRMT6	rs12032059	1	0.0195397553716874	11.95	0.00054647380609272
7903457	55170	PRMT6	rs10881455	1	0.0195397553716874	11.95	0.00054647380609272
7903457	55170	PRMT6	rs10494057	1	0.0195397553716874	11.95	0.00054647380609272
7903457	55170	PRMT6	rs4118325	1	0.0195397553716874	11.95	0.00054647380609272
7903457	55170	PRMT6	rs7543089	1	0.0195397553716874	11.95	0.00054647380609272
7903457	55170	PRMT6	rs3791185	1	0.0195397553716874	11.95	0.00054647380609272
7903457	55170	PRMT6	rs10785814	1	0.0195397553716874	11.95	0.00054647380609272
7903457	55170	PRMT6	rs6684571	1	0.0195397553716874	11.95	0.00054647380609272
7903457	55170	PRMT6	rs17443102	1	0.0413476867362491	10.38	0.00127387694652264
7903457	55170	PRMT6	rs9435337	1	0.0413476867362491	10.38	0.00127387694652264
7903457	55170	PRMT6	rs9435430	1	0.0413476867362491	10.38	0.00127387694652264
7903457	55170	PRMT6	rs4118326	1	0.0413476867362491	10.38	0.00127387694652264
8072817	11135	CDC42EP1	rs2235338	22	0	38.35	5.91280891660826e-10
8072817	11135	CDC42EP1	rs2281097	22	0	38.35	5.91280891660826e-10
8072817	11135	CDC42EP1	rs9610804	22	1.38869268846146e-05	25.32	4.85647012975873e-07
8072817	11135	CDC42EP1	rs2235336	22	1.38869268846146e-05	25.32	4.85647012975873e-07
8072817	11135	CDC42EP1	rs2076087	22	1.32325486065897e-05	24.86	6.16484119433418e-07
8072817	11135	CDC42EP1	rs5995463	22	0.000432130978004675	19.17	1.19577988616355e-05
8072817	11135	CDC42EP1	rs2076088	22	0.000520123796762836	18.79	1.45930269901545e-05
7928471	132	ADK	rs11596526	10	0	38.27	6.16024537972985e-10
7928471	132	ADK	rs1556822	10	6.36377599232599e-06	30.34	3.62571349756454e-08
7928471	132	ADK	rs1189553	10	2.16343167643995e-05	24.15	8.91161676950778e-07
7928471	132	ADK	rs2488088	10	2.16343167643995e-05	24.15	8.91161676950778e-07
7928471	132	ADK	rs1189555	10	2.14803792790007e-05	24.09	9.19364912398547e-07
7928471	132	ADK	rs7086415	10	3.25358384701851e-05	22.85	1.75149328669829e-06
7928471	132	ADK	rs2395097	10	3.25358384701851e-05	22.85	1.75149328669829e-06
7928471	132	ADK	rs2488089	10	0.000316895759600459	19.6	9.54691984523814e-06
7928471	132	ADK	rs839708	10	0.00042479548705287	19.22	1.16486573671996e-05
7928471	132	ADK	rs11001111	10	0.00682333922893929	14.07	0.000176130793385225
7928471	132	ADK	rs1538311	10	0.0117279165000178	13.01	0.000309831941764685
7928471	132	ADK	rs7924176	10	0.0253550386969506	11.42	0.000726576953246649
7928471	132	ADK	rs11000980	10	0.0486413213597429	10.02	0.00154849468130802
8043244	84913	ATOH8	rs4240202	2	0	38.23	6.2878246173319e-10
8043244	84913	ATOH8	rs10180451	2	0	38.23	6.2878246173319e-10
8043244	84913	ATOH8	rs11127	2	0	37.34	9.92283738778182e-10
8043244	84913	ATOH8	rs1866140	2	0	34.9	3.47080868172927e-09
8043244	84913	ATOH8	rs2164807	2	1.08637502937387e-05	25.66	4.07179993068411e-07
8043244	84913	ATOH8	rs7577293	2	2.12694918944972e-05	24	9.63357008643094e-07
8043244	84913	ATOH8	rs1030862	2	0.000454061846101429	19.05	1.27337773618243e-05
8043244	84913	ATOH8	rs934774	2	0.000747130527029226	18.14	2.05244396063452e-05
8043244	84913	ATOH8	rs12714149	2	0.000747130527029226	18.14	2.05244396063452e-05
8043244	84913	ATOH8	rs10188985	2	0.000944600756814405	17.55	2.79850783474348e-05
8043244	84913	ATOH8	rs751249	2	0.00148147225968948	16.88	3.98189422986146e-05
8043244	84913	ATOH8	rs1866138	2	0.00205861093492918	16.33	5.32148000349737e-05
8043244	84913	ATOH8	rs2366812	2	0.00231657341466958	16.13	5.91397730727361e-05
8043244	84913	ATOH8	rs13430978	2	0.0119097065180195	12.98	0.000314835967711377
8043244	84913	ATOH8	rs6759087	2	0.0167949789582704	12.27	0.000460298270945067
8043244	84913	ATOH8	rs4525696	2	0.0436003564280867	10.25	0.00136684600686612
7894341	23326	USP22	rs899335	17	0	38.16	6.5174867289926e-10
7894341	23326	USP22	rs1044414	17	0	38.16	6.5174867289926e-10
7894341	23326	USP22	rs3612	17	0	38.16	6.5174867289926e-10
7894341	23326	USP22	rs2291037	17	0	38.16	6.5174867289926e-10
7894341	23326	USP22	rs961004	17	0	37.22	1.05525943751514e-09
7894341	23326	USP22	rs7223388	17	5.2596090433285e-06	28.78	8.10841262922798e-08
7894341	23326	USP22	rs11867648	17	0.000114585527864324	21.06	4.45123700657179e-06
7894341	23326	USP22	rs11204328	17	0.00088922229607095	17.76	2.50596803285706e-05
7894341	23326	USP22	rs6587119	17	0.000941436259461406	17.56	2.7838290418707e-05
7894341	23326	USP22	rs11656064	17	0.0118529447679682	12.99	0.000313158969130093
7894341	23326	USP22	rs7209129	17	0.0136620402964647	12.71	0.000363705427761376
7894341	23326	USP22	rs899343	17	0.0423870334927623	10.33	0.00130885206134917
8126452	5190	PEX6	rs2395943	6	0	38.16	6.5174867289926e-10
8126452	5190	PEX6	rs9471976	6	0	34.48	4.30653697581957e-09
8126452	5190	PEX6	rs6941212	6	5.89172543927928e-06	29.75	4.91506301715826e-08
8126452	5190	PEX6	rs1129187	6	5.89172543927928e-06	29.75	4.91506301715826e-08
8126452	5190	PEX6	rs3763236	6	3.98839806580162e-06	26.51	2.62177422676745e-07
8126452	5190	PEX6	rs13199873	6	3.93688546608599e-06	26.37	2.81884856518374e-07
8126452	5190	PEX6	rs4711731	6	0.000639358869244561	18.38	1.80947336099303e-05
8126452	5190	PEX6	rs2234185	6	0.000728876737354007	18.18	2.00978342140874e-05
8126452	5190	PEX6	rs9462853	6	0.0253550386969506	11.42	0.000726576953246649
8126452	5190	PEX6	rs9381225	6	0.042821746726605	10.3	0.00133030209064682
7926821	84930	MASTL	rs3737055	10	0	38.07	6.82515036317939e-10
7926821	84930	MASTL	rs10829172	10	0	37.13	1.1051039207923e-09
7926821	84930	MASTL	rs1981296	10	0	37.13	1.1051039207923e-09
7926821	84930	MASTL	rs1557169	10	0	37.13	1.1051039207923e-09
7926821	84930	MASTL	rs10764686	10	0	37.13	1.1051039207923e-09
7926821	84930	MASTL	rs2297145	10	5.93684586431771e-06	29.85	4.66796880067584e-08
7926821	84930	MASTL	rs11015558	10	5.93684586431771e-06	29.85	4.66796880067584e-08
7926821	84930	MASTL	rs7910688	10	5.93684586431771e-06	29.85	4.66796880067584e-08
7926821	84930	MASTL	rs2274634	10	5.93684586431771e-06	29.85	4.66796880067584e-08
7926821	84930	MASTL	rs10829192	10	5.5556572050604e-06	29.21	6.49431611237935e-08
7926821	84930	MASTL	rs2780667	10	1.33759502539887e-05	24.96	5.85321459616545e-07
7926821	84930	MASTL	rs1148167	10	1.33759502539887e-05	24.96	5.85321459616545e-07
7926821	84930	MASTL	rs11015508	10	3.30956901308151e-05	22.99	1.62846274390609e-06
7926821	84930	MASTL	rs7902034	10	3.29894122645247e-05	22.95	1.66270208074482e-06
7926821	84930	MASTL	rs2800403	10	3.29894122645247e-05	22.95	1.66270208074482e-06
7926821	84930	MASTL	rs2780670	10	3.29894122645247e-05	22.95	1.66270208074482e-06
7926821	84930	MASTL	rs3737054	10	0.000134912832599006	20.73	5.28809983815292e-06
7926821	84930	MASTL	rs10764690	10	0.000330648735480151	19.56	9.74890933390823e-06
7926821	84930	MASTL	rs882475	10	0.000886221350735497	17.77	2.49283069914181e-05
7926821	84930	MASTL	rs6482601	10	0.0027057094926376	15.86	6.82051616396931e-05
7926821	84930	MASTL	rs4749220	10	0.00384581196609332	15.19	9.72168821505483e-05
7926821	84930	MASTL	rs11015492	10	0.00384581196609332	15.19	9.72168821505483e-05
7926821	84930	MASTL	rs11015501	10	0.00384581196609332	15.19	9.72168821505483e-05
7926821	84930	MASTL	rs11015603	10	0.00384581196609332	15.19	9.72168821505483e-05
7926821	84930	MASTL	rs788230	10	0.00849291871790381	13.64	0.000221417435262817
7926821	84930	MASTL	rs788201	10	0.00849291871790381	13.64	0.000221417435262817
8103834	175	AGA	rs4690522	4	0	38.02	7.00231474843615e-10
8103834	175	AGA	rs4690523	4	4.17795317581082e-06	26.86	2.18739578054214e-07
8103834	175	AGA	rs12499096	4	0.0243098621772483	11.51	0.000692227779118755
8022941	25941	TPGS2	rs1045781	18	0	37.98	7.14735573224065e-10
8022941	25941	TPGS2	rs2303510	18	0	34.56	4.13312758821456e-09
8022941	25941	TPGS2	rs2303509	18	0	34.56	4.13312758821456e-09
8022941	25941	TPGS2	rs12373339	18	0	34.36	4.58040853703999e-09
8022941	25941	TPGS2	rs4799887	18	0	34.28	4.77261315471001e-09
8022941	25941	TPGS2	rs754040	18	5.63531482840741e-06	29.37	5.97961892742077e-08
8022941	25941	TPGS2	rs561021	18	4.6872846472933e-06	27.87	1.29745946761053e-07
8022941	25941	TPGS2	rs9962453	18	4.16534798828046e-06	26.84	2.21015023610636e-07
8022941	25941	TPGS2	rs3744903	18	4.16534798828046e-06	26.84	2.21015023610636e-07
8022941	25941	TPGS2	rs879567	18	4.16534798828046e-06	26.84	2.21015023610636e-07
8022941	25941	TPGS2	rs4799431	18	7.76220426752793e-06	26.27	2.96864470190905e-07
8022941	25941	TPGS2	rs621834	18	0.000811424474411236	17.98	2.23238146749521e-05
8022941	25941	TPGS2	rs525374	18	0.00234413898862058	16.11	5.97676088690851e-05
8022941	25941	TPGS2	rs519309	18	0.0145941231471989	12.57	0.000391988579109066
8022941	25941	TPGS2	rs2433396	18	0.0268930478118588	11.3	0.000775070909245685
8022941	25941	TPGS2	rs1365510	18	0.0440081465579897	10.23	0.00138174663411341
8022941	25941	TPGS2	rs1147760	18	0.0495890871636281	9.97	0.00159111492317802
8022941	25941	TPGS2	rs7239554	18	0.0495890871636281	9.97	0.00159111492317802
8140144	155368	WBSCR27	rs4255023	7	0	37.93	7.33289420231976e-10
8140144	155368	WBSCR27	rs8629	7	0	37.93	7.33289420231976e-10
8140144	155368	WBSCR27	rs1127155	7	0	37.93	7.33289420231976e-10
8140144	155368	WBSCR27	rs9691413	7	0	37.93	7.33289420231976e-10
8140144	155368	WBSCR27	rs6968360	7	0	37.93	7.33289420231976e-10
8140144	155368	WBSCR27	rs13223593	7	0	37.47	9.28298949565654e-10
8140144	155368	WBSCR27	rs6949053	7	0	33.93	5.71309491799606e-09
8140144	155368	WBSCR27	rs11770024	7	0	32.71	1.06985395481562e-08
8140144	155368	WBSCR27	rs11767129	7	0	32.71	1.06985395481562e-08
8140144	155368	WBSCR27	rs13232536	7	0	32.13	1.44193442631995e-08
8140144	155368	WBSCR27	rs10232827	7	6.28565610581151e-06	30.2	3.89709467388044e-08
8140144	155368	WBSCR27	rs6460055	7	6.28565610581151e-06	30.2	3.89709467388044e-08
8140144	155368	WBSCR27	rs7455225	7	6.27547920701421e-06	30.19	3.9172403613465e-08
8140144	155368	WBSCR27	rs9647713	7	7.42623609117367e-06	25.82	3.74784758954664e-07
8140144	155368	WBSCR27	rs12536661	7	4.96811096920074e-05	22.33	2.2959170493287e-06
8140144	155368	WBSCR27	rs7796838	7	0.000228617519383147	20.01	7.70382300095381e-06
8140144	155368	WBSCR27	rs13244770	7	0.00262412681868141	15.92	6.60767862031001e-05
8140144	155368	WBSCR27	rs11767926	7	0.00262412681868141	15.92	6.60767862031001e-05
8140144	155368	WBSCR27	rs6460052	7	0.00329036422853734	15.51	8.20699357916233e-05
8140144	155368	WBSCR27	rs10266412	7	0.00329036422853734	15.51	8.20699357916233e-05
8140144	155368	WBSCR27	rs4484568	7	0.00329036422853734	15.51	8.20699357916233e-05
8140144	155368	WBSCR27	rs4131376	7	0.00329036422853734	15.51	8.20699357916233e-05
8140144	155368	WBSCR27	rs6979031	7	0.00329036422853734	15.51	8.20699357916233e-05
8140144	155368	WBSCR27	rs11763011	7	0.00806851140355435	13.73	0.000211056170604097
8140144	155368	WBSCR27	rs11764572	7	0.00928449503997828	13.45	0.000245006181879507
8140144	155368	WBSCR27	rs11979807	7	0.00928449503997828	13.45	0.000245006181879507
8116610	4835	NQO2	rs1049115	6	0	37.85	7.63983833194948e-10
8116610	4835	NQO2	rs4149369	6	0	37.85	7.63983833194948e-10
8116610	4835	NQO2	rs1885300	6	0	32.46	1.21671249982152e-08
8116610	4835	NQO2	rs1143684	6	0	31.13	2.41312894318962e-08
8116610	4835	NQO2	rs4959762	6	4.30947377993587e-06	27.15	1.88265199569723e-07
8116610	4835	NQO2	rs7775816	6	7.65280936515277e-06	26.14	3.17537327494236e-07
8116610	4835	NQO2	rs9328140	6	1.35487665125154e-05	25.13	5.35925933331538e-07
8116610	4835	NQO2	rs2070998	6	1.35356108677208e-05	25.11	5.4151312427192e-07
8116610	4835	NQO2	rs2071002	6	8.02084634981371e-05	21.86	2.93284164832157e-06
8116610	4835	NQO2	rs9378352	6	8.41329542141271e-05	21.83	2.97905615136232e-06
8116610	4835	NQO2	rs9503383	6	0.000106995561087273	21.37	3.78649970169047e-06
8116610	4835	NQO2	rs4149352	6	0.000112219871475918	21.11	4.33659173410368e-06
8116610	4835	NQO2	rs6918464	6	0.00154680958609662	16.79	4.17527513891979e-05
8116610	4835	NQO2	rs6920099	6	0.00154680958609662	16.79	4.17527513891979e-05
8116610	4835	NQO2	rs1040521	6	0.00154680958609662	16.79	4.17527513891979e-05
8116610	4835	NQO2	rs7774283	6	0.00154680958609662	16.79	4.17527513891979e-05
8116610	4835	NQO2	rs4149360	6	0.0017029256337888	16.62	4.56669141132053e-05
8116610	4835	NQO2	rs11242817	6	0.0017029256337888	16.62	4.56669141132053e-05
8116610	4835	NQO2	rs1885298	6	0.0017029256337888	16.62	4.56669141132053e-05
8116610	4835	NQO2	rs6955	6	0.00256721646423314	15.95	6.50377788222436e-05
8116610	4835	NQO2	rs2326106	6	0.00303286513781878	15.67	7.54108655586916e-05
8116610	4835	NQO2	rs9405188	6	0.0032054615341913	15.56	7.99277607281911e-05
8116610	4835	NQO2	rs7761969	6	0.00756432607991477	13.86	0.00019694590733498
8116610	4835	NQO2	rs11242820	6	0.00756432607991477	13.86	0.00019694590733498
8116610	4835	NQO2	rs318427	6	0.0100352591721531	13.31	0.000263994362950525
8116610	4835	NQO2	rs1054132	6	0.0110859530577899	13.12	0.000292160034659228
8160213	158219	TTC39B	rs686030	9	0	37.85	7.63983833194948e-10
8160213	158219	TTC39B	rs585002	9	0.000227755132130388	20.08	7.42692923710437e-06
8160213	158219	TTC39B	rs7023109	9	0.00182459881655183	16.52	4.81396072394149e-05
8160213	158219	TTC39B	rs7870745	9	0.00182459881655183	16.52	4.81396072394149e-05
8160213	158219	TTC39B	rs10962014	9	0.00547161083799772	14.5	0.000140159542629564
8160213	158219	TTC39B	rs12375629	9	0.00760827232247974	13.85	0.000197996736945992
8160213	158219	TTC39B	rs638491	9	0.00830355650291932	13.68	0.000216750607095685
8112615	8507	ENC1	rs10079609	5	0	37.83	7.71856371981508e-10
8112615	8507	ENC1	rs10942714	5	0	37.83	7.71856371981508e-10
8112615	8507	ENC1	rs1039320	5	0	37.83	7.71856371981508e-10
8112615	8507	ENC1	rs6864196	5	0	37.83	7.71856371981508e-10
8112615	8507	ENC1	rs10474420	5	0	32.28	1.33480194190492e-08
8112615	8507	ENC1	rs6895845	5	6.11495151500609e-06	30.06	4.18882864848163e-08
8112615	8507	ENC1	rs17645885	5	0.00204478661659499	16.34	5.29347402001487e-05
8112615	8507	ENC1	rs7704467	5	0.0128521984229245	12.82	0.000342933723418452
7998233	58986	TMEM8A	rs2071915	16	0	37.78	7.91894905554287e-10
7998233	58986	TMEM8A	rs11248931	16	0	37.78	7.91894905554287e-10
7998233	58986	TMEM8A	rs11641742	16	0	37.78	7.91894905554287e-10
7998233	58986	TMEM8A	rs3830160	16	0	36.31	1.68298105713186e-09
7998233	58986	TMEM8A	rs540	16	0	31.8	1.7089274371491e-08
7998233	58986	TMEM8A	rs3848368	16	5.78958781503553e-06	29.58	5.36557246173227e-08
7998233	58986	TMEM8A	rs7359414	16	1.06057437316126e-05	25.47	4.49315515004904e-07
7998233	58986	TMEM8A	rs1805105	16	0.000256946982890692	19.85	8.37627329535022e-06
7998233	58986	TMEM8A	rs7195617	16	0.000518780902130064	18.8	1.45167124992321e-05
7998233	58986	TMEM8A	rs1573736	16	0.000901896577670688	17.71	2.57270567339957e-05
7998233	58986	TMEM8A	rs11648458	16	0.00174256231614638	16.58	4.66402886979392e-05
7998233	58986	TMEM8A	rs11646942	16	0.0109667837486528	13.14	0.000289057857888992
7998233	58986	TMEM8A	rs11648673	16	0.0109667837486528	13.14	0.000289057857888992
7998233	58986	TMEM8A	rs413390	16	0.0227346133737107	11.64	0.000645486028195732
7998233	58986	TMEM8A	rs3842949	16	0.027988022467161	11.22	0.000809204950151468
7998233	58986	TMEM8A	rs3848361	16	0.027988022467161	11.22	0.000809204950151468
7969626	160897	GPR180	rs3897474	13	0	37.64	8.50817374092279e-10
7969626	160897	GPR180	rs9524559	13	0	37.64	8.50817374092279e-10
7969626	160897	GPR180	rs7339106	13	0	36.03	1.94302884996695e-09
7969626	160897	GPR180	rs7330873	13	0	36.03	1.94302884996695e-09
7969626	160897	GPR180	rs9524545	13	0	36.03	1.94302884996695e-09
7969626	160897	GPR180	rs7997035	13	0	36.03	1.94302884996695e-09
7969626	160897	GPR180	rs9301977	13	7.66239918092589e-06	26.16	3.1426538381163e-07
7969626	160897	GPR180	rs9561641	13	1.34475076992756e-05	25.01	5.70337422248015e-07
7994102	84516	DCTN5	rs34514	16	0	37.63	8.55190360926466e-10
7994102	84516	DCTN5	rs7588	16	0	37.63	8.55190360926466e-10
7994102	84516	DCTN5	rs35586	16	0	35.62	2.3981272626436e-09
7994102	84516	DCTN5	rs249869	16	0	31.93	1.59829535166176e-08
7994102	84516	DCTN5	rs26760	16	0	31.93	1.59829535166176e-08
7994102	84516	DCTN5	rs1610	16	2.37971821037752e-05	23.78	1.07998841111999e-06
7994102	84516	DCTN5	rs152454	16	2.37971821037752e-05	23.78	1.07998841111999e-06
7994102	84516	DCTN5	rs11642395	16	0.000104963419458388	21.4	3.72771187238708e-06
7994102	84516	DCTN5	rs11643602	16	0.000104963419458388	21.4	3.72771187238708e-06
7994102	84516	DCTN5	rs7187920	16	0.000104963419458388	21.4	3.72771187238708e-06
7994102	84516	DCTN5	rs120962	16	0.000104963419458388	21.4	3.72771187238708e-06
7994102	84516	DCTN5	rs11188	16	0.000530693933932778	18.75	1.49023357924277e-05
7994102	84516	DCTN5	rs13330119	16	0.000950522823103974	17.53	2.82809917898358e-05
7994102	84516	DCTN5	rs16940342	16	0.000950522823103974	17.53	2.82809917898358e-05
7994102	84516	DCTN5	rs26763	16	0.00176096606964797	16.56	4.71347713643552e-05
7994102	84516	DCTN5	rs420259	16	0.00222529865238992	16.2	5.69941162333185e-05
7994102	84516	DCTN5	rs3760109	16	0.0229730837489112	11.62	0.000652464011929462
7994102	84516	DCTN5	rs464162	16	0.027988022467161	11.22	0.000809204950151468
7994102	84516	DCTN5	rs3096146	16	0.027988022467161	11.22	0.000809204950151468
7994102	84516	DCTN5	rs459894	16	0.0481670430491513	10.04	0.00153177203545223
8070160	539	ATP5O	rs915574	21	0	37.57	8.81904939081293e-10
8070160	539	ATP5O	rs1573275	21	0	37.57	8.81904939081293e-10
8070160	539	ATP5O	rs2834291	21	0	33.1	8.75387215394172e-09
8070160	539	ATP5O	rs2834295	21	0	32.55	1.16165133121448e-08
8070160	539	ATP5O	rs2073370	21	0	31.32	2.18813848173445e-08
8070160	539	ATP5O	rs2040113	21	0.000764052471590117	18.08	2.11814674746334e-05
8070160	539	ATP5O	rs2834319	21	0.00123004340890994	17.17	3.41791678256345e-05
8070160	539	ATP5O	rs1108000	21	0.00238510551959502	16.08	6.07219543283723e-05
8070160	539	ATP5O	rs7282650	21	0.00552222756199792	14.48	0.000141655586856346
8070160	539	ATP5O	rs8130507	21	0.00906294729328275	13.5	0.00023856345402871
8070160	539	ATP5O	rs2282469	21	0.0132475650194781	12.76	0.000354110896172844
8070160	539	ATP5O	rs2282468	21	0.0136620402964647	12.71	0.000363705427761376
8070160	539	ATP5O	rs2284572	21	0.0153177120915132	12.48	0.000411332197233919
8070160	539	ATP5O	rs2254480	21	0.029591273497232	11.09	0.000867944844256991
8070160	539	ATP5O	rs3761353	21	0.035058748461564	10.73	0.00105412446503889
8070160	539	ATP5O	rs9977155	21	0.0382656231922453	10.54	0.00116818419869753
8070160	539	ATP5O	rs1109850	21	0.0405453554145393	10.42	0.00124657894129823
8070160	539	ATP5O	rs2834315	21	0.0444234800965003	10.21	0.00139681173438781
8070160	539	ATP5O	rs2834322	21	0.0495890871636281	9.97	0.00159111492317802
8083090	253461	ZBTB38	rs6440003	3	0	37.56	8.86437907990489e-10
8083090	253461	ZBTB38	rs6764769	3	0	37.56	8.86437907990489e-10
8083090	253461	ZBTB38	rs6763931	3	0	37.56	8.86437907990489e-10
8083090	253461	ZBTB38	rs724016	3	0	37.56	8.86437907990489e-10
8083090	253461	ZBTB38	rs2871960	3	0	37.56	8.86437907990489e-10
8083090	253461	ZBTB38	rs9846396	3	0	34.69	3.86612444899719e-09
8083090	253461	ZBTB38	rs7624084	3	0	31.41	2.08902201590538e-08
8083090	253461	ZBTB38	rs9822195	3	5.70214150128234e-06	29.41	5.8574612945657e-08
8083090	253461	ZBTB38	rs13099193	3	5.70214150128234e-06	29.41	5.8574612945657e-08
8083090	253461	ZBTB38	rs13091182	3	5.70214150128234e-06	29.41	5.8574612945657e-08
8083090	253461	ZBTB38	rs1346408	3	1.31739548897651e-05	24.84	6.22913511223042e-07
8083090	253461	ZBTB38	rs6784404	3	1.31739548897651e-05	24.84	6.22913511223042e-07
8083090	253461	ZBTB38	rs7613516	3	1.9464144186066e-05	24.7	6.69841743691314e-07
8083090	253461	ZBTB38	rs13095453	3	0.000128802153229419	20.83	5.01905941738709e-06
8083090	253461	ZBTB38	rs9838625	3	0.00106935696988582	17.36	3.09266692102128e-05
[truncated: 10,074 more rows]
