# Supplementary material for: Insight into Genotype-Phenotype Associations through eQTL Mapping in Multiple Cell Types in Health and Immune-Mediated Disease
Source: PLoS Genet. 2016 Mar 25;12(3):e1005908. doi: 10.1371/journal.pgen.1005908 (PMC4807835; doi:10.1371/journal.pgen.1005908)
Supplement: S1 Data — Compressed tarball containing a folder of eQTL summary statistics from each analysis. (GZ) [file pgen.1005908.s027.gz › S1_data/IBD_HV_all_cis_n65/Joint_n65_README.txt]

This folder contains tab-delimited .txt files with results from cis eQTL mapping using IBD patients and HVs for whom expression data was available in all cell types (n=65). PEER-adjusted expression data was used as the dependent variable. Disease status was used as a covariate. All significant (FDR<0.05) SNP-probeset associations are shown.
