# Supplementary material for: Insight into Genotype-Phenotype Associations through eQTL Mapping in Multiple Cell Types in Health and Immune-Mediated Disease
Source: PLoS Genet. 2016 Mar 25;12(3):e1005908. doi: 10.1371/journal.pgen.1005908 (PMC4807835; doi:10.1371/journal.pgen.1005908)
Supplement: S1 Data — Compressed tarball containing a folder of eQTL summary statistics from each analysis. (GZ) [file pgen.1005908.s027.gz › S1_data/IBD_HV_all_cis_n65/Joint_neutrophil_allcis_n65.txt]

PROBEID	ENTREZID	SYMBOL	snps	chr	fdr	scores	pval
7909318	722	C4BPA	rs3813948	1	0	49.23	2.27642497832022e-12
7909318	722	C4BPA	rs11120211	1	0	49.23	2.27642497832022e-12
7909318	722	C4BPA	rs17020983	1	0	49.23	2.27642497832022e-12
7909318	722	C4BPA	rs11120218	1	0	33.35	7.69778200865042e-09
7909318	722	C4BPA	rs2808470	1	4.03097110095077e-05	24.28	8.32995047547511e-07
8054356	84804	MFSD9	rs2732824	2	0	45.55	1.48791682193077e-11
8054356	84804	MFSD9	rs955915	2	0	45.55	1.48791682193077e-11
8054356	84804	MFSD9	rs7607987	2	0	36.85	1.27576089959404e-09
8054356	84804	MFSD9	rs11123946	2	0	36.85	1.27576089959404e-09
8054356	84804	MFSD9	rs2540299	2	0	34.52	4.21894014927433e-09
8054356	84804	MFSD9	rs2540290	2	0	34.52	4.21894014927433e-09
8054356	84804	MFSD9	rs10173702	2	0	28.92	7.54300401337169e-08
8054356	84804	MFSD9	rs6759290	2	0	27.51	1.5628434735249e-07
8054356	84804	MFSD9	rs2080292	2	0.000589944014510722	20.06	7.50500626135369e-06
8054356	84804	MFSD9	rs2080291	2	0.000589944014510722	20.06	7.50500626135369e-06
8054356	84804	MFSD9	rs2732822	2	0.000589944014510722	20.06	7.50500626135369e-06
8054356	84804	MFSD9	rs2540321	2	0.000589944014510722	20.06	7.50500626135369e-06
8054356	84804	MFSD9	rs2540319	2	0.00455525339580802	16.26	5.52173887760006e-05
8054356	84804	MFSD9	rs6757508	2	0.00588181932237744	15.77	7.15277464697272e-05
7912937	11240	PADI2	rs2235910	1	0	44.4	2.67687100272972e-11
7912937	11240	PADI2	rs737428	1	0	44.4	2.67687100272972e-11
7912937	11240	PADI2	rs2014725	1	0	42.26	7.99103599210696e-11
7912937	11240	PADI2	rs2076614	1	3.57165697692006e-05	24.94	5.91425017788252e-07
7912937	11240	PADI2	rs11203297	1	7.8105126416732e-05	23.33	1.36454991184655e-06
7912937	11240	PADI2	rs2016693	1	0.00450061648758203	16.3	5.40639514973283e-05
7912937	11240	PADI2	rs12408879	1	0.0231411472290068	12.87	0.000333891609336585
7912937	11240	PADI2	rs2076617	1	0.0297653136837518	12.32	0.000448130701041462
7912937	11240	PADI2	rs12073028	1	0.0449409324974575	11.4	0.000734441059785543
8112615	8507	ENC1	rs10079609	5	0	44.19	2.97999740617121e-11
8112615	8507	ENC1	rs10942714	5	0	44.19	2.97999740617121e-11
8112615	8507	ENC1	rs1039320	5	0	44.19	2.97999740617121e-11
8112615	8507	ENC1	rs6864196	5	0	44.19	2.97999740617121e-11
8112615	8507	ENC1	rs10474420	5	0	41.51	1.17269526831641e-10
8112615	8507	ENC1	rs6895845	5	0	37.51	9.09455087636081e-10
8112615	8507	ENC1	rs17645885	5	1.15620966776536e-05	27.01	2.02405611531074e-07
8112615	8507	ENC1	rs7704467	5	0.0119598267736564	14.31	0.000155039077744762
7950447	143570	XRRA1	rs4483614	11	0	44.14	3.05709572273821e-11
7950447	143570	XRRA1	rs2298746	11	0	44.14	3.05709572273821e-11
7950447	143570	XRRA1	rs3814726	11	0	40.92	1.58589840460673e-10
7950447	143570	XRRA1	rs4944961	11	0	38.14	6.58463385920679e-10
7950447	143570	XRRA1	rs10899060	11	0	37.52	9.04804269861409e-10
7950447	143570	XRRA1	rs4387374	11	0	36.9	1.24345948860194e-09
7950447	143570	XRRA1	rs590105	11	0.00097594793931583	19.21	1.17098368976801e-05
7950447	143570	XRRA1	rs2033532	11	0.00178891598950723	18.11	2.08503536905099e-05
7950447	143570	XRRA1	rs9444	11	0.00178891598950723	18.11	2.08503536905099e-05
7950447	143570	XRRA1	rs1292895	11	0.00189568264838213	18.05	2.15178643781202e-05
7950447	143570	XRRA1	rs529488	11	0.00189568264838213	18.05	2.15178643781202e-05
7950447	143570	XRRA1	rs594144	11	0.0246552702298613	12.73	0.00035983654358314
7950447	143570	XRRA1	rs488115	11	0.0385060760370304	11.75	0.000608432381673357
7904314	8458	TTF2	rs3754109	1	0	43.71	3.80820924897389e-11
7904314	8458	TTF2	rs2274253	1	0	43.71	3.80820924897389e-11
7904314	8458	TTF2	rs1004986	1	0.000430468828129426	20.53	5.87039425151655e-06
7904314	8458	TTF2	rs2244501	1	0.000430468828129426	20.53	5.87039425151655e-06
7904314	8458	TTF2	rs2477725	1	0.0123140063219528	14.24	0.000160913548981421
7904314	8458	TTF2	rs1289663	1	0.0176981538515721	13.46	0.000243703757206372
7904314	8458	TTF2	rs1289658	1	0.0176981538515721	13.46	0.000243703757206372
7904314	8458	TTF2	rs12118664	1	0.0261325832628399	12.61	0.000383688505315911
8102214	9061	PAPSS1	rs2522420	4	0	43.62	3.98743068211793e-11
8102214	9061	PAPSS1	rs2726207	4	0	42.12	8.584076365141e-11
8102214	9061	PAPSS1	rs13110240	4	0	42	9.12734179928921e-11
8102214	9061	PAPSS1	rs11732603	4	0	35.56	2.47314159640101e-09
8102214	9061	PAPSS1	rs2189158	4	0	28.34	1.01771169403662e-07
8102214	9061	PAPSS1	rs12502059	4	0.02997859865643	12.3	0.000452958293923552
7995539	64127	NOD2	rs1981760	16	0	42.92	5.70246889942148e-11
7995539	64127	NOD2	rs7202124	16	0	42.1	8.67231911287658e-11
7995539	64127	NOD2	rs2111234	16	0	32.83	1.00580569935003e-08
7995539	64127	NOD2	rs2302759	16	0.00271391814460883	17.41	3.01236967290496e-05
7995539	64127	NOD2	rs1109863	16	0.0473966575441479	11.28	0.000783465565415074
8171834	6133	RPL9	rs4975017	4	0	42.78	6.12552344087249e-11
8171834	6133	RPL9	rs10517522	4	0	42.28	7.90973198308521e-11
8171834	6133	RPL9	rs17618369	4	0	35.7	2.30164012660366e-09
8171834	6133	RPL9	rs1048140	4	0.000144686416576046	22.66	1.93351297977599e-06
8171834	6133	RPL9	rs11940694	4	0.000516364101984859	20.23	6.86675914658293e-06
8171834	6133	RPL9	rs6817264	4	0.0030968537748276	17.15	3.45409413692751e-05
8171834	6133	RPL9	rs13129975	4	0.00378671367245151	16.7	4.37809984773183e-05
8171834	6133	RPL9	rs13135439	4	0.00487363679531241	16.13	5.91397730727361e-05
8171834	6133	RPL9	rs13149518	4	0.00487363679531241	16.13	5.91397730727361e-05
8171834	6133	RPL9	rs936380	4	0.00649646887830385	15.54	8.07777967551674e-05
8171834	6133	RPL9	rs2687965	4	0.0157846083675224	13.69	0.000215599466954777
8171834	6133	RPL9	rs2608830	4	0.0215049339832383	13.05	0.000303284407545946
8171834	6133	RPL9	rs1450	4	0.0350989804704724	11.95	0.00054647380609272
8171834	6133	RPL9	rs6844176	4	0.0400796253974615	11.66	0.000638583409205457
8171834	6133	RPL9	rs2687964	4	0.0498136573455026	11.17	0.000831306272542032
8099887	6133	RPL9	rs4975017	4	0	42.43	7.32577030147375e-11
8099887	6133	RPL9	rs10517522	4	0	41.97	9.26845303753893e-11
8099887	6133	RPL9	rs17618369	4	0	35.48	2.57682857686128e-09
8099887	6133	RPL9	rs1048140	4	0.000124298059715368	22.72	1.87407131181952e-06
8099887	6133	RPL9	rs11940694	4	0.000549743250383729	20.16	7.12268972091577e-06
8099887	6133	RPL9	rs6817264	4	0.00240662951406676	17.67	2.62737951298483e-05
8099887	6133	RPL9	rs13129975	4	0.00328799503827868	17.02	3.69881528485527e-05
8099887	6133	RPL9	rs13135439	4	0.00452881861100542	16.29	5.43500193823572e-05
8099887	6133	RPL9	rs13149518	4	0.00452881861100542	16.29	5.43500193823572e-05
8099887	6133	RPL9	rs936380	4	0.00522097430808707	15.99	6.36779495337939e-05
8099887	6133	RPL9	rs2687965	4	0.0154450454128688	13.74	0.000209935497613947
8099887	6133	RPL9	rs2608830	4	0.0217142619821327	13.02	0.000308181815531849
8099887	6133	RPL9	rs1450	4	0.0350989804704724	11.95	0.00054647380609272
8099887	6133	RPL9	rs6844176	4	0.0373254109201556	11.82	0.000585978600525646
8099887	6133	RPL9	rs2687964	4	0.0485693713038546	11.23	0.0008048564483426
7990898	6133	RPL9	rs4975017	4	0	42.26	7.99103599210696e-11
7990898	6133	RPL9	rs10517522	4	0	41.73	1.0478869952976e-10
7990898	6133	RPL9	rs17618369	4	0	35.47	2.5900918578353e-09
7990898	6133	RPL9	rs1048140	4	0.000153503154681562	22.5	2.10143595601244e-06
7990898	6133	RPL9	rs11940694	4	0.000616680333734617	19.99	7.78482248429237e-06
7990898	6133	RPL9	rs6817264	4	0.00317257315856364	17.11	3.52760766999291e-05
7990898	6133	RPL9	rs13129975	4	0.00410257027098851	16.55	4.73839859241042e-05
7990898	6133	RPL9	rs13135439	4	0.00634906485203739	15.58	7.90867233879211e-05
7990898	6133	RPL9	rs13149518	4	0.00634906485203739	15.58	7.90867233879211e-05
7990898	6133	RPL9	rs936380	4	0.00652743346524131	15.53	8.1206219545145e-05
7990898	6133	RPL9	rs2687965	4	0.0172885468504093	13.5	0.00023856345402871
7990898	6133	RPL9	rs2608830	4	0.0239363669454714	12.79	0.000348477119246869
7990898	6133	RPL9	rs1450	4	0.0371854998227737	11.83	0.000582839943179275
7990898	6133	RPL9	rs6844176	4	0.0494144724527656	11.19	0.000822393451581314
7990949	6133	RPL9	rs4975017	4	0	41.92	9.50850807135868e-11
7990949	6133	RPL9	rs10517522	4	0	41.4	1.24057387071475e-10
7990949	6133	RPL9	rs17618369	4	0	35.22	2.9448368154556e-09
7990949	6133	RPL9	rs1048140	4	0.000203247226213778	22.1	2.5880974423238e-06
7990949	6133	RPL9	rs11940694	4	0.000578119663192909	20.12	7.2732127335214e-06
7990949	6133	RPL9	rs6817264	4	0.00354008514697069	16.84	4.06670421025167e-05
7990949	6133	RPL9	rs13129975	4	0.0045660813194267	16.25	5.55095944807408e-05
7990949	6133	RPL9	rs13135439	4	0.0062435749025182	15.62	7.74312620043824e-05
7990949	6133	RPL9	rs13149518	4	0.0062435749025182	15.62	7.74312620043824e-05
7990949	6133	RPL9	rs936380	4	0.00726413147384336	15.33	9.02715124980124e-05
7990949	6133	RPL9	rs2687965	4	0.0208557507629685	13.11	0.000293723687659695
7990949	6133	RPL9	rs2608830	4	0.0285388452508227	12.42	0.000424760239759923
7990949	6133	RPL9	rs1450	4	0.0426042229944345	11.51	0.000692227779118755
7990949	6133	RPL9	rs6844176	4	0.0491633323294538	11.2	0.000817973319994396
7895878	6133	RPL9	rs4975017	4	0	41.91	9.55726083065679e-11
7895878	6133	RPL9	rs10517522	4	0	41.54	1.15483690746723e-10
7895878	6133	RPL9	rs17618369	4	0	38.05	6.89547112828089e-10
7895878	6133	RPL9	rs1048140	4	0.000318499709134941	21.21	4.11611313919612e-06
7895878	6133	RPL9	rs13129975	4	0.00266100634555009	17.44	2.96520043792747e-05
7895878	6133	RPL9	rs11940694	4	0.00340055591283633	16.91	3.91945548233263e-05
7895878	6133	RPL9	rs936380	4	0.00597385634056835	15.73	7.30562589109567e-05
7895878	6133	RPL9	rs2687965	4	0.00750685419863135	15.26	9.36794503364313e-05
7895878	6133	RPL9	rs1450	4	0.018611429062136	13.34	0.000259804348918242
7895878	6133	RPL9	rs13135439	4	0.0231411472290068	12.87	0.000333891609336585
7895878	6133	RPL9	rs13149518	4	0.0231411472290068	12.87	0.000333891609336585
7895878	6133	RPL9	rs6817264	4	0.0445706881729353	11.42	0.000726576953246649
7895878	6133	RPL9	rs749915	4	0.0496253940589019	11.18	0.000826837724550976
7959039	26259	FBXW8	rs7294919	12	0	41.64	1.09725191075539e-10
7959039	26259	FBXW8	rs7315280	12	0	29.53	5.50578601519061e-08
7959039	26259	FBXW8	rs7132910	12	0	27.92	1.264361085526e-07
7959039	26259	FBXW8	rs4766810	12	0.00286025947815509	17.3	3.19186852111402e-05
7959039	26259	FBXW8	rs4767469	12	0.00362316312201631	16.78	4.19733655902495e-05
7959039	26259	FBXW8	rs884378	12	0.00428069864631911	16.42	5.07469578784931e-05
7959039	26259	FBXW8	rs7972948	12	0.00428069864631911	16.42	5.07469578784931e-05
7959039	26259	FBXW8	rs9669553	12	0.00428069864631911	16.42	5.07469578784931e-05
7959039	26259	FBXW8	rs4767492	12	0.0450658585354879	11.39	0.00073840530611424
8137271	26	AOC1	rs7806458	7	0	41.24	1.34638893744003e-10
8137271	26	AOC1	rs3173833	7	0	29.65	5.17526297574231e-08
8137271	26	AOC1	rs2302479	7	0	28	1.21315450836607e-07
8137271	26	AOC1	rs17173596	7	0.00693433207475029	15.43	8.56182342045027e-05
8137271	26	AOC1	rs12669824	7	0.00823111167973252	15.07	0.000103596706164995
8137271	26	AOC1	rs4725360	7	0.00829653925103311	15.05	0.000104700256636431
8137271	26	AOC1	rs10265670	7	0.00860076091116306	14.97	0.000109234061414674
8137271	26	AOC1	rs4725363	7	0.00860076091116306	14.97	0.000109234061414674
8137271	26	AOC1	rs2072443	7	0.00983915608196263	14.7	0.000126046450120814
8137271	26	AOC1	rs10266177	7	0.0126140438814296	14.19	0.000165246379252446
8137271	26	AOC1	rs10281675	7	0.031547428176313	12.18	0.000483046442455434
8137271	26	AOC1	rs7803700	7	0.0347393143032457	11.98	0.000537745839636684
8073752	55007	FAM118A	rs104664	22	0	40.56	1.90670214565835e-10
8073752	55007	FAM118A	rs3827393	22	0	40.56	1.90670214565835e-10
8073752	55007	FAM118A	rs3747240	22	0	40.56	1.90670214565835e-10
8073752	55007	FAM118A	rs6006992	22	0	40.56	1.90670214565835e-10
8073752	55007	FAM118A	rs470062	22	0	40.56	1.90670214565835e-10
8073752	55007	FAM118A	rs136584	22	0	37.58	8.77395178669914e-10
8073752	55007	FAM118A	rs226503	22	0	36.16	1.81763359692965e-09
8073752	55007	FAM118A	rs5764726	22	0.0252690790946295	12.69	0.00036761627064854
8133114	154807	VKORC1L1	rs35735127	7	0	40.45	2.01712449389681e-10
8133114	154807	VKORC1L1	rs13236109	7	0	40.45	2.01712449389681e-10
8133114	154807	VKORC1L1	rs35391607	7	0	40.45	2.01712449389681e-10
8133114	154807	VKORC1L1	rs6949812	7	0	40.45	2.01712449389681e-10
8133114	154807	VKORC1L1	rs2961102	7	0	40.45	2.01712449389681e-10
8133114	154807	VKORC1L1	rs1039664	7	0	40.45	2.01712449389681e-10
8133114	154807	VKORC1L1	rs34466769	7	1.15784069317478e-05	27.02	2.01361191113556e-07
8133114	154807	VKORC1L1	rs420880	7	0.0473966575441479	11.28	0.000783465565415074
8075089	24144	TFIP11	rs2097470	22	0	40.16	2.33990628194595e-10
8075089	24144	TFIP11	rs1046453	22	0	34.51	4.24067064257353e-09
8075089	24144	TFIP11	rs3747129	22	0	34.51	4.24067064257353e-09
8043218	10713	USP39	rs7316	2	0	40.03	2.50092267381772e-10
8043218	10713	USP39	rs2232739	2	0	35.36	2.7405783605992e-09
8043218	10713	USP39	rs6756074	2	0.0130337018180843	14.1	0.000173343782164112
7939184	55346	TCP11L1	rs1033717	11	0	39.9	2.67303201630396e-10
7939184	55346	TCP11L1	rs7127111	11	0	39.9	2.67303201630396e-10
7939184	55346	TCP11L1	rs10836020	11	0	39.9	2.67303201630396e-10
7939184	55346	TCP11L1	rs7127229	11	0	31.41	2.08902201590538e-08
7939184	55346	TCP11L1	rs966191	11	0.000496691752785435	20.3	6.62005839055237e-06
7939184	55346	TCP11L1	rs2273536	11	0.000496691752785435	20.3	6.62005839055237e-06
7939184	55346	TCP11L1	rs1064005	11	0.000496691752785435	20.3	6.62005839055237e-06
7939184	55346	TCP11L1	rs6484637	11	0.000496691752785435	20.3	6.62005839055237e-06
7939184	55346	TCP11L1	rs11826269	11	0.000589944014510722	20.06	7.50500626135369e-06
7939184	55346	TCP11L1	rs4755351	11	0.000589944014510722	20.06	7.50500626135369e-06
7939184	55346	TCP11L1	rs7926030	11	0.000870842646623646	19.46	1.02728583053231e-05
7939184	55346	TCP11L1	rs2273549	11	0.0373254109201556	11.82	0.000585978600525646
7970999	23111	SPG20	rs9547387	13	0	39.81	2.79908305576491e-10
7970999	23111	SPG20	rs912927	13	0	38.1	6.72101314727908e-10
7970999	23111	SPG20	rs9547063	13	0	38.1	6.72101314727908e-10
7970999	23111	SPG20	rs1998800	13	0	38.1	6.72101314727908e-10
7970999	23111	SPG20	rs9566086	13	0	33.66	6.56365836837472e-09
7970999	23111	SPG20	rs1410625	13	0	31.92	1.60654469591533e-08
7970999	23111	SPG20	rs9575700	13	0.0002253599901764	21.91	2.85741030524158e-06
7970999	23111	SPG20	rs3736919	13	0.000227977613874354	21.89	2.88734641850805e-06
7970999	23111	SPG20	rs9566123	13	0.000288103105906742	21.46	3.61286933768073e-06
7970999	23111	SPG20	rs1935099	13	0.000377678818192476	20.78	5.15181730619066e-06
7970999	23111	SPG20	rs4132904	13	0.00133426614444395	18.72	1.51386312937944e-05
7970999	23111	SPG20	rs11147610	13	0.00133426614444395	18.72	1.51386312937944e-05
7970999	23111	SPG20	rs9576040	13	0.0023726344833096	17.71	2.57270567339957e-05
7970999	23111	SPG20	rs2282411	13	0.00239820549837781	17.68	2.61360255358085e-05
7970999	23111	SPG20	rs9547491	13	0.0302692344484671	12.27	0.000460298270945067
7970999	23111	SPG20	rs9547457	13	0.0468010519980771	11.31	0.000770907723704568
8008754	5889	RAD51C	rs16943176	17	0	39.75	2.88640608990089e-10
8008754	5889	RAD51C	rs17222691	17	0	39.75	2.88640608990089e-10
8008754	5889	RAD51C	rs17822908	17	0	39.75	2.88640608990089e-10
8008754	5889	RAD51C	rs9303399	17	0	36.58	1.46527413590563e-09
8008754	5889	RAD51C	rs9303401	17	0	36.54	1.49565299677271e-09
8008754	5889	RAD51C	rs12946522	17	0	34.12	5.18159518783335e-09
8008754	5889	RAD51C	rs12936097	17	0.00378671367245151	16.7	4.37809984773183e-05
7915468	374969	CCDC23	rs323719	1	0	39.7	2.9612550672479e-10
7915468	374969	CCDC23	rs33953680	1	0	39.7	2.9612550672479e-10
7915468	374969	CCDC23	rs323720	1	0	37.17	1.08266622320405e-09
7915468	374969	CCDC23	rs11210712	1	0	33.59	6.80416359924342e-09
7915468	374969	CCDC23	rs17385526	1	0	33.59	6.80416359924342e-09
7915468	374969	CCDC23	rs11210721	1	0	33.59	6.80416359924342e-09
7915468	374969	CCDC23	rs1108734	1	0	33.59	6.80416359924342e-09
7915468	374969	CCDC23	rs33950227	1	0	33.59	6.80416359924342e-09
7915468	374969	CCDC23	rs7548008	1	0.000153906463270199	22.48	2.12343003933357e-06
7915468	374969	CCDC23	rs12406279	1	0.000186704231070042	22.21	2.44397561359942e-06
7915468	374969	CCDC23	rs9960	1	0.00138366336015084	18.63	1.58703403456554e-05
7915468	374969	CCDC23	rs6685920	1	0.0100172587387282	14.65	0.000129434644072252
7915468	374969	CCDC23	rs4660234	1	0.0212055237300103	13.08	0.000298465454698795
7915468	374969	CCDC23	rs17382631	1	0.0221660958879063	12.97	0.000316522021639725
7915468	374969	CCDC23	rs17381767	1	0.0285388452508227	12.42	0.000424760239759923
7894341	23326	USP22	rs899335	17	0	39.68	2.99173594175092e-10
7894341	23326	USP22	rs1044414	17	0	39.68	2.99173594175092e-10
7894341	23326	USP22	rs3612	17	0	39.68	2.99173594175092e-10
7894341	23326	USP22	rs2291037	17	0	39.68	2.99173594175092e-10
7894341	23326	USP22	rs961004	17	0	35.8	2.186478960523e-09
7894341	23326	USP22	rs7223388	17	0	27.51	1.5628434735249e-07
7894341	23326	USP22	rs6587119	17	3.49021527781008e-05	24.75	6.52688009839115e-07
7894341	23326	USP22	rs899343	17	0.00527039915536031	15.97	6.43542517660351e-05
7894341	23326	USP22	rs11867648	17	0.00616527039250584	15.65	7.62125813761949e-05
7894341	23326	USP22	rs11204328	17	0.016946489270893	13.55	0.000232291423450961
8129363	51020	HDDC2	rs1040803	6	0	39.45	3.36567735913468e-10
8129363	51020	HDDC2	rs9388421	6	0	30.21	3.87705278191905e-08
8129363	51020	HDDC2	rs2275623	6	0	29.95	4.43331889553729e-08
8129363	51020	HDDC2	rs9482644	6	0	28.77	8.15038766034471e-08
8129363	51020	HDDC2	rs3823219	6	0.000250665352711136	21.78	3.05770979643816e-06
8129363	51020	HDDC2	rs6935961	6	0.000286489431055233	21.43	3.66983985864016e-06
8129363	51020	HDDC2	rs481706	6	0.00039907189703443	20.65	5.51371867001708e-06
8129363	51020	HDDC2	rs564373	6	0.000932114300014408	19.28	1.12882616089956e-05
8129363	51020	HDDC2	rs9388416	6	0.00165911588216121	18.25	1.93725949219694e-05
8129363	51020	HDDC2	rs474688	6	0.00207710220916781	17.94	2.27979044132225e-05
8129363	51020	HDDC2	rs9491360	6	0.00410427172579398	16.54	4.76345253572963e-05
8129363	51020	HDDC2	rs12523848	6	0.00410427172579398	16.54	4.76345253572963e-05
8129363	51020	HDDC2	rs9482645	6	0.00764974764282057	15.23	9.51793512722262e-05
8129363	51020	HDDC2	rs506824	6	0.0206179221595465	13.13	0.000290604773230187
8129363	51020	HDDC2	rs9482647	6	0.0261325832628399	12.61	0.000383688505315911
7894324	6133	RPL9	rs4975017	4	0	39.41	3.43533176260434e-10
7894324	6133	RPL9	rs10517522	4	0	38.58	5.2554710907839e-10
7894324	6133	RPL9	rs17618369	4	0	34.82	3.61639287591463e-09
7894324	6133	RPL9	rs11940694	4	0.00034069033326207	20.98	4.64103018375826e-06
7894324	6133	RPL9	rs1048140	4	0.00313155520744433	17.13	3.4906563926596e-05
7894324	6133	RPL9	rs13135439	4	0.00937752571546465	14.81	0.000118903320757354
7894324	6133	RPL9	rs13149518	4	0.00937752571546465	14.81	0.000118903320757354
7894324	6133	RPL9	rs13129975	4	0.023340948124112	12.85	0.000337479243759468
7894324	6133	RPL9	rs6817264	4	0.0485693713038546	11.23	0.0008048564483426
7983594	1854	DUT	rs964611	15	0	39.14	3.94478581070646e-10
7983594	1854	DUT	rs2279366	15	0	37.07	1.13963649243184e-09
7983594	1854	DUT	rs8032357	15	0	36.58	1.46527413590563e-09
7983594	1854	DUT	rs12592155	15	0	36.58	1.46527413590563e-09
7983594	1854	DUT	rs4775749	15	0	36.33	1.66579875847529e-09
7983594	1854	DUT	rs8039653	15	0	34.55	4.15441545705668e-09
7983594	1854	DUT	rs12441867	15	0	33.96	5.62568018368214e-09
7983594	1854	DUT	rs4775748	15	0	33.92	5.74253442063519e-09
7983594	1854	DUT	rs12917438	15	0	33.92	5.74253442063519e-09
7983594	1854	DUT	rs8034192	15	0	33.7	6.43006877508121e-09
7983594	1854	DUT	rs8032420	15	0	33.7	6.43006877508121e-09
7983594	1854	DUT	rs6493317	15	0	33.7	6.43006877508121e-09
7983594	1854	DUT	rs6493318	15	0	33.7	6.43006877508121e-09
7983594	1854	DUT	rs8040405	15	0	33.7	6.43006877508121e-09
7983594	1854	DUT	rs10152424	15	0	33.7	6.43006877508121e-09
7983594	1854	DUT	rs3784621	15	0	32.77	1.03733484592513e-08
7983594	1854	DUT	rs4775754	15	0	32.77	1.03733484592513e-08
7983594	1854	DUT	rs6493316	15	0	31.29	2.22221336938438e-08
7983594	1854	DUT	rs3784616	15	0	31.29	2.22221336938438e-08
7983594	1854	DUT	rs6493311	15	0	30.18	3.93749038297716e-08
7983594	1854	DUT	rs1531916	15	1.19456276190852e-05	27.14	1.89241545622373e-07
7983594	1854	DUT	rs1426721	15	1.11201465783772e-05	26.74	2.32753126940342e-07
7983594	1854	DUT	rs11070629	15	6.66380215405944e-05	23.6	1.1858751622364e-06
7983594	1854	DUT	rs11633336	15	6.66380215405944e-05	23.6	1.1858751622364e-06
7983594	1854	DUT	rs2279369	15	9.47422434520695e-05	22.86	1.74240421026377e-06
7983594	1854	DUT	rs12593807	15	9.47422434520695e-05	22.86	1.74240421026377e-06
7983594	1854	DUT	rs6493314	15	9.47422434520695e-05	22.86	1.74240421026377e-06
7983594	1854	DUT	rs17350938	15	9.47422434520695e-05	22.86	1.74240421026377e-06
7983594	1854	DUT	rs11637235	15	0.000371975542620276	20.8	5.09829637343731e-06
7983594	1854	DUT	rs959324	15	0.00116438726138544	18.94	1.34894474231705e-05
7983594	1854	DUT	rs919129	15	0.00410257027098851	16.55	4.73839859241042e-05
7960832	170482	CLEC4C	rs6488608	12	0	38.71	4.91683581481915e-10
7960832	170482	CLEC4C	rs12310416	12	0	38.71	4.91683581481915e-10
7960832	170482	CLEC4C	rs10744034	12	8.4440590029186e-05	23.24	1.42992028161972e-06
7960832	170482	CLEC4C	rs1894823	12	0.000984253066572525	19.18	1.18953183557073e-05
7960832	170482	CLEC4C	rs7300836	12	0.0025895064449891	17.51	2.85800497611501e-05
7960832	170482	CLEC4C	rs11835452	12	0.0203470530192108	13.16	0.000285988884782385
8119427	285852	TREML4	rs1872241	6	0	38.6	5.20189234403756e-10
8119427	285852	TREML4	rs9369265	6	0	38.6	5.20189234403756e-10
8119427	285852	TREML4	rs2101269	6	0	38.6	5.20189234403756e-10
8119427	285852	TREML4	rs7769759	6	0	38.6	5.20189234403756e-10
8119427	285852	TREML4	rs9349180	6	0	35.74	2.25486418423378e-09
8119427	285852	TREML4	rs1968871	6	0	34.07	5.31646400381089e-09
8119427	285852	TREML4	rs9381042	6	0.00328023669673464	17.03	3.67938696528001e-05
8119427	285852	TREML4	rs1982756	6	0.00997561730576251	14.66	0.000128749747711223
8119427	285852	TREML4	rs2253676	6	0.0119049344490742	14.32	0.000154217682550425
8119427	285852	TREML4	rs2803496	6	0.0119049344490742	14.32	0.000154217682550425
8119427	285852	TREML4	rs3807040	6	0.022522647601075	12.94	0.000321635010872824
8072989	9463	PICK1	rs3952	22	0	38.24	6.25568392424252e-10
8072989	9463	PICK1	rs8135665	22	0.00132591308754787	18.73	1.50594509158505e-05
8072989	9463	PICK1	rs2267366	22	0.0136622684832079	14	0.000182810632981835
8072989	9463	PICK1	rs2012859	22	0.0195793114948269	13.24	0.000274037909602573
8100179	152518	NFXL1	rs1062858	4	0	38.23	6.2878246173319e-10
8100179	152518	NFXL1	rs1440221	4	0	36.81	1.30220592330556e-09
8100179	152518	NFXL1	rs1012844	4	0	36.81	1.30220592330556e-09
8100179	152518	NFXL1	rs17573709	4	0	36.65	1.41359017534048e-09
8100179	152518	NFXL1	rs17654757	4	0.000190228694478496	22.13	2.54796634086821e-06
8100179	152518	NFXL1	rs4475122	4	0.00576022217707578	15.81	7.00313995304612e-05
8100179	152518	NFXL1	rs4695317	4	0.00576022217707578	15.81	7.00313995304612e-05
8100179	152518	NFXL1	rs4473628	4	0.0079471640630016	15.15	9.92983126228346e-05
8100179	152518	NFXL1	rs11932474	4	0.0124476089731197	14.22	0.000162632780891693
8100179	152518	NFXL1	rs4591570	4	0.0196674128563349	13.23	0.000275503811434269
7908779	6051	RNPEP	rs7529387	1	0	38.09	6.75554758663326e-10
7908779	6051	RNPEP	rs11586632	1	0	38.09	6.75554758663326e-10
7908779	6051	RNPEP	rs6689634	1	0.000338409223970622	21.08	4.40501833908046e-06
7908779	6051	RNPEP	rs3795621	1	0.000578119663192909	20.12	7.2732127335214e-06
7908779	6051	RNPEP	rs10920303	1	0.000666369175377076	19.88	8.24584806671479e-06
7908779	6051	RNPEP	rs2819365	1	0.0137461894691792	13.98	0.000184765617845791
7908779	6051	RNPEP	rs10920300	1	0.0187852937443253	13.32	0.0002625901774147
8135172	80228	ORAI2	rs4729789	7	0	38.01	7.03829636579148e-10
8135172	80228	ORAI2	rs1131384	7	0	38.01	7.03829636579148e-10
8135172	80228	ORAI2	rs1997164	7	0	37.69	8.29285978116185e-10
8135172	80228	ORAI2	rs1983476	7	0	37.23	1.04986200593379e-09
8135172	80228	ORAI2	rs6947435	7	2.20511080535713e-05	26.57	2.54159891366241e-07
8135172	80228	ORAI2	rs4342524	7	3.50137372081849e-05	24.78	6.42607902600314e-07
8135172	80228	ORAI2	rs7797435	7	9.09679261694819e-05	23.18	1.47523654199262e-06
8135172	80228	ORAI2	rs12669274	7	9.09679261694819e-05	23.18	1.47523654199262e-06
8135172	80228	ORAI2	rs10238421	7	0.000687286410949326	19.78	8.6887107288562e-06
8135172	80228	ORAI2	rs4487686	7	0.00239820549837781	17.68	2.61360255358085e-05
8135172	80228	ORAI2	rs6465866	7	0.00259715003823392	17.5	2.87307684349105e-05
7901219	387338	NSUN4	rs17361749	1	0	37.88	7.52325502869291e-10
7901219	387338	NSUN4	rs7515284	1	0	37.88	7.52325502869291e-10
7901219	387338	NSUN4	rs17361763	1	0	37.88	7.52325502869291e-10
7901219	387338	NSUN4	rs5013330	1	0	37.88	7.52325502869291e-10
7901219	387338	NSUN4	rs1053624	1	0	37.88	7.52325502869291e-10
7901219	387338	NSUN4	rs17361833	1	0	37.88	7.52325502869291e-10
7901219	387338	NSUN4	rs12062	1	0	37.88	7.52325502869291e-10
7901219	387338	NSUN4	rs17361887	1	0	37.88	7.52325502869291e-10
7901219	387338	NSUN4	rs12142240	1	2.82742263363652e-05	25.37	4.73220497774665e-07
7901219	387338	NSUN4	rs10252	1	0.0131013353371259	14.09	0.000174267815603382
7901219	387338	NSUN4	rs3863641	1	0.0131013353371259	14.09	0.000174267815603382
7901219	387338	NSUN4	rs1535737	1	0.0135736494963806	14.02	0.000180876482574056
8147228	1666	DECR1	rs17623400	8	0	37.01	1.17524954684363e-09
7957715	121441	NEDD1	rs249579	12	0	36.95	1.21197693922487e-09
7957715	121441	NEDD1	rs249580	12	0	36.95	1.21197693922487e-09
7957715	121441	NEDD1	rs252181	12	0	35.9	2.07708716139982e-09
7957715	121441	NEDD1	rs10777820	12	0	33.25	8.10397544630016e-09
7957715	121441	NEDD1	rs10860105	12	3.50137372081849e-05	24.78	6.42607902600314e-07
7957715	121441	NEDD1	rs970332	12	7.98384517722488e-05	23.38	1.32953696517403e-06
7957715	121441	NEDD1	rs34450	12	0.000227977613874354	21.89	2.88734641850805e-06
7957715	121441	NEDD1	rs11108735	12	0.000387018767079081	20.75	5.23315790896862e-06
7957715	121441	NEDD1	rs1420651	12	0.000517402371507062	20.22	6.90274761403555e-06
7957715	121441	NEDD1	rs11108730	12	0.00114548840163218	19	1.3071845366763e-05
7957715	121441	NEDD1	rs11830756	12	0.00120159460981491	18.9	1.37752668581307e-05
7957715	121441	NEDD1	rs12299073	12	0.00135847199078371	18.68	1.54595565691762e-05
7957715	121441	NEDD1	rs1990709	12	0.00135847199078371	18.68	1.54595565691762e-05
7957715	121441	NEDD1	rs1978347	12	0.00187703803173588	18.06	2.1405139859148e-05
7957715	121441	NEDD1	rs6538754	12	0.00346388369999016	16.88	3.98189422986146e-05
7957715	121441	NEDD1	rs252170	12	0.0487364259771839	11.22	0.000809204950151468
7976000	57143	ADCK1	rs724264	14	0	36.91	1.23709814269509e-09
7976000	57143	ADCK1	rs17106513	14	0	27.43	1.62884700757775e-07
7976000	57143	ADCK1	rs3783963	14	1.14174525543571e-05	26.92	2.12053150081363e-07
7976000	57143	ADCK1	rs17106616	14	0.0125066778040418	14.21	0.000163499321912546
7976000	57143	ADCK1	rs10132900	14	0.024374423859845	12.75	0.000356009163215547
8139758	51142	CHCHD2	rs6593298	7	0	36.42	1.59062627030395e-09
8139758	51142	CHCHD2	rs10499761	7	0	36.12	1.85532847565885e-09
8139758	51142	CHCHD2	rs17172508	7	0	31.84	1.6740935069688e-08
8109344	2760	GM2A	rs1004736	5	0	36.34	1.65727359016538e-09
8109344	2760	GM2A	rs153483	5	0.031547428176313	12.18	0.000483046442455434
7994102	84516	DCTN5	rs34514	16	0	36.09	1.88411245390156e-09
7994102	84516	DCTN5	rs7588	16	0	36.09	1.88411245390156e-09
7994102	84516	DCTN5	rs35586	16	0	32.81	1.01620730177547e-08
7994102	84516	DCTN5	rs249869	16	0	28.99	7.27528961039361e-08
7994102	84516	DCTN5	rs26760	16	0	28.99	7.27528961039361e-08
7994102	84516	DCTN5	rs13330119	16	0.00148568606334369	18.5	1.6990429947621e-05
7994102	84516	DCTN5	rs16940342	16	0.00148568606334369	18.5	1.6990429947621e-05
7994102	84516	DCTN5	rs26763	16	0.00182017315455304	18.09	2.10705133469847e-05
7994102	84516	DCTN5	rs11188	16	0.00194158472676689	18.02	2.18596291675802e-05
7994102	84516	DCTN5	rs1610	16	0.00601149384339369	15.71	7.38327942499497e-05
7994102	84516	DCTN5	rs152454	16	0.00601149384339369	15.71	7.38327942499497e-05
7994102	84516	DCTN5	rs420259	16	0.0236785399200133	12.81	0.000344771570610167
8148263	55039	TRMT12	rs3812475	8	0	36.09	1.88411245390156e-09
8148263	55039	TRMT12	rs7007115	8	0	35.87	2.10931642715913e-09
8148263	55039	TRMT12	rs3812472	8	0	35.61	2.41046953380955e-09
8148263	55039	TRMT12	rs3812471	8	0	35.61	2.41046953380955e-09
8148263	55039	TRMT12	rs6987343	8	0	35.06	3.19700935998409e-09
8148263	55039	TRMT12	rs4128468	8	0	34.38	4.53358097549077e-09
8148263	55039	TRMT12	rs4132855	8	0	32.09	1.47193017509156e-08
8148263	55039	TRMT12	rs7010411	8	0.000286489431055233	21.43	3.66983985864016e-06
8148263	55039	TRMT12	rs11776528	8	0.00433915385315185	16.38	5.18292427384967e-05
8148263	55039	TRMT12	rs4128469	8	0.00941570581060068	14.79	0.000120171066371006
8148263	55039	TRMT12	rs4457314	8	0.0242069007626491	12.76	0.000354110896172844
8148263	55039	TRMT12	rs1131024	8	0.0242069007626491	12.76	0.000354110896172844
7983564	6557	SLC12A1	rs8032357	15	0	35.78	2.20904011782513e-09
7983564	6557	SLC12A1	rs12592155	15	0	35.78	2.20904011782513e-09
7983564	6557	SLC12A1	rs8039653	15	0	35.13	3.08412687915482e-09
7983564	6557	SLC12A1	rs6493311	15	0	34.99	3.31402944421672e-09
7983564	6557	SLC12A1	rs964611	15	0	34.09	5.26209965163051e-09
7983564	6557	SLC12A1	rs6493316	15	0	33.98	5.56814911602223e-09
7983564	6557	SLC12A1	rs3784616	15	0	33.98	5.56814911602223e-09
7983564	6557	SLC12A1	rs2279366	15	0	33.44	7.34967026401081e-09
7983564	6557	SLC12A1	rs4775748	15	0	33.07	8.8899864097221e-09
7983564	6557	SLC12A1	rs12917438	15	0	33.07	8.8899864097221e-09
7983564	6557	SLC12A1	rs8034192	15	0	32.34	1.2942153277444e-08
7983564	6557	SLC12A1	rs8032420	15	0	32.34	1.2942153277444e-08
7983564	6557	SLC12A1	rs6493317	15	0	32.34	1.2942153277444e-08
7983564	6557	SLC12A1	rs6493318	15	0	32.34	1.2942153277444e-08
7983564	6557	SLC12A1	rs8040405	15	0	32.34	1.2942153277444e-08
7983564	6557	SLC12A1	rs10152424	15	0	32.34	1.2942153277444e-08
7983564	6557	SLC12A1	rs2279369	15	0	31.78	1.72661573067423e-08
7983564	6557	SLC12A1	rs12593807	15	0	31.78	1.72661573067423e-08
7983564	6557	SLC12A1	rs6493314	15	0	31.78	1.72661573067423e-08
7983564	6557	SLC12A1	rs17350938	15	0	31.78	1.72661573067423e-08
7983564	6557	SLC12A1	rs4775749	15	0	31.37	2.13250609001743e-08
7983564	6557	SLC12A1	rs12441867	15	0	31.18	2.35176602975561e-08
7983564	6557	SLC12A1	rs1531916	15	0	29.44	5.76748670336185e-08
7983564	6557	SLC12A1	rs12912107	15	0	29.38	5.94884227286155e-08
7983564	6557	SLC12A1	rs12904216	15	0	29.38	5.94884227286155e-08
7983564	6557	SLC12A1	rs11070629	15	0	29.38	5.94884227286155e-08
7983564	6557	SLC12A1	rs11633336	15	0	29.38	5.94884227286155e-08
7983564	6557	SLC12A1	rs3784621	15	0	29.32	6.13591186263955e-08
7983564	6557	SLC12A1	rs4775754	15	0	29.32	6.13591186263955e-08
7983564	6557	SLC12A1	rs1426721	15	2.95433030132708e-05	25.65	4.092954884397e-07
7983564	6557	SLC12A1	rs919129	15	2.77506770220434e-05	25.21	5.14149147473838e-07
7983564	6557	SLC12A1	rs11637235	15	0.00162719765992486	18.31	1.87719194893246e-05
7983564	6557	SLC12A1	rs959324	15	0.00477011136929385	16.16	5.82104328945293e-05
7953914	387837	CLEC12B	rs7313235	12	0	35.77	2.22040796373933e-09
7953914	387837	CLEC12B	rs7957464	12	0	32.26	1.3486121759968e-08
7953914	387837	CLEC12B	rs12578560	12	0	31.24	2.28019019503596e-08
7953914	387837	CLEC12B	rs17205511	12	0.0269681043241774	12.54	0.000398332301207575
8152962	23639	LRRC6	rs11988034	8	0	35.66	2.34938774762345e-09
8152962	23639	LRRC6	rs1048490	8	0	35.66	2.34938774762345e-09
8152962	23639	LRRC6	rs10216529	8	0	35.66	2.34938774762345e-09
8152962	23639	LRRC6	rs3909640	8	0	33.88	5.86181958242225e-09
8152962	23639	LRRC6	rs7841637	8	0.000720807969940577	19.74	8.87247248485641e-06
8152962	23639	LRRC6	rs11996730	8	0.000762767785208829	19.67	9.2034954246451e-06
8152962	23639	LRRC6	rs3843562	8	0.00120159460981491	18.9	1.37752668581307e-05
8152962	23639	LRRC6	rs2280871	8	0.00161365035847371	18.33	1.85758807523215e-05
8152962	23639	LRRC6	rs2052701	8	0.00208642248522209	17.93	2.29179991890723e-05
8152962	23639	LRRC6	rs2739024	8	0.00336032779703175	16.95	3.83773198237051e-05
8152962	23639	LRRC6	rs11780202	8	0.0049228750438318	16.11	5.97676088690851e-05
8152962	23639	LRRC6	rs4736424	8	0.0049228750438318	16.11	5.97676088690851e-05
8152962	23639	LRRC6	rs3843561	8	0.00524568673172369	15.98	6.40152023719794e-05
8152962	23639	LRRC6	rs2272681	8	0.0193941946529325	13.26	0.000271129649178824
8152962	23639	LRRC6	rs2293979	8	0.0193941946529325	13.26	0.000271129649178824
8152962	23639	LRRC6	rs10283307	8	0.0414130775896952	11.58	0.000666649416127071
8152962	23639	LRRC6	rs7465694	8	0.0477040083838919	11.26	0.000791952109495679
8152962	23639	LRRC6	rs4736598	8	0.0477040083838919	11.26	0.000791952109495679
8108378	1495	CTNNA1	rs311602	5	0	35.59	2.43534522748173e-09
8108378	1495	CTNNA1	rs160401	5	0	35.59	2.43534522748173e-09
8108378	1495	CTNNA1	rs160404	5	0	35.59	2.43534522748173e-09
8108378	1495	CTNNA1	rs700616	5	0	35.59	2.43534522748173e-09
8108378	1495	CTNNA1	rs825770	5	0	35.59	2.43534522748173e-09
8108378	1495	CTNNA1	rs6596456	5	0	35.59	2.43534522748173e-09
8108378	1495	CTNNA1	rs288039	5	0	35.59	2.43534522748173e-09
8108378	1495	CTNNA1	rs288036	5	0	35.59	2.43534522748173e-09
8108378	1495	CTNNA1	rs1059110	5	0	34.3	4.723817702584e-09
8108378	1495	CTNNA1	rs9942422	5	0	34.3	4.723817702584e-09
8108378	1495	CTNNA1	rs10078079	5	0	34.11	5.2082920201094e-09
8108378	1495	CTNNA1	rs10037071	5	0	34.11	5.2082920201094e-09
8108378	1495	CTNNA1	rs7722413	5	0	34.11	5.2082920201094e-09
8108378	1495	CTNNA1	rs12055237	5	9.55112497588354e-05	22.91	1.6976635524187e-06
8108378	1495	CTNNA1	rs12108892	5	9.51913698094149e-05	22.88	1.72436773972224e-06
8108378	1495	CTNNA1	rs2060222	5	0.000183141639533729	22.34	2.28399272015327e-06
8108378	1495	CTNNA1	rs2882667	5	0.000183141639533729	22.34	2.28399272015327e-06
8108378	1495	CTNNA1	rs10078499	5	0.0002253599901764	21.91	2.85741030524158e-06
8108378	1495	CTNNA1	rs3749665	5	0.000252756673825866	21.77	3.07368882264629e-06
8108378	1495	CTNNA1	rs6863347	5	0.000252756673825866	21.77	3.07368882264629e-06
8108378	1495	CTNNA1	rs10070021	5	0.000312405366889486	21.27	3.98926193628944e-06
8108378	1495	CTNNA1	rs744674	5	0.000317977661732754	21.2	4.13764512977492e-06
8108378	1495	CTNNA1	rs10062943	5	0.000317977661732754	21.2	4.13764512977492e-06
8108378	1495	CTNNA1	rs11957671	5	0.000317977661732754	21.2	4.13764512977492e-06
8108378	1495	CTNNA1	rs11742397	5	0.000317977661732754	21.2	4.13764512977492e-06
8144184	57488	ESYT2	rs842454	7	0	35.58	2.44787930829166e-09
8144184	57488	ESYT2	rs1153999	7	0	33.96	5.62568018368214e-09
8144184	57488	ESYT2	rs710422	7	0	29.51	5.56289405721126e-08
8144184	57488	ESYT2	rs2602542	7	0	29.51	5.56289405721126e-08
8144184	57488	ESYT2	rs3816460	7	2.99936758785207e-05	25.75	3.88627016211119e-07
8144184	57488	ESYT2	rs3763406	7	3.452618779553e-05	24.72	6.62926661764836e-07
8144184	57488	ESYT2	rs3763409	7	3.452618779553e-05	24.72	6.62926661764836e-07
8144184	57488	ESYT2	rs1061620	7	3.452618779553e-05	24.72	6.62926661764836e-07
8144184	57488	ESYT2	rs712192	7	3.452618779553e-05	24.72	6.62926661764836e-07
8144184	57488	ESYT2	rs1061739	7	3.452618779553e-05	24.72	6.62926661764836e-07
8144184	57488	ESYT2	rs1061735	7	3.452618779553e-05	24.72	6.62926661764836e-07
8144184	57488	ESYT2	rs3816462	7	3.452618779553e-05	24.72	6.62926661764836e-07
8144184	57488	ESYT2	rs6960873	7	3.452618779553e-05	24.72	6.62926661764836e-07
8144184	57488	ESYT2	rs2305473	7	3.452618779553e-05	24.72	6.62926661764836e-07
8144184	57488	ESYT2	rs2305475	7	3.452618779553e-05	24.72	6.62926661764836e-07
8144184	57488	ESYT2	rs3763412	7	4.64187410068126e-05	24.05	9.38662623454291e-07
8144184	57488	ESYT2	rs896862	7	9.59867671349187e-05	22.98	1.63695570183652e-06
8144184	57488	ESYT2	rs11761517	7	0.000435288449292708	20.46	6.08905756736946e-06
8144184	57488	ESYT2	rs3850489	7	0.00135289485360924	18.69	1.53786902226958e-05
8144184	57488	ESYT2	rs3816458	7	0.00176199808551613	18.15	2.04169428403451e-05
8144184	57488	ESYT2	rs959489	7	0.00386028685765225	16.65	4.49503085591241e-05
8144184	57488	ESYT2	rs842449	7	0.00386028685765225	16.65	4.49503085591241e-05
8144184	57488	ESYT2	rs2788478	7	0.00423812017652578	16.45	4.99501820079773e-05
8144184	57488	ESYT2	rs1869363	7	0.00530912601539711	15.95	6.50377788222436e-05
8144184	57488	ESYT2	rs10949741	7	0.00630168498847128	15.6	7.8254588785575e-05
8144184	57488	ESYT2	rs896860	7	0.00937752571546465	14.81	0.000118903320757354
8144184	57488	ESYT2	rs2657363	7	0.0116305520118626	14.36	0.000150975687111143
8144184	57488	ESYT2	rs10772	7	0.0149151922944464	13.81	0.000202256849006767
8144184	57488	ESYT2	rs6972008	7	0.0160533296707334	13.65	0.000220241320452157
8144184	57488	ESYT2	rs3763414	7	0.016862631488952	13.56	0.000231057097157748
8144184	57488	ESYT2	rs12698277	7	0.0194953294565546	13.25	0.00027257986971028
8144184	57488	ESYT2	rs2602565	7	0.0223896210977735	12.95	0.000319921493410303
8144184	57488	ESYT2	rs12670487	7	0.0253870888708748	12.68	0.000369587570143847
8144184	57488	ESYT2	rs3750051	7	0.0253870888708748	12.68	0.000369587570143847
8144184	57488	ESYT2	rs9638144	7	0.0253870888708748	12.68	0.000369587570143847
8144184	57488	ESYT2	rs2788474	7	0.0289827637296514	12.38	0.000433957150545919
8144184	57488	ESYT2	rs710421	7	0.0289827637296514	12.38	0.000433957150545919
8144184	57488	ESYT2	rs877279	7	0.0342353519330081	12.01	0.000529158574455661
8144184	57488	ESYT2	rs4909245	7	0.0342353519330081	12.01	0.000529158574455661
8144184	57488	ESYT2	rs1188960	7	0.0406326776988189	11.63	0.000648965547607567
8144184	57488	ESYT2	rs1188974	7	0.0456493171466777	11.36	0.000750428244841853
8144184	57488	ESYT2	rs2290393	7	0.0468010519980771	11.31	0.000770907723704568
8126296	340206	TREML3P	rs1872241	6	0	35.47	2.5900918578353e-09
8126296	340206	TREML3P	rs9369265	6	0	35.47	2.5900918578353e-09
8126296	340206	TREML3P	rs2101269	6	0	35.47	2.5900918578353e-09
8126296	340206	TREML3P	rs7769759	6	0	35.47	2.5900918578353e-09
8126296	340206	TREML3P	rs9349180	6	0	35.39	2.69868899732429e-09
8126296	340206	TREML3P	rs1968871	6	0	31.12	2.42559267208869e-08
8126296	340206	TREML3P	rs3807040	6	6.711546838094e-05	23.65	1.15545910463391e-06
8126296	340206	TREML3P	rs4714443	6	0.00989835723737696	14.68	0.000127390880369128
8126296	340206	TREML3P	rs17328707	6	0.028646008490232	12.41	0.00042704086665474
8042576	55577	NAGK	rs2287329	2	0	35.26	2.88496933202939e-09
8042576	55577	NAGK	rs2287328	2	0	35.26	2.88496933202939e-09
8042576	55577	NAGK	rs9636398	2	0	28.6	8.89821833902531e-08
8042576	55577	NAGK	rs7576317	2	7.65760207601046e-05	23.42	1.30217643007956e-06
8042576	55577	NAGK	rs9636399	2	0.000376089254169555	20.79	5.12498672085842e-06
8042576	55577	NAGK	rs11126315	2	0.000376089254169555	20.79	5.12498672085842e-06
8042576	55577	NAGK	rs17429341	2	0.00940053452135792	14.8	0.00011953550181303
8042576	55577	NAGK	rs2287327	2	0.0110544054146273	14.46	0.000143167710502961
8042576	55577	NAGK	rs7558220	2	0.0166929449371628	13.58	0.000228608235882123
7978628	55012	PPP2R3C	rs7153550	14	0	34.93	3.41774056273633e-09
7978628	55012	PPP2R3C	rs17102970	14	4.08409077929484e-05	24.4	7.82686937204843e-07
7978628	55012	PPP2R3C	rs6571696	14	0.00101064724450312	19.15	1.20837503157228e-05
7978628	55012	PPP2R3C	rs2415265	14	0.00101064724450312	19.15	1.20837503157228e-05
7978628	55012	PPP2R3C	rs9671773	14	0.00293949676181073	17.23	3.31165358180971e-05
7978628	55012	PPP2R3C	rs6571692	14	0.0129125483631582	14.12	0.000171510492549989
7978628	55012	PPP2R3C	rs7147346	14	0.0236785399200133	12.81	0.000344771570610167
7939507	84680	ACCS	rs7951555	11	0	34.91	3.45302825095278e-09
7939507	84680	ACCS	rs2074040	11	0	33.87	5.89202661798874e-09
7939507	84680	ACCS	rs3134907	11	0.0462797060154451	11.33	0.000762649013024779
8002762	55159	RFWD3	rs9923145	16	0	34.86	3.54285200294979e-09
8002762	55159	RFWD3	rs4888262	16	0	32.68	1.08649443823599e-08
8002762	55159	RFWD3	rs4887776	16	1.11352283357688e-05	26.75	2.31551730630725e-07
8002762	55159	RFWD3	rs7196369	16	0.000343466365684472	20.91	4.81375048902029e-06
8002762	55159	RFWD3	rs6564157	16	0.000356614659121142	20.82	5.04533345195297e-06
8002762	55159	RFWD3	rs7204804	16	0.000750393274909428	19.7	9.06013651488528e-06
8002762	55159	RFWD3	rs7204382	16	0.000860071432771086	19.49	1.01127718488185e-05
8002762	55159	RFWD3	rs8058922	16	0.00229157934752278	17.78	2.47976256569151e-05
8002762	55159	RFWD3	rs4402594	16	0.00287509112410031	17.28	3.22564145624377e-05
8002762	55159	RFWD3	rs7193541	16	0.00689930250373523	15.44	8.51663890789497e-05
8002762	55159	RFWD3	rs4888254	16	0.0252690790946295	12.69	0.00036761627064854
8002762	55159	RFWD3	rs7359422	16	0.029872394317832	12.31	0.000450537972796575
8002762	55159	RFWD3	rs7194055	16	0.0409565296303512	11.61	0.000655981525612037
8153175	83696	TRAPPC9	rs3735799	8	0	34.78	3.69146247944298e-09
8153175	83696	TRAPPC9	rs3735803	8	0	31.69	1.80851022276118e-08
8153175	83696	TRAPPC9	rs3735801	8	3.72038294651255e-05	24.48	7.50852120738755e-07
8153175	83696	TRAPPC9	rs12681305	8	4.69909668529761e-05	24.15	8.91161676950778e-07
7902861	23507	LRRC8B	rs922106	1	0	34.77	3.71047245996706e-09
7902861	23507	LRRC8B	rs10922664	1	0	34.77	3.71047245996706e-09
7902861	23507	LRRC8B	rs7516314	1	0	34.77	3.71047245996706e-09
7902861	23507	LRRC8B	rs12135419	1	0	34.77	3.71047245996706e-09
7902861	23507	LRRC8B	rs922107	1	0	31.08	2.47609581374588e-08
7902861	23507	LRRC8B	rs6699344	1	0	31.08	2.47609581374588e-08
7902861	23507	LRRC8B	rs9428043	1	0	28.5	9.36984880761076e-08
7902861	23507	LRRC8B	rs17130817	1	4.65065403116023e-05	24.06	9.33800443858624e-07
7902861	23507	LRRC8B	rs359943	1	0.004541999408541	16.28	5.46376094470769e-05
7902861	23507	LRRC8B	rs6692501	1	0.0171312051683738	13.53	0.000234780046924878
7902861	23507	LRRC8B	rs359941	1	0.0206179221595465	13.13	0.000290604773230187
8099259	60312	AFAP1	rs11732351	4	0	34.73	3.78749781386777e-09
8099259	60312	AFAP1	rs28622214	4	0	33.54	6.98133826231968e-09
8099259	60312	AFAP1	rs17770213	4	0	33.54	6.98133826231968e-09
8099259	60312	AFAP1	rs11733297	4	0	32.34	1.2942153277444e-08
8099259	60312	AFAP1	rs7356321	4	1.19803869623027e-05	27.15	1.88265199569723e-07
8099259	60312	AFAP1	rs4619890	4	6.77731879431162e-05	23.8	1.06882461363849e-06
8099259	60312	AFAP1	rs1320074	4	0.000979484298193682	19.19	1.18331656771899e-05
8099259	60312	AFAP1	rs12641498	4	0.000979484298193682	19.19	1.18331656771899e-05
8099259	60312	AFAP1	rs6824410	4	0.00151274551578208	18.46	1.73507978867073e-05
8099259	60312	AFAP1	rs13127935	4	0.00151274551578208	18.46	1.73507978867073e-05
8099259	60312	AFAP1	rs1317111	4	0.00157684237255107	18.37	1.8189951015767e-05
8099259	60312	AFAP1	rs7437940	4	0.00222402380195949	17.82	2.42817473247548e-05
8099259	60312	AFAP1	rs28738908	4	0.00945007765858735	14.78	0.000120810032686111
8099259	60312	AFAP1	rs7441783	4	0.011328289852928	14.41	0.000147019515501453
8099259	60312	AFAP1	rs1106248	4	0.0152902785080328	13.76	0.000207712104528052
8099259	60312	AFAP1	rs6447872	4	0.0213263768046364	13.07	0.000300063133861772
8099259	60312	AFAP1	rs4696833	4	0.0357940883717384	11.91	0.000558334001787275
7927814	23411	SIRT1	rs866255	10	0	34.53	4.19732116886014e-09
7927814	23411	SIRT1	rs7097008	10	0	33.88	5.86181958242225e-09
7927814	23411	SIRT1	rs4403695	10	0	33.88	5.86181958242225e-09
7927814	23411	SIRT1	rs3758391	10	0	33.88	5.86181958242225e-09
7927814	23411	SIRT1	rs10997875	10	0	33.67	6.53000261083983e-09
7927814	23411	SIRT1	rs10823120	10	0	33.67	6.53000261083983e-09
7927814	23411	SIRT1	rs10997868	10	1.18835393659154e-05	27.12	1.91209488407849e-07
7927814	23411	SIRT1	rs2224573	10	1.18835393659154e-05	27.12	1.91209488407849e-07
7927814	23411	SIRT1	rs10997870	10	1.18835393659154e-05	27.12	1.91209488407849e-07
7927814	23411	SIRT1	rs10762183	10	2.21402692487598e-05	26.63	2.46388094012306e-07
7927814	23411	SIRT1	rs11599524	10	0.0291081841760754	12.37	0.000436287606448933
7927814	23411	SIRT1	rs10997892	10	0.0485693713038546	11.23	0.0008048564483426
7920944	23381	SMG5	rs7522860	1	0	34.16	5.07617126470047e-09
7920944	23381	SMG5	rs2025577	1	0	34.16	5.07617126470047e-09
7920944	23381	SMG5	rs933489	1	0	33.31	7.8577534845014e-09
7920944	23381	SMG5	rs11264463	1	0.00380142427278061	16.68	4.42450075662803e-05
7920944	23381	SMG5	rs6684514	1	0.00380142427278061	16.68	4.42450075662803e-05
7920944	23381	SMG5	rs12563631	1	0.00380142427278061	16.68	4.42450075662803e-05
7920944	23381	SMG5	rs10908494	1	0.00380142427278061	16.68	4.42450075662803e-05
7920944	23381	SMG5	rs10908495	1	0.00380142427278061	16.68	4.42450075662803e-05
7920944	23381	SMG5	rs10908496	1	0.00380142427278061	16.68	4.42450075662803e-05
7920944	23381	SMG5	rs11264467	1	0.00380142427278061	16.68	4.42450075662803e-05
7920944	23381	SMG5	rs12127403	1	0.00380142427278061	16.68	4.42450075662803e-05
7920944	23381	SMG5	rs10908498	1	0.00380142427278061	16.68	4.42450075662803e-05
7920944	23381	SMG5	rs10908502	1	0.00380142427278061	16.68	4.42450075662803e-05
7920944	23381	SMG5	rs12141236	1	0.00380142427278061	16.68	4.42450075662803e-05
7920944	23381	SMG5	rs11264475	1	0.00380142427278061	16.68	4.42450075662803e-05
7920944	23381	SMG5	rs12117903	1	0.00380142427278061	16.68	4.42450075662803e-05
7920944	23381	SMG5	rs12022657	1	0.00380142427278061	16.68	4.42450075662803e-05
7920944	23381	SMG5	rs12023438	1	0.00466556891857513	16.21	5.6694051454247e-05
7920944	23381	SMG5	rs11264477	1	0.00522097430808707	15.99	6.36779495337939e-05
7920944	23381	SMG5	rs759330	1	0.00679392777538459	15.47	8.38251973810006e-05
7920944	23381	SMG5	rs2248273	1	0.00679392777538459	15.47	8.38251973810006e-05
7920944	23381	SMG5	rs2075166	1	0.0133678988198631	14.05	0.000178013832267802
7920944	23381	SMG5	rs11264462	1	0.0133678988198631	14.05	0.000178013832267802
7920944	23381	SMG5	rs2764407	1	0.0186750406888144	13.33	0.00026119351965302
7953901	160364	CLEC12A	rs7313235	12	0	33.99	5.53960491277072e-09
7953901	160364	CLEC12A	rs7957464	12	0	29.91	4.52572645984128e-08
7953901	160364	CLEC12A	rs12578560	12	0	28.77	8.15038766034471e-08
7953901	160364	CLEC12A	rs17205511	12	0.00860076091116306	14.97	0.000109234061414674
7953901	160364	CLEC12A	rs2200745	12	0.0445706881729353	11.42	0.000726576953246649
7953901	160364	CLEC12A	rs521040	12	0.0450658585354879	11.39	0.00073840530611424
7968915	2963	GTF2F2	rs7987863	13	0	33.97	5.59684061920005e-09
7943760	23235	SIK2	rs1784776	11	0	33.77	6.20280557661652e-09
7943760	23235	SIK2	rs1784775	11	0	33.77	6.20280557661652e-09
7943760	23235	SIK2	rs7128353	11	0	32.35	1.28757209510663e-08
7943760	23235	SIK2	rs10502147	11	0	32.35	1.28757209510663e-08
7943760	23235	SIK2	rs7926485	11	0	31.29	2.22221336938438e-08
7943760	23235	SIK2	rs10891288	11	0	30.09	4.12452589254053e-08
7943760	23235	SIK2	rs4936661	11	0	29.89	4.57265141859339e-08
7943760	23235	SIK2	rs2212520	11	0	29.66	5.14863365089098e-08
7943760	23235	SIK2	rs10789841	11	0	28.96	7.38883843911266e-08
7943760	23235	SIK2	rs567040	11	0	28.56	9.08394684697776e-08
7943760	23235	SIK2	rs4936682	11	0	27.49	1.57908872867205e-07
7943760	23235	SIK2	rs11213985	11	1.11051049956709e-05	26.73	2.33960771065241e-07
7943760	23235	SIK2	rs11823089	11	2.97217206169353e-05	25.67	4.05075458895044e-07
7943760	23235	SIK2	rs11602450	11	0.000259449965605762	21.71	3.17133796102315e-06
7943760	23235	SIK2	rs663763	11	0.00336032779703175	16.95	3.83773198237051e-05
7943760	23235	SIK2	rs542275	11	0.00336032779703175	16.95	3.83773198237051e-05
7943760	23235	SIK2	rs4938792	11	0.00506228487388203	16.05	6.16916269986505e-05
7943760	23235	SIK2	rs10502145	11	0.0074455196124656	15.28	9.26927523464967e-05
7943760	23235	SIK2	rs1529330	11	0.0219876466380332	12.99	0.000313158969130093
7943760	23235	SIK2	rs10891291	11	0.0397524160594862	11.68	0.000631755330930331
7997332	283927	NUDT7	rs17624394	16	0	33.6	6.76927274007358e-09
7997332	283927	NUDT7	rs3743756	16	0	31.59	1.90407577149054e-08
7997332	283927	NUDT7	rs11863999	16	0.00741341167621105	15.29	9.22033317029663e-05
8155250	9380	GRHPR	rs7856656	9	0	33.48	7.20005768930092e-09
7982712	90417	KNSTRN	rs17671250	15	0	33.45	7.31197771808127e-09
7982712	90417	KNSTRN	rs7164132	15	0	33.45	7.31197771808127e-09
7982712	90417	KNSTRN	rs7166991	15	0	33.41	7.46391952770018e-09
7982712	90417	KNSTRN	rs7169404	15	0	32.35	1.28757209510663e-08
7982712	90417	KNSTRN	rs7169262	15	0	32.35	1.28757209510663e-08
7982712	90417	KNSTRN	rs4334271	15	0.00287509112410031	17.28	3.22564145624377e-05
8116247	6940	ZNF354A	rs10516147	5	0	33.14	8.57562772373404e-09
8116247	6940	ZNF354A	rs4419608	5	0	33.14	8.57562772373404e-09
8116247	6940	ZNF354A	rs10076182	5	4.69909668529761e-05	24.15	8.91161676950778e-07
8116247	6940	ZNF354A	rs6866344	5	0.00163743780290733	18.29	1.8970036620574e-05
8116247	6940	ZNF354A	rs7719405	5	0.00619103484163064	15.64	7.66166491483655e-05
8116247	6940	ZNF354A	rs1079487	5	0.00906191003903657	14.88	0.000114571278662861
8116247	6940	ZNF354A	rs11740283	5	0.00906191003903657	14.88	0.000114571278662861
8116247	6940	ZNF354A	rs1984703	5	0.0105340243804742	14.55	0.000136488652783994
8116247	6940	ZNF354A	rs6884557	5	0.0203470530192108	13.16	0.000285988884782385
8151572	64089	SNX16	rs11776932	8	0	32.93	9.55375464092287e-09
8151572	64089	SNX16	rs2600604	8	0	32.93	9.55375464092287e-09
8151572	64089	SNX16	rs774469	8	0	32.93	9.55375464092287e-09
8151572	64089	SNX16	rs1966850	8	0	30.65	3.09026600151471e-08
8151572	64089	SNX16	rs10111831	8	0	29.83	4.71637142610242e-08
8151572	64089	SNX16	rs10481273	8	8.99252436555998e-05	23.04	1.58665630395119e-06
8151572	64089	SNX16	rs2635482	8	0.000589944014510722	20.06	7.50500626135369e-06
8151572	64089	SNX16	rs12056632	8	0.000589944014510722	20.06	7.50500626135369e-06
8151572	64089	SNX16	rs10112819	8	0.00116438726138544	18.94	1.34894474231705e-05
8151572	64089	SNX16	rs7461058	8	0.0138985942901055	13.96	0.000186741663611666
8151572	64089	SNX16	rs12542216	8	0.0138985942901055	13.96	0.000186741663611666
7892820	6133	RPL9	rs10517522	4	0	32.84	1.00064495459249e-08
7892820	6133	RPL9	rs4975017	4	0	32.42	1.24201601413842e-08
7892820	6133	RPL9	rs17618369	4	0	28.06	1.17611799343712e-07
7892820	6133	RPL9	rs11940694	4	0.00052374250398133	20.2	6.97529356316554e-06
7892820	6133	RPL9	rs1048140	4	0.00844568852424693	15.01	0.000106942980648206
7892820	6133	RPL9	rs13135439	4	0.00960638180397975	14.75	0.000122747526217739
7892820	6133	RPL9	rs13149518	4	0.00960638180397975	14.75	0.000122747526217739
7892820	6133	RPL9	rs6817264	4	0.023543824975423	12.83	0.00034110575560318
7892820	6133	RPL9	rs6844176	4	0.0260341425110505	12.62	0.000381641332403642
7892820	6133	RPL9	rs2608830	4	0.0296104749458921	12.33	0.000445736407512023
7892820	6133	RPL9	rs2259073	4	0.0321373223915216	12.14	0.000493517761577487
7892820	6133	RPL9	rs13129975	4	0.0491633323294538	11.2	0.000817973319994396
8126452	5190	PEX6	rs2395943	6	0	32.71	1.06985395481562e-08
8126452	5190	PEX6	rs9471976	6	0	29.87	4.62006384068102e-08
8126452	5190	PEX6	rs3763236	6	2.78133083298056e-05	25.23	5.08844994202453e-07
8126452	5190	PEX6	rs6941212	6	4.6150463414291e-05	23.99	9.68373523866353e-07
8126452	5190	PEX6	rs1129187	6	4.6150463414291e-05	23.99	9.68373523866353e-07
8126452	5190	PEX6	rs2234185	6	0.000149670113555184	22.53	2.06887256140178e-06
8126452	5190	PEX6	rs13199873	6	0.000200574935678017	22.02	2.69824146134104e-06
8126452	5190	PEX6	rs9381225	6	0.00211262996189698	17.89	2.34047686157586e-05
8126452	5190	PEX6	rs4711731	6	0.00303979275135193	17.17	3.41791678256345e-05
8126452	5190	PEX6	rs9462853	6	0.0109397085511011	14.49	0.000140905565634046
8126452	5190	PEX6	rs9471969	6	0.0465403790067611	11.32	0.000766767133043464
8000603	7284	TUFM	rs2008514	16	0	32.63	1.11480667014596e-08
8000603	7284	TUFM	rs8049439	16	0	32.24	1.36256552986122e-08
8000603	7284	TUFM	rs7187776	16	0	32.24	1.36256552986122e-08
8000603	7284	TUFM	rs12325113	16	0	32.19	1.39808485286685e-08
8000603	7284	TUFM	rs4788099	16	0	32.19	1.39808485286685e-08
8000603	7284	TUFM	rs9972768	16	0	32.19	1.39808485286685e-08
8000603	7284	TUFM	rs4788101	16	0	32.19	1.39808485286685e-08
8000603	7284	TUFM	rs4788102	16	0	32.19	1.39808485286685e-08
8000603	7284	TUFM	rs7198606	16	0	32.19	1.39808485286685e-08
8000603	7284	TUFM	rs11864107	16	0	32.19	1.39808485286685e-08
8000603	7284	TUFM	rs3888190	16	0	30.65	3.09026600151471e-08
8000603	7284	TUFM	rs6565259	16	0	30.36	3.58852198120735e-08
8000603	7284	TUFM	rs11646653	16	6.60401645573955e-05	23.51	1.24266200359457e-06
8000603	7284	TUFM	rs7185232	16	0.000158584631457417	22.45	2.15685491490966e-06
8000603	7284	TUFM	rs8061877	16	0.00967024586914714	14.73	0.000124056536530832
8000603	7284	TUFM	rs7201929	16	0.012762458856591	14.15	0.000168797104724886
8000603	7284	TUFM	rs6565261	16	0.0460532765488789	11.34	0.000758553240105475
8038885	100049587	SIGLEC14	rs7250849	19	0	32.56	1.15568958796992e-08
8038885	100049587	SIGLEC14	rs7259861	19	0.00132591308754787	18.73	1.50594509158505e-05
8038885	100049587	SIGLEC14	rs16982895	19	0.0170388472196334	13.54	0.000233532394669139
8038885	100049587	SIGLEC14	rs16982907	19	0.0264812609226185	12.58	0.000389896731481288
8149942	55246	CCDC25	rs9797	8	0	32.48	1.20425502753648e-08
8149942	55246	CCDC25	rs10102309	8	0	32.48	1.20425502753648e-08
8149942	55246	CCDC25	rs10093956	8	0	32.48	1.20425502753648e-08
8149942	55246	CCDC25	rs7842666	8	0	32.48	1.20425502753648e-08
8149942	55246	CCDC25	rs11784867	8	0	29.68	5.09578613390726e-08
8149942	55246	CCDC25	rs2010776	8	0	29.05	7.05341012698607e-08
8149942	55246	CCDC25	rs7109	8	0	27.78	1.35924011117736e-07
8149942	55246	CCDC25	rs2010525	8	0	27.78	1.35924011117736e-07
8149942	55246	CCDC25	rs1048887	8	0	27.78	1.35924011117736e-07
8149942	55246	CCDC25	rs2280884	8	2.92548711668519e-05	25.56	4.28837746924832e-07
8149942	55246	CCDC25	rs6558018	8	3.9772890392064e-05	24.24	8.50475008784771e-07
8149942	55246	CCDC25	rs17477326	8	0.000342237482033575	21.04	4.49794235142784e-06
8149942	55246	CCDC25	rs13262948	8	0.000589944014510722	20.06	7.50500626135369e-06
8149942	55246	CCDC25	rs4732750	8	0.000589944014510722	20.06	7.50500626135369e-06
8149942	55246	CCDC25	rs17479454	8	0.000589944014510722	20.06	7.50500626135369e-06
8149942	55246	CCDC25	rs10216990	8	0.00361136296833583	16.79	4.17527513891979e-05
8149942	55246	CCDC25	rs898460	8	0.00570056267603564	15.84	6.89298373729534e-05
8149942	55246	CCDC25	rs4732776	8	0.0125066778040418	14.21	0.000163499321912546
8149942	55246	CCDC25	rs11136015	8	0.0140716672288551	13.94	0.000188738999213808
8149942	55246	CCDC25	rs17477221	8	0.0219876466380332	12.99	0.000313158969130093
8149942	55246	CCDC25	rs11780158	8	0.0293265249068579	12.35	0.00044098647251007
8029642	57787	MARK4	rs344807	19	0	32.38	1.2678466234597e-08
8029642	57787	MARK4	rs2395	19	2.86498454778166e-05	25.47	4.49315515004904e-07
8029642	57787	MARK4	rs10445572	19	2.81536590576352e-05	25.32	4.85647012975873e-07
8029642	57787	MARK4	rs3810365	19	0.000299311759372264	21.39	3.7472053443558e-06
8029642	57787	MARK4	rs344797	19	0.000517402371507062	20.22	6.90274761403555e-06
8029642	57787	MARK4	rs4884	19	0.000750393274909428	19.7	9.06013651488528e-06
8029642	57787	MARK4	rs11883302	19	0.0104773661338538	14.56	0.000135766171851441
8029642	57787	MARK4	rs345409	19	0.0212055237300103	13.08	0.000298465454698795
7927669	7019	TFAM	rs10826176	10	0	32.34	1.2942153277444e-08
7927669	7019	TFAM	rs10826179	10	0	28.93	7.50416305629547e-08
7927669	7019	TFAM	rs10826177	10	0	28.12	1.14021447951066e-07
7927669	7019	TFAM	rs12355138	10	0.000154007624201849	22.47	2.13451352772039e-06
7927669	7019	TFAM	rs11006130	10	0.00133426614444395	18.72	1.51386312937944e-05
7927669	7019	TFAM	rs11599360	10	0.00997561730576251	14.66	0.000128749747711223
7927669	7019	TFAM	rs10826172	10	0.0138985942901055	13.96	0.000186741663611666
7927669	7019	TFAM	rs1125138	10	0.0172885468504093	13.5	0.00023856345402871
7927669	7019	TFAM	rs6481387	10	0.018611429062136	13.34	0.000259804348918242
7927669	7019	TFAM	rs1905455	10	0.0186750406888144	13.33	0.00026119351965302
7927669	7019	TFAM	rs4948291	10	0.0349823718116896	11.96	0.000543548707239421
8130129	348995	NUP43	rs9479094	6	0	32.24	1.36256552986122e-08
8130129	348995	NUP43	rs12526675	6	0	32.24	1.36256552986122e-08
8130129	348995	NUP43	rs10872646	6	0	32.24	1.36256552986122e-08
8130129	348995	NUP43	rs12528279	6	0	32.24	1.36256552986122e-08
8130129	348995	NUP43	rs10782316	6	0	32.24	1.36256552986122e-08
8130129	348995	NUP43	rs9371201	6	0	31.91	1.61483668894861e-08
8130129	348995	NUP43	rs1125	6	0	31.56	1.93371997933179e-08
8130129	348995	NUP43	rs12529698	6	0	29.96	4.4105138845793e-08
8130129	348995	NUP43	rs11155671	6	0	29.96	4.4105138845793e-08
8130129	348995	NUP43	rs9767123	6	0	29.96	4.4105138845793e-08
8130129	348995	NUP43	rs9800736	6	0	29.96	4.4105138845793e-08
8130129	348995	NUP43	rs3924871	6	0	29.96	4.4105138845793e-08
8130129	348995	NUP43	rs3798761	6	0	29.96	4.4105138845793e-08
8130129	348995	NUP43	rs11155674	6	0	29.96	4.4105138845793e-08
8130129	348995	NUP43	rs12174349	6	0	29.96	4.4105138845793e-08
8130129	348995	NUP43	rs12234128	6	0	28.55	9.13098280606492e-08
8130129	348995	NUP43	rs1108889	6	1.13790043275549e-05	26.85	2.19874350598853e-07
8130129	348995	NUP43	rs10872653	6	2.16841006475437e-05	26.36	2.83348076620464e-07
8130129	348995	NUP43	rs9688412	6	2.16841006475437e-05	26.36	2.83348076620464e-07
8130129	348995	NUP43	rs2151913	6	2.16841006475437e-05	26.36	2.83348076620464e-07
8130129	348995	NUP43	rs7818	6	2.16841006475437e-05	26.36	2.83348076620464e-07
8130129	348995	NUP43	rs3763162	6	2.16841006475437e-05	26.36	2.83348076620464e-07
8130129	348995	NUP43	rs9478848	6	2.81704688100302e-05	25.33	4.83135809221768e-07
8130129	348995	NUP43	rs11155685	6	3.64915711486372e-05	25.08	5.50003601944181e-07
8130129	348995	NUP43	rs12195866	6	3.33055648751066e-05	24.5	7.43098372341413e-07
7916584	4070	TACSTD2	rs10489815	1	0	32.18	1.40529924660271e-08
7916584	4070	TACSTD2	rs6664314	1	0.00328995353371639	17.01	3.718346726238e-05
7916584	4070	TACSTD2	rs3087585	1	0.0132572891365987	14.07	0.000176130793385225
7916584	4070	TACSTD2	rs232915	1	0.0137461894691792	13.98	0.000184765617845791
7916584	4070	TACSTD2	rs232816	1	0.0240235134470447	12.78	0.000350344929501945
7916584	4070	TACSTD2	rs659061	1	0.0385060760370304	11.75	0.000608432381673357
8005785	8844	KSR1	rs2945379	17	0	32.18	1.40529924660271e-08
8005785	8844	KSR1	rs7222355	17	0	31.74	1.76254440169332e-08
8005785	8844	KSR1	rs2948539	17	0	31.74	1.76254440169332e-08
8005785	8844	KSR1	rs2948527	17	0	31.74	1.76254440169332e-08
8005785	8844	KSR1	rs8069590	17	0	30.33	3.64445381727119e-08
8005785	8844	KSR1	rs878028	17	0	27.53	1.54676570676922e-07
8005785	8844	KSR1	rs2945411	17	8.97212026060293e-05	23.03	1.59493057524784e-06
8005785	8844	KSR1	rs2948541	17	0.000164948948877322	22.41	2.20224392724438e-06
8005785	8844	KSR1	rs10853147	17	0.000229885057471264	21.88	2.90243227314589e-06
8005785	8844	KSR1	rs8070481	17	0.000229885057471264	21.88	2.90243227314589e-06
8005785	8844	KSR1	rs1105527	17	0.00114548840163218	19	1.3071845366763e-05
8005785	8844	KSR1	rs10775412	17	0.00442206766864016	16.34	5.29347402001487e-05
8005785	8844	KSR1	rs7225819	17	0.0162649013827851	13.63	0.000222599878741268
8005785	8844	KSR1	rs9303651	17	0.0162649013827851	13.63	0.000222599878741268
8005785	8844	KSR1	rs7216024	17	0.0296104749458921	12.33	0.000445736407512023
8005785	8844	KSR1	rs6505292	17	0.0390410794833745	11.72	0.00061831954606457
8005785	8844	KSR1	rs1474295	17	0.0450658585354879	11.39	0.00073840530611424
7955425	466	ATF1	rs829112	12	0	32.17	1.41255092928783e-08
7955425	466	ATF1	rs10783388	12	0	29.55	5.44926535101879e-08
7955425	466	ATF1	rs2700482	12	0	28.39	9.91762771121505e-08
7955425	466	ATF1	rs861204	12	0	28.08	1.16402600433676e-07
7955425	466	ATF1	rs10876108	12	1.21822321878367e-05	27.31	1.7331277444673e-07
7955425	466	ATF1	rs7957410	12	1.21822321878367e-05	27.31	1.7331277444673e-07
7955425	466	ATF1	rs2359006	12	4.67944545544797e-05	24.1	9.14602967979548e-07
7955425	466	ATF1	rs4768933	12	0.00115166509865681	18.98	1.32095832767035e-05
7955425	466	ATF1	rs11169571	12	0.0133134966128627	14.06	0.000177069791622873
7955425	466	ATF1	rs17291650	12	0.0204366056515289	13.15	0.000287519243401653
7955425	466	ATF1	rs864899	12	0.0232148588879959	12.86	0.000335680593296239
7955425	466	ATF1	rs12831858	12	0.0348675401395696	11.97	0.000540639413892149
7955425	466	ATF1	rs10783387	12	0.0397524160594862	11.68	0.000631755330930331
7955425	466	ATF1	rs7306677	12	0.0397524160594862	11.68	0.000631755330930331
7984686	585	BBS4	rs11637927	15	0	32.07	1.48716162756172e-08
7975932	57156	TMEM63C	rs1911728	14	0	32.06	1.49483645544138e-08
7975932	57156	TMEM63C	rs888064	14	0.000431171374612587	20.52	5.90114260478801e-06
7975932	57156	TMEM63C	rs1861420	14	0.00121025638284871	18.89	1.38476670978214e-05
7975932	57156	TMEM63C	rs17750078	14	0.00730418268443202	15.32	9.07506154798774e-05
7975932	57156	TMEM63C	rs409109	14	0.0267634748947853	12.56	0.000394091748583663
7975932	57156	TMEM63C	rs1876529	14	0.0285388452508227	12.42	0.000424760239759923
7975932	57156	TMEM63C	rs392919	14	0.0385060760370304	11.75	0.000608432381673357
8046997	54529	ASNSD1	rs4667297	2	0	31.85	1.66549672260631e-08
8046997	54529	ASNSD1	rs12693551	2	0	31.85	1.66549672260631e-08
8046997	54529	ASNSD1	rs893784	2	0	31.85	1.66549672260631e-08
8046997	54529	ASNSD1	rs10931430	2	0	31.85	1.66549672260631e-08
8046997	54529	ASNSD1	rs11679767	2	0	31.85	1.66549672260631e-08
8046997	54529	ASNSD1	rs1055091	2	0	31.85	1.66549672260631e-08
8046997	54529	ASNSD1	rs1437891	2	0	30.56	3.2369910389184e-08
8046997	54529	ASNSD1	rs7568449	2	4.74800495897809e-05	23.92	1.00423036233106e-06
8046997	54529	ASNSD1	rs6434355	2	0.00328995353371639	17.01	3.718346726238e-05
8046997	54529	ASNSD1	rs7557519	2	0.0044568403873455	16.32	5.34963498687128e-05
8046997	54529	ASNSD1	rs1440006	2	0.0136622684832079	14	0.000182810632981835
8046997	54529	ASNSD1	rs16831960	2	0.0136622684832079	14	0.000182810632981835
8044236	9648	GCC2	rs2577613	2	0	31.84	1.6740935069688e-08
8044236	9648	GCC2	rs7596199	2	0	31.69	1.80851022276118e-08
8044236	9648	GCC2	rs2718740	2	0	30.98	2.60701056534489e-08
8044236	9648	GCC2	rs2718721	2	0	30.98	2.60701056534489e-08
8044236	9648	GCC2	rs2577594	2	0.000103835013166123	22.78	1.81646252943552e-06
8044236	9648	GCC2	rs7577165	2	0.00567182924044969	15.86	6.82051616396931e-05
8044236	9648	GCC2	rs6716875	2	0.00567182924044969	15.86	6.82051616396931e-05
8044236	9648	GCC2	rs4149437	2	0.00567182924044969	15.86	6.82051616396931e-05
8044236	9648	GCC2	rs6739402	2	0.00567182924044969	15.86	6.82051616396931e-05
8044236	9648	GCC2	rs4395219	2	0.00679392777538459	15.47	8.38251973810006e-05
8044236	9648	GCC2	rs2378111	2	0.00962697582761312	14.74	0.000123400284107166
8044236	9648	GCC2	rs2465956	2	0.0104773661338538	14.56	0.000135766171851441
8130768	8635	RNASET2	rs394522	6	0	31.77	1.73552853120693e-08
8130768	8635	RNASET2	rs2236313	6	1.19803869623027e-05	27.15	1.88265199569723e-07
8130768	8635	RNASET2	rs12529876	6	0.00030468676924639	21.37	3.78649970169047e-06
8130768	8635	RNASET2	rs2301436	6	0.000586581243860815	20.11	7.31133983552827e-06
8130768	8635	RNASET2	rs1212550	6	0.000600709615928972	20.01	7.70382300095381e-06
8130768	8635	RNASET2	rs7749278	6	0.000707939541745405	19.75	8.82616942133937e-06
8130768	8635	RNASET2	rs2769343	6	0.000984253066572525	19.18	1.18953183557073e-05
8130768	8635	RNASET2	rs13216122	6	0.00163743780290733	18.29	1.8970036620574e-05
8130768	8635	RNASET2	rs162298	6	0.00378671367245151	16.7	4.37809984773183e-05
8130768	8635	RNASET2	rs9366076	6	0.00671176456795079	15.49	8.29428951865765e-05
8130768	8635	RNASET2	rs3798307	6	0.00703890968700086	15.4	8.69882938920677e-05
8130768	8635	RNASET2	rs9355610	6	0.0305669248542598	12.25	0.00046525815807105
8130768	8635	RNASET2	rs933243	6	0.0305669248542598	12.25	0.00046525815807105
7957032	8089	YEATS4	rs589448	12	0	31.71	1.78998152823622e-08
7957032	8089	YEATS4	rs6581889	12	0	31.04	2.52765235261629e-08
7957032	8089	YEATS4	rs10784774	12	0	29.74	4.94048204175817e-08
7957032	8089	YEATS4	rs1384	12	0	29.74	4.94048204175817e-08
7957032	8089	YEATS4	rs2168029	12	0	28.43	9.71481783521103e-08
7957032	8089	YEATS4	rs7300266	12	0	27.81	1.33832574057792e-07
7957032	8089	YEATS4	rs7135092	12	0	27.81	1.33832574057792e-07
7957032	8089	YEATS4	rs7308481	12	0	27.81	1.33832574057792e-07
7957032	8089	YEATS4	rs4761154	12	0	27.81	1.33832574057792e-07
7957032	8089	YEATS4	rs10878964	12	0	27.81	1.33832574057792e-07
7957032	8089	YEATS4	rs7980936	12	4.59781735178123e-05	23.95	9.88702923555984e-07
7957032	8089	YEATS4	rs529268	12	4.59781735178123e-05	23.95	9.88702923555984e-07
7957032	8089	YEATS4	rs317688	12	0.011328289852928	14.41	0.000147019515501453
7957032	8089	YEATS4	rs317689	12	0.0119598267736564	14.31	0.000155039077744762
7957032	8089	YEATS4	rs317646	12	0.0123808076475362	14.23	0.000161770864880322
7957032	8089	YEATS4	rs317685	12	0.0123808076475362	14.23	0.000161770864880322
7957032	8089	YEATS4	rs645026	12	0.0176366270313508	13.47	0.000242408309714197
7957032	8089	YEATS4	rs7297153	12	0.0386917916041526	11.74	0.000611710236759771
8055702	9111	NMI	rs4664349	2	0	31.66	1.83666411813724e-08
8055702	9111	NMI	rs11730	2	0	31.33	2.17689689318267e-08
8055702	9111	NMI	rs1048135	2	0	31.33	2.17689689318267e-08
8055702	9111	NMI	rs6726634	2	2.20956015779976e-05	26.6	2.50243753409654e-07
8055702	9111	NMI	rs4664356	2	6.65176376585794e-05	23.58	1.19826525761926e-06
8055702	9111	NMI	rs4665114	2	7.98384517722488e-05	23.38	1.32953696517403e-06
8055702	9111	NMI	rs2271811	2	7.98384517722488e-05	23.38	1.32953696517403e-06
8055702	9111	NMI	rs12471886	2	9.00391475504081e-05	23.05	1.57842508723738e-06
8055702	9111	NMI	rs3771886	2	0.000274348406188378	21.58	3.39372352779869e-06
8055702	9111	NMI	rs289904	2	0.00135289485360924	18.69	1.53786902226958e-05
8055702	9111	NMI	rs2278089	2	0.00317257315856364	17.11	3.52760766999291e-05
8055702	9111	NMI	rs2271813	2	0.0324456662626337	12.12	0.000498839037429844
8055702	9111	NMI	rs12466578	2	0.0388775071712749	11.73	0.000615005925480334
8129618	8876	VNN1	rs6569843	6	0	31.57	1.92378756127528e-08
8129618	8876	VNN1	rs1883613	6	0	29.66	5.14863365089098e-08
8129618	8876	VNN1	rs2294758	6	0	28.74	8.27762368466596e-08
8129618	8876	VNN1	rs2267952	6	3.57554642072811e-05	24.95	5.88365303483019e-07
8129618	8876	VNN1	rs6942306	6	5.97911124628408e-05	23.84	1.04684298921156e-06
8129618	8876	VNN1	rs6569828	6	6.59883012227936e-05	23.5	1.24913767096762e-06
8129618	8876	VNN1	rs4895943	6	0.000666733577654134	19.87	8.28909502671446e-06
8129618	8876	VNN1	rs6569819	6	0.000844570974936195	19.53	9.90321262136001e-06
8129618	8876	VNN1	rs9385619	6	0.000989021834951366	19.17	1.19577988616355e-05
8129618	8876	VNN1	rs2840808	6	0.00102326503397175	19.13	1.22110340523931e-05
8129618	8876	VNN1	rs6569827	6	0.00103725413114712	19.1	1.24044887096726e-05
8129618	8876	VNN1	rs1569651	6	0.00141722962424574	18.57	1.63777799277277e-05
8129618	8876	VNN1	rs9389020	6	0.00267913249290648	17.43	2.98084046328019e-05
8129618	8876	VNN1	rs8192620	6	0.0062435749025182	15.62	7.74312620043824e-05
8129618	8876	VNN1	rs9389015	6	0.00886155534668078	14.93	0.000111574549918584
8129618	8876	VNN1	rs2300077	6	0.0120407939057368	14.29	0.000156695109217799
8129618	8876	VNN1	rs3798792	6	0.0120407939057368	14.29	0.000156695109217799
8129618	8876	VNN1	rs2294757	6	0.0171856000304709	13.52	0.000236034416529349
8129618	8876	VNN1	rs6936833	6	0.0176981538515721	13.46	0.000243703757206372
8129618	8876	VNN1	rs17061564	6	0.0186750406888144	13.33	0.00026119351965302
8129618	8876	VNN1	rs12211125	6	0.0213263768046364	13.07	0.000300063133861772
8129618	8876	VNN1	rs10782248	6	0.0231411472290068	12.87	0.000333891609336585
8129618	8876	VNN1	rs4549637	6	0.0255009035897502	12.67	0.000371569532196062
8129618	8876	VNN1	rs2745426	6	0.0267634748947853	12.56	0.000394091748583663
8129618	8876	VNN1	rs7762377	6	0.0409565296303512	11.61	0.000655981525612037
7939298	847	CAT	rs494024	11	0	31.46	2.03591377922065e-08
7939298	847	CAT	rs524167	11	0	31.46	2.03591377922065e-08
7939298	847	CAT	rs560807	11	0	31.46	2.03591377922065e-08
7939298	847	CAT	rs511895	11	0	31.46	2.03591377922065e-08
7939298	847	CAT	rs499406	11	0	31.46	2.03591377922065e-08
7939298	847	CAT	rs475043	11	0	31.46	2.03591377922065e-08
7939298	847	CAT	rs2231828	11	0	30.57	3.22034952128484e-08
7939298	847	CAT	rs11032695	11	0	29.34	6.07290941934305e-08
7939298	847	CAT	rs12807961	11	0	29.34	6.07290941934305e-08
7939298	847	CAT	rs12808450	11	0	29.34	6.07290941934305e-08
7939298	847	CAT	rs10836234	11	0	29.34	6.07290941934305e-08
7939298	847	CAT	rs11604331	11	0	29.34	6.07290941934305e-08
7939298	847	CAT	rs11032722	11	0	28.38	9.96898968065145e-08
7939298	847	CAT	rs737254	11	1.19108682758677e-05	27.13	1.90222966420432e-07
7939298	847	CAT	rs12804689	11	2.85337195707903e-05	25.46	4.51650500702517e-07
7939298	847	CAT	rs873466	11	2.85337195707903e-05	25.46	4.51650500702517e-07
7939298	847	CAT	rs7118388	11	0.00568516985140607	15.85	6.85665365128213e-05
7939298	847	CAT	rs524154	11	0.0073813037399565	15.3	9.17165112768606e-05
7939298	847	CAT	rs484214	11	0.0073813037399565	15.3	9.17165112768606e-05
7939298	847	CAT	rs482322	11	0.0073813037399565	15.3	9.17165112768606e-05
7939298	847	CAT	rs480575	11	0.0073813037399565	15.3	9.17165112768606e-05
7939298	847	CAT	rs1323690	11	0.0123140063219528	14.24	0.000160913548981421
7939298	847	CAT	rs7949972	11	0.0123140063219528	14.24	0.000160913548981421
7939298	847	CAT	rs997704	11	0.0153852801811765	13.75	0.000208820819710062
7939298	847	CAT	rs2284369	11	0.0326320360145312	12.11	0.000501521354224128
7939298	847	CAT	rs2284368	11	0.0326320360145312	12.11	0.000501521354224128
7939298	847	CAT	rs769218	11	0.0326320360145312	12.11	0.000501521354224128
7939298	847	CAT	rs10836244	11	0.0326320360145312	12.11	0.000501521354224128
7939298	847	CAT	rs769217	11	0.0326320360145312	12.11	0.000501521354224128
7939298	847	CAT	rs7113917	11	0.0326320360145312	12.11	0.000501521354224128
7939298	847	CAT	rs2284367	11	0.0326320360145312	12.11	0.000501521354224128
7939298	847	CAT	rs2284365	11	0.0326320360145312	12.11	0.000501521354224128
7939298	847	CAT	rs6484722	11	0.0326320360145312	12.11	0.000501521354224128
7939298	847	CAT	rs2420388	11	0.0326320360145312	12.11	0.000501521354224128
7939298	847	CAT	rs1000768	11	0.0348675401395696	11.97	0.000540639413892149
7939298	847	CAT	rs554576	11	0.0371854998227737	11.83	0.000582839943179275
7939298	847	CAT	rs3886899	11	0.0420569313905661	11.54	0.00068114640106556
7939298	847	CAT	rs2103711	11	0.0426042229944345	11.51	0.000692227779118755
7895739	7705	ZNF146	rs2070132	19	0	31.24	2.28019019503596e-08
7895739	7705	ZNF146	rs2287897	19	0	28.87	7.74025143121901e-08
7895739	7705	ZNF146	rs8102020	19	0	28.87	7.74025143121901e-08
7895739	7705	ZNF146	rs2972527	19	2.76788677775295e-05	25.15	5.30396536626517e-07
7895739	7705	ZNF146	rs4805162	19	0.0062435749025182	15.62	7.74312620043824e-05
7895739	7705	ZNF146	rs2112971	19	0.0110117392252325	14.47	0.00014240962790411
7895739	7705	ZNF146	rs7253462	19	0.0131793122368623	14.08	0.000175196810385767
7895739	7705	ZNF146	rs2432055	19	0.0345983992587289	11.99	0.000534867898538342
7967412	8099	CDK2AP1	rs10773003	12	0	31.18	2.35176602975561e-08
7967412	8099	CDK2AP1	rs4759377	12	0	31.18	2.35176602975561e-08
7967412	8099	CDK2AP1	rs10846509	12	0.0123140063219528	14.24	0.000160913548981421
7967412	8099	CDK2AP1	rs10773007	12	0.0123140063219528	14.24	0.000160913548981421
7967412	8099	CDK2AP1	rs10846518	12	0.0123140063219528	14.24	0.000160913548981421
8082289	166012	CHST13	rs3845960	3	0	31.1	2.45071392647947e-08
8082289	166012	CHST13	rs1687481	3	1.21436932956679e-05	27.27	1.76935436997349e-07
8082289	166012	CHST13	rs7613347	3	1.20652587598188e-05	27.22	1.81570677470069e-07
8082289	166012	CHST13	rs1873388	3	2.91038470470998e-05	25.54	4.33305967071969e-07
8082289	166012	CHST13	rs777488	3	2.91038470470998e-05	25.54	4.33305967071969e-07
8082289	166012	CHST13	rs777490	3	2.88873016934467e-05	25.52	4.37820861007161e-07
8082289	166012	CHST13	rs777487	3	2.88873016934467e-05	25.52	4.37820861007161e-07
8082289	166012	CHST13	rs16837548	3	3.61979575602131e-05	25.05	5.58627553086764e-07
8082289	166012	CHST13	rs9813564	3	3.61979575602131e-05	25.05	5.58627553086764e-07
8082289	166012	CHST13	rs12493410	3	0.000106430923068884	22.77	1.82593913827907e-06
8082289	166012	CHST13	rs12636448	3	0.00166450179358067	18.23	1.95770811169703e-05
8082289	166012	CHST13	rs6783962	3	0.00202664077252615	17.97	2.24414003636356e-05
8082289	166012	CHST13	rs7617257	3	0.00323739221885608	17.06	3.62171527409293e-05
8082289	166012	CHST13	rs4679256	3	0.00646260268764021	15.55	8.03516478684197e-05
8082289	166012	CHST13	rs6781798	3	0.007343161005889	15.31	9.12322771501236e-05
8082289	166012	CHST13	rs1552641	3	0.007343161005889	15.31	9.12322771501236e-05
8082289	166012	CHST13	rs6796854	3	0.00788543797824256	15.17	9.82520508449788e-05
8082289	166012	CHST13	rs16837531	3	0.0102135702999906	14.61	0.000132211108336988
8082289	166012	CHST13	rs777486	3	0.0123140063219528	14.24	0.000160913548981421
8082289	166012	CHST13	rs1873400	3	0.012858399730179	14.13	0.000170601183355712
8082289	166012	CHST13	rs1056522	3	0.012858399730179	14.13	0.000170601183355712
8082289	166012	CHST13	rs6786437	3	0.0252690790946295	12.69	0.00036761627064854
8086372	54986	ULK4	rs6796210	3	0	30.99	2.59361294898299e-08
8086372	54986	ULK4	rs7632387	3	0	30.99	2.59361294898299e-08
8086372	54986	ULK4	rs6599179	3	0	30.99	2.59361294898299e-08
8086372	54986	ULK4	rs2128835	3	0	30.99	2.59361294898299e-08
8086372	54986	ULK4	rs3774372	3	0	30.99	2.59361294898299e-08
8086372	54986	ULK4	rs1994157	3	0	30.99	2.59361294898299e-08
8086372	54986	ULK4	rs1052501	3	0	30.99	2.59361294898299e-08
8086372	54986	ULK4	rs1717000	3	0	30.99	2.59361294898299e-08
8086372	54986	ULK4	rs1716975	3	0	30.99	2.59361294898299e-08
8086372	54986	ULK4	rs1615243	3	0	30.99	2.59361294898299e-08
8086372	54986	ULK4	rs1716984	3	0	30.99	2.59361294898299e-08
8086372	54986	ULK4	rs2272007	3	0	30.99	2.59361294898299e-08
8086372	54986	ULK4	rs9857175	3	0	28.22	1.08279919971838e-07
8086372	54986	ULK4	rs1125203	3	1.18291087962933e-05	27.1	1.93197942418259e-07
8086372	54986	ULK4	rs9874975	3	1.18291087962933e-05	27.1	1.93197942418259e-07
8086372	54986	ULK4	rs6599175	3	1.18291087962933e-05	27.1	1.93197942418259e-07
8086372	54986	ULK4	rs17215589	3	2.8386957459669e-05	25.44	4.5635703086286e-07
8086372	54986	ULK4	rs7634985	3	0.00104339128963977	19.09	1.24696551760172e-05
8086372	54986	ULK4	rs794894	3	0.00104339128963977	19.09	1.24696551760172e-05
8086372	54986	ULK4	rs7629767	3	0.00104339128963977	19.09	1.24696551760172e-05
8086372	54986	ULK4	rs939561	3	0.00469098552396131	16.2	5.69941162333185e-05
7957023	4069	LYZ	rs6581889	12	0	30.93	2.67504580174267e-08
7957023	4069	LYZ	rs2305641	12	0	30.15	3.99887188157235e-08
7957023	4069	LYZ	rs7300266	12	0	30.15	3.99887188157235e-08
7957023	4069	LYZ	rs7135092	12	0	30.15	3.99887188157235e-08
7957023	4069	LYZ	rs7308481	12	0	30.15	3.99887188157235e-08
7957023	4069	LYZ	rs4761154	12	0	30.15	3.99887188157235e-08
7957023	4069	LYZ	rs10878964	12	0	30.15	3.99887188157235e-08
7957023	4069	LYZ	rs10784774	12	0	28.47	9.51616366305266e-08
7957023	4069	LYZ	rs1384	12	0	28.47	9.51616366305266e-08
7957023	4069	LYZ	rs2168029	12	0	27.87	1.29745946761053e-07
7957023	4069	LYZ	rs589448	12	0.000130072893694308	22.7	1.89367869480221e-06
7957023	4069	LYZ	rs2231700	12	0.00121812821697347	18.88	1.39204495074785e-05
7957023	4069	LYZ	rs7980936	12	0.00121812821697347	18.88	1.39204495074785e-05
7957023	4069	LYZ	rs529268	12	0.00121812821697347	18.88	1.39204495074785e-05
7957023	4069	LYZ	rs7297153	12	0.00379342513120091	16.69	4.40123882598368e-05
7957023	4069	LYZ	rs7307739	12	0.0134302488174545	14.04	0.000178962942637896
7957023	4069	LYZ	rs317689	12	0.0185480284826469	13.35	0.000258422624686341
7957023	4069	LYZ	rs317688	12	0.0236785399200133	12.81	0.000344771570610167
7957023	4069	LYZ	rs490872	12	0.0316785112988218	12.17	0.000485643062815993
7957023	4069	LYZ	rs317646	12	0.0316785112988218	12.17	0.000485643062815993
7957023	4069	LYZ	rs317685	12	0.0316785112988218	12.17	0.000485643062815993
7957023	4069	LYZ	rs645026	12	0.0363630072885747	11.88	0.000567399412997703
7986350	91947	ARRDC4	rs1491187	15	0	30.84	2.80202289080267e-08
7986350	91947	ARRDC4	rs1552673	15	0	30.46	3.40821912006851e-08
7986350	91947	ARRDC4	rs2087658	15	0	28.4	9.86653091054826e-08
7986350	91947	ARRDC4	rs964672	15	9.02744831173902e-05	23.01	1.61160918672885e-06
7986350	91947	ARRDC4	rs1043374	15	0.0247604494876202	12.72	0.000361765769382553
8112902	1719	DHFR	rs1222809	5	0	30.82	2.83105013411209e-08
8112902	1719	DHFR	rs863215	5	0	30.82	2.83105013411209e-08
8112902	1719	DHFR	rs1478834	5	0	30.82	2.83105013411209e-08
8112902	1719	DHFR	rs1382539	5	0	30.82	2.83105013411209e-08
8112902	1719	DHFR	rs1677703	5	0	28.31	1.03360649652008e-07
8112902	1719	DHFR	rs1650666	5	0	28.31	1.03360649652008e-07
8112902	1719	DHFR	rs836794	5	0	28.31	1.03360649652008e-07
8112902	1719	DHFR	rs863214	5	2.20215473433666e-05	26.55	2.56804718306475e-07
8112902	1719	DHFR	rs1232027	5	5.34532836611655e-05	23.9	1.01471761454418e-06
8112902	1719	DHFR	rs1650723	5	9.02395378960217e-05	23.07	1.56209091952713e-06
8112902	1719	DHFR	rs181747	5	0.00015006082311165	22.55	2.04744531936169e-06
7944913	80071	CCDC15	rs7925079	11	0	30.8	2.86037862058569e-08
7944913	80071	CCDC15	rs7107487	11	0	30.8	2.86037862058569e-08
7944913	80071	CCDC15	rs3809055	11	0	29.59	5.33796200187311e-08
7944913	80071	CCDC15	rs4078355	11	9.05867842494383e-05	23.14	1.50624488667619e-06
7944913	80071	CCDC15	rs12289777	11	0.000317476192320475	21.19	4.1592901542635e-06
7944913	80071	CCDC15	rs11820425	11	0.000337755825823823	21.07	4.42806715765816e-06
7944913	80071	CCDC15	rs12280621	11	0.000340982760061559	21.05	4.47452852398132e-06
7944913	80071	CCDC15	rs12287581	11	0.000340823285661859	21.03	4.52147913385146e-06
7944913	80071	CCDC15	rs4936966	11	0.000340823285661859	21.03	4.52147913385146e-06
7944913	80071	CCDC15	rs7951202	11	0.000340823285661859	21.03	4.52147913385146e-06
7944913	80071	CCDC15	rs11219849	11	0.00780888588282482	15.19	9.72168821505483e-05
7944913	80071	CCDC15	rs6590124	11	0.016862631488952	13.56	0.000231057097157748
7944913	80071	CCDC15	rs10790721	11	0.0347393143032457	11.98	0.000537745839636684
7944913	80071	CCDC15	rs4935898	11	0.0447972380860928	11.41	0.00073049831487217
8145586	55140	ELP3	rs2305451	8	0	30.61	3.15463611908856e-08
8145586	55140	ELP3	rs1563055	8	0	28.81	7.9837827009965e-08
8145586	55140	ELP3	rs3213997	8	0.000226000515172259	21.93	2.82778558547301e-06
8145586	55140	ELP3	rs2123472	8	0.00034069033326207	20.98	4.64103018375826e-06
8145586	55140	ELP3	rs2290369	8	0.00034069033326207	20.98	4.64103018375826e-06
8145586	55140	ELP3	rs4732823	8	0.000377678818192476	20.78	5.15181730619066e-06
8145586	55140	ELP3	rs6992370	8	0.000499987127946809	20.27	6.72467882868178e-06
8145586	55140	ELP3	rs7003418	8	0.000816083090234436	19.56	9.74890933390823e-06
8145586	55140	ELP3	rs4377920	8	0.000816083090234436	19.56	9.74890933390823e-06
8145586	55140	ELP3	rs6558041	8	0.000816083090234436	19.56	9.74890933390823e-06
8145586	55140	ELP3	rs2061587	8	0.000866105989180151	19.47	1.02192153965749e-05
8003607	400566	C17orf97	rs11150882	17	0	30.57	3.22034952128484e-08
8003607	400566	C17orf97	rs6565724	17	4.08409077929484e-05	24.4	7.82686937204843e-07
8003607	400566	C17orf97	rs10871516	17	0.000434358836252032	20.49	5.99436102866902e-06
8003607	400566	C17orf97	rs12951902	17	0.0171312051683738	13.53	0.000234780046924878
7920928	79957	PAQR6	rs933489	1	0	30.43	3.46133567906102e-08
7920928	79957	PAQR6	rs7522860	1	0	27.75	1.38048202865115e-07
7920928	79957	PAQR6	rs2025577	1	0	27.75	1.38048202865115e-07
7920928	79957	PAQR6	rs11264463	1	0.0371854998227737	11.83	0.000582839943179275
7920928	79957	PAQR6	rs6684514	1	0.0371854998227737	11.83	0.000582839943179275
7920928	79957	PAQR6	rs12563631	1	0.0371854998227737	11.83	0.000582839943179275
7920928	79957	PAQR6	rs10908494	1	0.0371854998227737	11.83	0.000582839943179275
7920928	79957	PAQR6	rs10908495	1	0.0371854998227737	11.83	0.000582839943179275
7920928	79957	PAQR6	rs10908496	1	0.0371854998227737	11.83	0.000582839943179275
7920928	79957	PAQR6	rs11264467	1	0.0371854998227737	11.83	0.000582839943179275
7920928	79957	PAQR6	rs12127403	1	0.0371854998227737	11.83	0.000582839943179275
7920928	79957	PAQR6	rs10908498	1	0.0371854998227737	11.83	0.000582839943179275
7920928	79957	PAQR6	rs10908502	1	0.0371854998227737	11.83	0.000582839943179275
7920928	79957	PAQR6	rs12141236	1	0.0371854998227737	11.83	0.000582839943179275
7920928	79957	PAQR6	rs11264475	1	0.0371854998227737	11.83	0.000582839943179275
7920928	79957	PAQR6	rs12117903	1	0.0371854998227737	11.83	0.000582839943179275
7920928	79957	PAQR6	rs12022657	1	0.0371854998227737	11.83	0.000582839943179275
7920928	79957	PAQR6	rs759330	1	0.0420569313905661	11.54	0.00068114640106556
7920928	79957	PAQR6	rs2248273	1	0.0420569313905661	11.54	0.00068114640106556
7920928	79957	PAQR6	rs12023438	1	0.0431774668425278	11.48	0.000703491300047234
7977820	10419	PRMT5	rs1951119	14	0	30.41	3.49720666562353e-08
7977820	10419	PRMT5	rs2295683	14	0	30.41	3.49720666562353e-08
7977820	10419	PRMT5	rs2295682	14	0	29.76	4.88977502091372e-08
7977820	10419	PRMT5	rs11157930	14	0	28.1	1.15205859519804e-07
7977820	10419	PRMT5	rs8012568	14	0	27.81	1.33832574057792e-07
7977820	10419	PRMT5	rs1043675	14	0	27.81	1.33832574057792e-07
7977820	10419	PRMT5	rs8007089	14	2.15125978077582e-05	26.33	2.8778357632251e-07
7977820	10419	PRMT5	rs2180834	14	2.04240594169173e-05	25.96	3.48565167593156e-07
7977820	10419	PRMT5	rs10134257	14	2.04240594169173e-05	25.96	3.48565167593156e-07
7977820	10419	PRMT5	rs2145542	14	2.88873016934467e-05	25.52	4.37820861007161e-07
7977820	10419	PRMT5	rs1043207	14	0.000180630128814527	22.36	2.26033012110679e-06
7977820	10419	PRMT5	rs8021195	14	0.00333309942776364	16.98	3.77756530348276e-05
7977820	10419	PRMT5	rs7156785	14	0.00334447224451447	16.97	3.79751476922777e-05
7977820	10419	PRMT5	rs12889177	14	0.0079471640630016	15.15	9.92983126228346e-05
7977820	10419	PRMT5	rs3751498	14	0.0189860535052798	13.3	0.000265406117232211
7977820	10419	PRMT5	rs4982700	14	0.0196674128563349	13.23	0.000275503811434269
7977820	10419	PRMT5	rs11623624	14	0.0354864402303714	11.93	0.0005523717683883
8180378	439921	MXRA7	rs1005645	17	0	30.33	3.64445381727119e-08
8180378	439921	MXRA7	rs2240773	17	0	30.33	3.64445381727119e-08
8180378	439921	MXRA7	rs9910053	17	2.19662108614402e-05	26.5	2.63538112161344e-07
8180378	439921	MXRA7	rs237057	17	0.000261147367160154	21.62	3.32367956124486e-06
8180378	439921	MXRA7	rs1014390	17	0.00627262994549474	15.61	7.78418303096273e-05
8180378	439921	MXRA7	rs2286593	17	0.0190597758131662	13.29	0.000266825481457198
8180378	439921	MXRA7	rs11077850	17	0.0421647992732352	11.53	0.000684820140778964
8180378	439921	MXRA7	rs9897045	17	0.0421647992732352	11.53	0.000684820140778964
8020323	8731	RNMT	rs10502424	18	0	30.18	3.93749038297716e-08
8020323	8731	RNMT	rs948271	18	0.000181435267938772	22.26	2.38115459175921e-06
8020323	8731	RNMT	rs7234034	18	0.00059127133647667	20.05	7.54435323335377e-06
8020323	8731	RNMT	rs1787868	18	0.0110544054146273	14.46	0.000143167710502961
8020323	8731	RNMT	rs17693663	18	0.0307032718024754	12.24	0.00046775829181048
7897824	9927	MFN2	rs2236057	1	0	30.12	4.06121205006226e-08
7897824	9927	MFN2	rs2295281	1	0	29.8	4.78991983520165e-08
7897824	9927	MFN2	rs2295283	1	0.000770187628993802	19.66	9.25178607997454e-06
7897824	9927	MFN2	rs1208988	1	0.00148568606334369	18.5	1.6990429947621e-05
7897824	9927	MFN2	rs1208993	1	0.00148568606334369	18.5	1.6990429947621e-05
7897824	9927	MFN2	rs12042105	1	0.00666780782030752	15.5	8.25052538926224e-05
7897824	9927	MFN2	rs11121850	1	0.0152902785080328	13.76	0.000207712104528052
7897824	9927	MFN2	rs6675934	1	0.020144674140129	13.18	0.000282952756437626
7920971	112770	C1orf85	rs7522860	1	0	30.07	4.16728356672151e-08
7920971	112770	C1orf85	rs2025577	1	0	30.07	4.16728356672151e-08
7920971	112770	C1orf85	rs933489	1	1.20652587598188e-05	27.22	1.81570677470069e-07
7920971	112770	C1orf85	rs11264463	1	0.00164288050433705	18.28	1.90698814981049e-05
7920971	112770	C1orf85	rs6684514	1	0.00164288050433705	18.28	1.90698814981049e-05
7920971	112770	C1orf85	rs12563631	1	0.00164288050433705	18.28	1.90698814981049e-05
7920971	112770	C1orf85	rs10908494	1	0.00164288050433705	18.28	1.90698814981049e-05
7920971	112770	C1orf85	rs10908495	1	0.00164288050433705	18.28	1.90698814981049e-05
7920971	112770	C1orf85	rs10908496	1	0.00164288050433705	18.28	1.90698814981049e-05
7920971	112770	C1orf85	rs11264467	1	0.00164288050433705	18.28	1.90698814981049e-05
7920971	112770	C1orf85	rs12127403	1	0.00164288050433705	18.28	1.90698814981049e-05
7920971	112770	C1orf85	rs10908498	1	0.00164288050433705	18.28	1.90698814981049e-05
7920971	112770	C1orf85	rs10908502	1	0.00164288050433705	18.28	1.90698814981049e-05
7920971	112770	C1orf85	rs12141236	1	0.00164288050433705	18.28	1.90698814981049e-05
7920971	112770	C1orf85	rs11264475	1	0.00164288050433705	18.28	1.90698814981049e-05
7920971	112770	C1orf85	rs12117903	1	0.00164288050433705	18.28	1.90698814981049e-05
7920971	112770	C1orf85	rs12022657	1	0.00164288050433705	18.28	1.90698814981049e-05
7920971	112770	C1orf85	rs12023438	1	0.00216035495637285	17.86	2.37766512756391e-05
7920971	112770	C1orf85	rs11264477	1	0.00276141820495535	17.37	3.07643718926626e-05
7920971	112770	C1orf85	rs2075166	1	0.00561200491671272	15.88	6.74881487824496e-05
7920971	112770	C1orf85	rs11264462	1	0.00561200491671272	15.88	6.74881487824496e-05
7920971	112770	C1orf85	rs759330	1	0.00769093622176727	15.22	9.56846697618158e-05
7920971	112770	C1orf85	rs2248273	1	0.00769093622176727	15.22	9.56846697618158e-05
8022640	1719	DHFR	rs1222809	5	0	29.99	4.34280158956013e-08
8022640	1719	DHFR	rs863215	5	0	29.99	4.34280158956013e-08
8022640	1719	DHFR	rs1478834	5	0	29.99	4.34280158956013e-08
8022640	1719	DHFR	rs1382539	5	0	29.99	4.34280158956013e-08
8022640	1719	DHFR	rs1677703	5	0	27.54	1.53878908989604e-07
8022640	1719	DHFR	rs1650666	5	0	27.54	1.53878908989604e-07
8022640	1719	DHFR	rs836794	5	0	27.54	1.53878908989604e-07
8022640	1719	DHFR	rs863214	5	3.58729554283867e-05	24.97	5.82293403627302e-07
8022640	1719	DHFR	rs1232027	5	0.000159213031707106	22.44	2.16811342530586e-06
8022640	1719	DHFR	rs181747	5	0.000199908991227874	22.01	2.71233612470474e-06
8022640	1719	DHFR	rs1650723	5	0.000406522020513331	20.61	5.63012614079572e-06
8010924	55275	VPS53	rs461521	17	0	29.86	4.64395443421729e-08
8010924	55275	VPS53	rs10521107	17	0	29.55	5.44926535101879e-08
8010924	55275	VPS53	rs401592	17	0	29.55	5.44926535101879e-08
8010924	55275	VPS53	rs838369	17	0	29.41	5.8574612945657e-08
8010924	55275	VPS53	rs684232	17	0	28.76	8.19258042431551e-08
8010924	55275	VPS53	rs410157	17	0	28.4	9.86653091054826e-08
8010924	55275	VPS53	rs2644714	17	0	28.24	1.0716685643728e-07
8010924	55275	VPS53	rs1237094	17	7.91102507162357e-05	23.37	1.33646672195939e-06
8010924	55275	VPS53	rs11657201	17	0.000227977613874354	21.89	2.88734641850805e-06
8010924	55275	VPS53	rs17616389	17	0.000227977613874354	21.89	2.88734641850805e-06
8010924	55275	VPS53	rs11247555	17	0.000400827007564988	20.62	5.60079502911592e-06
8010924	55275	VPS53	rs1062923	17	0.00116438726138544	18.94	1.34894474231705e-05
8010924	55275	VPS53	rs2740354	17	0.00893886818274499	14.91	0.000112763656797348
8010924	55275	VPS53	rs453372	17	0.0110117392252325	14.47	0.00014240962790411
8010924	55275	VPS53	rs9906432	17	0.0271193525184296	12.53	0.000400469809284976
8010924	55275	VPS53	rs12453108	17	0.0319868455939259	12.15	0.000490878644840285
8010924	55275	VPS53	rs10521104	17	0.0475477202906212	11.27	0.000787697288027331
8010924	55275	VPS53	rs434307	17	0.0475477202906212	11.27	0.000787697288027331
8107133	5066	PAM	rs28092	5	0	29.81	4.76527689799223e-08
8107133	5066	PAM	rs258247	5	0	29.81	4.76527689799223e-08
8107133	5066	PAM	rs686043	5	0	29.81	4.76527689799223e-08
8107133	5066	PAM	rs461605	5	0	29.39	5.91822432862965e-08
8107133	5066	PAM	rs258244	5	7.91102507162357e-05	23.37	1.33646672195939e-06
8107133	5066	PAM	rs467693	5	0.000341938210239394	20.97	4.6653184324312e-06
8107133	5066	PAM	rs2431531	5	0.000860071432771086	19.49	1.01127718488185e-05
8107133	5066	PAM	rs3733939	5	0.00634906485203739	15.58	7.90867233879211e-05
8107133	5066	PAM	rs6860588	5	0.0172249529148412	13.51	0.000237295539993408
8107133	5066	PAM	rs12652973	5	0.0305669248542598	12.25	0.00046525815807105
8107133	5066	PAM	rs3776874	5	0.0316785112988218	12.17	0.000485643062815993
8107133	5066	PAM	rs11952361	5	0.0316785112988218	12.17	0.000485643062815993
8107133	5066	PAM	rs3776859	5	0.0333670755322176	12.06	0.000515152920191081
8107133	5066	PAM	rs185387	5	0.0333670755322176	12.06	0.000515152920191081
8107133	5066	PAM	rs34771	5	0.0333670755322176	12.06	0.000515152920191081
8107133	5066	PAM	rs34774	5	0.0333670755322176	12.06	0.000515152920191081
8107133	5066	PAM	rs459202	5	0.0456493171466777	11.36	0.000750428244841853
8136930	338398	TAS2R60	rs11771145	7	0	29.81	4.76527689799223e-08
8136930	338398	TAS2R60	rs10228407	7	6.62820215334296e-05	23.55	1.21709425974728e-06
8136930	338398	TAS2R60	rs2242601	7	0.0126519504022572	14.18	0.000166126946049492
8137709	90637	ZFAND2A	rs2960837	7	0	29.77	4.86461737618723e-08
8137709	90637	ZFAND2A	rs1543985	7	0	29.77	4.86461737618723e-08
8137709	90637	ZFAND2A	rs2949170	7	0	28.45	9.61497666185004e-08
8137709	90637	ZFAND2A	rs1880296	7	0	27.77	1.36628410394371e-07
8137709	90637	ZFAND2A	rs4075937	7	0	27.47	1.59550322134384e-07
8137709	90637	ZFAND2A	rs1880297	7	0.00109398789495301	19.05	1.27337773618243e-05
8137709	90637	ZFAND2A	rs2363279	7	0.0023726344833096	17.71	2.57270567339957e-05
8137709	90637	ZFAND2A	rs7793336	7	0.00296789763941876	17.21	3.34670051629867e-05
8137709	90637	ZFAND2A	rs6968630	7	0.00296789763941876	17.21	3.34670051629867e-05
8137709	90637	ZFAND2A	rs4305794	7	0.00333309942776364	16.98	3.77756530348276e-05
8137709	90637	ZFAND2A	rs10280960	7	0.00605839220551513	15.69	7.46176333198714e-05
8137709	90637	ZFAND2A	rs1881125	7	0.00902051386225897	14.89	0.000113965520208619
8137709	90637	ZFAND2A	rs3802141	7	0.0107160137341239	14.52	0.000138679405429488
8137709	90637	ZFAND2A	rs1133043	7	0.0107160137341239	14.52	0.000138679405429488
8137709	90637	ZFAND2A	rs1047302	7	0.0158397767363743	13.68	0.000216750607095685
8137709	90637	ZFAND2A	rs12702457	7	0.0268616021479056	12.55	0.000396206301852743
8017106	4591	TRIM37	rs2333410	17	0	29.69	5.06956652702236e-08
8017106	4591	TRIM37	rs6416932	17	0	29.69	5.06956652702236e-08
8017106	4591	TRIM37	rs7502208	17	0	29.69	5.06956652702236e-08
8017106	4591	TRIM37	rs8082544	17	0	29.69	5.06956652702236e-08
8017106	4591	TRIM37	rs11654986	17	0	29.69	5.06956652702236e-08
8017106	4591	TRIM37	rs3826353	17	0	27.99	1.21943991393372e-07
8017106	4591	TRIM37	rs7214892	17	3.01517102682405e-05	25.79	3.80655585394962e-07
8017106	4591	TRIM37	rs10853008	17	0.000185778988390493	22.23	2.41865009637937e-06
8017106	4591	TRIM37	rs12051897	17	0.00068386000778935	19.79	8.6433704300554e-06
8017106	4591	TRIM37	rs7502947	17	0.0171856000304709	13.52	0.000236034416529349
8154692	7010	TEK	rs7024846	9	0	29.6	5.31049389160146e-08
8154692	7010	TEK	rs7858722	9	2.192114911308e-05	26.46	2.69052025578216e-07
8154692	7010	TEK	rs542913	9	0.000392517906292132	20.7	5.37160017903929e-06
8154692	7010	TEK	rs639225	9	0.000762767785208829	19.67	9.2034954246451e-06
8154692	7010	TEK	rs638203	9	0.000762767785208829	19.67	9.2034954246451e-06
8154692	7010	TEK	rs2756900	9	0.00146883700449031	18.52	1.68130749450116e-05
8154692	7010	TEK	rs578327	9	0.00205983297809181	17.95	2.26784419122277e-05
8154692	7010	TEK	rs7035592	9	0.00245299584101375	17.61	2.71158744165959e-05
8154692	7010	TEK	rs692946	9	0.00431979414911374	16.4	5.12852296406065e-05
8154692	7010	TEK	rs2756901	9	0.00570056267603564	15.84	6.89298373729534e-05
8154692	7010	TEK	rs510101	9	0.00646260268764021	15.55	8.03516478684197e-05
8154692	7010	TEK	rs491892	9	0.0151292430276181	13.78	0.000205512433754616
8154692	7010	TEK	rs2224530	9	0.0180735208793327	13.4	0.000251624298198861
8154692	7010	TEK	rs10967862	9	0.0196674128563349	13.23	0.000275503811434269
8154692	7010	TEK	rs2057362	9	0.0392006471642466	11.71	0.000621651197291592
8154692	7010	TEK	rs7873922	9	0.0450658585354879	11.39	0.00073840530611424
8138689	8935	SKAP2	rs13311400	7	0	29.54	5.47745264073632e-08
8138689	8935	SKAP2	rs570840	7	0.000870842646623646	19.46	1.02728583053231e-05
8138689	8935	SKAP2	rs3801839	7	0.00101064724450312	19.15	1.20837503157228e-05
8138689	8935	SKAP2	rs13186	7	0.0140716672288551	13.94	0.000188738999213808
8138689	8935	SKAP2	rs212842	7	0.0140716672288551	13.94	0.000188738999213808
8138689	8935	SKAP2	rs11764558	7	0.0197791067054663	13.22	0.00027697761801865
8138689	8935	SKAP2	rs2299102	7	0.0292181210547229	12.36	0.000438630690703207
8138689	8935	SKAP2	rs12700758	7	0.0292181210547229	12.36	0.000438630690703207
8138689	8935	SKAP2	rs12700761	7	0.0292181210547229	12.36	0.000438630690703207
8138689	8935	SKAP2	rs490366	7	0.0369939070000351	11.84	0.00057971825962413
8138689	8935	SKAP2	rs513387	7	0.0420569313905661	11.54	0.00068114640106556
8064451	284759	SIRPB2	rs6079325	20	0	29.39	5.91822432862965e-08
8064451	284759	SIRPB2	rs6135061	20	2.1194351869787e-05	26.24	3.01512071843037e-07
8064451	284759	SIRPB2	rs984497	20	0.00590933676298197	15.76	7.19068321154237e-05
8064451	284759	SIRPB2	rs1884393	20	0.00590933676298197	15.76	7.19068321154237e-05
8064451	284759	SIRPB2	rs8118710	20	0.00590933676298197	15.76	7.19068321154237e-05
8064451	284759	SIRPB2	rs1543423	20	0.0130337018180843	14.1	0.000173343782164112
8064451	284759	SIRPB2	rs6079330	20	0.0150792124469481	13.79	0.000204421414313996
8064451	284759	SIRPB2	rs6074718	20	0.0150792124469481	13.79	0.000204421414313996
8064451	284759	SIRPB2	rs984498	20	0.0311237299504239	12.21	0.000475340342531001
8064451	284759	SIRPB2	rs6042462	20	0.0462797060154451	11.33	0.000762649013024779
7893208	6133	RPL9	rs4975017	4	0	29.36	6.01055511678637e-08
7893208	6133	RPL9	rs10517522	4	0	28.3	1.03895985488738e-07
7893208	6133	RPL9	rs17618369	4	2.1449233091127e-05	26.31	2.9077917542687e-07
7893208	6133	RPL9	rs6817264	4	0.00115093174432775	18.99	1.31405330832853e-05
7893208	6133	RPL9	rs1048140	4	0.00182017315455304	18.09	2.10705133469847e-05
7893208	6133	RPL9	rs936380	4	0.00522097430808707	15.99	6.36779495337939e-05
7893208	6133	RPL9	rs11940694	4	0.0100589001716938	14.64	0.000130123208455477
7893208	6133	RPL9	rs13129975	4	0.0117545251067325	14.34	0.000152588014722543
7893208	6133	RPL9	rs7669821	4	0.0131013353371259	14.09	0.000174267815603382
7893208	6133	RPL9	rs13135439	4	0.0297653136837518	12.32	0.000448130701041462
7893208	6133	RPL9	rs13149518	4	0.0297653136837518	12.32	0.000448130701041462
7939524	2132	EXT2	rs7951555	11	0	29.29	6.23164558048585e-08
7939524	2132	EXT2	rs2074040	11	0	29.04	7.0899135210792e-08
7939524	2132	EXT2	rs7126447	11	0.0258194118635474	12.64	0.000377579978239458
7973924	9692	KIAA0391	rs12100841	14	0	28.88	7.70039274569641e-08
7973924	9692	KIAA0391	rs11848309	14	3.01036404993028e-05	25.77	3.84620599086884e-07
7973924	9692	KIAA0391	rs7144747	14	0.000337755825823823	21.07	4.42806715765816e-06
7973924	9692	KIAA0391	rs10141237	14	0.000911340036605952	19.32	1.10542390635286e-05
7973924	9692	KIAA0391	rs8019741	14	0.00115093174432775	18.99	1.31405330832853e-05
7973924	9692	KIAA0391	rs4981278	14	0.00157991740406063	18.36	1.82856717508468e-05
7973924	9692	KIAA0391	rs7153550	14	0.00228357468691743	17.79	2.46676326593996e-05
7973924	9692	KIAA0391	rs17103120	14	0.0023726344833096	17.71	2.57270567339957e-05
7973924	9692	KIAA0391	rs17113838	14	0.00313155520744433	17.13	3.4906563926596e-05
7973924	9692	KIAA0391	rs17510813	14	0.00710211519129658	15.38	8.79139012130593e-05
7973924	9692	KIAA0391	rs7159390	14	0.0146793081331786	13.84	0.000199053215193759
7973924	9692	KIAA0391	rs17103097	14	0.0208557507629685	13.11	0.000293723687659695
7973924	9692	KIAA0391	rs10134120	14	0.0208557507629685	13.11	0.000293723687659695
7973924	9692	KIAA0391	rs12436663	14	0.023003101343713	12.89	0.000330342431263391
7973924	9692	KIAA0391	rs6571696	14	0.0281499596446999	12.45	0.000417991819919652
7973924	9692	KIAA0391	rs2415265	14	0.0281499596446999	12.45	0.000417991819919652
7973924	9692	KIAA0391	rs1040840	14	0.0402542645792365	11.65	0.000642025349825136
7973924	9692	KIAA0391	rs2899832	14	0.0465403790067611	11.32	0.000766767133043464
7973924	9692	KIAA0391	rs10144857	14	0.0465403790067611	11.32	0.000766767133043464
8103998	55325	UFSP2	rs11934546	4	0	28.77	8.15038766034471e-08
8103998	55325	UFSP2	rs12500107	4	0	28.24	1.0716685643728e-07
8103998	55325	UFSP2	rs6845326	4	1.21079154040455e-05	27.26	1.77852899403464e-07
8103998	55325	UFSP2	rs4862523	4	1.21079154040455e-05	27.26	1.77852899403464e-07
8103998	55325	UFSP2	rs10000918	4	0.00873534450354854	14.95	0.000110398063117963
8103998	55325	UFSP2	rs1288572	4	0.0113949053045276	14.4	0.000147802310334454
8103998	55325	UFSP2	rs3822302	4	0.0216237983837482	13.03	0.000306540549745652
8103998	55325	UFSP2	rs1288549	4	0.0363630072885747	11.88	0.000567399412997703
8140319	3092	HIP1	rs1179625	7	0	28.57	9.03715367351597e-08
8140319	3092	HIP1	rs1179594	7	0.00217676803820359	17.85	2.39019269238804e-05
8140319	3092	HIP1	rs1179595	7	0.00226271055157579	17.8	2.45383243527581e-05
8140319	3092	HIP1	rs2867803	7	0.0184095081820707	13.37	0.000255681354743746
8140319	3092	HIP1	rs1179610	7	0.0263207709197086	12.59	0.000387816144094344
8140319	3092	HIP1	rs757364	7	0.0274907471436693	12.5	0.000406952017444959
8140319	3092	HIP1	rs6945301	7	0.0416210443647357	11.57	0.000670244183511452
8163599	25861	DFNB31	rs2296262	9	0	28.54	9.17826281336597e-08
8163599	25861	DFNB31	rs998547	9	0	28.36	1.00725146502556e-07
8163599	25861	DFNB31	rs4979418	9	2.192114911308e-05	26.46	2.69052025578216e-07
8163599	25861	DFNB31	rs12551529	9	2.11670838013258e-05	26.23	3.03077424353298e-07
8163599	25861	DFNB31	rs10513248	9	3.04252455193745e-05	25.86	3.67097935134648e-07
8163599	25861	DFNB31	rs1535960	9	2.76788677775295e-05	25.15	5.30396536626517e-07
8163599	25861	DFNB31	rs1123056	9	3.61106947388051e-05	25.03	5.64452043684512e-07
8163599	25861	DFNB31	rs1535962	9	4.64187410068126e-05	24.05	9.38662623454291e-07
8163599	25861	DFNB31	rs1000709	9	7.31923011167962e-05	23.45	1.28202723548682e-06
8163599	25861	DFNB31	rs10817635	9	0.00522097430808707	15.99	6.36779495337939e-05
8163599	25861	DFNB31	rs7851968	9	0.00772738883750689	15.21	9.61926880352054e-05
8163599	25861	DFNB31	rs2181928	9	0.023340948124112	12.85	0.000337479243759468
8163599	25861	DFNB31	rs4979397	9	0.0449409324974575	11.4	0.000734441059785543
8163599	25861	DFNB31	rs4979402	9	0.0449409324974575	11.4	0.000734441059785543
8163599	25861	DFNB31	rs2787348	9	0.0475477202906212	11.27	0.000787697288027331
8153262	57210	SLC45A4	rs6985508	8	0	28.49	9.41836822642468e-08
8153262	57210	SLC45A4	rs10086688	8	0.000260090516650033	21.72	3.15484956884473e-06
8153262	57210	SLC45A4	rs2117149	8	0.000391493175122686	20.73	5.28809983815292e-06
8153262	57210	SLC45A4	rs878422	8	0.00357853185710775	16.82	4.10978780994589e-05
8098822	1609	DGKQ	rs11724804	4	0	28.47	9.51616366305266e-08
8098822	1609	DGKQ	rs4690326	4	3.65982968973127e-05	25.1	5.4432858166502e-07
8098822	1609	DGKQ	rs3822030	4	4.6260999864028e-05	24.01	9.5836655318064e-07
8098822	1609	DGKQ	rs6599390	4	0.000335880155894757	21.1	4.35928125709091e-06
8098822	1609	DGKQ	rs3796622	4	0.000508352174605	20.26	6.75991984497313e-06
8098822	1609	DGKQ	rs1051613	4	0.00088906619836508	19.43	1.04354894688308e-05
8098822	1609	DGKQ	rs873785	4	0.00115702290539669	18.96	1.33487787944143e-05
8098822	1609	DGKQ	rs4690324	4	0.00151895433380951	18.45	1.74420832639594e-05
8098822	1609	DGKQ	rs2290403	4	0.00174387193206222	18.17	2.0203643128364e-05
8098822	1609	DGKQ	rs3755963	4	0.00359956281465535	16.8	4.15333028667767e-05
8098822	1609	DGKQ	rs6815138	4	0.00433915385315185	16.38	5.18292427384967e-05
7942328	2352	FOLR3	rs550638	11	0	28.45	9.61497666185004e-08
7942328	2352	FOLR3	rs7937515	11	0.000770187628993802	19.66	9.25178607997454e-06
7942328	2352	FOLR3	rs522381	11	0.00338474424400996	16.93	3.87837735775578e-05
7942328	2352	FOLR3	rs11235468	11	0.00457690924304538	16.24	5.58033552467249e-05
7942328	2352	FOLR3	rs7925545	11	0.0174239981877418	13.49	0.00023983819554883
7942328	2352	FOLR3	rs7926875	11	0.0174239981877418	13.49	0.00023983819554883
7983679	23431	AP4E1	rs6493470	15	0	28.45	9.61497666185004e-08
7983679	23431	AP4E1	rs2614790	15	0.00791629530579411	15.16	9.87737876416666e-05
7983679	23431	AP4E1	rs2306331	15	0.00791629530579411	15.16	9.87737876416666e-05
7983679	23431	AP4E1	rs9302158	15	0.0159043250667207	13.67	0.000217907940275337
7983679	23431	AP4E1	rs2063290	15	0.0170388472196334	13.54	0.000233532394669139
7983679	23431	AP4E1	rs12907367	15	0.018611429062136	13.34	0.000259804348918242
8132376	83930	STARD3NL	rs1014136	7	0	28.41	9.81569790649994e-08
8132376	83930	STARD3NL	rs2392540	7	0.000666369175377076	19.88	8.24584806671479e-06
8132376	83930	STARD3NL	rs1357647	7	0.00989835723737696	14.68	0.000127390880369128
8132376	83930	STARD3NL	rs10226230	7	0.0122249076827093	14.26	0.000159212618609452
8132376	83930	STARD3NL	rs2159499	7	0.0333670755322176	12.06	0.000515152920191081
8132376	83930	STARD3NL	rs7795499	7	0.0333670755322176	12.06	0.000515152920191081
8010918	55275	VPS53	rs838369	17	0	28.22	1.08279919971838e-07
8010918	55275	VPS53	rs10521107	17	1.20123279803945e-05	27.19	1.84410038730689e-07
8010918	55275	VPS53	rs401592	17	1.20123279803945e-05	27.19	1.84410038730689e-07
8010918	55275	VPS53	rs684232	17	8.99252436555998e-05	23.04	1.58665630395119e-06
8010918	55275	VPS53	rs461521	17	0.000145427674578066	22.64	1.95374423974195e-06
8010918	55275	VPS53	rs410157	17	0.000159213031707106	22.44	2.16811342530586e-06
8010918	55275	VPS53	rs2644714	17	0.00034376827585014	20.92	4.78868667925341e-06
8010918	55275	VPS53	rs11657201	17	0.00102802997804655	19.12	1.22751799466665e-05
8010918	55275	VPS53	rs17616389	17	0.00102802997804655	19.12	1.22751799466665e-05
8010918	55275	VPS53	rs1237094	17	0.00338474424400996	16.93	3.87837735775578e-05
8010918	55275	VPS53	rs11247555	17	0.00666780782030752	15.5	8.25052538926224e-05
8010918	55275	VPS53	rs9906432	17	0.0227083710472304	12.92	0.000325089860071051
8010918	55275	VPS53	rs2740354	17	0.028400488763268	12.43	0.000422491900903359
8010918	55275	VPS53	rs12453108	17	0.0307032718024754	12.24	0.00046775829181048
8010918	55275	VPS53	rs453372	17	0.0345983992587289	11.99	0.000534867898538342
8010918	55275	VPS53	rs4968162	17	0.0348675401395696	11.97	0.000540639413892149
7958379	11137	PWP1	rs11113426	12	0	28.19	1.09971274743679e-07
7958379	11137	PWP1	rs4964607	12	3.51120964094195e-05	24.8	6.35974693936738e-07
7958379	11137	PWP1	rs10861779	12	3.51120964094195e-05	24.8	6.35974693936738e-07
7958379	11137	PWP1	rs2374710	12	0.000264205217687698	21.66	3.2550860415202e-06
7958379	11137	PWP1	rs2839722	12	0.000339409089290142	21.02	4.54513951960957e-06
7958379	11137	PWP1	rs12319571	12	0.00034376827585014	20.92	4.78868667925341e-06
7958379	11137	PWP1	rs4964604	12	0.000471824361646455	20.37	6.38225317213909e-06
7958379	11137	PWP1	rs12322163	12	0.00431979414911374	16.4	5.12852296406065e-05
7958379	11137	PWP1	rs10778567	12	0.00460360374158658	16.23	5.6098679405637e-05
7958379	11137	PWP1	rs2287158	12	0.0128042510971998	14.14	0.000169696729464101
8140386	51657	STYXL1	rs7788926	7	0	28.18	1.1054092270339e-07
8140386	51657	STYXL1	rs7794040	7	0	28.18	1.1054092270339e-07
8140386	51657	STYXL1	rs3801472	7	0	28.18	1.1054092270339e-07
8140386	51657	STYXL1	rs8509	7	9.55906591660744e-05	22.93	1.68009160196609e-06
8140386	51657	STYXL1	rs17148944	7	0.000159213031707106	22.44	2.16811342530586e-06
8140386	51657	STYXL1	rs7804781	7	0.00844568852424693	15.01	0.000106942980648206
8140386	51657	STYXL1	rs9649679	7	0.00844568852424693	15.01	0.000106942980648206
8103415	51313	FAM198B	rs8370	4	0	28.17	1.11113527624138e-07
8103415	51313	FAM198B	rs4691455	4	0	28.17	1.11113527624138e-07
8103415	51313	FAM198B	rs4501266	4	0	28.17	1.11113527624138e-07
8103415	51313	FAM198B	rs2346784	4	2.94370211501277e-05	25.63	4.13559592082227e-07
8103415	51313	FAM198B	rs6830702	4	2.94370211501277e-05	25.63	4.13559592082227e-07
8103415	51313	FAM198B	rs2881373	4	2.94370211501277e-05	25.63	4.13559592082227e-07
8103415	51313	FAM198B	rs10517685	4	7.8105126416732e-05	23.33	1.36454991184655e-06
8103415	51313	FAM198B	rs17037201	4	7.8105126416732e-05	23.33	1.36454991184655e-06
8123148	29074	MRPL18	rs9347340	6	0	28.16	1.11689104891336e-07
8123148	29074	MRPL18	rs15982	6	0	28.16	1.11689104891336e-07
8123148	29074	MRPL18	rs4709368	6	0	28.16	1.11689104891336e-07
8123148	29074	MRPL18	rs4235925	6	2.08075181194764e-05	26.07	3.29260401179907e-07
8123148	29074	MRPL18	rs2758352	6	2.9331937485367e-05	25.61	4.17868231444442e-07
8123148	29074	MRPL18	rs752779	6	2.9331937485367e-05	25.61	4.17868231444442e-07
8123148	29074	MRPL18	rs2842974	6	2.9331937485367e-05	25.61	4.17868231444442e-07
8123148	29074	MRPL18	rs4709369	6	0.00300151981243622	17.19	3.38212025328724e-05
8123148	29074	MRPL18	rs6929124	6	0.0349823718116896	11.96	0.000543548707239421
8123148	29074	MRPL18	rs6912979	6	0.0449409324974575	11.4	0.000734441059785543
8123148	29074	MRPL18	rs9355747	6	0.0449409324974575	11.4	0.000734441059785543
8123148	29074	MRPL18	rs4709363	6	0.0449409324974575	11.4	0.000734441059785543
8123148	29074	MRPL18	rs1048021	6	0.0449409324974575	11.4	0.000734441059785543
8123148	29074	MRPL18	rs1048019	6	0.0449409324974575	11.4	0.000734441059785543
8070160	539	ATP5O	rs2834295	21	0	28.03	1.19449241191697e-07
8070160	539	ATP5O	rs915574	21	2.09982639441369e-05	26.11	3.22509382243824e-07
8070160	539	ATP5O	rs1573275	21	2.09982639441369e-05	26.11	3.22509382243824e-07
8070160	539	ATP5O	rs2834291	21	0.000312405366889486	21.27	3.98926193628944e-06
8070160	539	ATP5O	rs2073370	21	0.00031923830179804	21.18	4.18104880846428e-06
8070160	539	ATP5O	rs2040113	21	0.00632636210071394	15.59	7.86695492008614e-05
8070160	539	ATP5O	rs2284572	21	0.018611429062136	13.34	0.000259804348918242
8070160	539	ATP5O	rs8130507	21	0.0316785112988218	12.17	0.000485643062815993
8070160	539	ATP5O	rs7282650	21	0.0330586712210707	12.08	0.000509655975403886
8070160	539	ATP5O	rs2834319	21	0.0477040083838919	11.26	0.000791952109495679
8061772	22919	MAPRE1	rs242551	20	0	28.02	1.20068092500723e-07
8061772	22919	MAPRE1	rs410488	20	4.0762014834407e-05	24.35	8.0326744350159e-07
8061772	22919	MAPRE1	rs6057661	20	0.00151895433380951	18.45	1.74420832639594e-05
8061772	22919	MAPRE1	rs13037496	20	0.00220864924122655	17.83	2.4154471407965e-05
8061772	22919	MAPRE1	rs6058883	20	0.0135019491569175	14.03	0.000179917150200662
8061772	22919	MAPRE1	rs2424921	20	0.0135019491569175	14.03	0.000179917150200662
8061772	22919	MAPRE1	rs6058891	20	0.0135019491569175	14.03	0.000179917150200662
8061772	22919	MAPRE1	rs2424922	20	0.0135019491569175	14.03	0.000179917150200662
8061772	22919	MAPRE1	rs853858	20	0.0345983992587289	11.99	0.000534867898538342
8083839	26996	GPR160	rs2287483	3	0	28.01	1.20690156808585e-07
8083839	26996	GPR160	rs16854812	3	0	28.01	1.20690156808585e-07
8083839	26996	GPR160	rs7615039	3	2.85337195707903e-05	25.46	4.51650500702517e-07
8083839	26996	GPR160	rs879161	3	2.85337195707903e-05	25.46	4.51650500702517e-07
8083839	26996	GPR160	rs16854875	3	2.85337195707903e-05	25.46	4.51650500702517e-07
8083839	26996	GPR160	rs4955705	3	0.0062170739198156	15.63	7.70228721646551e-05
8107234	4124	MAN2A1	rs845734	5	0	28	1.21315450836607e-07
8107234	4124	MAN2A1	rs31614	5	0.0011531822713045	18.97	1.32789978695e-05
8107234	4124	MAN2A1	rs4569915	5	0.00328023669673464	17.03	3.67938696528001e-05
8107234	4124	MAN2A1	rs2578483	5	0.00412926143663477	16.52	4.81396072394149e-05
8107234	4124	MAN2A1	rs1826236	5	0.00816598324380004	15.09	0.000102504860961449
8107234	4124	MAN2A1	rs31600	5	0.00850353875151509	14.99	0.000108082411285363
8107234	4124	MAN2A1	rs845741	5	0.0103641776515713	14.59	0.0001336217477007
8107234	4124	MAN2A1	rs10491355	5	0.0146793081331786	13.84	0.000199053215193759
8107234	4124	MAN2A1	rs6594388	5	0.0257148321443935	12.65	0.000375565677465615
8107234	4124	MAN2A1	rs31593	5	0.0262237087917095	12.6	0.000385746755682007
8107234	4124	MAN2A1	rs400194	5	0.0421647992732352	11.53	0.000684820140778964
8107234	4124	MAN2A1	rs11241027	5	0.0431774668425278	11.48	0.000703491300047234
8068684	54097	FAM3B	rs441810	21	0	27.97	1.23210879766489e-07
8068684	54097	FAM3B	rs4818230	21	2.1449233091127e-05	26.31	2.9077917542687e-07
8149811	4824	NKX3-1	rs7818607	8	0	27.96	1.23849261640415e-07
8149811	4824	NKX3-1	rs992530	8	0	27.82	1.33142619459688e-07
8149811	4824	NKX3-1	rs6988205	8	0.0449409324974575	11.4	0.000734441059785543
8149811	4824	NKX3-1	rs11780097	8	0.0449409324974575	11.4	0.000734441059785543
8007949	124989	EFCAB13	rs7218813	17	0	27.83	1.32456229398306e-07
8007949	124989	EFCAB13	rs2271803	17	0	27.83	1.32456229398306e-07
8007949	124989	EFCAB13	rs7225700	17	1.14015860971813e-05	26.91	2.13153156885244e-07
8007949	124989	EFCAB13	rs12948299	17	0.00165911588216121	18.25	1.93725949219694e-05
8007949	124989	EFCAB13	rs7216112	17	0.00165911588216121	18.25	1.93725949219694e-05
8007949	124989	EFCAB13	rs4968318	17	0.00570056267603564	15.84	6.89298373729534e-05
8007949	124989	EFCAB13	rs8075058	17	0.00570056267603564	15.84	6.89298373729534e-05
8007949	124989	EFCAB13	rs11651643	17	0.00570056267603564	15.84	6.89298373729534e-05
8007949	124989	EFCAB13	rs3736438	17	0.00570056267603564	15.84	6.89298373729534e-05
7897774	1185	CLCN6	rs17037425	1	0	27.76	1.37336467961677e-07
7897774	1185	CLCN6	rs1537516	1	1.16943960932986e-05	27.06	1.97237243674176e-07
7897774	1185	CLCN6	rs17037396	1	1.16943960932986e-05	27.06	1.97237243674176e-07
7897774	1185	CLCN6	rs2066470	1	1.16943960932986e-05	27.06	1.97237243674176e-07
7897774	1185	CLCN6	rs7553194	1	1.16943960932986e-05	27.06	1.97237243674176e-07
7897774	1185	CLCN6	rs17037390	1	3.40566331952836e-05	24.61	7.01865674768852e-07
7897774	1185	CLCN6	rs17367504	1	3.40566331952836e-05	24.61	7.01865674768852e-07
7897774	1185	CLCN6	rs3753584	1	3.40566331952836e-05	24.61	7.01865674768852e-07
7897774	1185	CLCN6	rs13306561	1	3.40566331952836e-05	24.61	7.01865674768852e-07
7897774	1185	CLCN6	rs2050265	1	3.40566331952836e-05	24.61	7.01865674768852e-07
7897774	1185	CLCN6	rs2236797	1	9.58736711892212e-05	22.96	1.65407513641327e-06
7897774	1185	CLCN6	rs2076004	1	0.000108918803598784	22.76	1.83546534042477e-06
7897774	1185	CLCN6	rs12567136	1	0.000343037959613811	20.9	4.83894595567862e-06
7897774	1185	CLCN6	rs7537765	1	0.000343037959613811	20.9	4.83894595567862e-06
7897774	1185	CLCN6	rs12562952	1	0.0176981538515721	13.46	0.000243703757206372
7897774	1185	CLCN6	rs198358	1	0.0328184057664287	12.1	0.000504218229449006
7938231	8495	PPFIBP2	rs4758003	11	0	27.74	1.3876363424957e-07
7938231	8495	PPFIBP2	rs9787734	11	6.73383559734713e-05	23.74	1.10266805756094e-06
7938231	8495	PPFIBP2	rs4758201	11	0.00295116084728644	17.22	3.32913069643602e-05
7938231	8495	PPFIBP2	rs6578882	11	0.00469098552396131	16.2	5.69941162333185e-05
7938231	8495	PPFIBP2	rs6578883	11	0.00469098552396131	16.2	5.69941162333185e-05
7938231	8495	PPFIBP2	rs12098959	11	0.0114615207561272	14.39	0.000148589302156604
7938231	8495	PPFIBP2	rs7933428	11	0.0151292430276181	13.78	0.000205512433754616
8105456	133383	SETD9	rs832403	5	0	27.72	1.40205663541318e-07
8105456	133383	SETD9	rs860580	5	2.18217447034287e-05	26.43	2.73263218569392e-07
8105456	133383	SETD9	rs832582	5	2.18217447034287e-05	26.43	2.73263218569392e-07
8105456	133383	SETD9	rs832583	5	2.18217447034287e-05	26.43	2.73263218569392e-07
8105456	133383	SETD9	rs2591968	5	6.76493847465609e-05	23.79	1.0743919710848e-06
8105456	133383	SETD9	rs185220	5	9.05100248980398e-05	23.13	1.51409858813542e-06
8105456	133383	SETD9	rs832402	5	0.000751804454292694	19.71	9.01285014608748e-06
8105456	133383	SETD9	rs832573	5	0.000750393274909428	19.7	9.06013651488528e-06
8105456	133383	SETD9	rs702689	5	0.000750393274909428	19.7	9.06013651488528e-06
8105456	133383	SETD9	rs11960484	5	0.00117453697783602	18.92	1.36316048321319e-05
8105456	133383	SETD9	rs252906	5	0.00117453697783602	18.92	1.36316048321319e-05
8105456	133383	SETD9	rs832577	5	0.00117453697783602	18.92	1.36316048321319e-05
8105456	133383	SETD9	rs832576	5	0.00214391006512498	17.87	2.36520353340758e-05
8105456	133383	SETD9	rs252925	5	0.00240662951406676	17.67	2.62737951298483e-05
8105456	133383	SETD9	rs832540	5	0.00243183250480813	17.63	2.68322100680363e-05
8105456	133383	SETD9	rs252894	5	0.00435496611091097	16.36	5.23790588199753e-05
8105456	133383	SETD9	rs331497	5	0.00435496611091097	16.36	5.23790588199753e-05
8105456	133383	SETD9	rs33320	5	0.00509119850017757	16.04	6.20182999965458e-05
8105456	133383	SETD9	rs16886445	5	0.00661617520998898	15.51	8.20699357916233e-05
8105456	133383	SETD9	rs6895442	5	0.00832885137056079	15.04	0.000105256460816211
8105456	133383	SETD9	rs1445998	5	0.00832885137056079	15.04	0.000105256460816211
8105456	133383	SETD9	rs96844	5	0.0095159932816533	14.77	0.000121452419112638
8105456	133383	SETD9	rs2257505	5	0.0122673743022657	14.25	0.000160060808433423
8105456	133383	SETD9	rs832575	5	0.0267634748947853	12.56	0.000394091748583663
8015412	3728	JUP	rs7216371	17	0	27.59	1.49952011630713e-07
8015412	3728	JUP	rs1436441	17	0.00433915385315185	16.38	5.18292427384967e-05
8015412	3728	JUP	rs4796712	17	0.00433915385315185	16.38	5.18292427384967e-05
8015412	3728	JUP	rs4796616	17	0.0152902785080328	13.76	0.000207712104528052
8015412	3728	JUP	rs12452032	17	0.0152902785080328	13.76	0.000207712104528052
8015412	3728	JUP	rs7214868	17	0.0271193525184296	12.53	0.000400469809284976
8164580	9536	PTGES	rs17418275	9	0	27.58	1.50729273597138e-07
8001507	583	BBS2	rs9940872	16	0	27.53	1.54676570676922e-07
8001507	583	BBS2	rs8060037	16	3.41183400044334e-05	24.62	6.98232959986772e-07
8001507	583	BBS2	rs600390	16	0.000624659601338586	19.95	7.94939550495297e-06
8001507	583	BBS2	rs7198524	16	0.000870842646623646	19.46	1.02728583053231e-05
8001507	583	BBS2	rs2550309	16	0.000906348490233415	19.34	1.09390609454565e-05
8001507	583	BBS2	rs8059717	16	0.000906348490233415	19.34	1.09390609454565e-05
8001507	583	BBS2	rs11640819	16	0.00247045699878789	17.6	2.72588346940366e-05
8001507	583	BBS2	rs12918376	16	0.00280149582557604	17.35	3.10898270321606e-05
8001507	583	BBS2	rs7191207	16	0.0241000412169681	12.77	0.000352222836757016
8001507	583	BBS2	rs435651	16	0.0412604448693923	11.59	0.000663074121790696
7915130	10946	SF3A3	rs4634868	1	0	27.48	1.58727471028323e-07
7915130	10946	SF3A3	rs12739026	1	0.000341966505389886	20.96	4.68973424737054e-06
7915130	10946	SF3A3	rs12044531	1	0.0140053152454862	13.95	0.00018773765577684
7915130	10946	SF3A3	rs11485595	1	0.0140716672288551	13.94	0.000188738999213808
7954382	79912	PYROXD1	rs11046050	12	0	27.4	1.65431237633869e-07
7954382	79912	PYROXD1	rs3782660	12	0	27.4	1.65431237633869e-07
7954382	79912	PYROXD1	rs7957415	12	0.00034485888272888	20.88	4.88973464124727e-06
7954382	79912	PYROXD1	rs7970416	12	0.000435567500332529	20.44	6.15302137778187e-06
7954382	79912	PYROXD1	rs738027	12	0.00047351305669409	20.36	6.415693058794e-06
7954382	79912	PYROXD1	rs1366	12	0.000883306626661021	19.44	1.03809938400423e-05
7954382	79912	PYROXD1	rs768833	12	0.00134731771643478	18.7	1.52982487216167e-05
7954382	79912	PYROXD1	rs12582514	12	0.00153654330717151	18.42	1.77188442771163e-05
7954382	79912	PYROXD1	rs10770819	12	0.00295116084728644	17.22	3.32913069643602e-05
7954382	79912	PYROXD1	rs2110159	12	0.00741341167621105	15.29	9.22033317029663e-05
7954382	79912	PYROXD1	rs10492117	12	0.0074455196124656	15.28	9.26927523464967e-05
7954382	79912	PYROXD1	rs3213212	12	0.0107160137341239	14.52	0.000138679405429488
7954382	79912	PYROXD1	rs12318289	12	0.0107160137341239	14.52	0.000138679405429488
7954382	79912	PYROXD1	rs12829508	12	0.0240235134470447	12.78	0.000350344929501945
7954382	79912	PYROXD1	rs10841839	12	0.0318326784463738	12.16	0.000488253771170466
7924184	642946	FLVCR1-AS1	rs7524203	1	0	27.39	1.66288919513537e-07
7924184	642946	FLVCR1-AS1	rs1047881	1	2.10944264268572e-05	26.19	3.09420723361249e-07
7924184	642946	FLVCR1-AS1	rs12140722	1	0.000816083090234436	19.56	9.74890933390823e-06
7924184	642946	FLVCR1-AS1	rs6679951	1	0.000816083090234436	19.56	9.74890933390823e-06
7924184	642946	FLVCR1-AS1	rs11120067	1	0.000816083090234436	19.56	9.74890933390823e-06
7924184	642946	FLVCR1-AS1	rs3207090	1	0.00140065327711933	18.6	1.61220549733777e-05
7924184	642946	FLVCR1-AS1	rs10864004	1	0.00940053452135792	14.8	0.00011953550181303
7924184	642946	FLVCR1-AS1	rs4951639	1	0.0164225400539259	13.61	0.000224983889387423
7924184	642946	FLVCR1-AS1	rs10864002	1	0.0164225400539259	13.61	0.000224983889387423
7924184	642946	FLVCR1-AS1	rs2884675	1	0.0164225400539259	13.61	0.000224983889387423
7924184	642946	FLVCR1-AS1	rs4951638	1	0.0250836257037458	12.7	0.000365655575738477
7924184	642946	FLVCR1-AS1	rs11120027	1	0.0250836257037458	12.7	0.000365655575738477
8005471	6234	RPS28	rs2972574	19	1.22549019607825e-05	27.35	1.69764444936968e-07
8005471	6234	RPS28	rs2241589	19	0.00776564542839413	15.2	9.67034206269413e-05
8005471	6234	RPS28	rs2241590	19	0.0137049285811579	13.99	0.000183785507011936
8005471	6234	RPS28	rs2278236	19	0.0152902785080328	13.76	0.000207712104528052
8005471	6234	RPS28	rs7254882	19	0.0152902785080328	13.76	0.000207712104528052
8005471	6234	RPS28	rs3760680	19	0.0234670373602281	12.84	0.000339287613504916
8065089	55614	KIF16B	rs2277777	20	1.22366834513302e-05	27.34	1.70644642750547e-07
8065089	55614	KIF16B	rs6075078	20	1.22366834513302e-05	27.34	1.70644642750547e-07
8065089	55614	KIF16B	rs6044134	20	1.21079154040455e-05	27.26	1.77852899403464e-07
8065089	55614	KIF16B	rs6075070	20	0.000200574935678017	22.02	2.69824146134104e-06
8065089	55614	KIF16B	rs6111177	20	0.000200574935678017	22.02	2.69824146134104e-06
8065089	55614	KIF16B	rs6080303	20	0.000342859439496602	20.93	4.76375383556557e-06
8065089	55614	KIF16B	rs4814518	20	0.00052374250398133	20.2	6.97529356316554e-06
8065089	55614	KIF16B	rs6111174	20	0.00165986461326427	18.24	1.94745683987646e-05
8065089	55614	KIF16B	rs6080317	20	0.00189568264838213	18.05	2.15178643781202e-05
8065089	55614	KIF16B	rs928624	20	0.00189568264838213	18.05	2.15178643781202e-05
8065089	55614	KIF16B	rs6034554	20	0.00189568264838213	18.05	2.15178643781202e-05
8065089	55614	KIF16B	rs6044080	20	0.00336032779703175	16.95	3.83773198237051e-05
7988444	50804	MYEF2	rs2279366	15	1.17952054218154e-05	27.09	1.94199928023025e-07
7988444	50804	MYEF2	rs6493311	15	2.14073393205948e-05	26.3	2.92288675812365e-07
7988444	50804	MYEF2	rs2279369	15	2.07270181599889e-05	26.03	3.36153085561796e-07
7988444	50804	MYEF2	rs12593807	15	2.07270181599889e-05	26.03	3.36153085561796e-07
7988444	50804	MYEF2	rs6493314	15	2.07270181599889e-05	26.03	3.36153085561796e-07
7988444	50804	MYEF2	rs8034192	15	2.05255948154409e-05	25.98	3.44972705484545e-07
7988444	50804	MYEF2	rs8032420	15	2.05255948154409e-05	25.98	3.44972705484545e-07
7988444	50804	MYEF2	rs6493317	15	2.05255948154409e-05	25.98	3.44972705484545e-07
7988444	50804	MYEF2	rs6493318	15	2.05255948154409e-05	25.98	3.44972705484545e-07
7988444	50804	MYEF2	rs6493316	15	2.80150859321847e-05	25.27	4.98400693250765e-07
7988444	50804	MYEF2	rs1531916	15	8.01185271580216e-05	23.4	1.31578537379869e-06
7988444	50804	MYEF2	rs12912107	15	0.000119349761683281	22.73	1.86434411812162e-06
7988444	50804	MYEF2	rs12904216	15	0.000119349761683281	22.73	1.86434411812162e-06
7988444	50804	MYEF2	rs11070629	15	0.000119349761683281	22.73	1.86434411812162e-06
7988444	50804	MYEF2	rs11633336	15	0.000119349761683281	22.73	1.86434411812162e-06
7919787	84072	HORMAD1	rs10788792	1	1.16611688424798e-05	27.05	1.9826022611778e-07
7919787	84072	HORMAD1	rs11204698	1	1.16611688424798e-05	27.05	1.9826022611778e-07
7919787	84072	HORMAD1	rs11807450	1	1.16611688424798e-05	27.05	1.9826022611778e-07
7919787	84072	HORMAD1	rs1336900	1	1.16611688424798e-05	27.05	1.9826022611778e-07
7919787	84072	HORMAD1	rs11589458	1	3.01036404993028e-05	25.77	3.84620599086884e-07
7919787	84072	HORMAD1	rs11552229	1	3.48650694756767e-05	24.74	6.56083155024312e-07
7919787	84072	HORMAD1	rs12402939	1	3.35655165498037e-05	24.53	7.31618020880489e-07
7919787	84072	HORMAD1	rs11204697	1	4.03097110095077e-05	24.28	8.32995047547511e-07
7919787	84072	HORMAD1	rs11803569	1	4.03097110095077e-05	24.28	8.32995047547511e-07
7919787	84072	HORMAD1	rs11586422	1	4.03097110095077e-05	24.28	8.32995047547511e-07
7919787	84072	HORMAD1	rs11204704	1	8.97212026060293e-05	23.03	1.59493057524784e-06
7919787	84072	HORMAD1	rs10888391	1	0.000111360979394014	22.75	1.84504139632982e-06
7919787	84072	HORMAD1	rs11204726	1	0.000111360979394014	22.75	1.84504139632982e-06
7919787	84072	HORMAD1	rs10888394	1	0.000111360979394014	22.75	1.84504139632982e-06
7919787	84072	HORMAD1	rs10888395	1	0.000111360979394014	22.75	1.84504139632982e-06
7919787	84072	HORMAD1	rs4319334	1	0.000111360979394014	22.75	1.84504139632982e-06
7919787	84072	HORMAD1	rs2275236	1	0.000284645783548845	21.48	3.57538284869704e-06
7919787	84072	HORMAD1	rs11204695	1	0.000802009373988854	19.6	9.54691984523814e-06
7919787	84072	HORMAD1	rs12568757	1	0.00260800902046414	17.49	2.88822858736932e-05
7919787	84072	HORMAD1	rs12125650	1	0.00260800902046414	17.49	2.88822858736932e-05
7919787	84072	HORMAD1	rs11204725	1	0.00390265249863545	16.63	4.542677833575e-05
7919787	84072	HORMAD1	rs11204684	1	0.00722256422426426	15.34	8.97949545107783e-05
7919787	84072	HORMAD1	rs9733	1	0.0226261512744684	12.93	0.000323357782926065
7919787	84072	HORMAD1	rs11204675	1	0.0238074534327423	12.8	0.000346619351134667
8025395	6234	RPS28	rs2972574	19	1.15209632111422e-05	26.96	2.07709724391592e-07
8025395	6234	RPS28	rs2241589	19	0.0109801177454468	14.48	0.000141655586856346
8025395	6234	RPS28	rs2241590	19	0.012726357059837	14.16	0.00016790228313015
8025395	6234	RPS28	rs2278236	19	0.0159043250667207	13.67	0.000217907940275337
8025395	6234	RPS28	rs7254882	19	0.0159043250667207	13.67	0.000217907940275337
8025395	6234	RPS28	rs3760680	19	0.0266417509255284	12.57	0.000391988579109066
8102567	11107	PRDM5	rs907298	4	1.15209632111422e-05	26.96	2.07709724391592e-07
8102567	11107	PRDM5	rs1450471	4	0.000183141639533729	22.34	2.28399272015327e-06
8102567	11107	PRDM5	rs12648040	4	0.00130366860458496	18.75	1.49023357924277e-05
8102567	11107	PRDM5	rs2597553	4	0.00176908233832641	18.14	2.05244396063452e-05
8102567	11107	PRDM5	rs11723050	4	0.00336032779703175	16.95	3.83773198237051e-05
8102567	11107	PRDM5	rs7673618	4	0.00336032779703175	16.95	3.83773198237051e-05
8102567	11107	PRDM5	rs13132115	4	0.00336032779703175	16.95	3.83773198237051e-05
8102567	11107	PRDM5	rs343176	4	0.00343839906584771	16.89	3.96097099256202e-05
8102567	11107	PRDM5	rs7673521	4	0.00931264217775306	14.82	0.000118274505048066
8102567	11107	PRDM5	rs17346468	4	0.0162649013827851	13.63	0.000222599878741268
8102567	11107	PRDM5	rs11725662	4	0.0164968890991567	13.6	0.000226185525871323
8102567	11107	PRDM5	rs2122512	4	0.027770468338383	12.48	0.000411332197233919
8102567	11107	PRDM5	rs1580743	4	0.0423845111338349	11.52	0.000688513896645078
8102567	11107	PRDM5	rs1874442	4	0.0423845111338349	11.52	0.000688513896645078
8102567	11107	PRDM5	rs6848268	4	0.048912192206142	11.21	0.000813577196899886
8102567	11107	PRDM5	rs13132472	4	0.048912192206142	11.21	0.000813577196899886
8161865	158471	PRUNE2	rs560094	9	1.14956187226606e-05	26.95	2.08787149285524e-07
8161865	158471	PRUNE2	rs561970	9	1.14956187226606e-05	26.95	2.08787149285524e-07
8161865	158471	PRUNE2	rs620552	9	1.14956187226606e-05	26.95	2.08787149285524e-07
8161865	158471	PRUNE2	rs512110	9	1.14956187226606e-05	26.95	2.08787149285524e-07
8161865	158471	PRUNE2	rs517634	9	3.04252455193745e-05	25.86	3.67097935134648e-07
8161865	158471	PRUNE2	rs680775	9	3.04252455193745e-05	25.86	3.67097935134648e-07
8161865	158471	PRUNE2	rs680729	9	3.04252455193745e-05	25.86	3.67097935134648e-07
8161865	158471	PRUNE2	rs611461	9	3.04252455193745e-05	25.86	3.67097935134648e-07
8161865	158471	PRUNE2	rs577993	9	0.000278329179355233	21.51	3.51988359689623e-06
8161865	158471	PRUNE2	rs683866	9	0.000342859439496602	20.93	4.76375383556557e-06
8161865	158471	PRUNE2	rs620985	9	0.000508352174605	20.26	6.75991984497313e-06
8161865	158471	PRUNE2	rs530978	9	0.00112815794544018	19.01	1.30035182148566e-05
8161865	158471	PRUNE2	rs678943	9	0.00226271055157579	17.8	2.45383243527581e-05
8161865	158471	PRUNE2	rs890150	9	0.0223896210977735	12.95	0.000319921493410303
8161865	158471	PRUNE2	rs700757	9	0.0268616021479056	12.55	0.000396206301852743
8161865	158471	PRUNE2	rs506965	9	0.0268616021479056	12.55	0.000396206301852743
8161865	158471	PRUNE2	rs7856888	9	0.03778471098347	11.79	0.000595497352140174
8161865	158471	PRUNE2	rs520365	9	0.0404434711390277	11.64	0.000645486028195732
8161865	158471	PRUNE2	rs3739518	9	0.0462797060154451	11.33	0.000762649013024779
8057554	27101	CACYBP	rs1046439	1	1.13790043275549e-05	26.85	2.19874350598853e-07
8057554	27101	CACYBP	rs6425310	1	1.13790043275549e-05	26.85	2.19874350598853e-07
8057554	27101	CACYBP	rs10465483	1	0.00829653925103311	15.05	0.000104700256636431
7944418	9854	C2CD2L	rs11217164	11	1.13298856443281e-05	26.83	2.22161627849726e-07
7944418	9854	C2CD2L	rs4301800	11	1.13298856443281e-05	26.83	2.22161627849726e-07
7944418	9854	C2CD2L	rs671872	11	2.77209892413632e-05	25.17	5.24924334598189e-07
7944418	9854	C2CD2L	rs2509049	11	3.37367613141108e-05	24.54	7.27830893007118e-07
7944418	9854	C2CD2L	rs643788	11	3.37367613141108e-05	24.54	7.27830893007118e-07
7944418	9854	C2CD2L	rs682795	11	0.00328799503827868	17.02	3.69881528485527e-05
7944418	9854	C2CD2L	rs644252	11	0.00377114422828929	16.71	4.35508316787095e-05
7944418	9854	C2CD2L	rs7234	11	0.00417832600110806	16.49	4.89073450926998e-05
7944418	9854	C2CD2L	rs7759	11	0.00423875797590305	16.44	5.02143664644261e-05
7944418	9854	C2CD2L	rs639373	11	0.00423875797590305	16.44	5.02143664644261e-05
7944418	9854	C2CD2L	rs510435	11	0.00423875797590305	16.44	5.02143664644261e-05
7944418	9854	C2CD2L	rs6589722	11	0.00455525339580802	16.26	5.52173887760006e-05
7944418	9854	C2CD2L	rs4245191	11	0.00477011136929385	16.16	5.82104328945293e-05
7944418	9854	C2CD2L	rs640603	11	0.0202458635796699	13.17	0.000284466737292217
7908388	5996	RGS1	rs2816316	1	1.12677035502839e-05	26.81	2.24472753855463e-07
7908388	5996	RGS1	rs7535818	1	1.12677035502839e-05	26.81	2.24472753855463e-07
7908388	5996	RGS1	rs1323298	1	2.05255948154409e-05	25.98	3.44972705484545e-07
7908388	5996	RGS1	rs1323299	1	9.02395378960217e-05	23.07	1.56209091952713e-06
7908388	5996	RGS1	rs10921191	1	0.00242524143035808	17.64	2.66914980318127e-05
7908388	5996	RGS1	rs10801129	1	0.00243183250480813	17.63	2.68322100680363e-05
7908388	5996	RGS1	rs10754013	1	0.00284749546486501	17.31	3.17511555274374e-05
7908388	5996	RGS1	rs2760520	1	0.00336032779703175	16.95	3.83773198237051e-05
7908388	5996	RGS1	rs2760530	1	0.00336032779703175	16.95	3.83773198237051e-05
7908388	5996	RGS1	rs4657830	1	0.00438851688977556	16.35	5.26561624267658e-05
7908388	5996	RGS1	rs35197737	1	0.00512458080996719	16.02	6.2676874759627e-05
8002802	79726	WDR59	rs11149788	16	1.12461822580255e-05	26.78	2.27984705365914e-07
8002802	79726	WDR59	rs8045908	16	4.09893788798487e-05	24.42	7.7460353874846e-07
8002802	79726	WDR59	rs6564193	16	0.000256994466795929	21.75	3.1058986680388e-06
8002802	79726	WDR59	rs9936747	16	0.0175594495250744	13.48	0.000241119801670391
8002802	79726	WDR59	rs3814875	16	0.0228981757046539	12.9	0.000328582133037674
8002802	79726	WDR59	rs9928718	16	0.0390410794833745	11.72	0.00061831954606457
8002802	79726	WDR59	rs4888327	16	0.0418290111397762	11.56	0.000673858531353762
7910164	56997	ADCK3	rs3738725	1	1.12003255632538e-05	26.77	2.29167551998044e-07
7910164	56997	ADCK3	rs3795445	1	1.12003255632538e-05	26.77	2.29167551998044e-07
7910164	56997	ADCK3	rs3795446	1	1.12003255632538e-05	26.77	2.29167551998044e-07
7910164	56997	ADCK3	rs3768425	1	7.83820496602222e-05	23.36	1.34343270450463e-06
7910164	56997	ADCK3	rs1045290	1	7.83820496602222e-05	23.36	1.34343270450463e-06
7910164	56997	ADCK3	rs1045289	1	7.83820496602222e-05	23.36	1.34343270450463e-06
7910164	56997	ADCK3	rs1045286	1	7.83820496602222e-05	23.36	1.34343270450463e-06
7910164	56997	ADCK3	rs1045285	1	7.83820496602222e-05	23.36	1.34343270450463e-06
7910164	56997	ADCK3	rs1045252	1	7.83820496602222e-05	23.36	1.34343270450463e-06
7910164	56997	ADCK3	rs3795449	1	7.83820496602222e-05	23.36	1.34343270450463e-06
7910164	56997	ADCK3	rs3795451	1	7.83820496602222e-05	23.36	1.34343270450463e-06
7910164	56997	ADCK3	rs11580229	1	0.000185924011680727	22.15	2.52155969005337e-06
7910164	56997	ADCK3	rs3795453	1	0.000499987127946809	20.27	6.72467882868178e-06
7910164	56997	ADCK3	rs7521639	1	0.00164998015356347	18.27	1.91702543006885e-05
7910164	56997	ADCK3	rs3768420	1	0.0282621322757133	12.44	0.000420235783146286
7910164	56997	ADCK3	rs3818694	1	0.02997859865643	12.3	0.000452958293923552
7910164	56997	ADCK3	rs4653474	1	0.02997859865643	12.3	0.000452958293923552
7910164	56997	ADCK3	rs8159	1	0.0348675401395696	11.97	0.000540639413892149
7910164	56997	ADCK3	rs1045247	1	0.0374434566721942	11.81	0.000589134325084672
7910164	56997	ADCK3	rs10495272	1	0.0374434566721942	11.81	0.000589134325084672
7910164	56997	ADCK3	rs2150874	1	0.0374434566721942	11.81	0.000589134325084672
7910164	56997	ADCK3	rs10495274	1	0.0470102848876593	11.3	0.000775070909245685
7910164	56997	ADCK3	rs2802275	1	0.0473966575441479	11.28	0.000783465565415074
7942824	6234	RPS28	rs2972574	19	1.12003255632538e-05	26.77	2.29167551998044e-07
7942824	6234	RPS28	rs2241590	19	0.0115171085471459	14.38	0.000149380513661162
7942824	6234	RPS28	rs2241589	19	0.0118297297779033	14.33	0.000153400669401585
7942824	6234	RPS28	rs2278236	19	0.0159782533585615	13.66	0.000219071500122872
7942824	6234	RPS28	rs7254882	19	0.0159782533585615	13.66	0.000219071500122872
7942824	6234	RPS28	rs3760680	19	0.0280491051968366	12.46	0.000415759945022032
7923319	252839	TMEM9	rs7542768	1	1.11544688684821e-05	26.76	2.30356549729421e-07
7923319	252839	TMEM9	rs3753967	1	0.000259449965605762	21.71	3.17133796102315e-06
7923319	252839	TMEM9	rs3752975	1	0.0150792124469481	13.79	0.000204421414313996
7923319	252839	TMEM9	rs10920115	1	0.0412604448693923	11.59	0.000663074121790696
8131539	54664	TMEM106B	rs1060700	7	1.11051049956709e-05	26.73	2.33960771065241e-07
8131539	54664	TMEM106B	rs6966915	7	2.0913540343427e-05	26.09	3.25867367424301e-07
8131539	54664	TMEM106B	rs6945902	7	0.0155005395607489	13.73	0.000211056170604097
8131539	54664	TMEM106B	rs6460903	7	0.0176981538515721	13.46	0.000243703757206372
8131539	54664	TMEM106B	rs12666249	7	0.0443441382597777	11.43	0.000722676857441187
8131539	54664	TMEM106B	rs2302632	7	0.0443441382597777	11.43	0.000722676857441187
8131539	54664	TMEM106B	rs14978	7	0.0443441382597777	11.43	0.000722676857441187
8100603	1060	CENPC	rs1056787	4	2.19955845291062e-05	26.51	2.62177422676745e-07
8100603	1060	CENPC	rs1497427	4	0.000150180640248776	22.57	2.02624068742046e-06
8100603	1060	CENPC	rs13104130	4	0.000341950603143064	20.94	4.73895127078664e-06
8100603	1060	CENPC	rs7696609	4	0.0131013353371259	14.09	0.000174267815603382
8100603	1060	CENPC	rs11725922	4	0.0287471343267744	12.4	0.000429333848898369
8100603	1060	CENPC	rs1874633	4	0.0431774668425278	11.48	0.000703491300047234
8100603	1060	CENPC	rs355466	4	0.0431774668425278	11.48	0.000703491300047234
7932964	10438	C1D	rs9807970	2	2.17312638513096e-05	26.4	2.77540482412746e-07
7932964	10438	C1D	rs10203061	2	3.5794536682783e-05	24.96	5.85321459616545e-07
7932964	10438	C1D	rs10184151	2	3.5794536682783e-05	24.96	5.85321459616545e-07
7932964	10438	C1D	rs17034864	2	4.01117888069203e-05	24.27	8.37330971578507e-07
7932964	10438	C1D	rs10439493	2	9.4547626333148e-05	22.85	1.75149328669829e-06
7948455	64231	MS4A6A	rs610932	11	2.15125978077582e-05	26.33	2.8778357632251e-07
7948455	64231	MS4A6A	rs667897	11	3.58729554283867e-05	24.97	5.82293403627302e-07
7948455	64231	MS4A6A	rs525794	11	3.9676911253384e-05	24.23	8.54902173305355e-07
7948455	64231	MS4A6A	rs583296	11	3.9676911253384e-05	24.23	8.54902173305355e-07
7948455	64231	MS4A6A	rs684961	11	3.9676911253384e-05	24.23	8.54902173305355e-07
7948455	64231	MS4A6A	rs12453	11	4.71261015685915e-05	24.16	8.86546212270417e-07
7948455	64231	MS4A6A	rs502581	11	6.72074266922025e-05	23.66	1.14947042476584e-06
7948455	64231	MS4A6A	rs1441586	11	9.06637561885557e-05	23.15	1.49843204406742e-06
7948455	64231	MS4A6A	rs611267	11	0.000199908991227874	22.01	2.71233612470474e-06
7948455	64231	MS4A6A	rs6591559	11	0.000263385466669054	21.65	3.27210010175672e-06
7948455	64231	MS4A6A	rs1530914	11	0.000263385466669054	21.65	3.27210010175672e-06
7948455	64231	MS4A6A	rs4938933	11	0.000263385466669054	21.65	3.27210010175672e-06
7948455	64231	MS4A6A	rs7926344	11	0.000277491847774706	21.54	3.46524873430287e-06
7948455	64231	MS4A6A	rs7929589	11	0.000277491847774706	21.54	3.46524873430287e-06
7948455	64231	MS4A6A	rs920573	11	0.000313453781875413	21.25	4.03110370943887e-06
7948455	64231	MS4A6A	rs2847666	11	0.000342859439496602	20.93	4.76375383556557e-06
7948455	64231	MS4A6A	rs1582763	11	0.00157684237255107	18.37	1.8189951015767e-05
7948455	64231	MS4A6A	rs664034	11	0.0142654285277322	13.9	0.000192798468274016
7948455	64231	MS4A6A	rs600550	11	0.0155005395607489	13.73	0.000211056170604097
7948455	64231	MS4A6A	rs543695	11	0.0274907471436693	12.5	0.000406952017444959
7948455	64231	MS4A6A	rs12421663	11	0.0288573432832274	12.39	0.00043163925417527
7948455	64231	MS4A6A	rs558788	11	0.0458519946708008	11.35	0.000754479691433103
7932453	10529	NEBL	rs7900067	10	2.13641056742465e-05	26.29	2.93806031043241e-07
7932453	10529	NEBL	rs11012582	10	2.13641056742465e-05	26.29	2.93806031043241e-07
7932453	10529	NEBL	rs10828212	10	2.13641056742465e-05	26.29	2.93806031043241e-07
7932453	10529	NEBL	rs10828213	10	2.13641056742465e-05	26.29	2.93806031043241e-07
7932453	10529	NEBL	rs11012566	10	0.00489539490841538	16.12	5.94528574935696e-05
7932453	10529	NEBL	rs3911716	10	0.00565279988813542	15.87	6.78457024717306e-05
8052947	56603	CYP26B1	rs1159766	2	2.13641056742465e-05	26.29	2.93806031043241e-07
8052947	56603	CYP26B1	rs13417114	2	2.09580666380137e-05	26.1	3.24184016539299e-07
8052947	56603	CYP26B1	rs194235	2	0.000233499984976992	21.81	3.01027104630614e-06
8052947	56603	CYP26B1	rs41409	2	0.000322930327888654	21.16	4.2249094050057e-06
8052947	56603	CYP26B1	rs41403	2	0.00153654330717151	18.42	1.77188442771163e-05
8052947	56603	CYP26B1	rs41393	2	0.00153654330717151	18.42	1.77188442771163e-05
8052947	56603	CYP26B1	rs41402	2	0.00960638180397975	14.75	0.000122747526217739
8052947	56603	CYP26B1	rs41413	2	0.0354864402303714	11.93	0.0005523717683883
8052947	56603	CYP26B1	rs194242	2	0.0365249881069887	11.87	0.00057045412526219
8106354	10788	IQGAP2	rs11743541	5	2.11079874383343e-05	26.2	3.07822529800195e-07
8106354	10788	IQGAP2	rs2069685	5	0.00941570581060068	14.79	0.000120171066371006
8106354	10788	IQGAP2	rs7735600	5	0.0141115082455298	13.93	0.00018974572293276
8106354	10788	IQGAP2	rs3736394	5	0.0196674128563349	13.23	0.000275503811434269
8106354	10788	IQGAP2	rs11948805	5	0.0196674128563349	13.23	0.000275503811434269
8106354	10788	IQGAP2	rs10065424	5	0.0304180796513634	12.26	0.000462771508967134
8106354	10788	IQGAP2	rs6453231	5	0.0316785112988218	12.17	0.000485643062815993
8106354	10788	IQGAP2	rs6453232	5	0.0316785112988218	12.17	0.000485643062815993
8106354	10788	IQGAP2	rs1047530	5	0.0418290111397762	11.56	0.000673858531353762
8106354	10788	IQGAP2	rs1047529	5	0.0418290111397762	11.56	0.000673858531353762
8106354	10788	IQGAP2	rs2069693	5	0.0418290111397762	11.56	0.000673858531353762
8106354	10788	IQGAP2	rs9293683	5	0.0452219667167629	11.38	0.000742391172649204
8039144	147798	TMC4	rs4806716	19	2.10331666760309e-05	26.12	3.2084341928011e-07
8039144	147798	TMC4	rs43211	19	2.97217206169353e-05	25.67	4.05075458895044e-07
8039144	147798	TMC4	rs40168	19	0.000215603180070884	21.98	2.75506487978207e-06
8039144	147798	TMC4	rs36643	19	0.0318326784463738	12.16	0.000488253771170466
8039144	147798	TMC4	rs36655	19	0.0402542645792365	11.65	0.000642025349825136
8022941	25941	TPGS2	rs525374	18	2.0913540343427e-05	26.09	3.25867367424301e-07
8022941	25941	TPGS2	rs621834	18	3.51925495066543e-05	24.84	6.22913511223042e-07
8022941	25941	TPGS2	rs4799887	18	0.00573972585508395	15.82	6.96622584601796e-05
8022941	25941	TPGS2	rs2303510	18	0.00917818689754717	14.85	0.000116408069911784
8022941	25941	TPGS2	rs2303509	18	0.00917818689754717	14.85	0.000116408069911784
8022941	25941	TPGS2	rs9962453	18	0.0176366270313508	13.47	0.000242408309714197
8022941	25941	TPGS2	rs3744903	18	0.0176366270313508	13.47	0.000242408309714197
8022941	25941	TPGS2	rs879567	18	0.0176366270313508	13.47	0.000242408309714197
8022941	25941	TPGS2	rs12373339	18	0.0182039812624753	13.39	0.000252969390050478
8022941	25941	TPGS2	rs1045781	18	0.0210878810204073	13.09	0.000296876351565599
8022941	25941	TPGS2	rs561021	18	0.0248981723128621	12.71	0.000363705427761376
8022941	25941	TPGS2	rs754040	18	0.0297653136837518	12.32	0.000448130701041462
8074388	6576	SLC25A1	rs1018764	22	2.08605292314517e-05	26.08	3.27559480393536e-07
8074388	6576	SLC25A1	rs2096376	22	7.82017284123727e-05	23.34	1.35747410793083e-06
8074388	6576	SLC25A1	rs5746682	22	0.000516364101984859	20.23	6.86675914658293e-06
8074388	6576	SLC25A1	rs712964	22	0.000826208343315172	19.55	9.80007367211813e-06
8074388	6576	SLC25A1	rs712959	22	0.000897063167572568	19.39	1.06563598009711e-05
8074388	6576	SLC25A1	rs723414	22	0.000959767001451734	19.24	1.15272595191529e-05
8074388	6576	SLC25A1	rs712958	22	0.00097594793931583	19.21	1.17098368976801e-05
8074388	6576	SLC25A1	rs809901	22	0.0025133412326617	17.57	2.76922761795687e-05
8074388	6576	SLC25A1	rs9605957	22	0.00788543797824256	15.17	9.82520508449788e-05
8074388	6576	SLC25A1	rs1061325	22	0.0183344416456178	13.38	0.000254321729089974
7972674	93081	TEX30	rs3806	13	2.06746645501777e-05	26.02	3.37898739852089e-07
7972674	93081	TEX30	rs660207	13	6.63386541438525e-05	23.56	1.21078518396291e-06
7903592	57535	KIAA1324	rs600711	1	2.06595495316476e-05	26.01	3.39653481429519e-07
7903592	57535	KIAA1324	rs649539	1	2.06026808173417e-05	25.99	3.43190416436843e-07
7903592	57535	KIAA1324	rs676385	1	2.78305767726369e-05	25.24	5.06213525092985e-07
7903592	57535	KIAA1324	rs17014495	1	7.30946036115526e-05	23.44	1.28870864939261e-06
7903592	57535	KIAA1324	rs2296696	1	0.000398454796575447	20.68	5.42800099642587e-06
7903592	57535	KIAA1324	rs2093933	1	0.00141138242312737	18.58	1.62920887406857e-05
7903592	57535	KIAA1324	rs11102964	1	0.0468010519980771	11.31	0.000770907723704568
8014233	91607	SLFN11	rs1828836	17	3.05603840996006e-05	25.91	3.57711257836602e-07
8150126	5516	PPP2CB	rs1116003	8	3.02770883637683e-05	25.84	3.7092138646974e-07
8150126	5516	PPP2CB	rs4733202	8	3.02770883637683e-05	25.84	3.7092138646974e-07
8150126	5516	PPP2CB	rs4733515	8	4.71261015685915e-05	24.16	8.86546212270417e-07
8150126	5516	PPP2CB	rs10109208	8	6.74692433570899e-05	23.77	1.08561408616201e-06
8150126	5516	PPP2CB	rs2720596	8	0.000264946453901515	21.68	3.2213237525602e-06
8150126	5516	PPP2CB	rs323346	8	0.000265628243037128	21.6	3.35851832932855e-06
8150126	5516	PPP2CB	rs323347	8	0.000265628243037128	21.6	3.35851832932855e-06
8150126	5516	PPP2CB	rs323352	8	0.000265628243037128	21.6	3.35851832932855e-06
8150126	5516	PPP2CB	rs323368	8	0.000265628243037128	21.6	3.35851832932855e-06
8150126	5516	PPP2CB	rs731662	8	0.000427388898213143	20.56	5.77911066834641e-06
8150126	5516	PPP2CB	rs323375	8	0.0311237299504239	12.21	0.000475340342531001
8150126	5516	PPP2CB	rs6468455	8	0.0354864402303714	11.93	0.0005523717683883
8150126	5516	PPP2CB	rs12541220	8	0.0354864402303714	11.93	0.0005523717683883
8129637	8875	VNN2	rs6569843	6	3.01886547881878e-05	25.81	3.76731546079873e-07
8129637	8875	VNN2	rs1883613	6	0.000186562718156788	22.2	2.45673796468384e-06
8129637	8875	VNN2	rs2294758	6	0.000264205217687698	21.66	3.2550860415202e-06
8129637	8875	VNN2	rs6942306	6	0.00148956212910331	18.49	1.70798109419836e-05
8129637	8875	VNN2	rs6569828	6	0.00567182924044969	15.86	6.82051616396931e-05
8129637	8875	VNN2	rs2267952	6	0.0095159932816533	14.77	0.000121452419112638
8129637	8875	VNN2	rs4895943	6	0.043471763423097	11.47	0.0007072868059427
8056943	80856	KIAA1715	rs12621733	2	2.9923899799733e-05	25.74	3.90645886371339e-07
8056943	80856	KIAA1715	rs12622749	2	2.9923899799733e-05	25.74	3.90645886371339e-07
8056943	80856	KIAA1715	rs12622783	2	2.9923899799733e-05	25.74	3.90645886371339e-07
8056943	80856	KIAA1715	rs12621889	2	2.9923899799733e-05	25.74	3.90645886371339e-07
8056943	80856	KIAA1715	rs17223990	2	0.000150419895947212	22.59	2.00525634460991e-06
8056943	80856	KIAA1715	rs12477861	2	0.000244438217592402	21.79	3.04181411552169e-06
8056943	80856	KIAA1715	rs12474551	2	0.000435567500332529	20.44	6.15302137778187e-06
8056943	80856	KIAA1715	rs847189	2	0.0104773661338538	14.56	0.000135766171851441
8056943	80856	KIAA1715	rs35817516	2	0.0311237299504239	12.21	0.000475340342531001
8056943	80856	KIAA1715	rs847138	2	0.043974118822902	11.45	0.000714939996695097
8112896	340120	ANKRD34B	rs1650723	5	2.97994480120533e-05	25.72	3.94715222995596e-07
8112896	340120	ANKRD34B	rs1677703	5	0.000233499984976992	21.81	3.01027104630614e-06
8112896	340120	ANKRD34B	rs1650666	5	0.000233499984976992	21.81	3.01027104630614e-06
8112896	340120	ANKRD34B	rs1222809	5	0.000265628243037128	21.6	3.35851832932855e-06
8112896	340120	ANKRD34B	rs863215	5	0.000265628243037128	21.6	3.35851832932855e-06
8112896	340120	ANKRD34B	rs1478834	5	0.000265628243037128	21.6	3.35851832932855e-06
8112896	340120	ANKRD34B	rs1382539	5	0.000265628243037128	21.6	3.35851832932855e-06
8112896	340120	ANKRD34B	rs1232027	5	0.00170425684858508	18.2	1.98878834671918e-05
8112896	340120	ANKRD34B	rs13164793	5	0.012762458856591	14.15	0.000168797104724886
7971615	84650	EBPL	rs9535292	13	2.97217206169353e-05	25.67	4.05075458895044e-07
7971615	84650	EBPL	rs2273816	13	0.000328091252029668	21.13	4.29156760005715e-06
7971615	84650	EBPL	rs9568292	13	0.00228357468691743	17.79	2.46676326593996e-05
7971615	84650	EBPL	rs9535294	13	0.00300151981243622	17.19	3.38212025328724e-05
7971615	84650	EBPL	rs12430435	13	0.007343161005889	15.31	9.12322771501236e-05
7971615	84650	EBPL	rs9562900	13	0.00764974764282057	15.23	9.51793512722262e-05
7971615	84650	EBPL	rs9568280	13	0.00764974764282057	15.23	9.51793512722262e-05
7971615	84650	EBPL	rs7334012	13	0.010652445528278	14.53	0.00013794524860268
7971615	84650	EBPL	rs9316465	13	0.015019417134803	13.8	0.000203336229894922
7971615	84650	EBPL	rs1359541	13	0.0159782533585615	13.66	0.000219071500122872
7971615	84650	EBPL	rs9526582	13	0.0240235134470447	12.78	0.000350344929501945
7971615	84650	EBPL	rs12876223	13	0.0302692344484671	12.27	0.000460298270945067
7971615	84650	EBPL	rs4942848	13	0.0309627975993437	12.22	0.000472799309459049
7971615	84650	EBPL	rs7446	13	0.0373254109201556	11.82	0.000585978600525646
7971615	84650	EBPL	rs9568269	13	0.0443441382597777	11.43	0.000722676857441187
8052233	130162	CLHC1	rs7349405	2	2.96325118151031e-05	25.66	4.07179993068411e-07
8052233	130162	CLHC1	rs6545480	2	0.00014990750439663	22.54	2.05813096810266e-06
8052233	130162	CLHC1	rs11692206	2	0.00154811829526312	18.41	1.78120748316976e-05
8052233	130162	CLHC1	rs11892071	2	0.00256029657828918	17.54	2.81326440892637e-05
8052233	130162	CLHC1	rs1056445	2	0.0210878810204073	13.09	0.000296876351565599
8052233	130162	CLHC1	rs11686867	2	0.0496253940589019	11.18	0.000826837724550976
7976263	123041	SLC24A4	rs10145865	14	2.92240622890093e-05	25.55	4.31066053134462e-07
7976263	123041	SLC24A4	rs4347560	14	0.00457690924304538	16.24	5.58033552467249e-05
7976263	123041	SLC24A4	rs2077291	14	0.0152902785080328	13.76	0.000207712104528052
7976263	123041	SLC24A4	rs4904901	14	0.0162649013827851	13.63	0.000222599878741268
7976263	123041	SLC24A4	rs7154308	14	0.0256102905842067	12.66	0.000373562215098037
7976263	123041	SLC24A4	rs4904896	14	0.0496253940589019	11.18	0.000826837724550976
8121161	23376	UFL1	rs13210597	6	2.92240622890093e-05	25.55	4.31066053134462e-07
8121161	23376	UFL1	rs11153058	6	2.92240622890093e-05	25.55	4.31066053134462e-07
8121161	23376	UFL1	rs2064947	6	2.92240622890093e-05	25.55	4.31066053134462e-07
8121161	23376	UFL1	rs6923212	6	2.92240622890093e-05	25.55	4.31066053134462e-07
8121161	23376	UFL1	rs9398148	6	0.00989835723737696	14.68	0.000127390880369128
8121161	23376	UFL1	rs1127175	6	0.0238074534327423	12.8	0.000346619351134667
8121161	23376	UFL1	rs2273621	6	0.0335414492788366	12.05	0.000517923795645918
8153430	93100	NAPRT1	rs1809148	8	2.88873016934467e-05	25.52	4.37820861007161e-07
8153430	93100	NAPRT1	rs10282929	8	3.50558102297423e-05	24.79	6.392826723071e-07
8153430	93100	NAPRT1	rs10097337	8	0.00175469489899592	18.16	2.03100116783891e-05
8153430	93100	NAPRT1	rs11549789	8	0.00412926143663477	16.52	4.81396072394149e-05
8153430	93100	NAPRT1	rs4874156	8	0.00689930250373523	15.44	8.51663890789497e-05
8153430	93100	NAPRT1	rs2382962	8	0.015019417134803	13.8	0.000203336229894922
8153430	93100	NAPRT1	rs1062391	8	0.0304180796513634	12.26	0.000462771508967134
8138708	3198	HOXA1	rs2428427	7	2.88029141467861e-05	25.51	4.40095963239337e-07
8138708	3198	HOXA1	rs2264803	7	4.69330625771585e-05	24.14	8.95801237216376e-07
8138708	3198	HOXA1	rs799234	7	0.027770468338383	12.48	0.000411332197233919
8047565	150864	FAM117B	rs7568438	2	2.86498454778166e-05	25.47	4.49315515004904e-07
8047565	150864	FAM117B	rs10189685	2	8.43322185414518e-05	23.23	1.43737485986791e-06
8047565	150864	FAM117B	rs1039968	2	0.000226164442848365	21.94	2.81308898078379e-06
8047565	150864	FAM117B	rs7581601	2	0.000350253223524501	20.86	4.94105833604462e-06
8047565	150864	FAM117B	rs7602496	2	0.00649646887830385	15.54	8.07777967551674e-05
8047565	150864	FAM117B	rs13432396	2	0.016946489270893	13.55	0.000232291423450961
8047565	150864	FAM117B	rs7581854	2	0.0256102905842067	12.66	0.000373562215098037
8047565	150864	FAM117B	rs11680951	2	0.0256102905842067	12.66	0.000373562215098037
8047565	150864	FAM117B	rs2351117	2	0.0429749091478812	11.49	0.000699716368809163
8047565	150864	FAM117B	rs11685819	2	0.0429749091478812	11.49	0.000699716368809163
8047565	150864	FAM117B	rs11544338	2	0.0429749091478812	11.49	0.000699716368809163
8093950	6286	S100P	rs3822262	4	2.8386957459669e-05	25.44	4.5635703086286e-07
8093950	6286	S100P	rs10025855	4	0.0309627975993437	12.22	0.000472799309459049
8093950	6286	S100P	rs4689506	4	0.0366588393432712	11.86	0.000573525442794884
8011499	5023	P2RX1	rs1516801	17	2.83378941464616e-05	25.43	4.58728702780752e-07
8011499	5023	P2RX1	rs4995289	17	3.51925495066543e-05	24.84	6.22913511223042e-07
8011499	5023	P2RX1	rs2325788	17	0.00107651845073228	19.06	1.26672247020768e-05
8011499	5023	P2RX1	rs9904113	17	0.00264955995069957	17.45	2.94964287847691e-05
8011499	5023	P2RX1	rs711174	17	0.00580801957422247	15.79	7.07755952561944e-05
8011499	5023	P2RX1	rs8076916	17	0.0296104749458921	12.33	0.000445736407512023
8180377	439921	MXRA7	rs9910053	17	2.82991646572282e-05	25.41	4.63509181439322e-07
8180377	439921	MXRA7	rs1005645	17	3.4288139649863e-05	24.68	6.76829151686393e-07
8180377	439921	MXRA7	rs2240773	17	3.4288139649863e-05	24.68	6.76829151686393e-07
8180377	439921	MXRA7	rs7211963	17	0.0135736494963806	14.02	0.000180876482574056
8180377	439921	MXRA7	rs1476788	17	0.0135736494963806	14.02	0.000180876482574056
8180377	439921	MXRA7	rs2240775	17	0.0160533296707334	13.65	0.000220241320452157
8180377	439921	MXRA7	rs2240774	17	0.0160533296707334	13.65	0.000220241320452157
8180377	439921	MXRA7	rs2286585	17	0.0160533296707334	13.65	0.000220241320452157
8180377	439921	MXRA7	rs11868472	17	0.0226261512744684	12.93	0.000323357782926065
8180377	439921	MXRA7	rs7215451	17	0.0226261512744684	12.93	0.000323357782926065
8180377	439921	MXRA7	rs237057	17	0.0239363669454714	12.79	0.000348477119246869
8180377	439921	MXRA7	rs1014390	17	0.0357940883717384	11.91	0.000558334001787275
8013135	6720	SREBF1	rs12951376	17	2.81704688100302e-05	25.33	4.83135809221768e-07
8013135	6720	SREBF1	rs9899634	17	4.11751878248977e-05	24.43	7.7059328446762e-07
8013135	6720	SREBF1	rs9902941	17	4.11751878248977e-05	24.43	7.7059328446762e-07
8013135	6720	SREBF1	rs1889018	17	4.11751878248977e-05	24.43	7.7059328446762e-07
8013135	6720	SREBF1	rs9915248	17	4.11751878248977e-05	24.43	7.7059328446762e-07
8013135	6720	SREBF1	rs3744115	17	4.11751878248977e-05	24.43	7.7059328446762e-07
8013135	6720	SREBF1	rs1052299	17	4.11751878248977e-05	24.43	7.7059328446762e-07
8013135	6720	SREBF1	rs7501812	17	4.11751878248977e-05	24.43	7.7059328446762e-07
8013135	6720	SREBF1	rs11078400	17	8.97212026060293e-05	23.03	1.59493057524784e-06
8013135	6720	SREBF1	rs8079321	17	8.97212026060293e-05	23.03	1.59493057524784e-06
8013135	6720	SREBF1	rs12941039	17	8.97212026060293e-05	23.03	1.59493057524784e-06
8013135	6720	SREBF1	rs9907246	17	8.97212026060293e-05	23.03	1.59493057524784e-06
8013135	6720	SREBF1	rs12953299	17	0.000259449965605762	21.71	3.17133796102315e-06
8013135	6720	SREBF1	rs950966	17	0.000288103105906742	21.46	3.61286933768073e-06
8013135	6720	SREBF1	rs8067439	17	0.0062435749025182	15.62	7.74312620043824e-05
8013135	6720	SREBF1	rs11654081	17	0.00741341167621105	15.29	9.22033317029663e-05
8013135	6720	SREBF1	rs11652881	17	0.0121072424107472	14.28	0.000157529793295111
[truncated: 3,779 more rows]
