# Supplementary material for: Insight into Genotype-Phenotype Associations through eQTL Mapping in Multiple Cell Types in Health and Immune-Mediated Disease
Source: PLoS Genet. 2016 Mar 25;12(3):e1005908. doi: 10.1371/journal.pgen.1005908 (PMC4807835; doi:10.1371/journal.pgen.1005908)
Supplement: S1 Data — Compressed tarball containing a folder of eQTL summary statistics from each analysis. (GZ) [file pgen.1005908.s027.gz › S1_data/IBDonly_all_cis_max_n/IBD_Bcell_allcis_maxn.txt]

PROBEID	ENTREZID	SYMBOL	snps	chr	fdr	scores	pval
8008388	64847	SPATA20	rs8076470	17	0	48.39	3.49345121538696e-12
8008388	64847	SPATA20	rs6504675	17	0	48.39	3.49345121538696e-12
8008388	64847	SPATA20	rs1122634	17	9.7799511002445e-05	24.94	5.91425017788252e-07
8008388	64847	SPATA20	rs1132414	17	0.00162983425414365	20.37	6.38225317213909e-06
8008388	64847	SPATA20	rs739924	17	0.00244635193133047	18.75	1.49023357924277e-05
8008388	64847	SPATA20	rs4794162	17	0.0121315468940317	15.23	9.51793512722262e-05
8008388	64847	SPATA20	rs3785915	17	0.0194722955145119	14.3	0.000155864878689169
8008388	64847	SPATA20	rs2277626	17	0.0293204775022957	13.48	0.000241119801670391
8008388	64847	SPATA20	rs936451	17	0.0293204775022957	13.48	0.000241119801670391
8008388	64847	SPATA20	rs8065903	17	0.0351784964300714	13.05	0.000303284407545946
8008388	64847	SPATA20	rs1460211	17	0.0351784964300714	13.05	0.000303284407545946
8008388	64847	SPATA20	rs1380657	17	0.0381327967806841	12.85	0.000337479243759468
8008388	64847	SPATA20	rs1064055	17	0.0381327967806841	12.85	0.000337479243759468
8073752	55007	FAM118A	rs136584	22	0	46.13	1.10660920192567e-11
8073752	55007	FAM118A	rs104664	22	0	41.33	1.28580310621793e-10
8073752	55007	FAM118A	rs3827393	22	0	41.33	1.28580310621793e-10
8073752	55007	FAM118A	rs3747240	22	0	41.33	1.28580310621793e-10
8073752	55007	FAM118A	rs6006992	22	0	41.33	1.28580310621793e-10
8073752	55007	FAM118A	rs470062	22	0	41.33	1.28580310621793e-10
8073752	55007	FAM118A	rs226503	22	0	33.99	5.53960491277072e-09
8073752	55007	FAM118A	rs1022476	22	0.00611197511664075	16.72	4.33218813590482e-05
8073752	55007	FAM118A	rs1044744	22	0.00720879120879121	16.34	5.29347402001487e-05
8073752	55007	FAM118A	rs6007594	22	0.0132309509746013	15.05	0.000104700256636431
8073752	55007	FAM118A	rs720682	22	0.0427324913892078	12.57	0.000391988579109066
7894341	23326	USP22	rs899335	17	0	44.66	2.34397361024088e-11
7894341	23326	USP22	rs1044414	17	0	44.66	2.34397361024088e-11
7894341	23326	USP22	rs3612	17	0	44.66	2.34397361024088e-11
7894341	23326	USP22	rs2291037	17	0	44.66	2.34397361024088e-11
7894341	23326	USP22	rs961004	17	0	39.45	3.36567735913468e-10
7894341	23326	USP22	rs7223388	17	0	37.88	7.52325502869291e-10
7894341	23326	USP22	rs6587119	17	0.000608974358974359	21.3	3.92731498312198e-06
7894341	23326	USP22	rs11867648	17	0.00450043440486533	17.4	3.02825974369918e-05
7894341	23326	USP22	rs11204328	17	0.0181759656652361	14.45	0.000143929856497157
8107044	64167	ERAP2	rs4360063	5	0	44.27	2.86066746624664e-11
8107044	64167	ERAP2	rs10044354	5	0	44.27	2.86066746624664e-11
8107044	64167	ERAP2	rs7719705	5	0	42.05	8.89691909183909e-11
8107044	64167	ERAP2	rs10069361	5	0	39.87	2.71440464354806e-10
8107044	64167	ERAP2	rs2549782	5	0	39.4	3.45296970201632e-10
8107044	64167	ERAP2	rs2287988	5	0	39.4	3.45296970201632e-10
8107044	64167	ERAP2	rs2549796	5	0	39.4	3.45296970201632e-10
8107044	64167	ERAP2	rs1056893	5	0	39.4	3.45296970201632e-10
8107044	64167	ERAP2	rs2255546	5	0	39.4	3.45296970201632e-10
8107044	64167	ERAP2	rs2549778	5	0.000595446584938704	21.92	2.84255922517952e-06
8107044	64167	ERAP2	rs1230361	5	0.00323444976076555	18.07	2.1293008604457e-05
8107044	64167	ERAP2	rs2549779	5	0.00323444976076555	18.07	2.1293008604457e-05
8107044	64167	ERAP2	rs27619	5	0.0255108958837772	13.77	0.000206609319880227
8107044	64167	ERAP2	rs4869315	5	0.0377768795472918	12.87	0.000333891609336585
8112961	6228	RPS23	rs226202	5	0	43.47	4.30509043145643e-11
8112961	6228	RPS23	rs6880209	5	0	43.47	4.30509043145643e-11
8112961	6228	RPS23	rs862241	5	0	43.47	4.30509043145643e-11
8112961	6228	RPS23	rs6888977	5	0	28.76	8.19258042431551e-08
8112961	6228	RPS23	rs6884232	5	0	28.76	8.19258042431551e-08
8112961	6228	RPS23	rs17247678	5	0	27.49	1.57908872867205e-07
8112961	6228	RPS23	rs4703537	5	0	27.05	1.9826022611778e-07
8112961	6228	RPS23	rs224823	5	5.12820512820513e-05	25.32	4.85647012975873e-07
8112961	6228	RPS23	rs224821	5	9.45626477541371e-05	24.76	6.49310480409413e-07
8112961	6228	RPS23	rs12652358	5	0.000184757505773672	24.43	7.7059328446762e-07
8112961	6228	RPS23	rs1864182	5	0.000340425531914894	23.8	1.06882461363849e-06
8112961	6228	RPS23	rs1071181	5	0.00555095277547639	17.04	3.66006121971753e-05
8112961	6228	RPS23	rs658912	5	0.00697397769516729	16.42	5.07469578784931e-05
8112961	6228	RPS23	rs1354123	5	0.0422	12.6	0.000385746755682007
8112961	6228	RPS23	rs6867982	5	0.049968253968254	12.19	0.000480463833195527
8125436	3127	HLA-DRB5	rs3135352	6	0	43.44	4.37159972781805e-11
8125436	3127	HLA-DRB5	rs3135391	6	0	43.44	4.37159972781805e-11
8125436	3127	HLA-DRB5	rs3135388	6	0	43.44	4.37159972781805e-11
8125436	3127	HLA-DRB5	rs3129889	6	0	43.44	4.37159972781805e-11
8125436	3127	HLA-DRB5	rs3129860	6	0	42.58	6.7849604689044e-11
8125436	3127	HLA-DRB5	rs3129868	6	0	42.58	6.7849604689044e-11
8125436	3127	HLA-DRB5	rs9270986	6	0	42.58	6.7849604689044e-11
8125436	3127	HLA-DRB5	rs9271055	6	0	42.58	6.7849604689044e-11
8125436	3127	HLA-DRB5	rs9271366	6	0	42.58	6.7849604689044e-11
8125436	3127	HLA-DRB5	rs28490179	6	0	41.25	1.33951845974646e-10
8125436	3127	HLA-DRB5	rs7197	6	0	37.44	9.42687956027067e-10
8125436	3127	HLA-DRB5	rs9271775	6	0	36.81	1.30220592330556e-09
8125436	3127	HLA-DRB5	rs2395165	6	0	35.11	3.11596545421983e-09
8125436	3127	HLA-DRB5	rs2239802	6	0	34.63	3.98713993017516e-09
8125436	3127	HLA-DRB5	rs2395182	6	0	34.63	3.98713993017516e-09
8125436	3127	HLA-DRB5	rs3129888	6	0	34.42	4.44135921160621e-09
8125436	3127	HLA-DRB5	rs984778	6	0	31.2	2.32766076754419e-08
8125436	3127	HLA-DRB5	rs3135338	6	0	31.2	2.32766076754419e-08
8125436	3127	HLA-DRB5	rs2395173	6	0	31.2	2.32766076754419e-08
8125436	3127	HLA-DRB5	rs3135395	6	0	31.2	2.32766076754419e-08
8125436	3127	HLA-DRB5	rs3129867	6	0	30.7	3.0116504887542e-08
8125436	3127	HLA-DRB5	rs3129871	6	0	30.63	3.12228488263538e-08
8125436	3127	HLA-DRB5	rs3129883	6	0	29.89	4.57265141859339e-08
8125436	3127	HLA-DRB5	rs3129886	6	0	29.89	4.57265141859339e-08
8125436	3127	HLA-DRB5	rs9271348	6	0	28.55	9.13098280606492e-08
8125436	3127	HLA-DRB5	rs6903608	6	0.000619902120717781	21.36	3.80630166776036e-06
8125436	3127	HLA-DRB5	rs9268880	6	0.000619902120717781	21.36	3.80630166776036e-06
8125436	3127	HLA-DRB5	rs6923504	6	0.00114035087719298	20.74	5.26055688496265e-06
8125436	3127	HLA-DRB5	rs2395166	6	0.00177718832891247	20.07	7.46586529038847e-06
8125436	3127	HLA-DRB5	rs3135344	6	0.00199063231850117	19.21	1.17098368976801e-05
8125436	3127	HLA-DRB5	rs9271300	6	0.00197247706422018	19.13	1.22110340523931e-05
8125436	3127	HLA-DRB5	rs9271100	6	0.0024507658643326	18.79	1.45930269901545e-05
8125436	3127	HLA-DRB5	rs9271170	6	0.0024507658643326	18.79	1.45930269901545e-05
8125436	3127	HLA-DRB5	rs9270856	6	0.00447345517841601	17.42	2.99656339424799e-05
8125436	3127	HLA-DRB5	rs3129846	6	0.00574433656957929	16.91	3.91945548233263e-05
8125436	3127	HLA-DRB5	rs3135342	6	0.00574433656957929	16.91	3.91945548233263e-05
8125436	3127	HLA-DRB5	rs3129848	6	0.00574433656957929	16.91	3.91945548233263e-05
8125436	3127	HLA-DRB5	rs2395172	6	0.00574433656957929	16.91	3.91945548233263e-05
8125436	3127	HLA-DRB5	rs3129858	6	0.00574433656957929	16.91	3.91945548233263e-05
8125436	3127	HLA-DRB5	rs983561	6	0.00574433656957929	16.91	3.91945548233263e-05
8125436	3127	HLA-DRB5	rs2395174	6	0.00574433656957929	16.91	3.91945548233263e-05
8125436	3127	HLA-DRB5	rs3129876	6	0.00574433656957929	16.91	3.91945548233263e-05
8125436	3127	HLA-DRB5	rs3129881	6	0.00574433656957929	16.91	3.91945548233263e-05
8125436	3127	HLA-DRB5	rs3129878	6	0.00709867452135493	16.37	5.21034215273181e-05
8125436	3127	HLA-DRB5	rs34369284	6	0.0102067183462532	15.62	7.74312620043824e-05
8125436	3127	HLA-DRB5	rs2097431	6	0.0108084022915341	15.5	8.25052538926224e-05
8125436	3127	HLA-DRB5	rs2097432	6	0.0119190680564071	15.27	9.31847872011001e-05
8125436	3127	HLA-DRB5	rs3129882	6	0.0183743315508021	14.42	0.000146240895087646
8125436	3127	HLA-DRB5	rs9271850	6	0.0220502306509482	14.05	0.000178013832267802
8125436	3127	HLA-DRB5	rs3135353	6	0.0328664072632944	13.2	0.000279949117880086
8125436	3127	HLA-DRB5	rs9270665	6	0.0369682151589242	12.91	0.000326831293087956
8125436	3127	HLA-DRB5	rs3129763	6	0.0369682151589242	12.91	0.000326831293087956
8125436	3127	HLA-DRB5	rs642093	6	0.0414586583463339	12.66	0.000373562215098037
7939928	81300	OR4P4	rs1459101	11	0	43.15	5.06998965391534e-11
7939928	81300	OR4P4	rs2903854	11	0	43.15	5.06998965391534e-11
7939928	81300	OR4P4	rs295600	11	0	43.15	5.06998965391534e-11
7939928	81300	OR4P4	rs11230756	11	0	43.15	5.06998965391534e-11
7939928	81300	OR4P4	rs295636	11	0	42.28	7.90973198308521e-11
7939928	81300	OR4P4	rs504661	11	0	40.51	1.95612336517847e-10
7939928	81300	OR4P4	rs526821	11	0.000588235294117647	21.81	3.01027104630614e-06
7939928	81300	OR4P4	rs491160	11	0.0019908466819222	19.11	1.23396642344189e-05
7939928	81300	OR4P4	rs559449	11	0.0057331136738056	16.97	3.79751476922777e-05
7939928	81300	OR4P4	rs546140	11	0.0057331136738056	16.97	3.79751476922777e-05
7939928	81300	OR4P4	rs17147237	11	0.0475576368876081	12.29	0.000455391735964188
8073578	91689	SMDT1	rs133380	22	0	42.69	6.41393442541324e-11
8073578	91689	SMDT1	rs13057094	22	0	42.69	6.41393442541324e-11
8073578	91689	SMDT1	rs133382	22	0	42.69	6.41393442541324e-11
8073578	91689	SMDT1	rs4147640	22	0	42.69	6.41393442541324e-11
8073578	91689	SMDT1	rs1801311	22	0	42.69	6.41393442541324e-11
8073578	91689	SMDT1	rs4147638	22	0	42.69	6.41393442541324e-11
8073578	91689	SMDT1	rs6002609	22	0	42.69	6.41393442541324e-11
8073578	91689	SMDT1	rs6002616	22	0	42.69	6.41393442541324e-11
8073578	91689	SMDT1	rs11090076	22	0	42.69	6.41393442541324e-11
8073578	91689	SMDT1	rs764481	22	0	42.69	6.41393442541324e-11
8073578	91689	SMDT1	rs5758566	22	0	41.8	1.01103418504042e-10
8073578	91689	SMDT1	rs133368	22	0	41.8	1.01103418504042e-10
8073578	91689	SMDT1	rs133369	22	0	41.8	1.01103418504042e-10
8073578	91689	SMDT1	rs28624811	22	0	41.35	1.27271460901028e-10
8073578	91689	SMDT1	rs133367	22	0	30.98	2.60701056534489e-08
8073578	91689	SMDT1	rs133299	22	0	30.05	4.21048532735649e-08
8073578	91689	SMDT1	rs133302	22	0	30.05	4.21048532735649e-08
8073578	91689	SMDT1	rs133337	22	0	30.05	4.21048532735649e-08
8073578	91689	SMDT1	rs6519313	22	0.000321100917431193	24.36	7.9910838109184e-07
8073578	91689	SMDT1	rs133295	22	0.000596491228070175	21.94	2.81308898078379e-06
8073578	91689	SMDT1	rs133335	22	0.00175392670157068	20	7.74421643104408e-06
8073578	91689	SMDT1	rs1063392	22	0.00175392670157068	20	7.74421643104408e-06
8073578	91689	SMDT1	rs5751194	22	0.00198265179677819	19.58	9.64738383042826e-06
8073578	91689	SMDT1	rs7245	22	0.00195937873357228	19.35	1.08819245517575e-05
8073578	91689	SMDT1	rs2284087	22	0.00195937873357228	19.35	1.08819245517575e-05
8073578	91689	SMDT1	rs5758589	22	0.00195937873357228	19.35	1.08819245517575e-05
8073578	91689	SMDT1	rs28670611	22	0.0098421052631579	15.73	7.30562589109567e-05
7961295	259289	TAS2R43	rs2597963	12	0	42.01	9.08078424162647e-11
7961295	259289	TAS2R43	rs2708342	12	0	42.01	9.08078424162647e-11
7961295	259289	TAS2R43	rs2599396	12	0	42.01	9.08078424162647e-11
7961295	259289	TAS2R43	rs10772420	12	0	39.95	2.6054757078009e-10
7961295	259289	TAS2R43	rs2010481	12	0	39.95	2.6054757078009e-10
7961295	259289	TAS2R43	rs7297949	12	0	39.95	2.6054757078009e-10
7961295	259289	TAS2R43	rs7313683	12	0.00193298969072165	19.75	8.82616942133937e-06
7961295	259289	TAS2R43	rs1551191	12	0.00272536687631027	18.53	1.67250959849752e-05
7961295	259289	TAS2R43	rs1451772	12	0.00272536687631027	18.53	1.67250959849752e-05
7961295	259289	TAS2R43	rs7307031	12	0.00436681222707424	17.44	2.96520043792747e-05
7961295	259289	TAS2R43	rs10845279	12	0.00436681222707424	17.44	2.96520043792747e-05
7961295	259289	TAS2R43	rs12226919	12	0.00436681222707424	17.44	2.96520043792747e-05
7961295	259289	TAS2R43	rs12226920	12	0.00436681222707424	17.44	2.96520043792747e-05
7961295	259289	TAS2R43	rs7304447	12	0.00436681222707424	17.44	2.96520043792747e-05
7961295	259289	TAS2R43	rs10772413	12	0.00584323040380048	16.86	4.02407462156986e-05
7961295	259289	TAS2R43	rs7980237	12	0.0245126175160811	13.87	0.000195900695887098
7961295	259289	TAS2R43	rs10845289	12	0.0419572815533981	12.63	0.000379605176686869
7939930	219431	OR4S2	rs1459101	11	0	41.82	1.00074512425962e-10
7939930	219431	OR4S2	rs2903854	11	0	41.82	1.00074512425962e-10
7939930	219431	OR4S2	rs295600	11	0	41.82	1.00074512425962e-10
7939930	219431	OR4S2	rs11230756	11	0	41.82	1.00074512425962e-10
7939930	219431	OR4S2	rs295636	11	0	40.93	1.57780436433019e-10
7939930	219431	OR4S2	rs17147237	11	0.000925925925925926	21.01	4.56892416049491e-06
7939930	219431	OR4S2	rs559449	11	0.0248098765432099	13.85	0.000197996736945992
7939930	219431	OR4S2	rs546140	11	0.0248098765432099	13.85	0.000197996736945992
8165285	138307	LCN8	rs1360879	9	0	41.48	1.19083007572037e-10
8165285	138307	LCN8	rs7848644	9	0	40.71	1.7658121894654e-10
8165285	138307	LCN8	rs10118736	9	0	39.38	3.48851802807121e-10
8165285	138307	LCN8	rs9886752	9	0	39.38	3.48851802807121e-10
8165285	138307	LCN8	rs10870117	9	0	38.04	6.93090307112485e-10
8165285	138307	LCN8	rs12684893	9	5.08905852417303e-05	25.25	5.03595699128685e-07
8165285	138307	LCN8	rs3739950	9	0.00044280442804428	22.62	1.97418785513053e-06
8165285	138307	LCN8	rs945386	9	0.00136170212765957	20.56	5.77911066834641e-06
8165285	138307	LCN8	rs4546744	9	0.00136170212765957	20.56	5.77911066834641e-06
8165285	138307	LCN8	rs7859194	9	0.00136170212765957	20.56	5.77911066834641e-06
8150165	84750	FUT10	rs6995454	8	0	41.14	1.41706410220222e-10
8150165	84750	FUT10	rs7848	8	0	39.4	3.45296970201632e-10
8150165	84750	FUT10	rs12682118	8	0	39.4	3.45296970201632e-10
8150165	84750	FUT10	rs2304748	8	0	39.34	3.56071761758812e-10
8150165	84750	FUT10	rs1533470	8	0	38.98	4.28169639910709e-10
8150165	84750	FUT10	rs2348613	8	0	38.55	5.33687693720532e-10
8150165	84750	FUT10	rs6982159	8	0	35.81	2.17528505226499e-09
8150165	84750	FUT10	rs2037213	8	0	35.37	2.72654338902353e-09
8150165	84750	FUT10	rs8685	8	0	35.37	2.72654338902353e-09
8150165	84750	FUT10	rs6468171	8	0	35.22	2.9448368154556e-09
8150165	84750	FUT10	rs12155581	8	0	34.71	3.82660890351413e-09
8150165	84750	FUT10	rs12386778	8	0	33.27	8.0210546186417e-09
8150165	84750	FUT10	rs7842778	8	9.70873786407767e-05	24.9	6.038242458383e-07
8150165	84750	FUT10	rs2043967	8	0.000451127819548872	22.84	1.76062992136336e-06
8150165	84750	FUT10	rs1440530	8	0.00201273885350318	19.65	9.30033113780356e-06
8150165	84750	FUT10	rs3735950	8	0.00382165605095541	17.76	2.50596803285706e-05
8150165	84750	FUT10	rs754437	8	0.0106513409961686	15.53	8.1206219545145e-05
8150165	84750	FUT10	rs3735951	8	0.0121049420378279	15.24	9.46767181104376e-05
8150165	84750	FUT10	rs9297209	8	0.0121049420378279	15.24	9.46767181104376e-05
8150165	84750	FUT10	rs6468175	8	0.0341386643981285	13.12	0.000292160034659228
8150165	84750	FUT10	rs2676434	8	0.0422	12.6	0.000385746755682007
8150165	84750	FUT10	rs12549316	8	0.0466690856313498	12.33	0.000445736407512023
8150165	84750	FUT10	rs9656765	8	0.0466690856313498	12.33	0.000445736407512023
8149324	83648	FAM167A	rs2736340	8	0	41.05	1.48384168697453e-10
8149324	83648	FAM167A	rs13277113	8	0	41.05	1.48384168697453e-10
8149324	83648	FAM167A	rs2618476	8	0	39.4	3.45296970201632e-10
8149324	83648	FAM167A	rs922483	8	0	30.62	3.13841874123472e-08
8149324	83648	FAM167A	rs17153419	8	0.000846394984326019	21.11	4.33659173410368e-06
8149324	83648	FAM167A	rs2409781	8	0.00615027110766847	16.7	4.37809984773183e-05
8149324	83648	FAM167A	rs1600249	8	0.00615027110766847	16.7	4.37809984773183e-05
8149324	83648	FAM167A	rs9644687	8	0.00981530343007916	15.74	7.26710774543231e-05
8149324	83648	FAM167A	rs2248932	8	0.0129874776386404	15.1	0.000101963288686342
8149324	83648	FAM167A	rs10098597	8	0.0149055523755009	14.8	0.00011953550181303
8149324	83648	FAM167A	rs1382567	8	0.0180409041980624	14.47	0.00014240962790411
8149324	83648	FAM167A	rs10100187	8	0.0250294695481336	13.82	0.000201183240330766
8149324	83648	FAM167A	rs4841526	8	0.0250294695481336	13.82	0.000201183240330766
8149324	83648	FAM167A	rs11250135	8	0.0314184710561202	13.31	0.000263994362950525
7895739	7705	ZNF146	rs2287897	19	0	40.9	1.60221139557252e-10
7895739	7705	ZNF146	rs8102020	19	0	40.9	1.60221139557252e-10
7895739	7705	ZNF146	rs2070132	19	0	40.9	1.60221139557252e-10
7895739	7705	ZNF146	rs7253462	19	0	36.19	1.78986653587837e-09
7895739	7705	ZNF146	rs2972527	19	0	33.76	6.23477248073599e-09
7895739	7705	ZNF146	rs2112971	19	0	27.07	1.96219551437852e-07
7895739	7705	ZNF146	rs4805162	19	0	27.07	1.96219551437852e-07
7895739	7705	ZNF146	rs2432055	19	0.0218827160493827	14.07	0.000176130793385225
7895739	7705	ZNF146	rs11665903	19	0.0408343171979536	12.7	0.000365655575738477
7895739	7705	ZNF146	rs2967490	19	0.049452347083926	12.22	0.000472799309459049
7895739	7705	ZNF146	rs1129376	19	0.049452347083926	12.22	0.000472799309459049
7915468	374969	CCDC23	rs323719	1	0	40.62	1.84904377066476e-10
7915468	374969	CCDC23	rs33953680	1	0	40.62	1.84904377066476e-10
7915468	374969	CCDC23	rs323720	1	0	35.1	3.13200795846157e-09
7915468	374969	CCDC23	rs11210712	1	0	34.69	3.86612444899719e-09
7915468	374969	CCDC23	rs17385526	1	0	34.69	3.86612444899719e-09
7915468	374969	CCDC23	rs11210721	1	0	34.69	3.86612444899719e-09
7915468	374969	CCDC23	rs1108734	1	0	34.69	3.86612444899719e-09
7915468	374969	CCDC23	rs33950227	1	0	34.69	3.86612444899719e-09
7915468	374969	CCDC23	rs12406279	1	0.000428849902534113	23.17	1.48292808334527e-06
7915468	374969	CCDC23	rs9960	1	0.00177248677248677	20.06	7.50500626135369e-06
7915468	374969	CCDC23	rs7548008	1	0.00674259681093394	16.52	4.81396072394149e-05
7915468	374969	CCDC23	rs6685920	1	0.0254439592430859	13.78	0.000205512433754616
7915468	374969	CCDC23	rs4660234	1	0.0466690856313498	12.33	0.000445736407512023
8137264	55365	TMEM176A	rs7806458	7	0	39.95	2.6054757078009e-10
8137264	55365	TMEM176A	rs3173833	7	0.00285423037716616	18.41	1.78120748316976e-05
8137264	55365	TMEM176A	rs12669824	7	0.00409982174688057	17.6	2.72588346940366e-05
8137264	55365	TMEM176A	rs4725360	7	0.00690067214339059	16.44	5.02143664644261e-05
8137264	55365	TMEM176A	rs2302479	7	0.00773598296664301	16.19	5.72957781845593e-05
8137264	55365	TMEM176A	rs10281675	7	0.0109275730622618	15.48	8.33828721634602e-05
8137264	55365	TMEM176A	rs10265670	7	0.012453285111513	15.18	9.7733087298965e-05
8137264	55365	TMEM176A	rs4725363	7	0.012453285111513	15.18	9.7733087298965e-05
8137264	55365	TMEM176A	rs17173596	7	0.0152050113895216	14.77	0.000121452419112638
8081564	10225	CD96	rs6773238	3	0	39.92	2.64580157279478e-10
8081564	10225	CD96	rs2895385	3	0	39.92	2.64580157279478e-10
8081564	10225	CD96	rs1391361	3	0	34.85	3.56109561877947e-09
8081564	10225	CD96	rs17281269	3	0	30.82	2.83105013411209e-08
8081564	10225	CD96	rs9829839	3	0	30.82	2.83105013411209e-08
8081564	10225	CD96	rs4682278	3	0	30.82	2.83105013411209e-08
8081564	10225	CD96	rs1553090	3	0.000545454545454545	22.37	2.24859120317995e-06
8081564	10225	CD96	rs4522763	3	0.000545454545454545	22.37	2.24859120317995e-06
8081564	10225	CD96	rs2221065	3	0.000849056603773585	21.14	4.26923174922987e-06
8081564	10225	CD96	rs4682048	3	0.00422907488986784	17.52	2.84301256170436e-05
8081564	10225	CD96	rs9834853	3	0.0106947100063735	15.52	8.16369284609891e-05
8081564	10225	CD96	rs10511298	3	0.0106947100063735	15.52	8.16369284609891e-05
8081564	10225	CD96	rs1391356	3	0.0258800959232614	13.73	0.000211056170604097
8081564	10225	CD96	rs1113850	3	0.0456112969156447	12.41	0.00042704086665474
7896091	8665	EIF3F	rs4559682	11	0	39.43	3.40032601009013e-10
7896091	8665	EIF3F	rs12786251	11	0.00036734693877551	23.46	1.27538056262434e-06
7896091	8665	EIF3F	rs4758037	11	0.0202301255230126	14.22	0.000162632780891693
7896091	8665	EIF3F	rs11605132	11	0.0202301255230126	14.22	0.000162632780891693
7896091	8665	EIF3F	rs11041706	11	0.0379193548387097	12.86	0.000335680593296239
8033754	10781	ZNF266	rs10401135	19	0	39.13	3.96504259943133e-10
8033754	10781	ZNF266	rs10418104	19	0	39.13	3.96504259943133e-10
8033754	10781	ZNF266	rs7253373	19	0	39.13	3.96504259943133e-10
8033754	10781	ZNF266	rs2217652	19	0	39.13	3.96504259943133e-10
8033754	10781	ZNF266	rs3826783	19	0	39.13	3.96504259943133e-10
8033754	10781	ZNF266	rs6512110	19	0	39.13	3.96504259943133e-10
8033754	10781	ZNF266	rs10515	19	0	39.13	3.96504259943133e-10
8033754	10781	ZNF266	rs2241356	19	0	39.13	3.96504259943133e-10
8033754	10781	ZNF266	rs11880207	19	0	39.13	3.96504259943133e-10
8033754	10781	ZNF266	rs10411141	19	0	39.13	3.96504259943133e-10
8033754	10781	ZNF266	rs10404721	19	0	39.08	4.06789939212971e-10
8033754	10781	ZNF266	rs6512047	19	0	35.82	2.16414852891211e-09
8033754	10781	ZNF266	rs10411146	19	0	35.82	2.16414852891211e-09
8033754	10781	ZNF266	rs2278406	19	0	34.35	4.60400365247341e-09
8033754	10781	ZNF266	rs1865040	19	0	33.88	5.86181958242225e-09
8033754	10781	ZNF266	rs10415281	19	5.0761421319797e-05	25.23	5.08844994202453e-07
8033754	10781	ZNF266	rs11666253	19	0.000428015564202335	23.15	1.49843204406742e-06
8033754	10781	ZNF266	rs11669128	19	0.000450281425891182	22.8	1.79765705665026e-06
8033754	10781	ZNF266	rs4804108	19	0.000543478260869565	22.31	2.31995339997315e-06
8033754	10781	ZNF266	rs4804109	19	0.000543478260869565	22.31	2.31995339997315e-06
8033754	10781	ZNF266	rs4133457	19	0.00166442953020134	20.16	7.12268972091577e-06
8033754	10781	ZNF266	rs7257399	19	0.00166442953020134	20.16	7.12268972091577e-06
8033754	10781	ZNF266	rs10854157	19	0.00166442953020134	20.16	7.12268972091577e-06
8070160	539	ATP5O	rs915574	21	0	38.99	4.25981996239156e-10
8070160	539	ATP5O	rs1573275	21	0	38.99	4.25981996239156e-10
8070160	539	ATP5O	rs2834291	21	0	37.56	8.86437907990489e-10
8070160	539	ATP5O	rs2073370	21	0.000430528375733855	23.18	1.47523654199262e-06
8070160	539	ATP5O	rs2834295	21	0.000447761194029851	22.76	1.83546534042477e-06
8070160	539	ATP5O	rs2040113	21	0.00331428571428571	18	2.20904969985855e-05
8070160	539	ATP5O	rs2254480	21	0.0128426092160383	15.13	0.000100355787280153
8070160	539	ATP5O	rs2834319	21	0.025124938755512	13.81	0.000202256849006767
8070160	539	ATP5O	rs2244151	21	0.0305535714285714	13.37	0.000255681354743746
8126102	266727	MDGA1	rs6938061	6	0	38.73	4.86671326869465e-10
8126102	266727	MDGA1	rs6458011	6	0	31.25	2.26847485926008e-08
8126102	266727	MDGA1	rs10947693	6	0.00574257425742574	16.98	3.77756530348276e-05
8126102	266727	MDGA1	rs6916856	6	0.0186111111111111	14.4	0.000147802310334454
8126102	266727	MDGA1	rs6458014	6	0.0249581898671913	13.83	0.000200115372719061
8126102	266727	MDGA1	rs876796	6	0.0354598662207358	13.03	0.000306540549745652
7948105	219429	OR4C11	rs1459101	11	0	38.71	4.91683581481915e-10
7948105	219429	OR4C11	rs2903854	11	0	38.71	4.91683581481915e-10
7948105	219429	OR4C11	rs295600	11	0	38.71	4.91683581481915e-10
7948105	219429	OR4C11	rs504661	11	0	37.91	7.40845289394018e-10
7948105	219429	OR4C11	rs295636	11	0	37.87	7.56191686442486e-10
7948105	219429	OR4C11	rs491160	11	0.00198630136986301	19.1	1.24044887096726e-05
7948105	219429	OR4C11	rs526821	11	0.00412389380530973	17.57	2.76922761795687e-05
7948105	219429	OR4C11	rs10896993	11	0.0114375	15.39	8.74498653670147e-05
7948105	219429	OR4C11	rs559449	11	0.0189909718534254	14.36	0.000150975687111143
7948105	219429	OR4C11	rs546140	11	0.0189909718534254	14.36	0.000150975687111143
7948105	219429	OR4C11	rs506988	11	0.0347150696496412	13.08	0.000298465454698795
7948105	219429	OR4C11	rs578686	11	0.0347150696496412	13.08	0.000298465454698795
7965918	51559	NT5DC3	rs11111790	12	0	38.41	5.73378341838432e-10
7965918	51559	NT5DC3	rs11111806	12	0	37.28	1.02328663922902e-09
7965918	51559	NT5DC3	rs4964571	12	0	37.28	1.02328663922902e-09
7965918	51559	NT5DC3	rs12368209	12	0	27.22	1.81570677470069e-07
7965918	51559	NT5DC3	rs11111802	12	0.00199052132701422	19.27	1.13475405321962e-05
7965918	51559	NT5DC3	rs11111760	12	0.00905119453924915	15.93	6.57286084264298e-05
7965918	51559	NT5DC3	rs7138889	12	0.00905119453924915	15.93	6.57286084264298e-05
7965918	51559	NT5DC3	rs3087891	12	0.00905119453924915	15.93	6.57286084264298e-05
7992293	79652	TMEM204	rs3784828	16	0	38.2	6.3852420922924e-10
7992293	79652	TMEM204	rs1016499	16	0	38.2	6.3852420922924e-10
7992293	79652	TMEM204	rs10903010	16	0	38.2	6.3852420922924e-10
7992293	79652	TMEM204	rs9927202	16	0	26.65	2.43850790589388e-07
7992293	79652	TMEM204	rs17135416	16	0	26.65	2.43850790589388e-07
7992293	79652	TMEM204	rs2745111	16	0.000316742081447964	24.24	8.50475008784771e-07
7992293	79652	TMEM204	rs2235646	16	0.00165986394557823	20.27	6.72467882868178e-06
7992293	79652	TMEM204	rs3743511	16	0.00230343300110742	18.9	1.37752668581307e-05
7992293	79652	TMEM204	rs9932984	16	0.00381471389645777	17.74	2.53245177718486e-05
7992293	79652	TMEM204	rs1057610	16	0.00381471389645777	17.74	2.53245177718486e-05
7992293	79652	TMEM204	rs2294625	16	0.0454728220402085	12.42	0.000424760239759923
7992293	79652	TMEM204	rs11648609	16	0.0454728220402085	12.42	0.000424760239759923
8058147	53938	PPIL3	rs11894842	2	0	37.16	1.08823251879171e-09
8058147	53938	PPIL3	rs7606251	2	0	35.6	2.42287541265452e-09
8058147	53938	PPIL3	rs13384245	2	0	33.5	7.12639911464391e-09
8058147	53938	PPIL3	rs10204787	2	0	33.5	7.12639911464391e-09
8058147	53938	PPIL3	rs4381763	2	0	33.5	7.12639911464391e-09
8058147	53938	PPIL3	rs7562391	2	0	27.13	1.90222966420432e-07
7987526	90416	C15orf57	rs1044474	15	0	37.07	1.13963649243184e-09
7987526	90416	C15orf57	rs11630273	15	0	37.07	1.13963649243184e-09
7987526	90416	C15orf57	rs10518697	15	0	35.92	2.0558753942571e-09
7987526	90416	C15orf57	rs7165509	15	0	35.92	2.0558753942571e-09
7987526	90416	C15orf57	rs2289326	15	0	32.51	1.18580794084045e-08
7987526	90416	C15orf57	rs603104	15	0	31.17	2.36391227598415e-08
7987526	90416	C15orf57	rs6582	15	0	27.54	1.53878908989604e-07
7987526	90416	C15orf57	rs6492947	15	0	27.17	1.86327626611487e-07
7987526	90416	C15orf57	rs16970851	15	0	26.97	2.06637871980893e-07
7987526	90416	C15orf57	rs3751653	15	0	26.97	2.06637871980893e-07
7987526	90416	C15orf57	rs11858113	15	0	26.97	2.06637871980893e-07
7987526	90416	C15orf57	rs11855334	15	0	26.97	2.06637871980893e-07
7987526	90416	C15orf57	rs8041534	15	0	26.97	2.06637871980893e-07
7987526	90416	C15orf57	rs2412544	15	0	26.97	2.06637871980893e-07
7987526	90416	C15orf57	rs8026605	15	0	26.56	2.55478874336196e-07
7987526	90416	C15orf57	rs3803357	15	0	26.15	3.15897109330174e-07
7987526	90416	C15orf57	rs1869302	15	5.1948051948052e-05	25.6	4.200393976022e-07
7987526	90416	C15orf57	rs7494968	15	5.1948051948052e-05	25.6	4.200393976022e-07
7987526	90416	C15orf57	rs11070275	15	0.000140515222482436	24.63	6.94619097448153e-07
7987526	90416	C15orf57	rs9972363	15	0.00607058823529412	16.77	4.21951517012075e-05
7987526	90416	C15orf57	rs8025458	15	0.0141299303944316	14.92	0.000112167517354527
7987526	90416	C15orf57	rs9806410	15	0.0141299303944316	14.92	0.000112167517354527
7987526	90416	C15orf57	rs12908114	15	0.0141299303944316	14.92	0.000112167517354527
7987526	90416	C15orf57	rs11070279	15	0.0141299303944316	14.92	0.000112167517354527
7987526	90416	C15orf57	rs11857247	15	0.0354598662207358	13.03	0.000306540549745652
7987526	90416	C15orf57	rs999197	15	0.0413062182244818	12.67	0.000371569532196062
7987526	90416	C15orf57	rs9672313	15	0.0444243792325056	12.48	0.000411332197233919
8150375	1587	ADAM3A	rs11985201	8	0	36.52	1.51107811232573e-09
8150375	1587	ADAM3A	rs13270080	8	0	34.77	3.71047245996706e-09
8150375	1587	ADAM3A	rs6474131	8	0	33.66	6.56365836837472e-09
8150375	1587	ADAM3A	rs13270163	8	0	33.09	8.79901006066928e-09
8150375	1587	ADAM3A	rs13268577	8	0	31.69	1.80851022276118e-08
8150375	1587	ADAM3A	rs7830101	8	0.00779036827195467	16.17	5.79039278864948e-05
8150375	1587	ADAM3A	rs10108019	8	0.012453285111513	15.18	9.7733087298965e-05
8116780	1832	DSP	rs12199530	6	0	36.3	1.69163864166797e-09
8116780	1832	DSP	rs11756237	6	0	36.3	1.69163864166797e-09
8116780	1832	DSP	rs2806192	6	0	36.3	1.69163864166797e-09
8116780	1832	DSP	rs2763122	6	0.00607058823529412	16.77	4.21951517012075e-05
8116780	1832	DSP	rs823695	6	0.0110566037735849	15.44	8.51663890789497e-05
7950447	143570	XRRA1	rs4483614	11	0	35.95	2.02446374786103e-09
7950447	143570	XRRA1	rs2298746	11	0	35.95	2.02446374786103e-09
7950447	143570	XRRA1	rs3814726	11	0	31.32	2.18813848173445e-08
7950447	143570	XRRA1	rs4387374	11	0	29	7.23782987174001e-08
7950447	143570	XRRA1	rs4944961	11	0	28.49	9.41836822642468e-08
7950447	143570	XRRA1	rs10899060	11	0	26.05	3.32688850334143e-07
7950447	143570	XRRA1	rs1292895	11	0.0176381365113759	14.51	0.000139417496352588
7950447	143570	XRRA1	rs529488	11	0.0176381365113759	14.51	0.000139417496352588
7950447	143570	XRRA1	rs2033532	11	0.0334304068522484	13.16	0.000285988884782385
7950447	143570	XRRA1	rs9444	11	0.0334304068522484	13.16	0.000285988884782385
7950447	143570	XRRA1	rs590105	11	0.0334304068522484	13.16	0.000285988884782385
7969145	115761	ARL11	rs9535274	13	0	35.69	2.31348515444101e-09
7969145	115761	ARL11	rs9316467	13	0.00286876907426246	18.38	1.80947336099303e-05
7969145	115761	ARL11	rs4942859	13	0.00308605341246291	18.2	1.98878834671918e-05
7969145	115761	ARL11	rs1359541	13	0.00960053262316911	15.8	7.04025082747358e-05
7969145	115761	ARL11	rs2407795	13	0.025124938755512	13.81	0.000202256849006767
7969145	115761	ARL11	rs12431249	13	0.025124938755512	13.81	0.000202256849006767
7926821	84930	MASTL	rs3737055	10	0	35.36	2.7405783605992e-09
7926821	84930	MASTL	rs10829172	10	0	35.36	2.7405783605992e-09
7926821	84930	MASTL	rs1981296	10	0	35.36	2.7405783605992e-09
7926821	84930	MASTL	rs1557169	10	0	35.36	2.7405783605992e-09
7926821	84930	MASTL	rs10764686	10	0	35.36	2.7405783605992e-09
7926821	84930	MASTL	rs2780667	10	0	26.15	3.15897109330174e-07
7926821	84930	MASTL	rs1148167	10	0	26.15	3.15897109330174e-07
7926821	84930	MASTL	rs11015558	10	0.000570409982174688	22.13	2.54796634086821e-06
7926821	84930	MASTL	rs2297145	10	0.000578231292517007	21.73	3.13844718917099e-06
7926821	84930	MASTL	rs10829192	10	0.000578231292517007	21.73	3.13844718917099e-06
7926821	84930	MASTL	rs7910688	10	0.000578231292517007	21.73	3.13844718917099e-06
7926821	84930	MASTL	rs2274634	10	0.000578231292517007	21.73	3.13844718917099e-06
7926821	84930	MASTL	rs11015508	10	0.0016711590296496	20.17	7.08555011087138e-06
7926821	84930	MASTL	rs882475	10	0.00323444976076555	18.07	2.1293008604457e-05
7926821	84930	MASTL	rs10764690	10	0.0055702479338843	17.03	3.67938696528001e-05
7926821	84930	MASTL	rs7902034	10	0.00576217079010375	16.89	3.96097099256202e-05
7926821	84930	MASTL	rs2800403	10	0.00576217079010375	16.89	3.96097099256202e-05
7926821	84930	MASTL	rs2780670	10	0.00576217079010375	16.89	3.96097099256202e-05
7926821	84930	MASTL	rs6482601	10	0.0104560051380861	15.57	7.95061232433368e-05
7926821	84930	MASTL	rs3737054	10	0.034419983065199	13.1	0.000295295777966161
8082003	55840	EAF2	rs4676744	3	0	35.2	2.97523548748251e-09
8082003	55840	EAF2	rs6808500	3	0	35.2	2.97523548748251e-09
8082003	55840	EAF2	rs7637495	3	0.00205649717514124	19.06	1.26672247020768e-05
8082003	55840	EAF2	rs1920299	3	0.00205649717514124	19.06	1.26672247020768e-05
8082003	55840	EAF2	rs7615571	3	0.00372262773722628	17.79	2.46676326593996e-05
8082003	55840	EAF2	rs6767409	3	0.0291911764705882	13.49	0.00023983819554883
7946105	390075	OR52N5	rs11607346	11	0	34.82	3.61639287591463e-09
7946105	390075	OR52N5	rs10838637	11	0.00037344398340249	23.48	1.26219071600902e-06
7946105	390075	OR52N5	rs10769224	11	0.00037344398340249	23.48	1.26219071600902e-06
7946105	390075	OR52N5	rs10742787	11	0.00037344398340249	23.48	1.26219071600902e-06
7946105	390075	OR52N5	rs10742788	11	0.00037344398340249	23.48	1.26219071600902e-06
7946105	390075	OR52N5	rs7940624	11	0.00037344398340249	23.48	1.26219071600902e-06
7946105	390075	OR52N5	rs7948009	11	0.000605042016806723	21.58	3.39372352779869e-06
7946105	390075	OR52N5	rs10047437	11	0.000605042016806723	21.58	3.39372352779869e-06
7946105	390075	OR52N5	rs8181512	11	0.0181759656652361	14.45	0.000143929856497157
7895091	27013	CNPPD1	rs6436121	2	0	34.71	3.82660890351413e-09
7895091	27013	CNPPD1	rs11236	2	0	34.71	3.82660890351413e-09
7895091	27013	CNPPD1	rs1127102	2	0	34.71	3.82660890351413e-09
7895091	27013	CNPPD1	rs1127101	2	0	34.71	3.82660890351413e-09
7895091	27013	CNPPD1	rs6436123	2	0	34.71	3.82660890351413e-09
7895091	27013	CNPPD1	rs10170244	2	0	34.71	3.82660890351413e-09
7895091	27013	CNPPD1	rs1043160	2	0	33.95	5.65466857478907e-09
7895091	27013	CNPPD1	rs3731900	2	0	31.79	1.71774877808193e-08
7895091	27013	CNPPD1	rs7017	2	0	31.79	1.71774877808193e-08
7895091	27013	CNPPD1	rs13419988	2	0	30.86	2.7732937904382e-08
7895091	27013	CNPPD1	rs13029742	2	0	26.04	3.34416471370071e-07
7895091	27013	CNPPD1	rs1402508	2	4.97512437810945e-05	25.1	5.4432858166502e-07
7895091	27013	CNPPD1	rs897476	2	0.00110778443113772	20.86	4.94105833604462e-06
7895091	27013	CNPPD1	rs883045	2	0.00176548089591568	20.04	7.58390729550041e-06
7895091	27013	CNPPD1	rs6713887	2	0.00990151017728168	15.72	7.34434941662883e-05
7895091	27013	CNPPD1	rs897477	2	0.0347150696496412	13.08	0.000298465454698795
7895091	27013	CNPPD1	rs7572601	2	0.0347150696496412	13.08	0.000298465454698795
7896654	4869	NPM1	rs10463007	5	0	34.63	3.98713993017516e-09
7896654	4869	NPM1	rs11134696	5	0	33.32	7.81745114051303e-09
7896654	4869	NPM1	rs28411384	5	0	31.35	2.15458697566965e-08
7896654	4869	NPM1	rs12189191	5	0	31.35	2.15458697566965e-08
7896654	4869	NPM1	rs10073796	5	0.0102067183462532	15.62	7.74312620043824e-05
7896654	4869	NPM1	rs11745536	5	0.0390453460620525	12.79	0.000348477119246869
7896654	4869	NPM1	rs4302608	5	0.0390453460620525	12.79	0.000348477119246869
8119427	285852	TREML4	rs9349180	6	0	34.45	4.37342784477933e-09
8119427	285852	TREML4	rs1872241	6	0	33.07	8.8899864097221e-09
8119427	285852	TREML4	rs9369265	6	0	33.07	8.8899864097221e-09
8119427	285852	TREML4	rs2101269	6	0	33.07	8.8899864097221e-09
8119427	285852	TREML4	rs7769759	6	0	33.07	8.8899864097221e-09
8119427	285852	TREML4	rs1968871	6	0	30.06	4.18882864848163e-08
8119427	285852	TREML4	rs1982756	6	0.017247007616975	14.54	0.000137215004729985
8119427	285852	TREML4	rs9381042	6	0.0237724550898204	13.92	0.000190757856102902
8119427	285852	TREML4	rs2253676	6	0.0448350824587706	12.46	0.000415759945022032
8119427	285852	TREML4	rs2803496	6	0.0448350824587706	12.46	0.000415759945022032
8074980	2952	GSTT1	rs113413	22	0	33.56	6.90992057417808e-09
8074980	2952	GSTT1	rs1006771	22	0.000306345733041575	24.02	9.53402021673141e-07
8014903	55876	GSDMB	rs11557467	17	0	33.34	7.73746646509288e-09
8014903	55876	GSDMB	rs12950743	17	0	32.48	1.20425502753648e-08
8014903	55876	GSDMB	rs8067378	17	0	32.48	1.20425502753648e-08
8014903	55876	GSDMB	rs2305479	17	0	29.78	4.83958940964601e-08
8014903	55876	GSDMB	rs10852936	17	0	29.51	5.56289405721126e-08
8014903	55876	GSDMB	rs2872507	17	0	29.51	5.56289405721126e-08
8014903	55876	GSDMB	rs2290400	17	0	28.72	8.36355153715982e-08
8014903	55876	GSDMB	rs7216389	17	0	28.53	9.22578813805249e-08
8014903	55876	GSDMB	rs7219923	17	0	28.53	9.22578813805249e-08
8014903	55876	GSDMB	rs7224129	17	0	28.53	9.22578813805249e-08
8014903	55876	GSDMB	rs2305480	17	0	26.92	2.12053150081363e-07
8014903	55876	GSDMB	rs9303277	17	0	26.18	3.11027234574819e-07
8014903	55876	GSDMB	rs12603332	17	5.0251256281407e-05	25.16	5.2765332350565e-07
8014903	55876	GSDMB	rs4795405	17	0.0006070826306914	21.61	3.34105338173058e-06
8014903	55876	GSDMB	rs3744246	17	0.00413487133984028	17.58	2.75470315285199e-05
8014903	55876	GSDMB	rs4795403	17	0.00413487133984028	17.58	2.75470315285199e-05
8044605	654433	PAX8-AS1	rs4849179	2	0	33.15	8.53163749362639e-09
8044605	654433	PAX8-AS1	rs7589901	2	0	33.15	8.53163749362639e-09
8044605	654433	PAX8-AS1	rs1015754	2	0.000452830188679245	22.89	1.7154198526834e-06
8044605	654433	PAX8-AS1	rs895412	2	0.000438756855575868	22.44	2.16811342530586e-06
8044605	654433	PAX8-AS1	rs902696	2	0.00177248677248677	20.06	7.50500626135369e-06
8044605	654433	PAX8-AS1	rs2276561	2	0.00177248677248677	20.06	7.50500626135369e-06
8044605	654433	PAX8-AS1	rs11123169	2	0.0020125786163522	19.63	9.39818985431567e-06
8044605	654433	PAX8-AS1	rs2863242	2	0.00364468864468864	17.82	2.42817473247548e-05
8044605	654433	PAX8-AS1	rs4848320	2	0.00576217079010375	16.89	3.96097099256202e-05
8044605	654433	PAX8-AS1	rs1110839	2	0.00674809160305343	16.54	4.76345253572963e-05
8044605	654433	PAX8-AS1	rs11691437	2	0.00784756527875794	16.15	5.85185695899184e-05
8143790	28959	TMEM176B	rs7806458	7	0	32.87	9.85321301414803e-09
8143790	28959	TMEM176B	rs10281675	7	0.00402864816472695	17.63	2.68322100680363e-05
8143790	28959	TMEM176B	rs3173833	7	0.0062596599690881	16.67	4.44788629719079e-05
8143790	28959	TMEM176B	rs12669824	7	0.0106206014075496	15.54	8.07777967551674e-05
8143790	28959	TMEM176B	rs2302479	7	0.0162938230383973	14.65	0.000129434644072252
8143790	28959	TMEM176B	rs10265670	7	0.026864406779661	13.64	0.000221417435262817
8143790	28959	TMEM176B	rs4725363	7	0.026864406779661	13.64	0.000221417435262817
8143790	28959	TMEM176B	rs4725360	7	0.0282003710575139	13.56	0.000231057097157748
8143790	28959	TMEM176B	rs17173596	7	0.0372091131000814	12.9	0.000328582133037674
8092067	200916	RPL22L1	rs13063927	3	0	32.34	1.2942153277444e-08
8092067	200916	RPL22L1	rs6444952	3	0.00059016393442623	21.43	3.66983985864016e-06
8092067	200916	RPL22L1	rs35280911	3	0.000911854103343465	20.96	4.68973424737054e-06
8092067	200916	RPL22L1	rs1879441	3	0.000911854103343465	20.96	4.68973424737054e-06
8092067	200916	RPL22L1	rs7642480	3	0.00256410256410256	18.68	1.54595565691762e-05
8092067	200916	RPL22L1	rs6769079	3	0.00285132382892057	18.39	1.80000168726494e-05
8092067	200916	RPL22L1	rs6790486	3	0.00314453125	18.15	2.04169428403451e-05
8092067	200916	RPL22L1	rs6792607	3	0.00469670710571924	17.37	3.07643718926626e-05
8092067	200916	RPL22L1	rs2271998	3	0.00555095277547639	17.04	3.66006121971753e-05
8092067	200916	RPL22L1	rs6779973	3	0.0237724550898204	13.92	0.000190757856102902
8092067	200916	RPL22L1	rs7628878	3	0.0265942371280113	13.66	0.000219071500122872
8092067	200916	RPL22L1	rs12495896	3	0.0322543859649123	13.26	0.000271129649178824
8092067	200916	RPL22L1	rs13065440	3	0.0322543859649123	13.26	0.000271129649178824
8092067	200916	RPL22L1	rs12486780	3	0.0361703887510339	12.98	0.000314835967711377
8092067	200916	RPL22L1	rs1356012	3	0.0393730158730159	12.77	0.000352222836757016
7927915	219736	STOX1	rs3740593	10	0	32.23	1.36959634045178e-08
7927915	219736	STOX1	rs12771648	10	0	32.23	1.36959634045178e-08
7927915	219736	STOX1	rs7081960	10	0	29.4	5.88776427451728e-08
7927915	219736	STOX1	rs10762242	10	0.00108504398826979	20.81	5.07174552786289e-06
7927915	219736	STOX1	rs2497099	10	0.00303393213572854	18.24	1.94745683987646e-05
7927915	219736	STOX1	rs1694505	10	0.00311764705882353	18.18	2.00978342140874e-05
7927915	219736	STOX1	rs1162958	10	0.00310850439882698	18.17	2.0203643128364e-05
8165295	138307	LCN8	rs1360879	9	0	32.23	1.36959634045178e-08
8165295	138307	LCN8	rs10118736	9	0	32.09	1.47193017509156e-08
8165295	138307	LCN8	rs9886752	9	0	32.09	1.47193017509156e-08
8165295	138307	LCN8	rs10870117	9	0	31.83	1.68273473976342e-08
8165295	138307	LCN8	rs7848644	9	0	31.2	2.32766076754419e-08
8165295	138307	LCN8	rs12684893	9	0	26.57	2.54159891366241e-07
8165295	138307	LCN8	rs3739950	9	0.00399280575539568	17.66	2.6412294481855e-05
8165295	138307	LCN8	rs945386	9	0.0322543859649123	13.26	0.000271129649178824
8165295	138307	LCN8	rs4546744	9	0.0322543859649123	13.26	0.000271129649178824
8165295	138307	LCN8	rs7859194	9	0.0322543859649123	13.26	0.000271129649178824
7940565	9415	FADS2	rs174593	11	0	31.75	1.75349262735638e-08
7940565	9415	FADS2	rs174548	11	0	28.77	8.15038766034471e-08
7940565	9415	FADS2	rs1000778	11	0	28.07	1.17005634546069e-07
7940565	9415	FADS2	rs1535	11	0	27.89	1.28411717240593e-07
7940565	9415	FADS2	rs174538	11	0	27.41	1.64577989176929e-07
7940565	9415	FADS2	rs174449	11	0	26.85	2.19874350598853e-07
7940565	9415	FADS2	rs174535	11	0	26.82	2.23314194237112e-07
7940565	9415	FADS2	rs174546	11	0	26.82	2.23314194237112e-07
7940565	9415	FADS2	rs174547	11	0	26.82	2.23314194237112e-07
7940565	9415	FADS2	rs174550	11	0	26.82	2.23314194237112e-07
7940565	9415	FADS2	rs174448	11	0	25.77	3.84620599086884e-07
7940565	9415	FADS2	rs108499	11	0.000183908045977011	24.4	7.82686937204843e-07
7940565	9415	FADS2	rs102275	11	0.000342612419700214	23.9	1.01471761454418e-06
7940565	9415	FADS2	rs174583	11	0.000338983050847458	23.79	1.0743919710848e-06
7940565	9415	FADS2	rs174611	11	0.000427184466019417	23.14	1.50624488667619e-06
7940565	9415	FADS2	rs174576	11	0.000599647266313933	22	2.7265046561555e-06
7940565	9415	FADS2	rs174577	11	0.000599647266313933	22	2.7265046561555e-06
7940565	9415	FADS2	rs174455	11	0.000619902120717781	21.36	3.80630166776036e-06
7940565	9415	FADS2	rs174450	11	0.00494845360824742	17.27	3.24266237346818e-05
7940565	9415	FADS2	rs174618	11	0.0130887573964497	15.07	0.000103596706164995
7940565	9415	FADS2	rs174478	11	0.0145129682997118	14.86	0.00011579253598834
8129728	54806	AHI1	rs11154801	6	0	31.46	2.03591377922065e-08
8129728	54806	AHI1	rs6908428	6	0	28.6	8.89821833902531e-08
8129728	54806	AHI1	rs2746432	6	0	27.89	1.28411717240593e-07
8129728	54806	AHI1	rs6935146	6	0	27.51	1.5628434735249e-07
8129728	54806	AHI1	rs13208505	6	0	27.18	1.85366347502498e-07
8129728	54806	AHI1	rs6914831	6	0	25.79	3.80655585394962e-07
8129728	54806	AHI1	rs2064430	6	4.93827160493827e-05	25.07	5.52863318691563e-07
8129728	54806	AHI1	rs9389295	6	0.000184331797235023	24.42	7.7460353874846e-07
8129728	54806	AHI1	rs9402717	6	0.000338266384778013	23.76	1.09126914943059e-06
8129728	54806	AHI1	rs9402702	6	0.00176084099868594	20.02	7.66364107565485e-06
7917503	2635	GBP3	rs12121223	1	0	31.45	2.04642611536347e-08
7917503	2635	GBP3	rs12142922	1	0	26.04	3.34416471370071e-07
7917503	2635	GBP3	rs1074541	1	0.000141509433962264	24.72	6.62926661764836e-07
7917503	2635	GBP3	rs2624	1	0.0100848010437052	15.67	7.54108655586916e-05
7917503	2635	GBP3	rs1409150	1	0.0116718075262184	15.32	9.07506154798774e-05
7921237	83416	FCRL5	rs7531685	1	0	31.29	2.22221336938438e-08
7921237	83416	FCRL5	rs12049389	1	0	31.29	2.22221336938438e-08
7921237	83416	FCRL5	rs1412676	1	0	31.29	2.22221336938438e-08
7921237	83416	FCRL5	rs7523341	1	0.00206349206349206	19.07	1.26010213444802e-05
8110755	10723	SLC12A7	rs4580814	5	0	31.23	2.29196613878039e-08
8110755	10723	SLC12A7	rs6894574	5	0	31.08	2.47609581374588e-08
8110755	10723	SLC12A7	rs4975593	5	0	27.67	1.43876784700645e-07
8110755	10723	SLC12A7	rs13171076	5	0.000314606741573034	24.22	8.59352447325558e-07
8110755	10723	SLC12A7	rs6879835	5	0.00201226993865031	19.5	1.0059968254464e-05
8110755	10723	SLC12A7	rs4285270	5	0.0205208333333333	14.19	0.000165246379252446
8109344	2760	GM2A	rs1004736	5	0	30.57	3.22034952128484e-08
8097753	166614	DCLK2	rs4423856	4	0	30.34	3.62571349756454e-08
8097753	166614	DCLK2	rs10520059	4	0.000349344978165939	23.97	9.78485280392765e-07
8097753	166614	DCLK2	rs2290846	4	0.000341880341880342	23.89	1.020002355674e-06
8097753	166614	DCLK2	rs6818273	4	0.0019790454016298	19.19	1.18331656771899e-05
8097753	166614	DCLK2	rs9307865	4	0.0019790454016298	19.19	1.18331656771899e-05
8097753	166614	DCLK2	rs4270569	4	0.00241228070175439	18.8	1.45167124992321e-05
8097753	166614	DCLK2	rs13130722	4	0.0144604731679169	14.87	0.000115180278096597
8097753	166614	DCLK2	rs11099754	4	0.0153697383390216	14.76	0.000122098244104891
8097753	166614	DCLK2	rs3749574	4	0.0326489778164419	13.22	0.00027697761801865
8097753	166614	DCLK2	rs7657457	4	0.0326489778164419	13.22	0.00027697761801865
8097753	166614	DCLK2	rs6535715	4	0.0368244897959184	12.92	0.000325089860071051
7908481	10878	CFHR3	rs6677604	1	0	30.24	3.81754453418801e-08
7908481	10878	CFHR3	rs7542235	1	0	30.24	3.81754453418801e-08
7908481	10878	CFHR3	rs16840639	1	0	30.24	3.81754453418801e-08
7908481	10878	CFHR3	rs6428363	1	0.00291497975708502	18.35	1.83818984900864e-05
7908481	10878	CFHR3	rs10801575	1	0.00665137614678899	16.56	4.71347713643552e-05
7892662	27013	CNPPD1	rs1043160	2	0	30.15	3.99887188157235e-08
7892662	27013	CNPPD1	rs6436121	2	0	29.75	4.91506301715826e-08
7892662	27013	CNPPD1	rs11236	2	0	29.75	4.91506301715826e-08
7892662	27013	CNPPD1	rs1127102	2	0	29.75	4.91506301715826e-08
7892662	27013	CNPPD1	rs1127101	2	0	29.75	4.91506301715826e-08
7892662	27013	CNPPD1	rs6436123	2	0	29.75	4.91506301715826e-08
7892662	27013	CNPPD1	rs10170244	2	0	29.75	4.91506301715826e-08
7892662	27013	CNPPD1	rs13419988	2	0	25.88	3.63313991302078e-07
7892662	27013	CNPPD1	rs3731900	2	0	25.72	3.94715222995596e-07
7892662	27013	CNPPD1	rs7017	2	0	25.72	3.94715222995596e-07
7892662	27013	CNPPD1	rs1402508	2	0.000451127819548872	22.84	1.76062992136336e-06
7892662	27013	CNPPD1	rs13029742	2	0.000444444444444444	22.65	1.94360220422829e-06
7892662	27013	CNPPD1	rs897476	2	0.00536340852130326	17.13	3.4906563926596e-05
7892662	27013	CNPPD1	rs883045	2	0.00679699248120301	16.48	4.9165983987176e-05
7892662	27013	CNPPD1	rs6713887	2	0.0285013876040703	13.54	0.000233532394669139
8102362	92610	TIFA	rs3775969	4	0	29.9	4.5491283214077e-08
8102362	92610	TIFA	rs6836717	4	0	29.9	4.5491283214077e-08
8102362	92610	TIFA	rs3822289	4	0	29.9	4.5491283214077e-08
8102362	92610	TIFA	rs3202899	4	0	29.9	4.5491283214077e-08
8102362	92610	TIFA	rs701759	4	0	29.9	4.5491283214077e-08
8102362	92610	TIFA	rs10003654	4	0	28.86	7.78031684757054e-08
8102362	92610	TIFA	rs9994166	4	0	27.46	1.60377448335924e-07
8102362	92610	TIFA	rs4834244	4	0	26.12	3.2084341928011e-07
8102362	92610	TIFA	rs7699435	4	0	26.12	3.2084341928011e-07
8102362	92610	TIFA	rs2280499	4	0	26.12	3.2084341928011e-07
8102362	92610	TIFA	rs7437464	4	0.000307692307692308	24.11	9.09865756783487e-07
8102362	92610	TIFA	rs10026870	4	0.0126966966966967	15.15	9.92983126228346e-05
8102362	92610	TIFA	rs12510189	4	0.014974358974359	14.78	0.000120810032686111
7895409	10944	C11orf58	rs10766338	11	0	29.86	4.64395443421729e-08
7895409	10944	C11orf58	rs2352663	11	0	29.86	4.64395443421729e-08
7895409	10944	C11orf58	rs11024029	11	0	29.86	4.64395443421729e-08
7895409	10944	C11orf58	rs217765	11	0.0101297016861219	15.65	7.62125813761949e-05
7895409	10944	C11orf58	rs11024041	11	0.0214963880288958	14.1	0.000173343782164112
7895409	10944	C11orf58	rs11024021	11	0.0252369320957499	13.8	0.000203336229894922
7895409	10944	C11orf58	rs1392998	11	0.0252369320957499	13.8	0.000203336229894922
7895409	10944	C11orf58	rs1501452	11	0.0342832909245123	13.11	0.000293723687659695
7895409	10944	C11orf58	rs7481887	11	0.0430240549828179	12.56	0.000394091748583663
8005471	6234	RPS28	rs2972574	19	0	29.76	4.88977502091372e-08
8005471	6234	RPS28	rs3760680	19	0.00573926868044515	16.88	3.98189422986146e-05
8005471	6234	RPS28	rs2241590	19	0.00704579025110783	16.39	5.15565146851461e-05
8005471	6234	RPS28	rs2241589	19	0.00749818709209572	16.27	5.49267298455813e-05
8117435	11118	BTN3A2	rs9366653	6	0	29.72	4.99171590100568e-08
8117435	11118	BTN3A2	rs9379856	6	0	29.72	4.99171590100568e-08
8117435	11118	BTN3A2	rs9379859	6	0	29.72	4.99171590100568e-08
8117435	11118	BTN3A2	rs12176317	6	0	29.72	4.99171590100568e-08
8117435	11118	BTN3A2	rs9393713	6	0	29.72	4.99171590100568e-08
8117435	11118	BTN3A2	rs9393714	6	0	29.72	4.99171590100568e-08
8117435	11118	BTN3A2	rs2073529	6	0	29.72	4.99171590100568e-08
8117435	11118	BTN3A2	rs1979	6	0	29.72	4.99171590100568e-08
8117435	11118	BTN3A2	rs9358938	6	0	29.72	4.99171590100568e-08
8117435	11118	BTN3A2	rs2076030	6	0	25.96	3.48565167593156e-07
8117435	11118	BTN3A2	rs13195509	6	0	25.96	3.48565167593156e-07
8117435	11118	BTN3A2	rs10484439	6	0.00271008403361345	18.54	1.66375794398517e-05
8117435	11118	BTN3A2	rs6923139	6	0.0130682492581602	15.08	0.000103049328255722
8117435	11118	BTN3A2	rs11966360	6	0.033535439795047	13.15	0.000287519243401653
8003607	400566	C17orf97	rs11150882	17	0	29.51	5.56289405721126e-08
8003607	400566	C17orf97	rs6565724	17	0.000441176470588235	22.57	2.02624068742046e-06
8003607	400566	C17orf97	rs10871516	17	0.00162758620689655	20.36	6.415693058794e-06
8025395	6234	RPS28	rs2972574	19	0	29.48	5.64967085303368e-08
8025395	6234	RPS28	rs3760680	19	0.00602201257861635	16.79	4.17527513891979e-05
8025395	6234	RPS28	rs2241590	19	0.00838440111420613	16.07	6.10434633698428e-05
8025395	6234	RPS28	rs2241589	19	0.00868366643694004	16.01	6.30087952356456e-05
7942824	6234	RPS28	rs2972574	19	0	29.3	6.19956919856356e-08
7942824	6234	RPS28	rs3760680	19	0.00613354037267081	16.71	4.35508316787095e-05
7942824	6234	RPS28	rs2241590	19	0.00939106901217862	15.88	6.74881487824496e-05
7942824	6234	RPS28	rs2241589	19	0.0095123580494322	15.82	6.96622584601796e-05
7892569	27013	CNPPD1	rs6436121	2	0	29.29	6.23164558048585e-08
7892569	27013	CNPPD1	rs11236	2	0	29.29	6.23164558048585e-08
7892569	27013	CNPPD1	rs1127102	2	0	29.29	6.23164558048585e-08
7892569	27013	CNPPD1	rs1127101	2	0	29.29	6.23164558048585e-08
7892569	27013	CNPPD1	rs6436123	2	0	29.29	6.23164558048585e-08
7892569	27013	CNPPD1	rs10170244	2	0	29.29	6.23164558048585e-08
7892569	27013	CNPPD1	rs1043160	2	0	28.52	9.27356005591358e-08
7892569	27013	CNPPD1	rs3731900	2	0	25.69	4.00899046626462e-07
7892569	27013	CNPPD1	rs7017	2	0	25.69	4.00899046626462e-07
7892569	27013	CNPPD1	rs13419988	2	9.63855421686747e-05	24.79	6.392826723071e-07
7892569	27013	CNPPD1	rs1402508	2	0.00199762187871581	19.29	1.12292936351695e-05
7892569	27013	CNPPD1	rs13029742	2	0.00573770491803279	16.95	3.83773198237051e-05
7892569	27013	CNPPD1	rs897476	2	0.0120563035495716	15.25	9.41767558985692e-05
7892569	27013	CNPPD1	rs883045	2	0.0161082910321489	14.68	0.000127390880369128
7892569	27013	CNPPD1	rs6713887	2	0.0413062182244818	12.67	0.000371569532196062
8015445	115024	NT5C3B	rs7212972	17	0	28.6	8.89821833902531e-08
8015445	115024	NT5C3B	rs1046404	17	0	28.6	8.89821833902531e-08
8015445	115024	NT5C3B	rs4796715	17	0.000346320346320346	23.95	9.88702923555984e-07
8015445	115024	NT5C3B	rs6503672	17	0.000346320346320346	23.95	9.88702923555984e-07
8015445	115024	NT5C3B	rs3744782	17	0.000346320346320346	23.95	9.88702923555984e-07
8015445	115024	NT5C3B	rs9303319	17	0.000346320346320346	23.95	9.88702923555984e-07
8015445	115024	NT5C3B	rs4796729	17	0.000346320346320346	23.95	9.88702923555984e-07
8015445	115024	NT5C3B	rs3816122	17	0.000346320346320346	23.95	9.88702923555984e-07
8015445	115024	NT5C3B	rs11079016	17	0.000396039603960396	23.33	1.36454991184655e-06
8133049	51427	ZNF107	rs6460176	7	0	28.3	1.03895985488738e-07
8133049	51427	ZNF107	rs6460178	7	0	28.3	1.03895985488738e-07
8133049	51427	ZNF107	rs2862793	7	0.00133891213389121	20.46	6.08905756736946e-06
8133049	51427	ZNF107	rs2862798	7	0.00306163021868787	18.22	1.96801359436214e-05
8133049	51427	ZNF107	rs10807682	7	0.00314146341463415	18.14	2.05244396063452e-05
8133049	51427	ZNF107	rs4626471	7	0.00546965918536991	17.06	3.62171527409293e-05
8133049	51427	ZNF107	rs6415206	7	0.00546965918536991	17.06	3.62171527409293e-05
8020220	84617	TUBB6	rs11080567	18	0	27.92	1.264361085526e-07
8020220	84617	TUBB6	rs4797673	18	0	27.92	1.264361085526e-07
8020220	84617	TUBB6	rs9807444	18	0	27.17	1.86327626611487e-07
8020220	84617	TUBB6	rs7231304	18	0.000335429769392034	23.64	1.1614790754716e-06
8020220	84617	TUBB6	rs12970667	18	0.00205649717514124	19.06	1.26672247020768e-05
8020220	84617	TUBB6	rs11080564	18	0.00690067214339059	16.44	5.02143664644261e-05
8020220	84617	TUBB6	rs7504908	18	0.00690067214339059	16.44	5.02143664644261e-05
8020220	84617	TUBB6	rs2298543	18	0.0226815642458101	14	0.000182810632981835
8020220	84617	TUBB6	rs11664216	18	0.0303935599284436	13.38	0.000254321729089974
7972579	84899	TMTC4	rs1283196	13	0	27.63	1.46882923764752e-07
7972579	84899	TMTC4	rs946837	13	0	27.44	1.62044615206644e-07
7972579	84899	TMTC4	rs9300613	13	0	27.44	1.62044615206644e-07
7972579	84899	TMTC4	rs1283211	13	0	27.44	1.62044615206644e-07
7972579	84899	TMTC4	rs1283228	13	0.0226246185147508	14.01	0.000181840967527323
7972579	84899	TMTC4	rs9518128	13	0.0396352101506741	12.76	0.000354110896172844
7956648	91419	XRCC6BP1	rs10877041	12	0	27.55	1.5308536973996e-07
7956648	91419	XRCC6BP1	rs2372309	12	0	27.55	1.5308536973996e-07
7956648	91419	XRCC6BP1	rs7136981	12	0.000441988950276243	22.6	1.99484606297722e-06
7956648	91419	XRCC6BP1	rs7954291	12	0.00059504132231405	21.54	3.46524873430287e-06
7956648	91419	XRCC6BP1	rs2372379	12	0.00059504132231405	21.54	3.46524873430287e-06
7956648	91419	XRCC6BP1	rs7960942	12	0.00059504132231405	21.54	3.46524873430287e-06
7956648	91419	XRCC6BP1	rs7299249	12	0.00134265734265734	20.49	5.99436102866902e-06
7956648	91419	XRCC6BP1	rs11172400	12	0.00198019801980198	19.57	9.69801319082772e-06
7956648	91419	XRCC6BP1	rs10122	12	0.002	19.24	1.15272595191529e-05
7956648	91419	XRCC6BP1	rs10783861	12	0.00299798792756539	18.31	1.87719194893246e-05
7956648	91419	XRCC6BP1	rs1506884	12	0.00358126721763085	17.84	2.40278657909857e-05
7956648	91419	XRCC6BP1	rs1506888	12	0.00815126050420168	16.1	6.00840361355688e-05
7956648	91419	XRCC6BP1	rs17120182	12	0.00815126050420168	16.1	6.00840361355688e-05
7956648	91419	XRCC6BP1	rs2659665	12	0.00815126050420168	16.1	6.00840361355688e-05
7956648	91419	XRCC6BP1	rs1599750	12	0.0149055523755009	14.8	0.00011953550181303
7956648	91419	XRCC6BP1	rs4630335	12	0.0214963880288958	14.1	0.000173343782164112
8004940	56985	ADPRM	rs9898817	17	0	27.44	1.62044615206644e-07
8004940	56985	ADPRM	rs406446	17	0	27.44	1.62044615206644e-07
8004940	56985	ADPRM	rs411511	17	0	27.44	1.62044615206644e-07
8004940	56985	ADPRM	rs440655	17	0	27.44	1.62044615206644e-07
8004940	56985	ADPRM	rs2662959	17	0.000457142857142857	22.97	1.64549308826292e-06
7895340	10594	PRPF8	rs11078564	17	0	27.41	1.64577989176929e-07
7895340	10594	PRPF8	rs11078563	17	0	27.15	1.88265199569723e-07
7895340	10594	PRPF8	rs7503397	17	0	27.15	1.88265199569723e-07
7895340	10594	PRPF8	rs16950948	17	5.15463917525773e-05	25.34	4.806376233253e-07
8155250	9380	GRHPR	rs7856656	9	0	27.22	1.81570677470069e-07
8155250	9380	GRHPR	rs10973340	9	0.0030935960591133	18.19	1.99925819752223e-05
8016438	3212	HOXB2	rs1042815	17	0	27.18	1.85366347502498e-07
8016438	3212	HOXB2	rs4793870	17	9.68523002421307e-05	24.88	6.10121261154282e-07
8016438	3212	HOXB2	rs11079828	17	0.00162310866574966	20.35	6.44930881791041e-06
8016438	3212	HOXB2	rs7207109	17	0.00296670030272452	18.34	1.84786339227091e-05
8016438	3212	HOXB2	rs8073963	17	0.00296670030272452	18.34	1.84786339227091e-05
8016438	3212	HOXB2	rs11079824	17	0.00311764705882353	18.18	2.00978342140874e-05
8016438	3212	HOXB2	rs4793854	17	0.00326647564469914	18.06	2.1405139859148e-05
8016438	3212	HOXB2	rs10853100	17	0.00346863468634686	17.88	2.35280756057288e-05
8016438	3212	HOXB2	rs2325948	17	0.00709867452135493	16.37	5.21034215273181e-05
8016438	3212	HOXB2	rs925284	17	0.00709867452135493	16.37	5.21034215273181e-05
8016438	3212	HOXB2	rs4793889	17	0.0104560051380861	15.57	7.95061232433368e-05
8016438	3212	HOXB2	rs12939811	17	0.0104560051380861	15.57	7.95061232433368e-05
8016438	3212	HOXB2	rs9904760	17	0.0114375	15.39	8.74498653670147e-05
8016438	3212	HOXB2	rs17703660	17	0.0193746687864335	14.32	0.000154217682550425
8016438	3212	HOXB2	rs2326017	17	0.0328664072632944	13.2	0.000279949117880086
8038967	55769	ZNF83	rs10401904	19	0	27.17	1.86327626611487e-07
8038967	55769	ZNF83	rs7257138	19	0.00671201814058957	16.51	4.83941639818351e-05
8038967	55769	ZNF83	rs1012531	19	0.0104051446945338	15.58	7.90867233879211e-05
8153430	93100	NAPRT	rs1809148	8	0	27.11	1.92201138166771e-07
8153430	93100	NAPRT	rs10282929	8	0.00431578947368421	17.48	2.90346063356028e-05
8153430	93100	NAPRT	rs11549789	8	0.0249186791522918	13.84	0.000199053215193759
8153430	93100	NAPRT	rs12677473	8	0.0384664536741214	12.82	0.000342933723418452
8153430	93100	NAPRT	rs1062391	8	0.0430240549828179	12.56	0.000394091748583663
8133728	7784	ZP3	rs10224066	7	0	27.07	1.96219551437852e-07
8133728	7784	ZP3	rs11771651	7	0	26.06	3.30970175755761e-07
8133728	7784	ZP3	rs2868366	7	0.00208754208754209	19.03	1.2867938006456e-05
7896021	6233	RPS27A	rs6545480	2	0	27.02	2.01361191113556e-07
7896021	6233	RPS27A	rs1056445	2	0.00138888888888889	20.43	6.1852557618279e-06
7896021	6233	RPS27A	rs11692206	2	0.00578175895765472	16.92	3.89886203778317e-05
7896021	6233	RPS27A	rs7349405	2	0.0181759656652361	14.45	0.000143929856497157
7896021	6233	RPS27A	rs2576711	2	0.0195890410958904	14.29	0.000156695109217799
8003068	10200	MPHOSPH6	rs7202258	16	0	26.79	2.26807977929185e-07
8003068	10200	MPHOSPH6	rs6564982	16	0.000337552742616034	23.7	1.12582536420626e-06
8003068	10200	MPHOSPH6	rs2967327	16	0.000336134453781513	23.67	1.14351287268893e-06
8003068	10200	MPHOSPH6	rs2967355	16	0.000457142857142857	22.97	1.64549308826292e-06
8003068	10200	MPHOSPH6	rs12597171	16	0.000446096654275093	22.69	1.90355942029324e-06
8003068	10200	MPHOSPH6	rs4243230	16	0.000589198036006547	21.38	3.76680110781505e-06
8003068	10200	MPHOSPH6	rs1134847	16	0.000611916264090177	21.33	3.86633326002853e-06
8003068	10200	MPHOSPH6	rs12445041	16	0.000921658986175115	20.99	4.61686883210534e-06
8003068	10200	MPHOSPH6	rs3829545	16	0.000921658986175115	20.99	4.61686883210534e-06
8003068	10200	MPHOSPH6	rs2967371	16	0.00144244105409154	20.42	6.21765965089522e-06
8003068	10200	MPHOSPH6	rs4889467	16	0.00198366394399067	19.2	1.1771339097615e-05
8003068	10200	MPHOSPH6	rs1064208	16	0.00198366394399067	19.2	1.1771339097615e-05
8003068	10200	MPHOSPH6	rs2967383	16	0.00673780487804878	16.53	4.78863967532245e-05
8003068	10200	MPHOSPH6	rs918759	16	0.0461356932153392	12.38	0.000433957150545919
7917008	127255	LRRIQ3	rs11806946	1	0	26.77	2.29167551998044e-07
7917008	127255	LRRIQ3	rs792310	1	0	26.77	2.29167551998044e-07
7917008	127255	LRRIQ3	rs489941	1	0	26.77	2.29167551998044e-07
7917008	127255	LRRIQ3	rs1601153	1	0.000396039603960396	23.33	1.36454991184655e-06
7917008	127255	LRRIQ3	rs481387	1	0.000541516245487365	22.28	2.3564821075329e-06
7917008	127255	LRRIQ3	rs1483793	1	0.000916030534351145	20.97	4.6653184324312e-06
7917008	127255	LRRIQ3	rs1384883	1	0.002002442002442	19.49	1.01127718488185e-05
7917008	127255	LRRIQ3	rs10789387	1	0.002002442002442	19.49	1.01127718488185e-05
7917008	127255	LRRIQ3	rs12046751	1	0.00423922603342128	17.49	2.88822858736932e-05
7917008	127255	LRRIQ3	rs11210443	1	0.0108455181182454	15.49	8.29428951865765e-05
7917008	127255	LRRIQ3	rs1483790	1	0.0181505376344086	14.46	0.000143167710502961
7917008	127255	LRRIQ3	rs11210407	1	0.0320351648351648	13.27	0.00026968720566305
8117243	55604	LRRC16A	rs9461157	6	0	26.39	2.7898109861991e-07
8117243	55604	LRRC16A	rs4711082	6	0.00531860662701784	17.18	3.39997116785293e-05
8117243	55604	LRRC16A	rs215012	6	0.00576326530612245	16.93	3.87837735775578e-05
8117243	55604	LRRC16A	rs9366619	6	0.005982636148382	16.83	4.08818895582069e-05
8117243	55604	LRRC16A	rs12201737	6	0.0061609907120743	16.69	4.40123882598368e-05
8117243	55604	LRRC16A	rs2744235	6	0.0115841584158416	15.34	8.97949545107783e-05
8117243	55604	LRRC16A	rs9467471	6	0.0124183796856106	15.19	9.72168821505483e-05
8117243	55604	LRRC16A	rs11757140	6	0.0137156231714453	14.97	0.000109234061414674
8117243	55604	LRRC16A	rs716797	6	0.0145129682997118	14.86	0.00011579253598834
8117243	55604	LRRC16A	rs4440453	6	0.0206964656964657	14.17	0.000167012238813541
8117243	55604	LRRC16A	rs2690095	6	0.0407179487179487	12.71	0.000363705427761376
8097098	54532	USP53	rs13127517	4	0	26.29	2.93806031043241e-07
8097098	54532	USP53	rs11722431	4	0	26.29	2.93806031043241e-07
8097098	54532	USP53	rs13118936	4	0.0311475409836066	13.33	0.00026119351965302
8097098	54532	USP53	rs10518301	4	0.0311475409836066	13.33	0.00026119351965302
8162438	23299	BICD2	rs10992427	9	0	26.27	2.96864470190905e-07
8162438	23299	BICD2	rs556	9	0	26.27	2.96864470190905e-07
8162438	23299	BICD2	rs3203916	9	0	26.27	2.96864470190905e-07
8162438	23299	BICD2	rs10821009	9	0	26.27	2.96864470190905e-07
8162438	23299	BICD2	rs10821012	9	0	26.27	2.96864470190905e-07
8162438	23299	BICD2	rs1980705	9	5.16795865633075e-05	25.39	4.68339605327895e-07
8162438	23299	BICD2	rs7863890	9	5.16795865633075e-05	25.39	4.68339605327895e-07
8162438	23299	BICD2	rs1117670	9	0.000584192439862543	21.77	3.07368882264629e-06
8162438	23299	BICD2	rs10992469	9	0.0259645763523217	13.72	0.000212182871222579
8162438	23299	BICD2	rs1810696	9	0.0259645763523217	13.72	0.000212182871222579
8162438	23299	BICD2	rs10992420	9	0.0461356932153392	12.38	0.000433957150545919
8162438	23299	BICD2	rs12686771	9	0.0461356932153392	12.38	0.000433957150545919
8162438	23299	BICD2	rs3739605	9	0.0461356932153392	12.38	0.000433957150545919
8162438	23299	BICD2	rs7031163	9	0.0461356932153392	12.38	0.000433957150545919
8162438	23299	BICD2	rs7850075	9	0.0461356932153392	12.38	0.000433957150545919
8035808	163227	ZNF100	rs7252798	19	0	26.21	3.06232610711467e-07
8035808	163227	ZNF100	rs2457794	19	0.00299497487437186	18.3	1.88707168765456e-05
8035808	163227	ZNF100	rs2435039	19	0.00394594594594595	17.69	2.59989818326815e-05
8035808	163227	ZNF100	rs4809179	19	0.0127894421115777	15.14	9.98256408034632e-05
8035808	163227	ZNF100	rs10403430	19	0.0250294695481336	13.82	0.000201183240330766
8035808	163227	ZNF100	rs11672034	19	0.0252369320957499	13.8	0.000203336229894922
8035808	163227	ZNF100	rs8104675	19	0.027736817545497	13.59	0.000227393629657518
8035808	163227	ZNF100	rs10404622	19	0.027736817545497	13.59	0.000227393629657518
8035808	163227	ZNF100	rs7247886	19	0.0342832909245123	13.11	0.000293723687659695
8035808	163227	ZNF100	rs10415147	19	0.0359801077496892	12.99	0.000313158969130093
7994102	84516	DCTN5	rs249869	16	0	26.16	3.1426538381163e-07
7994102	84516	DCTN5	rs26760	16	0	26.16	3.1426538381163e-07
7994102	84516	DCTN5	rs35586	16	0.000184757505773672	24.43	7.7059328446762e-07
7994102	84516	DCTN5	rs34514	16	0.000315315315315315	24.23	8.54902173305355e-07
7994102	84516	DCTN5	rs7588	16	0.000315315315315315	24.23	8.54902173305355e-07
7994102	84516	DCTN5	rs13330119	16	0.00663093415007657	16.57	4.68868746267823e-05
7994102	84516	DCTN5	rs16940342	16	0.00663093415007657	16.57	4.68868746267823e-05
7994102	84516	DCTN5	rs26763	16	0.00679699248120301	16.48	4.9165983987176e-05
7994102	84516	DCTN5	rs1610	16	0.017152209492635	14.55	0.000136488652783994
7994102	84516	DCTN5	rs152454	16	0.017152209492635	14.55	0.000136488652783994
7994102	84516	DCTN5	rs420259	16	0.033535439795047	13.15	0.000287519243401653
7994102	84516	DCTN5	rs11188	16	0.0439834024896266	12.5	0.000406952017444959
7894124	10921	RNPS1	rs155243	16	0	25.97	3.4676427305762e-07
7894124	10921	RNPS1	rs155247	16	0.000309734513274336	24.16	8.86546212270417e-07
7894124	10921	RNPS1	rs2238464	16	0.000586206896551724	21.79	3.04181411552169e-06
8180314	27094	KCNMB3	rs1170673	3	5.1413881748072e-05	25.33	4.83135809221768e-07
8180314	27094	KCNMB3	rs13082485	3	5.10204081632653e-05	25.29	4.9325941348811e-07
8180314	27094	KCNMB3	rs2677764	3	5.10204081632653e-05	25.29	4.9325941348811e-07
7916262	54987	C1orf123	rs12737375	1	5.0251256281407e-05	25.16	5.2765332350565e-07
7916262	54987	C1orf123	rs1056425	1	5.0251256281407e-05	25.16	5.2765332350565e-07
7916262	54987	C1orf123	rs3736118	1	5.0251256281407e-05	25.16	5.2765332350565e-07
7916262	54987	C1orf123	rs2275087	1	5.0251256281407e-05	25.16	5.2765332350565e-07
7916262	54987	C1orf123	rs10788949	1	5.0251256281407e-05	25.16	5.2765332350565e-07
7916262	54987	C1orf123	rs2297656	1	0.000343347639484979	23.91	1.00946033113607e-06
7916262	54987	C1orf123	rs6663121	1	0.0019790454016298	19.19	1.18331656771899e-05
7916262	54987	C1orf123	rs1288518	1	0.00353265869365225	17.85	2.39019269238804e-05
7916262	54987	C1orf123	rs4623641	1	0.00920980926430518	15.91	6.64268191458843e-05
7916262	54987	C1orf123	rs3737984	1	0.0102067183462532	15.62	7.74312620043824e-05
7916262	54987	C1orf123	rs7542607	1	0.0120563035495716	15.25	9.41767558985692e-05
7916262	54987	C1orf123	rs2297660	1	0.0136533957845433	14.98	0.000108656700691986
7916262	54987	C1orf123	rs11206127	1	0.0148509174311927	14.81	0.000118903320757354
7916262	54987	C1orf123	rs3737983	1	0.0181759656652361	14.45	0.000143929856497157
7916262	54987	C1orf123	rs869987	1	0.0181759656652361	14.45	0.000143929856497157
7916262	54987	C1orf123	rs5174	1	0.0183743315508021	14.42	0.000146240895087646
7916262	54987	C1orf123	rs17785382	1	0.0190870488322718	14.35	0.000151779695065757
7916262	54987	C1orf123	rs12031155	1	0.0226815642458101	14	0.000182810632981835
7916262	54987	C1orf123	rs12035926	1	0.0259645763523217	13.72	0.000212182871222579
7916262	54987	C1orf123	rs2297663	1	0.02625	13.7	0.000214454486407177
7916262	54987	C1orf123	rs6588471	1	0.0276707202993452	13.6	0.000226185525871323
7893467	23326	USP22	rs11541311	17	4.97512437810945e-05	25.1	5.4432858166502e-07
7893467	23326	USP22	rs716959	17	4.97512437810945e-05	25.1	5.4432858166502e-07
7893467	23326	USP22	rs7218954	17	0.0206964656964657	14.17	0.000167012238813541
7893512	3735	KARS	rs1874022	16	4.95049504950495e-05	25.08	5.50003601944181e-07
7893512	3735	KARS	rs6564270	16	0.000340425531914894	23.8	1.06882461363849e-06
7893512	3735	KARS	rs964632	16	0.0102831402831403	15.6	7.8254588785575e-05
7893512	3735	KARS	rs2641806	16	0.013051754907793	15.09	0.000102504860961449
7893512	3735	KARS	rs2641801	16	0.0301980198019802	13.4	0.000251624298198861
7893512	3735	KARS	rs7189895	16	0.0325664488017429	13.23	0.000275503811434269
7893512	3735	KARS	rs2641804	16	0.0454728220402085	12.42	0.000424760239759923
7893512	3735	KARS	rs2550886	16	0.0454728220402085	12.42	0.000424760239759923
8075956	3957	LGALS2	rs2076087	22	4.92610837438424e-05	25.06	5.55737943091326e-07
8075956	3957	LGALS2	rs2235338	22	4.90196078431373e-05	25.04	5.61532227030078e-07
8075956	3957	LGALS2	rs2281097	22	4.90196078431373e-05	25.04	5.61532227030078e-07
8115234	309	ANXA6	rs10515644	5	9.75609756097561e-05	24.92	5.97592390129533e-07
8115234	309	ANXA6	rs1363563	5	0.000393700787401575	23.32	1.37166270760227e-06
8115234	309	ANXA6	rs990995	5	0.000393700787401575	23.32	1.37166270760227e-06
8115234	309	ANXA6	rs1030199	5	0.000460652591170825	23.04	1.58665630395119e-06
8115234	309	ANXA6	rs13157589	5	0.000588235294117647	21.81	3.01027104630614e-06
8115234	309	ANXA6	rs6579839	5	0.000588235294117647	21.81	3.01027104630614e-06
8115234	309	ANXA6	rs2303038	5	0.00199052132701422	19.27	1.13475405321962e-05
8115234	309	ANXA6	rs7717659	5	0.00204954954954955	19.05	1.27337773618243e-05
8115234	309	ANXA6	rs2161358	5	0.00208286674132139	19.02	1.29355497254339e-05
8115234	309	ANXA6	rs3815725	5	0.00303393213572854	18.24	1.94745683987646e-05
8115234	309	ANXA6	rs1862362	5	0.0207265179034769	14.16	0.00016790228313015
8115234	309	ANXA6	rs951224	5	0.0233383458646617	13.95	0.00018773765577684
8148985	157697	ERICH1	rs1703911	8	9.7323600973236e-05	24.91	6.00700215463908e-07
8148985	157697	ERICH1	rs1669681	8	0.000459770114942529	23.03	1.59493057524784e-06
8148985	157697	ERICH1	rs3735933	8	0.0111989956057753	15.43	8.56182342045027e-05
8148985	157697	ERICH1	rs336431	8	0.0297682871422081	13.44	0.000246315621673815
8148985	157697	ERICH1	rs2335877	8	0.0333419243986254	13.17	0.000284466737292217
8148985	157697	ERICH1	rs6993769	8	0.0414586583463339	12.66	0.000373562215098037
8154733	48	ACO1	rs13293491	9	9.66183574879227e-05	24.83	6.26153374965406e-07
8154733	48	ACO1	rs3780473	9	0.000396039603960396	23.33	1.36454991184655e-06
8154733	48	ACO1	rs10970986	9	0.00613354037267081	16.71	4.35508316787095e-05
8154733	48	ACO1	rs3205166	9	0.049452347083926	12.22	0.000472799309459049
7942073	3508	IGHMBP2	rs619727	11	9.54653937947494e-05	24.78	6.42607902600314e-07
7942073	3508	IGHMBP2	rs604524	11	9.54653937947494e-05	24.78	6.42607902600314e-07
7942073	3508	IGHMBP2	rs660614	11	9.54653937947494e-05	24.78	6.42607902600314e-07
7942073	3508	IGHMBP2	rs636049	11	9.54653937947494e-05	24.78	6.42607902600314e-07
7942073	3508	IGHMBP2	rs629426	11	9.54653937947494e-05	24.78	6.42607902600314e-07
7942073	3508	IGHMBP2	rs622082	11	9.54653937947494e-05	24.78	6.42607902600314e-07
7942073	3508	IGHMBP2	rs546382	11	9.54653937947494e-05	24.78	6.42607902600314e-07
7942073	3508	IGHMBP2	rs679596	11	0.000358565737051793	23.35	1.35043510282363e-06
7942073	3508	IGHMBP2	rs7938117	11	0.0006070826306914	21.61	3.34105338173058e-06
7942073	3508	IGHMBP2	rs613084	11	0.00109792284866469	20.85	4.96692257819107e-06
7942073	3508	IGHMBP2	rs10896379	11	0.00132374100719424	20.64	5.54259209692547e-06
7942073	3508	IGHMBP2	rs7131462	11	0.00134285714285714	20.6	5.65961142756942e-06
7942073	3508	IGHMBP2	rs2846196	11	0.00784756527875794	16.15	5.85185695899184e-05
7942073	3508	IGHMBP2	rs11228444	11	0.0264992894362861	13.67	0.000217907940275337
7942073	3508	IGHMBP2	rs17612126	11	0.0334304068522484	13.16	0.000285988884782385
7942073	3508	IGHMBP2	rs10896389	11	0.0408343171979536	12.7	0.000365655575738477
7942073	3508	IGHMBP2	rs2846207	11	0.0408343171979536	12.7	0.000365655575738477
7942073	3508	IGHMBP2	rs10896390	11	0.04375	12.52	0.000402618889069256
8101366	79966	SCD5	rs7658703	4	0.000141176470588235	24.69	6.73326359692299e-07
8101366	79966	SCD5	rs1350386	4	0.000375782881002088	23.58	1.19826525761926e-06
8101366	79966	SCD5	rs4235052	4	0.000369609856262834	23.47	1.26876844956282e-06
8101366	79966	SCD5	rs6830527	4	0.000369609856262834	23.47	1.26876844956282e-06
8101366	79966	SCD5	rs1020748	4	0.000369609856262834	23.47	1.26876844956282e-06
8101366	79966	SCD5	rs1031640	4	0.000369609856262834	23.47	1.26876844956282e-06
8101366	79966	SCD5	rs12331100	4	0.0101366297983084	15.66	7.58106573312438e-05
8101366	79966	SCD5	rs7656058	4	0.0101366297983084	15.66	7.58106573312438e-05
8101366	79966	SCD5	rs10025654	4	0.011495965238982	15.35	8.93209278983788e-05
7982712	90417	KNSTRN	rs7164132	15	0.000140515222482436	24.63	6.94619097448153e-07
7982712	90417	KNSTRN	rs7169404	15	0.000424710424710425	23.07	1.56209091952713e-06
7982712	90417	KNSTRN	rs7169262	15	0.000424710424710425	23.07	1.56209091952713e-06
7982712	90417	KNSTRN	rs17671250	15	0.000445269016697588	22.66	1.93351297977599e-06
7982712	90417	KNSTRN	rs7166991	15	0.000592334494773519	21.91	2.85741030524158e-06
8023855	1528	CYB5A	rs3794947	18	0.00014018691588785	24.6	7.05517340441221e-07
8023855	1528	CYB5A	rs1790815	18	0.000319634703196347	24.31	8.20121890210064e-07
8023855	1528	CYB5A	rs12456770	18	0.000362173038229376	23.36	1.34343270450463e-06
8023855	1528	CYB5A	rs7238987	18	0.000362173038229376	23.36	1.34343270450463e-06
8023855	1528	CYB5A	rs1614856	18	0.000362173038229376	23.36	1.34343270450463e-06
8023855	1528	CYB5A	rs1788571	18	0.000604982206405694	22.08	2.61520320524296e-06
8023855	1528	CYB5A	rs8098571	18	0.000601769911504425	22.01	2.71233612470474e-06
8023855	1528	CYB5A	rs2032263	18	0.000601769911504425	22.01	2.71233612470474e-06
8023855	1528	CYB5A	rs1024908	18	0.000591133004926108	21.45	3.63176022029081e-06
8023855	1528	CYB5A	rs1788638	18	0.00161643835616438	20.33	6.5170716746806e-06
8023855	1528	CYB5A	rs1582404	18	0.00203303684879288	19.64	9.3491319446793e-06
8023855	1528	CYB5A	rs4328535	18	0.00199530516431925	19.22	1.16486573671996e-05
8023855	1528	CYB5A	rs17089028	18	0.00234254143646409	18.87	1.39936161146718e-05
8023855	1528	CYB5A	rs1573486	18	0.0027186512118019	18.56	1.64639238348911e-05
8023855	1528	CYB5A	rs1790821	18	0.00312925170068027	18.13	2.06325049845191e-05
8023855	1528	CYB5A	rs12965502	18	0.00312925170068027	18.13	2.06325049845191e-05
8023855	1528	CYB5A	rs6566789	18	0.00312925170068027	18.13	2.06325049845191e-05
8023855	1528	CYB5A	rs1790888	18	0.00312925170068027	18.13	2.06325049845191e-05
8023855	1528	CYB5A	rs4891540	18	0.00876806607019959	16	6.33424836662398e-05
8023855	1528	CYB5A	rs7236071	18	0.0124183796856106	15.19	9.72168821505483e-05
8023855	1528	CYB5A	rs4891549	18	0.0135793790275337	14.99	0.000108082411285363
8023855	1528	CYB5A	rs12965832	18	0.0162991689750693	14.64	0.000130123208455477
8023855	1528	CYB5A	rs8093010	18	0.0162991689750693	14.64	0.000130123208455477
8023855	1528	CYB5A	rs1573490	18	0.0468066618392469	12.32	0.000448130701041462
7939087	120534	ARL14EP	rs1856142	11	0.00013986013986014	24.58	7.12877921636892e-07
7939087	120534	ARL14EP	rs2183848	11	0.00108504398826979	20.81	5.07174552786289e-06
7939087	120534	ARL14EP	rs522089	11	0.00568125516102395	16.99	3.7577211803569e-05
7939087	120534	ARL14EP	rs553951	11	0.00613354037267081	16.71	4.35508316787095e-05
7939087	120534	ARL14EP	rs808182	11	0.0348294736842105	13.07	0.000300063133861772
7939087	120534	ARL14EP	rs808183	11	0.0348294736842105	13.07	0.000300063133861772
8101637	345275	HSD17B13	rs9992651	4	0.00013953488372093	24.56	7.20315503157627e-07
8101637	345275	HSD17B13	rs4607179	4	0.00609984399375975	16.73	4.30941410482361e-05
8101637	345275	HSD17B13	rs13102451	4	0.00609984399375975	16.73	4.30941410482361e-05
8162533	5727	PTCH1	rs16909898	9	0.000139211136890951	24.53	7.31618020880489e-07
8162533	5727	PTCH1	rs10512247	9	0.00412389380530973	17.57	2.76922761795687e-05
8162533	5727	PTCH1	rs16909975	9	0.00573770491803279	16.95	3.83773198237051e-05
8162533	5727	PTCH1	rs16909859	9	0.012453285111513	15.18	9.7733087298965e-05
8162533	5727	PTCH1	rs16909865	9	0.0233232628398792	13.96	0.000186741663611666
8027312	353088	ZNF429	rs4808279	19	0.000320366132723112	24.33	8.11650799275379e-07
8027312	353088	ZNF429	rs2650778	19	0.000615883306320908	21.35	3.8262075506708e-06
8027312	353088	ZNF429	rs2650786	19	0.000615883306320908	21.35	3.8262075506708e-06
8027312	353088	ZNF429	rs1984771	19	0.000615883306320908	21.35	3.8262075506708e-06
8027312	353088	ZNF429	rs11085455	19	0.000615883306320908	21.35	3.8262075506708e-06
8027312	353088	ZNF429	rs12151222	19	0.00199488491048593	19.66	9.25178607997454e-06
8027312	353088	ZNF429	rs2937161	19	0.00519214346712212	17.22	3.32913069643602e-05
8027312	353088	ZNF429	rs8112960	19	0.0448350824587706	12.46	0.000415759945022032
7944049	51092	SIDT2	rs1060211	11	0.000318181818181818	24.3	8.24390623821684e-07
7944049	51092	SIDT2	rs4938353	11	0.000318181818181818	24.3	8.24390623821684e-07
7944049	51092	SIDT2	rs4938344	11	0.0130682492581602	15.08	0.000103049328255722
7944049	51092	SIDT2	rs10892079	11	0.0130682492581602	15.08	0.000103049328255722
7944049	51092	SIDT2	rs10790175	11	0.0130682492581602	15.08	0.000103049328255722
7944049	51092	SIDT2	rs8521	11	0.0130682492581602	15.08	0.000103049328255722
7944049	51092	SIDT2	rs90192	11	0.0449196261682243	12.45	0.000417991819919652
7944049	51092	SIDT2	rs236916	11	0.0449196261682243	12.45	0.000417991819919652
7896443	27013	CNPPD1	rs1043160	2	0.000317460317460317	24.29	8.2868163738353e-07
7896443	27013	CNPPD1	rs6436121	2	0.000311804008908686	24.21	8.6382595185655e-07
7896443	27013	CNPPD1	rs11236	2	0.000311804008908686	24.21	8.6382595185655e-07
7896443	27013	CNPPD1	rs1127102	2	0.000311804008908686	24.21	8.6382595185655e-07
7896443	27013	CNPPD1	rs1127101	2	0.000311804008908686	24.21	8.6382595185655e-07
7896443	27013	CNPPD1	rs6436123	2	0.000311804008908686	24.21	8.6382595185655e-07
7896443	27013	CNPPD1	rs10170244	2	0.000311804008908686	24.21	8.6382595185655e-07
7896443	27013	CNPPD1	rs3731900	2	0.000602218700475436	21.26	4.01012806064912e-06
7896443	27013	CNPPD1	rs7017	2	0.000602218700475436	21.26	4.01012806064912e-06
7896443	27013	CNPPD1	rs13419988	2	0.00082018927444795	21.17	4.20292169133499e-06
7896443	27013	CNPPD1	rs13029742	2	0.00535353535353535	17.15	3.45409413692751e-05
7896443	27013	CNPPD1	rs1402508	2	0.00701183431952663	16.4	5.12852296406065e-05
7896443	27013	CNPPD1	rs897476	2	0.0468066618392469	12.32	0.000448130701041462
8096160	83478	ARHGAP24	rs6849280	4	0.000308370044052863	24.14	8.95801237216376e-07
8096160	83478	ARHGAP24	rs13103706	4	0.000308370044052863	24.14	8.95801237216376e-07
8096160	83478	ARHGAP24	rs1384135	4	0.00149377593360996	20.39	6.31589732450277e-06
8096160	83478	ARHGAP24	rs4693122	4	0.00149377593360996	20.39	6.31589732450277e-06
8096160	83478	ARHGAP24	rs12504294	4	0.00165775401069519	20.15	7.16002475256489e-06
8096160	83478	ARHGAP24	rs11930449	4	0.00204954954954955	19.05	1.27337773618243e-05
8096160	83478	ARHGAP24	rs1384137	4	0.00204954954954955	19.05	1.27337773618243e-05
8096160	83478	ARHGAP24	rs17387199	4	0.0105512820512821	15.56	7.99277607281911e-05
8096160	83478	ARHGAP24	rs10020489	4	0.0105512820512821	15.56	7.99277607281911e-05
8096160	83478	ARHGAP24	rs13149991	4	0.0106513409961686	15.53	8.1206219545145e-05
8096160	83478	ARHGAP24	rs11097059	4	0.0112727272727273	15.42	8.60724913887249e-05
8038885	100049587	SIGLEC14	rs7250849	19	0.000307017543859649	24.07	9.28963519769088e-07
8038885	100049587	SIGLEC14	rs7259861	19	0.00346863468634686	17.88	2.35280756057288e-05
8038885	100049587	SIGLEC14	rs16982895	19	0.00954666666666667	15.81	7.00313995304612e-05
8038885	100049587	SIGLEC14	rs16982907	19	0.0282003710575139	13.56	0.000231057097157748
8149258	9258	MFHAS1	rs3789850	8	0.000344086021505376	23.93	9.99027565759292e-07
8149258	9258	MFHAS1	rs3827811	8	0.00195470798569726	19.34	1.09390609454565e-05
8149258	9258	MFHAS1	rs964771	8	0.00205649717514124	19.06	1.26672247020768e-05
8149258	9258	MFHAS1	rs11774744	8	0.00208754208754209	19.03	1.2867938006456e-05
8149258	9258	MFHAS1	rs10092600	8	0.00277372262773723	18.5	1.6990429947621e-05
8149258	9258	MFHAS1	rs7831224	8	0.0058498023715415	16.85	4.04533296662347e-05
8149258	9258	MFHAS1	rs11780672	8	0.00936742934051144	15.86	6.82051616396931e-05
8149258	9258	MFHAS1	rs11774860	8	0.00946452476572959	15.83	6.92950745575864e-05
8149258	9258	MFHAS1	rs11985640	8	0.00946452476572959	15.83	6.92950745575864e-05
8149258	9258	MFHAS1	rs11781985	8	0.00966112956810631	15.79	7.07755952561944e-05
8149258	9258	MFHAS1	rs4841029	8	0.0178197517539126	14.49	0.000140905565634046
8149258	9258	MFHAS1	rs565203	8	0.0183404710920771	14.43	0.000145466426645702
8149258	9258	MFHAS1	rs950721	8	0.0243076923076923	13.89	0.000193827006416491
8149258	9258	MFHAS1	rs4841026	8	0.0382336411079888	12.84	0.000339287613504916
8149258	9258	MFHAS1	rs2427	8	0.0462256523337008	12.37	0.000436287606448933
7925751	127069	OR2T10	rs4294448	1	0.000340425531914894	23.8	1.06882461363849e-06
7925751	127069	OR2T10	rs2000390	1	0.00161643835616438	20.33	6.5170716746806e-06
7992744	84256	FLYWCH1	rs9928222	16	0.000336842105263158	23.69	1.13169050346115e-06
7992744	84256	FLYWCH1	rs734138	16	0.00228634850166482	18.91	1.37032467716007e-05
8121588	29940	DSE	rs9488914	6	0.000376569037656904	23.62	1.17361354706748e-06
8121588	29940	DSE	rs9387402	6	0.00599369085173502	16.82	4.10978780994589e-05
8121588	29940	DSE	rs1204859	6	0.00671201814058957	16.51	4.83941639818351e-05
8035773	440515	ZNF506	rs16996360	19	0.00036734693877551	23.46	1.27538056262434e-06
8035773	440515	ZNF506	rs248945	19	0.000581196581196581	21.74	3.12213037158494e-06
8035773	440515	ZNF506	rs8111421	19	0.00176548089591568	20.04	7.58390729550041e-06
8035773	440515	ZNF506	rs248943	19	0.00491803278688525	17.3	3.19186852111402e-05
8035773	440515	ZNF506	rs4808983	19	0.0408343171979536	12.7	0.000365655575738477
8035773	440515	ZNF506	rs16996320	19	0.0408343171979536	12.7	0.000365655575738477
8180377	439921	MXRA7	rs1005645	17	0.000365853658536585	23.37	1.33646672195939e-06
8180377	439921	MXRA7	rs2240773	17	0.000365853658536585	23.37	1.33646672195939e-06
8180377	439921	MXRA7	rs9910053	17	0.00197247706422018	19.13	1.22110340523931e-05
8180377	439921	MXRA7	rs237057	17	0.00288032454361055	18.36	1.82856717508468e-05
8180377	439921	MXRA7	rs1014390	17	0.00409982174688057	17.6	2.72588346940366e-05
8180377	439921	MXRA7	rs9898576	17	0.0297312072892938	13.45	0.000245006181879507
8147019	51101	ZC2HC1A	rs4739134	8	0.000362173038229376	23.36	1.34343270450463e-06
8147019	51101	ZC2HC1A	rs1966115	8	0.000362173038229376	23.36	1.34343270450463e-06
8147019	51101	ZC2HC1A	rs1021156	8	0.000362173038229376	23.36	1.34343270450463e-06
8147019	51101	ZC2HC1A	rs3808619	8	0.000362173038229376	23.36	1.34343270450463e-06
8147019	51101	ZC2HC1A	rs1054283	8	0.000362173038229376	23.36	1.34343270450463e-06
8147019	51101	ZC2HC1A	rs1026920	8	0.000362173038229376	23.36	1.34343270450463e-06
8147019	51101	ZC2HC1A	rs6993386	8	0.000939393939393939	20.92	4.78868667925341e-06
8147019	51101	ZC2HC1A	rs979564	8	0.00210290827740492	19	1.3071845366763e-05
8147019	51101	ZC2HC1A	rs10957898	8	0.0023982398239824	18.84	1.42154415598455e-05
8147019	51101	ZC2HC1A	rs2717540	8	0.00271186440677966	18.62	1.59538035524997e-05
8147019	51101	ZC2HC1A	rs4641056	8	0.00277372262773723	18.5	1.6990429947621e-05
8147019	51101	ZC2HC1A	rs12544041	8	0.00576217079010375	16.89	3.96097099256202e-05
8147019	51101	ZC2HC1A	rs12155808	8	0.0256274131274131	13.76	0.000207712104528052
8147019	51101	ZC2HC1A	rs3888020	8	0.0278175895765472	13.58	0.000228608235882123
8046461	51776	ZAK	rs746179	2	0.000357852882703777	23.34	1.35747410793083e-06
8046461	51776	ZAK	rs3754747	2	0.00043956043956044	22.46	2.14565505124839e-06
8046461	51776	ZAK	rs935007	2	0.000606060606060606	21.29	3.94785596717495e-06
8046461	51776	ZAK	rs12463612	2	0.000604133545310016	21.27	3.98926193628944e-06
8046461	51776	ZAK	rs6707813	2	0.00187256176853056	19.86	8.33256970140704e-06
8046461	51776	ZAK	rs3769213	2	0.00199052132701422	19.27	1.13475405321962e-05
8046461	51776	ZAK	rs7599340	2	0.00216517857142857	18.98	1.32095832767035e-05
8046461	51776	ZAK	rs6759847	2	0.00228634850166482	18.91	1.37032467716007e-05
8046461	51776	ZAK	rs10497403	2	0.00495270851246776	17.28	3.22564145624377e-05
8046461	51776	ZAK	rs3769215	2	0.00535353535353535	17.15	3.45409413692751e-05
8046461	51776	ZAK	rs16861363	2	0.00574013157894737	16.96	3.81757014028371e-05
8046461	51776	ZAK	rs10497402	2	0.00574013157894737	16.96	3.81757014028371e-05
8046461	51776	ZAK	rs2289396	2	0.0073216885007278	16.3	5.40639514973283e-05
8046461	51776	ZAK	rs3769210	2	0.019439450026441	14.31	0.000155039077744762
8046461	51776	ZAK	rs4972539	2	0.0331554024967714	13.18	0.000282952756437626
8071649	96610	BMS1P20	rs6001873	22	0.000432220039292731	23.25	1.42250447889016e-06
8127778	55603	FAM46A	rs3812145	6	0.000431372549019608	23.19	1.46758501300012e-06
8127778	55603	FAM46A	rs1291465	6	0.00101949025487256	20.89	4.8642737737025e-06
8127778	55603	FAM46A	rs194606	6	0.00101949025487256	20.89	4.8642737737025e-06
8127778	55603	FAM46A	rs191786	6	0.0479641577060932	12.27	0.000460298270945067
7978407	5587	PRKD1	rs1958988	14	0.000428849902534113	23.17	1.48292808334527e-06
7978407	5587	PRKD1	rs2151746	14	0.000847723704866562	21.12	4.31402072226625e-06
7978407	5587	PRKD1	rs1958990	14	0.0272582159624413	13.62	0.000223788685261759
7978407	5587	PRKD1	rs1953207	14	0.0430240549828179	12.56	0.000394091748583663
7938301	56672	AKIP1	rs982273	11	0.000426356589147287	23.1	1.53790699544214e-06
7938301	56672	AKIP1	rs2742552	11	0.000597539543057996	21.98	2.75506487978207e-06
7938301	56672	AKIP1	rs2653557	11	0.000597539543057996	21.98	2.75506487978207e-06
7938301	56672	AKIP1	rs1123936	11	0.000582191780821918	21.76	3.08975163284152e-06
7938301	56672	AKIP1	rs11042149	11	0.00109792284866469	20.85	4.96692257819107e-06
7938301	56672	AKIP1	rs10840147	11	0.00165775401069519	20.15	7.16002475256489e-06
7938301	56672	AKIP1	rs1560569	11	0.00235942668136714	18.86	1.40671689577931e-05
7938301	56672	AKIP1	rs2653565	11	0.00265957446808511	18.66	1.56225728321066e-05
7938301	56672	AKIP1	rs2653601	11	0.00265957446808511	18.66	1.56225728321066e-05
7938301	56672	AKIP1	rs3751063	11	0.00395306859205776	17.7	2.58626601740446e-05
7938301	56672	AKIP1	rs4909951	11	0.00395306859205776	17.7	2.58626601740446e-05
7938301	56672	AKIP1	rs2742497	11	0.00395306859205776	17.7	2.58626601740446e-05
7938301	56672	AKIP1	rs2056903	11	0.00396039603960396	17.68	2.61360255358085e-05
7938301	56672	AKIP1	rs7930026	11	0.00398563734290844	17.65	2.65515274796257e-05
7938301	56672	AKIP1	rs10840148	11	0.00414590747330961	17.59	2.74025523859532e-05
7938301	56672	AKIP1	rs2243566	11	0.00554356846473029	17.05	3.64083750330445e-05
7938301	56672	AKIP1	rs3751068	11	0.00905119453924915	15.93	6.57286084264298e-05
7938301	56672	AKIP1	rs2568090	11	0.0134782608695652	15	0.000107511176729501
7938301	56672	AKIP1	rs7945705	11	0.0134782608695652	15	0.000107511176729501
7938301	56672	AKIP1	rs10840134	11	0.0134782608695652	15	0.000107511176729501
7938301	56672	AKIP1	rs3763912	11	0.0214963880288958	14.1	0.000173343782164112
7938301	56672	AKIP1	rs2163625	11	0.0214963880288958	14.1	0.000173343782164112
7938301	56672	AKIP1	rs2116510	11	0.0214963880288958	14.1	0.000173343782164112
7938301	56672	AKIP1	rs6486061	11	0.0243076923076923	13.89	0.000193827006416491
7938301	56672	AKIP1	rs4929922	11	0.0357890365448505	13	0.000311490976767384
7978331	643866	CBLN3	rs17795094	14	0.000424710424710425	23.07	1.56209091952713e-06
7978331	643866	CBLN3	rs7143804	14	0.000608974358974359	21.3	3.92731498312198e-06
7978331	643866	CBLN3	rs2255591	14	0.00108823529411765	20.83	5.01905941738709e-06
7978331	643866	CBLN3	rs2273629	14	0.00203303684879288	19.64	9.3491319446793e-06
7978331	643866	CBLN3	rs10143703	14	0.00200945626477541	19.26	1.14071320524866e-05
7978331	643866	CBLN3	rs10145542	14	0.0019908466819222	19.11	1.23396642344189e-05
7978331	643866	CBLN3	rs1004664	14	0.0367990176013099	12.93	0.000323357782926065
8035880	7386	UQCRFS1	rs8104944	19	0.000461538461538462	23.05	1.57842508723738e-06
7916727	23421	ITGB3BP	rs6588028	1	0.000458891013384321	23.02	1.60324812711439e-06
7916727	23421	ITGB3BP	rs2886919	1	0.0362690879075526	12.97	0.000316522021639725
7916727	23421	ITGB3BP	rs1012872	1	0.0362690879075526	12.97	0.000316522021639725
7916727	23421	ITGB3BP	rs10789139	1	0.0362690879075526	12.97	0.000316522021639725
7916727	23421	ITGB3BP	rs6588043	1	0.0362690879075526	12.97	0.000316522021639725
7916727	23421	ITGB3BP	rs217478	1	0.0362690879075526	12.97	0.000316522021639725
7916727	23421	ITGB3BP	rs10889417	1	0.0473718411552347	12.3	0.000452958293923552
8023267	4645	MYO5B	rs2469480	18	0.000454545454545455	22.91	1.6976635524187e-06
8023267	4645	MYO5B	rs1790415	18	0.00199764982373678	19.23	1.15877988050563e-05
8023267	4645	MYO5B	rs1705527	18	0.0162991689750693	14.64	0.000130123208455477
8023267	4645	MYO5B	rs1790412	18	0.0169374313940724	14.58	0.000134332739940524
8023267	4645	MYO5B	rs1705509	18	0.03458157227388	13.09	0.000296876351565599
8023267	4645	MYO5B	rs2457965	18	0.0381327967806841	12.85	0.000337479243759468
8097435	132321	C4orf33	rs337277	4	0.000454545454545455	22.91	1.6976635524187e-06
8097435	132321	C4orf33	rs337270	4	0.000454545454545455	22.91	1.6976635524187e-06
8097435	132321	C4orf33	rs1757923	4	0.000454545454545455	22.91	1.6976635524187e-06
8097435	132321	C4orf33	rs1699388	4	0.0016711590296496	20.17	7.08555011087138e-06
8097435	132321	C4orf33	rs1030831	4	0.0016711590296496	20.17	7.08555011087138e-06
7917052	204962	SLC44A5	rs1249780	1	0.000448598130841121	22.77	1.82593913827907e-06
7917052	204962	SLC44A5	rs2799050	1	0.000448598130841121	22.77	1.82593913827907e-06
7917052	204962	SLC44A5	rs1249849	1	0.000849056603773585	21.14	4.26923174922987e-06
7917052	204962	SLC44A5	rs1249810	1	0.00250267379679144	18.7	1.52982487216167e-05
7917052	204962	SLC44A5	rs1249808	1	0.00402864816472695	17.63	2.68322100680363e-05
7917052	204962	SLC44A5	rs1249813	1	0.00402864816472695	17.63	2.68322100680363e-05
8009784	51081	MRPS7	rs11657106	17	0.000446096654275093	22.69	1.90355942029324e-06
8009784	51081	MRPS7	rs2291030	17	0.00132947976878613	20.68	5.42800099642587e-06
8009784	51081	MRPS7	rs2291031	17	0.00132947976878613	20.68	5.42800099642587e-06
8009784	51081	MRPS7	rs9988	17	0.00132947976878613	20.68	5.42800099642587e-06
8009784	51081	MRPS7	rs2242229	17	0.00132947976878613	20.68	5.42800099642587e-06
8009784	51081	MRPS7	rs2242231	17	0.00132947976878613	20.68	5.42800099642587e-06
8009784	51081	MRPS7	rs9909306	17	0.00164864864864865	20.18	7.04860489499956e-06
8009784	51081	MRPS7	rs2891714	17	0.00943548387096774	15.85	6.85665365128213e-05
8009784	51081	MRPS7	rs12950752	17	0.00943548387096774	15.85	6.85665365128213e-05
8009784	51081	MRPS7	rs9944529	17	0.0114535246412976	15.38	8.79139012130593e-05
8009784	51081	MRPS7	rs7219	17	0.0123878787878788	15.2	9.67034206269413e-05
8009784	51081	MRPS7	rs4542691	17	0.0149286122215877	14.79	0.000120171066371006
8009784	51081	MRPS7	rs12936583	17	0.0384664536741214	12.82	0.000342933723418452
7967660	23504	RIMBP2	rs1983313	12	0.00044362292051756	22.63	1.9639393637454e-06
7967660	23504	RIMBP2	rs871568	12	0.000610169491525424	21.71	3.17133796102315e-06
8019357	51181	DCXR	rs6502047	17	0.000440366972477064	22.47	2.13451352772039e-06
8019357	51181	DCXR	rs4969481	17	0.00135021097046413	20.51	5.93205261558505e-06
8019357	51181	DCXR	rs11659000	17	0.00176315789473684	20.03	7.62366954269404e-06
8019357	51181	DCXR	rs4969479	17	0.00349117920148561	17.92	2.30387296049618e-05
8019357	51181	DCXR	rs6502049	17	0.0205723204994797	14.18	0.000166126946049492
8019357	51181	DCXR	rs12936536	17	0.0334304068522484	13.16	0.000285988884782385
8037970	8605	PLA2G4C	rs20580	19	0.000437956204379562	22.4	2.21374012308886e-06
8037970	8605	PLA2G4C	rs2163619	19	0.000537634408602151	22.21	2.44397561359942e-06
8037970	8605	PLA2G4C	rs20581	19	0.000600315955766193	21.23	4.07338589223558e-06
8037970	8605	PLA2G4C	rs385203	19	0.0024507658643326	18.79	1.45930269901545e-05
8037970	8605	PLA2G4C	rs274869	19	0.00285423037716616	18.41	1.78120748316976e-05
8037970	8605	PLA2G4C	rs3730872	19	0.00413427561837456	17.56	2.7838290418707e-05
8037970	8605	PLA2G4C	rs12463216	19	0.00671201814058957	16.51	4.83941639818351e-05
8037970	8605	PLA2G4C	rs16981262	19	0.00939106901217862	15.88	6.74881487824496e-05
8037970	8605	PLA2G4C	rs3731014	19	0.00975512905360688	15.76	7.19068321154237e-05
8037970	8605	PLA2G4C	rs4802438	19	0.00981530343007916	15.74	7.26710774543231e-05
8037970	8605	PLA2G4C	rs274883	19	0.0466690856313498	12.33	0.000445736407512023
8037970	8605	PLA2G4C	rs3730913	19	0.0466690856313498	12.33	0.000445736407512023
8138547	54543	TOMM7	rs2240726	7	0.00054249547920434	22.29	2.3442422044866e-06
8138547	54543	TOMM7	rs17147344	7	0.00192554557124519	19.71	9.01285014608748e-06
7967685	2054	STX2	rs4759523	12	0.000539568345323741	22.27	2.36878612426395e-06
7967685	2054	STX2	rs2001483	12	0.000539568345323741	22.27	2.36878612426395e-06
7967685	2054	STX2	rs10848237	12	0.00974801061007958	15.77	7.15277464697272e-05
7967685	2054	STX2	rs11061158	12	0.0231935320869126	13.97	0.000185750993866242
7967685	2054	STX2	rs7975825	12	0.0339189765458422	13.13	0.000290604773230187
7967685	2054	STX2	rs6486600	12	0.0339189765458422	13.13	0.000290604773230187
7915101	3633	INPP5B	rs12751325	1	0.000537634408602151	22.21	2.44397561359942e-06
7915101	3633	INPP5B	rs12563037	1	0.000592334494773519	21.91	2.85741030524158e-06
7915101	3633	INPP5B	rs2291297	1	0.000592334494773519	21.91	2.85741030524158e-06
7915101	3633	INPP5B	rs12728438	1	0.000592334494773519	21.91	2.85741030524158e-06
7915101	3633	INPP5B	rs12742756	1	0.00201273885350318	19.65	9.30033113780356e-06
7915101	3633	INPP5B	rs28739509	1	0.00535353535353535	17.15	3.45409413692751e-05
7915101	3633	INPP5B	rs2306627	1	0.0115264797507788	15.36	8.88494191145669e-05
8053417	822	CAPG	rs2002444	2	0.000535714285714286	22.18	2.48246360050345e-06
8053417	822	CAPG	rs2229668	2	0.000535714285714286	22.18	2.48246360050345e-06
8053417	822	CAPG	rs872470	2	0.0307959092930191	13.35	0.000258422624686341
8053417	822	CAPG	rs11678506	2	0.0327580225498699	13.21	0.000278459372405033
8053417	822	CAPG	rs35522137	2	0.0327580225498699	13.21	0.000278459372405033
8053417	822	CAPG	rs11679445	2	0.0327580225498699	13.21	0.000278459372405033
8053417	822	CAPG	rs11547160	2	0.0467130817149139	12.35	0.00044098647251007
7924184	642946	FLVCR1-AS1	rs7524203	1	0.000603907637655417	22.06	2.64259378796637e-06
7924184	642946	FLVCR1-AS1	rs1047881	1	0.00162310866574966	20.35	6.44930881791041e-06
7924184	642946	FLVCR1-AS1	rs10864004	1	0.00905119453924915	15.93	6.57286084264298e-05
7924184	642946	FLVCR1-AS1	rs2792561	1	0.0122815533980583	15.21	9.61926880352054e-05
7924184	642946	FLVCR1-AS1	rs4951639	1	0.0276707202993452	13.6	0.000226185525871323
7924184	642946	FLVCR1-AS1	rs10864002	1	0.0276707202993452	13.6	0.000226185525871323
7924184	642946	FLVCR1-AS1	rs2884675	1	0.0276707202993452	13.6	0.000226185525871323
7924184	642946	FLVCR1-AS1	rs963327	1	0.0301980198019802	13.4	0.000251624298198861
7924184	642946	FLVCR1-AS1	rs10746436	1	0.0326489778164419	13.22	0.00027697761801865
7975889	22846	VASH1	rs10483877	14	0.000590277777777778	21.89	2.88734641850805e-06
7975889	22846	VASH1	rs4903482	14	0.00302908726178536	18.26	1.92711578348098e-05
7975889	22846	VASH1	rs11623512	14	0.0217919670442842	14.08	0.000175196810385767
7975889	22846	VASH1	rs11626491	14	0.0252369320957499	13.8	0.000203336229894922
8064808	9962	SLC23A2	rs6053022	20	0.000584192439862543	21.77	3.07368882264629e-06
8064808	9962	SLC23A2	rs6053024	20	0.000584192439862543	21.77	3.07368882264629e-06
8064808	9962	SLC23A2	rs4815759	20	0.00133720930232558	20.71	5.34362071933925e-06
8064808	9962	SLC23A2	rs13042903	20	0.00133720930232558	20.71	5.34362071933925e-06
8064808	9962	SLC23A2	rs4076098	20	0.00531860662701784	17.18	3.39997116785293e-05
8003722	63826	SRR	rs12450028	17	0.000609137055837563	21.7	3.18791281850512e-06
8003722	63826	SRR	rs17834627	17	0.00134094151212553	20.59	5.68925170332861e-06
8003722	63826	SRR	rs1885987	17	0.00193050193050193	19.74	8.87247248485641e-06
8159373	138311	FAM69B	rs2385891	9	0.000603015075376884	21.57	3.41146474599894e-06
8159373	138311	FAM69B	rs10870112	9	0.000603015075376884	21.57	3.41146474599894e-06
8159373	138311	FAM69B	rs2811728	9	0.0342832909245123	13.11	0.000293723687659695
7894412	27013	CNPPD1	rs6436121	2	0.000599001663893511	21.55	3.44722685787025e-06
7894412	27013	CNPPD1	rs11236	2	0.000599001663893511	21.55	3.44722685787025e-06
7894412	27013	CNPPD1	rs1127102	2	0.000599001663893511	21.55	3.44722685787025e-06
7894412	27013	CNPPD1	rs1127101	2	0.000599001663893511	21.55	3.44722685787025e-06
7894412	27013	CNPPD1	rs6436123	2	0.000599001663893511	21.55	3.44722685787025e-06
7894412	27013	CNPPD1	rs10170244	2	0.000599001663893511	21.55	3.44722685787025e-06
7894412	27013	CNPPD1	rs3731900	2	0.000611916264090177	21.33	3.86633326002853e-06
7894412	27013	CNPPD1	rs7017	2	0.000611916264090177	21.33	3.86633326002853e-06
7894412	27013	CNPPD1	rs1043160	2	0.000600315955766193	21.23	4.07338589223558e-06
7894412	27013	CNPPD1	rs13419988	2	0.000935143288084465	20.91	4.81375048902029e-06
7894412	27013	CNPPD1	rs1402508	2	0.00272727272727273	18.58	1.62920887406857e-05
7894412	27013	CNPPD1	rs6713887	2	0.017152209492635	14.55	0.000136488652783994
7894412	27013	CNPPD1	rs13029742	2	0.0254439592430859	13.78	0.000205512433754616
7894412	27013	CNPPD1	rs897476	2	0.0477182896155228	12.28	0.000457838370858115
8120967	4907	NT5E	rs6942065	6	0.000593080724876441	21.51	3.51988359689623e-06
8120967	4907	NT5E	rs9362215	6	0.0106206014075496	15.54	8.07777967551674e-05
8120967	4907	NT5E	rs9450286	6	0.0116718075262184	15.32	9.07506154798774e-05
8160637	2683	B4GALT1	rs3818593	9	0.000592105263157895	21.5	3.53828663066823e-06
8160637	2683	B4GALT1	rs12342831	9	0.0026567481402763	18.65	1.57047272956228e-05
8160637	2683	B4GALT1	rs10758192	9	0.00311764705882353	18.18	2.00978342140874e-05
8160637	2683	B4GALT1	rs10813960	9	0.00324065196548418	18.08	2.11814674746334e-05
8160637	2683	B4GALT1	rs7019909	9	0.00939106901217862	15.88	6.74881487824496e-05
8070961	4047	LSS	rs2839160	21	0.000611916264090177	21.33	3.86633326002853e-06
8070961	4047	LSS	rs2250213	21	0.001968787515006	19.37	1.0768549157279e-05
8070961	4047	LSS	rs2839181	21	0.0030952380952381	18.21	1.97837357610947e-05
8070961	4047	LSS	rs2968	21	0.00575633687653312	16.94	3.85800086425266e-05
8070961	4047	LSS	rs2839155	21	0.00628571428571429	16.66	4.47139610874147e-05
8070961	4047	LSS	rs2839173	21	0.00639016897081413	16.61	4.59083261923336e-05
8070961	4047	LSS	rs2839196	21	0.018839808408728	14.38	0.000149380513661162
8070961	4047	LSS	rs9717	21	0.0265942371280113	13.66	0.000219071500122872
8070961	4047	LSS	rs2254524	21	0.0265942371280113	13.66	0.000219071500122872
8070961	4047	LSS	rs914247	21	0.0414586583463339	12.66	0.000373562215098037
8043840	51601	LIPT1	rs11683188	2	0.000606060606060606	21.29	3.94785596717495e-06
8043840	51601	LIPT1	rs12613624	2	0.000606060606060606	21.29	3.94785596717495e-06
8043840	51601	LIPT1	rs11688004	2	0.000606060606060606	21.29	3.94785596717495e-06
8043840	51601	LIPT1	rs2516835	2	0.000940819423368741	20.94	4.73895127078664e-06
8043840	51601	LIPT1	rs2632277	2	0.00165087956698241	20.21	6.93892541937312e-06
8043840	51601	LIPT1	rs11123761	2	0.00277372262773723	18.5	1.6990429947621e-05
8043840	51601	LIPT1	rs11695379	2	0.00277372262773723	18.5	1.6990429947621e-05
8043840	51601	LIPT1	rs2516829	2	0.00277372262773723	18.5	1.6990429947621e-05
8043840	51601	LIPT1	rs2171359	2	0.00277372262773723	18.5	1.6990429947621e-05
8043840	51601	LIPT1	rs4588238	2	0.00574433656957929	16.91	3.91945548233263e-05
8043840	51601	LIPT1	rs2045057	2	0.0080280701754386	16.12	5.94528574935696e-05
8043840	51601	LIPT1	rs10181344	2	0.0093863789615644	15.87	6.78457024717306e-05
8043840	51601	LIPT1	rs4851196	2	0.0162991689750693	14.64	0.000130123208455477
8043840	51601	LIPT1	rs17760953	2	0.0162991689750693	14.64	0.000130123208455477
8043840	51601	LIPT1	rs1563108	2	0.0177405405405405	14.5	0.000140159542629564
7894067	27013	CNPPD1	rs1043160	2	0.000876369327073552	21.1	4.35928125709091e-06
7894067	27013	CNPPD1	rs6436121	2	0.000902021772939347	21.09	4.38208991604188e-06
7894067	27013	CNPPD1	rs11236	2	0.000902021772939347	21.09	4.38208991604188e-06
7894067	27013	CNPPD1	rs1127102	2	0.000902021772939347	21.09	4.38208991604188e-06
7894067	27013	CNPPD1	rs1127101	2	0.000902021772939347	21.09	4.38208991604188e-06
7894067	27013	CNPPD1	rs6436123	2	0.000902021772939347	21.09	4.38208991604188e-06
7894067	27013	CNPPD1	rs10170244	2	0.000902021772939347	21.09	4.38208991604188e-06
7894067	27013	CNPPD1	rs3731900	2	0.00285420944558522	18.44	1.75338510770328e-05
7894067	27013	CNPPD1	rs7017	2	0.00285420944558522	18.44	1.75338510770328e-05
7894067	27013	CNPPD1	rs13419988	2	0.00300403225806452	18.32	1.86736416969912e-05
7894067	27013	CNPPD1	rs13029742	2	0.00975512905360688	15.76	7.19068321154237e-05
7894067	27013	CNPPD1	rs1402508	2	0.0495855472901169	12.21	0.000475340342531001
7995242	100132341	CLUHP3	rs929209	16	0.000928792569659443	21.05	4.47452852398132e-06
7995242	100132341	CLUHP3	rs2359455	16	0.00131805157593123	20.61	5.63012614079572e-06
7995242	100132341	CLUHP3	rs6565285	16	0.00131805157593123	20.61	5.63012614079572e-06
7995242	100132341	CLUHP3	rs8060086	16	0.00131805157593123	20.61	5.63012614079572e-06
7995242	100132341	CLUHP3	rs4889693	16	0.00131805157593123	20.61	5.63012614079572e-06
7995242	100132341	CLUHP3	rs1609289	16	0.00135021097046413	20.51	5.93205261558505e-06
7995242	100132341	CLUHP3	rs1590067	16	0.00135021097046413	20.51	5.93205261558505e-06
7995242	100132341	CLUHP3	rs3751742	16	0.00135021097046413	20.51	5.93205261558505e-06
7995242	100132341	CLUHP3	rs1304163	16	0.00135021097046413	20.51	5.93205261558505e-06
7995242	100132341	CLUHP3	rs8048741	16	0.00135021097046413	20.51	5.93205261558505e-06
7995242	100132341	CLUHP3	rs1919040	16	0.00303393213572854	18.24	1.94745683987646e-05
7995242	100132341	CLUHP3	rs1881316	16	0.00303393213572854	18.24	1.94745683987646e-05
7995242	100132341	CLUHP3	rs7206101	16	0.00303393213572854	18.24	1.94745683987646e-05
7995242	100132341	CLUHP3	rs1534507	16	0.00419753086419753	17.54	2.81326440892637e-05
7946017	401667	OR51A2	rs3850509	11	0.000925925925925926	21.01	4.56892416049491e-06
7946017	401667	OR51A2	rs2595995	11	0.0233232628398792	13.96	0.000186741663611666
7946017	401667	OR51A2	rs2570583	11	0.0233232628398792	13.96	0.000186741663611666
7946017	401667	OR51A2	rs2595994	11	0.0233232628398792	13.96	0.000186741663611666
7946017	401667	OR51A2	rs2595992	11	0.0233232628398792	13.96	0.000186741663611666
7946017	401667	OR51A2	rs11602673	11	0.0233232628398792	13.96	0.000186741663611666
7946017	401667	OR51A2	rs11034913	11	0.025365141187926	13.79	0.000204421414313996
7946017	401667	OR51A2	rs1378738	11	0.025365141187926	13.79	0.000204421414313996
7946017	401667	OR51A2	rs10500624	11	0.0363045267489712	12.96	0.000318217180315067
7946017	401667	OR51A2	rs17339295	11	0.0363045267489712	12.96	0.000318217180315067
7946017	401667	OR51A2	rs11034915	11	0.049452347083926	12.22	0.000472799309459049
7946017	401667	OR51A2	rs10734458	11	0.049452347083926	12.22	0.000472799309459049
7946017	401667	OR51A2	rs11034951	11	0.049452347083926	12.22	0.000472799309459049
7946017	401667	OR51A2	rs1598507	11	0.049452347083926	12.22	0.000472799309459049
8148978	157697	ERICH1	rs4735895	8	0.000924499229583975	21	4.59283371175396e-06
8148978	157697	ERICH1	rs10092924	8	0.00197619047619048	19.33	1.09964985840466e-05
8148978	157697	ERICH1	rs7004577	8	0.0161979752530934	14.67	0.000128068499674024
8148978	157697	ERICH1	rs11137016	8	0.0226815642458101	14	0.000182810632981835
8148978	157697	ERICH1	rs17751994	8	0.0230481012658228	13.98	0.000184765617845791
8148978	157697	ERICH1	rs13252487	8	0.0230481012658228	13.98	0.000184765617845791
7903742	2948	GSTM4	rs12745189	1	0.000918836140888208	20.98	4.64103018375826e-06
7903742	2948	GSTM4	rs655315	1	0.0129874776386404	15.1	0.000101963288686342
8139840	2086	ERV3-1	rs3807069	7	0.000918836140888208	20.98	4.64103018375826e-06
8139840	2086	ERV3-1	rs7800787	7	0.00271293375394322	18.55	1.65505228665311e-05
8139840	2086	ERV3-1	rs7780100	7	0.0127894421115777	15.14	9.98256408034632e-05
8139840	2086	ERV3-1	rs4718180	7	0.0127894421115777	15.14	9.98256408034632e-05
8139840	2086	ERV3-1	rs2140724	7	0.0291911764705882	13.49	0.00023983819554883
8139840	2086	ERV3-1	rs2091228	7	0.0334304068522484	13.16	0.000285988884782385
8023605	23556	PIGN	rs9807136	18	0.000916030534351145	20.97	4.6653184324312e-06
8023605	23556	PIGN	rs12327345	18	0.00381471389645777	17.74	2.53245177718486e-05
8023605	23556	PIGN	rs9957420	18	0.00414590747330961	17.59	2.74025523859532e-05
8023605	23556	PIGN	rs10503064	18	0.00414590747330961	17.59	2.74025523859532e-05
8023605	23556	PIGN	rs17633621	18	0.00690067214339059	16.44	5.02143664644261e-05
8023605	23556	PIGN	rs604391	18	0.0109885931558935	15.47	8.38251973810006e-05
8023605	23556	PIGN	rs11152336	18	0.0109885931558935	15.47	8.38251973810006e-05
8023605	23556	PIGN	rs9320004	18	0.0109885931558935	15.47	8.38251973810006e-05
8023605	23556	PIGN	rs978572	18	0.0109885931558935	15.47	8.38251973810006e-05
8023605	23556	PIGN	rs9320006	18	0.0144078567302137	14.88	0.000114571278662861
8023605	23556	PIGN	rs17715613	18	0.0161979752530934	14.67	0.000128068499674024
8023605	23556	PIGN	rs9953509	18	0.0161979752530934	14.67	0.000128068499674024
8023605	23556	PIGN	rs4940548	18	0.0161979752530934	14.67	0.000128068499674024
8023605	23556	PIGN	rs12150701	18	0.0162213527110117	14.66	0.000128749747711223
8023605	23556	PIGN	rs12326381	18	0.0227991886409736	13.99	0.000183785507011936
8023605	23556	PIGN	rs976508	18	0.0233383458646617	13.95	0.00018773765577684
8023605	23556	PIGN	rs13313706	18	0.0249186791522918	13.84	0.000199053215193759
8023605	23556	PIGN	rs9319997	18	0.0249186791522918	13.84	0.000199053215193759
8023605	23556	PIGN	rs17714875	18	0.0249186791522918	13.84	0.000199053215193759
8023605	23556	PIGN	rs13381627	18	0.0249186791522918	13.84	0.000199053215193759
8023605	23556	PIGN	rs17716559	18	0.026425855513308	13.68	0.000216750607095685
8023605	23556	PIGN	rs503654	18	0.0283611111111111	13.55	0.000232291423450961
8023605	23556	PIGN	rs9948708	18	0.0372091131000814	12.9	0.000328582133037674
8066619	5360	PLTP	rs394643	20	0.000916030534351145	20.97	4.6653184324312e-06
8066619	5360	PLTP	rs3092073	20	0.00431578947368421	17.48	2.90346063356028e-05
8066619	5360	PLTP	rs3848715	20	0.014974358974359	14.78	0.000120810032686111
7984704	4756	NEO1	rs3784801	15	0.000935143288084465	20.91	4.81375048902029e-06
7984704	4756	NEO1	rs1023924	15	0.00136752136752137	20.57	5.74900049898384e-06
7984704	4756	NEO1	rs17762600	15	0.00136170212765957	20.56	5.77911066834641e-06
7984704	4756	NEO1	rs17762146	15	0.002271714922049	18.92	1.36316048321319e-05
7984704	4756	NEO1	rs488156	15	0.00284829721362229	18.47	1.72599923957153e-05
7984704	4756	NEO1	rs1979409	15	0.00346863468634686	17.88	2.35280756057288e-05
7984704	4756	NEO1	rs11632630	15	0.0352891869237217	13.04	0.0003049080963483
7991837	4833	NME4	rs390499	16	0.000935143288084465	20.91	4.81375048902029e-06
7991837	4833	NME4	rs4984871	16	0.000935143288084465	20.91	4.81375048902029e-06
7991837	4833	NME4	rs4984666	16	0.000935143288084465	20.91	4.81375048902029e-06
7991837	4833	NME4	rs5841	16	0.00244635193133047	18.75	1.49023357924277e-05
7991837	4833	NME4	rs1573736	16	0.0124909747292419	15.17	9.82520508449788e-05
7898736	29092	LINC00339	rs2473295	1	0.00109792284866469	20.85	4.96692257819107e-06
7898736	29092	LINC00339	rs4076750	1	0.00162310866574966	20.35	6.44930881791041e-06
7898736	29092	LINC00339	rs11800014	1	0.00225195094760312	18.93	1.35603390442745e-05
7898736	29092	LINC00339	rs2235526	1	0.00431578947368421	17.48	2.90346063356028e-05
7898736	29092	LINC00339	rs1474646	1	0.0066768525592055	16.55	4.73839859241042e-05
7898736	29092	LINC00339	rs2501275	1	0.00686656671664168	16.46	4.96873950636198e-05
7898736	29092	LINC00339	rs7526484	1	0.0122066869300912	15.22	9.56846697618158e-05
7898736	29092	LINC00339	rs2473277	1	0.0130887573964497	15.07	0.000103596706164995
8029065	593	BCKDHA	rs3745290	19	0.00109792284866469	20.85	4.96692257819107e-06
8029065	593	BCKDHA	rs10853751	19	0.00109792284866469	20.85	4.96692257819107e-06
8029065	593	BCKDHA	rs892044	19	0.00109792284866469	20.85	4.96692257819107e-06
8029065	593	BCKDHA	rs11670757	19	0.00109792284866469	20.85	4.96692257819107e-06
8029065	593	BCKDHA	rs284652	19	0.00109792284866469	20.85	4.96692257819107e-06
8029065	593	BCKDHA	rs284662	19	0.00109792284866469	20.85	4.96692257819107e-06
8029065	593	BCKDHA	rs284663	19	0.00109792284866469	20.85	4.96692257819107e-06
8029065	593	BCKDHA	rs2231940	19	0.00109792284866469	20.85	4.96692257819107e-06
8029065	593	BCKDHA	rs284661	19	0.00139275766016713	20.44	6.15302137778187e-06
8029065	593	BCKDHA	rs4674	19	0.00191709844559586	19.81	8.55340117973118e-06
8029065	593	BCKDHA	rs17318596	19	0.00665137614678899	16.56	4.71347713643552e-05
8029065	593	BCKDHA	rs1025497	19	0.0369682151589242	12.91	0.000326831293087956
8056047	151525	WDSUB1	rs13026048	2	0.00114202049780381	20.77	5.17878886940149e-06
8056047	151525	WDSUB1	rs17494490	2	0.00450043440486533	17.4	3.02825974369918e-05
8056047	151525	WDSUB1	rs7603170	2	0.0402135231316726	12.73	0.00035983654358314
8056047	151525	WDSUB1	rs6723106	2	0.0402135231316726	12.73	0.00035983654358314
8001507	583	BBS2	rs9940872	16	0.00113868613138686	20.73	5.28809983815292e-06
8001507	583	BBS2	rs8060037	16	0.00199756394640682	19.46	1.02728583053231e-05
8014916	94103	ORMDL3	rs10852936	17	0.00133720930232558	20.71	5.34362071933925e-06
8014916	94103	ORMDL3	rs2872507	17	0.00133720930232558	20.71	5.34362071933925e-06
8014916	94103	ORMDL3	rs11557467	17	0.00198177676537585	19.09	1.24696551760172e-05
8014916	94103	ORMDL3	rs12950743	17	0.00679699248120301	16.48	4.9165983987176e-05
8014916	94103	ORMDL3	rs8067378	17	0.00679699248120301	16.48	4.9165983987176e-05
8014916	94103	ORMDL3	rs2305480	17	0.00966112956810631	15.79	7.07755952561944e-05
8014916	94103	ORMDL3	rs2305479	17	0.0219517205957884	14.06	0.000177069791622873
8014916	94103	ORMDL3	rs2290400	17	0.0354598662207358	13.03	0.000306540549745652
8014916	94103	ORMDL3	rs7216389	17	0.0382336411079888	12.84	0.000339287613504916
8014916	94103	ORMDL3	rs7219923	17	0.0382336411079888	12.84	0.000339287613504916
8014916	94103	ORMDL3	rs7224129	17	0.0382336411079888	12.84	0.000339287613504916
8014916	94103	ORMDL3	rs12150079	17	0.0446488922268119	12.47	0.00041354009261757
8068353	6526	SLC5A3	rs16997893	21	0.00135785007072136	20.54	5.83980670668104e-06
8068353	6526	SLC5A3	rs2834351	21	0.00535353535353535	17.15	3.45409413692751e-05
8068353	6526	SLC5A3	rs4443074	21	0.00535353535353535	17.15	3.45409413692751e-05
8068353	6526	SLC5A3	rs1073144	21	0.00535353535353535	17.15	3.45409413692751e-05
8068353	6526	SLC5A3	rs9975251	21	0.013051754907793	15.09	0.000102504860961449
8068353	6526	SLC5A3	rs2834343	21	0.0328664072632944	13.2	0.000279949117880086
8112376	64105	CENPK	rs37334	5	0.00134265734265734	20.49	5.99436102866902e-06
8112376	64105	CENPK	rs37349	5	0.00134265734265734	20.49	5.99436102866902e-06
8112376	64105	CENPK	rs11746096	5	0.00232300884955752	18.89	1.38476670978214e-05
8112376	64105	CENPK	rs28084	5	0.0110214375788146	15.45	8.47169431099576e-05
8112376	64105	CENPK	rs149514	5	0.0162938230383973	14.65	0.000129434644072252
8112376	64105	CENPK	rs33394	5	0.0175162689804772	14.52	0.000138679405429488
8112376	64105	CENPK	rs467362	5	0.0355666666666667	13.02	0.000308181815531849
8112376	64105	CENPK	rs27140	5	0.0355666666666667	13.02	0.000308181815531849
8112376	64105	CENPK	rs27141	5	0.0355666666666667	13.02	0.000308181815531849
8112376	64105	CENPK	rs468308	5	0.0355666666666667	13.02	0.000308181815531849
8112376	64105	CENPK	rs37254	5	0.0355666666666667	13.02	0.000308181815531849
7932964	10438	C1D	rs9807970	2	0.00138888888888889	20.43	6.1852557618279e-06
7932964	10438	C1D	rs10203061	2	0.00311764705882353	18.18	2.00978342140874e-05
7932964	10438	C1D	rs10184151	2	0.00311764705882353	18.18	2.00978342140874e-05
8146051	255926	ADAM5	rs13270080	8	0.00161422708618331	20.31	6.58554923424521e-06
8146051	255926	ADAM5	rs13252535	8	0.00198265179677819	19.58	9.64738383042826e-06
8146051	255926	ADAM5	rs7008808	8	0.00196407185628743	19.36	1.08250878154077e-05
8146051	255926	ADAM5	rs4324894	8	0.00196407185628743	19.36	1.08250878154077e-05
8146051	255926	ADAM5	rs6985917	8	0.00673780487804878	16.53	4.78863967532245e-05
8146051	255926	ADAM5	rs6474131	8	0.0145852534562212	14.85	0.000116408069911784
8146051	255926	ADAM5	rs4484654	8	0.0161979752530934	14.67	0.000128068499674024
8146051	255926	ADAM5	rs7009846	8	0.0161979752530934	14.67	0.000128068499674024
8146051	255926	ADAM5	rs3935233	8	0.0161979752530934	14.67	0.000128068499674024
8146051	255926	ADAM5	rs4595090	8	0.0161979752530934	14.67	0.000128068499674024
8047078	54842	MFSD6	rs4638823	2	0.0016643929058663	20.29	6.65474906817723e-06
8047078	54842	MFSD6	rs7721	2	0.0016643929058663	20.29	6.65474906817723e-06
8047078	54842	MFSD6	rs11685221	2	0.0016643929058663	20.29	6.65474906817723e-06
8047078	54842	MFSD6	rs6725814	2	0.00358126721763085	17.84	2.40278657909857e-05
8047078	54842	MFSD6	rs1545212	2	0.00407142857142857	17.62	2.69736675389982e-05
8047078	54842	MFSD6	rs3934784	2	0.00836008374040475	16.08	6.07219543283723e-05
8047078	54842	MFSD6	rs10804035	2	0.026864406779661	13.64	0.000221417435262817
8047078	54842	MFSD6	rs4853698	2	0.026864406779661	13.64	0.000221417435262817
7981161	161176	SYNE3	rs4905318	14	0.00165535956580733	20.26	6.75991984497313e-06
7981161	161176	SYNE3	rs748394	14	0.00165535956580733	20.26	6.75991984497313e-06
7981161	161176	SYNE3	rs9671369	14	0.00177954847277556	20.1	7.34966757877055e-06
7981161	161176	SYNE3	rs12887621	14	0.00199004975124378	19.61	9.4970824327908e-06
7981161	161176	SYNE3	rs4905324	14	0.00199004975124378	19.61	9.4970824327908e-06
7981161	161176	SYNE3	rs2024863	14	0.00199004975124378	19.61	9.4970824327908e-06
7981161	161176	SYNE3	rs8007606	14	0.00199004975124378	19.61	9.4970824327908e-06
7981161	161176	SYNE3	rs8007583	14	0.0222822210901681	14.03	0.000179917150200662
7981161	161176	SYNE3	rs4905311	14	0.0222822210901681	14.03	0.000179917150200662
7981161	161176	SYNE3	rs6575511	14	0.025365141187926	13.79	0.000204421414313996
7981161	161176	SYNE3	rs7158617	14	0.0285013876040703	13.54	0.000233532394669139
7981161	161176	SYNE3	rs4905309	14	0.0427324913892078	12.57	0.000391988579109066
8113413	83594	NUDT12	rs7723689	5	0.00165311653116531	20.23	6.86675914658293e-06
7939932	219432	OR4C6	rs1459101	11	0.00170439414114514	20.13	7.2352852177298e-06
7939932	219432	OR4C6	rs2903854	11	0.00170439414114514	20.13	7.2352852177298e-06
7939932	219432	OR4C6	rs295600	11	0.00170439414114514	20.13	7.2352852177298e-06
7939932	219432	OR4C6	rs11230756	11	0.00170439414114514	20.13	7.2352852177298e-06
7939932	219432	OR4C6	rs295636	11	0.001968787515006	19.37	1.0768549157279e-05
7910494	64801	ARV1	rs10864645	1	0.00175853018372703	20.01	7.70382300095381e-06
7910494	64801	ARV1	rs11122177	1	0.00546666666666667	17.07	3.60269399303486e-05
7910494	64801	ARV1	rs11122173	1	0.00602201257861635	16.79	4.17527513891979e-05
7910494	64801	ARV1	rs10864647	1	0.00602201257861635	16.79	4.17527513891979e-05
7910494	64801	ARV1	rs10779805	1	0.00602201257861635	16.79	4.17527513891979e-05
7910494	64801	ARV1	rs7533188	1	0.0080280701754386	16.12	5.94528574935696e-05
7910494	64801	ARV1	rs1890352	1	0.00990849673202614	15.7	7.42241702513241e-05
7910494	64801	ARV1	rs10864790	1	0.0129874776386404	15.1	0.000101963288686342
7910494	64801	ARV1	rs3748775	1	0.0129874776386404	15.1	0.000101963288686342
7910494	64801	ARV1	rs3762404	1	0.0134433962264151	15.01	0.000106942980648206
7910494	64801	ARV1	rs11122623	1	0.0214963880288958	14.1	0.000173343782164112
7910494	64801	ARV1	rs6673085	1	0.0214963880288958	14.1	0.000173343782164112
7910494	64801	ARV1	rs4658913	1	0.0301980198019802	13.4	0.000251624298198861
8042576	55577	NAGK	rs2287329	2	0.00174934725848564	19.93	8.03298727175973e-06
8042576	55577	NAGK	rs2287328	2	0.00174934725848564	19.93	8.03298727175973e-06
8042576	55577	NAGK	rs7558220	2	0.00214525139664804	18.99	1.31405330832853e-05
8042576	55577	NAGK	rs2287327	2	0.0233383458646617	13.95	0.00018773765577684
8130129	348995	NUP43	rs1125	6	0.00177083333333333	19.92	8.07511350481189e-06
8130129	348995	NUP43	rs9371201	6	0.00177083333333333	19.92	8.07511350481189e-06
8130129	348995	NUP43	rs12529698	6	0.0020125786163522	19.63	9.39818985431567e-06
8130129	348995	NUP43	rs11155671	6	0.0020125786163522	19.63	9.39818985431567e-06
8130129	348995	NUP43	rs9767123	6	0.0020125786163522	19.63	9.39818985431567e-06
8130129	348995	NUP43	rs9800736	6	0.0020125786163522	19.63	9.39818985431567e-06
8130129	348995	NUP43	rs3924871	6	0.0020125786163522	19.63	9.39818985431567e-06
8130129	348995	NUP43	rs3798761	6	0.0020125786163522	19.63	9.39818985431567e-06
8130129	348995	NUP43	rs11155674	6	0.0020125786163522	19.63	9.39818985431567e-06
8130129	348995	NUP43	rs12174349	6	0.0020125786163522	19.63	9.39818985431567e-06
8130129	348995	NUP43	rs9479094	6	0.0020125786163522	19.63	9.39818985431567e-06
8130129	348995	NUP43	rs12526675	6	0.0020125786163522	19.63	9.39818985431567e-06
8130129	348995	NUP43	rs10872646	6	0.0020125786163522	19.63	9.39818985431567e-06
8130129	348995	NUP43	rs12528279	6	0.0020125786163522	19.63	9.39818985431567e-06
8130129	348995	NUP43	rs10782316	6	0.0020125786163522	19.63	9.39818985431567e-06
8130129	348995	NUP43	rs12234128	6	0.00323699421965318	18.09	2.10705133469847e-05
8130129	348995	NUP43	rs12195866	6	0.00754335260115607	16.26	5.52173887760006e-05
8130129	348995	NUP43	rs10872653	6	0.00754335260115607	16.26	5.52173887760006e-05
8130129	348995	NUP43	rs9688412	6	0.00754335260115607	16.26	5.52173887760006e-05
8130129	348995	NUP43	rs2151913	6	0.00754335260115607	16.26	5.52173887760006e-05
8130129	348995	NUP43	rs7818	6	0.00754335260115607	16.26	5.52173887760006e-05
8130129	348995	NUP43	rs3763162	6	0.00754335260115607	16.26	5.52173887760006e-05
8130129	348995	NUP43	rs1108889	6	0.00936742934051144	15.86	6.82051616396931e-05
8130129	348995	NUP43	rs11155685	6	0.0130887573964497	15.07	0.000103596706164995
8130129	348995	NUP43	rs9478848	6	0.0199264705882353	14.26	0.000159212618609452
8055702	9111	NMI	rs11730	2	0.00191958495460441	19.82	8.50876973456357e-06
8055702	9111	NMI	rs1048135	2	0.00191958495460441	19.82	8.50876973456357e-06
8055702	9111	NMI	rs4664349	2	0.00228634850166482	18.91	1.37032467716007e-05
8055702	9111	NMI	rs6726634	2	0.00533898305084746	17.17	3.41791678256345e-05
8055702	9111	NMI	rs12471886	2	0.00760744985673352	16.24	5.58033552467249e-05
8055702	9111	NMI	rs4665114	2	0.00789584799437016	16.14	5.88283467183401e-05
8055702	9111	NMI	rs2271811	2	0.00789584799437016	16.14	5.88283467183401e-05
8055702	9111	NMI	rs289904	2	0.0170240700218818	14.56	0.000135766171851441
8055702	9111	NMI	rs6725961	2	0.0421210952564597	12.61	0.000383688505315911
7990457	4123	MAN2C1	rs8028277	15	0.00191214470284238	19.8	8.59826766372359e-06
7990457	4123	MAN2C1	rs4886699	15	0.00191214470284238	19.8	8.59826766372359e-06
7990457	4123	MAN2C1	rs4451914	15	0.00191214470284238	19.8	8.59826766372359e-06
7990457	4123	MAN2C1	rs4886707	15	0.0019280205655527	19.72	8.96581155322679e-06
8054166	80705	TSGA10	rs11683188	2	0.00199488491048593	19.66	9.25178607997454e-06
8054166	80705	TSGA10	rs12613624	2	0.00199488491048593	19.66	9.25178607997454e-06
8054166	80705	TSGA10	rs11688004	2	0.00199488491048593	19.66	9.25178607997454e-06
8054166	80705	TSGA10	rs2516835	2	0.00199052132701422	19.27	1.13475405321962e-05
8054166	80705	TSGA10	rs2632277	2	0.00536833192209992	17.16	3.43595760286656e-05
8054166	80705	TSGA10	rs11123761	2	0.00844444444444444	16.06	6.13666845331156e-05
8054166	80705	TSGA10	rs11695379	2	0.00844444444444444	16.06	6.13666845331156e-05
8054166	80705	TSGA10	rs2516829	2	0.00844444444444444	16.06	6.13666845331156e-05
8054166	80705	TSGA10	rs2171359	2	0.00844444444444444	16.06	6.13666845331156e-05
8054166	80705	TSGA10	rs4588238	2	0.0199264705882353	14.26	0.000159212618609452
8054166	80705	TSGA10	rs1563108	2	0.0369682151589242	12.91	0.000326831293087956
7975506	26094	DCAF4	rs11623827	14	0.00200247218788628	19.55	9.80007367211813e-06
7975506	26094	DCAF4	rs11629006	14	0.00197352587244284	19.38	1.07123070066118e-05
7975506	26094	DCAF4	rs3815500	14	0.0027186512118019	18.56	1.64639238348911e-05
7975506	26094	DCAF4	rs7144193	14	0.0027186512118019	18.56	1.64639238348911e-05
7975506	26094	DCAF4	rs7144189	14	0.00578175895765472	16.92	3.89886203778317e-05
7975506	26094	DCAF4	rs2098322	14	0.00731921110299489	16.32	5.34963498687128e-05
7975506	26094	DCAF4	rs8008398	14	0.00850415512465374	16.05	6.16916269986505e-05
7975506	26094	DCAF4	rs2110552	14	0.0114535246412976	15.38	8.79139012130593e-05
7975506	26094	DCAF4	rs3814864	14	0.0114535246412976	15.38	8.79139012130593e-05
7975506	26094	DCAF4	rs6574101	14	0.0193746687864335	14.32	0.000154217682550425
7975506	26094	DCAF4	rs4903072	14	0.026864406779661	13.64	0.000221417435262817
7975506	26094	DCAF4	rs2215590	14	0.0305535714285714	13.37	0.000255681354743746
7975506	26094	DCAF4	rs11158984	14	0.0352891869237217	13.04	0.0003049080963483
8097813	27236	ARFIP1	rs4504228	4	0.002	19.54	9.85150762542585e-06
8097813	27236	ARFIP1	rs4619875	4	0.00522184300341297	17.21	3.34670051629867e-05
8097813	27236	ARFIP1	rs2004794	4	0.00686656671664168	16.46	4.96873950636198e-05
8097813	27236	ARFIP1	rs12500918	4	0.00690067214339059	16.44	5.02143664644261e-05
8097813	27236	ARFIP1	rs11732223	4	0.00720879120879121	16.34	5.29347402001487e-05
8097813	27236	ARFIP1	rs7674876	4	0.00720879120879121	16.34	5.29347402001487e-05
8097813	27236	ARFIP1	rs4276265	4	0.00720879120879121	16.34	5.29347402001487e-05
8097813	27236	ARFIP1	rs6850467	4	0.00720879120879121	16.34	5.29347402001487e-05
8097813	27236	ARFIP1	rs6839340	4	0.00773598296664301	16.19	5.72957781845593e-05
8097813	27236	ARFIP1	rs11099853	4	0.0095123580494322	15.82	6.96622584601796e-05
8097813	27236	ARFIP1	rs7664303	4	0.0162991689750693	14.64	0.000130123208455477
8097813	27236	ARFIP1	rs11099852	4	0.0348294736842105	13.07	0.000300063133861772
8039474	284418	FAM71E2	rs7249831	19	0.00199753390875462	19.53	9.90321262136001e-06
7907649	400798	C1orf220	rs4650993	1	0.00201226993865031	19.5	1.0059968254464e-05
7907649	400798	C1orf220	rs4650994	1	0.00201226993865031	19.5	1.0059968254464e-05
7907649	400798	C1orf220	rs4650995	1	0.00201226993865031	19.5	1.0059968254464e-05
7907649	400798	C1orf220	rs4650999	1	0.00201226993865031	19.5	1.0059968254464e-05
7907649	400798	C1orf220	rs2811290	1	0.00291497975708502	18.35	1.83818984900864e-05
7907649	400798	C1orf220	rs3813636	1	0.036741895773492	12.94	0.000321635010872824
7907649	400798	C1orf220	rs10913567	1	0.0407179487179487	12.71	0.000363705427761376
7907649	400798	C1orf220	rs17361286	1	0.0407179487179487	12.71	0.000363705427761376
7907649	400798	C1orf220	rs4651000	1	0.0407179487179487	12.71	0.000363705427761376
7907649	400798	C1orf220	rs6664493	1	0.0456112969156447	12.41	0.00042704086665474
7907649	400798	C1orf220	rs4075631	1	0.0456112969156447	12.41	0.00042704086665474
7907649	400798	C1orf220	rs2147030	1	0.049968253968254	12.19	0.000480463833195527
8036656	54938	SARS2	rs10416055	19	0.00201226993865031	19.5	1.0059968254464e-05
8036656	54938	SARS2	rs10775533	19	0.00235942668136714	18.86	1.40671689577931e-05
8036656	54938	SARS2	rs7508411	19	0.00235942668136714	18.86	1.40671689577931e-05
8036656	54938	SARS2	rs730078	19	0.00312925170068027	18.13	2.06325049845191e-05
8036656	54938	SARS2	rs575	19	0.00312925170068027	18.13	2.06325049845191e-05
8036656	54938	SARS2	rs8113389	19	0.00312925170068027	18.13	2.06325049845191e-05
8036656	54938	SARS2	rs4803006	19	0.00470995670995671	17.35	3.10898270321606e-05
8036656	54938	SARS2	rs10410544	19	0.0255108958837772	13.77	0.000206609319880227
8161839	54981	NMRK1	rs3752955	9	0.00199756394640682	19.46	1.02728583053231e-05
8161839	54981	NMRK1	rs10869495	9	0.00199063231850117	19.21	1.17098368976801e-05
8161839	54981	NMRK1	rs10869497	9	0.00199063231850117	19.21	1.17098368976801e-05
8161839	54981	NMRK1	rs3780180	9	0.00346863468634686	17.88	2.35280756057288e-05
8161839	54981	NMRK1	rs6560421	9	0.00398563734290844	17.65	2.65515274796257e-05
8161839	54981	NMRK1	rs10869496	9	0.0254439592430859	13.78	0.000205512433754616
8161839	54981	NMRK1	rs2376398	9	0.0282003710575139	13.56	0.000231057097157748
7893086	27013	CNPPD1	rs1043160	2	0.00199513381995134	19.45	1.03267839540053e-05
7893086	27013	CNPPD1	rs6436121	2	0.0019815668202765	19.16	1.2020608932658e-05
7893086	27013	CNPPD1	rs11236	2	0.0019815668202765	19.16	1.2020608932658e-05
7893086	27013	CNPPD1	rs1127102	2	0.0019815668202765	19.16	1.2020608932658e-05
7893086	27013	CNPPD1	rs1127101	2	0.0019815668202765	19.16	1.2020608932658e-05
7893086	27013	CNPPD1	rs6436123	2	0.0019815668202765	19.16	1.2020608932658e-05
7893086	27013	CNPPD1	rs10170244	2	0.0019815668202765	19.16	1.2020608932658e-05
7893086	27013	CNPPD1	rs13419988	2	0.00678733031674208	16.49	4.89073450926998e-05
7893086	27013	CNPPD1	rs3731900	2	0.00709867452135493	16.37	5.21034215273181e-05
7893086	27013	CNPPD1	rs7017	2	0.00709867452135493	16.37	5.21034215273181e-05
7893086	27013	CNPPD1	rs1402508	2	0.0299046754425783	13.43	0.000247632114738288
7893086	27013	CNPPD1	rs13029742	2	0.0303935599284436	13.38	0.000254321729089974
8109039	408187	SPINK14	rs10068988	5	0.00198787878787879	19.42	1.04902723537853e-05
8109039	408187	SPINK14	rs6881658	5	0.00198787878787879	19.42	1.04902723537853e-05
8109039	408187	SPINK14	rs1156195	5	0.00198787878787879	19.42	1.04902723537853e-05
8109039	408187	SPINK14	rs767570	5	0.00198787878787879	19.42	1.04902723537853e-05
8109039	408187	SPINK14	rs10068916	5	0.00206818181818182	19.08	1.25351654466604e-05
8109039	408187	SPINK14	rs7732604	5	0.00535353535353535	17.15	3.45409413692751e-05
8109039	408187	SPINK14	rs1432689	5	0.00535353535353535	17.15	3.45409413692751e-05
8109039	408187	SPINK14	rs17599675	5	0.0142890173410405	14.9	0.000113362985350017
7893090	6133	RPL9	rs2249563	4	0.00198307134220073	19.41	1.0545344016382e-05
7893090	6133	RPL9	rs17510142	4	0.0301980198019802	13.4	0.000251624298198861
7893090	6133	RPL9	rs2260645	4	0.0384664536741214	12.82	0.000342933723418452
8140386	51657	STYXL1	rs7788926	7	0.00197828709288299	19.39	1.06563598009711e-05
8140386	51657	STYXL1	rs7794040	7	0.00197828709288299	19.39	1.06563598009711e-05
8140386	51657	STYXL1	rs3801472	7	0.00197828709288299	19.39	1.06563598009711e-05
8140386	51657	STYXL1	rs8509	7	0.00531063829787234	17.19	3.38212025328724e-05
8140386	51657	STYXL1	rs7804781	7	0.00934147997284454	15.89	6.7132490400422e-05
8140386	51657	STYXL1	rs9649679	7	0.00934147997284454	15.89	6.7132490400422e-05
7937474	171391	NS3BP	rs7936322	11	0.00200471698113208	19.25	1.14670378263636e-05
7937474	171391	NS3BP	rs7930569	11	0.00200471698113208	19.25	1.14670378263636e-05
7937474	171391	NS3BP	rs12223324	11	0.00200471698113208	19.25	1.14670378263636e-05
7937474	171391	NS3BP	rs4963153	11	0.0027186512118019	18.56	1.64639238348911e-05
7937474	171391	NS3BP	rs11246319	11	0.00395306859205776	17.7	2.58626601740446e-05
7937474	171391	NS3BP	rs12224894	11	0.00398563734290844	17.65	2.65515274796257e-05
7937474	171391	NS3BP	rs11246316	11	0.00444250871080139	17.43	2.98084046328019e-05
7937474	171391	NS3BP	rs7635	11	0.0205208333333333	14.19	0.000165246379252446
7937474	171391	NS3BP	rs4078520	11	0.0414586583463339	12.66	0.000373562215098037
7892710	4677	NARS	rs4455054	18	0.00197215777262181	19.18	1.18953183557073e-05
7892710	4677	NARS	rs492274	18	0.00469670710571924	17.37	3.07643718926626e-05
7892710	4677	NARS	rs317806	18	0.0132703659976387	15.04	0.000105256460816211
8146142	137964	AGPAT6	rs999188	8	0.00197215777262181	19.18	1.18953183557073e-05
8146142	137964	AGPAT6	rs7837006	8	0.00197215777262181	19.18	1.18953183557073e-05
8146142	137964	AGPAT6	rs11996226	8	0.0116440049443758	15.33	9.02715124980124e-05
7925755	127077	OR2T11	rs4294448	1	0.00199074074074074	19.17	1.19577988616355e-05
7925755	127077	OR2T11	rs2000390	1	0.00248394004282655	18.73	1.50594509158505e-05
7925755	127077	OR2T11	rs6600755	1	0.00248394004282655	18.73	1.50594509158505e-05
7925755	127077	OR2T11	rs4353130	1	0.0256469456469456	13.75	0.000208820819710062
8027770	53822	FXYD7	rs12110	19	0.0019908466819222	19.11	1.23396642344189e-05
8027770	53822	FXYD7	rs4805110	19	0.00576217079010375	16.89	3.96097099256202e-05
8027770	53822	FXYD7	rs9807816	19	0.00576217079010375	16.89	3.96097099256202e-05
8027770	53822	FXYD7	rs1672994	19	0.00607058823529412	16.77	4.21951517012075e-05
8027770	53822	FXYD7	rs2451993	19	0.00767475035663338	16.22	5.63955753341649e-05
8180315	27094	KCNMB3	rs13082485	3	0.00198177676537585	19.09	1.24696551760172e-05
8180315	27094	KCNMB3	rs2677764	3	0.00198177676537585	19.09	1.24696551760172e-05
8180315	27094	KCNMB3	rs1170673	3	0.0396352101506741	12.76	0.000354110896172844
8045030	4648	MYO7B	rs2245711	2	0.00206349206349206	19.07	1.26010213444802e-05
8045030	4648	MYO7B	rs2255177	2	0.0130887573964497	15.07	0.000103596706164995
7934906	59	ACTA2	rs4406737	10	0.00208754208754209	19.03	1.2867938006456e-05
7934906	59	ACTA2	rs1800682	10	0.00291497975708502	18.35	1.83818984900864e-05
7934906	59	ACTA2	rs10887883	10	0.013051754907793	15.09	0.000102504860961449
7934906	59	ACTA2	rs1571011	10	0.0169643835616438	14.57	0.000135047541132573
7934906	59	ACTA2	rs1977389	10	0.0256469456469456	13.75	0.000208820819710062
7923837	148811	PM20D1	rs708727	1	0.00228634850166482	18.91	1.37032467716007e-05
7923837	148811	PM20D1	rs823154	1	0.0094299128101945	15.84	6.89298373729534e-05
8140144	155368	WBSCR27	rs12536661	7	0.00241758241758242	18.82	1.43652838394261e-05
8140144	155368	WBSCR27	rs11770024	7	0.0094299128101945	15.84	6.89298373729534e-05
8140144	155368	WBSCR27	rs11767129	7	0.0094299128101945	15.84	6.89298373729534e-05
8140144	155368	WBSCR27	rs9647713	7	0.0101366297983084	15.66	7.58106573312438e-05
8140144	155368	WBSCR27	rs13232536	7	0.0122066869300912	15.22	9.56846697618158e-05
8140144	155368	WBSCR27	rs10232827	7	0.0230481012658228	13.98	0.000184765617845791
8140144	155368	WBSCR27	rs6460055	7	0.0230481012658228	13.98	0.000184765617845791
8140144	155368	WBSCR27	rs13223593	7	0.0243076923076923	13.89	0.000193827006416491
8140144	155368	WBSCR27	rs6949053	7	0.0243076923076923	13.89	0.000193827006416491
8140144	155368	WBSCR27	rs4255023	7	0.0294688644688645	13.47	0.000242408309714197
8140144	155368	WBSCR27	rs8629	7	0.0294688644688645	13.47	0.000242408309714197
8140144	155368	WBSCR27	rs1127155	7	0.0294688644688645	13.47	0.000242408309714197
8140144	155368	WBSCR27	rs9691413	7	0.0294688644688645	13.47	0.000242408309714197
8140144	155368	WBSCR27	rs6968360	7	0.0294688644688645	13.47	0.000242408309714197
7893239	10594	PRPF8	rs16950948	17	0.00241228070175439	18.8	1.45167124992321e-05
7893239	10594	PRPF8	rs11078563	17	0.00350093109869646	17.94	2.27979044132225e-05
7893239	10594	PRPF8	rs7503397	17	0.00350093109869646	17.94	2.27979044132225e-05
7893239	10594	PRPF8	rs11078564	17	0.00353265869365225	17.85	2.39019269238804e-05
8007462	10230	NBR2	rs915945	17	0.00244853737811484	18.78	1.4669744420775e-05
8007462	10230	NBR2	rs12944458	17	0.00244853737811484	18.78	1.4669744420775e-05
8007462	10230	NBR2	rs11657053	17	0.00244853737811484	18.78	1.4669744420775e-05
8007462	10230	NBR2	rs12516	17	0.00244853737811484	18.78	1.4669744420775e-05
8007462	10230	NBR2	rs8176318	17	0.00244853737811484	18.78	1.4669744420775e-05
8007462	10230	NBR2	rs1060915	17	0.00244853737811484	18.78	1.4669744420775e-05
8007462	10230	NBR2	rs16942	17	0.00244853737811484	18.78	1.4669744420775e-05
8007462	10230	NBR2	rs16941	17	0.00244853737811484	18.78	1.4669744420775e-05
8007462	10230	NBR2	rs16940	17	0.00244853737811484	18.78	1.4669744420775e-05
8007462	10230	NBR2	rs11651623	17	0.00244853737811484	18.78	1.4669744420775e-05
8007462	10230	NBR2	rs11653460	17	0.00244853737811484	18.78	1.4669744420775e-05
8007462	10230	NBR2	rs11653231	17	0.00244853737811484	18.78	1.4669744420775e-05
8007462	10230	NBR2	rs12936831	17	0.00244853737811484	18.78	1.4669744420775e-05
8007462	10230	NBR2	rs13851	17	0.00244853737811484	18.78	1.4669744420775e-05
8007462	10230	NBR2	rs17600371	17	0.00244853737811484	18.78	1.4669744420775e-05
8007462	10230	NBR2	rs11650132	17	0.00458333333333333	17.39	3.04423405346557e-05
8007462	10230	NBR2	rs9911630	17	0.00535353535353535	17.15	3.45409413692751e-05
8007462	10230	NBR2	rs799917	17	0.00535353535353535	17.15	3.45409413692751e-05
8007462	10230	NBR2	rs799912	17	0.00535353535353535	17.15	3.45409413692751e-05
8007462	10230	NBR2	rs4239149	17	0.00535353535353535	17.15	3.45409413692751e-05
8007462	10230	NBR2	rs8176199	17	0.0347150696496412	13.08	0.000298465454698795
7956261	5939	RBMS2	rs7314300	12	0.00257995735607676	18.67	1.55408500164875e-05
7956261	5939	RBMS2	rs10876902	12	0.00257995735607676	18.67	1.55408500164875e-05
7894694	4735	SEPT2	rs6723363	2	0.00271762208067941	18.63	1.58703403456554e-05
7894694	4735	SEPT2	rs6437249	2	0.00990151017728168	15.72	7.34434941662883e-05
7894694	4735	SEPT2	rs4675965	2	0.00990825688073394	15.71	7.38327942499497e-05
7894694	4735	SEPT2	rs10185319	2	0.0163375620518478	14.63	0.000130815460666693
7894694	4735	SEPT2	rs2055566	2	0.0199685534591195	14.25	0.000160060808433423
7894694	4735	SEPT2	rs12619647	2	0.0377768795472918	12.87	0.000333891609336585
8098637	285440	CYP4V2	rs3736455	4	0.00271186440677966	18.62	1.59538035524997e-05
8098637	285440	CYP4V2	rs4253239	4	0.00315280464216634	18.12	2.07411419990997e-05
8098637	285440	CYP4V2	rs4253292	4	0.00315280464216634	18.12	2.07411419990997e-05
8098637	285440	CYP4V2	rs13146272	4	0.0109885931558935	15.47	8.38251973810006e-05
7932453	10529	NEBL	rs7900067	10	0.00272727272727273	18.58	1.62920887406857e-05
7932453	10529	NEBL	rs11012582	10	0.0376327523307661	12.88	0.000332112239392178
7932453	10529	NEBL	rs10828212	10	0.0376327523307661	12.88	0.000332112239392178
7932453	10529	NEBL	rs10828213	10	0.0376327523307661	12.88	0.000332112239392178
8076455	27341	RRP7A	rs5758761	22	0.00272536687631027	18.53	1.67250959849752e-05
8076455	27341	RRP7A	rs12485160	22	0.00730853391684901	16.31	5.37793976816928e-05
8076455	27341	RRP7A	rs6002782	22	0.00730853391684901	16.31	5.37793976816928e-05
7939298	847	CAT	rs12804689	11	0.00283937823834197	18.48	1.716966425498e-05
7939298	847	CAT	rs873466	11	0.00283937823834197	18.48	1.716966425498e-05
7939298	847	CAT	rs11032695	11	0.00283937823834197	18.48	1.716966425498e-05
7939298	847	CAT	rs12807961	11	0.00283937823834197	18.48	1.716966425498e-05
7939298	847	CAT	rs12808450	11	0.00283937823834197	18.48	1.716966425498e-05
7939298	847	CAT	rs10836234	11	0.00283937823834197	18.48	1.716966425498e-05
7939298	847	CAT	rs11604331	11	0.00283937823834197	18.48	1.716966425498e-05
7939298	847	CAT	rs769214	11	0.0073216885007278	16.3	5.40639514973283e-05
7939298	847	CAT	rs7943316	11	0.0073216885007278	16.3	5.40639514973283e-05
7939298	847	CAT	rs11032699	11	0.0073216885007278	16.3	5.40639514973283e-05
7939298	847	CAT	rs11032700	11	0.0073216885007278	16.3	5.40639514973283e-05
7939298	847	CAT	rs2284369	11	0.0162213527110117	14.66	0.000128749747711223
7939298	847	CAT	rs2284368	11	0.0162213527110117	14.66	0.000128749747711223
7939298	847	CAT	rs769218	11	0.0162213527110117	14.66	0.000128749747711223
7939298	847	CAT	rs10836244	11	0.0162213527110117	14.66	0.000128749747711223
7939298	847	CAT	rs769217	11	0.0162213527110117	14.66	0.000128749747711223
7939298	847	CAT	rs7113917	11	0.0162213527110117	14.66	0.000128749747711223
7939298	847	CAT	rs2284367	11	0.0162213527110117	14.66	0.000128749747711223
7939298	847	CAT	rs2284365	11	0.0162213527110117	14.66	0.000128749747711223
7939298	847	CAT	rs6484722	11	0.0162213527110117	14.66	0.000128749747711223
7939298	847	CAT	rs2420388	11	0.0162213527110117	14.66	0.000128749747711223
7939298	847	CAT	rs2231828	11	0.0193746687864335	14.32	0.000154217682550425
7939298	847	CAT	rs737254	11	0.0231935320869126	13.97	0.000185750993866242
7939298	847	CAT	rs11032722	11	0.0270394736842105	13.63	0.000222599878741268
7939298	847	CAT	rs494024	11	0.0324595893403233	13.24	0.000274037909602573
7939298	847	CAT	rs524167	11	0.0324595893403233	13.24	0.000274037909602573
7939298	847	CAT	rs560807	11	0.0324595893403233	13.24	0.000274037909602573
7939298	847	CAT	rs511895	11	0.0324595893403233	13.24	0.000274037909602573
7939298	847	CAT	rs499406	11	0.0324595893403233	13.24	0.000274037909602573
7939298	847	CAT	rs475043	11	0.0324595893403233	13.24	0.000274037909602573
7939298	847	CAT	rs1001179	11	0.0348294736842105	13.07	0.000300063133861772
8117572	346157	ZNF391	rs7754977	6	0.00285420944558522	18.44	1.75338510770328e-05
8117572	346157	ZNF391	rs4358616	6	0.00285420944558522	18.44	1.75338510770328e-05
8117572	346157	ZNF391	rs6920408	6	0.00285420944558522	18.44	1.75338510770328e-05
8117572	346157	ZNF391	rs2272814	6	0.00285420944558522	18.44	1.75338510770328e-05
8117572	346157	ZNF391	rs12213598	6	0.00285420944558522	18.44	1.75338510770328e-05
8117572	346157	ZNF391	rs2142705	6	0.00285420944558522	18.44	1.75338510770328e-05
8117572	346157	ZNF391	rs7750795	6	0.00285420944558522	18.44	1.75338510770328e-05
8117572	346157	ZNF391	rs6920362	6	0.00329566854990584	17.97	2.24414003636356e-05
8117572	346157	ZNF391	rs2393929	6	0.00329566854990584	17.97	2.24414003636356e-05
8117572	346157	ZNF391	rs2393931	6	0.00329566854990584	17.97	2.24414003636356e-05
8117572	346157	ZNF391	rs2206250	6	0.00329566854990584	17.97	2.24414003636356e-05
8117572	346157	ZNF391	rs2223464	6	0.00329566854990584	17.97	2.24414003636356e-05
8117572	346157	ZNF391	rs10807020	6	0.00329566854990584	17.97	2.24414003636356e-05
8117572	346157	ZNF391	rs6904883	6	0.00329566854990584	17.97	2.24414003636356e-05
8117572	346157	ZNF391	rs2206251	6	0.00329566854990584	17.97	2.24414003636356e-05
8117572	346157	ZNF391	rs4711148	6	0.00329566854990584	17.97	2.24414003636356e-05
8117572	346157	ZNF391	rs6923108	6	0.00329566854990584	17.97	2.24414003636356e-05
8117572	346157	ZNF391	rs4713092	6	0.00329566854990584	17.97	2.24414003636356e-05
8117572	346157	ZNF391	rs6456777	6	0.00329566854990584	17.97	2.24414003636356e-05
8117572	346157	ZNF391	rs6915934	6	0.00329566854990584	17.97	2.24414003636356e-05
8117572	346157	ZNF391	rs766092	6	0.00329566854990584	17.97	2.24414003636356e-05
8117572	346157	ZNF391	rs6456778	6	0.00329566854990584	17.97	2.24414003636356e-05
8117572	346157	ZNF391	rs3734575	6	0.00329566854990584	17.97	2.24414003636356e-05
8117572	346157	ZNF391	rs3734574	6	0.00329566854990584	17.97	2.24414003636356e-05
8117572	346157	ZNF391	rs4504471	6	0.00329566854990584	17.97	2.24414003636356e-05
8117572	346157	ZNF391	rs6456781	6	0.00329566854990584	17.97	2.24414003636356e-05
8117572	346157	ZNF391	rs4713106	6	0.00329566854990584	17.97	2.24414003636356e-05
8117572	346157	ZNF391	rs6456794	6	0.00329566854990584	17.97	2.24414003636356e-05
8117572	346157	ZNF391	rs9368508	6	0.00507718696397942	17.25	3.27697550258182e-05
8117572	346157	ZNF391	rs7759001	6	0.00507718696397942	17.25	3.27697550258182e-05
8117572	346157	ZNF391	rs2143062	6	0.00507718696397942	17.25	3.27697550258182e-05
8117572	346157	ZNF391	rs1014227	6	0.00876806607019959	16	6.33424836662398e-05
8117572	346157	ZNF391	rs1156457	6	0.0303935599284436	13.38	0.000254321729089974
8008517	4830	NME1	rs9915099	17	0.00286006128702758	18.42	1.77188442771163e-05
8008517	4830	NME1	rs7222463	17	0.0158026091888826	14.71	0.000125379600523274
8008517	4830	NME1	rs9675302	17	0.0158026091888826	14.71	0.000125379600523274
7991335	290	ANPEP	rs11639336	15	0.00286585365853659	18.37	1.8189951015767e-05
7991335	290	ANPEP	rs11073891	15	0.00679699248120301	16.48	4.9165983987176e-05
8067279	1522	CTSZ	rs151361	20	0.00288032454361055	18.36	1.82856717508468e-05
8067279	1522	CTSZ	rs151358	20	0.00494401378122308	17.29	3.208710330961e-05
8067279	1522	CTSZ	rs2295357	20	0.00630686198920586	16.65	4.49503085591241e-05
8067279	1522	CTSZ	rs149265	20	0.027736817545497	13.59	0.000227393629657518
8067279	1522	CTSZ	rs448943	20	0.027736817545497	13.59	0.000227393629657518
8067279	1522	CTSZ	rs9760	20	0.027736817545497	13.59	0.000227393629657518
8044236	9648	GCC2	rs2577613	2	0.00299798792756539	18.31	1.87719194893246e-05
8044236	9648	GCC2	rs7596199	2	0.00476683937823834	17.32	3.15845095442402e-05
8044236	9648	GCC2	rs2577594	2	0.00533898305084746	17.17	3.41791678256345e-05
8044236	9648	GCC2	rs10203795	2	0.00693968726731199	16.43	5.04799559140982e-05
8044236	9648	GCC2	rs10169264	2	0.00693968726731199	16.43	5.04799559140982e-05
8044236	9648	GCC2	rs2718740	2	0.00974120769741208	15.78	7.11506710952253e-05
8044236	9648	GCC2	rs2718721	2	0.00974120769741208	15.78	7.11506710952253e-05
8044236	9648	GCC2	rs13021399	2	0.0187626666666667	14.39	0.000148589302156604
8044236	9648	GCC2	rs2378113	2	0.0236581709145427	13.93	0.00018974572293276
8044236	9648	GCC2	rs6754683	2	0.0326489778164419	13.22	0.00027697761801865
8045736	114793	FMNL2	rs10497104	2	0.00299196787148594	18.28	1.90698814981049e-05
8045736	114793	FMNL2	rs6724909	2	0.00773598296664301	16.19	5.72957781845593e-05
8045736	114793	FMNL2	rs12693407	2	0.0324595893403233	13.24	0.000274037909602573
8045736	114793	FMNL2	rs2678301	2	0.0407179487179487	12.71	0.000363705427761376
8045736	114793	FMNL2	rs2083098	2	0.0444243792325056	12.48	0.000411332197233919
8118833	54887	UHRF1BP1	rs11759151	6	0.00303393213572854	18.24	1.94745683987646e-05
8118833	54887	UHRF1BP1	rs9469917	6	0.00303393213572854	18.24	1.94745683987646e-05
8118833	54887	UHRF1BP1	rs3734264	6	0.00303393213572854	18.24	1.94745683987646e-05
8118833	54887	UHRF1BP1	rs4513788	6	0.00308605341246291	18.2	1.98878834671918e-05
8118833	54887	UHRF1BP1	rs2814953	6	0.00308605341246291	18.2	1.98878834671918e-05
8118833	54887	UHRF1BP1	rs2764211	6	0.00308605341246291	18.2	1.98878834671918e-05
8118833	54887	UHRF1BP1	rs11755393	6	0.00535564853556485	17.14	3.4723268956437e-05
8118833	54887	UHRF1BP1	rs9462027	6	0.0141012216404887	14.93	0.000111574549918584
8118833	54887	UHRF1BP1	rs6457796	6	0.0141012216404887	14.93	0.000111574549918584
8118833	54887	UHRF1BP1	rs7743724	6	0.0466690988690259	12.34	0.000443355021455444
7945169	120224	TMEM45B	rs7114107	11	0.0030952380952381	18.21	1.97837357610947e-05
7945169	120224	TMEM45B	rs10894121	11	0.00856154910096819	16.04	6.20182999965458e-05
7924897	126731	CCSAP	rs237787	1	0.0030935960591133	18.19	1.99925819752223e-05
7924897	126731	CCSAP	rs237802	1	0.0030935960591133	18.19	1.99925819752223e-05
7924897	126731	CCSAP	rs237749	1	0.00348148148148148	17.89	2.34047686157586e-05
7924897	126731	CCSAP	rs237756	1	0.0207265179034769	14.16	0.00016790228313015
8006736	11072	DUSP14	rs2522966	17	0.0030935960591133	18.19	1.99925819752223e-05
8006736	11072	DUSP14	rs853195	17	0.0030935960591133	18.19	1.99925819752223e-05
8006736	11072	DUSP14	rs853214	17	0.00368949771689498	17.8	2.45383243527581e-05
8006736	11072	DUSP14	rs1063215	17	0.00368949771689498	17.8	2.45383243527581e-05
8006736	11072	DUSP14	rs9890344	17	0.0121049420378279	15.24	9.46767181104376e-05
8006736	11072	DUSP14	rs853231	17	0.0208497409326425	14.15	0.000168797104724886
8114938	9832	JAKMIP2	rs1016104	5	0.00323699421965318	18.09	2.10705133469847e-05
8121009	206412	C6orf163	rs9362415	6	0.00323699421965318	18.09	2.10705133469847e-05
8121009	206412	C6orf163	rs3734187	6	0.00323699421965318	18.09	2.10705133469847e-05
8121009	206412	C6orf163	rs6916994	6	0.00323699421965318	18.09	2.10705133469847e-05
8121009	206412	C6orf163	rs3812130	6	0.00323699421965318	18.09	2.10705133469847e-05
8121009	206412	C6orf163	rs6934603	6	0.00323699421965318	18.09	2.10705133469847e-05
8121009	206412	C6orf163	rs4707356	6	0.00423922603342128	17.49	2.88822858736932e-05
8121009	206412	C6orf163	rs4707358	6	0.00423922603342128	17.49	2.88822858736932e-05
8121009	206412	C6orf163	rs6908834	6	0.0113659147869674	15.41	8.65291736037396e-05
8121009	206412	C6orf163	rs1145712	6	0.0124183796856106	15.19	9.72168821505483e-05
8121009	206412	C6orf163	rs4707364	6	0.0168901098901099	14.59	0.0001336217477007
8121009	206412	C6orf163	rs242275	6	0.0211801242236025	14.13	0.000170601183355712
8121009	206412	C6orf163	rs397516	6	0.0219517205957884	14.06	0.000177069791622873
8121009	206412	C6orf163	rs9450645	6	0.0309986684420772	13.34	0.000259804348918242
8121009	206412	C6orf163	rs242263	6	0.0309986684420772	13.34	0.000259804348918242
8121009	206412	C6orf163	rs728582	6	0.0325664488017429	13.23	0.000275503811434269
8121009	206412	C6orf163	rs9450681	6	0.0325664488017429	13.23	0.000275503811434269
8121009	206412	C6orf163	rs381798	6	0.0448350824587706	12.46	0.000415759945022032
8121009	206412	C6orf163	rs242268	6	0.0475576368876081	12.29	0.000455391735964188
7996947	80777	CYB5B	rs8053043	16	0.00324065196548418	18.08	2.11814674746334e-05
8012581	9482	STX8	rs4791824	17	0.00327931363203051	18.04	2.1631185317599e-05
8012581	9482	STX8	rs2072323	17	0.00327931363203051	18.04	2.1631185317599e-05
7902874	84230	LRRC8C	rs12032393	1	0.00329566854990584	17.97	2.24414003636356e-05
7956257	283377	SPRYD4	rs7302925	12	0.00349442379182156	17.93	2.29179991890723e-05
7956257	283377	SPRYD4	rs2657879	12	0.00349442379182156	17.93	2.29179991890723e-05
8079598	51385	ZNF589	rs1045482	3	0.00348794063079777	17.91	2.31600990441062e-05
8079598	51385	ZNF589	rs2889854	3	0.026412577417818	13.69	0.000215599466954777
8079598	51385	ZNF589	rs3197223	3	0.0495855472901169	12.21	0.000475340342531001
8079598	51385	ZNF589	rs4479622	3	0.0495855472901169	12.21	0.000475340342531001
8079598	51385	ZNF589	rs13085251	3	0.0495855472901169	12.21	0.000475340342531001
8079598	51385	ZNF589	rs11706277	3	0.0495855472901169	12.21	0.000475340342531001
8079598	51385	ZNF589	rs11718350	3	0.0495855472901169	12.21	0.000475340342531001
8079598	51385	ZNF589	rs11716371	3	0.0495855472901169	12.21	0.000475340342531001
8079598	51385	ZNF589	rs11710257	3	0.0495855472901169	12.21	0.000475340342531001
8069574	54149	C21orf91	rs2257906	21	0.00348148148148148	17.89	2.34047686157586e-05
8069574	54149	C21orf91	rs243587	21	0.0414586583463339	12.66	0.000373562215098037
8069574	54149	C21orf91	rs243607	21	0.0414586583463339	12.66	0.000373562215098037
8069574	54149	C21orf91	rs243609	21	0.0414586583463339	12.66	0.000373562215098037
8129562	1490	CTGF	rs170881	6	0.00348148148148148	17.89	2.34047686157586e-05
8126710	8464	SUPT3H	rs1321081	6	0.00358126721763085	17.84	2.40278657909857e-05
8126710	8464	SUPT3H	rs9369523	6	0.0101366297983084	15.66	7.58106573312438e-05
8126710	8464	SUPT3H	rs10948194	6	0.0101366297983084	15.66	7.58106573312438e-05
8126710	8464	SUPT3H	rs2396425	6	0.0101366297983084	15.66	7.58106573312438e-05
8126710	8464	SUPT3H	rs9369514	6	0.0124183796856106	15.19	9.72168821505483e-05
8126710	8464	SUPT3H	rs3799967	6	0.0124183796856106	15.19	9.72168821505483e-05
8126710	8464	SUPT3H	rs9395066	6	0.0149286122215877	14.79	0.000120171066371006
8126710	8464	SUPT3H	rs1159131	6	0.0162938230383973	14.65	0.000129434644072252
8126710	8464	SUPT3H	rs7754378	6	0.0199685534591195	14.25	0.000160060808433423
8126710	8464	SUPT3H	rs9463078	6	0.0235417708854427	13.94	0.000188738999213808
8126710	8464	SUPT3H	rs11964325	6	0.0388446215139442	12.8	0.000346619351134667
8126710	8464	SUPT3H	rs4714828	6	0.0420657640232108	12.62	0.000381641332403642
8126710	8464	SUPT3H	rs4714830	6	0.0420657640232108	12.62	0.000381641332403642
8126710	8464	SUPT3H	rs6922660	6	0.0420657640232108	12.62	0.000381641332403642
8126710	8464	SUPT3H	rs1324532	6	0.0420657640232108	12.62	0.000381641332403642
7977771	26534	OR10G2	rs6571976	14	0.00364468864468864	17.82	2.42817473247548e-05
7977771	26534	OR10G2	rs10483253	14	0.00990825688073394	15.71	7.38327942499497e-05
7977771	26534	OR10G2	rs10146733	14	0.0102067183462532	15.62	7.74312620043824e-05
7977771	26534	OR10G2	rs9323020	14	0.0109665192672142	15.46	8.42698834650494e-05
7977771	26534	OR10G2	rs8020038	14	0.0114267834793492	15.4	8.69882938920677e-05
7977771	26534	OR10G2	rs4982473	14	0.0202301255230126	14.22	0.000162632780891693
7977771	26534	OR10G2	rs12589171	14	0.0249186791522918	13.84	0.000199053215193759
7977771	26534	OR10G2	rs4982475	14	0.0315989399293286	13.3	0.000265406117232211
7977771	26534	OR10G2	rs10151114	14	0.0354598662207358	13.03	0.000306540549745652
7977771	26534	OR10G2	rs8013476	14	0.0354598662207358	13.03	0.000306540549745652
7977771	26534	OR10G2	rs12434471	14	0.0481873435824097	12.26	0.000462771508967134
8062852	11142	PKIG	rs244115	20	0.00364468864468864	17.82	2.42817473247548e-05
8062852	11142	PKIG	rs3091629	20	0.00535564853556485	17.14	3.4723268956437e-05
8062852	11142	PKIG	rs244078	20	0.0141299303944316	14.92	0.000112167517354527
8049847	9855	FARP2	rs12694997	2	0.00377049180327869	17.77	2.49283069914181e-05
8049847	9855	FARP2	rs10188318	2	0.00377049180327869	17.77	2.49283069914181e-05
8049847	9855	FARP2	rs7596240	2	0.0214174857734092	14.11	0.000172424683340341
7894827	10438	C1D	rs9807970	2	0.00389845874886673	17.72	2.55921677070428e-05
7894827	10438	C1D	rs10203061	2	0.00990849673202614	15.7	7.42241702513241e-05
7894827	10438	C1D	rs10184151	2	0.00990849673202614	15.7	7.42241702513241e-05
7917037	1429	CRYZ	rs10890142	1	0.00390950226244344	17.71	2.57270567339957e-05
7917037	1429	CRYZ	rs277374	1	0.00390950226244344	17.71	2.57270567339957e-05
7917037	1429	CRYZ	rs7522428	1	0.0055702479338843	17.03	3.67938696528001e-05
7917037	1429	CRYZ	rs277368	1	0.00600472813238771	16.8	4.15333028667767e-05
7917037	1429	CRYZ	rs12125889	1	0.0421210952564597	12.61	0.000383688505315911
7917037	1429	CRYZ	rs17618340	1	0.0421210952564597	12.61	0.000383688505315911
7892679	4735	SEPT2	rs6705421	2	0.00407142857142857	17.62	2.69736675389982e-05
8105908	100506658	OCLN	rs299099	5	0.00413487133984028	17.58	2.75470315285199e-05
8105908	100506658	OCLN	rs1168404	5	0.00413427561837456	17.56	2.7838290418707e-05
7910591	84284	NTPCR	rs4649418	1	0.00416593115622242	17.55	2.79850783474348e-05
7910591	84284	NTPCR	rs1555394	1	0.00609984399375975	16.73	4.30941410482361e-05
7910591	84284	NTPCR	rs3820124	1	0.00609984399375975	16.73	4.30941410482361e-05
7910591	84284	NTPCR	rs1045158	1	0.00789584799437016	16.14	5.88283467183401e-05
7910591	84284	NTPCR	rs2885	1	0.00789584799437016	16.14	5.88283467183401e-05
8116734	9450	LY86	rs9405942	6	0.00436681222707424	17.44	2.96520043792747e-05
8116734	9450	LY86	rs977785	6	0.0164757709251101	14.62	0.000131511420619718
8161004	971	CD72	rs2071676	9	0.00474048442906574	17.34	3.12538499481505e-05
7915861	148932	MOB3C	rs8602	1	0.00475367329299914	17.33	3.14187425724813e-05
7915861	148932	MOB3C	rs7543083	1	0.0080280701754386	16.12	5.94528574935696e-05
7915861	148932	MOB3C	rs3766236	1	0.0357890365448505	13	0.000311490976767384
7915861	148932	MOB3C	rs3766231	1	0.0363045267489712	12.96	0.000318217180315067
7915861	148932	MOB3C	rs6429606	1	0.0363045267489712	12.96	0.000318217180315067
7915861	148932	MOB3C	rs7556481	1	0.0363045267489712	12.96	0.000318217180315067
7915861	148932	MOB3C	rs11211328	1	0.0363045267489712	12.96	0.000318217180315067
8180195	3078	CFHR1	rs7542235	1	0.00494401378122308	17.29	3.208710330961e-05
8180195	3078	CFHR1	rs16840639	1	0.00494401378122308	17.29	3.208710330961e-05
8180195	3078	CFHR1	rs1410996	1	0.0422	12.6	0.000385746755682007
8180195	3078	CFHR1	rs7540032	1	0.0422	12.6	0.000385746755682007
8180195	3078	CFHR1	rs1329428	1	0.0422	12.6	0.000385746755682007
7945071	55572	FOXRED1	rs574198	11	0.00514970059880239	17.23	3.31165358180971e-05
7945071	55572	FOXRED1	rs587891	11	0.00514970059880239	17.23	3.31165358180971e-05
7945071	55572	FOXRED1	rs625413	11	0.00514970059880239	17.23	3.31165358180971e-05
7945071	55572	FOXRED1	rs627911	11	0.0102067183462532	15.62	7.74312620043824e-05
7945071	55572	FOXRED1	rs1786702	11	0.0102067183462532	15.62	7.74312620043824e-05
7945071	55572	FOXRED1	rs530587	11	0.0148509174311927	14.81	0.000118903320757354
7945071	55572	FOXRED1	rs637462	11	0.0195890410958904	14.29	0.000156695109217799
7945071	55572	FOXRED1	rs583697	11	0.0467130817149139	12.35	0.00044098647251007
8080714	2317	FLNB	rs4681784	3	0.00526405451448041	17.2	3.3643635361214e-05
8162940	19	ABCA1	rs4397467	9	0.00526405451448041	17.2	3.3643635361214e-05
8162940	19	ABCA1	rs2472495	9	0.00578175895765472	16.92	3.89886203778317e-05
8162940	19	ABCA1	rs715119	9	0.00679699248120301	16.48	4.9165983987176e-05
8162940	19	ABCA1	rs2487052	9	0.0114267834793492	15.4	8.69882938920677e-05
8162940	19	ABCA1	rs2472459	9	0.0287188940092166	13.52	0.000236034416529349
8162940	19	ABCA1	rs2472519	9	0.0362690879075526	12.97	0.000316522021639725
7981283	123096	SLC25A29	rs1059264	14	0.00531860662701784	17.18	3.39997116785293e-05
7895153	10438	C1D	rs9807970	2	0.00536340852130326	17.13	3.4906563926596e-05
7895153	10438	C1D	rs10203061	2	0.0320351648351648	13.27	0.00026968720566305
7895153	10438	C1D	rs10184151	2	0.0320351648351648	13.27	0.00026968720566305
7896128	27013	CNPPD1	rs1043160	2	0.00545909849749583	17.11	3.52760766999291e-05
7896128	27013	CNPPD1	rs6436121	2	0.00755747126436782	16.25	5.55095944807408e-05
7896128	27013	CNPPD1	rs11236	2	0.00755747126436782	16.25	5.55095944807408e-05
7896128	27013	CNPPD1	rs1127102	2	0.00755747126436782	16.25	5.55095944807408e-05
7896128	27013	CNPPD1	rs1127101	2	0.00755747126436782	16.25	5.55095944807408e-05
7896128	27013	CNPPD1	rs6436123	2	0.00755747126436782	16.25	5.55095944807408e-05
7896128	27013	CNPPD1	rs10170244	2	0.00755747126436782	16.25	5.55095944807408e-05
7896128	27013	CNPPD1	rs13419988	2	0.0138668224299065	14.95	0.000110398063117963
7896128	27013	CNPPD1	rs3731900	2	0.0199264705882353	14.26	0.000159212618609452
7896128	27013	CNPPD1	rs7017	2	0.0199264705882353	14.26	0.000159212618609452
7896128	27013	CNPPD1	rs13029742	2	0.0294688644688645	13.47	0.000242408309714197
7896128	27013	CNPPD1	rs1402508	2	0.0356923076923077	13.01	0.000309831941764685
7896128	27013	CNPPD1	rs897476	2	0.0430240549828179	12.56	0.000394091748583663
7896128	27013	CNPPD1	rs883045	2	0.0446488922268119	12.47	0.00041354009261757
8157650	5742	PTGS1	rs1547929	9	0.00547122602168474	17.1	3.54623049146883e-05
8157650	5742	PTGS1	rs11496595	9	0.0142890173410405	14.9	0.000113362985350017
7895555	10594	PRPF8	rs11078563	17	0.00546965918536991	17.06	3.62171527409293e-05
7895555	10594	PRPF8	rs7503397	17	0.00546965918536991	17.06	3.62171527409293e-05
7895555	10594	PRPF8	rs11078564	17	0.00939106901217862	15.88	6.74881487824496e-05
7903920	1117	CHI3L2	rs2820087	1	0.00555095277547639	17.04	3.66006121971753e-05
7903920	1117	CHI3L2	rs3934923	1	0.00960053262316911	15.8	7.04025082747358e-05
7903920	1117	CHI3L2	rs2764546	1	0.0359801077496892	12.99	0.000313158969130093
8038598	50944	SHANK1	rs12460584	19	0.00574013157894737	16.96	3.81757014028371e-05
7896387	821	CANX	rs12515399	5	0.00573770491803279	16.95	3.83773198237051e-05
8126452	5190	PEX6	rs6941212	6	0.00573770491803279	16.95	3.83773198237051e-05
8126452	5190	PEX6	rs1129187	6	0.00573770491803279	16.95	3.83773198237051e-05
8126452	5190	PEX6	rs9471976	6	0.00582539682539683	16.87	4.00292857495608e-05
8126452	5190	PEX6	rs2395943	6	0.00990825688073394	15.71	7.38327942499497e-05
8151572	64089	SNX16	rs2635482	8	0.00576326530612245	16.93	3.87837735775578e-05
8151572	64089	SNX16	rs12056632	8	0.00576326530612245	16.93	3.87837735775578e-05
8151572	64089	SNX16	rs12542216	8	0.0449196261682243	12.45	0.000417991819919652
8022009	64863	METTL4	rs2347279	18	0.00574433656957929	16.91	3.91945548233263e-05
8022009	64863	METTL4	rs1878553	18	0.00574433656957929	16.91	3.91945548233263e-05
8022009	64863	METTL4	rs2677882	18	0.00697397769516729	16.42	5.07469578784931e-05
8022009	64863	METTL4	rs10745007	18	0.0233232628398792	13.96	0.000186741663611666
8022009	64863	METTL4	rs2644164	18	0.0254439592430859	13.78	0.000205512433754616
8022009	64863	METTL4	rs7244453	18	0.0254439592430859	13.78	0.000205512433754616
8022009	64863	METTL4	rs2677886	18	0.0341386643981285	13.12	0.000292160034659228
8022009	64863	METTL4	rs2644170	18	0.034419983065199	13.1	0.000295295777966161
8022009	64863	METTL4	rs1878555	18	0.0361703887510339	12.98	0.000314835967711377
7907702	6646	SOAT1	rs2493117	1	0.00575100401606426	16.9	3.94015827251318e-05
7907702	6646	SOAT1	rs10753193	1	0.00889041095890411	15.96	6.46951073530494e-05
7907702	6646	SOAT1	rs7522641	1	0.00896032831737346	15.94	6.5382275915256e-05
7907702	6646	SOAT1	rs10913713	1	0.00896032831737346	15.94	6.5382275915256e-05
7907702	6646	SOAT1	rs3753525	1	0.00954666666666667	15.81	7.00313995304612e-05
7907702	6646	SOAT1	rs6659294	1	0.0128511655708308	15.12	0.000100888767231574
[truncated: 837 more rows]
