# Supplementary material for: Insight into Genotype-Phenotype Associations through eQTL Mapping in Multiple Cell Types in Health and Immune-Mediated Disease
Source: PLoS Genet. 2016 Mar 25;12(3):e1005908. doi: 10.1371/journal.pgen.1005908 (PMC4807835; doi:10.1371/journal.pgen.1005908)
Supplement: S1 Data — Compressed tarball containing a folder of eQTL summary statistics from each analysis. (GZ) [file pgen.1005908.s027.gz › S1_data/IBDonly_all_cis_max_n/IBD_CD4Tcell_allcis_maxn.txt]

PROBEID	ENTREZID	SYMBOL	snps	chr	fdr	scores	pval
7950447	143570	XRRA1	rs4483614	11	0	69.24	8.718184815966e-17
7950447	143570	XRRA1	rs2298746	11	0	69.24	8.718184815966e-17
7950447	143570	XRRA1	rs4944961	11	0	61.74	3.91936960702185e-15
7950447	143570	XRRA1	rs3814726	11	0	61.29	4.92575825150473e-15
7950447	143570	XRRA1	rs4387374	11	0	59.31	1.34690342449264e-14
7950447	143570	XRRA1	rs10899060	11	0	56.43	5.82350536390342e-14
7950447	143570	XRRA1	rs9444	11	0.00010752688172043	27.89	1.28411717240593e-07
7950447	143570	XRRA1	rs590105	11	0.00010752688172043	27.89	1.28411717240593e-07
7950447	143570	XRRA1	rs1292895	11	0.000103270223752151	27.56	1.52295931570578e-07
7950447	143570	XRRA1	rs529488	11	0.000103270223752151	27.56	1.52295931570578e-07
7950447	143570	XRRA1	rs2033532	11	0.000103092783505155	27.54	1.53878908989604e-07
7950447	143570	XRRA1	rs594144	11	0.00177768071631361	17.66	2.6412294481855e-05
7950447	143570	XRRA1	rs488115	11	0.00514054872917017	15.23	9.51793512722262e-05
7950447	143570	XRRA1	rs512780	11	0.00542164674634794	15.1	0.000101963288686342
8112376	64105	CENPK	rs33394	5	0	67.06	2.63368265631728e-16
8112376	64105	CENPK	rs467362	5	0	60.8	6.31779225667131e-15
8112376	64105	CENPK	rs27140	5	0	60.8	6.31779225667131e-15
8112376	64105	CENPK	rs27141	5	0	60.8	6.31779225667131e-15
8112376	64105	CENPK	rs468308	5	0	60.8	6.31779225667131e-15
8112376	64105	CENPK	rs37254	5	0	60.8	6.31779225667131e-15
8112376	64105	CENPK	rs6895641	5	0	58.75	1.79033545857735e-14
8112376	64105	CENPK	rs149514	5	0	51.07	8.91301215063256e-13
8112376	64105	CENPK	rs11746096	5	0.000139799038881608	24.84	6.22913511223042e-07
8112376	64105	CENPK	rs37334	5	0.00070018425901553	19.51	1.00074414892669e-05
8112376	64105	CENPK	rs37349	5	0.00070018425901553	19.51	1.00074414892669e-05
8112376	64105	CENPK	rs7728131	5	0.000718217562254259	19.48	1.01658537382724e-05
8112376	64105	CENPK	rs2131587	5	0.000718217562254259	19.48	1.01658537382724e-05
8112376	64105	CENPK	rs245528	5	0.000782496782496782	19.28	1.12882616089956e-05
8112376	64105	CENPK	rs10072030	5	0.00107247796278159	18.75	1.49023357924277e-05
8112376	64105	CENPK	rs28084	5	0.00119711538461538	18.52	1.68130749450116e-05
8112376	64105	CENPK	rs786703	5	0.0015990990990991	17.93	2.29179991890723e-05
8112376	64105	CENPK	rs245525	5	0.00233161688980433	17.08	3.58377312396627e-05
8112376	64105	CENPK	rs7708044	5	0.0142715358188065	12.96	0.000318217180315067
8112376	64105	CENPK	rs33392	5	0.0142715358188065	12.96	0.000318217180315067
8112376	64105	CENPK	rs10057241	5	0.0413558715678383	10.54	0.00116818419869753
8107044	64167	ERAP2	rs4360063	5	0	64.23	1.10710089176675e-15
8107044	64167	ERAP2	rs10044354	5	0	64.23	1.10710089176675e-15
8107044	64167	ERAP2	rs7719705	5	0	61.3	4.90080323424855e-15
8107044	64167	ERAP2	rs10069361	5	0	54.35	1.67777997776283e-13
8107044	64167	ERAP2	rs2549782	5	0	53.11	3.15382773288408e-13
8107044	64167	ERAP2	rs2287988	5	0	53.11	3.15382773288408e-13
8107044	64167	ERAP2	rs2549796	5	0	53.11	3.15382773288408e-13
8107044	64167	ERAP2	rs1056893	5	0	53.11	3.15382773288408e-13
8107044	64167	ERAP2	rs2255546	5	0	53.11	3.15382773288408e-13
8107044	64167	ERAP2	rs2549778	5	0	41.98	9.22117496646605e-11
8107044	64167	ERAP2	rs1230361	5	0.000101983002832861	27.42	1.63729151169509e-07
8107044	64167	ERAP2	rs2549779	5	0.000101983002832861	27.42	1.63729151169509e-07
8107044	64167	ERAP2	rs4869315	5	0.000266666666666667	22.37	2.24859120317995e-06
8107044	64167	ERAP2	rs27619	5	0.000570138300874965	20.15	7.16002475256489e-06
8107044	64167	ERAP2	rs2911134	5	0.000601671309192201	20.04	7.58390729550041e-06
8107044	64167	ERAP2	rs26618	5	0.00149656750572082	18.06	2.1405139859148e-05
8107044	64167	ERAP2	rs18036	5	0.00149656750572082	18.06	2.1405139859148e-05
8107044	64167	ERAP2	rs149481	5	0.00175137513751375	17.72	2.55921677070428e-05
8107044	64167	ERAP2	rs149078	5	0.00175137513751375	17.72	2.55921677070428e-05
8107044	64167	ERAP2	rs2042381	5	0.0054004652708541	15.11	0.000101424595918915
8107044	64167	ERAP2	rs27039	5	0.00680018630647415	14.55	0.000136488652783994
8035808	163227	ZNF100	rs7252798	19	0	63.3	1.77504309391575e-15
8035808	163227	ZNF100	rs2457794	19	0	37.91	7.40845289394018e-10
8035808	163227	ZNF100	rs2435039	19	0	36.74	1.34981232981673e-09
8035808	163227	ZNF100	rs11672034	19	7.4487895716946e-05	28.3	1.03895985488738e-07
8035808	163227	ZNF100	rs4809179	19	0.000120284308365227	27.01	2.02405611531074e-07
8035808	163227	ZNF100	rs10403430	19	0.000156924284032954	23.78	1.07998841111999e-06
8035808	163227	ZNF100	rs8104675	19	0.000168260038240918	23.51	1.24266200359457e-06
8035808	163227	ZNF100	rs10404622	19	0.000168260038240918	23.51	1.24266200359457e-06
8035808	163227	ZNF100	rs7247886	19	0.00025650160313502	22.55	2.04744531936169e-06
8035808	163227	ZNF100	rs10415147	19	0.000378310214375788	21.21	4.11611313919612e-06
8035808	163227	ZNF100	rs10423041	19	0.00122312470138557	18.47	1.72599923957153e-05
8035808	163227	ZNF100	rs11085492	19	0.00122312470138557	18.47	1.72599923957153e-05
8035808	163227	ZNF100	rs1397579	19	0.0251974034266255	11.67	0.00063516010362158
7895739	7705	ZNF146	rs8102020	19	0	62.02	3.39986664519125e-15
7895739	7705	ZNF146	rs2070132	19	0	62.02	3.39986664519125e-15
7895739	7705	ZNF146	rs2287897	19	0	60.75	6.48031184315161e-15
7895739	7705	ZNF146	rs7253462	19	0	50.74	1.05448460195768e-12
7895739	7705	ZNF146	rs2972527	19	0	48.16	3.92820484073394e-12
7895739	7705	ZNF146	rs2112971	19	0	38.84	4.60004411518996e-10
7895739	7705	ZNF146	rs4805162	19	0	38.84	4.60004411518996e-10
7895739	7705	ZNF146	rs11665903	19	0.00350663716814159	16.09	6.04021482776116e-05
7895739	7705	ZNF146	rs2432055	19	0.00389833542151423	15.84	6.89298373729534e-05
7895739	7705	ZNF146	rs10416925	19	0.00648358585858586	14.68	0.000127390880369128
7895739	7705	ZNF146	rs10407850	19	0.00648358585858586	14.68	0.000127390880369128
7895739	7705	ZNF146	rs10416742	19	0.00648358585858586	14.68	0.000127390880369128
7895739	7705	ZNF146	rs4806295	19	0.00706298003072197	14.46	0.000143167710502961
7895739	7705	ZNF146	rs2967490	19	0.0185283018867925	12.38	0.000433957150545919
7895739	7705	ZNF146	rs1129376	19	0.0185283018867925	12.38	0.000433957150545919
7981283	123096	SLC25A29	rs1059264	14	0	60.99	5.73654568111376e-15
7981283	123096	SLC25A29	rs8007427	14	0	41.19	1.38127410077542e-10
7981283	123096	SLC25A29	rs7159187	14	0.000163551401869159	23.73	1.10841221290949e-06
7981283	123096	SLC25A29	rs3825555	14	0.00467924528301887	15.42	8.60724913887249e-05
7981283	123096	SLC25A29	rs2757526	14	0.00573618131420186	14.96	0.000109814510008333
7981283	123096	SLC25A29	rs10873515	14	0.0121331918280711	13.3	0.000265406117232211
7918379	2947	GSTM3	rs4970777	1	0	60.76	6.44747670129819e-15
7918379	2947	GSTM3	rs10735234	1	0	59.08	1.51390171981676e-14
7918379	2947	GSTM3	rs1109138	1	0	58.42	2.11727651378434e-14
7918379	2947	GSTM3	rs1887547	1	0	44.95	2.02130209304273e-11
7918379	2947	GSTM3	rs4970774	1	4.70957613814757e-05	30.85	2.78762126526309e-08
7918379	2947	GSTM3	rs1360513	1	4.70957613814757e-05	30.85	2.78762126526309e-08
7918379	2947	GSTM3	rs3818562	1	0.000104408352668213	27.63	1.46882923764752e-07
7918379	2947	GSTM3	rs11101992	1	0.000382685069008783	21.16	4.2249094050057e-06
7918379	2947	GSTM3	rs2274536	1	0.00182094081942337	17.57	2.76922761795687e-05
7918379	2947	GSTM3	rs11807	1	0.00648358585858586	14.68	0.000127390880369128
7918379	2947	GSTM3	rs1927328	1	0.0432030287022363	10.44	0.00123315270177821
7918379	2947	GSTM3	rs7483	1	0.0432030287022363	10.44	0.00123315270177821
8125436	3127	HLA-DRB5	rs9270986	6	0	60.43	7.62420918457076e-15
8125436	3127	HLA-DRB5	rs9271055	6	0	60.43	7.62420918457076e-15
8125436	3127	HLA-DRB5	rs9271366	6	0	60.43	7.62420918457076e-15
8125436	3127	HLA-DRB5	rs28490179	6	0	58.59	1.94201018904228e-14
8125436	3127	HLA-DRB5	rs3135352	6	0	57.46	3.44923062539331e-14
8125436	3127	HLA-DRB5	rs3135391	6	0	57.46	3.44923062539331e-14
8125436	3127	HLA-DRB5	rs3135388	6	0	57.46	3.44923062539331e-14
8125436	3127	HLA-DRB5	rs3129889	6	0	57.46	3.44923062539331e-14
8125436	3127	HLA-DRB5	rs3129868	6	0	57.24	3.85745462711794e-14
8125436	3127	HLA-DRB5	rs3129860	6	0	56.48	5.67728997041062e-14
8125436	3127	HLA-DRB5	rs9271775	6	0	54.4	1.63562868045889e-13
8125436	3127	HLA-DRB5	rs7197	6	0	49.69	1.80061341897461e-12
8125436	3127	HLA-DRB5	rs3129888	6	0	43.94	3.38597866731277e-11
8125436	3127	HLA-DRB5	rs2239802	6	0	42.68	6.44680769620688e-11
8125436	3127	HLA-DRB5	rs2395182	6	0	42.68	6.44680769620688e-11
8125436	3127	HLA-DRB5	rs3129883	6	0	39.58	3.14891709764181e-10
8125436	3127	HLA-DRB5	rs3129886	6	0	39.58	3.14891709764181e-10
8125436	3127	HLA-DRB5	rs2395165	6	0	35.01	3.28016417570528e-09
8125436	3127	HLA-DRB5	rs3129867	6	1.73460537727667e-05	31.88	1.6399707754817e-08
8125436	3127	HLA-DRB5	rs9271348	6	4.98753117206983e-05	31.41	2.08902201590538e-08
8125436	3127	HLA-DRB5	rs3129871	6	4.84261501210654e-05	31	2.58028430416042e-08
8125436	3127	HLA-DRB5	rs984778	6	4.83091787439614e-05	30.99	2.59361294898299e-08
8125436	3127	HLA-DRB5	rs3135338	6	4.83091787439614e-05	30.99	2.59361294898299e-08
8125436	3127	HLA-DRB5	rs2395173	6	4.83091787439614e-05	30.99	2.59361294898299e-08
8125436	3127	HLA-DRB5	rs3135395	6	4.83091787439614e-05	30.99	2.59361294898299e-08
8125436	3127	HLA-DRB5	rs3135344	6	0.000105017502917153	27.71	1.40932300240207e-07
8125436	3127	HLA-DRB5	rs9271100	6	0.000142348754448399	26.38	2.80429210287424e-07
8125436	3127	HLA-DRB5	rs9271170	6	0.000142348754448399	26.38	2.80429210287424e-07
8125436	3127	HLA-DRB5	rs9270856	6	0.000145719489981785	25.36	4.75680034750202e-07
8125436	3127	HLA-DRB5	rs9268832	6	0.000142497904442582	24.41	7.7863471981336e-07
8125436	3127	HLA-DRB5	rs6937545	6	0.000146222583265638	24.09	9.19364912398547e-07
8125436	3127	HLA-DRB5	rs7763262	6	0.000146222583265638	24.09	9.19364912398547e-07
8125436	3127	HLA-DRB5	rs6903608	6	0.000163360560093349	23.7	1.12582536420626e-06
8125436	3127	HLA-DRB5	rs9268880	6	0.000163360560093349	23.7	1.12582536420626e-06
8125436	3127	HLA-DRB5	rs6923504	6	0.000178837555886736	23.15	1.49843204406742e-06
8125436	3127	HLA-DRB5	rs8084	6	0.000263157894736842	22.54	2.05813096810266e-06
8125436	3127	HLA-DRB5	rs9271300	6	0.000302724520686176	21.93	2.82778558547301e-06
8125436	3127	HLA-DRB5	rs1548306	6	0.000333667000333667	21.78	3.05770979643816e-06
8125436	3127	HLA-DRB5	rs9268557	6	0.000382205513784461	21.13	4.29156760005715e-06
8125436	3127	HLA-DRB5	rs7192	6	0.000439963336388634	20.89	4.8642737737025e-06
8125436	3127	HLA-DRB5	rs7195	6	0.000439963336388634	20.89	4.8642737737025e-06
8125436	3127	HLA-DRB5	rs2213586	6	0.000439963336388634	20.89	4.8642737737025e-06
8125436	3127	HLA-DRB5	rs2213585	6	0.000439963336388634	20.89	4.8642737737025e-06
8125436	3127	HLA-DRB5	rs2227139	6	0.000439963336388634	20.89	4.8642737737025e-06
8125436	3127	HLA-DRB5	rs7754768	6	0.000439963336388634	20.89	4.8642737737025e-06
8125436	3127	HLA-DRB5	rs2395166	6	0.000559796437659033	20.16	7.12268972091577e-06
8125436	3127	HLA-DRB5	rs2097431	6	0.000619126589275843	19.96	7.90792765602236e-06
8125436	3127	HLA-DRB5	rs3129882	6	0.00151702079049577	18.04	2.1631185317599e-05
8125436	3127	HLA-DRB5	rs34369284	6	0.00924847279443103	13.85	0.000197996736945992
8125436	3127	HLA-DRB5	rs9268831	6	0.0142715358188065	12.96	0.000318217180315067
8125436	3127	HLA-DRB5	rs9268658	6	0.0194129930394432	12.26	0.000462771508967134
8125436	3127	HLA-DRB5	rs2239804	6	0.0194129930394432	12.26	0.000462771508967134
8125436	3127	HLA-DRB5	rs2239803	6	0.0194129930394432	12.26	0.000462771508967134
8125436	3127	HLA-DRB5	rs9268877	6	0.0213665992357833	12.04	0.000520709715916055
8125436	3127	HLA-DRB5	rs9268979	6	0.0213665992357833	12.04	0.000520709715916055
8125436	3127	HLA-DRB5	rs9268644	6	0.0237566424465893	11.8	0.000592307210799939
8125436	3127	HLA-DRB5	rs14004	6	0.0319286204529856	11.13	0.000849425913926046
8125436	3127	HLA-DRB5	rs9268615	6	0.0497724649629019	10.08	0.00149887333715168
8065089	55614	KIF16B	rs6044121	20	0	60.4	7.74129723589419e-15
8065089	55614	KIF16B	rs997972	20	0	54.6	1.47735637019305e-13
8065089	55614	KIF16B	rs6131851	20	0	44.48	2.56968947591607e-11
8065089	55614	KIF16B	rs7267108	20	0	43.61	4.00785820413022e-11
8065089	55614	KIF16B	rs16997877	20	0.000144927536231884	25.3	4.90708746541166e-07
8065089	55614	KIF16B	rs12625552	20	0.000157790927021696	23.82	1.05777654082462e-06
8065089	55614	KIF16B	rs6135795	20	0.000485207100591716	20.6	5.65961142756942e-06
8065089	55614	KIF16B	rs7273285	20	0.000749414519906323	19.41	1.0545344016382e-05
8065089	55614	KIF16B	rs6111204	20	0.0012795089707271	18.36	1.82856717508468e-05
8065089	55614	KIF16B	rs6111205	20	0.00161652447238437	17.91	2.31600990441062e-05
8065089	55614	KIF16B	rs12329492	20	0.00246697825645194	16.96	3.81757014028371e-05
8065089	55614	KIF16B	rs6044094	20	0.00433170048985304	15.61	7.78418303096273e-05
8065089	55614	KIF16B	rs6034523	20	0.00433170048985304	15.61	7.78418303096273e-05
8065089	55614	KIF16B	rs6044134	20	0.00457823011902708	15.47	8.38251973810006e-05
8065089	55614	KIF16B	rs4814518	20	0.00691548426896977	14.51	0.000139417496352588
8065089	55614	KIF16B	rs2277777	20	0.00709746738296239	14.45	0.000143929856497157
8065089	55614	KIF16B	rs6075078	20	0.00709746738296239	14.45	0.000143929856497157
8065089	55614	KIF16B	rs6044176	20	0.0130769230769231	13.14	0.000289057857888992
8065089	55614	KIF16B	rs6044166	20	0.0143792010145847	12.94	0.000321635010872824
8065089	55614	KIF16B	rs6075070	20	0.0301150805563895	11.26	0.000791952109495679
8065089	55614	KIF16B	rs6111177	20	0.0301150805563895	11.26	0.000791952109495679
8065089	55614	KIF16B	rs6080303	20	0.0332894099408972	11.04	0.000891668617862335
7995242	100132341	CLUHP3	rs3751742	16	0	60.3	8.14474026105806e-15
7995242	100132341	CLUHP3	rs1304163	16	0	60.3	8.14474026105806e-15
7995242	100132341	CLUHP3	rs8048741	16	0	60.3	8.14474026105806e-15
7995242	100132341	CLUHP3	rs1609289	16	0	58.84	1.71028786742102e-14
7995242	100132341	CLUHP3	rs1590067	16	0	58.84	1.71028786742102e-14
7995242	100132341	CLUHP3	rs929209	16	0	57.52	3.34560023198895e-14
7995242	100132341	CLUHP3	rs1881316	16	0	51.05	9.00428958318825e-13
7995242	100132341	CLUHP3	rs7206101	16	0	51.05	9.00428958318825e-13
7995242	100132341	CLUHP3	rs1919040	16	0	49.75	1.74638188400398e-12
7995242	100132341	CLUHP3	rs1534507	16	0	48.89	2.70727524684741e-12
7995242	100132341	CLUHP3	rs2359455	16	0	42.61	6.68169156907144e-11
7995242	100132341	CLUHP3	rs8060086	16	0	42.61	6.68169156907144e-11
7995242	100132341	CLUHP3	rs4889693	16	0	42.61	6.68169156907144e-11
7995242	100132341	CLUHP3	rs6565285	16	0	41.95	9.36373835610616e-11
7995242	100132341	CLUHP3	rs17839518	16	0.00275376491296695	16.63	4.542677833575e-05
7995242	100132341	CLUHP3	rs17839526	16	0.00275376491296695	16.63	4.542677833575e-05
7995242	100132341	CLUHP3	rs11862739	16	0.00275376491296695	16.63	4.542677833575e-05
7995242	100132341	CLUHP3	rs1034614	16	0.00275376491296695	16.63	4.542677833575e-05
7968872	29103	DNAJC15	rs17553284	13	0	59.96	9.68048996274611e-15
7968872	29103	DNAJC15	rs9590739	13	0	47.28	6.15369068410861e-12
7968872	29103	DNAJC15	rs4635231	13	0	47.28	6.15369068410861e-12
7968872	29103	DNAJC15	rs9533394	13	0	47.28	6.15369068410861e-12
7968872	29103	DNAJC15	rs11346	13	0	47.28	6.15369068410861e-12
7968872	29103	DNAJC15	rs1028734	13	0	46.89	7.50848558366265e-12
7968872	29103	DNAJC15	rs9525735	13	0	46.89	7.50848558366265e-12
7968872	29103	DNAJC15	rs11728	13	0	45.97	1.20077773045462e-11
7968872	29103	DNAJC15	rs9525745	13	0	42.92	5.70246889942148e-11
7968872	29103	DNAJC15	rs9533333	13	0	34.22	4.92204917883696e-09
7968872	29103	DNAJC15	rs4245318	13	0	34.22	4.92204917883696e-09
7968872	29103	DNAJC15	rs7322458	13	6.29326620516048e-05	28.45	9.61497666185004e-08
7968872	29103	DNAJC15	rs1047775	13	0.00014636696288552	26.6	2.50243753409654e-07
7968872	29103	DNAJC15	rs10492659	13	0.000160192230676812	23.98	9.73416235370324e-07
7968872	29103	DNAJC15	rs9594858	13	0.000157418339236521	23.8	1.06882461363849e-06
7968872	29103	DNAJC15	rs9567084	13	0.000168260038240918	23.51	1.24266200359457e-06
7968872	29103	DNAJC15	rs9567077	13	0.000350535540408958	21.47	3.59407705269667e-06
7968872	29103	DNAJC15	rs7321249	13	0.000461769115442279	20.7	5.37160017903929e-06
7968872	29103	DNAJC15	rs1540951	13	0.000556991099626759	20.29	6.65474906817723e-06
7968872	29103	DNAJC15	rs11618401	13	0.000559796437659033	20.16	7.12268972091577e-06
7968872	29103	DNAJC15	rs11147895	13	0.000749414519906323	19.41	1.0545344016382e-05
7968872	29103	DNAJC15	rs12429891	13	0.00445410292072323	15.55	8.03516478684197e-05
7968872	29103	DNAJC15	rs9594854	13	0.0059389633457129	14.88	0.000114571278662861
7968872	29103	DNAJC15	rs17623408	13	0.00607786357786358	14.84	0.000117026897536333
8008388	64847	SPATA20	rs6504675	17	0	59.62	1.15059903549201e-14
8008388	64847	SPATA20	rs8076470	17	0	59.19	1.4315950570969e-14
8008388	64847	SPATA20	rs1122634	17	4.91400491400491e-05	31.21	2.31570110842726e-08
8008388	64847	SPATA20	rs1132414	17	0.000489820005901446	20.58	5.71904778628307e-06
8008388	64847	SPATA20	rs4794162	17	0.000628415300546448	19.87	8.28909502671446e-06
8008388	64847	SPATA20	rs739924	17	0.000763438068034277	19.39	1.06563598009711e-05
8008388	64847	SPATA20	rs8065903	17	0.000979470690081623	18.86	1.40671689577931e-05
8008388	64847	SPATA20	rs1460211	17	0.000979470690081623	18.86	1.40671689577931e-05
8008388	64847	SPATA20	rs3785915	17	0.00177574171029668	17.65	2.65515274796257e-05
8008388	64847	SPATA20	rs16949120	17	0.00261266626960492	16.76	4.24181159869127e-05
8008388	64847	SPATA20	rs8068726	17	0.00432025227750526	15.62	7.74312620043824e-05
8008388	64847	SPATA20	rs1380657	17	0.00552088492653129	15.05	0.000104700256636431
8008388	64847	SPATA20	rs1064055	17	0.00552088492653129	15.05	0.000104700256636431
8008388	64847	SPATA20	rs2277626	17	0.00877014665311456	13.99	0.000183785507011936
8008388	64847	SPATA20	rs936451	17	0.00877014665311456	13.99	0.000183785507011936
8003607	400566	C17orf97	rs11150882	17	0	59.39	1.29324586774218e-14
8003607	400566	C17orf97	rs6565724	17	0	51.86	5.96023442849754e-13
8003607	400566	C17orf97	rs10871516	17	1.74978127734033e-05	32.04	1.51030533648842e-08
8003607	400566	C17orf97	rs12951902	17	4.81154771451484e-05	30.92	2.68886482247232e-08
8003607	400566	C17orf97	rs8077538	17	0.00800118976799524	14.18	0.000166126946049492
8117435	11118	BTN3A2	rs9366653	6	0	58.92	1.6421456022842e-14
8117435	11118	BTN3A2	rs9379856	6	0	58.92	1.6421456022842e-14
8117435	11118	BTN3A2	rs9379859	6	0	58.92	1.6421456022842e-14
8117435	11118	BTN3A2	rs12176317	6	0	58.92	1.6421456022842e-14
8117435	11118	BTN3A2	rs9393713	6	0	58.92	1.6421456022842e-14
8117435	11118	BTN3A2	rs2073529	6	0	58.92	1.6421456022842e-14
8117435	11118	BTN3A2	rs1979	6	0	58.92	1.6421456022842e-14
8117435	11118	BTN3A2	rs9358938	6	0	58.92	1.6421456022842e-14
8117435	11118	BTN3A2	rs9393714	6	0	58.14	2.44111929421836e-14
8117435	11118	BTN3A2	rs2076030	6	0	54.57	1.50008204253057e-13
8117435	11118	BTN3A2	rs13195509	6	0	51.75	6.30368244032083e-13
8117435	11118	BTN3A2	rs10484439	6	0	35.72	2.27813194282754e-09
8117435	11118	BTN3A2	rs9366658	6	0	35.15	3.0526140748266e-09
8117435	11118	BTN3A2	rs9358944	6	0	35.15	3.0526140748266e-09
8117435	11118	BTN3A2	rs6456728	6	0	32.35	1.28757209510663e-08
8117435	11118	BTN3A2	rs3799380	6	3.41588385994876e-05	31.75	1.75349262735638e-08
8117435	11118	BTN3A2	rs6923139	6	4.90196078431373e-05	31.17	2.36391227598415e-08
8117435	11118	BTN3A2	rs11966360	6	6.32911392405063e-05	28.49	9.41836822642468e-08
8117435	11118	BTN3A2	rs4712981	6	0.000286983259309874	22.12	2.5612735265282e-06
8117435	11118	BTN3A2	rs9379870	6	0.000286983259309874	22.12	2.5612735265282e-06
8117435	11118	BTN3A2	rs1985732	6	0.000424484773915718	20.95	4.71427830136944e-06
8117435	11118	BTN3A2	rs6933583	6	0.000859176410777834	19.13	1.22110340523931e-05
8117435	11118	BTN3A2	rs4712980	6	0.000859176410777834	19.13	1.22110340523931e-05
8117435	11118	BTN3A2	rs1796518	6	0.00180156657963446	17.62	2.69736675389982e-05
8117435	11118	BTN3A2	rs10456045	6	0.0188307114346091	12.34	0.000443355021455444
8117435	11118	BTN3A2	rs4711112	6	0.0332894099408972	11.04	0.000891668617862335
8073752	55007	FAM118A	rs136584	22	0	58.86	1.69299155303931e-14
8073752	55007	FAM118A	rs104664	22	0	51.14	8.60077130063255e-13
8073752	55007	FAM118A	rs3827393	22	0	51.14	8.60077130063255e-13
8073752	55007	FAM118A	rs3747240	22	0	51.14	8.60077130063255e-13
8073752	55007	FAM118A	rs6006992	22	0	51.14	8.60077130063255e-13
8073752	55007	FAM118A	rs470062	22	0	51.14	8.60077130063255e-13
8073752	55007	FAM118A	rs226503	22	0	33.53	7.01732385548581e-09
8073752	55007	FAM118A	rs6007594	22	0.000157170923379175	23.79	1.0743919710848e-06
8073752	55007	FAM118A	rs1044744	22	0.000178837555886736	23.15	1.49843204406742e-06
8073752	55007	FAM118A	rs720682	22	0.000979470690081623	18.86	1.40671689577931e-05
8073752	55007	FAM118A	rs7284306	22	0.00232625283563621	17.09	3.56495213359172e-05
8073752	55007	FAM118A	rs1022476	22	0.00285494124446157	16.53	4.78863967532245e-05
8073578	91689	SMDT1	rs133382	22	0	58.59	1.94201018904228e-14
8073578	91689	SMDT1	rs4147640	22	0	58.59	1.94201018904228e-14
8073578	91689	SMDT1	rs1801311	22	0	58.59	1.94201018904228e-14
8073578	91689	SMDT1	rs4147638	22	0	58.59	1.94201018904228e-14
8073578	91689	SMDT1	rs6002616	22	0	58.59	1.94201018904228e-14
8073578	91689	SMDT1	rs11090076	22	0	58.59	1.94201018904228e-14
8073578	91689	SMDT1	rs764481	22	0	58.59	1.94201018904228e-14
8073578	91689	SMDT1	rs28624811	22	0	57.81	2.88698318489648e-14
8073578	91689	SMDT1	rs13057094	22	0	56.82	4.77584419876334e-14
8073578	91689	SMDT1	rs133380	22	0	56.49	5.6484906617174e-14
8073578	91689	SMDT1	rs6002609	22	0	55.98	7.32120102165168e-14
8073578	91689	SMDT1	rs5758566	22	0	55.82	7.94194631500759e-14
8073578	91689	SMDT1	rs133368	22	0	55.82	7.94194631500759e-14
8073578	91689	SMDT1	rs133369	22	0	55.82	7.94194631500759e-14
8073578	91689	SMDT1	rs133302	22	0	44.53	2.50489327490966e-11
8073578	91689	SMDT1	rs133299	22	0	43.22	4.89180870293285e-11
8073578	91689	SMDT1	rs133337	22	0	43.22	4.89180870293285e-11
8073578	91689	SMDT1	rs133295	22	0	38.81	4.6712864670061e-10
8073578	91689	SMDT1	rs6519313	22	0	37.61	8.64003961625598e-10
8073578	91689	SMDT1	rs5751194	22	0	37.36	9.82159853405905e-10
8073578	91689	SMDT1	rs133367	22	4.93421052631579e-05	31.3	2.21079641765207e-08
8073578	91689	SMDT1	rs133335	22	0.000267605633802817	22.4	2.21374012308886e-06
8073578	91689	SMDT1	rs1063392	22	0.000402227722772277	21	4.59283371175396e-06
8073578	91689	SMDT1	rs7245	22	0.000662358642972536	19.7	9.06013651488528e-06
8073578	91689	SMDT1	rs2284087	22	0.000662358642972536	19.7	9.06013651488528e-06
8073578	91689	SMDT1	rs5758589	22	0.000662358642972536	19.7	9.06013651488528e-06
8073578	91689	SMDT1	rs28670611	22	0.00256748650269946	16.81	4.13150138250935e-05
8073578	91689	SMDT1	rs742086	22	0.039609977324263	10.63	0.00111267714876318
8073578	91689	SMDT1	rs133309	22	0.0413558715678383	10.54	0.00116818419869753
8073578	91689	SMDT1	rs9306356	22	0.0449710282798582	10.34	0.00130178012012168
8015445	115024	NT5C3B	rs7212972	17	0	58.53	2.00214628198108e-14
8015445	115024	NT5C3B	rs1046404	17	0	58.53	2.00214628198108e-14
8015445	115024	NT5C3B	rs4796715	17	0	49.39	2.09812440433115e-12
8015445	115024	NT5C3B	rs6503672	17	0	49.39	2.09812440433115e-12
8015445	115024	NT5C3B	rs3744782	17	0	49.39	2.09812440433115e-12
8015445	115024	NT5C3B	rs9303319	17	0	49.39	2.09812440433115e-12
8015445	115024	NT5C3B	rs4796729	17	0	49.39	2.09812440433115e-12
8015445	115024	NT5C3B	rs3816122	17	0	49.39	2.09812440433115e-12
8015445	115024	NT5C3B	rs11079016	17	0	41.86	9.80480374069911e-11
8015445	115024	NT5C3B	rs7713	17	0.000205806688717383	22.95	1.66270208074482e-06
8015445	115024	NT5C3B	rs2304497	17	0.000205806688717383	22.95	1.66270208074482e-06
8015445	115024	NT5C3B	rs9903352	17	0.000278067431352103	22.24	2.40608623626894e-06
8015445	115024	NT5C3B	rs1469863	17	0.000563139931740614	20.2	6.97529356316554e-06
8015445	115024	NT5C3B	rs9905601	17	0.00610684580934101	14.81	0.000118903320757354
8015445	115024	NT5C3B	rs3809876	17	0.0325309665463767	11.09	0.000867944844256991
8015445	115024	NT5C3B	rs9907244	17	0.0492576058201058	10.1	0.00148269324321258
7926821	84930	MASTL	rs3737055	10	0	58.46	2.0746639480096e-14
7926821	84930	MASTL	rs10829172	10	0	58.46	2.0746639480096e-14
7926821	84930	MASTL	rs1981296	10	0	58.46	2.0746639480096e-14
7926821	84930	MASTL	rs1557169	10	0	58.46	2.0746639480096e-14
7926821	84930	MASTL	rs10764686	10	0	58.46	2.0746639480096e-14
7926821	84930	MASTL	rs1148167	10	0	40.55	1.9164853693045e-10
7926821	84930	MASTL	rs2780667	10	0	39.97	2.57893420698707e-10
7926821	84930	MASTL	rs11015558	10	0	35.12	3.10000523535186e-09
7926821	84930	MASTL	rs7910688	10	0	34.65	3.9463857077099e-09
7926821	84930	MASTL	rs2274634	10	0	34.65	3.9463857077099e-09
7926821	84930	MASTL	rs10829192	10	0	34.3	4.723817702584e-09
7926821	84930	MASTL	rs2297145	10	0	32.95	9.45597463222642e-09
7926821	84930	MASTL	rs882475	10	4.82315112540193e-05	30.97	2.62047751085345e-08
7926821	84930	MASTL	rs11015508	10	4.49775112443778e-05	30.27	3.75895132018913e-08
7926821	84930	MASTL	rs6482601	10	0.000107784431137725	27.91	1.27091237070984e-07
7926821	84930	MASTL	rs10764690	10	0.000141903171953255	24.36	7.9910838109184e-07
7926821	84930	MASTL	rs7902034	10	0.00017463933181473	23.42	1.30217643007956e-06
7926821	84930	MASTL	rs2800403	10	0.00017463933181473	23.42	1.30217643007956e-06
7926821	84930	MASTL	rs2780670	10	0.00017463933181473	23.42	1.30217643007956e-06
7926821	84930	MASTL	rs3737054	10	0.00033167495854063	21.72	3.15484956884473e-06
7926821	84930	MASTL	rs10764672	10	0.00174718729318332	17.74	2.53245177718486e-05
7926821	84930	MASTL	rs1753415	10	0.00174718729318332	17.74	2.53245177718486e-05
7926821	84930	MASTL	rs10829190	10	0.00174718729318332	17.74	2.53245177718486e-05
7926821	84930	MASTL	rs1775350	10	0.00174718729318332	17.74	2.53245177718486e-05
7926821	84930	MASTL	rs7907988	10	0.00174718729318332	17.74	2.53245177718486e-05
7926821	84930	MASTL	rs4749220	10	0.0028394584139265	16.56	4.71347713643552e-05
7926821	84930	MASTL	rs11015492	10	0.0028394584139265	16.56	4.71347713643552e-05
7926821	84930	MASTL	rs11015501	10	0.0028394584139265	16.56	4.71347713643552e-05
7926821	84930	MASTL	rs11015603	10	0.0028394584139265	16.56	4.71347713643552e-05
7926821	84930	MASTL	rs10764670	10	0.00400924937744575	15.78	7.11506710952253e-05
7926821	84930	MASTL	rs10829219	10	0.00588730569948187	14.9	0.000113362985350017
7926821	84930	MASTL	rs788230	10	0.00608123294268743	14.83	0.000117649036627626
7926821	84930	MASTL	rs788201	10	0.00608123294268743	14.83	0.000117649036627626
7926821	84930	MASTL	rs651134	10	0.0461181290542847	10.27	0.00135210802890327
7961295	259289	TAS2R43	rs2597963	12	0	58.17	2.40417526933369e-14
7961295	259289	TAS2R43	rs2708342	12	0	58.17	2.40417526933369e-14
7961295	259289	TAS2R43	rs2599396	12	0	58.17	2.40417526933369e-14
7961295	259289	TAS2R43	rs10772420	12	0	53.41	2.70715290851835e-13
7961295	259289	TAS2R43	rs2010481	12	0	53.41	2.70715290851835e-13
7961295	259289	TAS2R43	rs7297949	12	0	53.41	2.70715290851835e-13
7961295	259289	TAS2R43	rs7313683	12	0.000145586897179254	25.35	4.78152387609453e-07
7961295	259289	TAS2R43	rs10845296	12	0.000143691064211944	25.19	5.19508733928307e-07
7961295	259289	TAS2R43	rs7980237	12	0.000299217953077185	22.06	2.64259378796637e-06
7961295	259289	TAS2R43	rs2597974	12	0.000346631785480706	21.53	3.48336515057626e-06
7961295	259289	TAS2R43	rs1650019	12	0.000345727332028702	21.52	3.50157660459455e-06
7961295	259289	TAS2R43	rs10845289	12	0.000627386797599564	19.85	8.37627329535022e-06
7961295	259289	TAS2R43	rs1551191	12	0.00189740287615368	17.48	2.90346063356028e-05
7961295	259289	TAS2R43	rs1451772	12	0.00189740287615368	17.48	2.90346063356028e-05
7961295	259289	TAS2R43	rs7315843	12	0.00236139630390144	17.05	3.64083750330445e-05
7961295	259289	TAS2R43	rs7307031	12	0.0024969696969697	16.91	3.91945548233263e-05
7961295	259289	TAS2R43	rs10845279	12	0.0024969696969697	16.91	3.91945548233263e-05
7961295	259289	TAS2R43	rs12226919	12	0.0024969696969697	16.91	3.91945548233263e-05
7961295	259289	TAS2R43	rs12226920	12	0.0024969696969697	16.91	3.91945548233263e-05
7961295	259289	TAS2R43	rs7304447	12	0.0024969696969697	16.91	3.91945548233263e-05
7961295	259289	TAS2R43	rs2708377	12	0.00279033515198753	16.6	4.61510214005292e-05
7961295	259289	TAS2R43	rs10772413	12	0.0028394584139265	16.56	4.71347713643552e-05
7961295	259289	TAS2R43	rs11054150	12	0.0443940319343862	10.38	0.00127387694652264
8041212	253558	LCLAT1	rs1662955	2	0	58.04	2.56841770634921e-14
8041212	253558	LCLAT1	rs829584	2	0	53.15	3.0902544328566e-13
8041212	253558	LCLAT1	rs829573	2	0	53.15	3.0902544328566e-13
8041212	253558	LCLAT1	rs4952151	2	0	32.53	1.17366738856635e-08
8041212	253558	LCLAT1	rs2076932	2	4.77707006369427e-05	30.91	2.7027553573559e-08
8041212	253558	LCLAT1	rs17009601	2	6.68449197860963e-05	29.18	6.59565304301001e-08
8041212	253558	LCLAT1	rs4952000	2	6.68449197860963e-05	29.18	6.59565304301001e-08
8041212	253558	LCLAT1	rs12471868	2	6.68449197860963e-05	29.18	6.59565304301001e-08
8041212	253558	LCLAT1	rs10200589	2	6.68449197860963e-05	29.18	6.59565304301001e-08
8041212	253558	LCLAT1	rs6723023	2	6.68449197860963e-05	29.18	6.59565304301001e-08
8041212	253558	LCLAT1	rs1357850	2	0.000149015433741352	26.78	2.27984705365914e-07
8041212	253558	LCLAT1	rs10180482	2	0.000139165009940358	26.12	3.2084341928011e-07
8041212	253558	LCLAT1	rs711241	2	0.00130761994355597	18.34	1.84786339227091e-05
8041212	253558	LCLAT1	rs11895131	2	0.00130761994355597	18.34	1.84786339227091e-05
8041212	253558	LCLAT1	rs12464483	2	0.00219757220594391	17.23	3.31165358180971e-05
8041212	253558	LCLAT1	rs711236	2	0.00457261267484027	15.48	8.33828721634602e-05
8041212	253558	LCLAT1	rs829697	2	0.00457261267484027	15.48	8.33828721634602e-05
8041212	253558	LCLAT1	rs829568	2	0.00457261267484027	15.48	8.33828721634602e-05
8041212	253558	LCLAT1	rs1901906	2	0.0157465170755764	12.73	0.00035983654358314
8041212	253558	LCLAT1	rs2602772	2	0.0157465170755764	12.73	0.00035983654358314
8041212	253558	LCLAT1	rs4952172	2	0.0157465170755764	12.73	0.00035983654358314
8041212	253558	LCLAT1	rs2593463	2	0.0166403689768176	12.61	0.000383688505315911
8041212	253558	LCLAT1	rs829699	2	0.0174237695078031	12.52	0.000402618889069256
8041212	253558	LCLAT1	rs829597	2	0.0199839283664332	12.19	0.000480463833195527
8041212	253558	LCLAT1	rs1880540	2	0.0215791824882734	12.01	0.000529158574455661
8041212	253558	LCLAT1	rs829590	2	0.0306720937158741	11.22	0.000809204950151468
8041212	253558	LCLAT1	rs12613783	2	0.0413558715678383	10.54	0.00116818419869753
8041212	253558	LCLAT1	rs7583194	2	0.0458562494645764	10.29	0.00133753089711483
8041212	253558	LCLAT1	rs7583844	2	0.0458562494645764	10.29	0.00133753089711483
8041212	253558	LCLAT1	rs17038632	2	0.0474152968802415	10.19	0.00141204315230712
8041212	253558	LCLAT1	rs12052260	2	0.0480387086009844	10.16	0.00143520621190949
8041212	253558	LCLAT1	rs7583600	2	0.0480387086009844	10.16	0.00143520621190949
8150165	84750	FUT10	rs2304748	8	0	57.96	2.67502233399848e-14
8150165	84750	FUT10	rs2348613	8	0	53.7	2.33563260111302e-13
8150165	84750	FUT10	rs7848	8	0	53.19	3.02796341266132e-13
8150165	84750	FUT10	rs12682118	8	0	53.19	3.02796341266132e-13
8150165	84750	FUT10	rs2037213	8	0	53.12	3.13781275881985e-13
8150165	84750	FUT10	rs8685	8	0	53.12	3.13781275881985e-13
8150165	84750	FUT10	rs6995454	8	0	51.86	5.96023442849754e-13
8150165	84750	FUT10	rs1533470	8	0	50.8	1.02273712199105e-12
8150165	84750	FUT10	rs12155581	8	0	49.95	1.57714074598693e-12
8150165	84750	FUT10	rs6982159	8	0	48.67	3.02863954058459e-12
8150165	84750	FUT10	rs6468171	8	0	48.35	3.56544210087291e-12
8150165	84750	FUT10	rs12386778	8	0	46.08	1.1352143584922e-11
8150165	84750	FUT10	rs7842778	8	0	39.84	2.75641834153263e-10
8150165	84750	FUT10	rs2043967	8	0.000140350877192982	24.91	6.00700215463908e-07
8150165	84750	FUT10	rs1440530	8	0.000175038051750381	23.46	1.27538056262434e-06
8150165	84750	FUT10	rs3735951	8	0.000331345261762757	21.71	3.17133796102315e-06
8150165	84750	FUT10	rs9297209	8	0.000331345261762757	21.71	3.17133796102315e-06
8150165	84750	FUT10	rs3735950	8	0.00077720207253886	19.35	1.08819245517575e-05
8150165	84750	FUT10	rs6468175	8	0.00151702079049577	18.04	2.1631185317599e-05
8150165	84750	FUT10	rs2676434	8	0.00256748650269946	16.81	4.13150138250935e-05
8150165	84750	FUT10	rs12549316	8	0.00272994704844087	16.65	4.49503085591241e-05
8150165	84750	FUT10	rs9656765	8	0.00272994704844087	16.65	4.49503085591241e-05
8150165	84750	FUT10	rs754437	8	0.00341589648798521	16.12	5.94528574935696e-05
8150165	84750	FUT10	rs11987164	8	0.037017903767251	10.79	0.001020498821642
7915468	374969	CCDC23	rs323719	1	0	57.92	2.72997353206523e-14
7915468	374969	CCDC23	rs33953680	1	0	57.92	2.72997353206523e-14
7915468	374969	CCDC23	rs323720	1	0	53.51	2.57279876483662e-13
7915468	374969	CCDC23	rs17385526	1	0	44.3	2.81716221389695e-11
7915468	374969	CCDC23	rs11210721	1	0	44.3	2.81716221389695e-11
7915468	374969	CCDC23	rs1108734	1	0	44.3	2.81716221389695e-11
7915468	374969	CCDC23	rs33950227	1	0	44.3	2.81716221389695e-11
7915468	374969	CCDC23	rs11210712	1	0	43.51	4.21798415949216e-11
7915468	374969	CCDC23	rs7548008	1	0	34.34	4.62772049089703e-09
7915468	374969	CCDC23	rs6658712	1	0.000141969831410825	25.03	5.64452043684512e-07
7915468	374969	CCDC23	rs12406279	1	0.00111625639775774	18.69	1.53786902226958e-05
7915468	374969	CCDC23	rs9960	1	0.00112813031850231	18.66	1.56225728321066e-05
7915468	374969	CCDC23	rs10890212	1	0.00157298277425204	17.97	2.24414003636356e-05
7915468	374969	CCDC23	rs7552138	1	0.0017341296173413	17.77	2.49283069914181e-05
7915468	374969	CCDC23	rs912075	1	0.00722077922077922	14.4	0.000147802310334454
7915468	374969	CCDC23	rs6674019	1	0.0123402007395668	13.26	0.000271129649178824
7915468	374969	CCDC23	rs1601240	1	0.0218786867000556	11.98	0.000537745839636684
7915468	374969	CCDC23	rs6882	1	0.0225691307700782	11.91	0.000558334001787275
7915468	374969	CCDC23	rs2792600	1	0.023131501149677	11.86	0.000573525442794884
7915468	374969	CCDC23	rs6685920	1	0.0280516287645974	11.42	0.000726576953246649
7915468	374969	CCDC23	rs17381767	1	0.0401950338600451	10.6	0.00113087660052791
7915468	374969	CCDC23	rs4660234	1	0.0422279424818037	10.49	0.0012002237157224
8116439	92304	SCGB3A1	rs10052782	5	0	57.64	3.14759128629149e-14
8116439	92304	SCGB3A1	rs10085025	5	0	32.37	1.27438791842457e-08
8116439	92304	SCGB3A1	rs368686	5	0.000345164441549984	21.5	3.53828663066823e-06
8116439	92304	SCGB3A1	rs307803	5	0.00134983652498832	18.24	1.94745683987646e-05
8116439	92304	SCGB3A1	rs307806	5	0.0195044575662846	12.25	0.00046525815807105
8138277	221806	VWDE	rs17444259	7	0	57.15	4.03807846037013e-14
8138277	221806	VWDE	rs6968277	7	0	57.03	4.29214225987306e-14
8138277	221806	VWDE	rs1595802	7	0	50.4	1.25394223207177e-12
8138277	221806	VWDE	rs2033871	7	0	46.72	8.18889881061057e-12
8138277	221806	VWDE	rs2216050	7	0	43.46	4.32714689446059e-11
8138277	221806	VWDE	rs10262667	7	0	40.64	1.83021481848822e-10
8138277	221806	VWDE	rs847901	7	0	38.82	4.64741711717154e-10
8138277	221806	VWDE	rs920428	7	0	34.18	5.02426757057054e-09
8138277	221806	VWDE	rs17542243	7	0	34.18	5.02426757057054e-09
8138277	221806	VWDE	rs17544637	7	0	33.21	8.2724016900931e-09
8138277	221806	VWDE	rs1371607	7	0	33.12	8.6642908773739e-09
8138277	221806	VWDE	rs10270931	7	0.000150801131008483	25.7	3.98827055514052e-07
8138277	221806	VWDE	rs848011	7	0.000150801131008483	25.7	3.98827055514052e-07
8138277	221806	VWDE	rs1550390	7	0.000142475512021371	25.07	5.52863318691563e-07
8138277	221806	VWDE	rs1440024	7	0.000141969831410825	25.03	5.64452043684512e-07
8138277	221806	VWDE	rs7808979	7	0.000146639511201629	24.1	9.14602967979548e-07
8138277	221806	VWDE	rs6949562	7	0.000158919348430671	23.89	1.020002355674e-06
8138277	221806	VWDE	rs17165942	7	0.000205806688717383	22.95	1.66270208074482e-06
8138277	221806	VWDE	rs848013	7	0.000288461538461538	22.15	2.52155969005337e-06
8138277	221806	VWDE	rs6954047	7	0.000560906515580737	20.17	7.08555011087138e-06
8138277	221806	VWDE	rs12669338	7	0.000855479625411288	19.1	1.24044887096726e-05
8138277	221806	VWDE	rs1060700	7	0.00130761994355597	18.34	1.84786339227091e-05
8138277	221806	VWDE	rs12699367	7	0.00174906613931004	17.71	2.57270567339957e-05
8138277	221806	VWDE	rs2302632	7	0.00426816426816427	15.64	7.66166491483655e-05
8138277	221806	VWDE	rs14978	7	0.00426816426816427	15.64	7.66166491483655e-05
8138277	221806	VWDE	rs10225421	7	0.0047679180887372	15.38	8.79139012130593e-05
8138277	221806	VWDE	rs3815528	7	0.00722077922077922	14.4	0.000147802310334454
8138277	221806	VWDE	rs6460929	7	0.00722077922077922	14.4	0.000147802310334454
8138277	221806	VWDE	rs2192828	7	0.00722077922077922	14.4	0.000147802310334454
8138277	221806	VWDE	rs7795828	7	0.00881110789702054	13.97	0.000185750993866242
8138277	221806	VWDE	rs2883954	7	0.00957857646229739	13.78	0.000205512433754616
8138277	221806	VWDE	rs847914	7	0.0109879387450874	13.49	0.00023983819554883
8138277	221806	VWDE	rs1371608	7	0.0152917755381361	12.8	0.000346619351134667
8138277	221806	VWDE	rs6460939	7	0.0152917755381361	12.8	0.000346619351134667
8138277	221806	VWDE	rs2356486	7	0.0154952274699393	12.77	0.000352222836757016
8138277	221806	VWDE	rs6945902	7	0.0311322060713933	11.19	0.000822393451581314
8138277	221806	VWDE	rs4721066	7	0.0393950437317784	10.65	0.00110070906000304
8138277	221806	VWDE	rs1042946	7	0.0426600549012663	10.47	0.00121328718533289
8138277	221806	VWDE	rs13309255	7	0.0426600549012663	10.47	0.00121328718533289
8105456	133383	SETD9	rs185220	5	0	56.88	4.63233084698754e-14
8105456	133383	SETD9	rs832403	5	0	54.95	1.23635383612537e-13
8105456	133383	SETD9	rs860580	5	0	50.58	1.14404968684405e-12
8105456	133383	SETD9	rs832582	5	0	50.58	1.14404968684405e-12
8105456	133383	SETD9	rs832583	5	0	50.58	1.14404968684405e-12
8105456	133383	SETD9	rs252895	5	0	41.31	1.29902634405227e-10
8105456	133383	SETD9	rs2662027	5	0	39.79	2.82789285550679e-10
8105456	133383	SETD9	rs7703149	5	0	39.19	3.84504538392507e-10
8105456	133383	SETD9	rs832575	5	0	36.43	1.58248630577883e-09
8105456	133383	SETD9	rs832402	5	4.90998363338789e-05	31.18	2.35176602975561e-08
8105456	133383	SETD9	rs2591968	5	6.87285223367698e-05	29.52	5.53426623311952e-08
8105456	133383	SETD9	rs2257505	5	6.56598818122127e-05	28.97	7.35079288178145e-08
8105456	133383	SETD9	rs832573	5	0.000237923576063446	22.71	1.88384941491372e-06
8105456	133383	SETD9	rs702689	5	0.000237923576063446	22.71	1.88384941491372e-06
8105456	133383	SETD9	rs96844	5	0.000237752161383285	22.7	1.89367869480221e-06
8105456	133383	SETD9	rs33320	5	0.00071484888304862	19.5	1.0059968254464e-05
8105456	133383	SETD9	rs6870905	5	0.00423049894588897	15.65	7.62125813761949e-05
8105456	133383	SETD9	rs6895442	5	0.0130769230769231	13.14	0.000289057857888992
8105456	133383	SETD9	rs1445998	5	0.0130769230769231	13.14	0.000289057857888992
8105456	133383	SETD9	rs6890270	5	0.0138155700910607	13.03	0.000306540549745652
8105456	133383	SETD9	rs4624740	5	0.0145068285280728	12.92	0.000325089860071051
8105456	133383	SETD9	rs832577	5	0.0255104420650906	11.64	0.000645486028195732
8105456	133383	SETD9	rs11960484	5	0.0418746661919174	10.51	0.00118730255330827
8105456	133383	SETD9	rs252906	5	0.0418746661919174	10.51	0.00118730255330827
8105456	133383	SETD9	rs832540	5	0.0458562494645764	10.29	0.00133753089711483
8102988	2996	GYPE	rs13105102	4	0	56.7	5.07635509258178e-14
8102988	2996	GYPE	rs17018500	4	0	56.7	5.07635509258178e-14
8102988	2996	GYPE	rs4240334	4	0	56.7	5.07635509258178e-14
8102988	2996	GYPE	rs9997931	4	0	56.7	5.07635509258178e-14
8102988	2996	GYPE	rs10857415	4	0	56.7	5.07635509258178e-14
8102988	2996	GYPE	rs2323413	4	0	56.7	5.07635509258178e-14
8102988	2996	GYPE	rs1912745	4	0	55.16	1.11106956353888e-13
8102988	2996	GYPE	rs4613514	4	0	53.4	2.72096855376075e-13
8102988	2996	GYPE	rs1822842	4	0.000143520472773322	24.47	7.54759364306683e-07
8102988	2996	GYPE	rs9799404	4	0.000348724572166613	21.42	3.68902966139109e-06
8112961	6228	RPS23	rs6880209	5	0	56.37	6.00394596007726e-14
8112961	6228	RPS23	rs862241	5	0	56.37	6.00394596007726e-14
8112961	6228	RPS23	rs226202	5	0	55.76	8.18807115581798e-14
8112961	6228	RPS23	rs6888977	5	0	34.54	4.17581312818568e-09
8112961	6228	RPS23	rs6884232	5	0	34.54	4.17581312818568e-09
8112961	6228	RPS23	rs12652358	5	3.36417157275021e-05	31.56	1.93371997933179e-08
8112961	6228	RPS23	rs4703537	5	4.65116279069767e-05	30.68	3.04285337197449e-08
8112961	6228	RPS23	rs1864182	5	5.81395348837209e-05	30.03	4.25413579644332e-08
8112961	6228	RPS23	rs17247678	5	0.000144478844169247	26.53	2.59477132569628e-07
8112961	6228	RPS23	rs224823	5	0.000158856235107228	23.88	1.02531469839684e-06
8112961	6228	RPS23	rs224821	5	0.000174308450170519	23.4	1.31578537379869e-06
8112961	6228	RPS23	rs1864183	5	0.0124584980237154	13.24	0.000274037909602573
8112961	6228	RPS23	rs4703878	5	0.0124584980237154	13.24	0.000274037909602573
8112961	6228	RPS23	rs658912	5	0.0125636984502233	13.22	0.00027697761801865
8112961	6228	RPS23	rs1071181	5	0.0143274482408231	12.95	0.000319921493410303
8112961	6228	RPS23	rs2215128	5	0.017046332046332	12.56	0.000394091748583663
8112961	6228	RPS23	rs9293293	5	0.0331541149068323	11.05	0.000886871985040783
8112961	6228	RPS23	rs224900	5	0.0384479425573046	10.71	0.00106558029187233
8112961	6228	RPS23	rs1354123	5	0.0482375478927203	10.15	0.00144301242540355
8092067	200916	RPL22L1	rs13063927	3	0	56.2	6.54615368008028e-14
8092067	200916	RPL22L1	rs6444952	3	0	48.25	3.75198208346454e-12
8092067	200916	RPL22L1	rs35280911	3	0	38.92	4.41533739535711e-10
8092067	200916	RPL22L1	rs1879441	3	0	38.92	4.41533739535711e-10
8092067	200916	RPL22L1	rs6790486	3	0	38.72	4.89171027060589e-10
8092067	200916	RPL22L1	rs7642480	3	0	38.11	6.68665545833927e-10
8092067	200916	RPL22L1	rs6769079	3	0	32.77	1.03733484592513e-08
8092067	200916	RPL22L1	rs2271998	3	4.6801872074883e-05	30.77	2.90494304255311e-08
8092067	200916	RPL22L1	rs6792607	3	4.55235204855842e-05	30.42	3.47922485972317e-08
8092067	200916	RPL22L1	rs12495896	3	5.78452639190166e-05	30	4.32046305782749e-08
8092067	200916	RPL22L1	rs13065440	3	5.78452639190166e-05	30	4.32046305782749e-08
8092067	200916	RPL22L1	rs1356012	3	7.06214689265537e-05	29.8	4.78991983520165e-08
8092067	200916	RPL22L1	rs12486780	3	6.76132521974307e-05	29.33	6.10432920304984e-08
8092067	200916	RPL22L1	rs7628878	3	0.000287967089475489	22.14	2.53472851633503e-06
8092067	200916	RPL22L1	rs4955756	3	0.00302387267904509	16.39	5.15565146851461e-05
8092067	200916	RPL22L1	rs6779973	3	0.00480231765507839	15.36	8.88494191145669e-05
8092067	200916	RPL22L1	rs10936656	3	0.00543615257048093	15.09	0.000102504860961449
8092067	200916	RPL22L1	rs9851496	3	0.021081874647092	12.07	0.000512397007356768
8017704	201283	AMZ2P1	rs35020254	17	0	55.79	8.06406924188752e-14
8017704	201283	AMZ2P1	rs12938589	17	0	55.79	8.06406924188752e-14
8017704	201283	AMZ2P1	rs4791250	17	0	50.34	1.29287235417452e-12
8017704	201283	AMZ2P1	rs10853057	17	0	50.34	1.29287235417452e-12
8017704	201283	AMZ2P1	rs4239089	17	0	46.65	8.48669807967786e-12
8017704	201283	AMZ2P1	rs6504271	17	0	40.85	1.64373256691747e-10
8017704	201283	AMZ2P1	rs11656396	17	0	40.85	1.64373256691747e-10
8017704	201283	AMZ2P1	rs12944877	17	0	37.2	1.06613779437118e-09
8017704	201283	AMZ2P1	rs1838080	17	0	37.2	1.06613779437118e-09
8017704	201283	AMZ2P1	rs1476171	17	0.0463075349471531	10.26	0.00135945679989927
7927915	219736	STOX1	rs3740593	10	0	55.69	8.48487946104067e-14
7927915	219736	STOX1	rs12771648	10	0	55.69	8.48487946104067e-14
7927915	219736	STOX1	rs7081960	10	0	52.37	4.59692999676465e-13
7927915	219736	STOX1	rs10762242	10	3.35852225020991e-05	31.52	1.97396600057268e-08
7927915	219736	STOX1	rs1162958	10	4.97512437810945e-05	31.33	2.17689689318267e-08
7927915	219736	STOX1	rs2497099	10	4.81927710843373e-05	30.94	2.66129792626406e-08
7927915	219736	STOX1	rs1694505	10	4.59066564651875e-05	30.52	3.30442311605716e-08
7927915	219736	STOX1	rs17470053	10	0.0397807971014493	10.62	0.00111871047363289
7956631	25895	METTL21B	rs2291617	12	0	55.45	9.58667016581046e-14
7956631	25895	METTL21B	rs10877012	12	0	54.46	1.58644344838677e-13
7956631	25895	METTL21B	rs703842	12	0	54.46	1.58644344838677e-13
7956631	25895	METTL21B	rs10877014	12	0	54.46	1.58644344838677e-13
7956631	25895	METTL21B	rs10877015	12	0	54.46	1.58644344838677e-13
7956631	25895	METTL21B	rs11172335	12	0	54.46	1.58644344838677e-13
7956631	25895	METTL21B	rs10431552	12	0	54.46	1.58644344838677e-13
7956631	25895	METTL21B	rs6581155	12	0	54.46	1.58644344838677e-13
7956631	25895	METTL21B	rs10783847	12	0	54.46	1.58644344838677e-13
7956631	25895	METTL21B	rs11172349	12	0	54.46	1.58644344838677e-13
7956631	25895	METTL21B	rs10877013	12	0	52.29	4.7880647487134e-13
7956631	25895	METTL21B	rs11172351	12	0	52.06	5.38303890192339e-13
7956631	25895	METTL21B	rs2069502	12	0	50.48	1.20385398708426e-12
7956631	25895	METTL21B	rs1021469	12	0	41.62	1.108534248977e-10
7956631	25895	METTL21B	rs4760332	12	0	39.81	2.79908305576491e-10
7956631	25895	METTL21B	rs4760171	12	0	39.81	2.79908305576491e-10
7956631	25895	METTL21B	rs10783850	12	0	39.81	2.79908305576491e-10
7956631	25895	METTL21B	rs10783851	12	0	39.81	2.79908305576491e-10
7956631	25895	METTL21B	rs1599750	12	0	34.82	3.61639287591463e-09
7956631	25895	METTL21B	rs10877011	12	1.76678445229682e-05	32.17	1.41255092928783e-08
7956631	25895	METTL21B	rs701008	12	4.44115470022206e-05	30.18	3.93749038297716e-08
7956631	25895	METTL21B	rs701006	12	0.000103507763082231	27.59	1.49952011630713e-07
7956631	25895	METTL21B	rs1599931	12	0.000150943396226415	26.89	2.15370358016399e-07
7956631	25895	METTL21B	rs10747786	12	0.000150943396226415	26.89	2.15370358016399e-07
7956631	25895	METTL21B	rs4760339	12	0.000150943396226415	26.89	2.15370358016399e-07
7956631	25895	METTL21B	rs2269720	12	0.000148148148148148	26.68	2.4009385507583e-07
7956631	25895	METTL21B	rs238516	12	0.000143755615453729	25.2	5.16821975381135e-07
7956631	25895	METTL21B	rs10783853	12	0.000136986301369863	24.63	6.94619097448153e-07
7956631	25895	METTL21B	rs799575	12	0.000140728476821192	24.29	8.2868163738353e-07
7956631	25895	METTL21B	rs1689587	12	0.000140728476821192	24.29	8.2868163738353e-07
7956631	25895	METTL21B	rs10877001	12	0.000140728476821192	24.29	8.2868163738353e-07
7956631	25895	METTL21B	rs10877008	12	0.000140728476821192	24.29	8.2868163738353e-07
7956631	25895	METTL21B	rs10877020	12	0.000140090646889164	24.25	8.46070833385259e-07
7956631	25895	METTL21B	rs12368653	12	0.000237580993520518	22.69	1.90355942029324e-06
7956631	25895	METTL21B	rs12371356	12	0.000237580993520518	22.69	1.90355942029324e-06
7956631	25895	METTL21B	rs4760168	12	0.00044104134762634	20.9	4.83894595567862e-06
7956631	25895	METTL21B	rs7952989	12	0.00609197244031405	14.82	0.000118274505048066
7956631	25895	METTL21B	rs799265	12	0.00609197244031405	14.82	0.000118274505048066
7956631	25895	METTL21B	rs1050045	12	0.00609197244031405	14.82	0.000118274505048066
7956631	25895	METTL21B	rs11172300	12	0.00720012239902081	14.41	0.000147019515501453
7956631	25895	METTL21B	rs2277326	12	0.00779625468164794	14.24	0.000160913548981421
7894124	10921	RNPS1	rs155243	16	0	55.41	9.78374608386754e-14
7894124	10921	RNPS1	rs155247	16	0	51.76	6.27165819350481e-13
7894124	10921	RNPS1	rs2238464	16	0	42.76	6.1884718614775e-11
7894124	10921	RNPS1	rs161427	16	0.000145137880986938	25.95	3.503754377819e-07
7894124	10921	RNPS1	rs150929	16	0.000145137880986938	25.95	3.503754377819e-07
7894124	10921	RNPS1	rs150925	16	0.000151157298063297	25.73	3.92675270330368e-07
7894124	10921	RNPS1	rs12597115	16	0.00618553408909468	14.79	0.000120171066371006
7894124	10921	RNPS1	rs11867129	16	0.0177724779394228	12.47	0.00041354009261757
7894124	10921	RNPS1	rs4787277	16	0.0177724779394228	12.47	0.00041354009261757
8156341	401541	CENPP	rs10992308	9	0	55.4	9.83364523647498e-14
8156341	401541	CENPP	rs10992312	9	0	55.4	9.83364523647498e-14
8156341	401541	CENPP	rs10992348	9	0	54.43	1.61084823479504e-13
8156341	401541	CENPP	rs7036459	9	0	51.61	6.7695898658847e-13
8156341	401541	CENPP	rs10119535	9	0	38.61	5.17530839307101e-10
8156341	401541	CENPP	rs1121978	9	0.000104712041884817	27.69	1.4239691548365e-07
8156341	401541	CENPP	rs13301537	9	0.000104712041884817	27.69	1.4239691548365e-07
8156341	401541	CENPP	rs968040	9	0.000287474332648871	22.13	2.54796634086821e-06
8156341	401541	CENPP	rs9299405	9	0.000287474332648871	22.13	2.54796634086821e-06
8156341	401541	CENPP	rs10118939	9	0.000287474332648871	22.13	2.54796634086821e-06
8156341	401541	CENPP	rs7865019	9	0.000287474332648871	22.13	2.54796634086821e-06
8156341	401541	CENPP	rs724102	9	0.000677514003734329	19.61	9.4970824327908e-06
8156341	401541	CENPP	rs10992393	9	0.000677514003734329	19.61	9.4970824327908e-06
8156341	401541	CENPP	rs10123342	9	0.000687450039968026	19.58	9.64738383042826e-06
8156341	401541	CENPP	rs3739606	9	0.000850955414012739	19.15	1.20837503157228e-05
8156341	401541	CENPP	rs10429459	9	0.000850955414012739	19.15	1.20837503157228e-05
8156341	401541	CENPP	rs10820964	9	0.0106661195458898	13.55	0.000232291423450961
8156341	401541	CENPP	rs10739927	9	0.0106661195458898	13.55	0.000232291423450961
8156341	401541	CENPP	rs7026361	9	0.0106661195458898	13.55	0.000232291423450961
8156341	401541	CENPP	rs10992322	9	0.0106661195458898	13.55	0.000232291423450961
8156341	401541	CENPP	rs8067	9	0.0106661195458898	13.55	0.000232291423450961
8156341	401541	CENPP	rs10116241	9	0.0106661195458898	13.55	0.000232291423450961
8156341	401541	CENPP	rs4744134	9	0.0106661195458898	13.55	0.000232291423450961
8156341	401541	CENPP	rs10761156	9	0.0234521085322001	11.83	0.000582839943179275
8156341	401541	CENPP	rs2147060	9	0.0263595245608499	11.58	0.000666649416127071
8156341	401541	CENPP	rs331380	9	0.0263595245608499	11.58	0.000666649416127071
8156341	401541	CENPP	rs9409664	9	0.026979991663193	11.52	0.000688513896645078
8156341	401541	CENPP	rs3174352	9	0.0273796459260793	11.48	0.000703491300047234
8156341	401541	CENPP	rs2296667	9	0.0300180433039294	11.27	0.000787697288027331
8156341	401541	CENPP	rs710163	9	0.0384479425573046	10.71	0.00106558029187233
8156341	401541	CENPP	rs331377	9	0.0390879181136904	10.67	0.00108887117634521
7942073	3508	IGHMBP2	rs622082	11	0	54.97	1.22383666429838e-13
7942073	3508	IGHMBP2	rs546382	11	0	54.97	1.22383666429838e-13
7942073	3508	IGHMBP2	rs619727	11	0	54.03	1.97451731371138e-13
7942073	3508	IGHMBP2	rs604524	11	0	54.03	1.97451731371138e-13
7942073	3508	IGHMBP2	rs660614	11	0	54.03	1.97451731371138e-13
7942073	3508	IGHMBP2	rs636049	11	0	54.03	1.97451731371138e-13
7942073	3508	IGHMBP2	rs629426	11	0	54.03	1.97451731371138e-13
7942073	3508	IGHMBP2	rs613084	11	0	47.93	4.41710949357032e-12
7942073	3508	IGHMBP2	rs7938117	11	0	47.08	6.8147540941686e-12
7942073	3508	IGHMBP2	rs679596	11	0	43.8	3.63705031275002e-11
7942073	3508	IGHMBP2	rs7131462	11	0	42.54	6.92514182692893e-11
7942073	3508	IGHMBP2	rs10896379	11	0	33.94	5.6838065618046e-09
7942073	3508	IGHMBP2	rs1249582	11	6.70690811535882e-05	29.19	6.56169923608057e-08
7942073	3508	IGHMBP2	rs10896396	11	0.000102622576966933	27.5	1.57094505615581e-07
7942073	3508	IGHMBP2	rs2846207	11	0.000141280353200883	25	5.73303143758387e-07
7942073	3508	IGHMBP2	rs10896390	11	0.000174044646235339	23.39	1.32264324512997e-06
7942073	3508	IGHMBP2	rs2846196	11	0.000200148257968866	23.05	1.57842508723738e-06
7942073	3508	IGHMBP2	rs10896389	11	0.000268551236749117	22.47	2.13451352772039e-06
7942073	3508	IGHMBP2	rs685320	11	0.000299625468164794	22.08	2.61520320524296e-06
7942073	3508	IGHMBP2	rs17612126	11	0.000455927051671732	20.84	4.99292269968594e-06
7942073	3508	IGHMBP2	rs6421653	11	0.000570310315907185	20.07	7.46586529038847e-06
7942073	3508	IGHMBP2	rs11228444	11	0.00116420082464225	18.61	1.60377076480288e-05
7942073	3508	IGHMBP2	rs10896380	11	0.0470359457866824	10.21	0.00139681173438781
7987526	90416	C15orf57	rs1044474	15	0	54.92	1.25537019208652e-13
7987526	90416	C15orf57	rs11630273	15	0	51.59	6.838903626051e-13
7987526	90416	C15orf57	rs10518697	15	0	50.98	9.33119018843151e-13
7987526	90416	C15orf57	rs7165509	15	0	50.98	9.33119018843151e-13
7987526	90416	C15orf57	rs603104	15	0	35.07	3.18063344332128e-09
7987526	90416	C15orf57	rs2289326	15	0	34.37	4.55693451887799e-09
7987526	90416	C15orf57	rs3803357	15	7.07213578500707e-05	29.81	4.76527689799223e-08
7987526	90416	C15orf57	rs11070275	15	6.82128240109141e-05	29.43	5.79732331442309e-08
7987526	90416	C15orf57	rs1869302	15	7.43955362678239e-05	28.27	1.05518721572293e-07
7987526	90416	C15orf57	rs7494968	15	7.43955362678239e-05	28.27	1.05518721572293e-07
7987526	90416	C15orf57	rs6582	15	0.000104651162790698	27.68	1.43134933430547e-07
7987526	90416	C15orf57	rs16970851	15	0.000147058823529412	26.62	2.47666652075822e-07
7987526	90416	C15orf57	rs3751653	15	0.000147058823529412	26.62	2.47666652075822e-07
7987526	90416	C15orf57	rs11858113	15	0.000147058823529412	26.62	2.47666652075822e-07
7987526	90416	C15orf57	rs11855334	15	0.000147058823529412	26.62	2.47666652075822e-07
7987526	90416	C15orf57	rs8041534	15	0.000147058823529412	26.62	2.47666652075822e-07
7987526	90416	C15orf57	rs2412544	15	0.000147058823529412	26.62	2.47666652075822e-07
7987526	90416	C15orf57	rs6492947	15	0.000143149284253579	26.41	2.76107322766399e-07
7987526	90416	C15orf57	rs8026605	15	0.000137120470127326	26.06	3.30970175755761e-07
7987526	90416	C15orf57	rs9972363	15	0.000501603966170895	20.47	6.05732637404157e-06
7987526	90416	C15orf57	rs9672313	15	0.00136692325635643	18.22	1.96801359436214e-05
7987526	90416	C15orf57	rs999197	15	0.00157298277425204	17.97	2.24414003636356e-05
7987526	90416	C15orf57	rs11857247	15	0.00327685719605288	16.2	5.69941162333185e-05
7987526	90416	C15orf57	rs8025458	15	0.00327685719605288	16.2	5.69941162333185e-05
7987526	90416	C15orf57	rs9806410	15	0.00327685719605288	16.2	5.69941162333185e-05
7987526	90416	C15orf57	rs12908114	15	0.00510968612892339	15.25	9.41767558985692e-05
7987526	90416	C15orf57	rs11070279	15	0.00510968612892339	15.25	9.41767558985692e-05
7987526	90416	C15orf57	rs733299	15	0.0334796905222437	11.03	0.000896491477678826
8110755	10723	SLC12A7	rs6894574	5	0	54.59	1.48489305721048e-13
8110755	10723	SLC12A7	rs4580814	5	0	54.42	1.61906635950981e-13
8110755	10723	SLC12A7	rs13171076	5	0	46.2	1.06776980607852e-11
8110755	10723	SLC12A7	rs6879835	5	0	43.38	4.50771966993562e-11
8110755	10723	SLC12A7	rs4975593	5	0	34.06	5.34385675080586e-09
8110755	10723	SLC12A7	rs4285270	5	0.000284031866989955	22.22	2.43127977346499e-06
8079598	51385	ZNF589	rs1045482	3	0	54.55	1.51542649131787e-13
8079598	51385	ZNF589	rs745116	3	0	47.38	5.84762819242552e-12
8079598	51385	ZNF589	rs13059037	3	0	47.38	5.84762819242552e-12
8079598	51385	ZNF589	rs11710861	3	0	47.38	5.84762819242552e-12
8079598	51385	ZNF589	rs13068265	3	0	47.38	5.84762819242552e-12
8079598	51385	ZNF589	rs11709691	3	0	47.38	5.84762819242552e-12
8079598	51385	ZNF589	rs11718329	3	0	47.38	5.84762819242552e-12
8079598	51385	ZNF589	rs3937	3	0	47.38	5.84762819242552e-12
8079598	51385	ZNF589	rs3197223	3	0	44.03	3.23381279858153e-11
8079598	51385	ZNF589	rs4479622	3	0	44.03	3.23381279858153e-11
8079598	51385	ZNF589	rs13085251	3	0	44.03	3.23381279858153e-11
8079598	51385	ZNF589	rs11706277	3	0	44.03	3.23381279858153e-11
8079598	51385	ZNF589	rs11718350	3	0	44.03	3.23381279858153e-11
8079598	51385	ZNF589	rs11716371	3	0	44.03	3.23381279858153e-11
8079598	51385	ZNF589	rs11710257	3	0	44.03	3.23381279858153e-11
8079598	51385	ZNF589	rs7617773	3	0	33.03	9.07477523639614e-09
8079598	51385	ZNF589	rs12496784	3	0	32.53	1.17366738856635e-08
8079598	51385	ZNF589	rs6779517	3	0.000168646991184362	23.53	1.2298114964076e-06
8058147	53938	PPIL3	rs7606251	2	0	54.46	1.58644344838677e-13
8058147	53938	PPIL3	rs11894842	2	0	48.33	3.60199240522043e-12
8058147	53938	PPIL3	rs4381763	2	0	44.51	2.53061317102324e-11
8058147	53938	PPIL3	rs13384245	2	0	42.59	6.75036119709957e-11
8058147	53938	PPIL3	rs10204787	2	0	42.59	6.75036119709957e-11
8058147	53938	PPIL3	rs7562391	2	4.65477114041893e-05	30.69	3.02721165595991e-08
8058147	53938	PPIL3	rs17467707	2	0.00438241451500349	15.58	7.90867233879211e-05
8058147	53938	PPIL3	rs4035021	2	0.0154952274699393	12.77	0.000352222836757016
8058147	53938	PPIL3	rs12465952	2	0.0470359457866824	10.21	0.00139681173438781
7899394	9473	THEMIS2	rs6565	1	0	54.3	1.72101822450429e-13
7899394	9473	THEMIS2	rs7356	1	0	54.3	1.72101822450429e-13
7899394	9473	THEMIS2	rs2474470	1	0	54.3	1.72101822450429e-13
7899394	9473	THEMIS2	rs6564	1	0	53.67	2.37157105908941e-13
7899394	9473	THEMIS2	rs6676158	1	0	41.16	1.40263803080484e-10
7899394	9473	THEMIS2	rs4253940	1	0	41.16	1.40263803080484e-10
7899394	9473	THEMIS2	rs17257252	1	0	35.76	2.23183438831468e-09
7899394	9473	THEMIS2	rs3766400	1	4.6875e-05	30.79	2.875156807653e-08
7899394	9473	THEMIS2	rs3766398	1	5.79710144927536e-05	30.01	4.29823964419823e-08
7899394	9473	THEMIS2	rs10902678	1	0.000143218197135636	24.45	7.62635120947201e-07
7899394	9473	THEMIS2	rs11247703	1	0.000721757322175732	19.46	1.02728583053231e-05
7899394	9473	THEMIS2	rs4908379	1	0.00193644700362551	17.43	2.98084046328019e-05
7899394	9473	THEMIS2	rs1467465	1	0.00545394300861498	15.08	0.000103049328255722
7899394	9473	THEMIS2	rs3813805	1	0.0148332704165094	12.88	0.000332112239392178
7899394	9473	THEMIS2	rs3737807	1	0.0165270336093522	12.63	0.000379605176686869
7899394	9473	THEMIS2	rs3813803	1	0.0337700173644607	11.01	0.000906216460696645
8155250	9380	GRHPR	rs7856656	9	0	54.14	1.86701628377065e-13
8155250	9380	GRHPR	rs1571234	9	0.00227574750830565	17.16	3.43595760286656e-05
8155250	9380	GRHPR	rs7867764	9	0.00404398722951401	15.74	7.26710774543231e-05
8155250	9380	GRHPR	rs17502738	9	0.00404398722951401	15.74	7.26710774543231e-05
8155250	9380	GRHPR	rs10973340	9	0.00438241451500349	15.58	7.90867233879211e-05
8155250	9380	GRHPR	rs765567	9	0.0172438672438672	12.54	0.000398332301207575
8033754	10781	ZNF266	rs10401135	19	0	53.96	2.04612985219786e-13
8033754	10781	ZNF266	rs10418104	19	0	53.96	2.04612985219786e-13
8033754	10781	ZNF266	rs7253373	19	0	53.96	2.04612985219786e-13
8033754	10781	ZNF266	rs2217652	19	0	53.96	2.04612985219786e-13
8033754	10781	ZNF266	rs3826783	19	0	53.96	2.04612985219786e-13
8033754	10781	ZNF266	rs6512110	19	0	53.96	2.04612985219786e-13
8033754	10781	ZNF266	rs10515	19	0	53.96	2.04612985219786e-13
8033754	10781	ZNF266	rs2241356	19	0	53.96	2.04612985219786e-13
8033754	10781	ZNF266	rs11880207	19	0	53.96	2.04612985219786e-13
8033754	10781	ZNF266	rs10411141	19	0	53.96	2.04612985219786e-13
8033754	10781	ZNF266	rs10404721	19	0	53	3.33548366405788e-13
8033754	10781	ZNF266	rs10415281	19	0	40.6	1.86806663951116e-10
8033754	10781	ZNF266	rs6512047	19	0	38.56	5.30960234198589e-10
8033754	10781	ZNF266	rs2278406	19	0	38.31	6.0352577163634e-10
8033754	10781	ZNF266	rs11669128	19	0	38.28	6.12875758136835e-10
8033754	10781	ZNF266	rs1865040	19	0	37.93	7.33289420231976e-10
8033754	10781	ZNF266	rs10411146	19	0	37.69	8.29285978116185e-10
8033754	10781	ZNF266	rs4804108	19	0.000146596858638743	26.61	2.4895186031467e-07
8033754	10781	ZNF266	rs4804109	19	0.000146596858638743	26.61	2.4895186031467e-07
8033754	10781	ZNF266	rs4133457	19	0.000143433437920215	25.18	5.22209495933855e-07
8033754	10781	ZNF266	rs7257399	19	0.000143433437920215	25.18	5.22209495933855e-07
8033754	10781	ZNF266	rs10854157	19	0.000143433437920215	25.18	5.22209495933855e-07
8033754	10781	ZNF266	rs11666253	19	0.000143218197135636	24.45	7.62635120947201e-07
8138258	221806	VWDE	rs17444259	7	0	53.5	2.58592832641162e-13
8138258	221806	VWDE	rs6968277	7	0	53.37	2.76284024155797e-13
8138258	221806	VWDE	rs1595802	7	0	45.2	1.77905086479473e-11
8138258	221806	VWDE	rs2033871	7	0	41.41	1.23424388638695e-10
8138258	221806	VWDE	rs2216050	7	0	39.47	3.33138216245518e-10
8138258	221806	VWDE	rs10262667	7	0	37.51	9.09455087636081e-10
8138258	221806	VWDE	rs847901	7	0	37.09	1.12800722346008e-09
8138258	221806	VWDE	rs17544637	7	3.3698399326032e-05	31.57	1.92378756127528e-08
8138258	221806	VWDE	rs920428	7	4.3827611395179e-05	30.09	4.12452589254053e-08
8138258	221806	VWDE	rs17542243	7	4.3827611395179e-05	30.09	4.12452589254053e-08
8138258	221806	VWDE	rs1371607	7	6.28535512256442e-05	28.41	9.81569790649994e-08
8138258	221806	VWDE	rs10270931	7	0.000106320141760189	27.8	1.34526111748666e-07
8138258	221806	VWDE	rs848011	7	0.000106320141760189	27.8	1.34526111748666e-07
8138258	221806	VWDE	rs1550390	7	0.000111358574610245	27.26	1.77852899403464e-07
8138258	221806	VWDE	rs848013	7	0.000144312393887946	24.51	7.39251656867743e-07
8138258	221806	VWDE	rs7808979	7	0.000218978102189781	22.89	1.7154198526834e-06
8138258	221806	VWDE	rs6949562	7	0.000249732429539779	22.58	2.01572112398219e-06
8138258	221806	VWDE	rs1440024	7	0.000669882100750268	19.66	9.25178607997454e-06
8138258	221806	VWDE	rs6954047	7	0.000819882141942096	19.22	1.16486573671996e-05
8138258	221806	VWDE	rs12699367	7	0.00161652447238437	17.91	2.31600990441062e-05
8138258	221806	VWDE	rs10225421	7	0.00174906613931004	17.71	2.57270567339957e-05
8138258	221806	VWDE	rs17165942	7	0.00198343597366745	17.39	3.04423405346557e-05
8138258	221806	VWDE	rs12669338	7	0.00237997537956504	17.04	3.66006121971753e-05
8138258	221806	VWDE	rs1060700	7	0.00525576730190572	15.17	9.82520508449788e-05
8138258	221806	VWDE	rs847914	7	0.00654385136199024	14.66	0.000128749747711223
8138258	221806	VWDE	rs3815528	7	0.00741460452406255	14.35	0.000151779695065757
8138258	221806	VWDE	rs6460929	7	0.00741460452406255	14.35	0.000151779695065757
8138258	221806	VWDE	rs2192828	7	0.00741460452406255	14.35	0.000151779695065757
8138258	221806	VWDE	rs7795828	7	0.0131335927367056	13.13	0.000290604773230187
8138258	221806	VWDE	rs2302632	7	0.0156621738592803	12.75	0.000356009163215547
8138258	221806	VWDE	rs14978	7	0.0156621738592803	12.75	0.000356009163215547
8138258	221806	VWDE	rs1371608	7	0.0190201122544434	12.31	0.000450537972796575
8138258	221806	VWDE	rs6460939	7	0.0190201122544434	12.31	0.000450537972796575
8138258	221806	VWDE	rs17166119	7	0.0407984175508002	10.57	0.00114937726358784
8138258	221806	VWDE	rs10234185	7	0.0470359457866824	10.21	0.00139681173438781
8044605	654433	PAX8-AS1	rs4849179	2	0	53.3	2.86306542999513e-13
8044605	654433	PAX8-AS1	rs7589901	2	0	53.3	2.86306542999513e-13
8044605	654433	PAX8-AS1	rs895412	2	0	33.44	7.34967026401081e-09
8044605	654433	PAX8-AS1	rs1110839	2	4.3956043956044e-05	30.12	4.06121205006226e-08
8044605	654433	PAX8-AS1	rs902696	2	4.3827611395179e-05	30.09	4.12452589254053e-08
8044605	654433	PAX8-AS1	rs2276561	2	4.3827611395179e-05	30.09	4.12452589254053e-08
8044605	654433	PAX8-AS1	rs1015754	2	0.000146290491118077	26.59	2.51542366222983e-07
8044605	654433	PAX8-AS1	rs2863242	2	0.000142159040426477	25.04	5.61532227030078e-07
8044605	654433	PAX8-AS1	rs11691437	2	0.000144865786109928	24.54	7.27830893007118e-07
8044605	654433	PAX8-AS1	rs11123169	2	0.000462323626538577	20.71	5.34362071933925e-06
8044605	654433	PAX8-AS1	rs4848320	2	0.000973429351874845	18.89	1.38476670978214e-05
8044605	654433	PAX8-AS1	rs2863244	2	0.00117760617760618	18.56	1.64639238348911e-05
8044605	654433	PAX8-AS1	rs6734610	2	0.00578305415514718	14.94	0.000110984737479153
8044605	654433	PAX8-AS1	rs10209795	2	0.00836833602584814	14.08	0.000175196810385767
8044605	654433	PAX8-AS1	rs4848323	2	0.0130200468627961	13.15	0.000287519243401653
8044605	654433	PAX8-AS1	rs13388160	2	0.0208401268115942	12.09	0.000506929743046445
8044605	654433	PAX8-AS1	rs10864913	2	0.0256443926718204	11.63	0.000648965547607567
8155747	138255	C9orf135	rs7866489	9	0	53.25	2.93687468562875e-13
8155747	138255	C9orf135	rs10521434	9	0	53.25	2.93687468562875e-13
8155747	138255	C9orf135	rs17517599	9	0	41.36	1.26622045806623e-10
8155747	138255	C9orf135	rs9314727	9	0.000550405561993047	20.37	6.38225317213909e-06
8155747	138255	C9orf135	rs4439190	9	0.00246235246235246	16.97	3.79751476922777e-05
8155747	138255	C9orf135	rs10511972	9	0.00340244353942984	16.13	5.91397730727361e-05
8155747	138255	C9orf135	rs1330239	9	0.0267740248875876	11.54	0.00068114640106556
8155747	138255	C9orf135	rs12685383	9	0.0267740248875876	11.54	0.00068114640106556
7896091	8665	EIF3F	rs4559682	11	0	53.21	2.99729064914856e-13
7896091	8665	EIF3F	rs12786251	11	0.000142081069786878	24.37	7.94970911414065e-07
7896091	8665	EIF3F	rs7941782	11	0.000485207100591716	20.6	5.65961142756942e-06
7896091	8665	EIF3F	rs11041706	11	0.000721757322175732	19.46	1.02728583053231e-05
7896091	8665	EIF3F	rs11041699	11	0.0013173933427098	18.29	1.8970036620574e-05
7896091	8665	EIF3F	rs4758038	11	0.0048220670866678	15.35	8.93209278983788e-05
7896091	8665	EIF3F	rs4304763	11	0.00514054872917017	15.23	9.51793512722262e-05
7896091	8665	EIF3F	rs4758037	11	0.00733028919330289	14.37	0.00015017596766537
7896091	8665	EIF3F	rs11605132	11	0.00733028919330289	14.37	0.00015017596766537
7896091	8665	EIF3F	rs2136907	11	0.00747159521284654	14.33	0.000153400669401585
7896091	8665	EIF3F	rs2360838	11	0.008953421506613	13.93	0.00018974572293276
7896091	8665	EIF3F	rs1079467	11	0.0107981476436938	13.52	0.000236034416529349
7896091	8665	EIF3F	rs12275353	11	0.0129491525423729	13.16	0.000285988884782385
7896091	8665	EIF3F	rs11041740	11	0.0307899692734662	11.21	0.000813577196899886
8140144	155368	WBSCR27	rs13223593	7	0	52.85	3.60018668778611e-13
8140144	155368	WBSCR27	rs6949053	7	0	52.85	3.60018668778611e-13
8140144	155368	WBSCR27	rs11770024	7	0	49.2	2.31150705992096e-12
8140144	155368	WBSCR27	rs11767129	7	0	49.2	2.31150705992096e-12
8140144	155368	WBSCR27	rs4255023	7	0	48.75	2.90758556434241e-12
8140144	155368	WBSCR27	rs8629	7	0	48.75	2.90758556434241e-12
8140144	155368	WBSCR27	rs1127155	7	0	48.75	2.90758556434241e-12
8140144	155368	WBSCR27	rs9691413	7	0	48.75	2.90758556434241e-12
8140144	155368	WBSCR27	rs6968360	7	0	48.75	2.90758556434241e-12
8140144	155368	WBSCR27	rs13232536	7	0	43.59	4.0490280277869e-11
8140144	155368	WBSCR27	rs10232827	7	0	43.3	4.69583513966479e-11
8140144	155368	WBSCR27	rs6460055	7	0	43.3	4.69583513966479e-11
8140144	155368	WBSCR27	rs7796838	7	0	41.22	1.3602359010279e-10
8140144	155368	WBSCR27	rs7455225	7	0	34.37	4.55693451887799e-09
8140144	155368	WBSCR27	rs13244770	7	6.93000693000693e-05	29.61	5.28316739545418e-08
8140144	155368	WBSCR27	rs11767926	7	6.93000693000693e-05	29.61	5.28316739545418e-08
8140144	155368	WBSCR27	rs12536661	7	0.000111111111111111	27.23	1.80633993745543e-07
8140144	155368	WBSCR27	rs9647713	7	0.000144478844169247	26.53	2.59477132569628e-07
8140144	155368	WBSCR27	rs11763011	7	0.000150375939849624	25.67	4.05075458895044e-07
8140144	155368	WBSCR27	rs6460052	7	0.00552088492653129	15.05	0.000104700256636431
8140144	155368	WBSCR27	rs10266412	7	0.00552088492653129	15.05	0.000104700256636431
8140144	155368	WBSCR27	rs11764572	7	0.00552088492653129	15.05	0.000104700256636431
8140144	155368	WBSCR27	rs11979807	7	0.00552088492653129	15.05	0.000104700256636431
8140144	155368	WBSCR27	rs4484568	7	0.00552088492653129	15.05	0.000104700256636431
8140144	155368	WBSCR27	rs4131376	7	0.00552088492653129	15.05	0.000104700256636431
8140144	155368	WBSCR27	rs6979031	7	0.00552088492653129	15.05	0.000104700256636431
7984227	348094	ANKDD1A	rs1043697	15	0	52.82	3.65559822762309e-13
7984227	348094	ANKDD1A	rs832884	15	0	51.63	6.70097908453486e-13
7984227	348094	ANKDD1A	rs1719288	15	0	46.58	8.79533634766796e-12
7984227	348094	ANKDD1A	rs4777615	15	0	45.67	1.39949820678158e-11
7984227	348094	ANKDD1A	rs1872592	15	0	44.38	2.70435838339894e-11
7984227	348094	ANKDD1A	rs2200490	15	4.63678516228748e-05	30.66	3.07438012371131e-08
7984227	348094	ANKDD1A	rs936867	15	4.63678516228748e-05	30.66	3.07438012371131e-08
7984227	348094	ANKDD1A	rs12437824	15	0.000145785876993166	25.37	4.73220497774665e-07
7984227	348094	ANKDD1A	rs3743046	15	0.000137812230835487	24.68	6.76829151686393e-07
7984227	348094	ANKDD1A	rs4287512	15	0.000144189991518236	24.5	7.43098372341413e-07
7984227	348094	ANKDD1A	rs832882	15	0.000382205513784461	21.13	4.29156760005715e-06
7984227	348094	ANKDD1A	rs2056497	15	0.0486808439940189	10.13	0.00145875407641659
8142143	10466	COG5	rs34325395	7	0	52.68	3.92568420172011e-13
8142143	10466	COG5	rs2807	7	0	48.92	2.66618174865518e-12
8142143	10466	COG5	rs2712230	7	0	48.92	2.66618174865518e-12
8142143	10466	COG5	rs2301801	7	0	47.68	5.01784660742779e-12
8142143	10466	COG5	rs982447	7	0	47.68	5.01784660742779e-12
8142143	10466	COG5	rs4727684	7	0	43.08	5.25466709484247e-11
8142143	10466	COG5	rs2107713	7	0	43.08	5.25466709484247e-11
8142143	10466	COG5	rs4727681	7	0	42.43	7.32577030147375e-11
8142143	10466	COG5	rs1015411	7	0	42.43	7.32577030147375e-11
8142143	10466	COG5	rs2712201	7	0	42.43	7.32577030147375e-11
8142143	10466	COG5	rs10267907	7	0	42.43	7.32577030147375e-11
8142143	10466	COG5	rs2253146	7	0	42.43	7.32577030147375e-11
8142143	10466	COG5	rs2237677	7	0	42.43	7.32577030147375e-11
8142143	10466	COG5	rs10276604	7	0	42.43	7.32577030147375e-11
8142143	10466	COG5	rs10258385	7	0	41.62	1.108534248977e-10
8142143	10466	COG5	rs11977187	7	0	40.17	2.32795903822997e-10
8142143	10466	COG5	rs10273733	7	0	39.97	2.57893420698707e-10
8142143	10466	COG5	rs2808	7	0	39.97	2.57893420698707e-10
8142143	10466	COG5	rs2248465	7	0	39.49	3.29743681006985e-10
8142143	10466	COG5	rs2712228	7	0	36.36	1.6403540888496e-09
8142143	10466	COG5	rs7785962	7	0.000571268552226267	20.09	7.38819702387491e-06
8142143	10466	COG5	rs2712197	7	0.00920472328923033	13.86	0.00019694590733498
8142143	10466	COG5	rs12705406	7	0.0216886013830025	12	0.00053200550513925
8142143	10466	COG5	rs763386	7	0.0217873857811455	11.99	0.000534867898538342
8142143	10466	COG5	rs7794965	7	0.0273796459260793	11.48	0.000703491300047234
8142143	10466	COG5	rs17349904	7	0.0273796459260793	11.48	0.000703491300047234
8142143	10466	COG5	rs1548524	7	0.0273796459260793	11.48	0.000703491300047234
8142143	10466	COG5	rs7783181	7	0.0273796459260793	11.48	0.000703491300047234
8142143	10466	COG5	rs12538769	7	0.0273796459260793	11.48	0.000703491300047234
8142143	10466	COG5	rs10276321	7	0.0280516287645974	11.42	0.000726576953246649
8142143	10466	COG5	rs11767623	7	0.0306720937158741	11.22	0.000809204950151468
8142143	10466	COG5	rs257372	7	0.0306720937158741	11.22	0.000809204950151468
8142143	10466	COG5	rs257377	7	0.0306720937158741	11.22	0.000809204950151468
8142143	10466	COG5	rs257387	7	0.0306720937158741	11.22	0.000809204950151468
8142143	10466	COG5	rs12537785	7	0.0355500852111343	10.89	0.000966848284767554
8031387	9437	NCR1	rs7249884	19	0	52.56	4.17302500095587e-13
8031387	9437	NCR1	rs3865507	19	0	35.3	2.82632058015935e-09
8031387	9437	NCR1	rs3826878	19	0	35.3	2.82632058015935e-09
8031387	9437	NCR1	rs4806608	19	0.00371029224904701	15.97	6.43542517660351e-05
8031387	9437	NCR1	rs269918	19	0.0341659472422062	10.98	0.000921004299320653
8031387	9437	NCR1	rs269919	19	0.0443940319343862	10.38	0.00127387694652264
8078784	9942	XYLB	rs7373930	3	0	52.54	4.21573878717409e-13
8078784	9942	XYLB	rs6599203	3	0	52.54	4.21573878717409e-13
8078784	9942	XYLB	rs2186457	3	0	33.42	7.4256401598324e-09
8078784	9942	XYLB	rs2070988	3	0	33.38	7.5799475290561e-09
8078784	9942	XYLB	rs13085153	3	4.44115470022206e-05	30.18	3.93749038297716e-08
8078784	9942	XYLB	rs2268755	3	4.44115470022206e-05	30.18	3.93749038297716e-08
8078784	9942	XYLB	rs7374458	3	4.44115470022206e-05	30.18	3.93749038297716e-08
8078784	9942	XYLB	rs2300669	3	4.44115470022206e-05	30.18	3.93749038297716e-08
8078784	9942	XYLB	rs2070489	3	6.63129973474801e-05	29.09	6.90926996403453e-08
8078784	9942	XYLB	rs564242	3	6.48508430609598e-05	28.82	7.94266739836411e-08
8078784	9942	XYLB	rs7373805	3	0.000162224797219003	23.63	1.16753050131601e-06
8078784	9942	XYLB	rs13074025	3	0.000162224797219003	23.63	1.16753050131601e-06
8078784	9942	XYLB	rs1046048	3	0.000162224797219003	23.63	1.16753050131601e-06
8078784	9942	XYLB	rs1058945	3	0.000162224797219003	23.63	1.16753050131601e-06
8078784	9942	XYLB	rs1002675	3	0.00021978021978022	22.92	1.6888546539755e-06
8078784	9942	XYLB	rs4147025	3	0.000273588214661522	22.36	2.26033012110679e-06
8078784	9942	XYLB	rs196376	3	0.000722702278083268	19.47	1.02192153965749e-05
8078784	9942	XYLB	rs2298421	3	0.00170487424883152	17.82	2.42817473247548e-05
8078784	9942	XYLB	rs11710235	3	0.0024969696969697	16.91	3.91945548233263e-05
8078784	9942	XYLB	rs151618	3	0.00507518161851664	15.26	9.36794503364313e-05
8078784	9942	XYLB	rs2298419	3	0.00797915115413254	14.19	0.000165246379252446
8078784	9942	XYLB	rs169045	3	0.0088952985289876	13.95	0.00018773765577684
8078784	9942	XYLB	rs11706270	3	0.0350527616693602	10.92	0.000951316092998656
8078784	9942	XYLB	rs2011	3	0.0366411358116944	10.81	0.0010095330253805
7958000	56994	CHPT1	rs2695284	12	0	52.46	4.39101393343343e-13
7958000	56994	CHPT1	rs2559854	12	0	52.46	4.39101393343343e-13
7958000	56994	CHPT1	rs1124605	12	6.77506775067751e-05	29.38	5.94884227286155e-08
7958000	56994	CHPT1	rs10778143	12	0.000483005366726297	20.66	5.48499620536185e-06
7958000	56994	CHPT1	rs10860794	12	0.00219103477167993	17.24	3.29426868034101e-05
7958000	56994	CHPT1	rs11110949	12	0.00525576730190572	15.17	9.82520508449788e-05
7958000	56994	CHPT1	rs764291	12	0.00525576730190572	15.17	9.82520508449788e-05
7958000	56994	CHPT1	rs3794278	12	0.0215791824882734	12.01	0.000529158574455661
7958000	56994	CHPT1	rs6539009	12	0.0336243360695316	11.02	0.000901340709885162
7958000	56994	CHPT1	rs7980436	12	0.0355500852111343	10.89	0.000966848284767554
7958000	56994	CHPT1	rs1024587	12	0.0399819151822045	10.61	0.00112477689612989
7958000	56994	CHPT1	rs10860784	12	0.0399819151822045	10.61	0.00112477689612989
7958000	56994	CHPT1	rs10860790	12	0.0439751444074917	10.4	0.00126015313761034
7923837	148811	PM20D1	rs708727	1	0	52.26	4.86177306840068e-13
7923837	148811	PM20D1	rs823154	1	0	51.71	6.43342413599506e-13
7923837	148811	PM20D1	rs823082	1	0	45.49	1.53420123986071e-11
7923837	148811	PM20D1	rs1361754	1	0	45.49	1.53420123986071e-11
7923837	148811	PM20D1	rs823088	1	0	36.07	1.90354976821587e-09
7923837	148811	PM20D1	rs960603	1	0	35.3	2.82632058015935e-09
7923837	148811	PM20D1	rs7555534	1	0.00014449638759031	24.52	7.35424907697917e-07
7923837	148811	PM20D1	rs708723	1	0.000159936025589764	23.97	9.78485280392765e-07
7923837	148811	PM20D1	rs7415921	1	0.000163233579479207	23.69	1.13169050346115e-06
7923837	148811	PM20D1	rs1342062	1	0.000174838464462182	23.43	1.29542498653827e-06
7923837	148811	PM20D1	rs6673820	1	0.000174044646235339	23.39	1.32264324512997e-06
7923837	148811	PM20D1	rs954206	1	0.000244252873563218	22.67	1.92347629041238e-06
7923837	148811	PM20D1	rs823114	1	0.000250268144440472	22.6	1.99484606297722e-06
7923837	148811	PM20D1	rs1104899	1	0.000669882100750268	19.66	9.25178607997454e-06
7923837	148811	PM20D1	rs12047830	1	0.00111192392099488	18.7	1.52982487216167e-05
7923837	148811	PM20D1	rs17433088	1	0.00142099192618224	18.14	2.05244396063452e-05
7923837	148811	PM20D1	rs6679073	1	0.00151563569961196	18.03	2.17451058507119e-05
7923837	148811	PM20D1	rs4077469	1	0.00227574750830565	17.16	3.43595760286656e-05
7923837	148811	PM20D1	rs1874361	1	0.00262145548284751	16.75	4.26422647459538e-05
7923837	148811	PM20D1	rs4951271	1	0.00902994698380857	13.91	0.000191775428053352
7923837	148811	PM20D1	rs7522056	1	0.00981797815737889	13.73	0.000211056170604097
7923837	148811	PM20D1	rs7517009	1	0.0125636984502233	13.22	0.00027697761801865
7923837	148811	PM20D1	rs10900524	1	0.01956536816553	12.24	0.00046775829181048
7923837	148811	PM20D1	rs12565968	1	0.01956536816553	12.24	0.00046775829181048
7923837	148811	PM20D1	rs823144	1	0.0288326729655593	11.36	0.000750428244841853
8004940	56985	ADPRM	rs9898817	17	0	52.23	4.93661682575505e-13
8004940	56985	ADPRM	rs406446	17	0	52.23	4.93661682575505e-13
8004940	56985	ADPRM	rs411511	17	0	52.23	4.93661682575505e-13
8004940	56985	ADPRM	rs440655	17	0	52.23	4.93661682575505e-13
8004940	56985	ADPRM	rs2662959	17	0	43.28	4.74407922798367e-11
8004940	56985	ADPRM	rs17816912	17	0.0277127549969091	11.45	0.000714939996695097
7992744	84256	FLYWCH1	rs9928222	16	0	51.55	6.97966898842302e-13
7992744	84256	FLYWCH1	rs734138	16	4.6189376443418e-05	30.61	3.15463611908856e-08
7992744	84256	FLYWCH1	rs4785919	16	0.000467205750224618	20.69	5.39972667938662e-06
7992744	84256	FLYWCH1	rs4786358	16	0.00141040462427746	18.16	2.03100116783891e-05
7992744	84256	FLYWCH1	rs4786352	16	0.00166964285714286	17.85	2.39019269238804e-05
7992744	84256	FLYWCH1	rs17136161	16	0.00438241451500349	15.58	7.90867233879211e-05
7992744	84256	FLYWCH1	rs11561585	16	0.00438241451500349	15.58	7.90867233879211e-05
7992744	84256	FLYWCH1	rs757276	16	0.00488277268093782	15.32	9.07506154798774e-05
7992744	84256	FLYWCH1	rs9933986	16	0.012835859905907	13.18	0.000282952756437626
7992744	84256	FLYWCH1	rs6500743	16	0.0311322060713933	11.19	0.000822393451581314
7992744	84256	FLYWCH1	rs17603186	16	0.0376882467352042	10.75	0.00104279319090085
8152962	23639	LRRC6	rs11988034	8	0	51.54	7.01531104288214e-13
8152962	23639	LRRC6	rs1048490	8	0	51.54	7.01531104288214e-13
8152962	23639	LRRC6	rs10216529	8	0	51.54	7.01531104288214e-13
8152962	23639	LRRC6	rs3909640	8	0	44.16	3.02601966541858e-11
8152962	23639	LRRC6	rs11996730	8	0.000145322434150772	25.34	4.806376233253e-07
8152962	23639	LRRC6	rs11780202	8	0.000267888614733874	22.41	2.20224392724438e-06
8152962	23639	LRRC6	rs4736424	8	0.000267888614733874	22.41	2.20224392724438e-06
8152962	23639	LRRC6	rs3843562	8	0.000332336324360253	21.74	3.12213037158494e-06
8152962	23639	LRRC6	rs2052701	8	0.000332336324360253	21.74	3.12213037158494e-06
8152962	23639	LRRC6	rs7464815	8	0.000555237550085862	20.27	6.72467882868178e-06
8152962	23639	LRRC6	rs4480107	8	0.000570138300874965	20.15	7.16002475256489e-06
8152962	23639	LRRC6	rs2739024	8	0.000697305863708399	19.53	9.90321262136001e-06
8152962	23639	LRRC6	rs2272681	8	0.00767655473573257	14.28	0.000157529793295111
8152962	23639	LRRC6	rs2293979	8	0.00767655473573257	14.28	0.000157529793295111
8152962	23639	LRRC6	rs2357508	8	0.0107543309234757	13.53	0.000234780046924878
8152962	23639	LRRC6	rs2280871	8	0.0109879387450874	13.49	0.00023983819554883
8152962	23639	LRRC6	rs7004199	8	0.0144390985059509	12.93	0.000323357782926065
8152962	23639	LRRC6	rs10283307	8	0.0148332704165094	12.88	0.000332112239392178
8152962	23639	LRRC6	rs1425706	8	0.0269019525947583	11.53	0.000684820140778964
8152962	23639	LRRC6	rs2467970	8	0.0269019525947583	11.53	0.000684820140778964
8152962	23639	LRRC6	rs2467979	8	0.0269019525947583	11.53	0.000684820140778964
8153430	93100	NAPRT	rs1809148	8	0	51.42	7.45749178601046e-13
8153430	93100	NAPRT	rs10282929	8	0	39.14	3.94478581070646e-10
8153430	93100	NAPRT	rs4874156	8	1.7286084701815e-05	31.87	1.64843558414539e-08
8153430	93100	NAPRT	rs1062391	8	0.000268836222143615	22.49	2.11240428269702e-06
8153430	93100	NAPRT	rs4873814	8	0.000457280385078219	20.74	5.26055688496265e-06
8153430	93100	NAPRT	rs4874159	8	0.000686900958466454	19.57	9.69801319082772e-06
8153430	93100	NAPRT	rs3812448	8	0.000686900958466454	19.57	9.69801319082772e-06
8153430	93100	NAPRT	rs12677473	8	0.00432025227750526	15.62	7.74312620043824e-05
8153430	93100	NAPRT	rs11549789	8	0.0054004652708541	15.11	0.000101424595918915
8153430	93100	NAPRT	rs4873815	8	0.0138916634652324	13.02	0.000308181815531849
8153430	93100	NAPRT	rs3750203	8	0.0138916634652324	13.02	0.000308181815531849
7941444	1521	CTSW	rs583887	11	0	51.08	8.86772124371631e-13
7941444	1521	CTSW	rs687672	11	0	51.08	8.86772124371631e-13
7941444	1521	CTSW	rs568617	11	0	51.08	8.86772124371631e-13
7941444	1521	CTSW	rs656980	11	0	51.08	8.86772124371631e-13
7941444	1521	CTSW	rs622614	11	0	49.79	1.71113866306619e-12
7941444	1521	CTSW	rs10791830	11	0	47.43	5.70035800506816e-12
7941444	1521	CTSW	rs2231884	11	0	40.61	1.85853084101988e-10
7941444	1521	CTSW	rs7940691	11	0	34.71	3.82660890351413e-09
7941444	1521	CTSW	rs11227332	11	0.00010989010989011	27.06	1.97237243674176e-07
7941444	1521	CTSW	rs10896050	11	0.00014021031547321	26.22	3.04650923139723e-07
7941444	1521	CTSW	rs614520	11	0.000502189781021898	20.48	6.02576115176209e-06
7941444	1521	CTSW	rs7102454	11	0.00183589521541459	17.54	2.81326440892637e-05
7941444	1521	CTSW	rs501630	11	0.00279033515198753	16.6	4.61510214005292e-05
7941444	1521	CTSW	rs11227306	11	0.0037388939256573	15.96	6.46951073530494e-05
7941444	1521	CTSW	rs470192	11	0.021488528259653	12.02	0.000526327021975265
7941444	1521	CTSW	rs491973	11	0.021488528259653	12.02	0.000526327021975265
7941444	1521	CTSW	rs570387	11	0.0295737373737374	11.31	0.000770907723704568
7941444	1521	CTSW	rs550435	11	0.0303356908058572	11.24	0.000800531560802274
7941444	1521	CTSW	rs635375	11	0.0317002655128331	11.15	0.000840316731910356
7941444	1521	CTSW	rs13817	11	0.0317002655128331	11.15	0.000840316731910356
7941444	1521	CTSW	rs659857	11	0.0317002655128331	11.15	0.000840316731910356
7941444	1521	CTSW	rs648732	11	0.0317002655128331	11.15	0.000840316731910356
7941444	1521	CTSW	rs630303	11	0.0317002655128331	11.15	0.000840316731910356
7941444	1521	CTSW	rs558114	11	0.0317002655128331	11.15	0.000840316731910356
7941444	1521	CTSW	rs11227302	11	0.0319286204529856	11.13	0.000849425913926046
7939087	120534	ARL14EP	rs1856142	11	0	51.02	9.14296262908894e-13
7939087	120534	ARL14EP	rs2183848	11	0	48.01	4.24050886600255e-12
7939087	120534	ARL14EP	rs522089	11	0	40.49	1.97624907439544e-10
7939087	120534	ARL14EP	rs639403	11	0	36.76	1.33603540790345e-09
7939087	120534	ARL14EP	rs6169	11	0	36.76	1.33603540790345e-09
7939087	120534	ARL14EP	rs676349	11	0	36.76	1.33603540790345e-09
7939087	120534	ARL14EP	rs615577	11	0	36.76	1.33603540790345e-09
7939087	120534	ARL14EP	rs553951	11	0	33.89	5.83176764045846e-09
7939087	120534	ARL14EP	rs4083926	11	3.3955857385399e-05	31.68	1.81784649190234e-08
7939087	120534	ARL14EP	rs1222220	11	0.00136692325635643	18.22	1.96801359436214e-05
7939087	120534	ARL14EP	rs11605215	11	0.00924847279443103	13.85	0.000197996736945992
7939087	120534	ARL14EP	rs528292	11	0.0154331099528419	12.78	0.000350344929501945
7939087	120534	ARL14EP	rs2282300	11	0.0182426679280984	12.41	0.00042704086665474
7939087	120534	ARL14EP	rs640245	11	0.0393950437317784	10.65	0.00110070906000304
7982712	90417	KNSTRN	rs17671250	15	0	51.02	9.14296262908894e-13
7982712	90417	KNSTRN	rs7164132	15	0	51.02	9.14296262908894e-13
7982712	90417	KNSTRN	rs7166991	15	0	50.99	9.28377284217501e-13
7982712	90417	KNSTRN	rs7169404	15	0	45.9	1.24445956765201e-11
7982712	90417	KNSTRN	rs7169262	15	0	45.9	1.24445956765201e-11
7982712	90417	KNSTRN	rs2034650	15	0.000932668329177057	18.94	1.34894474231705e-05
7982712	90417	KNSTRN	rs1898882	15	0.00142824234047454	18.12	2.07411419990997e-05
7982712	90417	KNSTRN	rs4334271	15	0.00189740287615368	17.48	2.90346063356028e-05
7982712	90417	KNSTRN	rs1453184	15	0.00460106841288988	15.46	8.42698834650494e-05
7982712	90417	KNSTRN	rs7176592	15	0.0186964705882353	12.36	0.000438630690703207
7982712	90417	KNSTRN	rs11541643	15	0.0186964705882353	12.36	0.000438630690703207
7982712	90417	KNSTRN	rs16970653	15	0.0233471615720524	11.84	0.00057971825962413
7982712	90417	KNSTRN	rs4575496	15	0.0357989058668176	10.87	0.000977345299828185
7972579	84899	TMTC4	rs1283196	13	0	50.9	9.71935865433332e-13
7972579	84899	TMTC4	rs946837	13	0	50.13	1.43890238346446e-12
7972579	84899	TMTC4	rs9300613	13	0	50.13	1.43890238346446e-12
7972579	84899	TMTC4	rs1283211	13	0	50.13	1.43890238346446e-12
7972579	84899	TMTC4	rs1283228	13	0	36.93	1.2244730379215e-09
7972579	84899	TMTC4	rs2786953	13	6.82128240109141e-05	29.43	5.79732331442309e-08
7972579	84899	TMTC4	rs9518107	13	0.000147446024223275	26.63	2.46388094012306e-07
7972579	84899	TMTC4	rs1283217	13	0.000147446024223275	26.63	2.46388094012306e-07
7972579	84899	TMTC4	rs9557470	13	0.000150801131008483	25.7	3.98827055514052e-07
7972579	84899	TMTC4	rs9518128	13	0.000141280353200883	25	5.73303143758387e-07
7972579	84899	TMTC4	rs2786951	13	0.0002794271742927	22.31	2.31995339997315e-06
7972579	84899	TMTC4	rs1051518	13	0.000672897196261682	19.62	9.44750622763184e-06
7972579	84899	TMTC4	rs9518103	13	0.0102896742896743	13.64	0.000221417435262817
7972579	84899	TMTC4	rs2048859	13	0.0107981476436938	13.52	0.000236034416529349
7972579	84899	TMTC4	rs1283114	13	0.0167175757575758	12.6	0.000385746755682007
7970347	8881	CDC16	rs7324744	13	0	50.71	1.07072627382747e-12
7970347	8881	CDC16	rs11617448	13	0	50.71	1.07072627382747e-12
7970347	8881	CDC16	rs9590409	13	0	50.71	1.07072627382747e-12
7970347	8881	CDC16	rs9562157	13	0	41.04	1.49145321597129e-10
7970347	8881	CDC16	rs2296971	13	0	39.67	3.00709396389374e-10
7970347	8881	CDC16	rs2296970	13	0	39.67	3.00709396389374e-10
7970347	8881	CDC16	rs995232	13	0	36.9	1.24345948860194e-09
7970347	8881	CDC16	rs7320104	13	0	33.98	5.56814911602223e-09
7970347	8881	CDC16	rs2039092	13	9.79192166462668e-05	28.08	1.16402600433676e-07
7970347	8881	CDC16	rs7323386	13	0.000139982502187227	24.85	6.19690455197225e-07
7970347	8881	CDC16	rs7331784	13	0.000141607663473553	24.32	8.15875320506502e-07
7970347	8881	CDC16	rs3993426	13	0.000153659522846745	24.07	9.28963519769088e-07
7970347	8881	CDC16	rs2701318	13	0.002737955346651	16.64	4.51879120691815e-05
7970347	8881	CDC16	rs9525300	13	0.0048553929908132	15.33	9.02715124980124e-05
7970347	8881	CDC16	rs11616761	13	0.0143792010145847	12.94	0.000321635010872824
7970347	8881	CDC16	rs9562152	13	0.025278368040799	11.66	0.000638583409205457
7970347	8881	CDC16	rs7983955	13	0.0296693548387097	11.3	0.000775070909245685
7970347	8881	CDC16	rs9590480	13	0.0296693548387097	11.3	0.000775070909245685
7970347	8881	CDC16	rs9590469	13	0.0307899692734662	11.21	0.000813577196899886
7970347	8881	CDC16	rs11147317	13	0.0318095238095238	11.14	0.000844858914345378
7970347	8881	CDC16	rs9590483	13	0.0340515087449548	10.99	0.000916048107126706
7910591	84284	NTPCR	rs1555394	1	0	50.03	1.51413240352692e-12
7910591	84284	NTPCR	rs3820124	1	0	50.03	1.51413240352692e-12
7910591	84284	NTPCR	rs4649418	1	0	46.96	7.24503763251023e-12
7910591	84284	NTPCR	rs1045158	1	0	39.68	2.99173594175092e-10
7910591	84284	NTPCR	rs2885	1	0	39.68	2.99173594175092e-10
7910591	84284	NTPCR	rs3766496	1	4.95867768595041e-05	31.31	2.19943822275742e-08
7910591	84284	NTPCR	rs743195	1	0.00033563672260612	21.61	3.34105338173058e-06
7910591	84284	NTPCR	rs12744791	1	0.000880281690140845	19.03	1.2867938006456e-05
7910591	84284	NTPCR	rs6424262	1	0.00136903376018626	18.2	1.98878834671918e-05
7910591	84284	NTPCR	rs3766491	1	0.00401279545050649	15.77	7.15277464697272e-05
7924184	642946	FLVCR1-AS1	rs7524203	1	0	49.89	1.62611307037602e-12
7924184	642946	FLVCR1-AS1	rs1047881	1	0	49.87	1.64277304535085e-12
7924184	642946	FLVCR1-AS1	rs3207090	1	0	49.56	1.92396676982423e-12
7924184	642946	FLVCR1-AS1	rs12140722	1	0	45.45	1.56585534941186e-11
7924184	642946	FLVCR1-AS1	rs6679951	1	0	45.45	1.56585534941186e-11
7924184	642946	FLVCR1-AS1	rs11120067	1	0	45.45	1.56585534941186e-11
7924184	642946	FLVCR1-AS1	rs4951638	1	4.63678516228748e-05	30.66	3.07438012371131e-08
7924184	642946	FLVCR1-AS1	rs11120027	1	4.63678516228748e-05	30.66	3.07438012371131e-08
7924184	642946	FLVCR1-AS1	rs4951639	1	0.000142517814726841	25.83	3.72848056546333e-07
7924184	642946	FLVCR1-AS1	rs10864002	1	0.000142517814726841	25.83	3.72848056546333e-07
7924184	642946	FLVCR1-AS1	rs2884675	1	0.000142517814726841	25.83	3.72848056546333e-07
7924184	642946	FLVCR1-AS1	rs963327	1	0.000142984807864164	25.15	5.30396536626517e-07
7924184	642946	FLVCR1-AS1	rs12042181	1	0.00021849963583394	22.84	1.76062992136336e-06
7924184	642946	FLVCR1-AS1	rs6682947	1	0.000373891001267427	21.26	4.01012806064912e-06
7924184	642946	FLVCR1-AS1	rs2792561	1	0.000429711479435236	20.93	4.76375383556557e-06
7924184	642946	FLVCR1-AS1	rs10864004	1	0.000544927536231884	20.38	6.34898823379772e-06
7924184	642946	FLVCR1-AS1	rs10746436	1	0.00406509817795861	15.72	7.34434941662883e-05
7924184	642946	FLVCR1-AS1	rs6700410	1	0.00656711725872367	14.65	0.000129434644072252
7924184	642946	FLVCR1-AS1	rs11120025	1	0.00765078407720145	14.29	0.000156695109217799
7924184	642946	FLVCR1-AS1	rs1770778	1	0.0318095238095238	11.14	0.000844858914345378
7924184	642946	FLVCR1-AS1	rs1284864	1	0.0318095238095238	11.14	0.000844858914345378
8022941	25941	TPGS2	rs1045781	18	0	49.52	1.9635968798944e-12
8022941	25941	TPGS2	rs12373339	18	0	47.12	6.67708637725366e-12
8022941	25941	TPGS2	rs4799887	18	0	43.88	3.49138368865028e-11
8022941	25941	TPGS2	rs2303510	18	0	43.88	3.49138368865028e-11
8022941	25941	TPGS2	rs2303509	18	0	42.05	8.89691909183909e-11
8022941	25941	TPGS2	rs9962453	18	0	38.53	5.39184765996817e-10
8022941	25941	TPGS2	rs879567	18	0	38.53	5.39184765996817e-10
8022941	25941	TPGS2	rs4799431	18	0	38.06	6.86022053543498e-10
8022941	25941	TPGS2	rs3744903	18	0	36.62	1.43551309302658e-09
8022941	25941	TPGS2	rs754040	18	0	36.01	1.96307479348682e-09
8022941	25941	TPGS2	rs561021	18	3.41005967604433e-05	31.73	1.7716429814239e-08
8022941	25941	TPGS2	rs621834	18	0.000668270515904838	19.64	9.3491319446793e-06
8022941	25941	TPGS2	rs525374	18	0.00133395740697402	18.26	1.92711578348098e-05
8022941	25941	TPGS2	rs1147765	18	0.0468888701375411	10.22	0.00138925851032573
8129728	54806	AHI1	rs13208505	6	0	49.41	2.07684278017567e-12
8129728	54806	AHI1	rs6908428	6	0	48.96	2.61235977174998e-12
8129728	54806	AHI1	rs11154801	6	0	46.36	9.84040009844346e-12
8129728	54806	AHI1	rs9389295	6	0	43.83	3.58172577245638e-11
8129728	54806	AHI1	rs6935146	6	0	41.39	1.2469363525904e-10
8129728	54806	AHI1	rs6914831	6	0	41.39	1.2469363525904e-10
8129728	54806	AHI1	rs2746432	6	0	40.89	1.61043077475619e-10
8129728	54806	AHI1	rs2064430	6	0	39.97	2.57893420698707e-10
8129728	54806	AHI1	rs9402717	6	0	36.23	1.75350335598632e-09
8129728	54806	AHI1	rs9402702	6	0.000141921397379913	26.98	2.05571563159002e-07
8129728	54806	AHI1	rs13208164	6	0.0319286204529856	11.13	0.000849425913926046
8129728	54806	AHI1	rs717120	6	0.036461567233963	10.82	0.0010040948909304
8003068	10200	MPHOSPH6	rs12445041	16	0	49.16	2.35912625240912e-12
8003068	10200	MPHOSPH6	rs2967327	16	0	47.88	4.5312035094694e-12
8003068	10200	MPHOSPH6	rs3829545	16	0	47.01	7.06254339948651e-12
8003068	10200	MPHOSPH6	rs2967371	16	0	46.03	1.16455957456534e-11
8003068	10200	MPHOSPH6	rs1064208	16	0	45.62	1.43568161507103e-11
8003068	10200	MPHOSPH6	rs4889467	16	0	45.27	1.7165856060127e-11
8003068	10200	MPHOSPH6	rs12597171	16	0	38.74	4.84184415063372e-10
8003068	10200	MPHOSPH6	rs1134847	16	0	37.39	9.67167600925916e-10
8003068	10200	MPHOSPH6	rs7202258	16	0	35.24	2.91474915926241e-09
8003068	10200	MPHOSPH6	rs2967355	16	0	35.24	2.91474915926241e-09
8003068	10200	MPHOSPH6	rs6564982	16	0	34.44	4.39595522745349e-09
8003068	10200	MPHOSPH6	rs4243230	16	3.40715502555366e-05	31.71	1.78998152823622e-08
8003068	10200	MPHOSPH6	rs918759	16	5.8055152394775e-05	30.02	4.27613075420147e-08
8003068	10200	MPHOSPH6	rs2967383	16	0.000243640272303834	22.64	1.95374423974195e-06
8112746	55255	WDR41	rs1123168	5	0	49.1	2.43240211765459e-12
8112746	55255	WDR41	rs10070168	5	0	49.1	2.43240211765459e-12
8112746	55255	WDR41	rs11742115	5	0	45.18	1.7973123865296e-11
8112746	55255	WDR41	rs179815	5	0	41.77	1.02666666668829e-10
8112746	55255	WDR41	rs163032	5	0	41.77	1.02666666668829e-10
8112746	55255	WDR41	rs3846672	5	0	41.61	1.11421889149532e-10
8112746	55255	WDR41	rs919224	5	0	41.21	1.36721275050036e-10
8112746	55255	WDR41	rs90682	5	0	40.73	1.74783166203277e-10
8112746	55255	WDR41	rs4273585	5	0	39.52	3.2471669334709e-10
8112746	55255	WDR41	rs690280	5	0	38.84	4.60004411518996e-10
8112746	55255	WDR41	rs335622	5	0	38.65	5.07032577172075e-10
8112746	55255	WDR41	rs33198	5	0	37.94	7.29540467943907e-10
8112746	55255	WDR41	rs6872745	5	0	37.79	7.87845956330692e-10
8112746	55255	WDR41	rs335625	5	0	37.26	1.03383499102455e-09
8112746	55255	WDR41	rs33204	5	0	36.58	1.46527413590563e-09
8112746	55255	WDR41	rs335636	5	0	35.73	2.26646816488475e-09
8112746	55255	WDR41	rs163035	5	0	35.73	2.26646816488475e-09
8112746	55255	WDR41	rs335635	5	0	34.82	3.61639287591463e-09
8112746	55255	WDR41	rs40594	5	0	34.43	4.41859881626177e-09
8112746	55255	WDR41	rs3846673	5	1.72413793103448e-05	31.85	1.66549672260631e-08
8112746	55255	WDR41	rs335624	5	4.5662100456621e-05	30.47	3.39069568423834e-08
8112746	55255	WDR41	rs448293	5	4.5662100456621e-05	30.47	3.39069568423834e-08
8112746	55255	WDR41	rs2046046	5	0.000337078651685393	21.65	3.27210010175672e-06
8112746	55255	WDR41	rs3101866	5	0.00326050420168067	16.23	5.6098679405637e-05
8112746	55255	WDR41	rs335643	5	0.00654385136199024	14.66	0.000128749747711223
8112746	55255	WDR41	rs6874493	5	0.00751854655563967	14.32	0.000154217682550425
8112746	55255	WDR41	rs17751031	5	0.0145838069976001	12.91	0.000326831293087956
8112746	55255	WDR41	rs1903262	5	0.0251974034266255	11.67	0.00063516010362158
8112746	55255	WDR41	rs6453330	5	0.0251974034266255	11.67	0.00063516010362158
8112746	55255	WDR41	rs2114950	5	0.029248987854251	11.33	0.000762649013024779
8112746	55255	WDR41	rs10514104	5	0.029248987854251	11.33	0.000762649013024779
8112746	55255	WDR41	rs13178853	5	0.0356933547594291	10.88	0.000972082465064985
8112746	55255	WDR41	rs890717	5	0.0459651222431185	10.28	0.00134479946913223
7894341	23326	USP22	rs2291037	17	0	48.47	3.35380405012889e-12
7894341	23326	USP22	rs899335	17	0	45.88	1.25722971876322e-11
7894341	23326	USP22	rs1044414	17	0	45.88	1.25722971876322e-11
7894341	23326	USP22	rs3612	17	0	45.88	1.25722971876322e-11
7894341	23326	USP22	rs961004	17	0	43.76	3.71214920827009e-11
7894341	23326	USP22	rs7223388	17	0	40.36	2.11221546292792e-10
7894341	23326	USP22	rs4985940	17	0.000459909228441755	20.8	5.09829637343731e-06
7894341	23326	USP22	rs6587119	17	0.000554444126893398	20.25	6.79534624946012e-06
7894341	23326	USP22	rs899343	17	0.00259590538660306	16.77	4.21951517012075e-05
7894341	23326	USP22	rs11204328	17	0.00981797815737889	13.73	0.000211056170604097
7894341	23326	USP22	rs11656064	17	0.0142416517970941	12.97	0.000316522021639725
7894341	23326	USP22	rs11867648	17	0.022683677958645	11.9	0.000561339441359351
8141922	375611	SLC26A5	rs17149018	7	0	47.85	4.60107079134215e-12
8141922	375611	SLC26A5	rs4286873	7	0	35.18	3.00594839526579e-09
8141922	375611	SLC26A5	rs3823992	7	0.000458107293550332	20.75	5.23315790896862e-06
8141922	375611	SLC26A5	rs362719	7	0.00648358585858586	14.68	0.000127390880369128
8141922	375611	SLC26A5	rs3808035	7	0.0150750375187594	12.84	0.000339287613504916
8141922	375611	SLC26A5	rs10268808	7	0.0356933547594291	10.88	0.000972082465064985
8123621	5269	SERPINB6	rs11242810	6	0	47.61	5.20025393127636e-12
8123621	5269	SERPINB6	rs2165125	6	0	43.51	4.21798415949216e-11
8123621	5269	SERPINB6	rs7759176	6	0	38.51	5.4473852599351e-10
8123621	5269	SERPINB6	rs6940344	6	0.000147991543340381	26.67	2.41339676191671e-07
8123621	5269	SERPINB6	rs318454	6	0.00820035460992908	14.12	0.000171510492549989
8123621	5269	SERPINB6	rs318497	6	0.0152917755381361	12.8	0.000346619351134667
8123621	5269	SERPINB6	rs318489	6	0.023131501149677	11.86	0.000573525442794884
8123621	5269	SERPINB6	rs318457	6	0.039609977324263	10.63	0.00111267714876318
8118833	54887	UHRF1BP1	rs11759151	6	0	47.51	5.47240720548492e-12
8118833	54887	UHRF1BP1	rs9469917	6	0	47.51	5.47240720548492e-12
8118833	54887	UHRF1BP1	rs3734264	6	0	47.51	5.47240720548492e-12
8118833	54887	UHRF1BP1	rs4513788	6	0	44.41	2.6632323532599e-11
8118833	54887	UHRF1BP1	rs2814953	6	0	44.41	2.6632323532599e-11
8118833	54887	UHRF1BP1	rs2764211	6	0	44.41	2.6632323532599e-11
8118833	54887	UHRF1BP1	rs11755393	6	0	44.28	2.84609150646634e-11
8118833	54887	UHRF1BP1	rs6932930	6	0	32.24	1.36256552986122e-08
8118833	54887	UHRF1BP1	rs9462027	6	6.94927032661571e-05	29.62	5.25598178177697e-08
8118833	54887	UHRF1BP1	rs6457796	6	6.94927032661571e-05	29.62	5.25598178177697e-08
8118833	54887	UHRF1BP1	rs847851	6	0.000161485668146952	24.06	9.33800443858624e-07
8118833	54887	UHRF1BP1	rs1737727	6	0.000349627711233409	21.44	3.65075021990254e-06
8118833	54887	UHRF1BP1	rs9462014	6	0.00108584005869406	18.74	1.49806864807792e-05
8118833	54887	UHRF1BP1	rs9469913	6	0.00108584005869406	18.74	1.49806864807792e-05
8118833	54887	UHRF1BP1	rs9462007	6	0.0135514620636352	13.07	0.000300063133861772
8118833	54887	UHRF1BP1	rs847861	6	0.0195044575662846	12.25	0.00046525815807105
8118833	54887	UHRF1BP1	rs847848	6	0.0199839283664332	12.19	0.000480463833195527
8118833	54887	UHRF1BP1	rs2985	6	0.0216886013830025	12	0.00053200550513925
8118833	54887	UHRF1BP1	rs3734263	6	0.0277127549969091	11.45	0.000714939996695097
8118833	54887	UHRF1BP1	rs3734260	6	0.0277127549969091	11.45	0.000714939996695097
8118833	54887	UHRF1BP1	rs9348955	6	0.0277127549969091	11.45	0.000714939996695097
8118833	54887	UHRF1BP1	rs3734261	6	0.0390879181136904	10.67	0.00108887117634521
8118833	54887	UHRF1BP1	rs7761391	6	0.0445529729259163	10.37	0.0012807954783069
8118833	54887	UHRF1BP1	rs13205210	6	0.0445529729259163	10.37	0.0012807954783069
7924897	126731	CCSAP	rs237787	1	0	47.49	5.52852507819365e-12
7924897	126731	CCSAP	rs237802	1	0	47.49	5.52852507819365e-12
7924897	126731	CCSAP	rs237749	1	0	44.68	2.3201522407622e-11
7924897	126731	CCSAP	rs237756	1	0.000106951871657754	27.83	1.32456229398306e-07
7924897	126731	CCSAP	rs12048819	1	0.00111192392099488	18.7	1.52982487216167e-05
7924897	126731	CCSAP	rs2069372	1	0.00111192392099488	18.7	1.52982487216167e-05
7924897	126731	CCSAP	rs10799523	1	0.00137674418604651	18.19	1.99925819752223e-05
7924897	126731	CCSAP	rs10737440	1	0.00328046277290539	16.22	5.63955753341649e-05
8141361	81392	OR2AE1	rs2572009	7	0	47.41	5.75881533960036e-12
8141361	81392	OR2AE1	rs2527899	7	0	47.41	5.75881533960036e-12
8141361	81392	OR2AE1	rs2082744	7	0	44.1	3.12020941849623e-11
8141361	81392	OR2AE1	rs474229	7	0	39.77	2.85699951270245e-10
8141361	81392	OR2AE1	rs2527897	7	0.00014344262295082	26.45	2.70448478863355e-07
8141361	81392	OR2AE1	rs2527923	7	0.000147737765466297	25.49	4.44681786225351e-07
8141361	81392	OR2AE1	rs2572011	7	0.000178704393149665	23.14	1.50624488667619e-06
8141361	81392	OR2AE1	rs2527900	7	0.000269694819020582	22.53	2.06887256140178e-06
8141361	81392	OR2AE1	rs2099446	7	0.000568853843987609	20.13	7.2352852177298e-06
8141361	81392	OR2AE1	rs6962405	7	0.00112703424823901	18.64	1.57873156988025e-05
8141361	81392	OR2AE1	rs2404977	7	0.00157094211123723	17.98	2.23238146749521e-05
8141361	81392	OR2AE1	rs2525550	7	0.0130769230769231	13.14	0.000289057857888992
8141361	81392	OR2AE1	rs2525539	7	0.0134941313040114	13.08	0.000298465454698795
8141361	81392	OR2AE1	rs11974610	7	0.0382542169785234	10.72	0.00105983672290959
8141361	81392	OR2AE1	rs651430	7	0.040391272989542	10.59	0.00113700977214641
8141361	81392	OR2AE1	rs800672	7	0.040391272989542	10.59	0.00113700977214641
8041644	130271	PLEKHH2	rs9309103	2	0	47.3	6.09122172516783e-12
8041644	130271	PLEKHH2	rs12473033	2	0	44.54	2.49213160711477e-11
8041644	130271	PLEKHH2	rs2888878	2	0	41.79	1.01621835749634e-10
8041644	130271	PLEKHH2	rs7571775	2	0	39.32	3.59737648192593e-10
8041644	130271	PLEKHH2	rs6710610	2	0	33.06	8.93582727020647e-09
8041644	130271	PLEKHH2	rs9309105	2	7.11743772241993e-05	29.85	4.66796880067584e-08
8041644	130271	PLEKHH2	rs6736105	2	6.71140939597315e-05	29.2	6.52792056096746e-08
8041644	130271	PLEKHH2	rs3828297	2	6.45994832041344e-05	28.79	8.06665420484829e-08
8041644	130271	PLEKHH2	rs6716337	2	0.000144300144300144	25.9	3.59569145624174e-07
8041644	130271	PLEKHH2	rs13412979	2	0.000144300144300144	25.9	3.59569145624174e-07
8041644	130271	PLEKHH2	rs7558302	2	0.000174440652256352	23.41	1.30896316413655e-06
8041644	130271	PLEKHH2	rs10179648	2	0.000334426229508197	21.56	3.42929902599466e-06
8041644	130271	PLEKHH2	rs7571080	2	0.000444309190505173	20.87	4.91532926016906e-06
8041644	130271	PLEKHH2	rs919688	2	0.0011673528699443	18.59	1.62068478821902e-05
8041644	130271	PLEKHH2	rs6740739	2	0.0133540131834044	13.1	0.000295295777966161
7937474	171391	NS3BP	rs4963153	11	0	46.51	9.11520848224354e-12
7937474	171391	NS3BP	rs11246319	11	0	40.26	2.22314468057401e-10
7937474	171391	NS3BP	rs11246316	11	0	39.14	3.94478581070646e-10
7937474	171391	NS3BP	rs7936322	11	0	35.36	2.7405783605992e-09
7937474	171391	NS3BP	rs7930569	11	0	34.86	3.54285200294979e-09
7937474	171391	NS3BP	rs12223324	11	0	34.86	3.54285200294979e-09
7937474	171391	NS3BP	rs12224894	11	0	33.77	6.20280557661652e-09
7937474	171391	NS3BP	rs7635	11	0	33.24	8.14575726618635e-09
7937474	171391	NS3BP	rs10902218	11	7.0871722182849e-05	29.83	4.71637142610242e-08
7937474	171391	NS3BP	rs4078520	11	7.05716302046577e-05	29.79	4.81469045144357e-08
7937474	171391	NS3BP	rs1138714	11	6.82128240109141e-05	29.43	5.79732331442309e-08
7937474	171391	NS3BP	rs7946354	11	6.57894736842105e-05	29.02	7.16348916631406e-08
7937474	171391	NS3BP	rs7942159	11	0.000149413020277481	26.8	2.25637337949966e-07
7937474	171391	NS3BP	rs10902222	11	0.000313856427378965	21.79	3.04181411552169e-06
7937474	171391	NS3BP	rs6597982	11	0.00510968612892339	15.25	9.41767558985692e-05
7937474	171391	NS3BP	rs4963155	11	0.00791107132199343	14.21	0.000163499321912546
7937474	171391	NS3BP	rs11246311	11	0.00893304535637149	13.94	0.000188738999213808
7937474	171391	NS3BP	rs7478765	11	0.0100889877641824	13.67	0.000217907940275337
7937474	171391	NS3BP	rs7942569	11	0.0271961742384863	11.5	0.000695961899274327
7937474	171391	NS3BP	rs10902208	11	0.0488824359080727	10.12	0.00146668999658245
7990457	4123	MAN2C1	rs4886707	15	0	46.51	9.11520848224354e-12
7990457	4123	MAN2C1	rs8028277	15	0	46.21	1.06233382692019e-11
7990457	4123	MAN2C1	rs4886699	15	0	46.21	1.06233382692019e-11
7990457	4123	MAN2C1	rs4451914	15	0	46.21	1.06233382692019e-11
7990457	4123	MAN2C1	rs8028182	15	0.000139433551198257	24.82	6.29410134337859e-07
7990457	4123	MAN2C1	rs1128933	15	0.0012047036237101	18.51	1.69015187761284e-05
7990457	4123	MAN2C1	rs3809549	15	0.0012047036237101	18.51	1.69015187761284e-05
7990457	4123	MAN2C1	rs4327014	15	0.0012047036237101	18.51	1.69015187761284e-05
7990457	4123	MAN2C1	rs8024276	15	0.00302387267904509	16.39	5.15565146851461e-05
7990457	4123	MAN2C1	rs11853141	15	0.00733028919330289	14.37	0.00015017596766537
8126102	266727	MDGA1	rs6938061	6	0	46.51	9.11520848224354e-12
8126102	266727	MDGA1	rs6458011	6	0	46.35	9.89075037859605e-12
8126102	266727	MDGA1	rs6916856	6	0.000157418339236521	23.8	1.06882461363849e-06
8126102	266727	MDGA1	rs10947693	6	0.000180790960451977	23.33	1.36454991184655e-06
8126102	266727	MDGA1	rs11752386	6	0.000286201022146508	22.1	2.5880974423238e-06
8126102	266727	MDGA1	rs3846881	6	0.00103736479842675	18.79	1.45930269901545e-05
8126102	266727	MDGA1	rs876796	6	0.00154510338559418	17.99	2.22068479787603e-05
8126102	266727	MDGA1	rs4714089	6	0.00422015122208546	15.66	7.58106573312438e-05
8126102	266727	MDGA1	rs6458014	6	0.0100889877641824	13.67	0.000217907940275337
8126102	266727	MDGA1	rs3846874	6	0.012624262295082	13.21	0.000278459372405033
8070160	539	ATP5O	rs915574	21	0	46.46	9.35079257849112e-12
8070160	539	ATP5O	rs1573275	21	0	46.46	9.35079257849112e-12
8070160	539	ATP5O	rs2834291	21	0	42.44	7.28841043913955e-11
8070160	539	ATP5O	rs2040113	21	0.000148619957537155	26.72	2.35174695581866e-07
8070160	539	ATP5O	rs2073370	21	0.000143953934740883	25.89	3.61436706611316e-07
8070160	539	ATP5O	rs2834295	21	0.000168260038240918	23.51	1.24266200359457e-06
8070160	539	ATP5O	rs2834319	21	0.000489820005901446	20.58	5.71904778628307e-06
8070160	539	ATP5O	rs2834322	21	0.00165359623571589	17.88	2.35280756057288e-05
8070160	539	ATP5O	rs8130507	21	0.00170487424883152	17.82	2.42817473247548e-05
8070160	539	ATP5O	rs731059	21	0.00247108947048083	16.94	3.85800086425266e-05
8070160	539	ATP5O	rs743337	21	0.00411515365595196	15.71	7.38327942499497e-05
8070160	539	ATP5O	rs1557269	21	0.00411515365595196	15.71	7.38327942499497e-05
8070160	539	ATP5O	rs2834305	21	0.00550115779027456	15.06	0.000104147010369921
8070160	539	ATP5O	rs2834330	21	0.00624780736724605	14.78	0.000120810032686111
8070160	539	ATP5O	rs2834335	21	0.00624780736724605	14.78	0.000120810032686111
8070160	539	ATP5O	rs2834307	21	0.00663852407754847	14.61	0.000132211108336988
8070160	539	ATP5O	rs743417	21	0.00663852407754847	14.61	0.000132211108336988
7932326	8029	CUBN	rs7084476	10	0	46.44	9.4467237504443e-12
7932326	8029	CUBN	rs10490958	10	0	46.44	9.4467237504443e-12
7932326	8029	CUBN	rs7095324	10	0	41.12	1.43163870028164e-10
7932326	8029	CUBN	rs10795452	10	0	40.49	1.97624907439544e-10
7932326	8029	CUBN	rs6602180	10	0.000286983259309874	22.12	2.5612735265282e-06
7932326	8029	CUBN	rs11254413	10	0.000378548895899054	21.22	4.09469358986353e-06
7932326	8029	CUBN	rs2273734	10	0.000378548895899054	21.22	4.09469358986353e-06
7932326	8029	CUBN	rs17464824	10	0.000979470690081623	18.86	1.40671689577931e-05
7932326	8029	CUBN	rs10904893	10	0.00182881906825569	17.55	2.79850783474348e-05
7932326	8029	CUBN	rs1885396	10	0.0035663181067694	16.06	6.13666845331156e-05
7932326	8029	CUBN	rs10795459	10	0.0035663181067694	16.06	6.13666845331156e-05
7932326	8029	CUBN	rs1907360	10	0.00416916299559471	15.69	7.46176333198714e-05
7932326	8029	CUBN	rs2356825	10	0.0073677811550152	14.36	0.000150975687111143
7932326	8029	CUBN	rs10904881	10	0.0218786867000556	11.98	0.000537745839636684
7932326	8029	CUBN	rs7084637	10	0.0280516287645974	11.42	0.000726576953246649
7998233	58986	TMEM8A	rs2071915	16	0	46.14	1.10097532552838e-11
7998233	58986	TMEM8A	rs11248931	16	0	46.14	1.10097532552838e-11
7998233	58986	TMEM8A	rs11641742	16	0	46.14	1.10097532552838e-11
7998233	58986	TMEM8A	rs3830160	16	0	45.96	1.20692276000917e-11
7998233	58986	TMEM8A	rs540	16	0	41.77	1.02666666668829e-10
7998233	58986	TMEM8A	rs3848368	16	0	37.91	7.40845289394018e-10
7998233	58986	TMEM8A	rs7359414	16	0	37.65	8.46466775581603e-10
7998233	58986	TMEM8A	rs1805105	16	0	33.62	6.70002765408491e-09
7998233	58986	TMEM8A	rs3842949	16	0	33.28	7.97991340756643e-09
7998233	58986	TMEM8A	rs3848361	16	0	33.28	7.97991340756643e-09
7998233	58986	TMEM8A	rs7195617	16	3.40425531914894e-05	31.69	1.80851022276118e-08
7998233	58986	TMEM8A	rs11648458	16	0.000169753086419753	23.62	1.17361354706748e-06
7998233	58986	TMEM8A	rs11646942	16	0.000169035728006147	23.55	1.21709425974728e-06
7998233	58986	TMEM8A	rs11648673	16	0.000169035728006147	23.55	1.21709425974728e-06
7998233	58986	TMEM8A	rs11649255	16	0.000392034847542004	21.05	4.47452852398132e-06
7998233	58986	TMEM8A	rs11644916	16	0.000392034847542004	21.05	4.47452852398132e-06
7998233	58986	TMEM8A	rs1573736	16	0.00130096629743106	18.35	1.83818984900864e-05
7998233	58986	TMEM8A	rs3916990	16	0.00136692325635643	18.22	1.96801359436214e-05
7998233	58986	TMEM8A	rs2685126	16	0.0065766755611364	14.64	0.000130123208455477
8140386	51657	STYXL1	rs7788926	7	0	45.85	1.27663127961424e-11
8140386	51657	STYXL1	rs7794040	7	0	45.85	1.27663127961424e-11
8140386	51657	STYXL1	rs3801472	7	0	45.85	1.27663127961424e-11
8140386	51657	STYXL1	rs7804781	7	0	42.06	8.85153804565297e-11
8140386	51657	STYXL1	rs9649679	7	0	42.06	8.85153804565297e-11
8140386	51657	STYXL1	rs8509	7	0	41.36	1.26622045806623e-10
8140386	51657	STYXL1	rs17148944	7	0.000139165009940358	26.12	3.2084341928011e-07
7898594	3362	HTR6	rs7533981	1	0	45.5	1.52638829108434e-11
7898594	3362	HTR6	rs10159394	1	0	45.5	1.52638829108434e-11
7898594	3362	HTR6	rs4515815	1	0	45.5	1.52638829108434e-11
7898594	3362	HTR6	rs9659997	1	0	40.79	1.69498229359123e-10
7898594	3362	HTR6	rs9064	1	0.000104834012813046	27.7	1.41662711004359e-07
7898594	3362	HTR6	rs10799831	1	0.000138588133391078	24.78	6.42607902600314e-07
7898594	3362	HTR6	rs11582254	1	0.000138588133391078	24.78	6.42607902600314e-07
7898594	3362	HTR6	rs6689496	1	0.000138588133391078	24.78	6.42607902600314e-07
7898594	3362	HTR6	rs1883567	1	0.000244252873563218	22.67	1.92347629041238e-06
7898594	3362	HTR6	rs3934191	1	0.000299421571963253	22.07	2.62886270711036e-06
7898594	3362	HTR6	rs6699866	1	0.000302724520686176	21.93	2.82778558547301e-06
7898594	3362	HTR6	rs1115163	1	0.000961873909793172	18.93	1.35603390442745e-05
7898594	3362	HTR6	rs2294630	1	0.00196937473415568	17.4	3.02825974369918e-05
7898594	3362	HTR6	rs1977101	1	0.0104254143646409	13.61	0.000224983889387423
7898594	3362	HTR6	rs1805054	1	0.0104254143646409	13.61	0.000224983889387423
7898594	3362	HTR6	rs10917512	1	0.0104254143646409	13.61	0.000224983889387423
7898594	3362	HTR6	rs2143292	1	0.0111862572703909	13.46	0.000243703757206372
7898594	3362	HTR6	rs3748748	1	0.0111862572703909	13.46	0.000243703757206372
7898594	3362	HTR6	rs12132648	1	0.0203590623213265	12.15	0.000490878644840285
7898594	3362	HTR6	rs860847	1	0.0203590623213265	12.15	0.000490878644840285
7897426	765	CA6	rs12091891	1	0	45.15	1.82505704821541e-11
7897426	765	CA6	rs6692694	1	0.000149602618045816	25.62	4.15708315758129e-07
7946380	9866	TRIM66	rs10840106	11	0	44.96	2.01100612179668e-11
7946380	9866	TRIM66	rs10840112	11	0	44.96	2.01100612179668e-11
7946380	9866	TRIM66	rs10840114	11	0	33.52	7.05349522066784e-09
7946380	9866	TRIM66	rs4929908	11	0.000140421263791374	26.23	3.03077424353298e-07
7946380	9866	TRIM66	rs931756	11	0.000764033264033264	19.4	1.06007059862011e-05
7946380	9866	TRIM66	rs10840101	11	0.00649534920384676	14.67	0.000128068499674024
7946380	9866	TRIM66	rs10840108	11	0.0178283128943922	12.46	0.000415759945022032
7946380	9866	TRIM66	rs7925000	11	0.0178283128943922	12.46	0.000415759945022032
7946380	9866	TRIM66	rs10840111	11	0.0233471615720524	11.84	0.00057971825962413
7946380	9866	TRIM66	rs2073685	11	0.0234521085322001	11.83	0.000582839943179275
8078805	93	ACVR2B	rs7373930	3	0	44.83	2.14904741472585e-11
8078805	93	ACVR2B	rs6599203	3	0	44.83	2.14904741472585e-11
8078805	93	ACVR2B	rs2070988	3	0	33.01	9.16860736206827e-09
8078805	93	ACVR2B	rs564242	3	0.000135988343856241	26.01	3.39653481429519e-07
8078805	93	ACVR2B	rs2186457	3	0.000159108989657916	23.9	1.01471761454418e-06
8078805	93	ACVR2B	rs2051211	3	0.000174971472042602	23.45	1.28202723548682e-06
8078805	93	ACVR2B	rs13085153	3	0.000336411609498681	21.64	3.28920339482214e-06
8078805	93	ACVR2B	rs2268755	3	0.000336411609498681	21.64	3.28920339482214e-06
8078805	93	ACVR2B	rs7374458	3	0.000336411609498681	21.64	3.28920339482214e-06
8078805	93	ACVR2B	rs2300669	3	0.000336411609498681	21.64	3.28920339482214e-06
8078805	93	ACVR2B	rs2070489	3	0.000334975369458128	21.58	3.39372352779869e-06
8078805	93	ACVR2B	rs1002675	3	0.00447377561653352	15.54	8.07777967551674e-05
8078805	93	ACVR2B	rs196376	3	0.00451133021968518	15.5	8.25052538926224e-05
8078805	93	ACVR2B	rs7373805	3	0.00578305415514718	14.94	0.000110984737479153
8078805	93	ACVR2B	rs13074025	3	0.00578305415514718	14.94	0.000110984737479153
8078805	93	ACVR2B	rs1046048	3	0.00578305415514718	14.94	0.000110984737479153
8078805	93	ACVR2B	rs1058945	3	0.00578305415514718	14.94	0.000110984737479153
8078805	93	ACVR2B	rs6792762	3	0.00662699655496398	14.62	0.000131511420619718
8078805	93	ACVR2B	rs4147025	3	0.00706298003072197	14.46	0.000143167710502961
8078805	93	ACVR2B	rs11710235	3	0.0261872170158998	11.59	0.000663074121790696
8078805	93	ACVR2B	rs11717146	3	0.0375443155452436	10.76	0.00103717383123023
8078805	93	ACVR2B	rs151618	3	0.0437654483302656	10.41	0.00125334744180775
8031748	388567	ZNF749	rs11665675	19	0	44.65	2.3559759370415e-11
8031748	388567	ZNF749	rs8100796	19	7.12250712250712e-05	29.86	4.64395443421729e-08
8031748	388567	ZNF749	rs7250521	19	0.000141535111594992	26.96	2.07709724391592e-07
8031748	388567	ZNF749	rs10853894	19	0.000460606060606061	20.81	5.07174552786289e-06
8031748	388567	ZNF749	rs12709968	19	0.000629067245119306	19.79	8.6433704300554e-06
8031748	388567	ZNF749	rs726260	19	0.00384532374100719	15.88	6.74881487824496e-05
8031748	388567	ZNF749	rs862701	19	0.0247148207597646	11.71	0.000621651197291592
8031748	388567	ZNF749	rs4801480	19	0.0295737373737374	11.31	0.000770907723704568
8101366	79966	SCD5	rs6830527	4	0	44.57	2.45423572363665e-11
8101366	79966	SCD5	rs7658703	4	0	43.4	4.4618813863213e-11
8101366	79966	SCD5	rs1350386	4	0	43.01	5.44607814047137e-11
8101366	79966	SCD5	rs4235052	4	0	42.72	6.31631790982907e-11
8101366	79966	SCD5	rs1020748	4	0	42.72	6.31631790982907e-11
8101366	79966	SCD5	rs1031640	4	0	42.72	6.31631790982907e-11
8101366	79966	SCD5	rs7656058	4	0.00075039082855654	19.42	1.04902723537853e-05
8101366	79966	SCD5	rs12331100	4	0.00112813031850231	18.66	1.56225728321066e-05
8101366	79966	SCD5	rs10025654	4	0.00136692325635643	18.22	1.96801359436214e-05
8101366	79966	SCD5	rs4626189	4	0.00272994704844087	16.65	4.49503085591241e-05
8101366	79966	SCD5	rs12650548	4	0.00284163597596433	16.57	4.68868746267823e-05
7994102	84516	DCTN5	rs34514	16	0	44.54	2.49213160711477e-11
7994102	84516	DCTN5	rs7588	16	0	44.54	2.49213160711477e-11
7994102	84516	DCTN5	rs35586	16	0	43.65	3.92677126455565e-11
7994102	84516	DCTN5	rs249869	16	0	33.87	5.89202661798874e-09
7994102	84516	DCTN5	rs26760	16	0	33.87	5.89202661798874e-09
7994102	84516	DCTN5	rs26763	16	0.00031438127090301	21.83	2.97905615136232e-06
7994102	84516	DCTN5	rs13330119	16	0.000344491387715307	21.48	3.57538284869704e-06
7994102	84516	DCTN5	rs16940342	16	0.000344491387715307	21.48	3.57538284869704e-06
7994102	84516	DCTN5	rs11188	16	0.00134206219312602	18.25	1.93725949219694e-05
7994102	84516	DCTN5	rs1610	16	0.00206194314806958	17.38	3.06029305143878e-05
7994102	84516	DCTN5	rs152454	16	0.00206194314806958	17.38	3.06029305143878e-05
7994102	84516	DCTN5	rs420259	16	0.00607786357786358	14.84	0.000117026897536333
7994102	84516	DCTN5	rs464162	16	0.0104254143646409	13.61	0.000224983889387423
7994102	84516	DCTN5	rs3096146	16	0.0104254143646409	13.61	0.000224983889387423
7994102	84516	DCTN5	rs11642395	16	0.022476821192053	11.92	0.000555344807081293
7994102	84516	DCTN5	rs11643602	16	0.022476821192053	11.92	0.000555344807081293
7994102	84516	DCTN5	rs7187920	16	0.022476821192053	11.92	0.000555344807081293
7994102	84516	DCTN5	rs120962	16	0.022476821192053	11.92	0.000555344807081293
7944751	79864	C11orf63	rs7114583	11	0	44.46	2.59607529530285e-11
7944751	79864	C11orf63	rs2140151	11	0.00383216279488565	15.89	6.7132490400422e-05
7944751	79864	C11orf63	rs2272094	11	0.00383216279488565	15.89	6.7132490400422e-05
7944751	79864	C11orf63	rs10892923	11	0.0104254143646409	13.61	0.000224983889387423
7944751	79864	C11orf63	rs4936757	11	0.0350527616693602	10.92	0.000951316092998656
8180339	30815	ST6GALNAC6	rs10819317	9	0	44.28	2.84609150646634e-11
8180339	30815	ST6GALNAC6	rs3824527	9	0.00014022787028922	24.88	6.10121261154282e-07
8180339	30815	ST6GALNAC6	rs7865146	9	0.00177076484768792	17.69	2.59989818326815e-05
8180339	30815	ST6GALNAC6	rs1078697	9	0.00291746641074856	16.48	4.9165983987176e-05
8180339	30815	ST6GALNAC6	rs3739821	9	0.00570728520091473	14.97	0.000109234061414674
8180339	30815	ST6GALNAC6	rs2094332	9	0.00691548426896977	14.51	0.000139417496352588
7893512	3735	KARS	rs1874022	16	0	44.25	2.89004391989959e-11
7893512	3735	KARS	rs964632	16	0	32.9	9.70232674883178e-09
7893512	3735	KARS	rs7189895	16	0	32.53	1.17366738856635e-08
7893512	3735	KARS	rs6564270	16	0	32.42	1.24201601413842e-08
7893512	3735	KARS	rs2641806	16	0.000145002589331952	26.56	2.55478874336196e-07
7893512	3735	KARS	rs2641801	16	0.000142638818135507	26.39	2.7898109861991e-07
7893512	3735	KARS	rs6564267	16	0.000137516115169746	24.66	6.83889644537706e-07
7893512	3735	KARS	rs2641804	16	0.000148209139563606	24.22	8.59352447325558e-07
7893512	3735	KARS	rs2550886	16	0.0001468788249694	24.12	9.05153149942121e-07
7893512	3735	KARS	rs2550887	16	0.000159936025589764	23.97	9.78485280392765e-07
7893512	3735	KARS	rs2641805	16	0.000158415841584158	23.87	1.03065478734066e-06
7893512	3735	KARS	rs2550911	16	0.000158415841584158	23.87	1.03065478734066e-06
7893512	3735	KARS	rs2738808	16	0.000158415841584158	23.87	1.03065478734066e-06
7893512	3735	KARS	rs7199936	16	0.000158415841584158	23.87	1.03065478734066e-06
7893512	3735	KARS	rs3784934	16	0.00119711538461538	18.52	1.68130749450116e-05
7893512	3735	KARS	rs4149501	16	0.0165270336093522	12.63	0.000379605176686869
7893512	3735	KARS	rs8048818	16	0.0203590623213265	12.15	0.000490878644840285
7893512	3735	KARS	rs3784932	16	0.0203590623213265	12.15	0.000490878644840285
7893512	3735	KARS	rs7202717	16	0.0203590623213265	12.15	0.000490878644840285
7893512	3735	KARS	rs11645180	16	0.0318095238095238	11.14	0.000844858914345378
7893512	3735	KARS	rs11149841	16	0.0378687615526802	10.74	0.00104844334509817
8106271	10412	NSA2	rs1048167	5	0	44.2	2.96481286559591e-11
8106271	10412	NSA2	rs6877188	5	0	44.2	2.96481286559591e-11
8106271	10412	NSA2	rs957680	5	0	44.2	2.96481286559591e-11
8106271	10412	NSA2	rs16872345	5	0	44.2	2.96481286559591e-11
8106271	10412	NSA2	rs6453086	5	0.000141372141372141	24.31	8.20121890210064e-07
8106271	10412	NSA2	rs6883061	5	0.000153908464965573	24.08	9.24151719586165e-07
8106271	10412	NSA2	rs3733794	5	0.000180383314543405	23.26	1.41512724930294e-06
8106271	10412	NSA2	rs6453077	5	0.00565951171554973	14.99	0.000108082411285363
8106271	10412	NSA2	rs10515191	5	0.00565951171554973	14.99	0.000108082411285363
8106271	10412	NSA2	rs6874609	5	0.00565951171554973	14.99	0.000108082411285363
8106271	10412	NSA2	rs15694	5	0.00565951171554973	14.99	0.000108082411285363
8106271	10412	NSA2	rs6453087	5	0.00565951171554973	14.99	0.000108082411285363
8106271	10412	NSA2	rs16872173	5	0.00625915313594397	14.77	0.000121452419112638
7955943	5153	PDE1B	rs10747699	12	0	44.08	3.15225366418963e-11
7955943	5153	PDE1B	rs3782411	12	0.000298507462686567	22.03	2.6842202795043e-06
7955943	5153	PDE1B	rs3817412	12	0.000413197656490903	20.98	4.64103018375826e-06
7955943	5153	PDE1B	rs3782410	12	0.00257461201750895	16.78	4.19733655902495e-05
7955943	5153	PDE1B	rs7134688	12	0.0232254537502733	11.85	0.000576613456957988
7898736	29092	LINC00339	rs4076750	1	0	44.01	3.26702482618924e-11
7898736	29092	LINC00339	rs11800014	1	0	43.59	4.0490280277869e-11
7898736	29092	LINC00339	rs2235526	1	0	42.74	6.25206779525758e-11
7898736	29092	LINC00339	rs2473295	1	0	42.19	8.28224464923136e-11
7898736	29092	LINC00339	rs2501275	1	0	33.98	5.56814911602223e-09
7898736	29092	LINC00339	rs7526484	1	0	32.94	9.50473870130714e-09
7898736	29092	LINC00339	rs1474646	1	4.59418070444104e-05	30.53	3.2874342973082e-08
7898736	29092	LINC00339	rs4654783	1	0.00179481594423873	17.63	2.68322100680363e-05
7898736	29092	LINC00339	rs2473277	1	0.0026614017769003	16.72	4.33218813590482e-05
7898736	29092	LINC00339	rs2235529	1	0.0106359649122807	13.56	0.000231057097157748
7941936	2950	GSTP1	rs7941648	11	0	43.95	3.36872345523271e-11
7941936	2950	GSTP1	rs6591256	11	0	43.95	3.36872345523271e-11
7941936	2950	GSTP1	rs7106423	11	0	41.55	1.14894482205504e-10
7941936	2950	GSTP1	rs1695	11	0	33.15	8.53163749362639e-09
7941936	2950	GSTP1	rs749174	11	0	33.15	8.53163749362639e-09
7941936	2950	GSTP1	rs1871042	11	0	33.15	8.53163749362639e-09
7941936	2950	GSTP1	rs4891	11	0	33.15	8.53163749362639e-09
7941936	2950	GSTP1	rs947895	11	0	33.15	8.53163749362639e-09
7941936	2950	GSTP1	rs11604662	11	4.69851213782302e-05	30.84	2.80202289080267e-08
7941936	2950	GSTP1	rs4930430	11	6.77506775067751e-05	29.38	5.94884227286155e-08
7941936	2950	GSTP1	rs614080	11	0.000108108108108108	27.96	1.23849261640415e-07
7941936	2950	GSTP1	rs4465371	11	0.000102447353443369	27.47	1.59550322134384e-07
7941936	2950	GSTP1	rs12790798	11	0.000144107050952136	26.5	2.63538112161344e-07
7941936	2950	GSTP1	rs4024254	11	0.000144107050952136	26.5	2.63538112161344e-07
7941936	2950	GSTP1	rs12421329	11	0.000144107050952136	26.5	2.63538112161344e-07
7941936	2950	GSTP1	rs2276118	11	0.000144300144300144	25.9	3.59569145624174e-07
7941936	2950	GSTP1	rs4148959	11	0.00448144294138051	15.53	8.1206219545145e-05
7941936	2950	GSTP1	rs10896186	11	0.00550115779027456	15.06	0.000104147010369921
7941936	2950	GSTP1	rs4930461	11	0.013277289187791	13.11	0.000293723687659695
7941936	2950	GSTP1	rs7124513	11	0.013277289187791	13.11	0.000293723687659695
7936949	55760	DHX32	rs10794031	10	0	43.92	3.42075494216386e-11
7936949	55760	DHX32	rs10901457	10	0	43.75	3.73116520822413e-11
7936949	55760	DHX32	rs10794042	10	0	43.75	3.73116520822413e-11
7936949	55760	DHX32	rs10901476	10	0	43.75	3.73116520822413e-11
7936949	55760	DHX32	rs10901436	10	0	41.59	1.12567586931402e-10
7936949	55760	DHX32	rs10901437	10	0	41.59	1.12567586931402e-10
7936949	55760	DHX32	rs10794024	10	0	41.59	1.12567586931402e-10
7936949	55760	DHX32	rs10901431	10	0	40.33	2.14489947071412e-10
7936949	55760	DHX32	rs10901432	10	0	40.33	2.14489947071412e-10
7936949	55760	DHX32	rs3740179	10	0	40.33	2.14489947071412e-10
7936949	55760	DHX32	rs4075326	10	0	40.18	2.3160728612172e-10
7936949	55760	DHX32	rs10510149	10	0	39.95	2.6054757078009e-10
7936949	55760	DHX32	rs3781058	10	0	39.91	2.65938190370095e-10
7936949	55760	DHX32	rs2176101	10	0.000346631785480706	21.53	3.48336515057626e-06
7936949	55760	DHX32	rs10794029	10	0.000345727332028702	21.52	3.50157660459455e-06
7936949	55760	DHX32	rs10794041	10	0.000592178770949721	20.06	7.50500626135369e-06
7936949	55760	DHX32	rs2176097	10	0.00160107937935687	17.92	2.30387296049618e-05
7936949	55760	DHX32	rs10901423	10	0.00166964285714286	17.85	2.39019269238804e-05
7936949	55760	DHX32	rs10901430	10	0.00172390870817638	17.78	2.47976256569151e-05
7936949	55760	DHX32	rs11244672	10	0.00270110410094637	16.7	4.37809984773183e-05
7936949	55760	DHX32	rs1878029	10	0.00291746641074856	16.48	4.9165983987176e-05
7936949	55760	DHX32	rs10794023	10	0.00305103969754253	16.37	5.21034215273181e-05
7936949	55760	DHX32	rs11244626	10	0.00840205429200293	14.07	0.000176130793385225
7936949	55760	DHX32	rs2296832	10	0.0114204927965531	13.42	0.000248955699431865
7936949	55760	DHX32	rs12251135	10	0.0306720937158741	11.22	0.000809204950151468
7936949	55760	DHX32	rs7070013	10	0.0474152968802415	10.19	0.00141204315230712
8006409	8851	CDK5R1	rs11656631	17	0	43.77	3.69323021281199e-11
8006409	8851	CDK5R1	rs11655031	17	0	38.85	4.57653921535814e-10
8006409	8851	CDK5R1	rs4287613	17	0	35.69	2.31348515444101e-09
8006409	8851	CDK5R1	rs1018866	17	0	32.43	1.23564114510198e-08
8006409	8851	CDK5R1	rs12162135	17	0.000149015433741352	26.78	2.27984705365914e-07
8006409	8851	CDK5R1	rs756787	17	0.0104549214226634	13.6	0.000226185525871323
8006409	8851	CDK5R1	rs2249246	17	0.0107238459437312	13.54	0.000233532394669139
8006409	8851	CDK5R1	rs4132610	17	0.0171456100204745	12.55	0.000396206301852743
8006409	8851	CDK5R1	rs4523973	17	0.0171456100204745	12.55	0.000396206301852743
8006409	8851	CDK5R1	rs756785	17	0.0171456100204745	12.55	0.000396206301852743
8006409	8851	CDK5R1	rs2285428	17	0.0171456100204745	12.55	0.000396206301852743
8006409	8851	CDK5R1	rs4794921	17	0.0175778629611883	12.5	0.000406952017444959
8006409	8851	CDK5R1	rs2519865	17	0.025278368040799	11.66	0.000638583409205457
7896654	4869	NPM1	rs11134696	5	0	43.71	3.80820924897389e-11
7896654	4869	NPM1	rs10463007	5	0	43.53	4.17509479733777e-11
7896654	4869	NPM1	rs28411384	5	0.000146639511201629	24.1	9.14602967979548e-07
7896654	4869	NPM1	rs12189191	5	0.000146639511201629	24.1	9.14602967979548e-07
7896654	4869	NPM1	rs11745536	5	0.000672897196261682	19.62	9.44750622763184e-06
7896654	4869	NPM1	rs4302608	5	0.000672897196261682	19.62	9.44750622763184e-06
7896654	4869	NPM1	rs7715167	5	0.00338341680578742	16.15	5.85185695899184e-05
7896654	4869	NPM1	rs10073796	5	0.00389833542151423	15.84	6.89298373729534e-05
7896654	4869	NPM1	rs12659849	5	0.00473467990414242	15.4	8.69882938920677e-05
7896654	4869	NPM1	rs4559013	5	0.0059389633457129	14.88	0.000114571278662861
7896654	4869	NPM1	rs4076077	5	0.00607786357786358	14.84	0.000117026897536333
7896654	4869	NPM1	rs9313543	5	0.0188981362091197	12.33	0.000445736407512023
7896654	4869	NPM1	rs10065728	5	0.0218786867000556	11.98	0.000537745839636684
7896654	4869	NPM1	rs2043278	5	0.0241257155200346	11.77	0.000601929782214133
7896654	4869	NPM1	rs17680768	5	0.0357989058668176	10.87	0.000977345299828185
7896654	4869	NPM1	rs4868080	5	0.0382542169785234	10.72	0.00105983672290959
7945071	55572	FOXRED1	rs1786702	11	0	43.56	4.11157781879904e-11
7945071	55572	FOXRED1	rs587891	11	0	41.21	1.36721275050036e-10
7945071	55572	FOXRED1	rs625413	11	0	41.21	1.36721275050036e-10
7945071	55572	FOXRED1	rs627911	11	0	39.05	4.13089129479782e-10
7945071	55572	FOXRED1	rs574198	11	0	36.73	1.35675404235762e-09
7945071	55572	FOXRED1	rs646358	11	7.04225352112676e-05	29.76	4.88977502091372e-08
7945071	55572	FOXRED1	rs637462	11	0.000105263157894737	27.72	1.40205663541318e-07
7945071	55572	FOXRED1	rs530587	11	0.000141057934508816	26.31	2.9077917542687e-07
7945071	55572	FOXRED1	rs611151	11	0.000149253731343284	25.6	4.200393976022e-07
7945071	55572	FOXRED1	rs583697	11	0.000974155069582505	18.9	1.37752668581307e-05
7945071	55572	FOXRED1	rs670154	11	0.0014090382387022	18.17	2.0203643128364e-05
7945071	55572	FOXRED1	rs567606	11	0.00159783344617468	17.94	2.27979044132225e-05
7945071	55572	FOXRED1	rs11220409	11	0.00297621313035205	16.43	5.04799559140982e-05
7945071	55572	FOXRED1	rs555228	11	0.00368822674418605	15.98	6.40152023719794e-05
7945071	55572	FOXRED1	rs582037	11	0.00807772174428953	14.16	0.00016790228313015
7945071	55572	FOXRED1	rs663714	11	0.00812435233160622	14.14	0.000169696729464101
7945071	55572	FOXRED1	rs588361	11	0.017521890368238	12.51	0.000404779603894183
7945071	55572	FOXRED1	rs629882	11	0.0185867389000118	12.37	0.000436287606448933
7945071	55572	FOXRED1	rs2848583	11	0.0459651222431185	10.28	0.00134479946913223
7945071	55572	FOXRED1	rs601580	11	0.0468888701375411	10.22	0.00138925851032573
7945071	55572	FOXRED1	rs624259	11	0.0488824359080727	10.12	0.00146668999658245
7957253	144321	GLIPR1L2	rs11180483	12	0	43.41	4.43913750052372e-11
7957253	144321	GLIPR1L2	rs10785190	12	0	43.41	4.43913750052372e-11
7957253	144321	GLIPR1L2	rs7969930	12	0	42.58	6.7849604689044e-11
7957253	144321	GLIPR1L2	rs11180540	12	0	41.72	1.05326032809326e-10
7957253	144321	GLIPR1L2	rs12422952	12	0	41.21	1.36721275050036e-10
7957253	144321	GLIPR1L2	rs4882622	12	0	39.32	3.59737648192593e-10
7957253	144321	GLIPR1L2	rs10879912	12	0	39.32	3.59737648192593e-10
7957253	144321	GLIPR1L2	rs7300308	12	0	39.32	3.59737648192593e-10
7957253	144321	GLIPR1L2	rs4623941	12	4.99168053244592e-05	31.42	2.07829049089962e-08
7957253	144321	GLIPR1L2	rs3087687	12	6.42260757867694e-05	28.66	8.6267353532341e-08
7957253	144321	GLIPR1L2	rs11180470	12	7.5187969924812e-05	28.35	1.01246804306558e-07
7957253	144321	GLIPR1L2	rs11180523	12	0.000102447353443369	27.47	1.59550322134384e-07
7957253	144321	GLIPR1L2	rs10785191	12	0.000102447353443369	27.47	1.59550322134384e-07
7957253	144321	GLIPR1L2	rs10879903	12	0.000148936170212766	26.77	2.29167551998044e-07
7957253	144321	GLIPR1L2	rs4565938	12	0.000143222506393862	26.42	2.7468158098382e-07
7957253	144321	GLIPR1L2	rs1697752	12	0.000140562248995984	26.25	2.99954823321126e-07
7957253	144321	GLIPR1L2	rs11837697	12	0.000150801131008483	25.7	3.98827055514052e-07
7957253	144321	GLIPR1L2	rs4882687	12	0.000150517403574788	25.69	4.00899046626462e-07
7957253	144321	GLIPR1L2	rs11180553	12	0.00206867316659602	17.37	3.07643718926626e-05
7957253	144321	GLIPR1L2	rs12579473	12	0.00528793189784677	15.16	9.87737876416666e-05
7957253	144321	GLIPR1L2	rs10879901	12	0.00528793189784677	15.16	9.87737876416666e-05
7930181	57412	AS3MT	rs7096169	10	0	43.38	4.50771966993562e-11
7930181	57412	AS3MT	rs7085104	10	0	43.38	4.50771966993562e-11
7930181	57412	AS3MT	rs4919690	10	0	42.86	5.88007390455092e-11
7930181	57412	AS3MT	rs9527	10	0	42.86	5.88007390455092e-11
7930181	57412	AS3MT	rs12416687	10	0	42.86	5.88007390455092e-11
7930181	57412	AS3MT	rs10883790	10	0	41.25	1.33951845974646e-10
7930181	57412	AS3MT	rs6163	10	0	37.26	1.03383499102455e-09
7930181	57412	AS3MT	rs743572	10	0	37.26	1.03383499102455e-09
7930181	57412	AS3MT	rs3781287	10	0	36	1.97317529007539e-09
7930181	57412	AS3MT	rs4919682	10	0	35.76	2.23183438831468e-09
7930181	57412	AS3MT	rs4919685	10	0	35.76	2.23183438831468e-09
7930181	57412	AS3MT	rs4919686	10	0	35.76	2.23183438831468e-09
7930181	57412	AS3MT	rs4919683	10	0	34.99	3.31402944421672e-09
7930181	57412	AS3MT	rs4919687	10	0	34.83	3.59786556811559e-09
7930181	57412	AS3MT	rs11191401	10	0	32.85	9.95510730919195e-09
7930181	57412	AS3MT	rs10786719	10	0	32.59	1.13798759893742e-08
7930181	57412	AS3MT	rs619824	10	4.47761194029851e-05	30.25	3.79791249317754e-08
7930181	57412	AS3MT	rs284855	10	5.81818181818182e-05	30.05	4.21048532735649e-08
7930181	57412	AS3MT	rs10883800	10	6.74308833445718e-05	29.3	6.19956919856356e-08
7930181	57412	AS3MT	rs284860	10	6.57894736842105e-05	29.02	7.16348916631406e-08
7930181	57412	AS3MT	rs11191489	10	0.000109223300970874	28.03	1.19449241191697e-07
7930181	57412	AS3MT	rs11191494	10	0.000668985817500669	19.65	9.30033113780356e-06
7930181	57412	AS3MT	rs1046778	10	0.0012795089707271	18.36	1.82856717508468e-05
7930181	57412	AS3MT	rs7897654	10	0.0012795089707271	18.36	1.82856717508468e-05
7930181	57412	AS3MT	rs10509760	10	0.00152758777929777	18.02	2.18596291675802e-05
7930181	57412	AS3MT	rs11191439	10	0.008953421506613	13.93	0.00018974572293276
7930181	57412	AS3MT	rs4919694	10	0.008953421506613	13.93	0.00018974572293276
8014916	94103	ORMDL3	rs17608925	17	0	43.04	5.36320475007018e-11
8014916	94103	ORMDL3	rs2305480	17	0	33.24	8.14575726618635e-09
8014916	94103	ORMDL3	rs4795405	17	0	32.23	1.36959634045178e-08
8014916	94103	ORMDL3	rs10852936	17	4.739336492891e-05	30.9	2.71671777721334e-08
8014916	94103	ORMDL3	rs2872507	17	4.739336492891e-05	30.9	2.71671777721334e-08
8014916	94103	ORMDL3	rs12603332	17	0.000105571847507331	27.76	1.37336467961677e-07
8014916	94103	ORMDL3	rs3744246	17	0.0001036866359447	27.6	1.49178766418668e-07
8014916	94103	ORMDL3	rs4795403	17	0.0001036866359447	27.6	1.49178766418668e-07
8014916	94103	ORMDL3	rs2305479	17	0.000148698884758364	26.74	2.32753126940342e-07
8014916	94103	ORMDL3	rs2290400	17	0.0001417004048583	26.35	2.84818910107092e-07
8014916	94103	ORMDL3	rs7216389	17	0.000140070035017509	26.21	3.06232610711467e-07
8014916	94103	ORMDL3	rs7219923	17	0.000140070035017509	26.21	3.06232610711467e-07
8014916	94103	ORMDL3	rs7224129	17	0.000140070035017509	26.21	3.06232610711467e-07
8014916	94103	ORMDL3	rs12950743	17	0.000147058823529412	25.47	4.49315515004904e-07
8014916	94103	ORMDL3	rs8067378	17	0.000147058823529412	25.47	4.49315515004904e-07
8014916	94103	ORMDL3	rs11557467	17	0.000143433437920215	25.18	5.22209495933855e-07
8014916	94103	ORMDL3	rs8079416	17	0.000458798671898581	20.77	5.17878886940149e-06
8014916	94103	ORMDL3	rs3902025	17	0.00247108947048083	16.94	3.85800086425266e-05
8014916	94103	ORMDL3	rs2060941	17	0.00684553349875931	14.54	0.000137215004729985
8164304	30815	ST6GALNAC6	rs10819317	9	0	42.92	5.70246889942148e-11
8164304	30815	ST6GALNAC6	rs3824527	9	0.00014291719209752	24.44	7.66603848000752e-07
8164304	30815	ST6GALNAC6	rs7865146	9	0.00189206622231778	17.49	2.88822858736932e-05
8164304	30815	ST6GALNAC6	rs1078697	9	0.0025692492974709	16.83	4.08818895582069e-05
8164304	30815	ST6GALNAC6	rs3739821	9	0.00451133021968518	15.5	8.25052538926224e-05
8164304	30815	ST6GALNAC6	rs2094332	9	0.00733028919330289	14.37	0.00015017596766537
8007949	124989	EFCAB13	rs11867253	17	0	42.85	5.91020845932752e-11
8007949	124989	EFCAB13	rs2317676	17	0	42.85	5.91020845932752e-11
8007949	124989	EFCAB13	rs12709458	17	0.000559796437659033	20.16	7.12268972091577e-06
8007949	124989	EFCAB13	rs11868894	17	0.0127341705913134	13.19	0.00028144689796916
7910618	148641	SLC35F3	rs594657	1	0	42.63	6.61372116888593e-11
7910618	148641	SLC35F3	rs474208	1	6.86813186813187e-05	29.51	5.56289405721126e-08
7910618	148641	SLC35F3	rs6662048	1	0.000350535540408958	21.47	3.59407705269667e-06
7910618	148641	SLC35F3	rs519143	1	0.000629447181171319	19.88	8.24584806671479e-06
7910618	148641	SLC35F3	rs1570105	1	0.00122585261149535	18.46	1.73507978867073e-05
7910618	148641	SLC35F3	rs10752781	1	0.00460106841288988	15.46	8.42698834650494e-05
7910618	148641	SLC35F3	rs501664	1	0.00564068908941756	15	0.000107511176729501
7910618	148641	SLC35F3	rs532495	1	0.00570728520091473	14.97	0.000109234061414674
7910618	148641	SLC35F3	rs517527	1	0.00573618131420186	14.96	0.000109814510008333
7910618	148641	SLC35F3	rs1407149	1	0.0459651222431185	10.28	0.00134479946913223
7910618	148641	SLC35F3	rs10910416	1	0.0459651222431185	10.28	0.00134479946913223
8133770	57639	CCDC146	rs10488499	7	0	42.63	6.61372116888593e-11
8133770	57639	CCDC146	rs17230060	7	0	41.63	1.10287863820666e-10
8133770	57639	CCDC146	rs7810066	7	0.0180316177344586	12.44	0.000420235783146286
8133770	57639	CCDC146	rs3930016	7	0.0270946930280957	11.51	0.000692227779118755
8133770	57639	CCDC146	rs3108406	7	0.0309920792079208	11.2	0.000817973319994396
8133770	57639	CCDC146	rs3108433	7	0.0336243360695316	11.02	0.000901340709885162
8133770	57639	CCDC146	rs3108440	7	0.0336243360695316	11.02	0.000901340709885162
8133770	57639	CCDC146	rs3095471	7	0.0346599159342759	10.95	0.000936036148900412
8133770	57639	CCDC146	rs3114306	7	0.0346599159342759	10.95	0.000936036148900412
8133770	57639	CCDC146	rs6973950	7	0.046439870726314	10.25	0.00136684600686612
8133770	57639	CCDC146	rs3114315	7	0.0486808439940189	10.13	0.00145875407641659
8133770	57639	CCDC146	rs3114317	7	0.0486808439940189	10.13	0.00145875407641659
8133770	57639	CCDC146	rs2056708	7	0.0486808439940189	10.13	0.00145875407641659
7955502	6334	SCN8A	rs12424799	12	0	42.33	7.71007612591312e-11
7955502	6334	SCN8A	rs12369744	12	0.000483726485518065	20.67	5.45642391031791e-06
7955502	6334	SCN8A	rs10876211	12	0.00189946524064171	17.46	2.93416734756407e-05
7955502	6334	SCN8A	rs4762021	12	0.00246235246235246	16.97	3.79751476922777e-05
7955502	6334	SCN8A	rs17125929	12	0.0225691307700782	11.91	0.000558334001787275
7955502	6334	SCN8A	rs11169880	12	0.0409855488735302	10.56	0.00115561195933326
7903742	2948	GSTM4	rs12745189	1	0	42.1	8.67231911287658e-11
7903742	2948	GSTM4	rs1799875	1	0.000370607028753994	21.32	3.88655419024484e-06
7903742	2948	GSTM4	rs681991	1	0.000379506641366224	21.24	4.05218945987632e-06
7903742	2948	GSTM4	rs668532	1	0.000379506641366224	21.24	4.05218945987632e-06
7903742	2948	GSTM4	rs668413	1	0.000379506641366224	21.24	4.05218945987632e-06
7903742	2948	GSTM4	rs4970768	1	0.000670960815888352	19.68	9.15545783239679e-06
7903742	2948	GSTM4	rs655315	1	0.000857432775240994	19.12	1.22751799466665e-05
7903742	2948	GSTM4	rs560018	1	0.00493990181141019	15.28	9.26927523464967e-05
7903742	2948	GSTM4	rs865774	1	0.0138155700910607	13.03	0.000306540549745652
7903742	2948	GSTM4	rs568686	1	0.0138155700910607	13.03	0.000306540549745652
7903742	2948	GSTM4	rs2301230	1	0.0142416517970941	12.97	0.000316522021639725
7903742	2948	GSTM4	rs12131828	1	0.021488528259653	12.02	0.000526327021975265
7903742	2948	GSTM4	rs673151	1	0.0390879181136904	10.67	0.00108887117634521
7903742	2948	GSTM4	rs524998	1	0.0443940319343862	10.38	0.00127387694652264
7956261	5939	RBMS2	rs7314300	12	0	42.03	8.98838107142154e-11
7956261	5939	RBMS2	rs10876902	12	0	42.03	8.98838107142154e-11
7956261	5939	RBMS2	rs10876891	12	0	40.01	2.52666043932855e-10
7956261	5939	RBMS2	rs12368065	12	0	32.26	1.3486121759968e-08
7956261	5939	RBMS2	rs11171863	12	0.000146185472818639	25.4	4.65918117650114e-07
7956261	5939	RBMS2	rs12313841	12	0.000143433437920215	25.18	5.22209495933855e-07
7956261	5939	RBMS2	rs2638319	12	0.000143433437920215	25.18	5.22209495933855e-07
7956261	5939	RBMS2	rs7314242	12	0.000142081069786878	24.37	7.94970911414065e-07
7956261	5939	RBMS2	rs7310284	12	0.000157604412923562	23.81	1.06328618716075e-06
7956261	5939	RBMS2	rs2371455	12	0.000288461538461538	22.15	2.52155969005337e-06
7956261	5939	RBMS2	rs10783790	12	0.000600500417014179	20.02	7.66364107565485e-06
7956261	5939	RBMS2	rs2657902	12	0.0012565445026178	18.44	1.75338510770328e-05
7956261	5939	RBMS2	rs11171856	12	0.00578305415514718	14.94	0.000110984737479153
7956261	5939	RBMS2	rs7313455	12	0.00953859178778044	13.79	0.000204421414313996
7956261	5939	RBMS2	rs11171852	12	0.0490284105027748	10.11	0.00147466963725253
8103437	5481	PPID	rs12505475	4	0	42.03	8.98838107142154e-11
8103437	5481	PPID	rs11737481	4	0	40.71	1.7658121894654e-10
8103437	5481	PPID	rs8396	4	0	40.71	1.7658121894654e-10
8103437	5481	PPID	rs7679753	4	0	36.1	1.87446845040654e-09
8103437	5481	PPID	rs17843966	4	0.000106951871657754	27.83	1.32456229398306e-07
8103437	5481	PPID	rs3210749	4	0.00911819351150493	13.89	0.000193827006416491
8103437	5481	PPID	rs7666007	4	0.0190201122544434	12.31	0.000450537972796575
8130768	8635	RNASET2	rs394522	6	0	41.97	9.26845303753893e-11
8130768	8635	RNASET2	rs2301436	6	0	34.71	3.82660890351413e-09
8130768	8635	RNASET2	rs7749278	6	0	34.29	4.7481526556916e-09
8130768	8635	RNASET2	rs12529876	6	6.5402223675605e-05	28.93	7.50416305629547e-08
8130768	8635	RNASET2	rs9355610	6	0.000269121813031161	22.51	2.09052475906584e-06
8130768	8635	RNASET2	rs933243	6	0.000269121813031161	22.51	2.09052475906584e-06
8130768	8635	RNASET2	rs2236313	6	0.000350535540408958	21.47	3.59407705269667e-06
8130768	8635	RNASET2	rs2769343	6	0.000500873616773442	20.45	6.12095560823552e-06
8130768	8635	RNASET2	rs162298	6	0.00518294729775092	15.21	9.61926880352054e-05
8130768	8635	RNASET2	rs1212550	6	0.00598064516129032	14.87	0.000115180278096597
8130768	8635	RNASET2	rs9366076	6	0.0130769230769231	13.14	0.000289057857888992
8130768	8635	RNASET2	rs3798307	6	0.0363141145638338	10.83	0.000998686379180259
7929511	953	ENTPD1	rs3181131	10	0	41.83	9.95639965961634e-11
7929511	953	ENTPD1	rs2275759	10	0	39.74	2.90122281418949e-10
7929511	953	ENTPD1	rs2051052	10	0	39.74	2.90122281418949e-10
7929511	953	ENTPD1	rs3814159	10	0	33.61	6.73456106560269e-09
7929511	953	ENTPD1	rs4582902	10	0	33.61	6.73456106560269e-09
7929511	953	ENTPD1	rs11188513	10	0.0002794271742927	22.31	2.31995339997315e-06
7929511	953	ENTPD1	rs10882651	10	0.000335857754362858	21.62	3.32367956124486e-06
7929511	953	ENTPD1	rs535449	10	0.000570789031897034	20.08	7.42692923710437e-06
7929511	953	ENTPD1	rs501819	10	0.000570789031897034	20.08	7.42692923710437e-06
7929511	953	ENTPD1	rs10882649	10	0.00607786357786358	14.84	0.000117026897536333
7929511	953	ENTPD1	rs11188484	10	0.00607786357786358	14.84	0.000117026897536333
7929511	953	ENTPD1	rs7074866	10	0.00733028919330289	14.37	0.00015017596766537
7929511	953	ENTPD1	rs3192654	10	0.00854843429909277	14.04	0.000178962942637896
7929511	953	ENTPD1	rs3949478	10	0.00953859178778044	13.79	0.000204421414313996
7929511	953	ENTPD1	rs4258314	10	0.0101485904735453	13.66	0.000219071500122872
7929511	953	ENTPD1	rs11188410	10	0.0470359457866824	10.21	0.00139681173438781
7929511	953	ENTPD1	rs3818833	10	0.0470359457866824	10.21	0.00139681173438781
8140668	10371	SEMA3A	rs13224698	7	0	41.81	1.00587648573914e-10
8029065	593	BCKDHA	rs3745290	19	0	41.71	1.05866124207408e-10
8029065	593	BCKDHA	rs10853751	19	0	41.71	1.05866124207408e-10
8029065	593	BCKDHA	rs892044	19	0	41.71	1.05866124207408e-10
8029065	593	BCKDHA	rs11670757	19	0	41.71	1.05866124207408e-10
8029065	593	BCKDHA	rs284652	19	0	41.71	1.05866124207408e-10
8029065	593	BCKDHA	rs284662	19	0	41.71	1.05866124207408e-10
8029065	593	BCKDHA	rs284663	19	0	41.71	1.05866124207408e-10
8029065	593	BCKDHA	rs284661	19	0	41.28	1.31911688109455e-10
8029065	593	BCKDHA	rs4674	19	0	40.8	1.68633091379791e-10
8029065	593	BCKDHA	rs2231940	19	0	40.63	1.83960517915786e-10
8029065	593	BCKDHA	rs17318596	19	0	37.32	1.0025121097777e-09
8029065	593	BCKDHA	rs11879090	19	0.000101867572156197	27.41	1.64577989176929e-07
8029065	593	BCKDHA	rs284653	19	0.000101867572156197	27.41	1.64577989176929e-07
8029065	593	BCKDHA	rs1025497	19	0.000557631503305548	20.31	6.58554923424521e-06
8029065	593	BCKDHA	rs11083616	19	0.000701661830651543	19.52	9.95519009505004e-06
8029065	593	BCKDHA	rs1046909	19	0.00160107937935687	17.92	2.30387296049618e-05
8029065	593	BCKDHA	rs7260605	19	0.0285699735180281	11.38	0.000742391172649204
7895263	2665	GDI2	rs1129614	10	0	41.7	1.06408987896961e-10
7895263	2665	GDI2	rs4748572	10	0	38.96	4.32578728091494e-10
7895263	2665	GDI2	rs2797496	10	0	38.96	4.32578728091494e-10
7895263	2665	GDI2	rs1046393	10	0	38.96	4.32578728091494e-10
7895263	2665	GDI2	rs2275774	10	4.3731778425656e-05	30.08	4.14584950582929e-08
7895263	2665	GDI2	rs11599388	10	0.00126893939393939	18.4	1.79057981573906e-05
7895263	2665	GDI2	rs11254266	10	0.00178727114210985	17.64	2.66914980318127e-05
7895263	2665	GDI2	rs10795547	10	0.00232625283563621	17.09	3.56495213359172e-05
7895263	2665	GDI2	rs10508296	10	0.00240524482687974	17.02	3.69881528485527e-05
7895263	2665	GDI2	rs7096742	10	0.00583861016398766	14.92	0.000112167517354527
7895263	2665	GDI2	rs1567706	10	0.00706298003072197	14.46	0.000143167710502961
7895263	2665	GDI2	rs1858447	10	0.00712160711547309	14.44	0.00014469608785024
7895263	2665	GDI2	rs2890365	10	0.00832990296971479	14.09	0.000174267815603382
7895263	2665	GDI2	rs10795544	10	0.0107981476436938	13.52	0.000236034416529349
7895263	2665	GDI2	rs4748916	10	0.0123402007395668	13.26	0.000271129649178824
7895263	2665	GDI2	rs12220359	10	0.0445529729259163	10.37	0.0012807954783069
7902913	8317	CDC7	rs13447450	1	0	41.6	1.11993271495425e-10
7902913	8317	CDC7	rs13447455	1	0	41.6	1.11993271495425e-10
7902913	8317	CDC7	rs6688261	1	0	40.3	2.17808977626167e-10
7902913	8317	CDC7	rs12125947	1	0	39.22	3.78641708451547e-10
7902913	8317	CDC7	rs17501381	1	0	37.7	8.25045611353917e-10
7902913	8317	CDC7	rs17501937	1	0.000169295883031935	23.56	1.21078518396291e-06
7902913	8317	CDC7	rs12058802	1	0.000298203998644527	22.02	2.69824146134104e-06
7902913	8317	CDC7	rs2135603	1	0.000489820005901446	20.58	5.71904778628307e-06
7902913	8317	CDC7	rs7540260	1	0.00102803738317757	18.8	1.45167124992321e-05
7902913	8317	CDC7	rs483532	1	0.00214570648750787	17.27	3.24266237346818e-05
7902913	8317	CDC7	rs12060889	1	0.00236139630390144	17.05	3.64083750330445e-05
7902913	8317	CDC7	rs11164909	1	0.00350883652430044	16.08	6.07219543283723e-05
7902913	8317	CDC7	rs745731	1	0.00350883652430044	16.08	6.07219543283723e-05
7902913	8317	CDC7	rs17485896	1	0.00776594148537134	14.25	0.000160060808433423
7902913	8317	CDC7	rs12125038	1	0.0229110867178924	11.88	0.000567399412997703
7902913	8317	CDC7	rs1949009	1	0.0236689475399153	11.81	0.000589134325084672
7902913	8317	CDC7	rs519244	1	0.0284271725826193	11.39	0.00073840530611424
7902913	8317	CDC7	rs6681073	1	0.0378687615526802	10.74	0.00104844334509817
7991837	4833	NME4	rs390499	16	0	41.52	1.16671197475255e-10
7991837	4833	NME4	rs4984871	16	0	41.52	1.16671197475255e-10
7991837	4833	NME4	rs4984666	16	0	41.52	1.16671197475255e-10
7991837	4833	NME4	rs5841	16	0	36.13	1.84583199830246e-09
7991837	4833	NME4	rs7196718	16	0.000556991099626759	20.29	6.65474906817723e-06
7991837	4833	NME4	rs873477	16	0.00177574171029668	17.65	2.65515274796257e-05
7991837	4833	NME4	rs3785290	16	0.00177574171029668	17.65	2.65515274796257e-05
7991837	4833	NME4	rs12719806	16	0.00193383137673426	17.44	2.96520043792747e-05
7991837	4833	NME4	rs1204508	16	0.00261266626960492	16.76	4.24181159869127e-05
7991837	4833	NME4	rs7196963	16	0.00320404721753794	16.27	5.49267298455813e-05
7991837	4833	NME4	rs3743890	16	0.00447377561653352	15.54	8.07777967551674e-05
7991837	4833	NME4	rs1204504	16	0.00514054872917017	15.23	9.51793512722262e-05
7991837	4833	NME4	rs1573736	16	0.00590460792239289	14.89	0.000113965520208619
7991837	4833	NME4	rs3852766	16	0.0445529729259163	10.37	0.0012807954783069
8101637	345275	HSD17B13	rs9992651	4	0	41.22	1.3602359010279e-10
8101637	345275	HSD17B13	rs4607179	4	0	37.37	9.77136758405319e-10
8101637	345275	HSD17B13	rs13102451	4	0	37.37	9.77136758405319e-10
8101637	345275	HSD17B13	rs13133311	4	0.000142721217887726	25.84	3.7092138646974e-07
8101637	345275	HSD17B13	rs11735092	4	0.000142721217887726	25.84	3.7092138646974e-07
8101637	345275	HSD17B13	rs10084835	4	0.000153908464965573	24.08	9.24151719586165e-07
8101637	345275	HSD17B13	rs6850131	4	0.000153908464965573	24.08	9.24151719586165e-07
8101637	345275	HSD17B13	rs10022237	4	0.000153908464965573	24.08	9.24151719586165e-07
8101637	345275	HSD17B13	rs4693811	4	0.000559360730593607	20.23	6.86675914658293e-06
8101637	345275	HSD17B13	rs13137873	4	0.000568853843987609	20.13	7.2352852177298e-06
8101637	345275	HSD17B13	rs10006766	4	0.000568853843987609	20.13	7.2352852177298e-06
8101637	345275	HSD17B13	rs6847980	4	0.0022250052181173	17.21	3.34670051629867e-05
8101637	345275	HSD17B13	rs6531968	4	0.0125636984502233	13.22	0.00027697761801865
8101637	345275	HSD17B13	rs4134363	4	0.0190201122544434	12.31	0.000450537972796575
7895409	10944	C11orf58	rs10766338	11	0	41.14	1.41706410220222e-10
7895409	10944	C11orf58	rs2352663	11	0	41.14	1.41706410220222e-10
7895409	10944	C11orf58	rs11024029	11	0	41.14	1.41706410220222e-10
7895409	10944	C11orf58	rs11024041	11	0.000139799038881608	24.84	6.22913511223042e-07
7895409	10944	C11orf58	rs7481887	11	0.00137674418604651	18.19	1.99925819752223e-05
7895409	10944	C11orf58	rs11024021	11	0.00143120110446387	18.11	2.08503536905099e-05
7895409	10944	C11orf58	rs1392998	11	0.00143120110446387	18.11	2.08503536905099e-05
7895409	10944	C11orf58	rs1501452	11	0.00881110789702054	13.97	0.000185750993866242
7895409	10944	C11orf58	rs4756864	11	0.00953859178778044	13.79	0.000204421414313996
7895409	10944	C11orf58	rs217765	11	0.0243006128373293	11.75	0.000608432381673357
8053484	8869	ST3GAL5	rs12614498	2	0	41.08	1.46123961600152e-10
8053484	8869	ST3GAL5	rs13020072	2	0	40.33	2.14489947071412e-10
8053484	8869	ST3GAL5	rs2030275	2	0	38.88	4.50674350141223e-10
8053484	8869	ST3GAL5	rs7579946	2	0.000832057172026544	19.18	1.18953183557073e-05
8053484	8869	ST3GAL5	rs1518987	2	0.00590460792239289	14.89	0.000113965520208619
8053484	8869	ST3GAL5	rs11127000	2	0.014008945686901	13	0.000311490976767384
8053484	8869	ST3GAL5	rs1105882	2	0.0208401268115942	12.09	0.000506929743046445
8053484	8869	ST3GAL5	rs13025142	2	0.026457304904947	11.57	0.000670244183511452
8053484	8869	ST3GAL5	rs1533605	2	0.026457304904947	11.57	0.000670244183511452
8053484	8869	ST3GAL5	rs4553826	2	0.026457304904947	11.57	0.000670244183511452
8053484	8869	ST3GAL5	rs6721125	2	0.026457304904947	11.57	0.000670244183511452
8053484	8869	ST3GAL5	rs11690161	2	0.0401950338600451	10.6	0.00113087660052791
8053484	8869	ST3GAL5	rs4832202	2	0.0432030287022363	10.44	0.00123315270177821
8068919	8566	PDXK	rs2276528	21	0	41.07	1.46873508535651e-10
8068919	8566	PDXK	rs13050307	21	0	39.37	3.50642935026624e-10
8068919	8566	PDXK	rs1299	21	0.000619126589275843	19.96	7.90792765602236e-06
8068919	8566	PDXK	rs13052408	21	0.00331103678929766	16.18	5.75990458671445e-05
8068919	8566	PDXK	rs762407	21	0.00448144294138051	15.53	8.1206219545145e-05
8068919	8566	PDXK	rs2838361	21	0.00471293916023993	15.41	8.65291736037396e-05
8068919	8566	PDXK	rs2010795	21	0.00510968612892339	15.25	9.41767558985692e-05
8068919	8566	PDXK	rs6518323	21	0.00688291628050664	14.52	0.000138679405429488
8068919	8566	PDXK	rs7527	21	0.0211451758340848	12.06	0.000515152920191081
8068919	8566	PDXK	rs1573338	21	0.0366411358116944	10.81	0.0010095330253805
8075785	80020	FOXRED2	rs139997	22	0	41.07	1.46873508535651e-10
8075785	80020	FOXRED2	rs2092165	22	0	38.1	6.72101314727908e-10
8075785	80020	FOXRED2	rs139999	22	0	35.09	3.14813317296628e-09
8075785	80020	FOXRED2	rs28636419	22	0	34.51	4.24067064257353e-09
8075785	80020	FOXRED2	rs5756202	22	1.73913043478261e-05	31.89	1.63154950610737e-08
8075785	80020	FOXRED2	rs3747163	22	5e-05	31.43	2.06761418869956e-08
8075785	80020	FOXRED2	rs2281085	22	5e-05	31.43	2.06761418869956e-08
8075785	80020	FOXRED2	rs1000427	22	5e-05	31.43	2.06761418869956e-08
8075785	80020	FOXRED2	rs2564	22	4.52830188679245e-05	30.35	3.6070697183212e-08
8075785	80020	FOXRED2	rs139985	22	7.4673304293715e-05	28.32	1.0282807788294e-07
8075785	80020	FOXRED2	rs139954	22	0.000142314990512334	25.81	3.76731546079873e-07
8075785	80020	FOXRED2	rs139998	22	0.00555921052631579	15.03	0.000105815638847168
8075785	80020	FOXRED2	rs2011107	22	0.00555921052631579	15.03	0.000105815638847168
8075785	80020	FOXRED2	rs5756219	22	0.00561011660371161	15.01	0.000106942980648206
8075785	80020	FOXRED2	rs11704715	22	0.0114204927965531	13.42	0.000248955699431865
8075785	80020	FOXRED2	rs2076083	22	0.021081874647092	12.07	0.000512397007356768
7907439	9588	PRDX6	rs4405161	1	0	40.91	1.59403401045511e-10
[truncated: 10,140 more rows]
