# Supplementary material for: Insight into Genotype-Phenotype Associations through eQTL Mapping in Multiple Cell Types in Health and Immune-Mediated Disease
Source: PLoS Genet. 2016 Mar 25;12(3):e1005908. doi: 10.1371/journal.pgen.1005908 (PMC4807835; doi:10.1371/journal.pgen.1005908)
Supplement: S1 Data — Compressed tarball containing a folder of eQTL summary statistics from each analysis. (GZ) [file pgen.1005908.s027.gz › S1_data/IBDonly_all_cis_max_n/IBD_CD8Tcell_allcis_maxn.txt]

PROBEID	ENTREZID	SYMBOL	snps	chr	fdr	scores	pval
7950447	143570	XRRA1	rs4483614	11	0	58.37	2.17177579950943e-14
7950447	143570	XRRA1	rs2298746	11	0	58.37	2.17177579950943e-14
7950447	143570	XRRA1	rs3814726	11	0	54.58	1.49246821582002e-13
7950447	143570	XRRA1	rs4944961	11	0	52.84	3.61856318091826e-13
7950447	143570	XRRA1	rs4387374	11	0	49.23	2.27642497832022e-12
7950447	143570	XRRA1	rs10899060	11	0	48.54	3.23620304377631e-12
7950447	143570	XRRA1	rs9444	11	0.000107142857142857	23.21	1.45240115776077e-06
7950447	143570	XRRA1	rs590105	11	0.000107142857142857	23.21	1.45240115776077e-06
7950447	143570	XRRA1	rs1292895	11	0.00010669828097214	23.17	1.48292808334527e-06
7950447	143570	XRRA1	rs529488	11	0.00010669828097214	23.17	1.48292808334527e-06
7950447	143570	XRRA1	rs2033532	11	0.000105386416861827	23.01	1.61160918672885e-06
7950447	143570	XRRA1	rs512780	11	0.00172472100101454	17.84	2.40278657909857e-05
7950447	143570	XRRA1	rs594144	11	0.00198198198198198	17.45	2.94964287847691e-05
7950447	143570	XRRA1	rs488115	11	0.0140431164901664	13.42	0.000248955699431865
8107044	64167	ERAP2	rs4360063	5	0	55.74	8.27179724747994e-14
8107044	64167	ERAP2	rs10044354	5	0	55.74	8.27179724747994e-14
8107044	64167	ERAP2	rs7719705	5	0	54.18	1.82939412843015e-13
8107044	64167	ERAP2	rs2549782	5	0	47.98	4.30589049539305e-12
8107044	64167	ERAP2	rs2287988	5	0	47.98	4.30589049539305e-12
8107044	64167	ERAP2	rs2549796	5	0	47.98	4.30589049539305e-12
8107044	64167	ERAP2	rs1056893	5	0	47.98	4.30589049539305e-12
8107044	64167	ERAP2	rs2255546	5	0	47.98	4.30589049539305e-12
8107044	64167	ERAP2	rs10069361	5	0	46.9	7.47027115212354e-12
8107044	64167	ERAP2	rs2549778	5	4.49943757030371e-05	28.63	8.76142324679189e-08
8107044	64167	ERAP2	rs1230361	5	0.000380434782608696	20.37	6.38225317213909e-06
8107044	64167	ERAP2	rs2549779	5	0.000380434782608696	20.37	6.38225317213909e-06
8107044	64167	ERAP2	rs4869315	5	0.000498281786941581	19.92	8.07511350481189e-06
8107044	64167	ERAP2	rs27619	5	0.0123531730390225	13.71	0.000213315632190136
8107044	64167	ERAP2	rs2911134	5	0.0317447425670776	11.66	0.000638583409205457
8107044	64167	ERAP2	rs26618	5	0.04488315668497	10.87	0.000977345299828185
8035808	163227	ZNF100	rs7252798	19	0	55.63	8.74784035694907e-14
8035808	163227	ZNF100	rs2435039	19	0	38.02	7.00231474843615e-10
8035808	163227	ZNF100	rs2457794	19	0	36.57	1.47281043348532e-09
8035808	163227	ZNF100	rs11672034	19	0	29.62	5.25598178177697e-08
8035808	163227	ZNF100	rs10415147	19	3.59389038634322e-05	26.57	2.54159891366241e-07
8035808	163227	ZNF100	rs8104675	19	3.5810205908684e-05	26.54	2.58137459060687e-07
8035808	163227	ZNF100	rs10404622	19	3.5810205908684e-05	26.54	2.58137459060687e-07
8035808	163227	ZNF100	rs10403430	19	3.56188780053428e-05	26.52	2.60823774992269e-07
8035808	163227	ZNF100	rs4809179	19	3.49040139616056e-05	26.38	2.80429210287424e-07
8035808	163227	ZNF100	rs7247886	19	4.62962962962963e-05	25.4	4.65918117650114e-07
8035808	163227	ZNF100	rs7259739	19	0.0025726392251816	16.94	3.85800086425266e-05
8035808	163227	ZNF100	rs10423041	19	0.0171280770602925	13.01	0.000309831941764685
8035808	163227	ZNF100	rs11085492	19	0.0171280770602925	13.01	0.000309831941764685
8073752	55007	FAM118A	rs136584	22	0	55.45	9.58667016581046e-14
8073752	55007	FAM118A	rs104664	22	0	48.72	2.95240272009608e-12
8073752	55007	FAM118A	rs3827393	22	0	48.72	2.95240272009608e-12
8073752	55007	FAM118A	rs3747240	22	0	48.72	2.95240272009608e-12
8073752	55007	FAM118A	rs6006992	22	0	48.72	2.95240272009608e-12
8073752	55007	FAM118A	rs470062	22	0	48.72	2.95240272009608e-12
8073752	55007	FAM118A	rs226503	22	0	37.62	8.59585851450383e-10
8073752	55007	FAM118A	rs6007594	22	0.000386690647482014	20.31	6.58554923424521e-06
8073752	55007	FAM118A	rs1044744	22	0.000598802395209581	19.85	8.37627329535022e-06
8073752	55007	FAM118A	rs1022476	22	0.000864531069085295	19.01	1.30035182148566e-05
8073752	55007	FAM118A	rs720682	22	0.00382352941176471	16.13	5.91397730727361e-05
8073752	55007	FAM118A	rs7284306	22	0.00795207455069891	14.6	0.000132914543950156
8112376	64105	CENPK	rs33394	5	0	53.95	2.05657020804821e-13
8112376	64105	CENPK	rs467362	5	0	48.68	3.01323617567961e-12
8112376	64105	CENPK	rs27140	5	0	48.68	3.01323617567961e-12
8112376	64105	CENPK	rs27141	5	0	48.68	3.01323617567961e-12
8112376	64105	CENPK	rs468308	5	0	48.68	3.01323617567961e-12
8112376	64105	CENPK	rs37254	5	0	48.68	3.01323617567961e-12
8112376	64105	CENPK	rs6895641	5	0	48.17	3.90822242938884e-12
8112376	64105	CENPK	rs149514	5	0	40.93	1.57780436433019e-10
8112376	64105	CENPK	rs11746096	5	0	29.37	5.97961892742077e-08
8112376	64105	CENPK	rs37334	5	7.63844684914068e-05	23.71	1.11999070852556e-06
8112376	64105	CENPK	rs37349	5	7.63844684914068e-05	23.71	1.11999070852556e-06
8112376	64105	CENPK	rs28084	5	0.000155210643015521	22.36	2.26033012110679e-06
8112376	64105	CENPK	rs7728131	5	0.000191082802547771	21.96	2.78392526574774e-06
8112376	64105	CENPK	rs2131587	5	0.000191082802547771	21.96	2.78392526574774e-06
8112376	64105	CENPK	rs10072030	5	0.00043228936921041	20.16	7.12268972091577e-06
8112376	64105	CENPK	rs245525	5	0.000697006970069701	19.51	1.00074414892669e-05
8112376	64105	CENPK	rs10057241	5	0.0060424286759327	15.25	9.41767558985692e-05
8112376	64105	CENPK	rs786703	5	0.00894793691942104	14.37	0.00015017596766537
8112376	64105	CENPK	rs7708044	5	0.0152449355432781	13.24	0.000274037909602573
8112376	64105	CENPK	rs33392	5	0.0152449355432781	13.24	0.000274037909602573
8112376	64105	CENPK	rs386188	5	0.0465486503452605	10.78	0.00102602681541796
7981283	123096	SLC25A29	rs1059264	14	0	53.61	2.44511651374381e-13
7981283	123096	SLC25A29	rs8007427	14	0	34.92	3.43533903417232e-09
7981283	123096	SLC25A29	rs7159187	14	0.000697006970069701	19.51	1.00074414892669e-05
7981283	123096	SLC25A29	rs3825555	14	0.00107988165680473	18.69	1.53786902226958e-05
7981283	123096	SLC25A29	rs2757526	14	0.0312527280663466	11.69	0.000628368989557224
7981283	123096	SLC25A29	rs10873515	14	0.043738680465718	10.93	0.000946194957319327
7899394	9473	THEMIS2	rs6565	1	0	52.87	3.56371337547958e-13
7899394	9473	THEMIS2	rs7356	1	0	52.87	3.56371337547958e-13
7899394	9473	THEMIS2	rs2474470	1	0	52.87	3.56371337547958e-13
7899394	9473	THEMIS2	rs6564	1	0	52.18	5.06392727822292e-13
7899394	9473	THEMIS2	rs6676158	1	0	42.78	6.12552344087249e-11
7899394	9473	THEMIS2	rs4253940	1	0	42.78	6.12552344087249e-11
7899394	9473	THEMIS2	rs3766398	1	0	29.84	4.6921075826563e-08
7899394	9473	THEMIS2	rs3766400	1	0	29.65	5.17526297574231e-08
7899394	9473	THEMIS2	rs17257252	1	3.96039603960396e-05	27.38	1.67151057909146e-07
7899394	9473	THEMIS2	rs10902678	1	7.48129675810474e-05	23.59	1.19205406581177e-06
7899394	9473	THEMIS2	rs1467465	1	0.000752300920368147	19.31	1.11122839884073e-05
7899394	9473	THEMIS2	rs4908379	1	0.00139815471965933	18.25	1.93725949219694e-05
7899394	9473	THEMIS2	rs3813805	1	0.00182179529645578	17.69	2.59989818326815e-05
7899394	9473	THEMIS2	rs11247703	1	0.00656821378340366	15.05	0.000104700256636431
7899394	9473	THEMIS2	rs3813803	1	0.00726860254083485	14.8	0.00011953550181303
8015445	115024	NT5C3B	rs7212972	17	0	52.61	4.06812554937251e-13
8015445	115024	NT5C3B	rs1046404	17	0	52.61	4.06812554937251e-13
8015445	115024	NT5C3B	rs4796715	17	0	47.01	7.06254339948651e-12
8015445	115024	NT5C3B	rs6503672	17	0	47.01	7.06254339948651e-12
8015445	115024	NT5C3B	rs3744782	17	0	47.01	7.06254339948651e-12
8015445	115024	NT5C3B	rs9303319	17	0	47.01	7.06254339948651e-12
8015445	115024	NT5C3B	rs4796729	17	0	47.01	7.06254339948651e-12
8015445	115024	NT5C3B	rs3816122	17	0	47.01	7.06254339948651e-12
8015445	115024	NT5C3B	rs11079016	17	0	34.88	3.50664507201189e-09
8015445	115024	NT5C3B	rs9905601	17	0.000380779691749773	20.38	6.34898823379772e-06
8015445	115024	NT5C3B	rs7713	17	0.00900345125107852	14.36	0.000150975687111143
8015445	115024	NT5C3B	rs2304497	17	0.00900345125107852	14.36	0.000150975687111143
8015445	115024	NT5C3B	rs9903352	17	0.0125422396856582	13.68	0.000216750607095685
8015445	115024	NT5C3B	rs1469863	17	0.0181624454148472	12.87	0.000333891609336585
8015445	115024	NT5C3B	rs3809876	17	0.0279855138071526	11.92	0.000555344807081293
8015445	115024	NT5C3B	rs1436441	17	0.0369393939393939	11.32	0.000766767133043464
8015445	115024	NT5C3B	rs4796712	17	0.0369393939393939	11.32	0.000766767133043464
7968872	29103	DNAJC15	rs17553284	13	0	52.34	4.6676940450312e-13
7968872	29103	DNAJC15	rs9590739	13	0	34.07	5.31646400381089e-09
7968872	29103	DNAJC15	rs4635231	13	0	34.07	5.31646400381089e-09
7968872	29103	DNAJC15	rs9533394	13	0	34.07	5.31646400381089e-09
7968872	29103	DNAJC15	rs11346	13	0	34.07	5.31646400381089e-09
7968872	29103	DNAJC15	rs11728	13	0	33	9.21588720125622e-09
7968872	29103	DNAJC15	rs1028734	13	0	32.57	1.14975848990908e-08
7968872	29103	DNAJC15	rs9525735	13	0	32.57	1.14975848990908e-08
7968872	29103	DNAJC15	rs9525745	13	0	31.8	1.7089274371491e-08
7968872	29103	DNAJC15	rs9533333	13	4.55927051671732e-05	25.28	4.95823372567965e-07
7968872	29103	DNAJC15	rs4245318	13	4.55927051671732e-05	25.28	4.95823372567965e-07
7968872	29103	DNAJC15	rs9594858	13	6.66222518321119e-05	24.19	8.72843139678774e-07
7968872	29103	DNAJC15	rs7322458	13	0.000106132075471698	23.1	1.53790699544214e-06
7968872	29103	DNAJC15	rs9567084	13	0.000200633579725449	21.92	2.84255922517952e-06
7968872	29103	DNAJC15	rs10492659	13	0.000265095729013255	21.25	4.03110370943887e-06
7968872	29103	DNAJC15	rs1047775	13	0.000308285163776493	21.05	4.47452852398132e-06
7968872	29103	DNAJC15	rs9567077	13	0.000310734463276836	20.8	5.09829637343731e-06
7968872	29103	DNAJC15	rs1540951	13	0.000824499411071849	19.14	1.21472247670923e-05
7968872	29103	DNAJC15	rs1886152	13	0.00484552008238929	15.67	7.54108655586916e-05
7968872	29103	DNAJC15	rs7321249	13	0.00519969473416433	15.56	7.99277607281911e-05
7968872	29103	DNAJC15	rs1054812	13	0.01005	14.13	0.000170601183355712
7968872	29103	DNAJC15	rs12429891	13	0.0175442321302194	12.95	0.000319921493410303
7968872	29103	DNAJC15	rs11618401	13	0.0179013862081067	12.9	0.000328582133037674
7968872	29103	DNAJC15	rs9594854	13	0.0210705352676338	12.55	0.000396206301852743
7968872	29103	DNAJC15	rs17623408	13	0.0239871794871795	12.28	0.000457838370858115
7968872	29103	DNAJC15	rs11147895	13	0.0284616539096503	11.88	0.000567399412997703
8008388	64847	SPATA20	rs6504675	17	0	52.11	5.24770037429135e-13
8008388	64847	SPATA20	rs8076470	17	0	51.34	7.76766756043635e-13
8008388	64847	SPATA20	rs1122634	17	4.04858299595142e-05	27.77	1.36628410394371e-07
8008388	64847	SPATA20	rs1132414	17	0.000251762336354481	21.42	3.68902966139109e-06
8008388	64847	SPATA20	rs739924	17	0.000706455542021924	19.44	1.03809938400423e-05
8008388	64847	SPATA20	rs4794162	17	0.00197411003236246	17.5	2.87307684349105e-05
8008388	64847	SPATA20	rs2277626	17	0.0121669980119284	13.76	0.000207712104528052
8008388	64847	SPATA20	rs936451	17	0.0121669980119284	13.76	0.000207712104528052
8008388	64847	SPATA20	rs3785915	17	0.0121975406584689	13.74	0.000209935497613947
8008388	64847	SPATA20	rs1380657	17	0.0159102517329442	13.16	0.000285988884782385
8008388	64847	SPATA20	rs1064055	17	0.0159102517329442	13.16	0.000285988884782385
8008388	64847	SPATA20	rs8065903	17	0.0223247414217698	12.43	0.000422491900903359
8008388	64847	SPATA20	rs1460211	17	0.0223247414217698	12.43	0.000422491900903359
8003607	400566	C17orf97	rs11150882	17	0	51.27	8.0496435432896e-13
8003607	400566	C17orf97	rs6565724	17	0	38.25	6.22370771479233e-10
8003607	400566	C17orf97	rs10871516	17	6.75219446320054e-05	24.36	7.9910838109184e-07
8003607	400566	C17orf97	rs12951902	17	6.63129973474801e-05	24.14	8.95801237216376e-07
7915468	374969	CCDC23	rs323719	1	0	50.45	1.22239805054216e-12
7915468	374969	CCDC23	rs33953680	1	0	50.45	1.22239805054216e-12
7915468	374969	CCDC23	rs323720	1	0	48.25	3.75198208346454e-12
7915468	374969	CCDC23	rs17385526	1	0	36.68	1.39200248453966e-09
7915468	374969	CCDC23	rs11210721	1	0	36.68	1.39200248453966e-09
7915468	374969	CCDC23	rs1108734	1	0	36.68	1.39200248453966e-09
7915468	374969	CCDC23	rs33950227	1	0	36.68	1.39200248453966e-09
7915468	374969	CCDC23	rs11210712	1	0	35.91	2.06645402481382e-09
7915468	374969	CCDC23	rs7548008	1	0	30.15	3.99887188157235e-08
7915468	374969	CCDC23	rs12406279	1	4.29491768074445e-05	24.88	6.10121261154282e-07
7915468	374969	CCDC23	rs6658712	1	0.000134303301622832	22.5	2.10143595601244e-06
7915468	374969	CCDC23	rs9960	1	0.000435168738898757	20.22	6.90274761403555e-06
7915468	374969	CCDC23	rs7552138	1	0.00182179529645578	17.69	2.59989818326815e-05
7915468	374969	CCDC23	rs10890212	1	0.00277298423088367	16.78	4.19733655902495e-05
7915468	374969	CCDC23	rs6685920	1	0.00331054131054131	16.44	5.02143664644261e-05
7915468	374969	CCDC23	rs4660234	1	0.00617391304347826	15.2	9.67034206269413e-05
7915468	374969	CCDC23	rs912075	1	0.01412120067963	13.41	0.000250286414324604
7915468	374969	CCDC23	rs6674019	1	0.0196675805346127	12.71	0.000363705427761376
7915468	374969	CCDC23	rs6882	1	0.0201224489795918	12.66	0.000373562215098037
7915468	374969	CCDC23	rs1601240	1	0.04488315668497	10.87	0.000977345299828185
8150165	84750	FUT10	rs2037213	8	0	50.17	1.40986830873798e-12
8150165	84750	FUT10	rs8685	8	0	50.17	1.40986830873798e-12
8150165	84750	FUT10	rs2304748	8	0	49.25	2.25333344455503e-12
8150165	84750	FUT10	rs6468171	8	0	48.77	2.87808633772046e-12
8150165	84750	FUT10	rs7848	8	0	47.99	4.2839852848881e-12
8150165	84750	FUT10	rs12682118	8	0	47.99	4.2839852848881e-12
8150165	84750	FUT10	rs6982159	8	0	46.71	8.23079253782734e-12
8150165	84750	FUT10	rs12386778	8	0	45.16	1.81576152263304e-11
8150165	84750	FUT10	rs12155581	8	0	44.26	2.87531814293194e-11
8150165	84750	FUT10	rs2348613	8	0	43.56	4.11157781879904e-11
8150165	84750	FUT10	rs6995454	8	0	43.41	4.43913750052372e-11
8150165	84750	FUT10	rs1533470	8	0	42.41	7.40106608659649e-11
8150165	84750	FUT10	rs7842778	8	0	37.61	8.64003961625598e-10
8150165	84750	FUT10	rs1440530	8	0	29.97	4.38782640070027e-08
8150165	84750	FUT10	rs2676434	8	0	29.14	6.73323786028168e-08
8150165	84750	FUT10	rs2043967	8	4.27807486631016e-05	28.22	1.08279919971838e-07
8150165	84750	FUT10	rs3735950	8	4.33839479392625e-05	24.94	5.91425017788252e-07
8150165	84750	FUT10	rs3735951	8	6.8870523415978e-05	24.63	6.94619097448153e-07
8150165	84750	FUT10	rs9297209	8	6.8870523415978e-05	24.63	6.94619097448153e-07
8150165	84750	FUT10	rs754437	8	8.63664404688464e-05	23.44	1.28870864939261e-06
8150165	84750	FUT10	rs6468175	8	0.000126582278481013	22.83	1.76981436398545e-06
8150165	84750	FUT10	rs11987164	8	0.000198537095088819	21.83	2.97905615136232e-06
8150165	84750	FUT10	rs12549316	8	0.000305635148042025	21.01	4.56892416049491e-06
8150165	84750	FUT10	rs9656765	8	0.000305635148042025	21.01	4.56892416049491e-06
8150165	84750	FUT10	rs11986601	8	0.00271671134941912	16.8	4.15333028667767e-05
8150165	84750	FUT10	rs13250346	8	0.00603570555147958	15.26	9.36794503364313e-05
8150165	84750	FUT10	rs3923524	8	0.00603570555147958	15.26	9.36794503364313e-05
8150165	84750	FUT10	rs4427132	8	0.0121669980119284	13.76	0.000207712104528052
8150165	84750	FUT10	rs11988745	8	0.0121669980119284	13.76	0.000207712104528052
8150165	84750	FUT10	rs16880852	8	0.0469276957718289	10.76	0.00103717383123023
8142143	10466	COG5	rs34325395	7	0	50	1.53745979442804e-12
8142143	10466	COG5	rs2807	7	0	47.28	6.15369068410861e-12
8142143	10466	COG5	rs2712230	7	0	47.28	6.15369068410861e-12
8142143	10466	COG5	rs2301801	7	0	44.61	2.40460353568807e-11
8142143	10466	COG5	rs982447	7	0	44.61	2.40460353568807e-11
8142143	10466	COG5	rs2248465	7	0	41.66	1.08608451588922e-10
8142143	10466	COG5	rs4727681	7	0	39.9	2.67303201630396e-10
8142143	10466	COG5	rs1015411	7	0	39.9	2.67303201630396e-10
8142143	10466	COG5	rs2712201	7	0	39.9	2.67303201630396e-10
8142143	10466	COG5	rs10267907	7	0	39.9	2.67303201630396e-10
8142143	10466	COG5	rs2253146	7	0	39.9	2.67303201630396e-10
8142143	10466	COG5	rs2237677	7	0	39.9	2.67303201630396e-10
8142143	10466	COG5	rs11977187	7	0	39.9	2.67303201630396e-10
8142143	10466	COG5	rs10276604	7	0	39.9	2.67303201630396e-10
8142143	10466	COG5	rs4727684	7	0	39.9	2.67303201630396e-10
8142143	10466	COG5	rs2107713	7	0	39.9	2.67303201630396e-10
8142143	10466	COG5	rs10273733	7	0	39.49	3.29743681006985e-10
8142143	10466	COG5	rs2808	7	0	39.49	3.29743681006985e-10
8142143	10466	COG5	rs2712228	7	0	39.49	3.29743681006985e-10
8142143	10466	COG5	rs10258385	7	0	38.29	6.0974309211031e-10
8142143	10466	COG5	rs2712197	7	0.000213740458015267	21.57	3.41146474599894e-06
8142143	10466	COG5	rs10276321	7	0.000349104271933854	20.52	5.90114260478801e-06
8142143	10466	COG5	rs2395836	7	0.00139567835635848	18.24	1.94745683987646e-05
8142143	10466	COG5	rs6979121	7	0.00172472100101454	17.84	2.40278657909857e-05
8142143	10466	COG5	rs2269970	7	0.00481567414282031	15.68	7.5013194665459e-05
8142143	10466	COG5	rs2107763	7	0.00481567414282031	15.68	7.5013194665459e-05
8142143	10466	COG5	rs1860803	7	0.00894793691942104	14.37	0.00015017596766537
8142143	10466	COG5	rs10264687	7	0.0109180529882933	14	0.000182810632981835
8142143	10466	COG5	rs7804398	7	0.0109180529882933	14	0.000182810632981835
8117435	11118	BTN3A2	rs9366653	6	0	49.32	2.17434345636653e-12
8117435	11118	BTN3A2	rs9379856	6	0	49.32	2.17434345636653e-12
8117435	11118	BTN3A2	rs9379859	6	0	49.32	2.17434345636653e-12
8117435	11118	BTN3A2	rs12176317	6	0	49.32	2.17434345636653e-12
8117435	11118	BTN3A2	rs9393713	6	0	49.32	2.17434345636653e-12
8117435	11118	BTN3A2	rs2073529	6	0	49.32	2.17434345636653e-12
8117435	11118	BTN3A2	rs1979	6	0	49.32	2.17434345636653e-12
8117435	11118	BTN3A2	rs9358938	6	0	49.32	2.17434345636653e-12
8117435	11118	BTN3A2	rs9393714	6	0	48.54	3.23620304377631e-12
8117435	11118	BTN3A2	rs2076030	6	0	43.9	3.45588872297526e-11
8117435	11118	BTN3A2	rs13195509	6	0	42.02	9.03446440403375e-11
8117435	11118	BTN3A2	rs10484439	6	0	33.19	8.35792500847247e-09
8117435	11118	BTN3A2	rs6923139	6	3.98803589232303e-05	27.46	1.60377448335924e-07
8117435	11118	BTN3A2	rs9366658	6	4.70219435736677e-05	25.47	4.49315515004904e-07
8117435	11118	BTN3A2	rs9358944	6	4.70219435736677e-05	25.47	4.49315515004904e-07
8117435	11118	BTN3A2	rs11966360	6	8.55745721271394e-05	23.38	1.32953696517403e-06
8117435	11118	BTN3A2	rs6456728	6	0.000125284738041002	22.72	1.87407131181952e-06
8117435	11118	BTN3A2	rs3799380	6	0.000124645892351275	22.67	1.92347629041238e-06
8117435	11118	BTN3A2	rs1985732	6	0.002440073755378	17.06	3.62171527409293e-05
8117435	11118	BTN3A2	rs6933583	6	0.00303364269141531	16.57	4.68868746267823e-05
8117435	11118	BTN3A2	rs4712980	6	0.00303364269141531	16.57	4.68868746267823e-05
8117435	11118	BTN3A2	rs4712981	6	0.00303364269141531	16.57	4.68868746267823e-05
8117435	11118	BTN3A2	rs9379870	6	0.00303364269141531	16.57	4.68868746267823e-05
8117435	11118	BTN3A2	rs10456045	6	0.00943179399872313	14.28	0.000157529793295111
8117435	11118	BTN3A2	rs1796518	6	0.0216628022524015	12.49	0.000409136193760195
8117435	11118	BTN3A2	rs3778279	6	0.043578647317958	10.94	0.000941101693891732
8102988	2996	GYPE	rs13105102	4	0	49.2	2.31150705992096e-12
8102988	2996	GYPE	rs17018500	4	0	49.2	2.31150705992096e-12
8102988	2996	GYPE	rs4240334	4	0	49.2	2.31150705992096e-12
8102988	2996	GYPE	rs9997931	4	0	49.2	2.31150705992096e-12
8102988	2996	GYPE	rs10857415	4	0	49.2	2.31150705992096e-12
8102988	2996	GYPE	rs2323413	4	0	49.2	2.31150705992096e-12
8102988	2996	GYPE	rs1912745	4	0	47.98	4.30589049539305e-12
8102988	2996	GYPE	rs4613514	4	0	47.32	6.02938741693356e-12
8102988	2996	GYPE	rs1822842	4	0.00242685555897752	17.08	3.58377312396627e-05
8102988	2996	GYPE	rs9799404	4	0.00645358401880141	15.08	0.000103049328255722
8155747	138255	C9orf135	rs7866489	9	0	49.07	2.46988982175147e-12
8155747	138255	C9orf135	rs10521434	9	0	49.07	2.46988982175147e-12
8155747	138255	C9orf135	rs17517599	9	0	38.33	5.97371921075268e-10
8155747	138255	C9orf135	rs4439190	9	0.000839544919576304	19.13	1.22110340523931e-05
8155747	138255	C9orf135	rs9314727	9	0.00127814088598402	18.47	1.72599923957153e-05
8155747	138255	C9orf135	rs10511972	9	0.0378229991805518	11.27	0.000787697288027331
8073578	91689	SMDT1	rs133382	22	0	48.68	3.01323617567961e-12
8073578	91689	SMDT1	rs4147640	22	0	48.68	3.01323617567961e-12
8073578	91689	SMDT1	rs1801311	22	0	48.68	3.01323617567961e-12
8073578	91689	SMDT1	rs4147638	22	0	48.68	3.01323617567961e-12
8073578	91689	SMDT1	rs6002616	22	0	48.68	3.01323617567961e-12
8073578	91689	SMDT1	rs11090076	22	0	48.68	3.01323617567961e-12
8073578	91689	SMDT1	rs764481	22	0	48.68	3.01323617567961e-12
8073578	91689	SMDT1	rs28624811	22	0	48.38	3.5113113986701e-12
8073578	91689	SMDT1	rs13057094	22	0	47.53	5.41685940798607e-12
8073578	91689	SMDT1	rs6002609	22	0	47.01	7.06254339948651e-12
8073578	91689	SMDT1	rs133380	22	0	45.9	1.24445956765201e-11
8073578	91689	SMDT1	rs5758566	22	0	44.29	2.8315898821728e-11
8073578	91689	SMDT1	rs133368	22	0	44.29	2.8315898821728e-11
8073578	91689	SMDT1	rs133369	22	0	44.29	2.8315898821728e-11
8073578	91689	SMDT1	rs133302	22	0	33.34	7.73746646509288e-09
8073578	91689	SMDT1	rs133299	22	0	32.64	1.10908571516519e-08
8073578	91689	SMDT1	rs133337	22	0	32.64	1.10908571516519e-08
8073578	91689	SMDT1	rs6519313	22	0	29.08	6.94502592988129e-08
8073578	91689	SMDT1	rs133295	22	4.59770114942529e-05	28.83	7.9017642560879e-08
8073578	91689	SMDT1	rs5751194	22	4.31499460625674e-05	28.25	1.06614631592584e-07
8073578	91689	SMDT1	rs133367	22	4.14507772020725e-05	27.91	1.27091237070984e-07
8073578	91689	SMDT1	rs133335	22	0.000764331210191083	19.27	1.13475405321962e-05
8073578	91689	SMDT1	rs1063392	22	0.00103293413173653	18.8	1.45167124992321e-05
8073578	91689	SMDT1	rs7245	22	0.00149389179755672	18.1	2.09601431154497e-05
8073578	91689	SMDT1	rs2284087	22	0.00149389179755672	18.1	2.09601431154497e-05
8073578	91689	SMDT1	rs5758589	22	0.00149389179755672	18.1	2.09601431154497e-05
8073578	91689	SMDT1	rs28670611	22	0.00293224299065421	16.62	4.56669141132053e-05
8073578	91689	SMDT1	rs9306356	22	0.00788256227758007	14.62	0.000131511420619718
7961295	259289	TAS2R43	rs2597963	12	0	48.37	3.52926296166579e-12
7961295	259289	TAS2R43	rs2708342	12	0	48.37	3.52926296166579e-12
7961295	259289	TAS2R43	rs2599396	12	0	48.37	3.52926296166579e-12
7961295	259289	TAS2R43	rs10772420	12	0	48.09	4.07097415730971e-12
7961295	259289	TAS2R43	rs2010481	12	0	48.09	4.07097415730971e-12
7961295	259289	TAS2R43	rs7297949	12	0	48.09	4.07097415730971e-12
7961295	259289	TAS2R43	rs7315843	12	0.000632911392405063	19.74	8.87247248485641e-06
7961295	259289	TAS2R43	rs2708377	12	0.000758370310609117	19.37	1.0768549157279e-05
7961295	259289	TAS2R43	rs1650019	12	0.000758370310609117	19.37	1.0768549157279e-05
7961295	259289	TAS2R43	rs10845296	12	0.000754716981132075	19.35	1.08819245517575e-05
7961295	259289	TAS2R43	rs2597974	12	0.000826446280991736	19.17	1.19577988616355e-05
7961295	259289	TAS2R43	rs7313683	12	0.00149389179755672	18.1	2.09601431154497e-05
7961295	259289	TAS2R43	rs10845289	12	0.00254201038802322	17	3.73798184017015e-05
7961295	259289	TAS2R43	rs7980237	12	0.0033710407239819	16.39	5.15565146851461e-05
7961295	259289	TAS2R43	rs1551191	12	0.00437697993664203	15.87	6.78457024717306e-05
7961295	259289	TAS2R43	rs1451772	12	0.00437697993664203	15.87	6.78457024717306e-05
7961295	259289	TAS2R43	rs7307031	12	0.0231913170257573	12.35	0.00044098647251007
7961295	259289	TAS2R43	rs10845279	12	0.0231913170257573	12.35	0.00044098647251007
7961295	259289	TAS2R43	rs12226919	12	0.0231913170257573	12.35	0.00044098647251007
7961295	259289	TAS2R43	rs12226920	12	0.0231913170257573	12.35	0.00044098647251007
7961295	259289	TAS2R43	rs7304447	12	0.0231913170257573	12.35	0.00044098647251007
7961295	259289	TAS2R43	rs10772413	12	0.0244181963288109	12.24	0.00046775829181048
7895739	7705	ZNF146	rs2070132	19	0	48.14	3.96847692908627e-12
7895739	7705	ZNF146	rs8102020	19	0	43.96	3.35155625703058e-11
7895739	7705	ZNF146	rs7253462	19	0	43.33	4.62438819107253e-11
7895739	7705	ZNF146	rs2287897	19	0	42.54	6.92514182692893e-11
7895739	7705	ZNF146	rs2972527	19	0	41.05	1.48384168697453e-10
7895739	7705	ZNF146	rs2112971	19	3.38123415046492e-05	26.04	3.34416471370071e-07
7895739	7705	ZNF146	rs4805162	19	3.38123415046492e-05	26.04	3.34416471370071e-07
7895739	7705	ZNF146	rs2432055	19	0.0207888553205774	12.58	0.000389896731481288
7895739	7705	ZNF146	rs11665903	19	0.0271745448982714	11.99	0.000534867898538342
7895739	7705	ZNF146	rs2967490	19	0.046063359838445	10.81	0.0010095330253805
7895739	7705	ZNF146	rs1129376	19	0.046063359838445	10.81	0.0010095330253805
8069399	23181	DIP2A	rs2070432	21	0	47.76	4.81720837125698e-12
8069399	23181	DIP2A	rs2070433	21	0	45.49	1.53420123986071e-11
8069399	23181	DIP2A	rs11701571	21	0	42.16	8.41027801404311e-11
8069399	23181	DIP2A	rs718496	21	0	40.49	1.97624907439544e-10
8069399	23181	DIP2A	rs7279002	21	0	40.49	1.97624907439544e-10
8069399	23181	DIP2A	rs11702704	21	0	38.6	5.20189234403756e-10
8069399	23181	DIP2A	rs2839327	21	0	31.01	2.56702427511842e-08
8069399	23181	DIP2A	rs2096507	21	0	30.27	3.75895132018913e-08
8069399	23181	DIP2A	rs4347941	21	0	30.18	3.93749038297716e-08
8069399	23181	DIP2A	rs2073382	21	3.87972841901067e-05	27.15	1.88265199569723e-07
8069399	23181	DIP2A	rs7279991	21	7.03729767769177e-05	24.72	6.62926661764836e-07
8069399	23181	DIP2A	rs2839270	21	6.6006600660066e-05	24.05	9.38662623454291e-07
8069399	23181	DIP2A	rs2300403	21	0.000699300699300699	19.54	9.85150762542585e-06
8069399	23181	DIP2A	rs2839317	21	0.00127814088598402	18.47	1.72599923957153e-05
8069399	23181	DIP2A	rs2839265	21	0.00152613240418118	18.08	2.11814674746334e-05
8069399	23181	DIP2A	rs7283532	21	0.0026369656833233	16.89	3.96097099256202e-05
8069399	23181	DIP2A	rs2070426	21	0.002995337995338	16.6	4.61510214005292e-05
8069399	23181	DIP2A	rs2073376	21	0.004	16.03	6.23467128068085e-05
8069399	23181	DIP2A	rs6518305	21	0.00478159731196692	15.7	7.42241702513241e-05
8069399	23181	DIP2A	rs2186358	21	0.04488315668497	10.87	0.000977345299828185
7927915	219736	STOX1	rs3740593	10	0	47.67	5.04350742413513e-12
7927915	219736	STOX1	rs12771648	10	0	47.67	5.04350742413513e-12
7927915	219736	STOX1	rs7081960	10	0	40.07	2.45023184291671e-10
7927915	219736	STOX1	rs1162958	10	0	30.18	3.93749038297716e-08
7927915	219736	STOX1	rs2497099	10	0	29.93	4.47928394225761e-08
7927915	219736	STOX1	rs10762242	10	4.5766590389016e-05	28.77	8.15038766034471e-08
7927915	219736	STOX1	rs1694505	10	4.02010050251256e-05	27.57	1.51510573234999e-07
8041212	253558	LCLAT1	rs1662955	2	0	47.36	5.90759700555799e-12
8041212	253558	LCLAT1	rs829584	2	0	47.36	5.90759700555799e-12
8041212	253558	LCLAT1	rs829573	2	0	47.36	5.90759700555799e-12
8041212	253558	LCLAT1	rs4952151	2	0	32.36	1.28096301730476e-08
8041212	253558	LCLAT1	rs17009601	2	3.90625e-05	27.28	1.76022717818032e-07
8041212	253558	LCLAT1	rs4952000	2	3.90625e-05	27.28	1.76022717818032e-07
8041212	253558	LCLAT1	rs12471868	2	3.90625e-05	27.28	1.76022717818032e-07
8041212	253558	LCLAT1	rs10200589	2	3.90625e-05	27.28	1.76022717818032e-07
8041212	253558	LCLAT1	rs6723023	2	3.90625e-05	27.28	1.76022717818032e-07
8041212	253558	LCLAT1	rs2076932	2	4.8e-05	25.7	3.98827055514052e-07
8041212	253558	LCLAT1	rs1357850	2	4.5489006823351e-05	25.27	4.98400693250765e-07
8041212	253558	LCLAT1	rs10180482	2	4.36999271667881e-05	25.02	5.67387082226538e-07
8041212	253558	LCLAT1	rs829699	2	0.0028039041703638	16.73	4.30941410482361e-05
8041212	253558	LCLAT1	rs1880540	2	0.0128512800469025	13.63	0.000222599878741268
8041212	253558	LCLAT1	rs17394450	2	0.0196675805346127	12.71	0.000363705427761376
8041212	253558	LCLAT1	rs711241	2	0.0213659022931206	12.52	0.000402618889069256
8041212	253558	LCLAT1	rs11895131	2	0.0213659022931206	12.52	0.000402618889069256
8041212	253558	LCLAT1	rs11127287	2	0.0331210556511761	11.57	0.000670244183511452
8041212	253558	LCLAT1	rs11885821	2	0.0367081949058693	11.34	0.000758553240105475
7995242	100132341	CLUHP3	rs3751742	16	0	47.33	5.99870623764058e-12
7995242	100132341	CLUHP3	rs1304163	16	0	47.33	5.99870623764058e-12
7995242	100132341	CLUHP3	rs8048741	16	0	47.33	5.99870623764058e-12
7995242	100132341	CLUHP3	rs1609289	16	0	46.35	9.89075037859605e-12
7995242	100132341	CLUHP3	rs1590067	16	0	46.35	9.89075037859605e-12
7995242	100132341	CLUHP3	rs929209	16	0	45.37	1.63113808731865e-11
7995242	100132341	CLUHP3	rs1881316	16	0	41.79	1.01621835749634e-10
7995242	100132341	CLUHP3	rs7206101	16	0	41.79	1.01621835749634e-10
7995242	100132341	CLUHP3	rs1919040	16	0	40.96	1.55376951634197e-10
7995242	100132341	CLUHP3	rs1534507	16	0	40.29	2.18926707573922e-10
7995242	100132341	CLUHP3	rs2359455	16	0	34.81	3.63501572619886e-09
7995242	100132341	CLUHP3	rs8060086	16	0	34.81	3.63501572619886e-09
7995242	100132341	CLUHP3	rs4889693	16	0	34.81	3.63501572619886e-09
7995242	100132341	CLUHP3	rs6565285	16	0	33.85	5.95290918103387e-09
7995242	100132341	CLUHP3	rs17839518	16	0.0267117809904645	12.03	0.000523510763654532
7995242	100132341	CLUHP3	rs17839526	16	0.0267117809904645	12.03	0.000523510763654532
7995242	100132341	CLUHP3	rs11862739	16	0.0267117809904645	12.03	0.000523510763654532
7995242	100132341	CLUHP3	rs1034614	16	0.0267117809904645	12.03	0.000523510763654532
7995242	100132341	CLUHP3	rs12149755	16	0.0391510578089206	11.19	0.000822393451581314
8126102	266727	MDGA1	rs6938061	6	0	47.24	6.2805586992578e-12
8126102	266727	MDGA1	rs6458011	6	0	40.31	2.16696960355763e-10
8126102	266727	MDGA1	rs6916856	6	0.00152400835073069	18.07	2.1293008604457e-05
8126102	266727	MDGA1	rs10947693	6	0.00183015141540487	17.66	2.6412294481855e-05
8126102	266727	MDGA1	rs876796	6	0.00441284886782517	15.86	6.82051616396931e-05
8126102	266727	MDGA1	rs11752386	6	0.00908817204301075	14.34	0.000152588014722543
8126102	266727	MDGA1	rs6458014	6	0.0186934673366834	12.81	0.000344771570610167
8153430	93100	NAPRT	rs10282929	8	0	46.82	7.78152120043508e-12
8153430	93100	NAPRT	rs1809148	8	0	44.67	2.33203248226286e-11
8153430	93100	NAPRT	rs1062391	8	4.10677618069815e-05	27.81	1.33832574057792e-07
8153430	93100	NAPRT	rs4874159	8	6.60501981505944e-05	24.06	9.33800443858624e-07
8153430	93100	NAPRT	rs3812448	8	6.60501981505944e-05	24.06	9.33800443858624e-07
8153430	93100	NAPRT	rs4874156	8	0.000305635148042025	21.01	4.56892416049491e-06
8153430	93100	NAPRT	rs11549789	8	0.000310004697040864	20.78	5.15181730619066e-06
8153430	93100	NAPRT	rs4873815	8	0.00107447202667655	18.71	1.52182298224921e-05
8153430	93100	NAPRT	rs3750203	8	0.00107447202667655	18.71	1.52182298224921e-05
8153430	93100	NAPRT	rs12677473	8	0.00285461515777057	16.71	4.35508316787095e-05
8153430	93100	NAPRT	rs4873814	8	0.046063359838445	10.81	0.0010095330253805
8058147	53938	PPIL3	rs11894842	2	0	46.75	8.06449372269336e-12
8058147	53938	PPIL3	rs7606251	2	0	46.21	1.06233382692019e-11
8058147	53938	PPIL3	rs4381763	2	0	40.79	1.69498229359123e-10
8058147	53938	PPIL3	rs13384245	2	0	39.48	3.314365979903e-10
8058147	53938	PPIL3	rs10204787	2	0	39.48	3.314365979903e-10
8058147	53938	PPIL3	rs7562391	2	4.57142857142857e-05	28.76	8.19258042431551e-08
8058147	53938	PPIL3	rs4035021	2	0.0293173404412854	11.81	0.000589134325084672
8125436	3127	HLA-DRB5	rs3135352	6	0	46.62	8.617621698178e-12
8125436	3127	HLA-DRB5	rs3129868	6	0	46.62	8.617621698178e-12
8125436	3127	HLA-DRB5	rs3135391	6	0	46.62	8.617621698178e-12
8125436	3127	HLA-DRB5	rs3135388	6	0	46.62	8.617621698178e-12
8125436	3127	HLA-DRB5	rs3129889	6	0	46.62	8.617621698178e-12
8125436	3127	HLA-DRB5	rs9270986	6	0	46.62	8.617621698178e-12
8125436	3127	HLA-DRB5	rs9271055	6	0	46.62	8.617621698178e-12
8125436	3127	HLA-DRB5	rs9271366	6	0	46.62	8.617621698178e-12
8125436	3127	HLA-DRB5	rs3129860	6	0	45.78	1.3230749551586e-11
8125436	3127	HLA-DRB5	rs9271775	6	0	44.38	2.70435838339894e-11
8125436	3127	HLA-DRB5	rs28490179	6	0	43.6	4.0283904734661e-11
8125436	3127	HLA-DRB5	rs7197	6	0	42.11	8.62808481640850e-11
8125436	3127	HLA-DRB5	rs3129888	6	0	38.81	4.6712864670061e-10
8125436	3127	HLA-DRB5	rs2239802	6	0	38.39	5.79284734342564e-10
8125436	3127	HLA-DRB5	rs2395182	6	0	38.39	5.79284734342564e-10
8125436	3127	HLA-DRB5	rs3129883	6	0	35.44	2.63029328385889e-09
8125436	3127	HLA-DRB5	rs3129886	6	0	35.44	2.63029328385889e-09
8125436	3127	HLA-DRB5	rs2395165	6	3.83877159309021e-05	27.06	1.97237243674176e-07
8125436	3127	HLA-DRB5	rs3129871	6	4.62249614791988e-05	25.39	4.68339605327895e-07
8125436	3127	HLA-DRB5	rs984778	6	4.23728813559322e-05	24.74	6.56083155024312e-07
8125436	3127	HLA-DRB5	rs3135338	6	4.23728813559322e-05	24.74	6.56083155024312e-07
8125436	3127	HLA-DRB5	rs2395173	6	4.23728813559322e-05	24.74	6.56083155024312e-07
8125436	3127	HLA-DRB5	rs3135395	6	4.23728813559322e-05	24.74	6.56083155024312e-07
8125436	3127	HLA-DRB5	rs9271300	6	6.94444444444444e-05	24.67	6.80350214769725e-07
8125436	3127	HLA-DRB5	rs3129867	6	0.000107334525939177	23.22	1.44486841707697e-06
8125436	3127	HLA-DRB5	rs6923504	6	0.000105944673337257	23.07	1.56209091952713e-06
8125436	3127	HLA-DRB5	rs6903608	6	0.000105944673337257	23.07	1.56209091952713e-06
8125436	3127	HLA-DRB5	rs9268880	6	0.000105944673337257	23.07	1.56209091952713e-06
8125436	3127	HLA-DRB5	rs9271348	6	0.000214504596527068	21.61	3.34105338173058e-06
8125436	3127	HLA-DRB5	rs3129882	6	0.000242792109256449	21.46	3.61286933768073e-06
8125436	3127	HLA-DRB5	rs3135344	6	0.000765245117576724	19.28	1.12882616089956e-05
8125436	3127	HLA-DRB5	rs9268832	6	0.00223132682004412	17.27	3.24266237346818e-05
8125436	3127	HLA-DRB5	rs3129878	6	0.00290322580645161	16.65	4.49503085591241e-05
8125436	3127	HLA-DRB5	rs9271100	6	0.00414236018196414	15.95	6.50377788222436e-05
8125436	3127	HLA-DRB5	rs9271170	6	0.00414236018196414	15.95	6.50377788222436e-05
8125436	3127	HLA-DRB5	rs3129846	6	0.00573628010926248	15.35	8.93209278983788e-05
8125436	3127	HLA-DRB5	rs3135342	6	0.00573628010926248	15.35	8.93209278983788e-05
8125436	3127	HLA-DRB5	rs3129848	6	0.00573628010926248	15.35	8.93209278983788e-05
8125436	3127	HLA-DRB5	rs2395172	6	0.00573628010926248	15.35	8.93209278983788e-05
8125436	3127	HLA-DRB5	rs3129858	6	0.00573628010926248	15.35	8.93209278983788e-05
8125436	3127	HLA-DRB5	rs983561	6	0.00573628010926248	15.35	8.93209278983788e-05
8125436	3127	HLA-DRB5	rs2395174	6	0.00573628010926248	15.35	8.93209278983788e-05
8125436	3127	HLA-DRB5	rs3129876	6	0.00573628010926248	15.35	8.93209278983788e-05
8125436	3127	HLA-DRB5	rs3129881	6	0.00573628010926248	15.35	8.93209278983788e-05
8125436	3127	HLA-DRB5	rs9270856	6	0.00601765571358509	15.27	9.31847872011001e-05
8125436	3127	HLA-DRB5	rs7192	6	0.00603570555147958	15.26	9.36794503364313e-05
8125436	3127	HLA-DRB5	rs7195	6	0.00603570555147958	15.26	9.36794503364313e-05
8125436	3127	HLA-DRB5	rs2213586	6	0.00603570555147958	15.26	9.36794503364313e-05
8125436	3127	HLA-DRB5	rs2213585	6	0.00603570555147958	15.26	9.36794503364313e-05
8125436	3127	HLA-DRB5	rs2227139	6	0.00603570555147958	15.26	9.36794503364313e-05
8125436	3127	HLA-DRB5	rs7754768	6	0.00603570555147958	15.26	9.36794503364313e-05
8125436	3127	HLA-DRB5	rs8084	6	0.00645358401880141	15.08	0.000103049328255722
8125436	3127	HLA-DRB5	rs2097431	6	0.00994556113902848	14.17	0.000167012238813541
8125436	3127	HLA-DRB5	rs6937545	6	0.0118688786727963	13.81	0.000202256849006767
8125436	3127	HLA-DRB5	rs7763262	6	0.0118688786727963	13.81	0.000202256849006767
8125436	3127	HLA-DRB5	rs2395166	6	0.0360936193925885	11.38	0.000742391172649204
8125436	3127	HLA-DRB5	rs34369284	6	0.0469276957718289	10.76	0.00103717383123023
8044605	654433	PAX8-AS1	rs4849179	2	0	45.81	1.30296696589708e-11
8044605	654433	PAX8-AS1	rs7589901	2	0	45.81	1.30296696589708e-11
8044605	654433	PAX8-AS1	rs895412	2	4.20609884332282e-05	28.15	1.12267669970666e-07
8044605	654433	PAX8-AS1	rs902696	2	4.81927710843373e-05	25.72	3.94715222995596e-07
8044605	654433	PAX8-AS1	rs2276561	2	4.81927710843373e-05	25.72	3.94715222995596e-07
8044605	654433	PAX8-AS1	rs1015754	2	6.72947510094213e-05	24.33	8.11650799275379e-07
8044605	654433	PAX8-AS1	rs1110839	2	7.72200772200772e-05	23.8	1.06882461363849e-06
8044605	654433	PAX8-AS1	rs4848320	2	0.00030188679245283	20.84	4.99292269968594e-06
8044605	654433	PAX8-AS1	rs11691437	2	0.000349746893695352	20.55	5.80937912567402e-06
8044605	654433	PAX8-AS1	rs2863242	2	0.00150122763942476	18.12	2.07411419990997e-05
8044605	654433	PAX8-AS1	rs11123169	2	0.00435795604977495	15.88	6.74881487824496e-05
8044605	654433	PAX8-AS1	rs6734610	2	0.00857328707718994	14.43	0.000145466426645702
8044605	654433	PAX8-AS1	rs10209795	2	0.00965371621621622	14.23	0.000161770864880322
8044605	654433	PAX8-AS1	rs2863244	2	0.0185838250607428	12.82	0.000342933723418452
8044605	654433	PAX8-AS1	rs6760120	2	0.0190609356119455	12.77	0.000352222836757016
8044605	654433	PAX8-AS1	rs13388160	2	0.0262335653518948	12.07	0.000512397007356768
8044605	654433	PAX8-AS1	rs4848323	2	0.0425399737876802	11	0.000911118877153712
8110755	10723	SLC12A7	rs6894574	5	0	45.66	1.40666112593904e-11
8110755	10723	SLC12A7	rs4580814	5	0	39.37	3.50642935026624e-10
8110755	10723	SLC12A7	rs6879835	5	0	37.33	9.97384796344625e-10
8110755	10723	SLC12A7	rs13171076	5	0	31.21	2.31570110842726e-08
8110755	10723	SLC12A7	rs4975593	5	0.00019916142557652	21.88	2.90243227314589e-06
8110755	10723	SLC12A7	rs4285270	5	0.00197411003236246	17.5	2.87307684349105e-05
7942073	3508	IGHMBP2	rs619727	11	0	45.4	1.60634378587747e-11
7942073	3508	IGHMBP2	rs604524	11	0	45.4	1.60634378587747e-11
7942073	3508	IGHMBP2	rs660614	11	0	45.4	1.60634378587747e-11
7942073	3508	IGHMBP2	rs636049	11	0	45.4	1.60634378587747e-11
7942073	3508	IGHMBP2	rs629426	11	0	45.4	1.60634378587747e-11
7942073	3508	IGHMBP2	rs622082	11	0	44.78	2.20463099661411e-11
7942073	3508	IGHMBP2	rs546382	11	0	44.78	2.20463099661411e-11
7942073	3508	IGHMBP2	rs613084	11	0	40.18	2.3160728612172e-10
7942073	3508	IGHMBP2	rs7938117	11	0	39.13	3.96504259943133e-10
7942073	3508	IGHMBP2	rs7131462	11	0	36.97	1.19960852658012e-09
7942073	3508	IGHMBP2	rs679596	11	0	35.64	2.37363223857012e-09
7942073	3508	IGHMBP2	rs2846207	11	0	29.98	4.36525583696002e-08
7942073	3508	IGHMBP2	rs10896390	11	0	29.32	6.13591186263955e-08
7942073	3508	IGHMBP2	rs685320	11	4.6242774566474e-05	28.88	7.70039274569641e-08
7942073	3508	IGHMBP2	rs10896389	11	4.08163265306122e-05	27.8	1.34526111748666e-07
7942073	3508	IGHMBP2	rs1249582	11	5.0251256281407e-05	25.97	3.4676427305762e-07
7942073	3508	IGHMBP2	rs10896379	11	4.61183704842429e-05	25.36	4.75680034750202e-07
7942073	3508	IGHMBP2	rs2846196	11	4.50112528132033e-05	25.23	5.08844994202453e-07
7942073	3508	IGHMBP2	rs6421653	11	4.36363636363636e-05	25	5.73303143758387e-07
7942073	3508	IGHMBP2	rs17612126	11	6.49350649350649e-05	23.87	1.03065478734066e-06
7942073	3508	IGHMBP2	rs10896396	11	0.00010477299185099	22.96	1.65407513641327e-06
7942073	3508	IGHMBP2	rs11228444	11	0.000403587443946188	20.3	6.62005839055237e-06
8068612	7485	WRB	rs2836999	21	0	45.35	1.6478800581506e-11
8068612	7485	WRB	rs2837006	21	0	45.35	1.6478800581506e-11
8068612	7485	WRB	rs2836995	21	0	38.28	6.12875758136835e-10
8068612	7485	WRB	rs2244352	21	0	35.82	2.16414852891211e-09
8068612	7485	WRB	rs2837017	21	4.84261501210654e-05	25.73	3.92675270330368e-07
8068612	7485	WRB	rs3761372	21	0.000105695830886671	23.05	1.57842508723738e-06
8068612	7485	WRB	rs2049823	21	0.000165562913907285	22.3	2.33206607981599e-06
8068612	7485	WRB	rs2837029	21	0.000303317535545024	20.91	4.81375048902029e-06
8068612	7485	WRB	rs2837034	21	0.000318799812470699	20.75	5.23315790896862e-06
8068612	7485	WRB	rs11575939	21	0.000687940323249068	19.59	9.59701984774124e-06
8068612	7485	WRB	rs2836992	21	0.0018534341110746	17.64	2.66914980318127e-05
8068612	7485	WRB	rs2837020	21	0.00645358401880141	15.08	0.000103049328255722
8068612	7485	WRB	rs2063999	21	0.00838032786885246	14.49	0.000140905565634046
8068612	7485	WRB	rs8127431	21	0.00838032786885246	14.49	0.000140905565634046
8068612	7485	WRB	rs3827209	21	0.00838032786885246	14.49	0.000140905565634046
8068612	7485	WRB	rs2837022	21	0.0111551020408163	13.95	0.00018773765577684
8068612	7485	WRB	rs2009713	21	0.0183075047884381	12.85	0.000337479243759468
8068612	7485	WRB	rs1735137	21	0.0331210556511761	11.57	0.000670244183511452
8068612	7485	WRB	rs2249651	21	0.0462067229006673	10.8	0.00101500094711307
8092067	200916	RPL22L1	rs13063927	3	0	45.16	1.81576152263304e-11
8092067	200916	RPL22L1	rs6444952	3	0	36.99	1.18736649348948e-09
8092067	200916	RPL22L1	rs35280911	3	0	31.53	1.96382650780792e-08
8092067	200916	RPL22L1	rs1879441	3	0	31.53	1.96382650780792e-08
8092067	200916	RPL22L1	rs6769079	3	0	30.6	3.17093744941603e-08
8092067	200916	RPL22L1	rs6792607	3	0	30.51	3.32149988902223e-08
8092067	200916	RPL22L1	rs2271998	3	0	30.37	3.57006979046736e-08
8092067	200916	RPL22L1	rs7642480	3	0	30.03	4.25413579644332e-08
8092067	200916	RPL22L1	rs6790486	3	3.55555555555556e-05	26.51	2.62177422676745e-07
8092067	200916	RPL22L1	rs12495896	3	4.40205429200294e-05	25.1	5.4432858166502e-07
8092067	200916	RPL22L1	rs13065440	3	4.40205429200294e-05	25.1	5.4432858166502e-07
8092067	200916	RPL22L1	rs1356012	3	6.98812019566737e-05	24.69	6.73326359692299e-07
8092067	200916	RPL22L1	rs12486780	3	6.81663258350375e-05	24.46	7.58686995472756e-07
8092067	200916	RPL22L1	rs7628878	3	0.00043956043956044	20.11	7.31133983552827e-06
8092067	200916	RPL22L1	rs6779973	3	0.00659335517080019	15.04	0.000105256460816211
8092067	200916	RPL22L1	rs4955756	3	0.00774798927613941	14.66	0.000128749747711223
8092067	200916	RPL22L1	rs10936656	3	0.0125422396856582	13.68	0.000216750607095685
8092067	200916	RPL22L1	rs9851496	3	0.0425399737876802	11	0.000911118877153712
8112961	6228	RPS23	rs6880209	5	0	45	1.97034447117992e-11
8112961	6228	RPS23	rs862241	5	0	45	1.97034447117992e-11
8112961	6228	RPS23	rs226202	5	0	44.47	2.58284866173389e-11
8112961	6228	RPS23	rs6888977	5	4.87012987012987e-05	25.76	3.86618605228486e-07
8112961	6228	RPS23	rs6884232	5	4.87012987012987e-05	25.76	3.86618605228486e-07
8112961	6228	RPS23	rs17247678	5	7.62873490146217e-05	23.7	1.12582536420626e-06
8112961	6228	RPS23	rs224823	5	0.000975056689342404	18.85	1.41411100861142e-05
8112961	6228	RPS23	rs224821	5	0.00150122763942476	18.12	2.07411419990997e-05
8112961	6228	RPS23	rs4703537	5	0.00183015141540487	17.66	2.6412294481855e-05
8112961	6228	RPS23	rs12652358	5	0.00223771790808241	17.31	3.17511555274374e-05
8112961	6228	RPS23	rs1864182	5	0.00239184177997528	17.11	3.52760766999291e-05
8112961	6228	RPS23	rs1071181	5	0.0293173404412854	11.81	0.000589134325084672
8112961	6228	RPS23	rs658912	5	0.0433822193380922	10.95	0.000936036148900412
7918379	2947	GSTM3	rs4970777	1	0	44.88	2.0948664195659e-11
7918379	2947	GSTM3	rs10735234	1	0	43.29	4.71989548579879e-11
7918379	2947	GSTM3	rs1109138	1	0	41.52	1.16671197475255e-10
7918379	2947	GSTM3	rs1887547	1	0	36.12	1.85532847565885e-09
7918379	2947	GSTM3	rs3818562	1	0.000126509488211616	22.82	1.77904686560766e-06
7918379	2947	GSTM3	rs4970774	1	0.0013623395149786	18.31	1.87719194893246e-05
7918379	2947	GSTM3	rs1360513	1	0.0013623395149786	18.31	1.87719194893246e-05
7918379	2947	GSTM3	rs2274536	1	0.00354550530429927	16.29	5.43500193823572e-05
7918379	2947	GSTM3	rs11101992	1	0.00812857771906649	14.55	0.000136488652783994
7972579	84899	TMTC4	rs1283196	13	0	44.51	2.53061317102324e-11
7972579	84899	TMTC4	rs946837	13	0	43.1	5.20122553837818e-11
7972579	84899	TMTC4	rs9300613	13	0	43.1	5.20122553837818e-11
7972579	84899	TMTC4	rs1283211	13	0	43.1	5.20122553837818e-11
7972579	84899	TMTC4	rs1283228	13	3.67985280588776e-05	26.68	2.4009385507583e-07
7972579	84899	TMTC4	rs1051518	13	0.000866537717601547	19.02	1.29355497254339e-05
7972579	84899	TMTC4	rs2786953	13	0.000864531069085295	19.01	1.30035182148566e-05
7972579	84899	TMTC4	rs1283114	13	0.00145723336853221	18.17	2.0203643128364e-05
7972579	84899	TMTC4	rs9518149	13	0.00333333333333333	16.42	5.07469578784931e-05
7972579	84899	TMTC4	rs9518128	13	0.00414953271028037	15.94	6.5382275915256e-05
7972579	84899	TMTC4	rs9518107	13	0.0172552509789961	12.99	0.000313158969130093
7972579	84899	TMTC4	rs1283217	13	0.0172552509789961	12.99	0.000313158969130093
7972579	84899	TMTC4	rs16957649	13	0.0368194367752623	11.33	0.000762649013024779
7972579	84899	TMTC4	rs767932	13	0.0428783924843424	10.98	0.000921004299320653
7972579	84899	TMTC4	rs9557470	13	0.046063359838445	10.81	0.0010095330253805
8129728	54806	AHI1	rs6908428	6	0	44.38	2.70435838339894e-11
8129728	54806	AHI1	rs11154801	6	0	42.83	5.97094211529737e-11
8129728	54806	AHI1	rs13208505	6	0	39.91	2.65938190370095e-10
8129728	54806	AHI1	rs6935146	6	0	32.82	1.01099310242833e-08
8129728	54806	AHI1	rs2746432	6	0	32.82	1.01099310242833e-08
8129728	54806	AHI1	rs6914831	6	0	32.32	1.30760496575212e-08
8129728	54806	AHI1	rs2064430	6	0	30.66	3.07438012371131e-08
8129728	54806	AHI1	rs9402717	6	0	30	4.32046305782749e-08
8129728	54806	AHI1	rs9389295	6	0	29.82	4.74076098031956e-08
8129728	54806	AHI1	rs9402702	6	0.000123873873873874	22.58	2.01572112398219e-06
8133770	57639	CCDC146	rs10488499	7	0	44.14	3.05709572273821e-11
8133770	57639	CCDC146	rs17230060	7	0	43.11	5.17470911809112e-11
8133770	57639	CCDC146	rs7810066	7	0.00306890561667632	16.56	4.71347713643552e-05
8133770	57639	CCDC146	rs3095471	7	0.004	16.03	6.23467128068085e-05
8133770	57639	CCDC146	rs3114306	7	0.004	16.03	6.23467128068085e-05
8133770	57639	CCDC146	rs3108430	7	0.0179013862081067	12.9	0.000328582133037674
8133770	57639	CCDC146	rs3108428	7	0.0219990103908956	12.46	0.000415759945022032
8133770	57639	CCDC146	rs1111665	7	0.0404408817635271	11.12	0.0008540178680977
7910591	84284	NTPCR	rs4649418	1	0	44.09	3.13619057763535e-11
7910591	84284	NTPCR	rs1045158	1	0	38.71	4.91683581481915e-10
7910591	84284	NTPCR	rs2885	1	0	38.71	4.91683581481915e-10
7910591	84284	NTPCR	rs1555394	1	0	36.09	1.88411245390156e-09
7910591	84284	NTPCR	rs3820124	1	0	36.09	1.88411245390156e-09
7910591	84284	NTPCR	rs3766496	1	4.3859649122807e-05	25.06	5.55737943091326e-07
7910591	84284	NTPCR	rs6424262	1	0.0118181818181818	13.82	0.000201183240330766
7910591	84284	NTPCR	rs743195	1	0.0176864750484923	12.93	0.000323357782926065
8003722	63826	SRR	rs17834627	17	0	43.71	3.80820924897389e-11
8003722	63826	SRR	rs12450028	17	0	40.87	1.62699638004542e-10
8003722	63826	SRR	rs1885987	17	0	33.8	6.10788635970949e-09
8003722	63826	SRR	rs8081273	17	0.000701468189233279	19.47	1.02192153965749e-05
8003722	63826	SRR	rs9303064	17	0.0113758116883117	13.91	0.000191775428053352
8003722	63826	SRR	rs216193	17	0.0238567758509955	12.29	0.000455391735964188
8003722	63826	SRR	rs2224770	17	0.0238567758509955	12.29	0.000455391735964188
8003722	63826	SRR	rs7218436	17	0.0379495569188821	11.26	0.000791952109495679
8003722	63826	SRR	rs216195	17	0.0432284897322589	10.96	0.000930998169393971
8155250	9380	GRHPR	rs7856656	9	0	43.55	4.13264194514215e-11
8155250	9380	GRHPR	rs10973340	9	0.0116894609814964	13.85	0.000197996736945992
8155250	9380	GRHPR	rs7867764	9	0.0290163447251114	11.83	0.000582839943179275
8155250	9380	GRHPR	rs17502738	9	0.0290163447251114	11.83	0.000582839943179275
8105456	133383	SETD9	rs185220	5	0	43.32	4.64808211773516e-11
8105456	133383	SETD9	rs832403	5	0	40.89	1.61043077475619e-10
8105456	133383	SETD9	rs860580	5	0	35.94	2.03488053343512e-09
8105456	133383	SETD9	rs832582	5	0	35.94	2.03488053343512e-09
8105456	133383	SETD9	rs832583	5	0	35.94	2.03488053343512e-09
8105456	133383	SETD9	rs252895	5	0	34.88	3.50664507201189e-09
8105456	133383	SETD9	rs2662027	5	0	34.88	3.50664507201189e-09
8105456	133383	SETD9	rs7703149	5	0	32.09	1.47193017509156e-08
8105456	133383	SETD9	rs832575	5	0	30.56	3.2369910389184e-08
8105456	133383	SETD9	rs832402	5	4.03225806451613e-05	27.69	1.4239691548365e-07
8105456	133383	SETD9	rs2591968	5	4.004004004004e-05	27.49	1.57908872867205e-07
8105456	133383	SETD9	rs2257505	5	7.01262272089762e-05	24.7	6.69841743691314e-07
8105456	133383	SETD9	rs96844	5	0.000373236231224397	20.42	6.21765965089522e-06
8105456	133383	SETD9	rs33320	5	0.000599571734475375	19.87	8.28909502671446e-06
8105456	133383	SETD9	rs832573	5	0.00130010834236186	18.41	1.78120748316976e-05
8105456	133383	SETD9	rs702689	5	0.00130010834236186	18.41	1.78120748316976e-05
8105456	133383	SETD9	rs6870905	5	0.013715490797546	13.48	0.000241119801670391
8105456	133383	SETD9	rs11960484	5	0.0179013862081067	12.9	0.000328582133037674
8105456	133383	SETD9	rs252906	5	0.0179013862081067	12.9	0.000328582133037674
8105456	133383	SETD9	rs832577	5	0.0179013862081067	12.9	0.000328582133037674
8105456	133383	SETD9	rs832540	5	0.0197843204382061	12.7	0.000365655575738477
8105456	133383	SETD9	rs832576	5	0.0262335653518948	12.07	0.000512397007356768
8105456	133383	SETD9	rs252925	5	0.0293173404412854	11.81	0.000589134325084672
7930181	57412	AS3MT	rs7096169	10	0	43.21	4.91687413894118e-11
7930181	57412	AS3MT	rs7085104	10	0	43.21	4.91687413894118e-11
7930181	57412	AS3MT	rs10883790	10	0	35.95	2.02446374786103e-09
7930181	57412	AS3MT	rs3781287	10	0	35.86	2.12017041498626e-09
7930181	57412	AS3MT	rs6163	10	0	35.86	2.12017041498626e-09
7930181	57412	AS3MT	rs743572	10	0	35.86	2.12017041498626e-09
7930181	57412	AS3MT	rs4919690	10	0	35.82	2.16414852891211e-09
7930181	57412	AS3MT	rs9527	10	0	35.82	2.16414852891211e-09
7930181	57412	AS3MT	rs12416687	10	0	35.82	2.16414852891211e-09
7930181	57412	AS3MT	rs4919683	10	0	35.72	2.27813194282754e-09
7930181	57412	AS3MT	rs10786719	10	0	33.19	8.35792500847247e-09
7930181	57412	AS3MT	rs4919682	10	4.53001132502831e-05	28.67	8.58230201767051e-08
7930181	57412	AS3MT	rs4919685	10	4.53001132502831e-05	28.67	8.58230201767051e-08
7930181	57412	AS3MT	rs4919686	10	4.53001132502831e-05	28.67	8.58230201767051e-08
7930181	57412	AS3MT	rs619824	10	4.16666666666667e-05	28.01	1.20690156808585e-07
7930181	57412	AS3MT	rs284855	10	4.03225806451613e-05	27.69	1.4239691548365e-07
7930181	57412	AS3MT	rs4919687	10	3.77714825306893e-05	26.88	2.16487612124839e-07
7930181	57412	AS3MT	rs284860	10	3.73831775700935e-05	26.74	2.32753126940342e-07
7930181	57412	AS3MT	rs11191401	10	3.55239786856128e-05	26.5	2.63538112161344e-07
7930181	57412	AS3MT	rs1046778	10	3.39847068819031e-05	26.1	3.24184016539299e-07
7930181	57412	AS3MT	rs7897654	10	3.39847068819031e-05	26.1	3.24184016539299e-07
7930181	57412	AS3MT	rs10883800	10	6.58327847267939e-05	24	9.63357008643094e-07
7930181	57412	AS3MT	rs11191489	10	8.40336134453782e-05	23.3	1.38600005184772e-06
7930181	57412	AS3MT	rs11191494	10	0.000133704735376045	22.45	2.15685491490966e-06
7926821	84930	MASTL	rs3737055	10	0	43.2	4.94206813109847e-11
7926821	84930	MASTL	rs10829172	10	0	43.2	4.94206813109847e-11
7926821	84930	MASTL	rs1981296	10	0	43.2	4.94206813109847e-11
7926821	84930	MASTL	rs1557169	10	0	43.2	4.94206813109847e-11
7926821	84930	MASTL	rs10764686	10	0	43.2	4.94206813109847e-11
7926821	84930	MASTL	rs1148167	10	0	31.35	2.15458697566965e-08
7926821	84930	MASTL	rs2780667	10	0	30.64	3.10623411231194e-08
7926821	84930	MASTL	rs7902034	10	8.51063829787234e-05	23.35	1.35043510282363e-06
7926821	84930	MASTL	rs2800403	10	8.51063829787234e-05	23.35	1.35043510282363e-06
7926821	84930	MASTL	rs2780670	10	8.51063829787234e-05	23.35	1.35043510282363e-06
7926821	84930	MASTL	rs882475	10	0.000302886890676763	20.88	4.88973464124727e-06
7926821	84930	MASTL	rs10829192	10	0.000681063122923588	19.61	9.4970824327908e-06
7926821	84930	MASTL	rs11015558	10	0.000703764320785597	19.5	1.0059968254464e-05
7926821	84930	MASTL	rs7910688	10	0.000703764320785597	19.5	1.0059968254464e-05
7926821	84930	MASTL	rs2274634	10	0.000703764320785597	19.5	1.0059968254464e-05
7926821	84930	MASTL	rs6482601	10	0.00103293413173653	18.8	1.45167124992321e-05
7926821	84930	MASTL	rs10764672	10	0.0014048711613131	18.22	1.96801359436214e-05
7926821	84930	MASTL	rs1753415	10	0.0014048711613131	18.22	1.96801359436214e-05
7926821	84930	MASTL	rs10829190	10	0.0014048711613131	18.22	1.96801359436214e-05
7926821	84930	MASTL	rs1775350	10	0.0014048711613131	18.22	1.96801359436214e-05
7926821	84930	MASTL	rs7907988	10	0.0014048711613131	18.22	1.96801359436214e-05
7926821	84930	MASTL	rs2297145	10	0.00243692307692308	17.07	3.60269399303486e-05
7926821	84930	MASTL	rs10764690	10	0.00423066702099389	15.91	6.64268191458843e-05
7926821	84930	MASTL	rs788230	10	0.00573286643321661	15.38	8.79139012130593e-05
7926821	84930	MASTL	rs788201	10	0.00573286643321661	15.38	8.79139012130593e-05
7926821	84930	MASTL	rs11015508	10	0.0234918587780106	12.32	0.000448130701041462
8033754	10781	ZNF266	rs10401135	19	0	43.17	5.01842806164209e-11
8033754	10781	ZNF266	rs10418104	19	0	43.17	5.01842806164209e-11
8033754	10781	ZNF266	rs7253373	19	0	43.17	5.01842806164209e-11
8033754	10781	ZNF266	rs2217652	19	0	43.17	5.01842806164209e-11
8033754	10781	ZNF266	rs3826783	19	0	43.17	5.01842806164209e-11
8033754	10781	ZNF266	rs6512110	19	0	43.17	5.01842806164209e-11
8033754	10781	ZNF266	rs10515	19	0	43.17	5.01842806164209e-11
8033754	10781	ZNF266	rs2241356	19	0	43.17	5.01842806164209e-11
8033754	10781	ZNF266	rs11880207	19	0	43.17	5.01842806164209e-11
8033754	10781	ZNF266	rs10411141	19	0	43.17	5.01842806164209e-11
8033754	10781	ZNF266	rs10404721	19	0	42.41	7.40106608659649e-11
8033754	10781	ZNF266	rs6512047	19	0	33.51	7.08985331851262e-09
8033754	10781	ZNF266	rs10415281	19	0	33.08	8.84438107727805e-09
8033754	10781	ZNF266	rs10411146	19	0	32.71	1.06985395481562e-08
8033754	10781	ZNF266	rs11669128	19	0	32.19	1.39808485286685e-08
8033754	10781	ZNF266	rs2278406	19	0	31.36	2.14351805166218e-08
8033754	10781	ZNF266	rs1865040	19	0	30.89	2.7307524547916e-08
8033754	10781	ZNF266	rs4804108	19	0.00105497771173848	18.74	1.49806864807792e-05
8033754	10781	ZNF266	rs4804109	19	0.00105497771173848	18.74	1.49806864807792e-05
8033754	10781	ZNF266	rs11666253	19	0.00112376055820786	18.63	1.58703403456554e-05
8033754	10781	ZNF266	rs4133457	19	0.00123771386967601	18.5	1.6990429947621e-05
8033754	10781	ZNF266	rs7257399	19	0.00123771386967601	18.5	1.6990429947621e-05
8033754	10781	ZNF266	rs10854157	19	0.00123771386967601	18.5	1.6990429947621e-05
7923837	148811	PM20D1	rs708727	1	0	43.12	5.14832800892333e-11
7923837	148811	PM20D1	rs823154	1	0	40.86	1.63534304129677e-10
7923837	148811	PM20D1	rs823082	1	0	37.17	1.08266622320405e-09
7923837	148811	PM20D1	rs1361754	1	0	36.56	1.48038554254307e-09
7923837	148811	PM20D1	rs1342062	1	0	29.83	4.71637142610242e-08
7923837	148811	PM20D1	rs7555534	1	4.05679513184584e-05	27.79	1.35223251185221e-07
7923837	148811	PM20D1	rs823088	1	3.80228136882129e-05	26.96	2.07709724391592e-07
7923837	148811	PM20D1	rs708723	1	4.81927710843373e-05	25.72	3.94715222995596e-07
7923837	148811	PM20D1	rs960603	1	4.81927710843373e-05	25.72	3.94715222995596e-07
7923837	148811	PM20D1	rs823114	1	7.69724182168056e-05	23.77	1.08561408616201e-06
7923837	148811	PM20D1	rs7415921	1	8.43881856540084e-05	23.32	1.37166270760227e-06
7923837	148811	PM20D1	rs6673820	1	0.000125642490005711	22.75	1.84504139632982e-06
7923837	148811	PM20D1	rs12047830	1	0.00025974025974026	21.4	3.72771187238708e-06
7923837	148811	PM20D1	rs4077469	1	0.000256283883686545	21.3	3.92731498312198e-06
7923837	148811	PM20D1	rs4951271	1	0.00183015141540487	17.66	2.6412294481855e-05
7923837	148811	PM20D1	rs1874361	1	0.00256160632795862	16.97	3.79751476922777e-05
7923837	148811	PM20D1	rs954206	1	0.00532826362484157	15.5	8.25052538926224e-05
7923837	148811	PM20D1	rs6679073	1	0.00834063047285464	14.5	0.000140159542629564
7923837	148811	PM20D1	rs7517009	1	0.00930600042707666	14.3	0.000155864878689169
7923837	148811	PM20D1	rs17433088	1	0.013715490797546	13.48	0.000241119801670391
7923837	148811	PM20D1	rs1104899	1	0.0157505942585482	13.18	0.000282952756437626
7923837	148811	PM20D1	rs7522056	1	0.0332960893854749	11.56	0.000673858531353762
7894124	10921	RNPS1	rs155243	16	0	42.89	5.7905898680506e-11
7894124	10921	RNPS1	rs155247	16	0	42.55	6.88982701400708e-11
7894124	10921	RNPS1	rs2238464	16	3.45423143350605e-05	26.29	2.93806031043241e-07
7894124	10921	RNPS1	rs161427	16	0.00158203799654577	18.01	2.197475847541e-05
7894124	10921	RNPS1	rs150929	16	0.00158203799654577	18.01	2.197475847541e-05
7894124	10921	RNPS1	rs150925	16	0.00181454302868579	17.71	2.57270567339957e-05
8156341	401541	CENPP	rs10992308	9	0	42.83	5.97094211529737e-11
8156341	401541	CENPP	rs10992312	9	0	42.83	5.97094211529737e-11
8156341	401541	CENPP	rs10992348	9	0	42.83	5.97094211529737e-11
8156341	401541	CENPP	rs7036459	9	0	40.44	2.02747491361719e-10
8156341	401541	CENPP	rs10119535	9	0	34.08	5.28921187843694e-09
8156341	401541	CENPP	rs724102	9	0.00040232454179705	20.27	6.72467882868178e-06
8156341	401541	CENPP	rs10992393	9	0.00040232454179705	20.27	6.72467882868178e-06
8156341	401541	CENPP	rs1121978	9	0.000419268510258698	20.26	6.75991984497313e-06
8156341	401541	CENPP	rs13301537	9	0.000419268510258698	20.26	6.75991984497313e-06
8156341	401541	CENPP	rs10123342	9	0.00354586129753915	16.3	5.40639514973283e-05
8156341	401541	CENPP	rs968040	9	0.00722184300341297	14.82	0.000118274505048066
8156341	401541	CENPP	rs10118939	9	0.00722184300341297	14.82	0.000118274505048066
8156341	401541	CENPP	rs7865019	9	0.00722184300341297	14.82	0.000118274505048066
8156341	401541	CENPP	rs9299405	9	0.00843231441048035	14.48	0.000141655586856346
8156341	401541	CENPP	rs3739606	9	0.0136052327818392	13.5	0.00023856345402871
8156341	401541	CENPP	rs10429459	9	0.0136052327818392	13.5	0.00023856345402871
8156341	401541	CENPP	rs13285641	9	0.0407696404793609	11.1	0.000863277193872524
8156341	401541	CENPP	rs10820964	9	0.0411466489714665	11.08	0.000872638006804044
8156341	401541	CENPP	rs10739927	9	0.0411466489714665	11.08	0.000872638006804044
8156341	401541	CENPP	rs7026361	9	0.0411466489714665	11.08	0.000872638006804044
8156341	401541	CENPP	rs10992322	9	0.0411466489714665	11.08	0.000872638006804044
8156341	401541	CENPP	rs8067	9	0.0411466489714665	11.08	0.000872638006804044
8156341	401541	CENPP	rs10116241	9	0.0411466489714665	11.08	0.000872638006804044
8156341	401541	CENPP	rs4744134	9	0.0411466489714665	11.08	0.000872638006804044
7987526	90416	C15orf57	rs1044474	15	0	42.41	7.40106608659649e-11
7987526	90416	C15orf57	rs11630273	15	0	38.82	4.64741711717154e-10
7987526	90416	C15orf57	rs10518697	15	0	36.54	1.49565299677271e-09
7987526	90416	C15orf57	rs7165509	15	0	36.54	1.49565299677271e-09
7987526	90416	C15orf57	rs2289326	15	0	29.72	4.99171590100568e-08
7987526	90416	C15orf57	rs603104	15	3.50262697022767e-05	26.41	2.76107322766399e-07
7987526	90416	C15orf57	rs6582	15	3.48432055749129e-05	26.37	2.81884856518374e-07
7987526	90416	C15orf57	rs16970851	15	7.60938490805327e-05	23.69	1.13169050346115e-06
7987526	90416	C15orf57	rs3751653	15	7.60938490805327e-05	23.69	1.13169050346115e-06
7987526	90416	C15orf57	rs11858113	15	7.60938490805327e-05	23.69	1.13169050346115e-06
7987526	90416	C15orf57	rs11855334	15	7.60938490805327e-05	23.69	1.13169050346115e-06
7987526	90416	C15orf57	rs8041534	15	7.60938490805327e-05	23.69	1.13169050346115e-06
7987526	90416	C15orf57	rs2412544	15	7.60938490805327e-05	23.69	1.13169050346115e-06
7987526	90416	C15orf57	rs8026605	15	7.5e-05	23.61	1.17972837849412e-06
7987526	90416	C15orf57	rs1869302	15	0.000104956268221574	22.98	1.63695570183652e-06
7987526	90416	C15orf57	rs7494968	15	0.000104956268221574	22.98	1.63695570183652e-06
7987526	90416	C15orf57	rs11070275	15	0.000184682237914177	22.13	2.54796634086821e-06
7987526	90416	C15orf57	rs3803357	15	0.000207253886010363	21.76	3.08975163284152e-06
7987526	90416	C15orf57	rs6492947	15	0.000687940323249068	19.59	9.59701984774124e-06
7987526	90416	C15orf57	rs9972363	15	0.00729454380801449	14.78	0.000120810032686111
7987526	90416	C15orf57	rs2290379	15	0.0147884187082405	13.3	0.000265406117232211
7987526	90416	C15orf57	rs1530942	15	0.0147884187082405	13.3	0.000265406117232211
7987526	90416	C15orf57	rs3803354	15	0.0147884187082405	13.3	0.000265406117232211
7987526	90416	C15orf57	rs10518696	15	0.0147884187082405	13.3	0.000265406117232211
7987526	90416	C15orf57	rs582736	15	0.0439463156536327	10.92	0.000951316092998656
7987526	90416	C15orf57	rs667623	15	0.0439463156536327	10.92	0.000951316092998656
8152962	23639	LRRC6	rs11988034	8	0	42.33	7.71007612591312e-11
8152962	23639	LRRC6	rs1048490	8	0	42.33	7.71007612591312e-11
8152962	23639	LRRC6	rs10216529	8	0	42.33	7.71007612591312e-11
8152962	23639	LRRC6	rs3909640	8	0	35.27	2.87019386732809e-09
8152962	23639	LRRC6	rs11996730	8	0.000433463372345037	20.01	7.70382300095381e-06
8152962	23639	LRRC6	rs4480107	8	0.000627352572145546	19.68	9.15545783239679e-06
8152962	23639	LRRC6	rs7464815	8	0.00132041621815572	18.37	1.8189951015767e-05
8152962	23639	LRRC6	rs2739024	8	0.00256891850954256	16.95	3.83773198237051e-05
8152962	23639	LRRC6	rs11780202	8	0.00316877152698048	16.51	4.83941639818351e-05
8152962	23639	LRRC6	rs4736424	8	0.00316877152698048	16.51	4.83941639818351e-05
8152962	23639	LRRC6	rs3843562	8	0.00573628010926248	15.35	8.93209278983788e-05
8152962	23639	LRRC6	rs2052701	8	0.00573628010926248	15.35	8.93209278983788e-05
8152962	23639	LRRC6	rs10283307	8	0.0130870917573872	13.59	0.000227393629657518
8152962	23639	LRRC6	rs2272681	8	0.0131808490017445	13.57	0.000229829379874383
8152962	23639	LRRC6	rs2293979	8	0.0131808490017445	13.57	0.000229829379874383
8152962	23639	LRRC6	rs2280871	8	0.0144665664913599	13.36	0.000257048306655275
8152962	23639	LRRC6	rs7004199	8	0.0207888553205774	12.58	0.000389896731481288
8152962	23639	LRRC6	rs2357508	8	0.0319462505418292	11.64	0.000645486028195732
7895263	2665	GDI2	rs2797496	10	0	41.74	1.04254110268301e-10
7895263	2665	GDI2	rs4748572	10	0	41.07	1.46873508535651e-10
7895263	2665	GDI2	rs1046393	10	0	41.07	1.46873508535651e-10
7895263	2665	GDI2	rs1129614	10	0	40.34	2.13394893043314e-10
7895263	2665	GDI2	rs2275774	10	0	39.24	3.74782959271305e-10
7895263	2665	GDI2	rs7904257	10	0.0020352	17.41	3.01236967290496e-05
7895263	2665	GDI2	rs12220359	10	0.00285462036492054	16.7	4.37809984773183e-05
7895263	2665	GDI2	rs11599388	10	0.00292154566744731	16.63	4.542677833575e-05
7895263	2665	GDI2	rs10795547	10	0.00820118603118823	14.53	0.00013794524860268
7895263	2665	GDI2	rs10508296	10	0.0118688786727963	13.81	0.000202256849006767
7895263	2665	GDI2	rs1106038	10	0.0179013862081067	12.9	0.000328582133037674
7895263	2665	GDI2	rs11254266	10	0.0189842805320435	12.78	0.000350344929501945
7895263	2665	GDI2	rs7096742	10	0.0204428668018932	12.62	0.000381641332403642
7895263	2665	GDI2	rs907686	10	0.0262335653518948	12.07	0.000512397007356768
7895263	2665	GDI2	rs4748916	10	0.0278917120387175	11.93	0.0005523717683883
7895263	2665	GDI2	rs1858447	10	0.0278917120387175	11.93	0.0005523717683883
7895263	2665	GDI2	rs7098372	10	0.0285324947589099	11.87	0.00057045412526219
7895263	2665	GDI2	rs2890365	10	0.0337894586487645	11.53	0.000684820140778964
7895263	2665	GDI2	rs1567706	10	0.0439463156536327	10.92	0.000951316092998656
7956261	5939	RBMS2	rs7314300	12	0	41.73	1.0478869952976e-10
7956261	5939	RBMS2	rs10876902	12	0	41.73	1.0478869952976e-10
7956261	5939	RBMS2	rs10876891	12	0	29.02	7.16348916631406e-08
7956261	5939	RBMS2	rs12368065	12	4.70957613814757e-05	25.52	4.37820861007161e-07
7956261	5939	RBMS2	rs11171863	12	8.47457627118644e-05	23.33	1.36454991184655e-06
7956261	5939	RBMS2	rs7314242	12	8.37821663674446e-05	23.26	1.41512724930294e-06
7956261	5939	RBMS2	rs12313841	12	0.000304038004750594	20.95	4.71427830136944e-06
7956261	5939	RBMS2	rs2638319	12	0.000304038004750594	20.95	4.71427830136944e-06
7956261	5939	RBMS2	rs2371455	12	0.00226119636705293	17.22	3.32913069643602e-05
7956261	5939	RBMS2	rs7310284	12	0.00718065693430657	14.83	0.000117649036627626
7956261	5939	RBMS2	rs10783790	12	0.0115451423954757	13.88	0.00019486107229496
7956261	5939	RBMS2	rs11171856	12	0.0209632107023411	12.56	0.000394091748583663
7956261	5939	RBMS2	rs2657902	12	0.0219990103908956	12.46	0.000415759945022032
7894341	23326	USP22	rs2291037	17	0	41.42	1.22794623343612e-10
7894341	23326	USP22	rs899335	17	0	39.98	2.56576512964031e-10
7894341	23326	USP22	rs1044414	17	0	39.98	2.56576512964031e-10
7894341	23326	USP22	rs3612	17	0	39.98	2.56576512964031e-10
7894341	23326	USP22	rs961004	17	0	36.71	1.37074488749972e-09
7894341	23326	USP22	rs7223388	17	0	36.2	1.78070555730188e-09
7894341	23326	USP22	rs4985940	17	0.00600491400491401	15.28	9.26927523464967e-05
7996807	146198	ZFP90	rs1170444	16	0	41.34	1.27924210127151e-10
7996807	146198	ZFP90	rs1624718	16	0	41.34	1.27924210127151e-10
7996807	146198	ZFP90	rs3203684	16	0	41.34	1.27924210127151e-10
7996807	146198	ZFP90	rs7118	16	0	41.34	1.27924210127151e-10
7996807	146198	ZFP90	rs698728	16	0	40.47	1.99658207146803e-10
7996807	146198	ZFP90	rs9923262	16	0	34.48	4.30653697581957e-09
7996807	146198	ZFP90	rs1177648	16	0.000402864816472695	20.29	6.65474906817723e-06
7996807	146198	ZFP90	rs11075692	16	0.00437697993664203	15.87	6.78457024717306e-05
7996807	146198	ZFP90	rs1111721	16	0.00437697993664203	15.87	6.78457024717306e-05
8022941	25941	TPGS2	rs1045781	18	0	41.18	1.38835897079863e-10
8022941	25941	TPGS2	rs12373339	18	0	38.98	4.28169639910709e-10
8022941	25941	TPGS2	rs4799887	18	0	36.03	1.94302884996695e-09
8022941	25941	TPGS2	rs2303510	18	0	36.03	1.94302884996695e-09
8022941	25941	TPGS2	rs2303509	18	0	34.16	5.07617126470047e-09
8022941	25941	TPGS2	rs9962453	18	0	30.14	4.01954468271855e-08
8022941	25941	TPGS2	rs879567	18	0	30.14	4.01954468271855e-08
8022941	25941	TPGS2	rs754040	18	4.64037122969838e-05	28.9	7.62129129638297e-08
8022941	25941	TPGS2	rs3744903	18	4.22832980972516e-05	28.2	1.09404568439436e-07
8022941	25941	TPGS2	rs561021	18	3.45125107851596e-05	26.25	2.99954823321126e-07
8022941	25941	TPGS2	rs4799431	18	4.50112528132033e-05	25.23	5.08844994202453e-07
8022941	25941	TPGS2	rs525374	18	0.00154166666666667	18.05	2.15178643781202e-05
8022941	25941	TPGS2	rs621834	18	0.00288568909785483	16.67	4.44788629719079e-05
8022941	25941	TPGS2	rs1147765	18	0.0122239810051444	13.73	0.000211056170604097
8022941	25941	TPGS2	rs669086	18	0.0484778848529775	10.69	0.00107716206063366
8093839	27065	NSG1	rs6843595	4	0	41.18	1.38835897079863e-10
8093839	27065	NSG1	rs13146316	4	0	30.68	3.04285337197449e-08
8093839	27065	NSG1	rs4689316	4	0.00012450481041313	22.66	1.93351297977599e-06
8093839	27065	NSG1	rs7698300	4	0.000456896551724138	19.95	7.94939550495297e-06
8093839	27065	NSG1	rs10027109	4	0.000698151950718686	19.53	9.90321262136001e-06
8093839	27065	NSG1	rs7668915	4	0.000854037267080745	19.04	1.28006811759239e-05
8093839	27065	NSG1	rs6446632	4	0.00808641975308642	14.56	0.000135766171851441
7924184	642946	FLVCR1-AS1	rs7524203	1	0	40.99	1.53010116982578e-10
7924184	642946	FLVCR1-AS1	rs1047881	1	0	36.83	1.28891550441308e-09
7924184	642946	FLVCR1-AS1	rs12140722	1	0	36.42	1.59062627030395e-09
7924184	642946	FLVCR1-AS1	rs6679951	1	0	36.42	1.59062627030395e-09
7924184	642946	FLVCR1-AS1	rs11120067	1	0	36.42	1.59062627030395e-09
7924184	642946	FLVCR1-AS1	rs3207090	1	0	32.13	1.44193442631995e-08
7924184	642946	FLVCR1-AS1	rs4951638	1	0	29.28	6.26388824951322e-08
7924184	642946	FLVCR1-AS1	rs11120027	1	0	29.28	6.26388824951322e-08
7924184	642946	FLVCR1-AS1	rs4951639	1	4.4543429844098e-05	28.56	9.08394684697776e-08
7924184	642946	FLVCR1-AS1	rs10864002	1	4.4543429844098e-05	28.56	9.08394684697776e-08
7924184	642946	FLVCR1-AS1	rs2884675	1	4.4543429844098e-05	28.56	9.08394684697776e-08
7924184	642946	FLVCR1-AS1	rs10864004	1	3.49040139616056e-05	26.38	2.80429210287424e-07
7924184	642946	FLVCR1-AS1	rs6700410	1	0.000866537717601547	19.02	1.29355497254339e-05
7924184	642946	FLVCR1-AS1	rs12042181	1	0.00176312247644684	17.79	2.46676326593996e-05
7924184	642946	FLVCR1-AS1	rs11120025	1	0.00505117707267144	15.6	7.8254588785575e-05
7924184	642946	FLVCR1-AS1	rs963327	1	0.0142222222222222	13.39	0.000252969390050478
7924184	642946	FLVCR1-AS1	rs10746436	1	0.0224688524590164	12.42	0.000424760239759923
7924184	642946	FLVCR1-AS1	rs12038225	1	0.0310716365754222	11.7	0.000625000978493236
7924184	642946	FLVCR1-AS1	rs1890932	1	0.0329484417636076	11.58	0.000666649416127071
7924184	642946	FLVCR1-AS1	rs10902	1	0.0329484417636076	11.58	0.000666649416127071
7924184	642946	FLVCR1-AS1	rs2792561	1	0.0470868696954568	10.75	0.00104279319090085
7941444	1521	CTSW	rs583887	11	0	40.95	1.56174013117022e-10
7941444	1521	CTSW	rs687672	11	0	40.95	1.56174013117022e-10
7941444	1521	CTSW	rs568617	11	0	40.95	1.56174013117022e-10
7941444	1521	CTSW	rs656980	11	0	40.95	1.56174013117022e-10
7941444	1521	CTSW	rs622614	11	0	39.41	3.43533176260434e-10
7941444	1521	CTSW	rs10791830	11	0	35.44	2.63029328385889e-09
7941444	1521	CTSW	rs2231884	11	7.7120822622108e-05	23.79	1.0743919710848e-06
7941444	1521	CTSW	rs7940691	11	0.00025974025974026	21.4	3.72771187238708e-06
7941444	1521	CTSW	rs11227332	11	0.000302314596126594	20.85	4.96692257819107e-06
7941444	1521	CTSW	rs10896050	11	0.00139567835635848	18.24	1.94745683987646e-05
7941444	1521	CTSW	rs635375	11	0.0481196475114807	10.71	0.00106558029187233
7941444	1521	CTSW	rs13817	11	0.0481196475114807	10.71	0.00106558029187233
7941444	1521	CTSW	rs659857	11	0.0481196475114807	10.71	0.00106558029187233
7941444	1521	CTSW	rs648732	11	0.0481196475114807	10.71	0.00106558029187233
7941444	1521	CTSW	rs630303	11	0.0481196475114807	10.71	0.00106558029187233
7941444	1521	CTSW	rs558114	11	0.0481196475114807	10.71	0.00106558029187233
7895340	10594	PRPF8	rs11078563	17	0	40.48	1.9863895288706e-10
7895340	10594	PRPF8	rs7503397	17	0	40.48	1.9863895288706e-10
7895340	10594	PRPF8	rs11078564	17	0	35.32	2.79744544397941e-09
7895340	10594	PRPF8	rs16950948	17	0	29.72	4.99171590100568e-08
7895340	10594	PRPF8	rs2272011	17	0.0296253687315634	11.79	0.000595497352140174
7895340	10594	PRPF8	rs7224583	17	0.0439463156536327	10.92	0.000951316092998656
7992744	84256	FLYWCH1	rs9928222	16	0	40.43	2.0378785012521e-10
7992744	84256	FLYWCH1	rs734138	16	0.000386690647482014	20.31	6.58554923424521e-06
7992744	84256	FLYWCH1	rs9933986	16	0.000791139240506329	19.21	1.17098368976801e-05
7992744	84256	FLYWCH1	rs4785919	16	0.0125422396856582	13.68	0.000216750607095685
7992744	84256	FLYWCH1	rs2074360	16	0.0366204217536071	11.35	0.000754479691433103
8138277	221806	VWDE	rs6968277	7	0	40.08	2.43772066802741e-10
8138277	221806	VWDE	rs17444259	7	0	38.89	4.4837158828874e-10
8138277	221806	VWDE	rs1595802	7	0	38.4	5.76323962851077e-10
8138277	221806	VWDE	rs2033871	7	0	35.8	2.186478960523e-09
8138277	221806	VWDE	rs2216050	7	0	31.25	2.26847485926008e-08
8138277	221806	VWDE	rs17544637	7	0	29.25	6.36162264112939e-08
8138277	221806	VWDE	rs10262667	7	4.13650465356774e-05	27.9	1.2774976739809e-07
8138277	221806	VWDE	rs847901	7	4.12796697626419e-05	27.89	1.28411717240593e-07
8138277	221806	VWDE	rs920428	7	0.000133185349611543	22.38	2.23691344378129e-06
8138277	221806	VWDE	rs17542243	7	0.000133185349611543	22.38	2.23691344378129e-06
8138277	221806	VWDE	rs1371607	7	0.000181818181818182	22.02	2.69824146134104e-06
8138277	221806	VWDE	rs10270931	7	0.000198019801980198	21.81	3.01027104630614e-06
8138277	221806	VWDE	rs848011	7	0.000198019801980198	21.81	3.01027104630614e-06
8138277	221806	VWDE	rs1550390	7	0.000213631739572737	21.56	3.42929902599466e-06
8138277	221806	VWDE	rs1440024	7	0.000630782169890664	19.71	9.01285014608748e-06
8138277	221806	VWDE	rs848013	7	0.000837573385518591	19.11	1.23396642344189e-05
8138277	221806	VWDE	rs7808979	7	0.00139815471965933	18.25	1.93725949219694e-05
8138277	221806	VWDE	rs10225421	7	0.00159036144578313	17.97	2.24414003636356e-05
8138277	221806	VWDE	rs6949562	7	0.00181636060100167	17.72	2.55921677070428e-05
8138277	221806	VWDE	rs6954047	7	0.00182179529645578	17.69	2.59989818326815e-05
8138277	221806	VWDE	rs17165942	7	0.00192520325203252	17.56	2.7838290418707e-05
8138277	221806	VWDE	rs12699367	7	0.00419372006386376	15.92	6.60767862031001e-05
8138277	221806	VWDE	rs1060700	7	0.00763979339770941	14.7	0.000126046450120814
8138277	221806	VWDE	rs3815528	7	0.0278917120387175	11.93	0.0005523717683883
8138277	221806	VWDE	rs6460929	7	0.0278917120387175	11.93	0.0005523717683883
8138277	221806	VWDE	rs2192828	7	0.0278917120387175	11.93	0.0005523717683883
8138277	221806	VWDE	rs1371608	7	0.0406029882604056	11.11	0.000858634915080227
8138277	221806	VWDE	rs6460939	7	0.0406029882604056	11.11	0.000858634915080227
7896654	4869	NPM1	rs10463007	5	0	39.85	2.74234193469141e-10
7896654	4869	NPM1	rs11134696	5	0	38.39	5.79284734342564e-10
7896654	4869	NPM1	rs28411384	5	7.69724182168056e-05	23.77	1.08561408616201e-06
7896654	4869	NPM1	rs12189191	5	7.69724182168056e-05	23.77	1.08561408616201e-06
7896654	4869	NPM1	rs10073796	5	0.000125930165998855	22.78	1.81646252943552e-06
7896654	4869	NPM1	rs4868080	5	0.00350965575146935	16.31	5.37793976816928e-05
7896654	4869	NPM1	rs4076077	5	0.00600491400491401	15.28	9.26927523464967e-05
7896654	4869	NPM1	rs11745536	5	0.00632725550556476	15.12	0.000100888767231574
7896654	4869	NPM1	rs4302608	5	0.00632725550556476	15.12	0.000100888767231574
7896654	4869	NPM1	rs2043278	5	0.00850369725967812	14.45	0.000143929856497157
7896654	4869	NPM1	rs12659849	5	0.0137590822179732	13.47	0.000242408309714197
7896654	4869	NPM1	rs7715167	5	0.0209632107023411	12.56	0.000394091748583663
7896654	4869	NPM1	rs10065728	5	0.0373816385343763	11.3	0.000775070909245685
7896654	4869	NPM1	rs9313543	5	0.0407696404793609	11.1	0.000863277193872524
8161839	54981	NMRK1	rs3752955	9	0	39.85	2.74234193469141e-10
8161839	54981	NMRK1	rs3780180	9	0	29.81	4.76527689799223e-08
8161839	54981	NMRK1	rs6560421	9	4.004004004004e-05	27.49	1.57908872867205e-07
8161839	54981	NMRK1	rs10869495	9	7.73694390715667e-05	23.81	1.06328618716075e-06
8161839	54981	NMRK1	rs10869497	9	7.73694390715667e-05	23.81	1.06328618716075e-06
8161839	54981	NMRK1	rs10869496	9	0.00148226203020724	18.13	2.06325049845191e-05
8161839	54981	NMRK1	rs7857408	9	0.00271671134941912	16.8	4.15333028667767e-05
8161839	54981	NMRK1	rs4376557	9	0.00397189948662524	16.05	6.16916269986505e-05
8161839	54981	NMRK1	rs10869507	9	0.00435795604977495	15.88	6.74881487824496e-05
8161839	54981	NMRK1	rs2376398	9	0.00635933806146572	15.11	0.000101424595918915
8161839	54981	NMRK1	rs911737	9	0.0131808490017445	13.57	0.000229829379874383
8161839	54981	NMRK1	rs10123421	9	0.0383233695652174	11.24	0.000800531560802274
8130768	8635	RNASET2	rs394522	6	0	39.54	3.21408063950302e-10
8130768	8635	RNASET2	rs2301436	6	0	33.85	5.95290918103387e-09
8130768	8635	RNASET2	rs7749278	6	0	33.31	7.8577534845014e-09
8130768	8635	RNASET2	rs2236313	6	0	30.79	2.875156807653e-08
8130768	8635	RNASET2	rs12529876	6	0	29.38	5.94884227286155e-08
8130768	8635	RNASET2	rs9355610	6	0.000191897654584222	21.99	2.74074744429594e-06
8130768	8635	RNASET2	rs933243	6	0.000191897654584222	21.99	2.74074744429594e-06
8130768	8635	RNASET2	rs2769343	6	0.00173971679028995	17.81	2.44096971103203e-05
8130768	8635	RNASET2	rs162298	6	0.00193443687114573	17.55	2.79850783474348e-05
8130768	8635	RNASET2	rs10946197	6	0.00225219573400251	17.23	3.31165358180971e-05
8130768	8635	RNASET2	rs1212550	6	0.00607933803845218	15.24	9.46767181104376e-05
7940565	9415	FADS2	rs174548	11	0	39.38	3.48851802807121e-10
7940565	9415	FADS2	rs1535	11	0	33.35	7.69778200865042e-09
7940565	9415	FADS2	rs102275	11	0	33.07	8.8899864097221e-09
7940565	9415	FADS2	rs174535	11	0	32.99	9.26341123169059e-09
7940565	9415	FADS2	rs174546	11	0	32.99	9.26341123169059e-09
7940565	9415	FADS2	rs174547	11	0	32.99	9.26341123169059e-09
7940565	9415	FADS2	rs174550	11	0	32.99	9.26341123169059e-09
7940565	9415	FADS2	rs174593	11	0	32.4	1.25486474976151e-08
7940565	9415	FADS2	rs174538	11	0	31.39	2.11065188055852e-08
7940565	9415	FADS2	rs174583	11	0	31.09	2.46337212232566e-08
7940565	9415	FADS2	rs174576	11	0	30.67	3.05857605457527e-08
7940565	9415	FADS2	rs174577	11	0	30.67	3.05857605457527e-08
7940565	9415	FADS2	rs1000778	11	4.3956043956044e-05	28.44	9.66476805911425e-08
7940565	9415	FADS2	rs108499	11	3.62647325475975e-05	26.62	2.47666652075822e-07
7940565	9415	FADS2	rs174448	11	7.53295668549906e-05	23.63	1.16753050131601e-06
7940565	9415	FADS2	rs174455	11	0.000125427594070696	22.73	1.86434411812162e-06
7940565	9415	FADS2	rs174449	11	0.000165562913907285	22.3	2.33206607981599e-06
7940565	9415	FADS2	rs174611	11	0.000790513833992095	19.2	1.1771339097615e-05
7940565	9415	FADS2	rs174618	11	0.0117195660907995	13.84	0.000199053215193759
7940565	9415	FADS2	rs174450	11	0.0135386984982672	13.51	0.000237295539993408
7940565	9415	FADS2	rs174532	11	0.0203793395427604	12.63	0.000379605176686869
7940565	9415	FADS2	rs13966	11	0.0439463156536327	10.92	0.000951316092998656
7990457	4123	MAN2C1	rs8028277	15	0	39.09	4.04711651971467e-10
7990457	4123	MAN2C1	rs4886699	15	0	39.09	4.04711651971467e-10
7990457	4123	MAN2C1	rs4451914	15	0	39.09	4.04711651971467e-10
7990457	4123	MAN2C1	rs4886707	15	0	35.62	2.3981272626436e-09
7990457	4123	MAN2C1	rs8028182	15	0.000290556900726392	21.12	4.31402072226625e-06
7990457	4123	MAN2C1	rs1128933	15	0.00187234042553191	17.61	2.71158744165959e-05
7990457	4123	MAN2C1	rs3809549	15	0.00187234042553191	17.61	2.71158744165959e-05
7990457	4123	MAN2C1	rs4327014	15	0.00187234042553191	17.61	2.71158744165959e-05
7990457	4123	MAN2C1	rs11853141	15	0.00632725550556476	15.12	0.000100888767231574
7990457	4123	MAN2C1	rs8024276	15	0.0141628959276018	13.4	0.000251624298198861
7902660	126820	WDR63	rs10873679	1	0	38.89	4.4837158828874e-10
7902660	126820	WDR63	rs10873682	1	0	38.33	5.97371921075268e-10
7902660	126820	WDR63	rs6691970	1	0	38.25	6.22370771479233e-10
7902660	126820	WDR63	rs4123223	1	0	38.01	7.03829636579148e-10
7902660	126820	WDR63	rs12119445	1	0	30.09	4.12452589254053e-08
7902660	126820	WDR63	rs12730329	1	4.55927051671732e-05	25.28	4.95823372567965e-07
7902660	126820	WDR63	rs12755226	1	6.72494956287828e-05	24.32	8.15875320506502e-07
7902660	126820	WDR63	rs12034421	1	0.000213197969543147	21.51	3.51988359689623e-06
7902660	126820	WDR63	rs7517848	1	0.00178834561286001	17.75	2.51917493536886e-05
7902660	126820	WDR63	rs10518327	1	0.00288568909785483	16.67	4.44788629719079e-05
7902660	126820	WDR63	rs1770691	1	0.00559437044483539	15.42	8.60724913887249e-05
7902660	126820	WDR63	rs1030934	1	0.00659335517080019	15.04	0.000105256460816211
7902660	126820	WDR63	rs12722826	1	0.00669150174621653	15	0.000107511176729501
7902660	126820	WDR63	rs12722966	1	0.00748759585024808	14.73	0.000124056536530832
7902660	126820	WDR63	rs1975365	1	0.0099874634350188	14.15	0.000168797104724886
7902660	126820	WDR63	rs12079571	1	0.0117673019057172	13.83	0.000200115372719061
8116439	92304	SCGB3A1	rs10052782	5	0	38.82	4.64741711717154e-10
8116439	92304	SCGB3A1	rs10085025	5	0.000166204986149585	22.35	2.27213051903961e-06
8116439	92304	SCGB3A1	rs368686	5	0.00435659326081189	15.89	6.7132490400422e-05
8116439	92304	SCGB3A1	rs10042049	5	0.0145236309077269	13.35	0.000258422624686341
8116439	92304	SCGB3A1	rs11959164	5	0.0350554541625719	11.44	0.000718797910643904
7946380	9866	TRIM66	rs10840106	11	0	38.71	4.91683581481915e-10
7946380	9866	TRIM66	rs10840112	11	0	38.71	4.91683581481915e-10
7946380	9866	TRIM66	rs10840114	11	0	32.56	1.15568958796992e-08
7946380	9866	TRIM66	rs931756	11	5e-05	25.93	3.54024301158267e-07
7946380	9866	TRIM66	rs10840101	11	0.000351039260969977	20.57	5.74900049898384e-06
7946380	9866	TRIM66	rs7928370	11	0.00348752453041772	16.33	5.32148000349737e-05
7946380	9866	TRIM66	rs4929908	11	0.00688236653570603	14.93	0.000111574549918584
8003068	10200	MPHOSPH6	rs4889467	16	0	38.6	5.20189234403756e-10
8003068	10200	MPHOSPH6	rs1064208	16	0	37.84	7.67910001876798e-10
8003068	10200	MPHOSPH6	rs2967371	16	0	37.84	7.67910001876798e-10
8003068	10200	MPHOSPH6	rs12445041	16	0	36.52	1.51107811232573e-09
8003068	10200	MPHOSPH6	rs2967327	16	0	35.52	2.52445207490179e-09
8003068	10200	MPHOSPH6	rs3829545	16	0	34.96	3.36548497008486e-09
8003068	10200	MPHOSPH6	rs6564982	16	0	31.24	2.28019019503596e-08
8003068	10200	MPHOSPH6	rs2967355	16	0	30.75	2.93503841325872e-08
8003068	10200	MPHOSPH6	rs7202258	16	0	30.37	3.57006979046736e-08
8003068	10200	MPHOSPH6	rs12597171	16	0	29.93	4.47928394225761e-08
8003068	10200	MPHOSPH6	rs4243230	16	4.69483568075117e-05	29	7.23782987174001e-08
8003068	10200	MPHOSPH6	rs1134847	16	4.46428571428571e-05	28.57	9.03715367351597e-08
8003068	10200	MPHOSPH6	rs918759	16	4.18848167539267e-05	28.11	1.14612120555786e-07
8003068	10200	MPHOSPH6	rs2967383	16	4.84261501210654e-05	25.73	3.92675270330368e-07
7922127	6846	XCL2	rs1040508	1	0	38.56	5.30960234198589e-10
7922127	6846	XCL2	rs7529824	1	0	34.96	3.36548497008486e-09
7922127	6846	XCL2	rs1933112	1	0	32.72	1.06436404643018e-08
7922127	6846	XCL2	rs10429892	1	4.48430493273543e-05	28.61	8.85238381264582e-08
7922127	6846	XCL2	rs1933107	1	4.05679513184584e-05	27.79	1.35223251185221e-07
7922127	6846	XCL2	rs4656153	1	0.000437828371278459	20.07	7.46586529038847e-06
7922127	6846	XCL2	rs1323533	1	0.000703764320785597	19.5	1.0059968254464e-05
7922127	6846	XCL2	rs7417366	1	0.00435659326081189	15.89	6.7132490400422e-05
7922127	6846	XCL2	rs1998510	1	0.00984473352916492	14.19	0.000165246379252446
7922127	6846	XCL2	rs1933111	1	0.0200647469756347	12.67	0.000371569532196062
7922127	6846	XCL2	rs1323532	1	0.0211651131824234	12.54	0.000398332301207575
7922127	6846	XCL2	rs12049040	1	0.0341789772727273	11.5	0.000695961899274327
7922127	6846	XCL2	rs6667542	1	0.0371766323024055	11.31	0.000770907723704568
7917503	2635	GBP3	rs12121223	1	0	38.51	5.4473852599351e-10
7917503	2635	GBP3	rs12142922	1	0	34.02	5.45484854750822e-09
7917503	2635	GBP3	rs1074541	1	3.80952380952381e-05	26.98	2.05571563159002e-07
7917503	2635	GBP3	rs2624	1	0.000432862190812721	20.17	7.08555011087138e-06
7917503	2635	GBP3	rs2031913	1	0.00182479338842975	17.68	2.61360255358085e-05
7917503	2635	GBP3	rs10493822	1	0.00197873026103771	17.47	2.91877341016032e-05
7917503	2635	GBP3	rs2390679	1	0.0028039041703638	16.73	4.30941410482361e-05
7917503	2635	GBP3	rs10922563	1	0.0028039041703638	16.73	4.30941410482361e-05
7917503	2635	GBP3	rs1409150	1	0.00291825373571638	16.64	4.51879120691815e-05
7917503	2635	GBP3	rs12740160	1	0.0156899395272128	13.19	0.00028144689796916
7917503	2635	GBP3	rs6675866	1	0.0193190025795357	12.74	0.000357917693658315
7917503	2635	GBP3	rs2031834	1	0.0216628022524015	12.49	0.000409136193760195
7917503	2635	GBP3	rs7555039	1	0.0238567758509955	12.29	0.000455391735964188
7917503	2635	GBP3	rs6683705	1	0.0238567758509955	12.29	0.000455391735964188
7917503	2635	GBP3	rs1969962	1	0.0409679563887781	11.09	0.000867944844256991
7917503	2635	GBP3	rs2026043	1	0.043738680465718	10.93	0.000946194957319327
7917503	2635	GBP3	rs1329120	1	0.043738680465718	10.93	0.000946194957319327
8101637	345275	HSD17B13	rs9992651	4	0	38.36	5.8825873396184e-10
8101637	345275	HSD17B13	rs4607179	4	0	35.72	2.27813194282754e-09
8101637	345275	HSD17B13	rs13102451	4	0	35.72	2.27813194282754e-09
8101637	345275	HSD17B13	rs13137873	4	0.000199684708355229	21.89	2.88734641850805e-06
8101637	345275	HSD17B13	rs10006766	4	0.000199684708355229	21.89	2.88734641850805e-06
8101637	345275	HSD17B13	rs13133311	4	0.00040232454179705	20.27	6.72467882868178e-06
8101637	345275	HSD17B13	rs11735092	4	0.00040232454179705	20.27	6.72467882868178e-06
8101637	345275	HSD17B13	rs10084835	4	0.00164046479835954	17.91	2.31600990441062e-05
8101637	345275	HSD17B13	rs6850131	4	0.00164046479835954	17.91	2.31600990441062e-05
8101637	345275	HSD17B13	rs10022237	4	0.00164046479835954	17.91	2.31600990441062e-05
8101637	345275	HSD17B13	rs4693811	4	0.00484552008238929	15.67	7.54108655586916e-05
8101637	345275	HSD17B13	rs6847980	4	0.0156899395272128	13.19	0.00028144689796916
7893512	3735	KARS	rs1874022	16	0	38.31	6.0352577163634e-10
7893512	3735	KARS	rs6564270	16	0	35.26	2.88496933202939e-09
7893512	3735	KARS	rs964632	16	3.74181478016838e-05	26.82	2.23314194237112e-07
7893512	3735	KARS	rs7189895	16	4.4477390659748e-05	25.17	5.24924334598189e-07
7893512	3735	KARS	rs2641805	16	0.00018348623853211	22.08	2.61520320524296e-06
7893512	3735	KARS	rs2550911	16	0.00018348623853211	22.08	2.61520320524296e-06
7893512	3735	KARS	rs2738808	16	0.00018348623853211	22.08	2.61520320524296e-06
7893512	3735	KARS	rs7199936	16	0.00018348623853211	22.08	2.61520320524296e-06
7893512	3735	KARS	rs2550886	16	0.000190577024880889	21.95	2.79846900790457e-06
7893512	3735	KARS	rs2550887	16	0.000198329853862213	21.82	2.99462279210377e-06
7893512	3735	KARS	rs6564267	16	0.00020703933747412	21.74	3.12213037158494e-06
7893512	3735	KARS	rs2641801	16	0.000213414634146341	21.55	3.44722685787025e-06
7893512	3735	KARS	rs2641804	16	0.000212550607287449	21.49	3.55678621175985e-06
7893512	3735	KARS	rs2641806	16	0.000260782347041123	21.41	3.70832015582071e-06
7893512	3735	KARS	rs3784934	16	0.010103993344426	14.12	0.000171510492549989
7893512	3735	KARS	rs11149841	16	0.0160043707885631	13.15	0.000287519243401653
7893512	3735	KARS	rs4149501	16	0.025672341090114	12.12	0.000498839037429844
7893512	3735	KARS	rs8048818	16	0.0273007633587786	11.98	0.000537745839636684
7893512	3735	KARS	rs3784932	16	0.0273007633587786	11.98	0.000537745839636684
7893512	3735	KARS	rs7202717	16	0.0273007633587786	11.98	0.000537745839636684
7893512	3735	KARS	rs11645180	16	0.0454780952380952	10.84	0.000993307326473602
8141361	81392	OR2AE1	rs2572009	7	0	38.31	6.0352577163634e-10
8141361	81392	OR2AE1	rs2527899	7	0	38.31	6.0352577163634e-10
8141361	81392	OR2AE1	rs2082744	7	0	33.99	5.53960491277072e-09
8141361	81392	OR2AE1	rs474229	7	4.21052631578947e-05	28.17	1.11113527624138e-07
8141361	81392	OR2AE1	rs2527897	7	4.66926070038911e-05	25.45	4.53997651468173e-07
8141361	81392	OR2AE1	rs2527923	7	0.00012521343198634	22.7	1.89367869480221e-06
8141361	81392	OR2AE1	rs6962405	7	0.000213414634146341	21.55	3.44722685787025e-06
8141361	81392	OR2AE1	rs2527900	7	0.000252652854977261	21.45	3.63176022029081e-06
8141361	81392	OR2AE1	rs2572011	7	0.000864531069085295	19.01	1.30035182148566e-05
8141361	81392	OR2AE1	rs2404977	7	0.00237267080745342	17.16	3.43595760286656e-05
8141361	81392	OR2AE1	rs2099446	7	0.00419372006386376	15.92	6.60767862031001e-05
8141361	81392	OR2AE1	rs2525539	7	0.0112792353060809	13.93	0.00018974572293276
8141361	81392	OR2AE1	rs2525550	7	0.0131808490017445	13.57	0.000229829379874383
7971335	160857	CCDC122	rs11617551	13	0	38.28	6.12875758136835e-10
7971335	160857	CCDC122	rs12428350	13	0	38.28	6.12875758136835e-10
7971335	160857	CCDC122	rs12869697	13	0	37.41	9.57300277602455e-10
7971335	160857	CCDC122	rs12428112	13	0	35.65	2.36147883746424e-09
7971335	160857	CCDC122	rs9525855	13	0	34.85	3.56109561877947e-09
7971335	160857	CCDC122	rs8002861	13	0	33.76	6.23477248073599e-09
7971335	160857	CCDC122	rs1373903	13	0	33.76	6.23477248073599e-09
7971335	160857	CCDC122	rs2028812	13	0.00010477299185099	22.96	1.65407513641327e-06
7971335	160857	CCDC122	rs895266	13	0.000200633579725449	21.92	2.84255922517952e-06
7971335	160857	CCDC122	rs9525850	13	0.000305052430886559	21	4.59283371175396e-06
7971335	160857	CCDC122	rs1466005	13	0.000683618174239266	19.63	9.39818985431567e-06
7971335	160857	CCDC122	rs9525873	13	0.000980392156862745	18.84	1.42154415598455e-05
7971335	160857	CCDC122	rs9567320	13	0.00333048676345004	16.43	5.04799559140982e-05
7971335	160857	CCDC122	rs3764147	13	0.0119265322419645	13.8	0.000203336229894922
7971335	160857	CCDC122	rs1373904	13	0.0196675805346127	12.71	0.000363705427761376
8016438	3212	HOXB2	rs10853100	17	0	37.92	7.37057660925095e-10
8016438	3212	HOXB2	rs2325948	17	0	37.64	8.50817374092279e-10
8016438	3212	HOXB2	rs925284	17	0	37.64	8.50817374092279e-10
8016438	3212	HOXB2	rs11079824	17	0	36.76	1.33603540790345e-09
8016438	3212	HOXB2	rs4793870	17	0	35.22	2.9448368154556e-09
8016438	3212	HOXB2	rs1042815	17	0	34.61	4.02831562785682e-09
8016438	3212	HOXB2	rs11079828	17	0	30.65	3.09026600151471e-08
8016438	3212	HOXB2	rs4793854	17	0.000870570107858243	19	1.3071845366763e-05
8016438	3212	HOXB2	rs7207109	17	0.000870570107858243	19	1.3071845366763e-05
8016438	3212	HOXB2	rs8073963	17	0.000870570107858243	19	1.3071845366763e-05
8016438	3212	HOXB2	rs6504280	17	0.00265545208771403	16.87	4.00292857495608e-05
8016438	3212	HOXB2	rs9904760	17	0.0207098402018503	12.59	0.000387816144094344
8016438	3212	HOXB2	rs4793889	17	0.0207098402018503	12.59	0.000387816144094344
8016438	3212	HOXB2	rs12939811	17	0.0207098402018503	12.59	0.000387816144094344
8016438	3212	HOXB2	rs12452773	17	0.0236445589182228	12.31	0.000450537972796575
8016438	3212	HOXB2	rs17703660	17	0.0276682363663983	11.95	0.00054647380609272
7916570	115209	OMA1	rs659061	1	0	37.89	7.48479109708341e-10
7916570	115209	OMA1	rs3087585	1	0	31.49	2.00470021342294e-08
7916570	115209	OMA1	rs6656025	1	3.41588385994876e-05	26.14	3.17537327494236e-07
7916570	115209	OMA1	rs7537470	1	6.52741514360313e-05	23.89	1.020002355674e-06
7916570	115209	OMA1	rs10489816	1	0.00043343653250774	20.18	7.04860489499956e-06
7916570	115209	OMA1	rs17117678	1	0.00043343653250774	20.18	7.04860489499956e-06
7916570	115209	OMA1	rs9583	1	0.00043343653250774	20.18	7.04860489499956e-06
7916570	115209	OMA1	rs338230	1	0.00118681318681319	18.59	1.62068478821902e-05
7916570	115209	OMA1	rs11581844	1	0.00118681318681319	18.59	1.62068478821902e-05
7916570	115209	OMA1	rs10889097	1	0.0228193832599119	12.39	0.00043163925417527
8057732	100131211	TMEM194B	rs4853708	2	0	37.86	7.60077762388739e-10
8057732	100131211	TMEM194B	rs4586658	2	0	37.52	9.04804269861409e-10
8057732	100131211	TMEM194B	rs7584794	2	0	37.52	9.04804269861409e-10
8057732	100131211	TMEM194B	rs3934784	2	0	34.33	4.65155968126854e-09
8057732	100131211	TMEM194B	rs13392968	2	0	34.09	5.26209965163051e-09
8057732	100131211	TMEM194B	rs7564107	2	0	33.02	9.12157045724741e-09
8057732	100131211	TMEM194B	rs4853712	2	0	32.16	1.41984009400919e-08
8057732	100131211	TMEM194B	rs4638823	2	0	31.98	1.55768071004525e-08
8057732	100131211	TMEM194B	rs7721	2	0	31.98	1.55768071004525e-08
8057732	100131211	TMEM194B	rs10179262	2	0	31.39	2.11065188055852e-08
8057732	100131211	TMEM194B	rs11685221	2	0	31.19	2.33968230107566e-08
8057732	100131211	TMEM194B	rs10737936	2	0	30.78	2.89001148275219e-08
8057732	100131211	TMEM194B	rs13417310	2	0	30.72	2.98076814045117e-08
8057732	100131211	TMEM194B	rs4283453	2	0	30.63	3.12228488263538e-08
8057732	100131211	TMEM194B	rs6725814	2	0	29.65	5.17526297574231e-08
8057732	100131211	TMEM194B	rs2354877	2	4.30416068866571e-05	24.89	6.06964566003306e-07
8057732	100131211	TMEM194B	rs894072	2	6.75219446320054e-05	24.36	7.9910838109184e-07
8057732	100131211	TMEM194B	rs12613807	2	0.00183015141540487	17.66	2.6412294481855e-05
8057732	100131211	TMEM194B	rs7564829	2	0.00348752453041772	16.33	5.32148000349737e-05
8057732	100131211	TMEM194B	rs13409841	2	0.00359444444444444	16.26	5.52173887760006e-05
8057732	100131211	TMEM194B	rs9646748	2	0.00472294148109788	15.72	7.34434941662883e-05
7961083	9976	CLEC2B	rs7957621	12	0	37.77	7.9596468880085e-10
7961083	9976	CLEC2B	rs253152	12	0	36.12	1.85532847565885e-09
7961083	9976	CLEC2B	rs1597097	12	0	30.74	2.95020302785474e-08
7961083	9976	CLEC2B	rs2268141	12	0.00412127716662195	15.97	6.43542517660351e-05
7961083	9976	CLEC2B	rs253156	12	0.0155180014695077	13.21	0.000278459372405033
8138258	221806	VWDE	rs6968277	7	0	37.77	7.9596468880085e-10
8138258	221806	VWDE	rs17444259	7	0	36.37	1.63195930862176e-09
8138258	221806	VWDE	rs1595802	7	0	34.43	4.41859881626177e-09
8138258	221806	VWDE	rs847901	7	0	32.66	1.0977318697453e-08
8138258	221806	VWDE	rs2033871	7	0	29.39	5.91822432862965e-08
8138258	221806	VWDE	rs17544637	7	3.88726919339164e-05	27.2	1.8345867453234e-07
8138258	221806	VWDE	rs2216050	7	3.5056967572305e-05	26.42	2.7468158098382e-07
8138258	221806	VWDE	rs10262667	7	4.70219435736677e-05	25.47	4.49315515004904e-07
8138258	221806	VWDE	rs10270931	7	4.27046263345196e-05	24.86	6.16484119433418e-07
8138258	221806	VWDE	rs848011	7	4.27046263345196e-05	24.86	6.16484119433418e-07
8138258	221806	VWDE	rs1550390	7	6.57030223390276e-05	23.98	9.73416235370324e-07
8138258	221806	VWDE	rs920428	7	8.42358604091456e-05	23.31	1.37881268924602e-06
8138258	221806	VWDE	rs17542243	7	8.42358604091456e-05	23.31	1.37881268924602e-06
8138258	221806	VWDE	rs1371607	7	0.00018348623853211	22.08	2.61520320524296e-06
8138258	221806	VWDE	rs848013	7	0.000256283883686545	21.3	3.92731498312198e-06
8138258	221806	VWDE	rs12699367	7	0.000433839479392625	20.02	7.66364107565485e-06
8138258	221806	VWDE	rs10225421	7	0.00136379864334166	18.32	1.86736416969912e-05
8138258	221806	VWDE	rs1440024	7	0.0019715578539108	17.49	2.88822858736932e-05
8138258	221806	VWDE	rs6954047	7	0.00478159731196692	15.7	7.42241702513241e-05
8138258	221806	VWDE	rs17165942	7	0.00535894843276036	15.48	8.33828721634602e-05
8138258	221806	VWDE	rs1371608	7	0.00617391304347826	15.2	9.67034206269413e-05
8138258	221806	VWDE	rs6460939	7	0.00617391304347826	15.2	9.67034206269413e-05
8138258	221806	VWDE	rs3815528	7	0.00698368940960257	14.89	0.000113965520208619
8138258	221806	VWDE	rs6460929	7	0.00698368940960257	14.89	0.000113965520208619
8138258	221806	VWDE	rs2192828	7	0.00698368940960257	14.89	0.000113965520208619
8138258	221806	VWDE	rs7808979	7	0.0147080699144663	13.31	0.000263994362950525
8138258	221806	VWDE	rs1060700	7	0.0156899395272128	13.19	0.00028144689796916
8138258	221806	VWDE	rs6949562	7	0.0168158131176999	13.05	0.000303284407545946
8138258	221806	VWDE	rs6945902	7	0.0260434782608696	12.09	0.000506929743046445
7896091	8665	EIF3F	rs4559682	11	0	37.74	8.08300118906723e-10
7896091	8665	EIF3F	rs7941782	11	0.000702769739561802	19.57	9.69801319082772e-06
7896091	8665	EIF3F	rs12786251	11	0.00199935711989714	17.44	2.96520043792747e-05
7896091	8665	EIF3F	rs11041699	11	0.00316877152698048	16.51	4.83941639818351e-05
7896091	8665	EIF3F	rs12275353	11	0.0288336804522464	11.84	0.00057971825962413
7896091	8665	EIF3F	rs11041740	11	0.0443171013747912	10.9	0.000961642600724615
8141922	375611	SLC26A5	rs17149018	7	0	37.7	8.25045611353917e-10
8141922	375611	SLC26A5	rs4286873	7	0.000133779264214047	22.46	2.14565505124839e-06
8141922	375611	SLC26A5	rs3823992	7	0.000440334654337296	20.12	7.2732127335214e-06
8141922	375611	SLC26A5	rs362719	7	0.00435795604977495	15.88	6.74881487824496e-05
7970347	8881	CDC16	rs7324744	13	0	37.48	9.23551647482327e-10
7970347	8881	CDC16	rs11617448	13	0	37.48	9.23551647482327e-10
7970347	8881	CDC16	rs9590409	13	0	37.48	9.23551647482327e-10
7970347	8881	CDC16	rs995232	13	0	34.23	4.89682166251482e-09
7970347	8881	CDC16	rs2296971	13	0.000126146788990826	22.79	1.80703525480319e-06
7970347	8881	CDC16	rs2296970	13	0.000126146788990826	22.79	1.80703525480319e-06
7970347	8881	CDC16	rs7331784	13	0.000176308539944904	22.27	2.36878612426395e-06
7970347	8881	CDC16	rs2039092	13	0.000191082802547771	21.96	2.78392526574774e-06
7970347	8881	CDC16	rs7320104	13	0.000207792207792208	21.78	3.05770979643816e-06
7970347	8881	CDC16	rs3993426	13	0.000357634112792297	20.49	5.99436102866902e-06
7970347	8881	CDC16	rs9562157	13	0.00415778251599147	15.93	6.57286084264298e-05
7970347	8881	CDC16	rs9525300	13	0.00683966635773865	14.95	0.000110398063117963
7970347	8881	CDC16	rs7323386	13	0.0168158131176999	13.05	0.000303284407545946
7970347	8881	CDC16	rs2701318	13	0.0260434782608696	12.09	0.000506929743046445
7970347	8881	CDC16	rs11616761	13	0.0318060781476122	11.65	0.000642025349825136
7970347	8881	CDC16	rs6560944	13	0.0411466489714665	11.08	0.000872638006804044
7970347	8881	CDC16	rs12430336	13	0.0457407172728425	10.83	0.000998686379180259
8065089	55614	KIF16B	rs6044121	20	0	37.46	9.33070684297984e-10
8065089	55614	KIF16B	rs997972	20	0	35.2	2.97523548748251e-09
8065089	55614	KIF16B	rs7267108	20	7.64818355640535e-05	23.72	1.11418637746677e-06
8065089	55614	KIF16B	rs6131851	20	0.000197607904316173	21.8	3.02600134350871e-06
8065089	55614	KIF16B	rs6135795	20	0.00186823992133727	17.62	2.69736675389982e-05
8065089	55614	KIF16B	rs2277777	20	0.00254501068050046	16.99	3.7577211803569e-05
8065089	55614	KIF16B	rs6075078	20	0.00254501068050046	16.99	3.7577211803569e-05
8065089	55614	KIF16B	rs6044134	20	0.00256160632795862	16.97	3.79751476922777e-05
8065089	55614	KIF16B	rs6111205	20	0.00256891850954256	16.95	3.83773198237051e-05
8065089	55614	KIF16B	rs6080303	20	0.00285461515777057	16.71	4.35508316787095e-05
8065089	55614	KIF16B	rs6044094	20	0.00534919028340081	15.49	8.29428951865765e-05
8065089	55614	KIF16B	rs6034523	20	0.00534919028340081	15.49	8.29428951865765e-05
8065089	55614	KIF16B	rs4814518	20	0.0082657311992984	14.52	0.000138679405429488
7982712	90417	KNSTRN	rs7164132	15	0	37.34	9.92283738778182e-10
7982712	90417	KNSTRN	rs7169404	15	0	34.49	4.28446847525446e-09
7982712	90417	KNSTRN	rs7169262	15	0	34.49	4.28446847525446e-09
7982712	90417	KNSTRN	rs17671250	15	0	34.42	4.44135921160621e-09
7982712	90417	KNSTRN	rs7166991	15	0	33.81	6.07657098622839e-09
7982712	90417	KNSTRN	rs2034650	15	0.00256160632795862	16.97	3.79751476922777e-05
7982712	90417	KNSTRN	rs1453184	15	0.0131444099378882	13.58	0.000228608235882123
7982712	90417	KNSTRN	rs4334271	15	0.020529689608637	12.61	0.000383688505315911
7982712	90417	KNSTRN	rs2289332	15	0.0340669039145907	11.51	0.000692227779118755
8029065	593	BCKDHA	rs3745290	19	0	37.09	1.12800722346008e-09
8029065	593	BCKDHA	rs10853751	19	0	37.09	1.12800722346008e-09
8029065	593	BCKDHA	rs892044	19	0	37.09	1.12800722346008e-09
8029065	593	BCKDHA	rs11670757	19	0	37.09	1.12800722346008e-09
8029065	593	BCKDHA	rs284652	19	0	37.09	1.12800722346008e-09
8029065	593	BCKDHA	rs284662	19	0	37.09	1.12800722346008e-09
8029065	593	BCKDHA	rs284663	19	0	37.09	1.12800722346008e-09
8029065	593	BCKDHA	rs2231940	19	0	37.09	1.12800722346008e-09
8029065	593	BCKDHA	rs284661	19	0	36.57	1.47281043348532e-09
8029065	593	BCKDHA	rs4674	19	0	35.6	2.42287541265452e-09
8029065	593	BCKDHA	rs17318596	19	0	31.8	1.7089274371491e-08
8029065	593	BCKDHA	rs1025497	19	0.000212873796249366	21.5	3.53828663066823e-06
8029065	593	BCKDHA	rs11879090	19	0.000617075232459848	19.76	8.78010895767119e-06
8029065	593	BCKDHA	rs284653	19	0.000617075232459848	19.76	8.78010895767119e-06
8029065	593	BCKDHA	rs1046909	19	0.000930942388401373	18.93	1.35603390442745e-05
8029065	593	BCKDHA	rs11083616	19	0.00333333333333333	16.42	5.07469578784931e-05
8029065	593	BCKDHA	rs2241714	19	0.0146768485751537	13.32	0.0002625901774147
8157233	84263	HSDL2	rs10817330	9	0	37	1.18129246466107e-09
8157233	84263	HSDL2	rs4979108	9	0	35.12	3.10000523535186e-09
8157233	84263	HSDL2	rs4978489	9	0.000182992465016146	22.07	2.62886270711036e-06
8157233	84263	HSDL2	rs1571639	9	0.000182992465016146	22.07	2.62886270711036e-06
8157233	84263	HSDL2	rs7038491	9	0.000191489361702128	21.97	2.76945735533417e-06
8157233	84263	HSDL2	rs10817344	9	0.000252652854977261	21.45	3.63176022029081e-06
8157233	84263	HSDL2	rs4979125	9	0.000303030303030303	20.9	4.83894595567862e-06
8157233	84263	HSDL2	rs4979128	9	0.00659335517080019	15.04	0.000105256460816211
8157233	84263	HSDL2	rs10739349	9	0.0294887706855792	11.8	0.000592307210799939
8097813	27236	ARFIP1	rs4619875	4	0	36.98	1.19347179372204e-09
8097813	27236	ARFIP1	rs11732223	4	0	35.73	2.26646816488475e-09
8097813	27236	ARFIP1	rs7674876	4	0	35.73	2.26646816488475e-09
8097813	27236	ARFIP1	rs4276265	4	0	35.73	2.26646816488475e-09
8097813	27236	ARFIP1	rs6850467	4	0	35.73	2.26646816488475e-09
8097813	27236	ARFIP1	rs6839340	4	0	35.14	3.06832996510102e-09
8097813	27236	ARFIP1	rs11099853	4	0	31.45	2.04642611536347e-08
8097813	27236	ARFIP1	rs7664303	4	0	30.24	3.81754453418801e-08
8097813	27236	ARFIP1	rs12500918	4	0	29.04	7.0899135210792e-08
8097813	27236	ARFIP1	rs4504228	4	0.000255905511811024	21.29	3.94785596717495e-06
8097813	27236	ARFIP1	rs11099852	4	0.000318054256314312	20.73	5.28809983815292e-06
8097813	27236	ARFIP1	rs2004794	4	0.000699300699300699	19.54	9.85150762542585e-06
8097813	27236	ARFIP1	rs10009955	4	0.000752300920368147	19.31	1.11122839884073e-05
8097813	27236	ARFIP1	rs4540026	4	0.000889570552147239	18.98	1.32095832767035e-05
8097813	27236	ARFIP1	rs7340869	4	0.00316877152698048	16.51	4.83941639818351e-05
8097813	27236	ARFIP1	rs4696345	4	0.028100617562886	11.91	0.000558334001787275
7984227	348094	ANKDD1A	rs832884	15	0	36.83	1.28891550441308e-09
7984227	348094	ANKDD1A	rs1043697	15	0	36.83	1.28891550441308e-09
7984227	348094	ANKDD1A	rs2200490	15	0	31.28	2.23368938249397e-08
7984227	348094	ANKDD1A	rs936867	15	0	31.28	2.23368938249397e-08
7984227	348094	ANKDD1A	rs4777615	15	0	30.63	3.12228488263538e-08
7984227	348094	ANKDD1A	rs1719288	15	0	30.63	3.12228488263538e-08
7984227	348094	ANKDD1A	rs4287512	15	3.51185250219491e-05	26.45	2.70448478863355e-07
7984227	348094	ANKDD1A	rs1872592	15	6.69344042838019e-05	24.25	8.46070833385259e-07
7984227	348094	ANKDD1A	rs12437824	15	0.000126364158529581	22.81	1.78832767859679e-06
7984227	348094	ANKDD1A	rs832882	15	0.000183982683982684	22.12	2.5612735265282e-06
7984227	348094	ANKDD1A	rs3743046	15	0.000182697474476088	22.06	2.64259378796637e-06
7984227	348094	ANKDD1A	rs12442603	15	0.00573628010926248	15.35	8.93209278983788e-05
7984227	348094	ANKDD1A	rs34988193	15	0.0415856236786469	11.05	0.000886871985040783
8023871	284273	ZADH2	rs9240	18	0	36.63	1.42816788623019e-09
8023871	284273	ZADH2	rs7230037	18	0	36.53	1.50334574537472e-09
8023871	284273	ZADH2	rs1132845	18	0	36.31	1.68298105713186e-09
8023871	284273	ZADH2	rs2292233	18	0	36.15	1.82698480810705e-09
8023871	284273	ZADH2	rs1866730	18	0.0100208594075928	14.14	0.000169696729464101
8023871	284273	ZADH2	rs787583	18	0.028100617562886	11.91	0.000558334001787275
8023871	284273	ZADH2	rs590483	18	0.0319462505418292	11.64	0.000645486028195732
8023871	284273	ZADH2	rs629126	18	0.0327680367921817	11.59	0.000663074121790696
8023871	284273	ZADH2	rs1047521	18	0.0327680367921817	11.59	0.000663074121790696
8160213	158219	TTC39B	rs11792305	9	0	36.6	1.45031717967197e-09
8160213	158219	TTC39B	rs1122677	9	0	32.74	1.05346873151014e-08
8160213	158219	TTC39B	rs7022687	9	0	32.27	1.34168926124893e-08
8160213	158219	TTC39B	rs10114494	9	0	32.27	1.34168926124893e-08
8160213	158219	TTC39B	rs2849049	9	0	31.3	2.21079641765207e-08
8160213	158219	TTC39B	rs4741484	9	0	30.4	3.51528157732696e-08
8160213	158219	TTC39B	rs4008004	9	3.40425531914894e-05	26.12	3.2084341928011e-07
8160213	158219	TTC39B	rs570474	9	7.75694893341952e-05	23.84	1.04684298921156e-06
8160213	158219	TTC39B	rs10810368	9	0.000252270433905146	21.43	3.66983985864016e-06
8160213	158219	TTC39B	rs491322	9	0.000812302839116719	19.19	1.18331656771899e-05
8160213	158219	TTC39B	rs10810367	9	0.00900345125107852	14.36	0.000150975687111143
7958000	56994	CHPT1	rs2695284	12	0	36.57	1.47281043348532e-09
7958000	56994	CHPT1	rs2559854	12	0	36.57	1.47281043348532e-09
7958000	56994	CHPT1	rs1124605	12	4.69483568075117e-05	29	7.23782987174001e-08
7958000	56994	CHPT1	rs10860794	12	0.00128121606948969	18.44	1.75338510770328e-05
7958000	56994	CHPT1	rs11110949	12	0.00191530944625407	17.57	2.76922761795687e-05
7958000	56994	CHPT1	rs764291	12	0.00191530944625407	17.57	2.76922761795687e-05
7958000	56994	CHPT1	rs10778143	12	0.00277398277398277	16.76	4.24181159869127e-05
7958000	56994	CHPT1	rs975431	12	0.0120789316324497	13.78	0.000205512433754616
7958000	56994	CHPT1	rs10444509	12	0.0120789316324497	13.78	0.000205512433754616
7958000	56994	CHPT1	rs7980436	12	0.0136676272814601	13.49	0.00023983819554883
7958000	56994	CHPT1	rs17724970	12	0.0304243488440152	11.74	0.000611710236759771
7958000	56994	CHPT1	rs11110982	12	0.0404408817635271	11.12	0.0008540178680977
7958000	56994	CHPT1	rs6539012	12	0.0440983395546402	10.91	0.000956465255614222
8006736	11072	DUSP14	rs2522966	17	0	36.55	1.4879996632404e-09
8006736	11072	DUSP14	rs853195	17	0	36.55	1.4879996632404e-09
8006736	11072	DUSP14	rs853214	17	0	34.36	4.58040853703999e-09
8006736	11072	DUSP14	rs1063215	17	0	32.29	1.32795003461573e-08
8006736	11072	DUSP14	rs853231	17	3.81679389312977e-05	26.99	2.04510769181751e-07
8006736	11072	DUSP14	rs9890344	17	7.53295668549906e-05	23.63	1.16753050131601e-06
8006736	11072	DUSP14	rs712039	17	0.00435795604977495	15.88	6.74881487824496e-05
8006736	11072	DUSP14	rs3094501	17	0.0136052327818392	13.5	0.00023856345402871
8006736	11072	DUSP14	rs1051838	17	0.024624185603051	12.22	0.000472799309459049
8006736	11072	DUSP14	rs2074409	17	0.0257994072687568	12.11	0.000501521354224128
8006736	11072	DUSP14	rs853197	17	0.0366204217536071	11.35	0.000754479691433103
8101366	79966	SCD5	rs1350386	4	0	36.42	1.59062627030395e-09
8101366	79966	SCD5	rs6830527	4	0	34.98	3.33109315106376e-09
8101366	79966	SCD5	rs4235052	4	0	33.65	6.59748785089942e-09
8101366	79966	SCD5	rs1020748	4	0	33.65	6.59748785089942e-09
8101366	79966	SCD5	rs1031640	4	0	33.65	6.59748785089942e-09
8101366	79966	SCD5	rs7658703	4	0	29.82	4.74076098031956e-08
8101366	79966	SCD5	rs7656058	4	0.00854600694444444	14.44	0.00014469608785024
8101366	79966	SCD5	rs10025654	4	0.00908817204301075	14.34	0.000152588014722543
8101366	79966	SCD5	rs12331100	4	0.0110305265314485	13.98	0.000184765617845791
8007949	124989	EFCAB13	rs11867253	17	0	36.28	1.70908782544274e-09
8007949	124989	EFCAB13	rs2317676	17	0	36.28	1.70908782544274e-09
8007949	124989	EFCAB13	rs12709458	17	0.0038970189701897	16.08	6.07219543283723e-05
7967685	2054	STX2	rs4759523	12	0	36.23	1.75350335598632e-09
7967685	2054	STX2	rs2001483	12	0	36.23	1.75350335598632e-09
7967685	2054	STX2	rs7975825	12	0.000434589800443459	20.21	6.93892541937312e-06
7967685	2054	STX2	rs6486600	12	0.000434589800443459	20.21	6.93892541937312e-06
7967685	2054	STX2	rs11061158	12	0.000932009167303285	18.94	1.34894474231705e-05
7967685	2054	STX2	rs10848237	12	0.00266346730653869	16.86	4.02407462156986e-05
8151572	64089	SNX16	rs2635482	8	0	36.06	1.91334359302543e-09
8151572	64089	SNX16	rs12056632	8	0	36.06	1.91334359302543e-09
8151572	64089	SNX16	rs7461058	8	3.82043935052531e-05	27	2.03455461454443e-07
8151572	64089	SNX16	rs12542216	8	3.82043935052531e-05	27	2.03455461454443e-07
8151572	64089	SNX16	rs11776932	8	6.67556742323097e-05	24.2	8.6832280854547e-07
8151572	64089	SNX16	rs2600604	8	6.67556742323097e-05	24.2	8.6832280854547e-07
8151572	64089	SNX16	rs774469	8	6.67556742323097e-05	24.2	8.6832280854547e-07
8151572	64089	SNX16	rs1966850	8	0.000126364158529581	22.81	1.78832767859679e-06
8151572	64089	SNX16	rs10111831	8	0.000134228187919463	22.49	2.11240428269702e-06
8151572	64089	SNX16	rs10481273	8	0.00192520325203252	17.56	2.7838290418707e-05
8151572	64089	SNX16	rs6989360	8	0.0131953578336557	13.56	0.000231057097157748
8151572	64089	SNX16	rs10112819	8	0.0218130686517783	12.48	0.000411332197233919
8004940	56985	ADPRM	rs9898817	17	0	35.81	2.17528505226499e-09
8004940	56985	ADPRM	rs406446	17	0	35.81	2.17528505226499e-09
8004940	56985	ADPRM	rs411511	17	0	35.81	2.17528505226499e-09
8004940	56985	ADPRM	rs440655	17	0	35.81	2.17528505226499e-09
8004940	56985	ADPRM	rs2662959	17	0	29.6	5.31049389160146e-08
8047243	92935	MARS2	rs7592344	2	0	35.76	2.23183438831468e-09
8047243	92935	MARS2	rs6751690	2	0	35.76	2.23183438831468e-09
8047243	92935	MARS2	rs16823148	2	0	34.93	3.41774056273633e-09
8047243	92935	MARS2	rs7603283	2	0	33.1	8.75387215394172e-09
8047243	92935	MARS2	rs970552	2	0.00441284886782517	15.86	6.82051616396931e-05
8047243	92935	MARS2	rs16866970	2	0.00441284886782517	15.86	6.82051616396931e-05
8047243	92935	MARS2	rs10196961	2	0.00441284886782517	15.86	6.82051616396931e-05
8047243	92935	MARS2	rs13427590	2	0.00441284886782517	15.86	6.82051616396931e-05
8047243	92935	MARS2	rs4850437	2	0.00441284886782517	15.86	6.82051616396931e-05
8047243	92935	MARS2	rs13029495	2	0.00441284886782517	15.86	6.82051616396931e-05
8047243	92935	MARS2	rs4850808	2	0.00445027551823668	15.84	6.89298373729534e-05
8047243	92935	MARS2	rs700640	2	0.00770609318996416	14.68	0.000127390880369128
8047243	92935	MARS2	rs1065953	2	0.0104556752278376	14.08	0.000175196810385767
8047243	92935	MARS2	rs700655	2	0.0104556752278376	14.08	0.000175196810385767
8036309	284406	ZFP82	rs2271842	19	0	35.57	2.46047798679091e-09
8036309	284406	ZFP82	rs17206379	19	0	35.57	2.46047798679091e-09
8036309	284406	ZFP82	rs2945989	19	0	34.65	3.9463857077099e-09
8036309	284406	ZFP82	rs12462725	19	0	32.45	1.2229895562896e-08
8036309	284406	ZFP82	rs2967516	19	0	29.34	6.07290941934305e-08
8036309	284406	ZFP82	rs2967506	19	0.0336593736593737	11.54	0.00068114640106556
8008350	84073	MYCBPAP	rs11649849	17	0	35.39	2.69868899732429e-09
8008350	84073	MYCBPAP	rs8082389	17	0	35.39	2.69868899732429e-09
8008350	84073	MYCBPAP	rs2412322	17	4.10677618069815e-05	27.81	1.33832574057792e-07
8008350	84073	MYCBPAP	rs2125902	17	3.73134328358209e-05	26.72	2.35174695581866e-07
8008350	84073	MYCBPAP	rs2125903	17	4.40205429200294e-05	25.1	5.4432858166502e-07
8008350	84073	MYCBPAP	rs557	17	4.27046263345196e-05	24.86	6.16484119433418e-07
8008350	84073	MYCBPAP	rs11869714	17	7.53295668549906e-05	23.63	1.16753050131601e-06
8008350	84073	MYCBPAP	rs4794152	17	0.00182179529645578	17.69	2.59989818326815e-05
8008350	84073	MYCBPAP	rs9903959	17	0.00192520325203252	17.56	2.7838290418707e-05
8008350	84073	MYCBPAP	rs17641232	17	0.0057064128256513	15.39	8.74498653670147e-05
8008350	84073	MYCBPAP	rs8070068	17	0.0187820069204152	12.8	0.000346619351134667
7983928	3990	LIPC	rs11631312	15	0	35.31	2.8118458960297e-09
7983928	3990	LIPC	rs8028759	15	0.00830230010952903	14.51	0.000139417496352588
8108238	4090	SMAD5	rs2906829	5	0	35.14	3.06832996510102e-09
8108238	4090	SMAD5	rs13166063	5	0	35.14	3.06832996510102e-09
8108238	4090	SMAD5	rs12719481	5	0	35.14	3.06832996510102e-09
8108238	4090	SMAD5	rs6865297	5	0	35.14	3.06832996510102e-09
8108238	4090	SMAD5	rs3206634	5	0	35.14	3.06832996510102e-09
8108238	4090	SMAD5	rs3206635	5	0	35.14	3.06832996510102e-09
8108238	4090	SMAD5	rs6596293	5	0	35.14	3.06832996510102e-09
8108238	4090	SMAD5	rs6596294	5	0	35.14	3.06832996510102e-09
8108238	4090	SMAD5	rs7731417	5	0	35.14	3.06832996510102e-09
8108238	4090	SMAD5	rs2073508	5	0.000107015457788347	23.19	1.46758501300012e-06
8108238	4090	SMAD5	rs9327744	5	0.000198019801980198	21.81	3.01027104630614e-06
8108238	4090	SMAD5	rs12719482	5	0.000198019801980198	21.81	3.01027104630614e-06
8108238	4090	SMAD5	rs10036667	5	0.000764331210191083	19.27	1.13475405321962e-05
8108238	4090	SMAD5	rs3749782	5	0.000764331210191083	19.27	1.13475405321962e-05
8108238	4090	SMAD5	rs6883838	5	0.0213659022931206	12.52	0.000402618889069256
8108238	4090	SMAD5	rs6596299	5	0.0273007633587786	11.98	0.000537745839636684
8108238	4090	SMAD5	rs10463951	5	0.0273007633587786	11.98	0.000537745839636684
8108238	4090	SMAD5	rs2546651	5	0.0493349693251534	10.65	0.00110070906000304
7907439	9588	PRDX6	rs4405161	1	0	34.99	3.31402944421672e-09
7907439	9588	PRDX6	rs1359460	1	0.0060424286759327	15.25	9.41767558985692e-05
7907439	9588	PRDX6	rs10912650	1	0.0142222222222222	13.39	0.000252969390050478
7907439	9588	PRDX6	rs7314	1	0.0341789772727273	11.5	0.000695961899274327
7907439	9588	PRDX6	rs6425233	1	0.0344367491166078	11.48	0.000703491300047234
7907439	9588	PRDX6	rs10912618	1	0.0344367491166078	11.48	0.000703491300047234
7907439	9588	PRDX6	rs7537938	1	0.0344367491166078	11.48	0.000703491300047234
7907439	9588	PRDX6	rs4916358	1	0.0344367491166078	11.48	0.000703491300047234
7907439	9588	PRDX6	rs10798282	1	0.0344367491166078	11.48	0.000703491300047234
7907439	9588	PRDX6	rs7517497	1	0.0446750255885363	10.88	0.000972082465064985
8014916	94103	ORMDL3	rs11557467	17	0	34.9	3.47080868172927e-09
8014916	94103	ORMDL3	rs10852936	17	0	33.27	8.0210546186417e-09
8014916	94103	ORMDL3	rs2872507	17	0	33.27	8.0210546186417e-09
8014916	94103	ORMDL3	rs12950743	17	0	31.94	1.59008843642687e-08
8014916	94103	ORMDL3	rs8067378	17	0	31.94	1.59008843642687e-08
8014916	94103	ORMDL3	rs2305479	17	0	30.44	3.44353864555826e-08
8014916	94103	ORMDL3	rs2305480	17	0	29.42	5.8273145770432e-08
8014916	94103	ORMDL3	rs2290400	17	0	29.42	5.8273145770432e-08
8014916	94103	ORMDL3	rs7216389	17	0	29.36	6.01055511678637e-08
8014916	94103	ORMDL3	rs7219923	17	0	29.36	6.01055511678637e-08
8014916	94103	ORMDL3	rs7224129	17	0	29.36	6.01055511678637e-08
8014916	94103	ORMDL3	rs12603332	17	4.51467268623025e-05	28.64	8.71629476605817e-08
8014916	94103	ORMDL3	rs4795405	17	3.73134328358209e-05	26.72	2.35174695581866e-07
8014916	94103	ORMDL3	rs3744246	17	3.6330608537693e-05	26.63	2.46388094012306e-07
8014916	94103	ORMDL3	rs4795403	17	3.6330608537693e-05	26.63	2.46388094012306e-07
8014916	94103	ORMDL3	rs17608925	17	0.000175342465753425	22.18	2.48246360050345e-06
8014916	94103	ORMDL3	rs8079416	17	0.00444735463593504	15.83	6.92950745575864e-05
8014903	55876	GSDMB	rs11557467	17	0	34.88	3.50664507201189e-09
8014903	55876	GSDMB	rs12950743	17	0	34.52	4.21894014927433e-09
8014903	55876	GSDMB	rs8067378	17	0	34.52	4.21894014927433e-09
8014903	55876	GSDMB	rs10852936	17	0	34.18	5.02426757057054e-09
8014903	55876	GSDMB	rs2872507	17	0	34.18	5.02426757057054e-09
8014903	55876	GSDMB	rs2305479	17	0	33.34	7.73746646509288e-09
8014903	55876	GSDMB	rs2305480	17	0	33.25	8.10397544630016e-09
8014903	55876	GSDMB	rs3744246	17	0	31.95	1.58192373158435e-08
8014903	55876	GSDMB	rs4795403	17	0	31.95	1.58192373158435e-08
8014903	55876	GSDMB	rs2290400	17	0	31.85	1.66549672260631e-08
8014903	55876	GSDMB	rs7216389	17	0	31.42	2.07829049089962e-08
8014903	55876	GSDMB	rs7219923	17	0	31.42	2.07829049089962e-08
8014903	55876	GSDMB	rs7224129	17	0	31.42	2.07829049089962e-08
8014903	55876	GSDMB	rs12603332	17	0	31.23	2.29196613878039e-08
8014903	55876	GSDMB	rs9303277	17	0	31.15	2.38839361907042e-08
8014903	55876	GSDMB	rs4795405	17	0	30.09	4.12452589254053e-08
8014903	55876	GSDMB	rs17608925	17	0.000123456790123457	22.54	2.05813096810266e-06
8014903	55876	GSDMB	rs8079416	17	0.00223132682004412	17.27	3.24266237346818e-05
8014903	55876	GSDMB	rs9635726	17	0.0481196475114807	10.71	0.00106558029187233
7956631	25895	METTL21B	rs10877012	12	0	34.84	3.57943331187161e-09
7956631	25895	METTL21B	rs703842	12	0	34.84	3.57943331187161e-09
7956631	25895	METTL21B	rs10877014	12	0	34.84	3.57943331187161e-09
7956631	25895	METTL21B	rs10877015	12	0	34.84	3.57943331187161e-09
7956631	25895	METTL21B	rs11172335	12	0	34.84	3.57943331187161e-09
7956631	25895	METTL21B	rs10431552	12	0	34.84	3.57943331187161e-09
7956631	25895	METTL21B	rs6581155	12	0	34.84	3.57943331187161e-09
7956631	25895	METTL21B	rs10783847	12	0	34.84	3.57943331187161e-09
7956631	25895	METTL21B	rs11172349	12	0	34.84	3.57943331187161e-09
7956631	25895	METTL21B	rs11172351	12	0	34.63	3.98713993017516e-09
7956631	25895	METTL21B	rs10877013	12	0	34.09	5.26209965163051e-09
7956631	25895	METTL21B	rs2069502	12	0	34	5.51120725198996e-09
7956631	25895	METTL21B	rs2291617	12	0	32.74	1.05346873151014e-08
7956631	25895	METTL21B	rs701008	12	4.20168067226891e-05	28.13	1.1343382583229e-07
7956631	25895	METTL21B	rs10877011	12	3.53982300884956e-05	26.48	2.66280763640836e-07
7956631	25895	METTL21B	rs1021469	12	4.81927710843373e-05	25.72	3.94715222995596e-07
7956631	25895	METTL21B	rs4760332	12	4.63678516228748e-05	25.41	4.63509181439322e-07
7956631	25895	METTL21B	rs4760171	12	4.63678516228748e-05	25.41	4.63509181439322e-07
7956631	25895	METTL21B	rs10783850	12	4.63678516228748e-05	25.41	4.63509181439322e-07
7956631	25895	METTL21B	rs10783851	12	4.63678516228748e-05	25.41	4.63509181439322e-07
7956631	25895	METTL21B	rs1599750	12	4.27046263345196e-05	24.86	6.16484119433418e-07
7956631	25895	METTL21B	rs238516	12	8.40336134453782e-05	23.3	1.38600005184772e-06
7956631	25895	METTL21B	rs701006	12	0.000214395099540582	21.59	3.37607488388854e-06
7956631	25895	METTL21B	rs2269720	12	0.000304471931493815	20.96	4.68973424737054e-06
7956631	25895	METTL21B	rs799575	12	0.000602460755197285	19.8	8.59826766372359e-06
7956631	25895	METTL21B	rs1689587	12	0.000602460755197285	19.8	8.59826766372359e-06
7956631	25895	METTL21B	rs10877001	12	0.000602460755197285	19.8	8.59826766372359e-06
7956631	25895	METTL21B	rs10877008	12	0.000602460755197285	19.8	8.59826766372359e-06
7956631	25895	METTL21B	rs4760168	12	0.000980392156862745	18.84	1.42154415598455e-05
7956631	25895	METTL21B	rs1599931	12	0.00168592794017675	17.87	2.36520353340758e-05
7956631	25895	METTL21B	rs10747786	12	0.00168592794017675	17.87	2.36520353340758e-05
7956631	25895	METTL21B	rs4760339	12	0.00168592794017675	17.87	2.36520353340758e-05
7956631	25895	METTL21B	rs10877020	12	0.0019715578539108	17.49	2.88822858736932e-05
7956631	25895	METTL21B	rs12368653	12	0.00266346730653869	16.86	4.02407462156986e-05
7956631	25895	METTL21B	rs12371356	12	0.00266346730653869	16.86	4.02407462156986e-05
7956631	25895	METTL21B	rs10783853	12	0.00443101182654402	15.85	6.85665365128213e-05
7956631	25895	METTL21B	rs2277326	12	0.0129643344377314	13.61	0.000224983889387423
7956631	25895	METTL21B	rs11172300	12	0.0203462321792261	12.64	0.000377579978239458
7956631	25895	METTL21B	rs7952989	12	0.0293173404412854	11.81	0.000589134325084672
7956631	25895	METTL21B	rs799265	12	0.0293173404412854	11.81	0.000589134325084672
7956631	25895	METTL21B	rs1050045	12	0.0293173404412854	11.81	0.000589134325084672
8148985	157697	ERICH1	rs1669681	8	0	34.75	3.74878703388450e-09
8148985	157697	ERICH1	rs1703911	8	0	34.53	4.19732116886014e-09
8148985	157697	ERICH1	rs2335877	8	3.93700787401575e-05	27.36	1.6888879722481e-07
8148985	157697	ERICH1	rs3735917	8	5e-05	25.93	3.54024301158267e-07
8148985	157697	ERICH1	rs3735933	8	4.75812846946868e-05	25.62	4.15708315758129e-07
8148985	157697	ERICH1	rs10105657	8	4.48095593726662e-05	25.2	5.16821975381135e-07
8148985	157697	ERICH1	rs336431	8	8.57843137254902e-05	23.4	1.31578537379869e-06
8148985	157697	ERICH1	rs4735886	8	8.38825644098262e-05	23.29	1.39322499150462e-06
8148985	157697	ERICH1	rs12716634	8	0.000127758420441347	22.94	1.67137415695063e-06
8148985	157697	ERICH1	rs11136912	8	0.000688796680497925	19.6	9.54691984523814e-06
8148985	157697	ERICH1	rs11137016	8	0.000753809141940658	19.34	1.09390609454565e-05
8148985	157697	ERICH1	rs6993769	8	0.00138078291814947	18.27	1.91702543006885e-05
8148985	157697	ERICH1	rs1020566	8	0.0028301329394387	16.72	4.33218813590482e-05
8148985	157697	ERICH1	rs12115088	8	0.00488957370313303	15.65	7.62125813761949e-05
8148985	157697	ERICH1	rs11136864	8	0.00683966635773865	14.95	0.000110398063117963
8148985	157697	ERICH1	rs12549425	8	0.0168896860986547	13.04	0.0003049080963483
8148985	157697	ERICH1	rs1669675	8	0.0200647469756347	12.67	0.000371569532196062
8148985	157697	ERICH1	rs11136871	8	0.0262335653518948	12.07	0.000512397007356768
8148985	157697	ERICH1	rs336433	8	0.0411466489714665	11.08	0.000872638006804044
8148985	157697	ERICH1	rs12156406	8	0.0430178362192423	10.97	0.000925987603280105
8148985	157697	ERICH1	rs10100132	8	0.043578647317958	10.94	0.000941101693891732
7898736	29092	LINC00339	rs2473295	1	0	34.66	3.92616529764732e-09
7898736	29092	LINC00339	rs2235526	1	0	33.8	6.10788635970949e-09
7898736	29092	LINC00339	rs4076750	1	0	33.08	8.84438107727805e-09
7898736	29092	LINC00339	rs11800014	1	0	32.71	1.06985395481562e-08
7898736	29092	LINC00339	rs2501275	1	4.5662100456621e-05	28.75	8.23499205312699e-08
7898736	29092	LINC00339	rs7526484	1	3.87221684414327e-05	27.09	1.94199928023025e-07
7898736	29092	LINC00339	rs1474646	1	4.739336492891e-05	25.55	4.31066053134462e-07
7898736	29092	LINC00339	rs2473277	1	0.000632111251580278	19.73	8.91901943196215e-06
8144516	90459	ERI1	rs9650616	8	0	34.65	3.9463857077099e-09
8144516	90459	ERI1	rs7017868	8	0	34.65	3.9463857077099e-09
8144516	90459	ERI1	rs1045527	8	0	30.27	3.75895132018913e-08
8144516	90459	ERI1	rs17702602	8	3.53045013239188e-05	26.47	2.6766279967209e-07
8144516	90459	ERI1	rs3989373	8	4.90998363338789e-05	25.8	3.78688470581507e-07
8144516	90459	ERI1	rs1016512	8	0.00076984126984127	19.23	1.15877988050563e-05
8144516	90459	ERI1	rs17700611	8	0.00111805810959912	18.65	1.57047272956228e-05
8144516	90459	ERI1	rs4841092	8	0.00415778251599147	15.93	6.57286084264298e-05
8144516	90459	ERI1	rs13273769	8	0.00419372006386376	15.92	6.60767862031001e-05
8144516	90459	ERI1	rs13250919	8	0.00537742994193386	15.47	8.38251973810006e-05
8144516	90459	ERI1	rs6992247	8	0.00590819348469891	15.31	9.12322771501236e-05
8144516	90459	ERI1	rs2979247	8	0.00616129813514168	15.21	9.61926880352054e-05
8144516	90459	ERI1	rs4840384	8	0.00923406076166025	14.31	0.000155039077744762
8144516	90459	ERI1	rs12542733	8	0.0120789316324497	13.78	0.000205512433754616
8144516	90459	ERI1	rs7016139	8	0.0136676272814601	13.49	0.00023983819554883
8144516	90459	ERI1	rs17701980	8	0.0174596988485385	12.96	0.000318217180315067
8144516	90459	ERI1	rs10087078	8	0.0177543118620204	12.92	0.000325089860071051
8144516	90459	ERI1	rs11781203	8	0.0183863675882455	12.84	0.000339287613504916
8144516	90459	ERI1	rs1562211	8	0.0203462321792261	12.64	0.000377579978239458
8144516	90459	ERI1	rs4841097	8	0.0383233695652174	11.24	0.000800531560802274
8144516	90459	ERI1	rs891570	8	0.0423719464144996	11.01	0.000906216460696645
8035880	7386	UQCRFS1	rs8104944	19	0	34.64	3.96671040564537e-09
7903334	8556	CDC14A	rs10875290	1	0	34.62	4.00767482280851e-09
7903334	8556	CDC14A	rs12564838	1	0	32.99	9.26341123169059e-09
7903334	8556	CDC14A	rs11166440	1	0	30.14	4.01954468271855e-08
7903334	8556	CDC14A	rs2030048	1	4.27807486631016e-05	28.22	1.08279919971838e-07
7903334	8556	CDC14A	rs12565245	1	4.27807486631016e-05	28.22	1.08279919971838e-07
7903334	8556	CDC14A	rs17420882	1	3.92541707556428e-05	27.3	1.74211410934633e-07
7903334	8556	CDC14A	rs12023028	1	0.000304761904761905	20.99	4.61686883210534e-06
7903334	8556	CDC14A	rs10875317	1	0.000304761904761905	20.99	4.61686883210534e-06
7903334	8556	CDC14A	rs2809817	1	0.000350230414746544	20.56	5.77911066834641e-06
7903334	8556	CDC14A	rs2809789	1	0.00104477611940298	18.76	1.48243966663088e-05
7903334	8556	CDC14A	rs2809823	1	0.00111480251015135	18.67	1.55408500164875e-05
7903334	8556	CDC14A	rs491675	1	0.00134285714285714	18.34	1.84786339227091e-05
7903334	8556	CDC14A	rs7555025	1	0.00137464387464387	18.28	1.90698814981049e-05
7903334	8556	CDC14A	rs630646	1	0.0016615594143684	17.89	2.34047686157586e-05
7903334	8556	CDC14A	rs11166475	1	0.00182179529645578	17.69	2.59989818326815e-05
7903334	8556	CDC14A	rs1414414	1	0.00182179529645578	17.69	2.59989818326815e-05
7903334	8556	CDC14A	rs6577166	1	0.00182479338842975	17.68	2.61360255358085e-05
7903334	8556	CDC14A	rs3767832	1	0.00223771790808241	17.31	3.17511555274374e-05
7903334	8556	CDC14A	rs508020	1	0.00407108239095315	16	6.33424836662398e-05
7903334	8556	CDC14A	rs28364926	1	0.0362505219206681	11.37	0.000746398778848638
7903334	8556	CDC14A	rs11166438	1	0.046063359838445	10.81	0.0010095330253805
7957253	144321	GLIPR1L2	rs11180483	12	0	34.5	4.26251322486919e-09
7957253	144321	GLIPR1L2	rs10785190	12	0	34.5	4.26251322486919e-09
7957253	144321	GLIPR1L2	rs7969930	12	0	32.35	1.28757209510663e-08
7957253	144321	GLIPR1L2	rs11180540	12	0	30.64	3.10623411231194e-08
7957253	144321	GLIPR1L2	rs4882622	12	0	30.58	3.20379371164106e-08
7957253	144321	GLIPR1L2	rs10879912	12	0	30.58	3.20379371164106e-08
7957253	144321	GLIPR1L2	rs7300308	12	0	30.58	3.20379371164106e-08
7957253	144321	GLIPR1L2	rs12422952	12	0	30.57	3.22034952128484e-08
7957253	144321	GLIPR1L2	rs3087687	12	3.92927308447937e-05	27.32	1.72418783616652e-07
7957253	144321	GLIPR1L2	rs4623941	12	3.43053173241853e-05	26.18	3.11027234574819e-07
7957253	144321	GLIPR1L2	rs11180523	12	5.04625735912532e-05	26.03	3.36153085561796e-07
7957253	144321	GLIPR1L2	rs10785191	12	5.04625735912532e-05	26.03	3.36153085561796e-07
7957253	144321	GLIPR1L2	rs11180470	12	4.95867768595041e-05	25.88	3.63313991302078e-07
7957253	144321	GLIPR1L2	rs11837697	12	6.53167864141084e-05	23.9	1.01471761454418e-06
7957253	144321	GLIPR1L2	rs1697752	12	0.000107142857142857	23.21	1.45240115776077e-06
7957253	144321	GLIPR1L2	rs4565938	12	0.000126728110599078	22.84	1.76062992136336e-06
7957253	144321	GLIPR1L2	rs4882687	12	0.000126582278481013	22.83	1.76981436398545e-06
7957253	144321	GLIPR1L2	rs10879903	12	0.000490111779879622	19.93	8.03298727175973e-06
7957253	144321	GLIPR1L2	rs11180553	12	0.00197411003236246	17.5	2.87307684349105e-05
7957253	144321	GLIPR1L2	rs12579473	12	0.00414953271028037	15.94	6.5382275915256e-05
7957253	144321	GLIPR1L2	rs10879901	12	0.00414953271028037	15.94	6.5382275915256e-05
8081503	9666	DZIP3	rs10511272	3	0	34.18	5.02426757057054e-09
8081503	9666	DZIP3	rs1975569	3	0.00232181761593526	17.19	3.38212025328724e-05
8081503	9666	DZIP3	rs1107337	3	0.00232181761593526	17.19	3.38212025328724e-05
8081503	9666	DZIP3	rs13069780	3	0.00534919028340081	15.49	8.29428951865765e-05
8081503	9666	DZIP3	rs4561844	3	0.0244181963288109	12.24	0.00046775829181048
8081503	9666	DZIP3	rs9830861	3	0.034768277222144	11.46	0.000711103000083523
8081503	9666	DZIP3	rs12637723	3	0.0353477956613016	11.42	0.000726576953246649
8081503	9666	DZIP3	rs2278911	3	0.0406029882604056	11.11	0.000858634915080227
8081503	9666	DZIP3	rs12494937	3	0.0459170250442702	10.82	0.0010040948909304
8148978	157697	ERICH1	rs4735895	8	0	34.13	5.15503539896391e-09
8148978	157697	ERICH1	rs13252487	8	3.99201596806387e-05	27.47	1.59550322134384e-07
8148978	157697	ERICH1	rs336419	8	3.54609929078014e-05	26.49	2.64905880175509e-07
8148978	157697	ERICH1	rs336426	8	3.54609929078014e-05	26.49	2.64905880175509e-07
8148978	157697	ERICH1	rs89975	8	3.54609929078014e-05	26.49	2.64905880175509e-07
8148978	157697	ERICH1	rs2280001	8	4.28265524625268e-05	24.87	6.13294416933681e-07
8148978	157697	ERICH1	rs17752041	8	4.28265524625268e-05	24.87	6.13294416933681e-07
8148978	157697	ERICH1	rs17751994	8	6.72043010752688e-05	24.31	8.20121890210064e-07
8148978	157697	ERICH1	rs336430	8	0.000214067278287462	21.58	3.39372352779869e-06
8148978	157697	ERICH1	rs10092924	8	0.00369222252975367	16.23	5.6098679405637e-05
8148978	157697	ERICH1	rs7004577	8	0.00454070981210856	15.79	7.07755952561944e-05
8148978	157697	ERICH1	rs11137016	8	0.0181624454148472	12.87	0.000333891609336585
8148978	157697	ERICH1	rs10105657	8	0.0321027565305239	11.63	0.000648965547607567
8154885	318	NUDT2	rs10972047	9	0	33.97	5.59684061920005e-09
8154885	318	NUDT2	rs10972067	9	0	33.89	5.83176764045846e-09
8154885	318	NUDT2	rs10972032	9	0	31.56	1.93371997933179e-08
8154885	318	NUDT2	rs3933343	9	0.034880517289851	11.45	0.000714939996695097
8154885	318	NUDT2	rs946847	9	0.034880517289851	11.45	0.000714939996695097
8154885	318	NUDT2	rs2077403	9	0.0469276957718289	10.76	0.00103717383123023
8070160	539	ATP5O	rs915574	21	0	33.94	5.6838065618046e-09
8070160	539	ATP5O	rs1573275	21	0	33.94	5.6838065618046e-09
8070160	539	ATP5O	rs2834291	21	0	31.36	2.14351805166218e-08
8070160	539	ATP5O	rs2040113	21	6.72947510094213e-05	24.33	8.11650799275379e-07
8070160	539	ATP5O	rs2834295	21	0.000212873796249366	21.5	3.53828663066823e-06
8070160	539	ATP5O	rs2834319	21	0.000764331210191083	19.27	1.13475405321962e-05
8070160	539	ATP5O	rs2073370	21	0.000855033035367276	19.05	1.27337773618243e-05
8070160	539	ATP5O	rs2834305	21	0.0016869918699187	17.85	2.39019269238804e-05
8070160	539	ATP5O	rs731059	21	0.00788256227758007	14.62	0.000131511420619718
8070160	539	ATP5O	rs8130507	21	0.00808641975308642	14.56	0.000135766171851441
8070160	539	ATP5O	rs743337	21	0.0175442321302194	12.95	0.000319921493410303
8070160	539	ATP5O	rs1557269	21	0.0175442321302194	12.95	0.000319921493410303
8070160	539	ATP5O	rs2834322	21	0.0195265866209262	12.72	0.000361765769382553
8070160	539	ATP5O	rs2834330	21	0.0196675805346127	12.71	0.000363705427761376
8070160	539	ATP5O	rs2834335	21	0.0196675805346127	12.71	0.000363705427761376
8070160	539	ATP5O	rs2254480	21	0.0200647469756347	12.67	0.000371569532196062
8070160	539	ATP5O	rs2834307	21	0.0305873758036236	11.73	0.000615005925480334
8070160	539	ATP5O	rs743417	21	0.0305873758036236	11.73	0.000615005925480334
8070160	539	ATP5O	rs2834280	21	0.0469276957718289	10.76	0.00103717383123023
8074980	2952	GSTT1	rs113413	22	0	33.9	5.80186999449001e-09
8074980	2952	GSTT1	rs1006771	22	0.000127536231884058	22.93	1.68009160196609e-06
7956648	91419	XRCC6BP1	rs10877041	12	0	33.88	5.86181958242225e-09
7956648	91419	XRCC6BP1	rs2372309	12	0	33.88	5.86181958242225e-09
7956648	91419	XRCC6BP1	rs7299249	12	0	31.49	2.00470021342294e-08
7956648	91419	XRCC6BP1	rs10122	12	0	30.57	3.22034952128484e-08
7956648	91419	XRCC6BP1	rs7136981	12	0	29.6	5.31049389160146e-08
7956648	91419	XRCC6BP1	rs1506884	12	3.64298724954463e-05	26.66	2.42591976766892e-07
7956648	91419	XRCC6BP1	rs10783861	12	7.75193798449612e-05	23.83	1.05229552459243e-06
7956648	91419	XRCC6BP1	rs7954291	12	0.000124364047484454	22.64	1.95374423974195e-06
7956648	91419	XRCC6BP1	rs2372379	12	0.000124364047484454	22.64	1.95374423974195e-06
7956648	91419	XRCC6BP1	rs7960942	12	0.000124364047484454	22.64	1.95374423974195e-06
7956648	91419	XRCC6BP1	rs11172400	12	0.000635185959047221	19.67	9.2034954246451e-06
7956648	91419	XRCC6BP1	rs4630335	12	0.00253365973072215	17.02	3.69881528485527e-05
7956648	91419	XRCC6BP1	rs1506888	12	0.0201224489795918	12.66	0.000373562215098037
7956648	91419	XRCC6BP1	rs17120182	12	0.0201224489795918	12.66	0.000373562215098037
7956648	91419	XRCC6BP1	rs2659665	12	0.0201224489795918	12.66	0.000373562215098037
7956648	91419	XRCC6BP1	rs2002275	12	0.0249952755905512	12.18	0.000483046442455434
7956648	91419	XRCC6BP1	rs12422977	12	0.028100617562886	11.91	0.000558334001787275
7956648	91419	XRCC6BP1	rs1599931	12	0.0389448117662934	11.2	0.000817973319994396
7956648	91419	XRCC6BP1	rs10747786	12	0.0389448117662934	11.2	0.000817973319994396
7956648	91419	XRCC6BP1	rs4760339	12	0.0389448117662934	11.2	0.000817973319994396
7956648	91419	XRCC6BP1	rs7954957	12	0.0428783924843424	10.98	0.000921004299320653
7956648	91419	XRCC6BP1	rs1599750	12	0.0432284897322589	10.96	0.000930998169393971
7950683	79731	NARS2	rs10751296	11	0	33.82	6.04541640646803e-09
7950683	79731	NARS2	rs10793334	11	0	32.39	1.26133895830692e-08
7950683	79731	NARS2	rs10899513	11	0	31.66	1.83666411813724e-08
7950683	79731	NARS2	rs11237509	11	0	31.66	1.83666411813724e-08
7950683	79731	NARS2	rs10899518	11	0	31.66	1.83666411813724e-08
7950683	79731	NARS2	rs10751290	11	0	31.66	1.83666411813724e-08
7950683	79731	NARS2	rs7928933	11	0	31.66	1.83666411813724e-08
7950683	79731	NARS2	rs7396701	11	0	31.66	1.83666411813724e-08
7950683	79731	NARS2	rs4474465	11	0	31.66	1.83666411813724e-08
7950683	79731	NARS2	rs10899528	11	0	31.66	1.83666411813724e-08
7950683	79731	NARS2	rs11237522	11	0	31.66	1.83666411813724e-08
7950683	79731	NARS2	rs10128743	11	0	31.66	1.83666411813724e-08
7950683	79731	NARS2	rs7950813	11	0	31.66	1.83666411813724e-08
7950683	79731	NARS2	rs10793318	11	0	31.66	1.83666411813724e-08
7950683	79731	NARS2	rs4285892	11	0	31.66	1.83666411813724e-08
7950683	79731	NARS2	rs4565922	11	0	31.66	1.83666411813724e-08
7950683	79731	NARS2	rs10501429	11	0	31.65	1.84614597678882e-08
7950683	79731	NARS2	rs7929712	11	0	30.33	3.64445381727119e-08
7950683	79731	NARS2	rs10899509	11	0	29.36	6.01055511678637e-08
7950683	79731	NARS2	rs7938257	11	0	29.36	6.01055511678637e-08
7950683	79731	NARS2	rs11237537	11	0	29.36	6.01055511678637e-08
7950683	79731	NARS2	rs2292572	11	0.00112011790714812	18.66	1.56225728321066e-05
7950683	79731	NARS2	rs12277648	11	0.00112011790714812	18.66	1.56225728321066e-05
7950683	79731	NARS2	rs10899496	11	0.00112011790714812	18.66	1.56225728321066e-05
7950683	79731	NARS2	rs10793311	11	0.0028301329394387	16.72	4.33218813590482e-05
7950683	79731	NARS2	rs10899500	11	0.00354550530429927	16.29	5.43500193823572e-05
7950683	79731	NARS2	rs7128118	11	0.00923406076166025	14.31	0.000155039077744762
8054166	80705	TSGA10	rs11683188	2	0	33.79	6.13936335817035e-09
8054166	80705	TSGA10	rs12613624	2	0	33.79	6.13936335817035e-09
8054166	80705	TSGA10	rs11688004	2	0	33.79	6.13936335817035e-09
8054166	80705	TSGA10	rs2516835	2	0	33.24	8.14575726618635e-09
8054166	80705	TSGA10	rs2632277	2	4.40528634361234e-05	28.52	9.27356005591358e-08
8054166	80705	TSGA10	rs11123761	2	4.48095593726662e-05	25.2	5.16821975381135e-07
8054166	80705	TSGA10	rs11695379	2	4.48095593726662e-05	25.2	5.16821975381135e-07
8054166	80705	TSGA10	rs4588238	2	4.48095593726662e-05	25.2	5.16821975381135e-07
8054166	80705	TSGA10	rs2516829	2	4.48095593726662e-05	25.2	5.16821975381135e-07
8054166	80705	TSGA10	rs2171359	2	4.48095593726662e-05	25.2	5.16821975381135e-07
8054166	80705	TSGA10	rs7603462	2	0.00163013698630137	17.92	2.30387296049618e-05
8054166	80705	TSGA10	rs1563108	2	0.0024478527607362	17.05	3.64083750330445e-05
8054166	80705	TSGA10	rs10181344	2	0.00359444444444444	16.26	5.52173887760006e-05
8054166	80705	TSGA10	rs10181422	2	0.00535894843276036	15.48	8.33828721634602e-05
8054166	80705	TSGA10	rs4851173	2	0.0201224489795918	12.66	0.000373562215098037
8054166	80705	TSGA10	rs4851196	2	0.0237497990030552	12.3	0.000452958293923552
8054166	80705	TSGA10	rs17760953	2	0.0237497990030552	12.3	0.000452958293923552
8054166	80705	TSGA10	rs7579999	2	0.0497981157469717	10.63	0.00111267714876318
8017704	201283	AMZ2P1	rs35020254	17	0	33.74	6.29920212186421e-09
8017704	201283	AMZ2P1	rs12938589	17	0	33.74	6.29920212186421e-09
8017704	201283	AMZ2P1	rs4791250	17	0	29.79	4.81469045144357e-08
8017704	201283	AMZ2P1	rs10853057	17	0	29.79	4.81469045144357e-08
8017704	201283	AMZ2P1	rs4239089	17	3.52112676056338e-05	26.46	2.69052025578216e-07
8017704	201283	AMZ2P1	rs12944877	17	0.00155178385867683	18.03	2.17451058507119e-05
8017704	201283	AMZ2P1	rs6504271	17	0.00155178385867683	18.03	2.17451058507119e-05
8017704	201283	AMZ2P1	rs11656396	17	0.00155178385867683	18.03	2.17451058507119e-05
8017704	201283	AMZ2P1	rs1838080	17	0.00155178385867683	18.03	2.17451058507119e-05
7992293	79652	TMEM204	rs3784828	16	0	33.5	7.12639911464391e-09
7992293	79652	TMEM204	rs1016499	16	4.90998363338789e-05	25.8	3.78688470581507e-07
7992293	79652	TMEM204	rs10903010	16	4.90998363338789e-05	25.8	3.78688470581507e-07
7992293	79652	TMEM204	rs9932984	16	0.000954907161803714	18.88	1.39204495074785e-05
7992293	79652	TMEM204	rs1057610	16	0.000954907161803714	18.88	1.39204495074785e-05
7992293	79652	TMEM204	rs9927202	16	0.000954907161803714	18.88	1.39204495074785e-05
7992293	79652	TMEM204	rs17135416	16	0.000954907161803714	18.88	1.39204495074785e-05
7992293	79652	TMEM204	rs2294625	16	0.003464345873105	16.34	5.29347402001487e-05
7992293	79652	TMEM204	rs2745111	16	0.00632725550556476	15.12	0.000100888767231574
7992293	79652	TMEM204	rs2235646	16	0.00726778432260988	14.79	0.000120171066371006
7992293	79652	TMEM204	rs2745103	16	0.00798850574712644	14.58	0.000134332739940524
7992293	79652	TMEM204	rs2667675	16	0.00798850574712644	14.58	0.000134332739940524
7992293	79652	TMEM204	rs2745101	16	0.00952300190799237	14.26	0.000159212618609452
7992293	79652	TMEM204	rs3743511	16	0.0158465753424658	13.17	0.000284466737292217
7992293	79652	TMEM204	rs1040499	16	0.0204428668018932	12.62	0.000381641332403642
7992293	79652	TMEM204	rs2667666	16	0.0343128364975914	11.49	0.000699716368809163
8112746	55255	WDR41	rs1123168	5	0	33.4	7.50239652957397e-09
8112746	55255	WDR41	rs10070168	5	0	33.4	7.50239652957397e-09
8112746	55255	WDR41	rs90682	5	0	32.72	1.06436404643018e-08
8112746	55255	WDR41	rs11742115	5	0	31.28	2.23368938249397e-08
8112746	55255	WDR41	rs33198	5	3.44530577088717e-05	26.23	3.03077424353298e-07
8112746	55255	WDR41	rs6872745	5	3.38983050847458e-05	26.06	3.30970175755761e-07
8112746	55255	WDR41	rs4273585	5	4.86223662884927e-05	25.75	3.88627016211119e-07
8112746	55255	WDR41	rs335625	5	4.59066564651875e-05	25.31	4.88171302619479e-07
8112746	55255	WDR41	rs690280	5	4.4477390659748e-05	25.17	5.24924334598189e-07
8112746	55255	WDR41	rs179815	5	6.65335994677312e-05	24.18	8.77387068185622e-07
8112746	55255	WDR41	rs163032	5	6.65335994677312e-05	24.18	8.77387068185622e-07
8112746	55255	WDR41	rs919224	5	7.4487895716946e-05	23.55	1.21709425974728e-06
8112746	55255	WDR41	rs3846672	5	0.000127832655432888	22.95	1.66270208074482e-06
8112746	55255	WDR41	rs335622	5	0.000214943705220061	21.63	3.3063963905465e-06
8112746	55255	WDR41	rs335636	5	0.000291403593977659	21.15	4.24701255479556e-06
8112746	55255	WDR41	rs163035	5	0.000291403593977659	21.15	4.24701255479556e-06
8112746	55255	WDR41	rs335635	5	0.000310004697040864	20.78	5.15181730619066e-06
8112746	55255	WDR41	rs33204	5	0.000435168738898757	20.22	6.90274761403555e-06
8112746	55255	WDR41	rs40594	5	0.00130010834236186	18.41	1.78120748316976e-05
8112746	55255	WDR41	rs3846673	5	0.00224740321057602	17.26	3.25977356170059e-05
8112746	55255	WDR41	rs335624	5	0.0024113475177305	17.09	3.56495213359172e-05
8112746	55255	WDR41	rs448293	5	0.0024113475177305	17.09	3.56495213359172e-05
8112746	55255	WDR41	rs2046046	5	0.00674413200092958	14.98	0.000108656700691986
8112746	55255	WDR41	rs335643	5	0.0103628447024673	14.09	0.000174267815603382
8112746	55255	WDR41	rs13178853	5	0.0160043707885631	13.15	0.000287519243401653
8112746	55255	WDR41	rs17751031	5	0.0185838250607428	12.82	0.000342933723418452
8112746	55255	WDR41	rs6874493	5	0.0423719464144996	11.01	0.000906216460696645
8112746	55255	WDR41	rs3101866	5	0.0446750255885363	10.88	0.000972082465064985
8055697	375287	RBM43	rs4665114	2	0	33.38	7.5799475290561e-09
8055697	375287	RBM43	rs2271811	2	0	33.38	7.5799475290561e-09
8055697	375287	RBM43	rs289904	2	0	32.63	1.11480667014596e-08
8055697	375287	RBM43	rs4664349	2	3.87221684414327e-05	27.09	1.94199928023025e-07
8055697	375287	RBM43	rs11730	2	3.613369467028e-05	26.59	2.51542366222983e-07
8055697	375287	RBM43	rs1048135	2	3.613369467028e-05	26.59	2.51542366222983e-07
8055697	375287	RBM43	rs289848	2	4.23728813559322e-05	24.74	6.56083155024312e-07
8055697	375287	RBM43	rs289853	2	7.57575757575758e-05	23.65	1.15545910463391e-06
8055697	375287	RBM43	rs6726634	2	0.000105571847507331	23.02	1.60324812711439e-06
8055697	375287	RBM43	rs289862	2	0.000127536231884058	22.93	1.68009160196609e-06
8055697	375287	RBM43	rs12471886	2	0.000683618174239266	19.63	9.39818985431567e-06
8055697	375287	RBM43	rs3771886	2	0.00108108108108108	18.7	1.52982487216167e-05
8055697	375287	RBM43	rs2278089	2	0.00196901226597805	17.48	2.90346063356028e-05
8055697	375287	RBM43	rs4664356	2	0.00412757973733583	15.96	6.46951073530494e-05
8055697	375287	RBM43	rs10490522	2	0.00617391304347826	15.2	9.67034206269413e-05
8055697	375287	RBM43	rs403973	2	0.0135386984982672	13.51	0.000237295539993408
8055697	375287	RBM43	rs6715902	2	0.0353477956613016	11.42	0.000726576953246649
8055697	375287	RBM43	rs289932	2	0.0484778848529775	10.69	0.00107716206063366
7937474	171391	NS3BP	rs4963153	11	0	33.37	7.61902358679013e-09
7937474	171391	NS3BP	rs11246316	11	0	30.03	4.25413579644332e-08
7937474	171391	NS3BP	rs11246319	11	0	29.93	4.47928394225761e-08
7937474	171391	NS3BP	rs7930569	11	0	29.49	5.62059559451133e-08
7937474	171391	NS3BP	rs12223324	11	0	29.49	5.62059559451133e-08
7937474	171391	NS3BP	rs7936322	11	4.67289719626168e-05	28.97	7.35079288178145e-08
7937474	171391	NS3BP	rs10902218	11	5.0125313283208e-05	25.94	3.52195132569583e-07
7937474	171391	NS3BP	rs12224894	11	4.95867768595041e-05	25.88	3.63313991302078e-07
7937474	171391	NS3BP	rs7635	11	6.77048070412999e-05	24.41	7.7863471981336e-07
7937474	171391	NS3BP	rs4078520	11	7.4719800747198e-05	23.58	1.19826525761926e-06
7937474	171391	NS3BP	rs1138714	11	0.000155296727676095	22.37	2.24859120317995e-06
7937474	171391	NS3BP	rs7946354	11	0.000252397778899546	21.44	3.65075021990254e-06
7937474	171391	NS3BP	rs7942159	11	0.000265225933202358	21.26	4.01012806064912e-06
7937474	171391	NS3BP	rs10902222	11	0.000325581395348837	20.66	5.48499620536185e-06
7937474	171391	NS3BP	rs6597982	11	0.00559437044483539	15.42	8.60724913887249e-05
7937474	171391	NS3BP	rs10902208	11	0.00923406076166025	14.31	0.000155039077744762
7937474	171391	NS3BP	rs7478765	11	0.00923406076166025	14.31	0.000155039077744762
7937474	171391	NS3BP	rs11246311	11	0.024783570300158	12.2	0.000477895158568766
7945071	55572	FOXRED1	rs1786702	11	0	33.36	7.65830139883666e-09
7945071	55572	FOXRED1	rs587891	11	0	33.25	8.10397544630016e-09
7945071	55572	FOXRED1	rs625413	11	0	33.25	8.10397544630016e-09
7945071	55572	FOXRED1	rs627911	11	0	31.31	2.19943822275742e-08
7945071	55572	FOXRED1	rs574198	11	0	31.23	2.29196613878039e-08
7945071	55572	FOXRED1	rs646358	11	0.000632911392405063	19.74	8.87247248485641e-06
7945071	55572	FOXRED1	rs530587	11	0.000866537717601547	19.02	1.29355497254339e-05
7945071	55572	FOXRED1	rs555228	11	0.00199550850176452	17.43	2.98084046328019e-05
7945071	55572	FOXRED1	rs611151	11	0.00285462036492054	16.7	4.37809984773183e-05
7945071	55572	FOXRED1	rs637462	11	0.00323907455012853	16.48	4.9165983987176e-05
7945071	55572	FOXRED1	rs240542	11	0.00445200104629872	15.82	6.96622584601796e-05
7945071	55572	FOXRED1	rs670154	11	0.00938366389422052	14.29	0.000156695109217799
7945071	55572	FOXRED1	rs11220409	11	0.0106081220366935	14.04	0.000178962942637896
7945071	55572	FOXRED1	rs567606	11	0.0121669980119284	13.76	0.000207712104528052
7945071	55572	FOXRED1	rs588361	11	0.0195265866209262	12.72	0.000361765769382553
7945071	55572	FOXRED1	rs583697	11	0.0423719464144996	11.01	0.000906216460696645
7991546	204219	CERS3	rs28685143	15	0	33.26	8.06240826528485e-09
7991546	204219	CERS3	rs967467	15	0	29.4	5.88776427451728e-08
7991546	204219	CERS3	rs4965316	15	0.00103139013452915	18.79	1.45930269901545e-05
7991546	204219	CERS3	rs7166031	15	0.00103139013452915	18.79	1.45930269901545e-05
7991546	204219	CERS3	rs12915921	15	0.0133705916361534	13.53	0.000234780046924878
7991546	204219	CERS3	rs2587766	15	0.0369393939393939	11.32	0.000766767133043464
8027312	353088	ZNF429	rs2650778	19	0	33.22	8.22996926921499e-09
8027312	353088	ZNF429	rs2650786	19	0	33.22	8.22996926921499e-09
8027312	353088	ZNF429	rs1984771	19	0	33.22	8.22996926921499e-09
8027312	353088	ZNF429	rs11085455	19	0	33.22	8.22996926921499e-09
8027312	353088	ZNF429	rs4808279	19	0	30.28	3.73962114661091e-08
8027312	353088	ZNF429	rs12151222	19	0	29.93	4.47928394225761e-08
8027312	353088	ZNF429	rs2937161	19	4.4004400440044e-05	28.5	9.36984880761076e-08
8027312	353088	ZNF429	rs8113074	19	4.01203610832497e-05	27.52	1.55478376270862e-07
8027312	353088	ZNF429	rs8112960	19	4.95049504950495e-05	25.86	3.67097935134648e-07
8027312	353088	ZNF429	rs951162	19	0.00774798927613941	14.66	0.000128749747711223
8027312	353088	ZNF429	rs8108399	19	0.00965371621621622	14.23	0.000161770864880322
8027312	353088	ZNF429	rs1401926	19	0.0100208594075928	14.14	0.000169696729464101
8027312	353088	ZNF429	rs2968084	19	0.0160479912743138	13.14	0.000289057857888992
8083839	26996	GPR160	rs9868633	3	0	33.2	8.31505322537334e-09
8083839	26996	GPR160	rs6804193	3	0	31.32	2.18813848173445e-08
8083839	26996	GPR160	rs6798945	3	0	31.32	2.18813848173445e-08
8083839	26996	GPR160	rs6444895	3	4.27807486631016e-05	28.22	1.08279919971838e-07
8083839	26996	GPR160	rs6804888	3	4.27807486631016e-05	28.22	1.08279919971838e-07
8083839	26996	GPR160	rs7638591	3	4.27807486631016e-05	28.22	1.08279919971838e-07
8083839	26996	GPR160	rs17200223	3	4.27807486631016e-05	28.22	1.08279919971838e-07
8083839	26996	GPR160	rs4955585	3	4.80384307445957e-05	25.71	3.96765799562077e-07
8083839	26996	GPR160	rs9868869	3	4.61538461538462e-05	25.37	4.73220497774665e-07
8083839	26996	GPR160	rs9818038	3	4.61538461538462e-05	25.37	4.73220497774665e-07
8083839	26996	GPR160	rs12636720	3	6.94444444444444e-05	24.67	6.80350214769725e-07
8083839	26996	GPR160	rs7651441	3	6.74308833445718e-05	24.35	8.0326744350159e-07
8083839	26996	GPR160	rs6787395	3	7.65794511805999e-05	23.73	1.10841221290949e-06
8083839	26996	GPR160	rs7643249	3	0.000106571936056838	23.15	1.49843204406742e-06
8083839	26996	GPR160	rs2287481	3	0.00025909317389138	21.39	3.7472053443558e-06
8083839	26996	GPR160	rs6775783	3	0.00070160957490714	19.56	9.74890933390823e-06
8083839	26996	GPR160	rs6444898	3	0.000703764320785597	19.5	1.0059968254464e-05
8083839	26996	GPR160	rs1566426	3	0.000703764320785597	19.5	1.0059968254464e-05
8083839	26996	GPR160	rs1861935	3	0.00552505666079073	15.44	8.51663890789497e-05
8083839	26996	GPR160	rs6804761	3	0.00838032786885246	14.49	0.000140905565634046
7952046	10205	MPZL2	rs10790248	11	0	33.18	8.40101817868127e-09
7952046	10205	MPZL2	rs1056562	11	0	32	1.541725790028e-08
7952046	10205	MPZL2	rs1805	11	4.90998363338789e-05	25.8	3.78688470581507e-07
7952046	10205	MPZL2	rs1624780	11	4.55927051671732e-05	25.28	4.95823372567965e-07
7952046	10205	MPZL2	rs1806	11	6.77048070412999e-05	24.41	7.7863471981336e-07
7952046	10205	MPZL2	rs951657	11	6.62251655629139e-05	24.13	9.00465019261092e-07
7952046	10205	MPZL2	rs1793173	11	0.00354550530429927	16.29	5.43500193823572e-05
7952046	10205	MPZL2	rs1793174	11	0.00354550530429927	16.29	5.43500193823572e-05
7952046	10205	MPZL2	rs1715429	11	0.00354550530429927	16.29	5.43500193823572e-05
7952046	10205	MPZL2	rs7949751	11	0.0038970189701897	16.08	6.07219543283723e-05
7952046	10205	MPZL2	rs2853006	11	0.00762761412187992	14.71	0.000125379600523274
7952046	10205	MPZL2	rs1715455	11	0.00774798927613941	14.66	0.000128749747711223
7952046	10205	MPZL2	rs1793140	11	0.00778670236501562	14.65	0.000129434644072252
7952046	10205	MPZL2	rs1715458	11	0.00778670236501562	14.65	0.000129434644072252
7952046	10205	MPZL2	rs4938493	11	0.0154329840044126	13.22	0.00027697761801865
7952046	10205	MPZL2	rs3759001	11	0.0244181963288109	12.24	0.00046775829181048
8000603	7284	TUFM	rs8049439	16	0	33.17	8.44433388119513e-09
8000603	7284	TUFM	rs7187776	16	0	33.17	8.44433388119513e-09
8000603	7284	TUFM	rs2008514	16	0	32.53	1.17366738856635e-08
8000603	7284	TUFM	rs12325113	16	0	32.21	1.38376716487313e-08
8000603	7284	TUFM	rs4788099	16	0	32.21	1.38376716487313e-08
8000603	7284	TUFM	rs9972768	16	0	32.21	1.38376716487313e-08
8000603	7284	TUFM	rs4788101	16	0	32.21	1.38376716487313e-08
8000603	7284	TUFM	rs4788102	16	0	32.21	1.38376716487313e-08
8000603	7284	TUFM	rs7198606	16	0	32.21	1.38376716487313e-08
8000603	7284	TUFM	rs11864107	16	0	32.21	1.38376716487313e-08
8000603	7284	TUFM	rs3888190	16	0	29.96	4.4105138845793e-08
8000603	7284	TUFM	rs6565259	16	4.97512437810945e-05	25.91	3.57711257836602e-07
8000603	7284	TUFM	rs11646653	16	6.68896321070234e-05	24.22	8.59352447325558e-07
8000603	7284	TUFM	rs7185232	16	0.000181818181818182	22.02	2.69824146134104e-06
8075785	80020	FOXRED2	rs139997	22	0	33.09	8.79901006066928e-09
8075785	80020	FOXRED2	rs139999	22	0	31.17	2.36391227598415e-08
8075785	80020	FOXRED2	rs2092165	22	4.15800415800416e-05	27.99	1.21943991393372e-07
8075785	80020	FOXRED2	rs28636419	22	4.15800415800416e-05	27.99	1.21943991393372e-07
8075785	80020	FOXRED2	rs3747163	22	3.53045013239188e-05	26.47	2.6766279967209e-07
8075785	80020	FOXRED2	rs2281085	22	3.53045013239188e-05	26.47	2.6766279967209e-07
8075785	80020	FOXRED2	rs1000427	22	3.53045013239188e-05	26.47	2.6766279967209e-07
8075785	80020	FOXRED2	rs5756202	22	4.52830188679245e-05	25.25	5.03595699128685e-07
8075785	80020	FOXRED2	rs2564	22	4.36046511627907e-05	24.99	5.76284327186879e-07
8075785	80020	FOXRED2	rs139998	22	0.000372896771259664	20.41	6.25023394023279e-06
8075785	80020	FOXRED2	rs2011107	22	0.000372896771259664	20.41	6.25023394023279e-06
8075785	80020	FOXRED2	rs139954	22	0.00177538668459987	17.78	2.47976256569151e-05
8075785	80020	FOXRED2	rs139985	22	0.00177538668459987	17.78	2.47976256569151e-05
8075785	80020	FOXRED2	rs2076083	22	0.00199935711989714	17.44	2.96520043792747e-05
8089954	9657	IQCB1	rs10934559	3	0	33.08	8.84438107727805e-09
8089954	9657	IQCB1	rs9878086	3	0.000755930840369924	19.36	1.08250878154077e-05
8089954	9657	IQCB1	rs4311252	3	0.000755930840369924	19.36	1.08250878154077e-05
8089954	9657	IQCB1	rs9826473	3	0.000755930840369924	19.36	1.08250878154077e-05
8089954	9657	IQCB1	rs4280673	3	0.00112011790714812	18.66	1.56225728321066e-05
8089954	9657	IQCB1	rs11914993	3	0.0018157632191553	17.7	2.58626601740446e-05
8089954	9657	IQCB1	rs7340674	3	0.00192520325203252	17.56	2.7838290418707e-05
8089954	9657	IQCB1	rs2257132	3	0.00260187141563538	16.92	3.89886203778317e-05
8089954	9657	IQCB1	rs6767409	3	0.0060424286759327	15.25	9.41767558985692e-05
8089954	9657	IQCB1	rs3805134	3	0.00627235869305986	15.15	9.92983126228346e-05
8089954	9657	IQCB1	rs9830721	3	0.00627235869305986	15.15	9.92983126228346e-05
8089954	9657	IQCB1	rs2141615	3	0.00627235869305986	15.15	9.92983126228346e-05
8089954	9657	IQCB1	rs6803757	3	0.00627235869305986	15.15	9.92983126228346e-05
8089954	9657	IQCB1	rs6438687	3	0.00627235869305986	15.15	9.92983126228346e-05
8089954	9657	IQCB1	rs866927	3	0.00627235869305986	15.15	9.92983126228346e-05
8089954	9657	IQCB1	rs9862977	3	0.00627235869305986	15.15	9.92983126228346e-05
[truncated: 6,177 more rows]
