# Supplementary material for: Insight into Genotype-Phenotype Associations through eQTL Mapping in Multiple Cell Types in Health and Immune-Mediated Disease
Source: PLoS Genet. 2016 Mar 25;12(3):e1005908. doi: 10.1371/journal.pgen.1005908 (PMC4807835; doi:10.1371/journal.pgen.1005908)
Supplement: S1 Data — Compressed tarball containing a folder of eQTL summary statistics from each analysis. (GZ) [file pgen.1005908.s027.gz › S1_data/IBDonly_all_cis_max_n/IBD_monocyte_allcis_maxn.txt]

PROBEID	ENTREZID	SYMBOL	snps	chr	fdr	scores	pval
8102938	57484	RNF150	rs7687054	4	0	74.89	4.97684476781597e-18
8102938	57484	RNF150	rs17425634	4	0	28.84	7.86107217694385e-08
8102938	57484	RNF150	rs2059499	4	0.000173841059602649	21.48	3.57538284869704e-06
8102938	57484	RNF150	rs4956510	4	0.0371095163806552	10.09	0.00149076106064791
7950447	143570	XRRA1	rs4483614	11	0	74.52	6.00270541218949e-18
7950447	143570	XRRA1	rs2298746	11	0	74.52	6.00270541218949e-18
7950447	143570	XRRA1	rs3814726	11	0	68.35	1.36905244951472e-16
7950447	143570	XRRA1	rs4387374	11	0	65.36	6.2392521429041e-16
7950447	143570	XRRA1	rs4944961	11	0	62.6	2.53253472290171e-15
7950447	143570	XRRA1	rs10899060	11	0	60.93	5.91407082037504e-15
7950447	143570	XRRA1	rs2033532	11	0	31.86	1.65694415762216e-08
7950447	143570	XRRA1	rs9444	11	0	31.86	1.65694415762216e-08
7950447	143570	XRRA1	rs590105	11	0	31.86	1.65694415762216e-08
7950447	143570	XRRA1	rs1292895	11	0	30.75	2.93503841325872e-08
7950447	143570	XRRA1	rs529488	11	0	30.75	2.93503841325872e-08
7950447	143570	XRRA1	rs594144	11	3.7940379403794e-05	24.68	6.76829151686393e-07
7950447	143570	XRRA1	rs512780	11	0.00025885039969547	20.58	5.71904778628307e-06
7950447	143570	XRRA1	rs488115	11	0.000459492140266022	19.49	1.01127718488185e-05
8020630	125488	TTC39C	rs4800173	18	0	73.89	8.25936661662566e-18
8020630	125488	TTC39C	rs6508121	18	0	54.83	1.31419336903633e-13
8020630	125488	TTC39C	rs9964798	18	0	45.64	1.4210972302856e-11
8020630	125488	TTC39C	rs1843839	18	0	45.64	1.4210972302856e-11
8020630	125488	TTC39C	rs2288592	18	0	34.29	4.7481526556916e-09
8020630	125488	TTC39C	rs2241643	18	0	34.29	4.7481526556916e-09
8020630	125488	TTC39C	rs8083137	18	0	34.29	4.7481526556916e-09
8020630	125488	TTC39C	rs7232062	18	0	34.29	4.7481526556916e-09
8020630	125488	TTC39C	rs891282	18	0	32.57	1.14975848990908e-08
8020630	125488	TTC39C	rs10502441	18	6.34316523945449e-06	26.67	2.41339676191671e-07
8020630	125488	TTC39C	rs7235445	18	3.82200382200382e-05	24.8	6.35974693936738e-07
8020630	125488	TTC39C	rs1258112	18	7.52941176470588e-05	22.97	1.64549308826292e-06
8020630	125488	TTC39C	rs1154238	18	0.000107768298158958	22.42	2.190807620809e-06
8020630	125488	TTC39C	rs17259549	18	0.00115487787660596	17.35	3.10898270321606e-05
8020630	125488	TTC39C	rs12455172	18	0.00248026787849797	15.73	7.30562589109567e-05
8020630	125488	TTC39C	rs746133	18	0.0059146767908882	13.96	0.000186741663611666
8020630	125488	TTC39C	rs12455940	18	0.00655779385879132	13.76	0.000207712104528052
8020630	125488	TTC39C	rs953785	18	0.00655779385879132	13.76	0.000207712104528052
8020630	125488	TTC39C	rs3816822	18	0.0190208631467952	11.54	0.00068114640106556
7916584	4070	TACSTD2	rs10489815	1	0	72.35	1.80222803655691e-17
7916584	4070	TACSTD2	rs6664314	1	0	50.76	1.0437940176477e-12
7916584	4070	TACSTD2	rs3087585	1	0	33.45	7.31197771808127e-09
7916584	4070	TACSTD2	rs659061	1	0	29.52	5.53426623311952e-08
7916584	4070	TACSTD2	rs6656025	1	0.000423035904728048	19.78	8.6887107288562e-06
7916584	4070	TACSTD2	rs232813	1	0.000716530483972344	18.54	1.66375794398517e-05
7916584	4070	TACSTD2	rs232915	1	0.00549430431244915	14.13	0.000170601183355712
7916584	4070	TACSTD2	rs232816	1	0.00997882477501323	12.89	0.000330342431263391
7916584	4070	TACSTD2	rs12756352	1	0.0124400067125357	12.43	0.000422491900903359
7916584	4070	TACSTD2	rs11581844	1	0.0140635179153094	12.18	0.000483046442455434
8119427	285852	TREML4	rs1872241	6	0	70.45	4.72081169992578e-17
8119427	285852	TREML4	rs9369265	6	0	70.45	4.72081169992578e-17
8119427	285852	TREML4	rs2101269	6	0	70.45	4.72081169992578e-17
8119427	285852	TREML4	rs7769759	6	0	70.45	4.72081169992578e-17
8119427	285852	TREML4	rs1968871	6	0	66.12	4.24288608896757e-16
8119427	285852	TREML4	rs9349180	6	0	63.06	2.00504837161102e-15
8119427	285852	TREML4	rs1982756	6	0	41.76	1.03193107758555e-10
8119427	285852	TREML4	rs9381042	6	0	39.36	3.5244327396275e-10
8119427	285852	TREML4	rs2253676	6	0	38.34	5.94318594012401e-10
8119427	285852	TREML4	rs2803496	6	0	38.34	5.94318594012401e-10
8119427	285852	TREML4	rs4714432	6	0.000671701751566768	18.71	1.52182298224921e-05
8119427	285852	TREML4	rs1982755	6	0.00103483162306692	17.59	2.74025523859532e-05
8119427	285852	TREML4	rs11753659	6	0.00103483162306692	17.59	2.74025523859532e-05
8119427	285852	TREML4	rs3997700	6	0.00342723004694836	15.06	0.000104147010369921
8119427	285852	TREML4	rs3807040	6	0.00845195236776516	13.26	0.000271129649178824
8119427	285852	TREML4	rs4714443	6	0.00984290405609302	12.93	0.000323357782926065
8119427	285852	TREML4	rs11755124	6	0.0139356839699641	12.2	0.000477895158568766
8119427	285852	TREML4	rs595024	6	0.0268283352688025	10.79	0.001020498821642
8119427	285852	TREML4	rs629832	6	0.0397767966642139	9.95	0.00160849397587295
8119427	285852	TREML4	rs9367097	6	0.0399595761621853	9.94	0.00161725548500419
7978351	1511	CTSG	rs12878578	14	0	70.02	5.87062073454819e-17
7978351	1511	CTSG	rs2273843	14	0	43.74	3.75027871055031e-11
7978351	1511	CTSG	rs10873219	14	0.000116175156389634	22.33	2.2959170493287e-06
7978351	1511	CTSG	rs10148494	14	0.000174963549260571	21.55	3.44722685787025e-06
7978351	1511	CTSG	rs8192919	14	0.000396499374888373	19.82	8.50876973456357e-06
7978351	1511	CTSG	rs2236337	14	0.000530943523841731	19.24	1.15272595191529e-05
7978351	1511	CTSG	rs2236338	14	0.000530943523841731	19.24	1.15272595191529e-05
7978351	1511	CTSG	rs8192917	14	0.000544149557669838	19.09	1.24696551760172e-05
7978351	1511	CTSG	rs2273844	14	0.000544149557669838	19.09	1.24696551760172e-05
7978351	1511	CTSG	rs8192920	14	0.00087875585082289	18.07	2.1293008604457e-05
7978351	1511	CTSG	rs8014126	14	0.00101192207036929	17.65	2.65515274796257e-05
7978351	1511	CTSG	rs7154849	14	0.00885813148788927	13.15	0.000287519243401653
7978351	1511	CTSG	rs1956908	14	0.00949119198783868	13	0.000311490976767384
7978351	1511	CTSG	rs10134629	14	0.0160138757489751	11.91	0.000558334001787275
7978351	1511	CTSG	rs7142675	14	0.0160138757489751	11.91	0.000558334001787275
7978351	1511	CTSG	rs1885597	14	0.0164605643711405	11.85	0.000576613456957988
7978351	1511	CTSG	rs1956918	14	0.044710963848293	9.69	0.00185273539868367
8003607	400566	C17orf97	rs11150882	17	0	69.65	7.08187383706269e-17
8003607	400566	C17orf97	rs6565724	17	0	52.63	4.02690832892685e-13
8003607	400566	C17orf97	rs10871516	17	0	36.94	1.21820894563382e-09
8003607	400566	C17orf97	rs12951902	17	0	32.02	1.52593455965104e-08
8003607	400566	C17orf97	rs8077538	17	0.000245304714449981	20.67	5.45642391031791e-06
8020647	125488	TTC39C	rs4800173	18	0	69.43	7.91751848172235e-17
8020647	125488	TTC39C	rs6508121	18	0	52.66	3.96586467996637e-13
8020647	125488	TTC39C	rs9964798	18	0	40.41	2.05884627540204e-10
8020647	125488	TTC39C	rs1843839	18	0	40.41	2.05884627540204e-10
8020647	125488	TTC39C	rs2288592	18	0	33.24	8.14575726618635e-09
8020647	125488	TTC39C	rs2241643	18	0	33.24	8.14575726618635e-09
8020647	125488	TTC39C	rs8083137	18	0	33.24	8.14575726618635e-09
8020647	125488	TTC39C	rs7232062	18	0	33.24	8.14575726618635e-09
8020647	125488	TTC39C	rs891282	18	0	32.15	1.42716693485566e-08
8020647	125488	TTC39C	rs10502441	18	6.66222518321119e-06	27.22	1.81570677470069e-07
8020647	125488	TTC39C	rs7235445	18	0.000155527532576713	21.66	3.2550860415202e-06
8020647	125488	TTC39C	rs1154238	18	0.000184350675952478	21.31	3.90688124487074e-06
8020647	125488	TTC39C	rs1258112	18	0.000291534292655578	20.38	6.34898823379772e-06
8020647	125488	TTC39C	rs17259549	18	0.00746793349168646	13.5	0.00023856345402871
8020647	125488	TTC39C	rs746133	18	0.0110729983624925	12.67	0.000371569532196062
8020647	125488	TTC39C	rs12455172	18	0.0117446012582894	12.55	0.000396206301852743
8020647	125488	TTC39C	rs12455940	18	0.0136745557284416	12.23	0.000470271984148325
8020647	125488	TTC39C	rs953785	18	0.0136745557284416	12.23	0.000470271984148325
8020647	125488	TTC39C	rs6508073	18	0.0294738242533094	10.58	0.00114317659735665
8020647	125488	TTC39C	rs3816822	18	0.0418776739981922	9.83	0.00171688348924171
8015445	115024	NT5C3B	rs7212972	17	0	68.67	1.16398225406892e-16
8015445	115024	NT5C3B	rs1046404	17	0	68.67	1.16398225406892e-16
8015445	115024	NT5C3B	rs4796715	17	0	62.68	2.43172535208205e-15
8015445	115024	NT5C3B	rs6503672	17	0	62.68	2.43172535208205e-15
8015445	115024	NT5C3B	rs3744782	17	0	62.68	2.43172535208205e-15
8015445	115024	NT5C3B	rs9303319	17	0	62.68	2.43172535208205e-15
8015445	115024	NT5C3B	rs4796729	17	0	62.68	2.43172535208205e-15
8015445	115024	NT5C3B	rs3816122	17	0	62.68	2.43172535208205e-15
8015445	115024	NT5C3B	rs11079016	17	0	51.9	5.84004154945164e-13
8015445	115024	NT5C3B	rs9905601	17	0	30.42	3.47922485972317e-08
8015445	115024	NT5C3B	rs7713	17	0.000727158752546623	18.51	1.69015187761284e-05
8015445	115024	NT5C3B	rs2304497	17	0.000727158752546623	18.51	1.69015187761284e-05
8015445	115024	NT5C3B	rs9903352	17	0.00109169054441261	17.48	2.90346063356028e-05
8015445	115024	NT5C3B	rs3809876	17	0.00128543903110377	17.06	3.62171527409293e-05
8015445	115024	NT5C3B	rs1469863	17	0.00210303105899963	16.12	5.94528574935696e-05
8015445	115024	NT5C3B	rs9907244	17	0.00302592337692131	15.3	9.17165112768606e-05
7975889	22846	VASH1	rs10483877	14	0	68.17	1.49990425352187e-16
7975889	22846	VASH1	rs11623512	14	0	56.87	4.65594652944693e-14
7975889	22846	VASH1	rs11626491	14	0	54.66	1.43293327229926e-13
7975889	22846	VASH1	rs4903482	14	0	39.02	4.19485976522473e-10
7975889	22846	VASH1	rs6574316	14	0	36.35	1.64879210835252e-09
7975889	22846	VASH1	rs11626812	14	0	32.18	1.40529924660271e-08
7975889	22846	VASH1	rs10400748	14	0	32.13	1.44193442631995e-08
7975889	22846	VASH1	rs10873292	14	0	30.45	3.42583328360922e-08
7975889	22846	VASH1	rs7155817	14	0	30.28	3.73962114661091e-08
7975889	22846	VASH1	rs6574325	14	0	30.28	3.73962114661091e-08
7975889	22846	VASH1	rs4903448	14	7.64818355640535e-05	23.15	1.49843204406742e-06
7975889	22846	VASH1	rs10483876	14	0.000787841191066998	18.38	1.80947336099303e-05
7975889	22846	VASH1	rs10136195	14	0.00104337800835855	17.56	2.7838290418707e-05
7975889	22846	VASH1	rs4899604	14	0.00156060205967785	16.68	4.42450075662803e-05
7975889	22846	VASH1	rs4899608	14	0.0326881303335919	10.36	0.0012877520427472
8125436	3127	HLA-DRB5	rs9270986	6	0	67.82	1.79123321522626e-16
8125436	3127	HLA-DRB5	rs9271055	6	0	67.82	1.79123321522626e-16
8125436	3127	HLA-DRB5	rs9271366	6	0	67.82	1.79123321522626e-16
8125436	3127	HLA-DRB5	rs3135352	6	0	66.94	2.79897620247854e-16
8125436	3127	HLA-DRB5	rs3135391	6	0	66.94	2.79897620247854e-16
8125436	3127	HLA-DRB5	rs3135388	6	0	66.94	2.79897620247854e-16
8125436	3127	HLA-DRB5	rs3129889	6	0	66.94	2.79897620247854e-16
8125436	3127	HLA-DRB5	rs3129868	6	0	64.85	8.08220793915594e-16
8125436	3127	HLA-DRB5	rs28490179	6	0	64.63	9.03689244500205e-16
8125436	3127	HLA-DRB5	rs3129860	6	0	63.96	1.26971177773486e-15
8125436	3127	HLA-DRB5	rs9271775	6	0	63.36	1.72179076385253e-15
8125436	3127	HLA-DRB5	rs7197	6	0	60.55	7.17330915495177e-15
8125436	3127	HLA-DRB5	rs3129888	6	0	58.82	1.72776098199879e-14
8125436	3127	HLA-DRB5	rs2239802	6	0	55.39	9.88379903593799e-14
8125436	3127	HLA-DRB5	rs2395182	6	0	55.39	9.88379903593799e-14
8125436	3127	HLA-DRB5	rs3129883	6	0	47.61	5.20025393127636e-12
8125436	3127	HLA-DRB5	rs3129886	6	0	47.61	5.20025393127636e-12
8125436	3127	HLA-DRB5	rs2395165	6	0	42.71	6.34869038731768e-11
8125436	3127	HLA-DRB5	rs984778	6	0	38.74	4.84184415063372e-10
8125436	3127	HLA-DRB5	rs3135338	6	0	38.74	4.84184415063372e-10
8125436	3127	HLA-DRB5	rs2395173	6	0	38.74	4.84184415063372e-10
8125436	3127	HLA-DRB5	rs3135395	6	0	38.74	4.84184415063372e-10
8125436	3127	HLA-DRB5	rs3129871	6	0	38.08	6.79025968687626e-10
8125436	3127	HLA-DRB5	rs6903608	6	0	36.76	1.33603540790345e-09
8125436	3127	HLA-DRB5	rs9268880	6	0	36.76	1.33603540790345e-09
8125436	3127	HLA-DRB5	rs6923504	6	0	36.27	1.71787988594704e-09
8125436	3127	HLA-DRB5	rs3129867	6	0	35.03	3.24664544766232e-09
8125436	3127	HLA-DRB5	rs9271100	6	0	32.92	9.60302375427725e-09
8125436	3127	HLA-DRB5	rs9271170	6	0	32.92	9.60302375427725e-09
8125436	3127	HLA-DRB5	rs3135344	6	0	32.35	1.28757209510663e-08
8125436	3127	HLA-DRB5	rs9270856	6	0	31.74	1.76254440169332e-08
8125436	3127	HLA-DRB5	rs9271348	6	0	29.65	5.17526297574231e-08
8125436	3127	HLA-DRB5	rs2097431	6	0	29.49	5.62059559451133e-08
8125436	3127	HLA-DRB5	rs3129882	6	1.21469784391133e-05	26.06	3.30970175755761e-07
8125436	3127	HLA-DRB5	rs9268877	6	7.5046904315197e-05	22.93	1.68009160196609e-06
8125436	3127	HLA-DRB5	rs9268979	6	7.5046904315197e-05	22.93	1.68009160196609e-06
8125436	3127	HLA-DRB5	rs2395166	6	7.495900679316e-05	22.92	1.6888546539755e-06
8125436	3127	HLA-DRB5	rs9268832	6	0.000114866357411089	22.21	2.44397561359942e-06
8125436	3127	HLA-DRB5	rs9271300	6	0.000175182481751825	21.57	3.41146474599894e-06
8125436	3127	HLA-DRB5	rs7192	6	0.000455969369996519	19.58	9.64738383042826e-06
8125436	3127	HLA-DRB5	rs7195	6	0.000455969369996519	19.58	9.64738383042826e-06
8125436	3127	HLA-DRB5	rs2213586	6	0.000455969369996519	19.58	9.64738383042826e-06
8125436	3127	HLA-DRB5	rs2213585	6	0.000455969369996519	19.58	9.64738383042826e-06
8125436	3127	HLA-DRB5	rs2227139	6	0.000455969369996519	19.58	9.64738383042826e-06
8125436	3127	HLA-DRB5	rs7754768	6	0.000455969369996519	19.58	9.64738383042826e-06
8125436	3127	HLA-DRB5	rs8084	6	0.000537905530341234	19.16	1.2020608932658e-05
8125436	3127	HLA-DRB5	rs6937545	6	0.000818641729265675	18.25	1.93725949219694e-05
8125436	3127	HLA-DRB5	rs7763262	6	0.000818641729265675	18.25	1.93725949219694e-05
8125436	3127	HLA-DRB5	rs1548306	6	0.00138745587836003	16.93	3.87837735775578e-05
8125436	3127	HLA-DRB5	rs3129878	6	0.00251312649164678	15.71	7.38327942499497e-05
8125436	3127	HLA-DRB5	rs3129846	6	0.00353436807095344	14.99	0.000108082411285363
8125436	3127	HLA-DRB5	rs3135342	6	0.00353436807095344	14.99	0.000108082411285363
8125436	3127	HLA-DRB5	rs3129848	6	0.00353436807095344	14.99	0.000108082411285363
8125436	3127	HLA-DRB5	rs2395172	6	0.00353436807095344	14.99	0.000108082411285363
8125436	3127	HLA-DRB5	rs3129858	6	0.00353436807095344	14.99	0.000108082411285363
8125436	3127	HLA-DRB5	rs983561	6	0.00353436807095344	14.99	0.000108082411285363
8125436	3127	HLA-DRB5	rs2395174	6	0.00353436807095344	14.99	0.000108082411285363
8125436	3127	HLA-DRB5	rs3129876	6	0.00353436807095344	14.99	0.000108082411285363
8125436	3127	HLA-DRB5	rs3129881	6	0.00353436807095344	14.99	0.000108082411285363
8125436	3127	HLA-DRB5	rs9268557	6	0.00361871138570168	14.94	0.000110984737479153
8125436	3127	HLA-DRB5	rs34369284	6	0.0140635179153094	12.18	0.000483046442455434
8125436	3127	HLA-DRB5	rs9271588	6	0.0209995583689092	11.34	0.000758553240105475
8125436	3127	HLA-DRB5	rs9268658	6	0.025315365379272	10.92	0.000951316092998656
8125436	3127	HLA-DRB5	rs2239804	6	0.025315365379272	10.92	0.000951316092998656
8125436	3127	HLA-DRB5	rs2239803	6	0.025315365379272	10.92	0.000951316092998656
8125436	3127	HLA-DRB5	rs14004	6	0.0328043899289864	10.35	0.00129474685217264
8125436	3127	HLA-DRB5	rs1964995	6	0.0340545721771359	10.27	0.00135210802890327
8125436	3127	HLA-DRB5	rs9268615	6	0.0376748523469071	10.06	0.00151523226482584
8125436	3127	HLA-DRB5	rs9271850	6	0.038814019498951	10	0.00156540225800255
8125436	3127	HLA-DRB5	rs2187818	6	0.0488739437834109	9.49	0.00206594820907749
8125436	3127	HLA-DRB5	rs9268585	6	0.0488739437834109	9.49	0.00206594820907749
8125436	3127	HLA-DRB5	rs9268589	6	0.0488739437834109	9.49	0.00206594820907749
8125436	3127	HLA-DRB5	rs9268605	6	0.0488739437834109	9.49	0.00206594820907749
8125436	3127	HLA-DRB5	rs9268606	6	0.0488739437834109	9.49	0.00206594820907749
8125436	3127	HLA-DRB5	rs7773756	6	0.0488739437834109	9.49	0.00206594820907749
8125436	3127	HLA-DRB5	rs3135353	6	0.0493708457483383	9.47	0.00208859372921612
8150165	84750	FUT10	rs2304748	8	0	67.52	2.08560678034388e-16
8150165	84750	FUT10	rs2037213	8	0	65.91	4.71990830044568e-16
8150165	84750	FUT10	rs8685	8	0	65.91	4.71990830044568e-16
8150165	84750	FUT10	rs12155581	8	0	62.78	2.31134025924954e-15
8150165	84750	FUT10	rs7848	8	0	61.31	4.87597470590833e-15
8150165	84750	FUT10	rs12682118	8	0	61.31	4.87597470590833e-15
8150165	84750	FUT10	rs6995454	8	0	60.96	5.82463162397952e-15
8150165	84750	FUT10	rs2348613	8	0	60.88	6.0662000186252e-15
8150165	84750	FUT10	rs6468171	8	0	59.51	1.21674272139501e-14
8150165	84750	FUT10	rs1533470	8	0	59	1.57671966567281e-14
8150165	84750	FUT10	rs6982159	8	0	58.73	1.80862681993683e-14
8150165	84750	FUT10	rs12386778	8	0	55.6	8.88236311600859e-14
8150165	84750	FUT10	rs7842778	8	0	47.61	5.20025393127636e-12
8150165	84750	FUT10	rs2043967	8	0	38.61	5.17530839307101e-10
8150165	84750	FUT10	rs1440530	8	0	36.01	1.96307479348682e-09
8150165	84750	FUT10	rs3735950	8	0	32.71	1.06985395481562e-08
8150165	84750	FUT10	rs3735951	8	0	32.19	1.39808485286685e-08
8150165	84750	FUT10	rs9297209	8	0	32.19	1.39808485286685e-08
8150165	84750	FUT10	rs754437	8	7.14285714285714e-06	28.24	1.0716685643728e-07
8150165	84750	FUT10	rs6468175	8	6.76132521974307e-06	27.46	1.60377448335924e-07
8150165	84750	FUT10	rs2676434	8	7.29394602479942e-05	23.4	1.31578537379869e-06
8150165	84750	FUT10	rs11987164	8	0.00496013254633944	14.32	0.000154217682550425
8150165	84750	FUT10	rs12549316	8	0.00540336562978072	14.16	0.00016790228313015
8150165	84750	FUT10	rs9656765	8	0.00540336562978072	14.16	0.00016790228313015
8150165	84750	FUT10	rs12546032	8	0.038814019498951	10	0.00156540225800255
8150165	84750	FUT10	rs16880852	8	0.0458927000879507	9.63	0.0019142460869758
7920944	23381	SMG5	rs7522860	1	0	67.03	2.67406723431657e-16
7920944	23381	SMG5	rs2025577	1	0	67.03	2.67406723431657e-16
7920944	23381	SMG5	rs933489	1	0	51.56	6.94420813908085e-13
7920944	23381	SMG5	rs2764407	1	0	31.88	1.6399707754817e-08
7920944	23381	SMG5	rs11264463	1	7.4386312918423e-05	23.66	1.14947042476584e-06
7920944	23381	SMG5	rs6684514	1	7.4386312918423e-05	23.66	1.14947042476584e-06
7920944	23381	SMG5	rs12563631	1	7.4386312918423e-05	23.66	1.14947042476584e-06
7920944	23381	SMG5	rs10908494	1	7.4386312918423e-05	23.66	1.14947042476584e-06
7920944	23381	SMG5	rs10908496	1	7.4386312918423e-05	23.66	1.14947042476584e-06
7920944	23381	SMG5	rs11264467	1	7.4386312918423e-05	23.66	1.14947042476584e-06
7920944	23381	SMG5	rs12127403	1	7.4386312918423e-05	23.66	1.14947042476584e-06
7920944	23381	SMG5	rs10908498	1	7.4386312918423e-05	23.66	1.14947042476584e-06
7920944	23381	SMG5	rs10908502	1	7.4386312918423e-05	23.66	1.14947042476584e-06
7920944	23381	SMG5	rs12141236	1	7.4386312918423e-05	23.66	1.14947042476584e-06
7920944	23381	SMG5	rs11264475	1	7.4386312918423e-05	23.66	1.14947042476584e-06
7920944	23381	SMG5	rs12117903	1	7.4386312918423e-05	23.66	1.14947042476584e-06
7920944	23381	SMG5	rs12022657	1	7.4386312918423e-05	23.66	1.14947042476584e-06
7920944	23381	SMG5	rs12023438	1	7.29394602479942e-05	23.4	1.31578537379869e-06
7920944	23381	SMG5	rs10908495	1	0.000104855254160018	22.59	2.00525634460991e-06
7920944	23381	SMG5	rs11264477	1	0.000138169257340242	21.94	2.81308898078379e-06
7920944	23381	SMG5	rs2075166	1	0.000587264929066315	18.94	1.34894474231705e-05
7920944	23381	SMG5	rs11264462	1	0.000587264929066315	18.94	1.34894474231705e-05
7920944	23381	SMG5	rs2277872	1	0.00431685273790537	14.58	0.000134332739940524
7920944	23381	SMG5	rs1570805	1	0.00484917828167256	14.37	0.00015017596766537
7920944	23381	SMG5	rs759330	1	0.00766883300367335	13.44	0.000246315621673815
7920944	23381	SMG5	rs2248273	1	0.00852486187845304	13.24	0.000274037909602573
8008388	64847	SPATA20	rs8076470	17	0	66.97	2.75670442680096e-16
8008388	64847	SPATA20	rs6504675	17	0	64.3	1.0684574070044e-15
8008388	64847	SPATA20	rs1122634	17	0	34.29	4.7481526556916e-09
8008388	64847	SPATA20	rs1132414	17	2.27079193868862e-05	25.27	4.98400693250765e-07
8008388	64847	SPATA20	rs739924	17	9.17852225791648e-05	22.68	1.91349186161285e-06
8008388	64847	SPATA20	rs8065903	17	0.000173338836153529	21.45	3.63176022029081e-06
8008388	64847	SPATA20	rs1460211	17	0.000173338836153529	21.45	3.63176022029081e-06
8008388	64847	SPATA20	rs3785915	17	0.000185337726523888	21.39	3.7472053443558e-06
8008388	64847	SPATA20	rs1380657	17	0.000687132177509146	18.63	1.58703403456554e-05
8008388	64847	SPATA20	rs1064055	17	0.000687132177509146	18.63	1.58703403456554e-05
8008388	64847	SPATA20	rs4794162	17	0.00112615823235923	17.42	2.99656339424799e-05
8008388	64847	SPATA20	rs2277626	17	0.00180069257406695	16.38	5.18292427384967e-05
8008388	64847	SPATA20	rs936451	17	0.00180069257406695	16.38	5.18292427384967e-05
8008388	64847	SPATA20	rs16949120	17	0.00223721329571937	15.98	6.40152023719794e-05
8008388	64847	SPATA20	rs8068726	17	0.00275386055217595	15.51	8.20699357916233e-05
7975113	91612	CHURC1	rs7143764	14	0	66.41	3.66239417671626e-16
7975113	91612	CHURC1	rs11158568	14	0	51.3	7.92756365496315e-13
7975113	91612	CHURC1	rs11623705	14	0	47.08	6.8147540941686e-12
7975113	91612	CHURC1	rs1064108	14	0	45.41	1.59816312813319e-11
7975113	91612	CHURC1	rs2277502	14	0	45.31	1.68188173483525e-11
7975113	91612	CHURC1	rs4902352	14	0	40.41	2.05884627540204e-10
7975113	91612	CHURC1	rs2296326	14	0	37.65	8.46466775581603e-10
7975113	91612	CHURC1	rs11623597	14	0	37.44	9.42687956027067e-10
7975113	91612	CHURC1	rs2296327	14	0	31.23	2.29196613878039e-08
7975113	91612	CHURC1	rs230702	14	0	30.25	3.79791249317754e-08
7975113	91612	CHURC1	rs1570295	14	0	30.09	4.12452589254053e-08
7975113	91612	CHURC1	rs11158561	14	5.24658971668416e-05	24.33	8.11650799275379e-07
7975113	91612	CHURC1	rs1547087	14	0.000217517964653331	20.84	4.99292269968594e-06
7975113	91612	CHURC1	rs11846925	14	0.00129873695771554	17.04	3.66006121971753e-05
7975113	91612	CHURC1	rs4499147	14	0.00330894766460326	15.12	0.000100888767231574
7975113	91612	CHURC1	rs11622366	14	0.00692924027415774	13.66	0.000219071500122872
7975113	91612	CHURC1	rs1695751	14	0.00916410349194862	13.08	0.000298465454698795
7975113	91612	CHURC1	rs1273204	14	0.00916410349194862	13.08	0.000298465454698795
7975113	91612	CHURC1	rs2016522	14	0.00997882477501323	12.89	0.000330342431263391
7975113	91612	CHURC1	rs229609	14	0.0138487944421741	12.21	0.000475340342531001
7975113	91612	CHURC1	rs229670	14	0.021089225341761	11.33	0.000762649013024779
7975113	91612	CHURC1	rs4902355	14	0.0286917514729513	10.64	0.00110667673828669
7975113	91612	CHURC1	rs10132686	14	0.0294738242533094	10.58	0.00114317659735665
7902861	23507	LRRC8B	rs922106	1	0	66.03	4.44111537682116e-16
7902861	23507	LRRC8B	rs10922664	1	0	66.03	4.44111537682116e-16
7902861	23507	LRRC8B	rs7516314	1	0	66.03	4.44111537682116e-16
7902861	23507	LRRC8B	rs12135419	1	0	66.03	4.44111537682116e-16
7902861	23507	LRRC8B	rs922107	1	0	57.62	3.17975914330422e-14
7902861	23507	LRRC8B	rs6699344	1	0	56.28	6.28515003334934e-14
7902861	23507	LRRC8B	rs9428043	1	0	53.26	2.92196206312611e-13
7902861	23507	LRRC8B	rs359943	1	0	43.83	3.58172577245638e-11
7902861	23507	LRRC8B	rs359941	1	0	34.13	5.15503539896391e-09
7902861	23507	LRRC8B	rs17130817	1	6.26174076393237e-06	26.48	2.66280763640836e-07
7902861	23507	LRRC8B	rs10493825	1	0.000104616784171026	22.56	2.03681532276174e-06
7902861	23507	LRRC8B	rs12130207	1	0.000281214848143982	20.41	6.25023394023279e-06
7902861	23507	LRRC8B	rs6696878	1	0.000676020408163265	18.66	1.56225728321066e-05
7902861	23507	LRRC8B	rs10801741	1	0.00243861540304228	15.75	7.22879388261805e-05
7902861	23507	LRRC8B	rs6692501	1	0.00472039301766489	14.41	0.000147019515501453
7902861	23507	LRRC8B	rs359937	1	0.00555600649350649	14.11	0.000172424683340341
7902861	23507	LRRC8B	rs359946	1	0.00701231242785687	13.63	0.000222599878741268
7902861	23507	LRRC8B	rs10493826	1	0.0485455594002307	9.51	0.00204355162832151
7932453	10529	NEBL	rs7900067	10	0	65.23	6.66471652003208e-16
7932453	10529	NEBL	rs11012582	10	0	65.23	6.66471652003208e-16
7932453	10529	NEBL	rs10828212	10	0	65.23	6.66471652003208e-16
7932453	10529	NEBL	rs10828213	10	0	65.23	6.66471652003208e-16
7932453	10529	NEBL	rs3911716	10	0	50.57	1.14989383045851e-12
7932453	10529	NEBL	rs11012566	10	6.86106346483705e-06	27.7	1.41662711004359e-07
7932453	10529	NEBL	rs10828224	10	0.0220980236009556	11.23	0.0008048564483426
7932453	10529	NEBL	rs608788	10	0.0248292716989037	10.96	0.000930998169393971
7932453	10529	NEBL	rs7076532	10	0.0304773206751055	10.51	0.00118730255330827
8107044	64167	ERAP2	rs4360063	5	0	65.23	6.66471652003208e-16
8107044	64167	ERAP2	rs10044354	5	0	65.23	6.66471652003208e-16
8107044	64167	ERAP2	rs7719705	5	0	62.68	2.43172535208205e-15
8107044	64167	ERAP2	rs2549782	5	0	55.75	8.22982766699758e-14
8107044	64167	ERAP2	rs2287988	5	0	55.75	8.22982766699758e-14
8107044	64167	ERAP2	rs2549796	5	0	55.75	8.22982766699758e-14
8107044	64167	ERAP2	rs1056893	5	0	55.75	8.22982766699758e-14
8107044	64167	ERAP2	rs2255546	5	0	55.75	8.22982766699758e-14
8107044	64167	ERAP2	rs10069361	5	0	54.8	1.33440772097657e-13
8107044	64167	ERAP2	rs2549778	5	0	40.83	1.66064109393355e-10
8107044	64167	ERAP2	rs1230361	5	5.28820729772607e-05	24.42	7.7460353874846e-07
8107044	64167	ERAP2	rs2549779	5	5.28820729772607e-05	24.42	7.7460353874846e-07
8107044	64167	ERAP2	rs4869315	5	0.000201491033649003	21.14	4.26923174922987e-06
8107044	64167	ERAP2	rs2911134	5	0.00142437199358632	16.8	4.15333028667767e-05
8107044	64167	ERAP2	rs27619	5	0.00304561563964788	15.28	9.26927523464967e-05
8107044	64167	ERAP2	rs149481	5	0.00899682251475261	13.12	0.000292160034659228
8107044	64167	ERAP2	rs149078	5	0.00899682251475261	13.12	0.000292160034659228
8107044	64167	ERAP2	rs27039	5	0.015708290442632	11.95	0.00054647380609272
8107044	64167	ERAP2	rs26618	5	0.017016317016317	11.79	0.000595497352140174
8107044	64167	ERAP2	rs18036	5	0.0218777229160616	11.25	0.000796230157590812
8161865	158471	PRUNE2	rs517634	9	0	65.03	7.3766449626443e-16
8161865	158471	PRUNE2	rs680775	9	0	65.03	7.3766449626443e-16
8161865	158471	PRUNE2	rs680729	9	0	65.03	7.3766449626443e-16
8161865	158471	PRUNE2	rs611461	9	0	65.03	7.3766449626443e-16
8161865	158471	PRUNE2	rs560094	9	0	64.21	1.11839653492763e-15
8161865	158471	PRUNE2	rs561970	9	0	64.21	1.11839653492763e-15
8161865	158471	PRUNE2	rs620552	9	0	64.21	1.11839653492763e-15
8161865	158471	PRUNE2	rs512110	9	0	64.21	1.11839653492763e-15
8161865	158471	PRUNE2	rs678943	9	0	42.01	9.08078424162647e-11
8161865	158471	PRUNE2	rs577993	9	0	35.29	2.84086987960675e-09
8161865	158471	PRUNE2	rs683866	9	0	30.8	2.86037862058569e-08
8161865	158471	PRUNE2	rs620985	9	0	29.33	6.10432920304984e-08
8161865	158471	PRUNE2	rs530978	9	0	28.78	8.10841262922798e-08
8161865	158471	PRUNE2	rs890150	9	2.35571260306243e-05	25.69	4.00899046626462e-07
8161865	158471	PRUNE2	rs700757	9	0.000460526315789474	19.53	9.90321262136001e-06
8161865	158471	PRUNE2	rs506965	9	0.000460526315789474	19.53	9.90321262136001e-06
8161865	158471	PRUNE2	rs520365	9	0.000535533849781071	19.2	1.1771339097615e-05
8161865	158471	PRUNE2	rs3739518	9	0.00125208681135225	17.16	3.43595760286656e-05
8161865	158471	PRUNE2	rs1078986	9	0.0087850296668188	13.17	0.000284466737292217
8161865	158471	PRUNE2	rs7856888	9	0.0160138757489751	11.91	0.000558334001787275
8161865	158471	PRUNE2	rs13290974	9	0.0232750624331074	11.11	0.000858634915080227
8121144	79694	MANEA	rs12333032	6	0	64.96	7.64339597166368e-16
8121144	79694	MANEA	rs9387603	6	0	64.1	1.1826154164249e-15
8121144	79694	MANEA	rs6932267	6	0	63.39	1.69576699803928e-15
8121144	79694	MANEA	rs9374586	6	0	60.32	8.06240285773568e-15
8121144	79694	MANEA	rs9400554	6	0	34.95	3.382813993339e-09
8121144	79694	MANEA	rs12525680	6	0	32.53	1.17366738856635e-08
8121144	79694	MANEA	rs9320526	6	0	31.54	1.95373918574016e-08
8121144	79694	MANEA	rs4448101	6	7.1301247771836e-06	28.21	1.08840788564527e-07
8121144	79694	MANEA	rs12525999	6	0.000215654952076677	21.06	4.45123700657179e-06
8121144	79694	MANEA	rs9487909	6	0.000517446808510638	19.35	1.08819245517575e-05
8121144	79694	MANEA	rs7748108	6	0.00201404564835716	16.19	5.72957781845593e-05
8121144	79694	MANEA	rs9375155	6	0.00222058462294277	15.99	6.36779495337939e-05
8121144	79694	MANEA	rs4498363	6	0.00290177021867407	15.39	8.74498653670147e-05
8121144	79694	MANEA	rs4413619	6	0.00756864230259421	13.47	0.000242408309714197
8121144	79694	MANEA	rs13205436	6	0.00845195236776516	13.26	0.000271129649178824
8121144	79694	MANEA	rs729278	6	0.00949119198783868	13	0.000311490976767384
8121144	79694	MANEA	rs1007603	6	0.0113810829335161	12.62	0.000381641332403642
8121144	79694	MANEA	rs4074107	6	0.0258299427625681	10.87	0.000977345299828185
8121144	79694	MANEA	rs9400397	6	0.044512917753022	9.7	0.00184268011753188
8092067	200916	RPL22L1	rs13063927	3	0	64.92	7.8001358675272e-16
8092067	200916	RPL22L1	rs6444952	3	0	46.38	9.7404678081822e-12
8092067	200916	RPL22L1	rs35280911	3	0	44.41	2.6632323532599e-11
8092067	200916	RPL22L1	rs1879441	3	0	44.41	2.6632323532599e-11
8092067	200916	RPL22L1	rs7642480	3	0	41.41	1.23424388638695e-10
8092067	200916	RPL22L1	rs6790486	3	0	36.16	1.81763359692965e-09
8092067	200916	RPL22L1	rs12486780	3	0	30.56	3.2369910389184e-08
8092067	200916	RPL22L1	rs1356012	3	0	29.49	5.62059559451133e-08
8092067	200916	RPL22L1	rs13065440	3	0	29.38	5.94884227286155e-08
8092067	200916	RPL22L1	rs6769079	3	0	29.02	7.16348916631406e-08
8092067	200916	RPL22L1	rs12495896	3	7.36648250460405e-06	28.62	8.80678585650238e-08
8092067	200916	RPL22L1	rs2271998	3	6.68896321070234e-06	27.32	1.72418783616652e-07
8092067	200916	RPL22L1	rs6792607	3	6.37348629700446e-06	26.73	2.33960771065241e-07
8092067	200916	RPL22L1	rs7628878	3	6.51792429180246e-05	23.78	1.07998841111999e-06
8092067	200916	RPL22L1	rs4955756	3	0.000215268088499103	21.04	4.49794235142784e-06
8092067	200916	RPL22L1	rs6779973	3	0.000932688077430708	17.77	2.49283069914181e-05
8092067	200916	RPL22L1	rs9851496	3	0.009273531269741	13.06	0.000301669435807222
8092067	200916	RPL22L1	rs12488260	3	0.0136745557284416	12.23	0.000470271984148325
8092067	200916	RPL22L1	rs7616004	3	0.0296132890365449	10.57	0.00114937726358784
8092067	200916	RPL22L1	rs10936658	3	0.0455049108980768	9.65	0.00189351584434634
8014115	4642	MYO1D	rs9912761	17	0	64.91	7.83982072778653e-16
8014115	4642	MYO1D	rs17183176	17	0	64.91	7.83982072778653e-16
8014115	4642	MYO1D	rs10512441	17	0	62.37	2.84626164878501e-15
8014115	4642	MYO1D	rs8078970	17	0	43.91	3.43827691527677e-11
8014115	4642	MYO1D	rs2301695	17	0	39.71	2.94613141301419e-10
8014115	4642	MYO1D	rs17807205	17	0.000185375901132853	21.4	3.72771187238708e-06
8014115	4642	MYO1D	rs321160	17	0.00156258234519104	16.67	4.44788629719079e-05
8014115	4642	MYO1D	rs2640837	17	0.00200402313301484	16.21	5.6694051454247e-05
8014115	4642	MYO1D	rs321152	17	0.00357427055702918	14.96	0.000109814510008333
8014115	4642	MYO1D	rs2430984	17	0.0036671430141805	14.9	0.000113362985350017
8014115	4642	MYO1D	rs8079514	17	0.00899682251475261	13.12	0.000292160034659228
8014115	4642	MYO1D	rs9908353	17	0.00899682251475261	13.12	0.000292160034659228
8014115	4642	MYO1D	rs4296307	17	0.00899682251475261	13.12	0.000292160034659228
8014115	4642	MYO1D	rs321183	17	0.00930894675195964	13.05	0.000303284407545946
7924184	642946	FLVCR1-AS1	rs1047881	1	0	64.43	1.00023528094357e-15
7924184	642946	FLVCR1-AS1	rs7524203	1	0	63.96	1.26971177773486e-15
7924184	642946	FLVCR1-AS1	rs3207090	1	0	39.93	2.63229066642556e-10
7924184	642946	FLVCR1-AS1	rs12140722	1	0	37.29	1.01805294204945e-09
7924184	642946	FLVCR1-AS1	rs6679951	1	0	37.29	1.01805294204945e-09
7924184	642946	FLVCR1-AS1	rs11120067	1	0	37.29	1.01805294204945e-09
7924184	642946	FLVCR1-AS1	rs12042181	1	0	35.29	2.84086987960675e-09
7924184	642946	FLVCR1-AS1	rs963327	1	0	30.61	3.15463611908856e-08
7924184	642946	FLVCR1-AS1	rs4951639	1	7.27802037845706e-06	28.51	9.32157984939032e-08
7924184	642946	FLVCR1-AS1	rs10864002	1	7.27802037845706e-06	28.51	9.32157984939032e-08
7924184	642946	FLVCR1-AS1	rs2884675	1	7.27802037845706e-06	28.51	9.32157984939032e-08
7924184	642946	FLVCR1-AS1	rs2792561	1	6.53381247958184e-06	26.96	2.07709724391592e-07
7924184	642946	FLVCR1-AS1	rs10864004	1	7.46083063914449e-05	23.69	1.13169050346115e-06
7924184	642946	FLVCR1-AS1	rs4951638	1	0.00101306240928882	17.63	2.68322100680363e-05
7924184	642946	FLVCR1-AS1	rs11120027	1	0.00101306240928882	17.63	2.68322100680363e-05
7924184	642946	FLVCR1-AS1	rs10863997	1	0.00225936318165182	15.94	6.5382275915256e-05
7924184	642946	FLVCR1-AS1	rs12128410	1	0.00225936318165182	15.94	6.5382275915256e-05
7924184	642946	FLVCR1-AS1	rs1532951	1	0.00225936318165182	15.94	6.5382275915256e-05
7924184	642946	FLVCR1-AS1	rs7515115	1	0.00225936318165182	15.94	6.5382275915256e-05
7924184	642946	FLVCR1-AS1	rs6694190	1	0.00225936318165182	15.94	6.5382275915256e-05
7924184	642946	FLVCR1-AS1	rs11808846	1	0.00455263989883022	14.48	0.000141655586856346
7924184	642946	FLVCR1-AS1	rs7553536	1	0.00455263989883022	14.48	0.000141655586856346
7924184	642946	FLVCR1-AS1	rs6679775	1	0.00455263989883022	14.48	0.000141655586856346
7924184	642946	FLVCR1-AS1	rs10902	1	0.0056831703136029	14.06	0.000177069791622873
7924184	642946	FLVCR1-AS1	rs1890932	1	0.00572204890812116	14.04	0.000178962942637896
7924184	642946	FLVCR1-AS1	rs10746436	1	0.00991504424778761	12.91	0.000326831293087956
7924184	642946	FLVCR1-AS1	rs6682947	1	0.0209995583689092	11.34	0.000758553240105475
7924184	642946	FLVCR1-AS1	rs1770778	1	0.0315157853454474	10.44	0.00123315270177821
7924184	642946	FLVCR1-AS1	rs1284864	1	0.0315157853454474	10.44	0.00123315270177821
7956648	91419	XRCC6BP1	rs10877041	12	0	64.23	1.10710089176675e-15
7956648	91419	XRCC6BP1	rs2372309	12	0	64.23	1.10710089176675e-15
7956648	91419	XRCC6BP1	rs7136981	12	0	61.75	3.89951536812766e-15
7956648	91419	XRCC6BP1	rs7299249	12	0	59.11	1.49099599911966e-14
7956648	91419	XRCC6BP1	rs10122	12	0	57.46	3.44923062539331e-14
7956648	91419	XRCC6BP1	rs7954291	12	0	45.19	1.78815829367902e-11
7956648	91419	XRCC6BP1	rs2372379	12	0	45.19	1.78815829367902e-11
7956648	91419	XRCC6BP1	rs7960942	12	0	45.19	1.78815829367902e-11
7956648	91419	XRCC6BP1	rs11172400	12	0	39.73	2.91611568128804e-10
7956648	91419	XRCC6BP1	rs1506884	12	0	39.66	3.02253091399109e-10
7956648	91419	XRCC6BP1	rs10783861	12	0	39.42	3.4177840192296e-10
7956648	91419	XRCC6BP1	rs4630335	12	0	32.36	1.28096301730476e-08
7956648	91419	XRCC6BP1	rs1506888	12	7.32064421669107e-06	28.56	9.08394684697776e-08
7956648	91419	XRCC6BP1	rs17120182	12	7.32064421669107e-06	28.56	9.08394684697776e-08
7956648	91419	XRCC6BP1	rs2659665	12	7.32064421669107e-06	28.56	9.08394684697776e-08
7956648	91419	XRCC6BP1	rs1599750	12	7.06464146944543e-06	28.05	1.18221111118412e-07
7956648	91419	XRCC6BP1	rs2002275	12	1.22699386503067e-05	26.18	3.11027234574819e-07
7956648	91419	XRCC6BP1	rs1599931	12	1.22286762457964e-05	26.14	3.17537327494236e-07
7956648	91419	XRCC6BP1	rs10747786	12	1.22286762457964e-05	26.14	3.17537327494236e-07
7956648	91419	XRCC6BP1	rs4760339	12	1.22286762457964e-05	26.14	3.17537327494236e-07
7956648	91419	XRCC6BP1	rs7954957	12	5.67741935483871e-05	24.15	8.91161676950778e-07
7956648	91419	XRCC6BP1	rs12422977	12	0.00310356613877179	15.25	9.41767558985692e-05
7956648	91419	XRCC6BP1	rs4760176	12	0.0192229653565792	11.52	0.000688513896645078
8118833	54887	UHRF1BP1	rs11759151	6	0	63.48	1.62003303228031e-15
8118833	54887	UHRF1BP1	rs9469917	6	0	63.48	1.62003303228031e-15
8118833	54887	UHRF1BP1	rs3734264	6	0	63.48	1.62003303228031e-15
8118833	54887	UHRF1BP1	rs4513788	6	0	61.59	4.22961297611446e-15
8118833	54887	UHRF1BP1	rs2814953	6	0	61.59	4.22961297611446e-15
8118833	54887	UHRF1BP1	rs2764211	6	0	61.59	4.22961297611446e-15
8118833	54887	UHRF1BP1	rs11755393	6	0	61.34	4.80224165604052e-15
8118833	54887	UHRF1BP1	rs9462027	6	0	47.66	5.0692995713607e-12
8118833	54887	UHRF1BP1	rs6457796	6	0	47.66	5.0692995713607e-12
8118833	54887	UHRF1BP1	rs6932930	6	0	32.68	1.08649443823599e-08
8118833	54887	UHRF1BP1	rs847851	6	0	28.88	7.70039274569641e-08
8118833	54887	UHRF1BP1	rs9462014	6	3.84087791495199e-05	24.83	6.26153374965406e-07
8118833	54887	UHRF1BP1	rs9469913	6	3.84087791495199e-05	24.83	6.26153374965406e-07
8118833	54887	UHRF1BP1	rs9462007	6	8.28729281767956e-05	22.71	1.88384941491372e-06
8118833	54887	UHRF1BP1	rs7761391	6	0.000246580620304373	20.73	5.28809983815292e-06
8118833	54887	UHRF1BP1	rs13205210	6	0.000246580620304373	20.73	5.28809983815292e-06
8118833	54887	UHRF1BP1	rs7743724	6	0.000255335365853659	20.59	5.68925170332861e-06
8118833	54887	UHRF1BP1	rs3734266	6	0.000874035989717224	18.08	2.11814674746334e-05
8118833	54887	UHRF1BP1	rs1737727	6	0.00201404564835716	16.19	5.72957781845593e-05
8118833	54887	UHRF1BP1	rs847861	6	0.0123409262839371	12.45	0.000417991819919652
7925229	148789	B3GALNT2	rs1305556	1	0	63.18	1.88654213044719e-15
7925229	148789	B3GALNT2	rs704716	1	0	63.18	1.88654213044719e-15
7925229	148789	B3GALNT2	rs291387	1	0	63.18	1.88654213044719e-15
7925229	148789	B3GALNT2	rs291396	1	0	63.18	1.88654213044719e-15
7925229	148789	B3GALNT2	rs696244	1	0	63.18	1.88654213044719e-15
7925229	148789	B3GALNT2	rs291365	1	0	49.33	2.16328767783892e-12
7925229	148789	B3GALNT2	rs167092	1	0	43.68	3.86703547937406e-11
7925229	148789	B3GALNT2	rs704705	1	0	43.15	5.06998965391534e-11
7925229	148789	B3GALNT2	rs704722	1	0	43.15	5.06998965391534e-11
7925229	148789	B3GALNT2	rs291340	1	0	43.15	5.06998965391534e-11
7925229	148789	B3GALNT2	rs10802797	1	0	32.81	1.01620730177547e-08
7925229	148789	B3GALNT2	rs704710	1	6.69792364367046e-06	27.34	1.70644642750547e-07
7925229	148789	B3GALNT2	rs6429146	1	1.7905102954342e-05	25.84	3.7092138646974e-07
7925229	148789	B3GALNT2	rs4659520	1	0.00276265046161038	15.5	8.25052538926224e-05
7925229	148789	B3GALNT2	rs6699315	1	0.00377292576419214	14.84	0.000117026897536333
7925229	148789	B3GALNT2	rs6429094	1	0.00455778735934378	14.47	0.00014240962790411
7925229	148789	B3GALNT2	rs7516807	1	0.006295237156099	13.84	0.000199053215193759
7925229	148789	B3GALNT2	rs2789365	1	0.0108508057529024	12.71	0.000363705427761376
7925229	148789	B3GALNT2	rs12745648	1	0.0435122882366977	9.75	0.00179322715185006
8159554	91373	UAP1L1	rs10870177	9	0	63.06	2.00504837161102e-15
8159554	91373	UAP1L1	rs4880201	9	0	53.76	2.26538224200176e-13
8159554	91373	UAP1L1	rs10870180	9	0	50.37	1.27325840975473e-12
8159554	91373	UAP1L1	rs4880215	9	0.000545698024774021	19.12	1.22751799466665e-05
8159554	91373	UAP1L1	rs3750517	9	0.000587264929066315	18.94	1.34894474231705e-05
8159554	91373	UAP1L1	rs4880195	9	0.000587264929066315	18.94	1.34894474231705e-05
8159554	91373	UAP1L1	rs6604	9	0.00141938939475094	16.82	4.10978780994589e-05
8159554	91373	UAP1L1	rs7037849	9	0.0022363747703613	15.97	6.43542517660351e-05
8159554	91373	UAP1L1	rs13631	9	0.00269736842105263	15.55	8.03516478684197e-05
8159554	91373	UAP1L1	rs1138628	9	0.0104924903946909	12.79	0.000348477119246869
8159554	91373	UAP1L1	rs6605	9	0.0104924903946909	12.79	0.000348477119246869
8159554	91373	UAP1L1	rs11145996	9	0.0138487944421741	12.21	0.000475340342531001
8159554	91373	UAP1L1	rs4880091	9	0.0145966440787351	12.11	0.000501521354224128
8159554	91373	UAP1L1	rs1018330	9	0.0149534809111325	12.06	0.000515152920191081
8159554	91373	UAP1L1	rs4880094	9	0.0247333799860042	10.97	0.000925987603280105
8159554	91373	UAP1L1	rs11794201	9	0.0301772486772487	10.53	0.00117452212467932
8159554	91373	UAP1L1	rs4880200	9	0.0344379980873446	10.25	0.00136684600686612
8159554	91373	UAP1L1	rs13301354	9	0.0483125433125433	9.52	0.00203244581844667
8121685	285761	DCBLD1	rs7746536	6	0	62.79	2.2996346759318e-15
8121685	285761	DCBLD1	rs13195478	6	0	51.81	6.11396245173034e-13
8121685	285761	DCBLD1	rs2104064	6	0	51.56	6.94420813908085e-13
8121685	285761	DCBLD1	rs6942067	6	0	50.26	1.34666711469682e-12
8121685	285761	DCBLD1	rs7749229	6	0	40.23	2.25754709505671e-10
8121685	285761	DCBLD1	rs6911915	6	0	38.85	4.57653921535814e-10
8121685	285761	DCBLD1	rs9372480	6	0	37.54	8.9557395031522e-10
8121685	285761	DCBLD1	rs17574630	6	0	36.56	1.48038554254307e-09
8121685	285761	DCBLD1	rs4946260	6	0	32.24	1.36256552986122e-08
8121685	285761	DCBLD1	rs4946259	6	0	31.55	1.94370376543111e-08
8121685	285761	DCBLD1	rs765516	6	7.02247191011236e-06	27.96	1.23849261640415e-07
8121685	285761	DCBLD1	rs9489152	6	6.35727908455181e-06	26.71	2.36394933237016e-07
8121685	285761	DCBLD1	rs10484298	6	6.2266500622665e-06	26.39	2.7898109861991e-07
8121685	285761	DCBLD1	rs2243379	6	0.000134811915633833	22.02	2.69824146134104e-06
8121685	285761	DCBLD1	rs9374658	6	0.000140365801786474	21.75	3.1058986680388e-06
8121685	285761	DCBLD1	rs2273601	6	0.0019538188277087	16.28	5.46376094470769e-05
8121685	285761	DCBLD1	rs3798387	6	0.00343380218798839	15.05	0.000104700256636431
8121685	285761	DCBLD1	rs2243380	6	0.00343380218798839	15.05	0.000104700256636431
8121685	285761	DCBLD1	rs9401003	6	0.00427887174028739	14.59	0.0001336217477007
8121685	285761	DCBLD1	rs9688605	6	0.0131717405691595	12.31	0.000450537972796575
8121685	285761	DCBLD1	rs8088	6	0.0184154956323585	11.61	0.000655981525612037
8121685	285761	DCBLD1	rs9489217	6	0.0217260733289598	11.27	0.000787697288027331
8121685	285761	DCBLD1	rs10457315	6	0.0365806936271441	10.12	0.00146668999658245
8121685	285761	DCBLD1	rs17574500	6	0.0426828098777272	9.79	0.00175463462823115
7953901	160364	CLEC12A	rs7313235	12	0	62.55	2.59765297253807e-15
7953901	160364	CLEC12A	rs12578560	12	0	56.63	5.26031586343444e-14
7953901	160364	CLEC12A	rs7957464	12	0	51.36	7.68893381771399e-13
7953901	160364	CLEC12A	rs17205511	12	0.000184615384615385	21.34	3.84621789795099e-06
7953901	160364	CLEC12A	rs592206	12	0.000306386120339609	20.23	6.86675914658293e-06
7953901	160364	CLEC12A	rs650368	12	0.00032924821657216	20.1	7.34966757877055e-06
7953901	160364	CLEC12A	rs617956	12	0.000486301369863014	19.41	1.0545344016382e-05
7953901	160364	CLEC12A	rs4764179	12	0.00115134370579915	17.37	3.07643718926626e-05
7953901	160364	CLEC12A	rs494312	12	0.00279389490854014	15.47	8.38251973810006e-05
7953901	160364	CLEC12A	rs678208	12	0.00340573219883565	15.07	0.000103596706164995
7953901	160364	CLEC12A	rs560906	12	0.00695207790955549	13.65	0.000220241320452157
7953901	160364	CLEC12A	rs10772223	12	0.0109460043196544	12.69	0.00036761627064854
7953901	160364	CLEC12A	rs684134	12	0.0225219645686303	11.19	0.000822393451581314
7953901	160364	CLEC12A	rs526157	12	0.0246384739462795	10.98	0.000921004299320653
7953901	160364	CLEC12A	rs611819	12	0.0261955176680874	10.84	0.000993307326473602
7953901	160364	CLEC12A	rs1979592	12	0.0297683986993165	10.56	0.00115561195933326
7953901	160364	CLEC12A	rs1060648	12	0.0395640695032848	9.96	0.00159978054466254
7953901	160364	CLEC12A	rs479624	12	0.0428937443879078	9.78	0.00176420314136101
7920971	112770	C1orf85	rs7522860	1	0	62.19	3.11867568858809e-15
7920971	112770	C1orf85	rs2025577	1	0	62.19	3.11867568858809e-15
7920971	112770	C1orf85	rs933489	1	0	53.32	2.8340640820076e-13
7920971	112770	C1orf85	rs10908495	1	0	39.88	2.70054302444896e-10
7920971	112770	C1orf85	rs11264463	1	0	35.74	2.25486418423378e-09
7920971	112770	C1orf85	rs6684514	1	0	35.74	2.25486418423378e-09
7920971	112770	C1orf85	rs12563631	1	0	35.74	2.25486418423378e-09
7920971	112770	C1orf85	rs10908494	1	0	35.74	2.25486418423378e-09
7920971	112770	C1orf85	rs10908496	1	0	35.74	2.25486418423378e-09
7920971	112770	C1orf85	rs11264467	1	0	35.74	2.25486418423378e-09
7920971	112770	C1orf85	rs12127403	1	0	35.74	2.25486418423378e-09
7920971	112770	C1orf85	rs10908498	1	0	35.74	2.25486418423378e-09
7920971	112770	C1orf85	rs10908502	1	0	35.74	2.25486418423378e-09
7920971	112770	C1orf85	rs12141236	1	0	35.74	2.25486418423378e-09
7920971	112770	C1orf85	rs11264475	1	0	35.74	2.25486418423378e-09
7920971	112770	C1orf85	rs12117903	1	0	35.74	2.25486418423378e-09
7920971	112770	C1orf85	rs12022657	1	0	35.74	2.25486418423378e-09
7920971	112770	C1orf85	rs12023438	1	0	35.2	2.97523548748251e-09
7920971	112770	C1orf85	rs11264477	1	0	32.55	1.16165133121448e-08
7920971	112770	C1orf85	rs2075166	1	0	31.09	2.46337212232566e-08
7920971	112770	C1orf85	rs11264462	1	0	31.09	2.46337212232566e-08
7920971	112770	C1orf85	rs2764407	1	5.24658971668416e-05	24.33	8.11650799275379e-07
7920971	112770	C1orf85	rs2248273	1	0.00200627746390458	16.2	5.69941162333185e-05
7920971	112770	C1orf85	rs759330	1	0.00282424101430732	15.45	8.47169431099576e-05
7920971	112770	C1orf85	rs1052067	1	0.0475748971431883	9.55	0.00199949417427538
8008754	5889	RAD51C	rs16943176	17	0	62.15	3.18267025931617e-15
8008754	5889	RAD51C	rs17222691	17	0	62.15	3.18267025931617e-15
8008754	5889	RAD51C	rs17822908	17	0	62.15	3.18267025931617e-15
8008754	5889	RAD51C	rs9303399	17	0	60.05	9.2478002631281e-15
8008754	5889	RAD51C	rs9303401	17	0	59.22	1.40993528215156e-14
8008754	5889	RAD51C	rs12946522	17	0	54.25	1.76537146847816e-13
8008754	5889	RAD51C	rs12936097	17	0.00547139075544696	14.14	0.000169696729464101
8008754	5889	RAD51C	rs368243	17	0.0152209283777317	12.02	0.000526327021975265
8008754	5889	RAD51C	rs302848	17	0.0254068678459938	10.91	0.000956465255614222
8008754	5889	RAD51C	rs405684	17	0.0254068678459938	10.91	0.000956465255614222
8008016	9755	TBKBP1	rs6503804	17	0	61.93	3.55886107283427e-15
8008016	9755	TBKBP1	rs6503807	17	0	61.93	3.55886107283427e-15
8008016	9755	TBKBP1	rs8078309	17	0	61.93	3.55886107283427e-15
8008016	9755	TBKBP1	rs7222225	17	0	52.71	3.86617597833718e-13
8008016	9755	TBKBP1	rs1962307	17	0	52.71	3.86617597833718e-13
8008016	9755	TBKBP1	rs4267364	17	0	50.69	1.08169289517742e-12
8008016	9755	TBKBP1	rs1808192	17	0	39.64	3.05364322462051e-10
8008016	9755	TBKBP1	rs4794001	17	0	39.28	3.67183164740421e-10
8008016	9755	TBKBP1	rs11871606	17	0	39.28	3.67183164740421e-10
8008016	9755	TBKBP1	rs8065669	17	0	36.49	1.53451497184932e-09
8008016	9755	TBKBP1	rs2317826	17	0	36.49	1.53451497184932e-09
8008016	9755	TBKBP1	rs11870935	17	0	36.49	1.53451497184932e-09
8008016	9755	TBKBP1	rs16942199	17	0.00101409269214006	17.64	2.66914980318127e-05
8008016	9755	TBKBP1	rs11650354	17	0.0291641114518064	10.6	0.00113087660052791
8008016	9755	TBKBP1	rs16947058	17	0.0469609270366273	9.58	0.00196708406241201
7915468	374969	CCDC23	rs323719	1	0	61.92	3.57698008971543e-15
7915468	374969	CCDC23	rs33953680	1	0	61.92	3.57698008971543e-15
7915468	374969	CCDC23	rs323720	1	0	53.71	2.32377462421899e-13
7915468	374969	CCDC23	rs11210712	1	0	45.68	1.39237179308258e-11
7915468	374969	CCDC23	rs17385526	1	0	45.68	1.39237179308258e-11
7915468	374969	CCDC23	rs11210721	1	0	45.68	1.39237179308258e-11
7915468	374969	CCDC23	rs1108734	1	0	45.68	1.39237179308258e-11
7915468	374969	CCDC23	rs33950227	1	0	45.68	1.39237179308258e-11
7915468	374969	CCDC23	rs7548008	1	0	30.6	3.17093744941603e-08
7915468	374969	CCDC23	rs6658712	1	0.000154649947753396	21.6	3.35851832932855e-06
7915468	374969	CCDC23	rs12406279	1	0.000213734415198892	20.98	4.64103018375826e-06
7915468	374969	CCDC23	rs9960	1	0.000212891780011827	20.96	4.68973424737054e-06
7915468	374969	CCDC23	rs10890212	1	0.00115487787660596	17.35	3.10898270321606e-05
7915468	374969	CCDC23	rs6685920	1	0.0025241100130968	15.69	7.46176333198714e-05
7915468	374969	CCDC23	rs912075	1	0.00411821601289629	14.68	0.000127390880369128
7915468	374969	CCDC23	rs4660234	1	0.00505882352941176	14.28	0.000157529793295111
7915468	374969	CCDC23	rs17381767	1	0.00510563743172215	14.26	0.000159212618609452
7915468	374969	CCDC23	rs7552138	1	0.00761608154020385	13.45	0.000245006181879507
7915468	374969	CCDC23	rs17381650	1	0.00885813148788927	13.15	0.000287519243401653
7915468	374969	CCDC23	rs1601240	1	0.0307762136560979	10.49	0.0012002237157224
7915468	374969	CCDC23	rs6674019	1	0.0307762136560979	10.49	0.0012002237157224
8105456	133383	SETD9	rs185220	5	0	61.79	3.82109955302084e-15
8105456	133383	SETD9	rs860580	5	0	57.72	3.02214305242427e-14
8105456	133383	SETD9	rs832582	5	0	57.72	3.02214305242427e-14
8105456	133383	SETD9	rs832583	5	0	57.72	3.02214305242427e-14
8105456	133383	SETD9	rs832403	5	0	57.64	3.14759128629149e-14
8105456	133383	SETD9	rs2662027	5	0	56.07	6.99361493014254e-14
8105456	133383	SETD9	rs252895	5	0	55.91	7.58656871673477e-14
8105456	133383	SETD9	rs832575	5	0	53.02	3.30169369482839e-13
8105456	133383	SETD9	rs7703149	5	0	51.58	6.87382637278089e-13
8105456	133383	SETD9	rs2591968	5	0	41.73	1.0478869952976e-10
8105456	133383	SETD9	rs832402	5	0	39.04	4.15210486696162e-10
8105456	133383	SETD9	rs2257505	5	0	38.78	4.74363346570998e-10
8105456	133383	SETD9	rs832573	5	0	30.75	2.93503841325872e-08
8105456	133383	SETD9	rs702689	5	0	30.75	2.93503841325872e-08
8105456	133383	SETD9	rs96844	5	0	29.03	7.12660620626496e-08
8105456	133383	SETD9	rs33320	5	0	28.93	7.50416305629547e-08
8105456	133383	SETD9	rs252894	5	0.000184464029514245	21.32	3.88655419024484e-06
8105456	133383	SETD9	rs331497	5	0.00025885039969547	20.58	5.71904778628307e-06
8105456	133383	SETD9	rs832577	5	0.000378924575965355	19.93	8.03298727175973e-06
8105456	133383	SETD9	rs11960484	5	0.000525334689035757	19.26	1.14071320524866e-05
8105456	133383	SETD9	rs252906	5	0.000525334689035757	19.26	1.14071320524866e-05
8105456	133383	SETD9	rs252925	5	0.000563940952065019	19	1.3071845366763e-05
8105456	133383	SETD9	rs832540	5	0.000604278948227993	18.89	1.38476670978214e-05
8105456	133383	SETD9	rs832576	5	0.000805431260607931	18.32	1.86736416969912e-05
8105456	133383	SETD9	rs6895442	5	0.00114423622941511	17.39	3.04423405346557e-05
8105456	133383	SETD9	rs1445998	5	0.00114423622941511	17.39	3.04423405346557e-05
8105456	133383	SETD9	rs6870905	5	0.00211169284467714	16.11	5.97676088690851e-05
8105456	133383	SETD9	rs6890927	5	0.00977967306325515	12.94	0.000321635010872824
8105456	133383	SETD9	rs4624740	5	0.0299237653297978	10.55	0.00116188087415646
8105456	133383	SETD9	rs33330	5	0.0390160902533753	9.99	0.00157392604423988
8100179	152518	NFXL1	rs1062858	4	0	61.54	4.33839444657336e-15
8100179	152518	NFXL1	rs17573709	4	0	59.94	9.7793612626737e-15
8100179	152518	NFXL1	rs1440221	4	0	51.43	7.41960161894277e-13
8100179	152518	NFXL1	rs1012844	4	0	50.77	1.03848946634051e-12
8100179	152518	NFXL1	rs17654757	4	0	35.51	2.53744540203607e-09
8100179	152518	NFXL1	rs4591570	4	6.80966973101805e-06	27.59	1.49952011630713e-07
8100179	152518	NFXL1	rs167692	4	0.00137340223007887	16.95	3.83773198237051e-05
8100179	152518	NFXL1	rs2033895	4	0.00164294109964738	16.58	4.66402886979392e-05
8100179	152518	NFXL1	rs2289433	4	0.00184721512519162	16.34	5.29347402001487e-05
8100179	152518	NFXL1	rs893864	4	0.00211234275750405	16.1	6.00840361355688e-05
8100179	152518	NFXL1	rs893863	4	0.00211234275750405	16.1	6.00840361355688e-05
8100179	152518	NFXL1	rs10025104	4	0.00221155030168698	16.01	6.30087952356456e-05
8100179	152518	NFXL1	rs2053404	4	0.00221155030168698	16.01	6.30087952356456e-05
8100179	152518	NFXL1	rs6818556	4	0.00221155030168698	16.01	6.30087952356456e-05
8100179	152518	NFXL1	rs4695306	4	0.00221155030168698	16.01	6.30087952356456e-05
8100179	152518	NFXL1	rs4695309	4	0.00276265046161038	15.5	8.25052538926224e-05
8100179	152518	NFXL1	rs6833320	4	0.00276265046161038	15.5	8.25052538926224e-05
8100179	152518	NFXL1	rs9291318	4	0.00406162464985994	14.7	0.000126046450120814
8100179	152518	NFXL1	rs12645164	4	0.00885813148788927	13.15	0.000287519243401653
8100179	152518	NFXL1	rs1866688	4	0.0095844480114143	12.98	0.000314835967711377
8100179	152518	NFXL1	rs28642966	4	0.0106506401881369	12.76	0.000354110896172844
8100179	152518	NFXL1	rs4475122	4	0.0233703862049309	11.1	0.000863277193872524
8100179	152518	NFXL1	rs11932474	4	0.0297683986993165	10.56	0.00115561195933326
8100179	152518	NFXL1	rs4695317	4	0.0303440533579872	10.52	0.00118089484491377
7992293	79652	TMEM204	rs3784828	16	0	61.14	5.31570852822961e-15
7992293	79652	TMEM204	rs1016499	16	0	49.16	2.35912625240912e-12
7992293	79652	TMEM204	rs10903010	16	0	49.16	2.35912625240912e-12
7992293	79652	TMEM204	rs9932984	16	0	39.43	3.40032601009013e-10
7992293	79652	TMEM204	rs1057610	16	0	39.43	3.40032601009013e-10
7992293	79652	TMEM204	rs2294625	16	0	35.35	2.75468567743481e-09
7992293	79652	TMEM204	rs2235646	16	0	30.28	3.73962114661091e-08
7992293	79652	TMEM204	rs9927202	16	6.49561545956479e-06	26.89	2.15370358016399e-07
7992293	79652	TMEM204	rs17135416	16	6.49561545956479e-06	26.89	2.15370358016399e-07
7992293	79652	TMEM204	rs11648609	16	2.32153221125943e-05	25.54	4.33305967071969e-07
7992293	79652	TMEM204	rs2745111	16	3.75435773665862e-05	24.57	7.16587037054773e-07
7992293	79652	TMEM204	rs2235638	16	0.000543423903983997	19.08	1.25351654466604e-05
7992293	79652	TMEM204	rs2235637	16	0.000899880810488677	17.93	2.29179991890723e-05
7992293	79652	TMEM204	rs3784819	16	0.00193646759847522	16.29	5.43500193823572e-05
7992293	79652	TMEM204	rs11643058	16	0.00326829818427879	15.14	9.98256408034632e-05
7992293	79652	TMEM204	rs3743511	16	0.00549430431244915	14.13	0.000170601183355712
7992293	79652	TMEM204	rs2667666	16	0.0056831703136029	14.06	0.000177069791622873
7992293	79652	TMEM204	rs2235641	16	0.00789049315582224	13.39	0.000252969390050478
7992293	79652	TMEM204	rs2745103	16	0.00930894675195964	13.05	0.000303284407545946
7992293	79652	TMEM204	rs2667675	16	0.00930894675195964	13.05	0.000303284407545946
7992293	79652	TMEM204	rs11865609	16	0.011322696860525	12.63	0.000379605176686869
7992293	79652	TMEM204	rs9940288	16	0.011322696860525	12.63	0.000379605176686869
7992293	79652	TMEM204	rs12926146	16	0.011322696860525	12.63	0.000379605176686869
7992293	79652	TMEM204	rs2745101	16	0.0129657920956493	12.34	0.000443355021455444
7992293	79652	TMEM204	rs2248128	16	0.0185222272796237	11.6	0.000659518193691038
7992293	79652	TMEM204	rs9922740	16	0.0212876732419154	11.31	0.000770907723704568
7992293	79652	TMEM204	rs2745106	16	0.0313790169513712	10.45	0.00122649455349037
7992293	79652	TMEM204	rs1040499	16	0.0364198382343721	10.13	0.00145875407641659
7992293	79652	TMEM204	rs13332134	16	0.0420965218437838	9.82	0.00172624342143333
7992293	79652	TMEM204	rs3169425	16	0.0420965218437838	9.82	0.00172624342143333
8180377	439921	MXRA7	rs1005645	17	0	60.94	5.88410611593787e-15
8180377	439921	MXRA7	rs2240773	17	0	60.94	5.88410611593787e-15
8180377	439921	MXRA7	rs9910053	17	0	51.44	7.38190409498547e-13
8180377	439921	MXRA7	rs1014390	17	0	42.59	6.75036119709957e-11
8180377	439921	MXRA7	rs237057	17	0	40.4	2.06941101301254e-10
8180377	439921	MXRA7	rs11077850	17	0	29.06	7.01709504531386e-08
8180377	439921	MXRA7	rs9897045	17	0	29.06	7.01709504531386e-08
8180377	439921	MXRA7	rs2286593	17	6.36334712058543e-06	26.72	2.35174695581866e-07
8180377	439921	MXRA7	rs11868472	17	6.16016427104723e-05	24.08	9.24151719586165e-07
8180377	439921	MXRA7	rs7215451	17	6.16016427104723e-05	24.08	9.24151719586165e-07
8180377	439921	MXRA7	rs9898576	17	6.50976464697046e-05	23.77	1.08561408616201e-06
8180377	439921	MXRA7	rs2240775	17	0.000114562679004186	22.18	2.48246360050345e-06
8180377	439921	MXRA7	rs2240774	17	0.000114562679004186	22.18	2.48246360050345e-06
8180377	439921	MXRA7	rs2286585	17	0.000114562679004186	22.18	2.48246360050345e-06
8180377	439921	MXRA7	rs7211963	17	0.00012253829321663	22.09	2.60161490783456e-06
8180377	439921	MXRA7	rs1476788	17	0.00012253829321663	22.09	2.60161490783456e-06
8180377	439921	MXRA7	rs3744061	17	0.000187449062754686	21.27	3.98926193628944e-06
8180377	439921	MXRA7	rs7214860	17	0.000215306322176551	20.9	4.83894595567862e-06
8180377	439921	MXRA7	rs2429452	17	0.000486884964855135	19.42	1.04902723537853e-05
8180377	439921	MXRA7	rs12937733	17	0.000570102751077229	18.99	1.31405330832853e-05
8180377	439921	MXRA7	rs2240769	17	0.000728238787310517	18.48	1.716966425498e-05
8180377	439921	MXRA7	rs9913445	17	0.00142360181964142	16.81	4.13150138250935e-05
8180377	439921	MXRA7	rs12450896	17	0.0021382556987116	16.07	6.10434633698428e-05
8180377	439921	MXRA7	rs8067445	17	0.00228238436323904	15.89	6.7132490400422e-05
8180377	439921	MXRA7	rs2079778	17	0.00334681951000225	15.1	0.000101963288686342
8180377	439921	MXRA7	rs9915915	17	0.00334681951000225	15.1	0.000101963288686342
8180377	439921	MXRA7	rs717571	17	0.0052986906710311	14.19	0.000165246379252446
8180377	439921	MXRA7	rs8073763	17	0.00632522407170294	13.83	0.000200115372719061
8180377	439921	MXRA7	rs2532443	17	0.00645990774364511	13.79	0.000204421414313996
8180377	439921	MXRA7	rs4633757	17	0.0164057608015028	11.86	0.000573525442794884
8180377	439921	MXRA7	rs12951774	17	0.0239649692774913	11.04	0.000891668617862335
8180377	439921	MXRA7	rs2410996	17	0.0289563009488173	10.62	0.00111871047363289
7987526	90416	C15orf57	rs1044474	15	0	60.89	6.03546414138696e-15
7987526	90416	C15orf57	rs10518697	15	0	60.26	8.31194756144243e-15
7987526	90416	C15orf57	rs7165509	15	0	60.26	8.31194756144243e-15
7987526	90416	C15orf57	rs11630273	15	0	60.08	9.10791377652876e-15
7987526	90416	C15orf57	rs2289326	15	0	38.08	6.79025968687626e-10
7987526	90416	C15orf57	rs603104	15	0	35.07	3.18063344332128e-09
7987526	90416	C15orf57	rs6582	15	0	33.78	6.17100281717535e-09
7987526	90416	C15orf57	rs16970851	15	0	33.34	7.73746646509288e-09
7987526	90416	C15orf57	rs3751653	15	0	33.34	7.73746646509288e-09
7987526	90416	C15orf57	rs11858113	15	0	33.34	7.73746646509288e-09
7987526	90416	C15orf57	rs11855334	15	0	33.34	7.73746646509288e-09
7987526	90416	C15orf57	rs8041534	15	0	33.34	7.73746646509288e-09
7987526	90416	C15orf57	rs2412544	15	0	33.34	7.73746646509288e-09
7987526	90416	C15orf57	rs11070275	15	0	32.26	1.3486121759968e-08
7987526	90416	C15orf57	rs8026605	15	0	31.53	1.96382650780792e-08
7987526	90416	C15orf57	rs3803357	15	0	29.97	4.38782640070027e-08
7987526	90416	C15orf57	rs1869302	15	0	29.88	4.59629638079417e-08
7987526	90416	C15orf57	rs7494968	15	0	29.88	4.59629638079417e-08
7987526	90416	C15orf57	rs6492947	15	7.2020165646381e-06	28.39	9.91762771121505e-08
7987526	90416	C15orf57	rs9972363	15	0.000309620346479912	20.2	6.97529356316554e-06
7987526	90416	C15orf57	rs9672313	15	0.00221155030168698	16.01	6.30087952356456e-05
7987526	90416	C15orf57	rs8025458	15	0.00290177021867407	15.39	8.74498653670147e-05
7987526	90416	C15orf57	rs9806410	15	0.00290177021867407	15.39	8.74498653670147e-05
7987526	90416	C15orf57	rs12908114	15	0.00290177021867407	15.39	8.74498653670147e-05
7987526	90416	C15orf57	rs11070279	15	0.00290177021867407	15.39	8.74498653670147e-05
7987526	90416	C15orf57	rs999197	15	0.00418957954423879	14.64	0.000130123208455477
7987526	90416	C15orf57	rs11857247	15	0.0134802631578947	12.26	0.000462771508967134
7987526	90416	C15orf57	rs2290379	15	0.0172572402044293	11.76	0.00060517226253804
7987526	90416	C15orf57	rs1530942	15	0.0172572402044293	11.76	0.00060517226253804
7987526	90416	C15orf57	rs3803354	15	0.0172572402044293	11.76	0.00060517226253804
7987526	90416	C15orf57	rs10518696	15	0.0172572402044293	11.76	0.00060517226253804
7987526	90416	C15orf57	rs582736	15	0.0257294759373058	10.88	0.000972082465064985
7987526	90416	C15orf57	rs667623	15	0.0257294759373058	10.88	0.000972082465064985
7987526	90416	C15orf57	rs733299	15	0.0435122882366977	9.75	0.00179322715185006
8059158	79411	GLB1L	rs35328001	2	0	60.82	6.2539319928977e-15
8059158	79411	GLB1L	rs8447	2	0	41.37	1.2597594779487e-10
8059158	79411	GLB1L	rs4674367	2	0	34.86	3.54285200294979e-09
8059158	79411	GLB1L	rs13027600	2	0.000154908938664434	21.63	3.3063963905465e-06
8059158	79411	GLB1L	rs6436140	2	0.000154908938664434	21.63	3.3063963905465e-06
8059158	79411	GLB1L	rs1983298	2	0.000215770890545312	20.92	4.78868667925341e-06
8059158	79411	GLB1L	rs2292606	2	0.000215770890545312	20.92	4.78868667925341e-06
8059158	79411	GLB1L	rs3210652	2	0.000771864301276066	18.41	1.78120748316976e-05
8059158	79411	GLB1L	rs7591986	2	0.000898274836406901	17.92	2.30387296049618e-05
8059158	79411	GLB1L	rs1043160	2	0.00572204890812116	14.04	0.000178962942637896
8059158	79411	GLB1L	rs6436121	2	0.0087850296668188	13.17	0.000284466737292217
8059158	79411	GLB1L	rs11236	2	0.00995227152200813	12.9	0.000328582133037674
8059158	79411	GLB1L	rs1127102	2	0.00995227152200813	12.9	0.000328582133037674
8059158	79411	GLB1L	rs1127101	2	0.00995227152200813	12.9	0.000328582133037674
8059158	79411	GLB1L	rs6436123	2	0.00995227152200813	12.9	0.000328582133037674
8059158	79411	GLB1L	rs10170244	2	0.00995227152200813	12.9	0.000328582133037674
8059158	79411	GLB1L	rs13419988	2	0.0118789214855011	12.53	0.000400469809284976
8059158	79411	GLB1L	rs3731900	2	0.0189441930618401	11.55	0.000677492567665972
8059158	79411	GLB1L	rs7017	2	0.0189441930618401	11.55	0.000677492567665972
8059158	79411	GLB1L	rs13029742	2	0.0328043899289864	10.35	0.00129474685217264
8015412	3728	JUP	rs7216371	17	0	60.58	7.06481607937586e-15
8015412	3728	JUP	rs1436441	17	0	36.54	1.49565299677271e-09
8015412	3728	JUP	rs4796712	17	0	36.54	1.49565299677271e-09
8015412	3728	JUP	rs9905601	17	5.32623169107856e-05	24.5	7.43098372341413e-07
8015412	3728	JUP	rs12452032	17	5.70835495588998e-05	24.2	8.6832280854547e-07
8015412	3728	JUP	rs4796616	17	6.06826801517067e-05	23.89	1.020002355674e-06
8015412	3728	JUP	rs7212972	17	0.00295724328685029	15.35	8.93209278983788e-05
8015412	3728	JUP	rs1046404	17	0.00295724328685029	15.35	8.93209278983788e-05
7934920	3988	LIPA	rs1412444	10	0	59.85	1.02369351064795e-14
7934920	3988	LIPA	rs1051338	10	0	56.72	5.02498716099069e-14
7934920	3988	LIPA	rs2250781	10	0	44.56	2.46680316277661e-11
7934920	3988	LIPA	rs1041389	10	0	31.16	2.37612136383624e-08
7934920	3988	LIPA	rs885561	10	0	30.19	3.9172403613465e-08
7934920	3988	LIPA	rs11203042	10	6.32111251580278e-06	26.64	2.45116151623772e-07
7934920	3988	LIPA	rs7922269	10	0.00200251889168766	16.22	5.63955753341649e-05
7934920	3988	LIPA	rs2841012	10	0.0278966889203588	10.7	0.00107135534607033
7934920	3988	LIPA	rs7068816	10	0.0339063099961602	10.28	0.00134479946913223
7982712	90417	KNSTRN	rs17671250	15	0	59.81	1.04471186046165e-14
7982712	90417	KNSTRN	rs7164132	15	0	58.62	1.91262326411979e-14
7982712	90417	KNSTRN	rs7169404	15	0	57.57	3.26162523336325e-14
7982712	90417	KNSTRN	rs7169262	15	0	57.57	3.26162523336325e-14
7982712	90417	KNSTRN	rs7166991	15	0	53.97	2.03574253038624e-13
7982712	90417	KNSTRN	rs2034650	15	7.14030703320243e-06	28.23	1.07721947592859e-07
7982712	90417	KNSTRN	rs1898882	15	3.76952073236403e-05	24.61	7.01865674768852e-07
7982712	90417	KNSTRN	rs4334271	15	0.000215096594303924	21.03	4.52147913385146e-06
7982712	90417	KNSTRN	rs1453184	15	0.00046767537826685	19.44	1.03809938400423e-05
7982712	90417	KNSTRN	rs2289332	15	0.00603747259318318	13.93	0.00018974572293276
7982712	90417	KNSTRN	rs7176592	15	0.00621862028068788	13.86	0.00019694590733498
7982712	90417	KNSTRN	rs11541643	15	0.00621862028068788	13.86	0.00019694590733498
7982712	90417	KNSTRN	rs16970653	15	0.0118162520166426	12.54	0.000398332301207575
7982712	90417	KNSTRN	rs2289330	15	0.016344676180022	11.87	0.00057045412526219
7982712	90417	KNSTRN	rs12914315	15	0.016344676180022	11.87	0.00057045412526219
7982712	90417	KNSTRN	rs8034416	15	0.0180961098398169	11.65	0.000642025349825136
7982712	90417	KNSTRN	rs11070272	15	0.0239649692774913	11.04	0.000891668617862335
7982712	90417	KNSTRN	rs1992272	15	0.0284119423012412	10.66	0.00109477393273953
7895739	7705	ZNF146	rs2287897	19	0	59.56	1.18621849961719e-14
7895739	7705	ZNF146	rs8102020	19	0	59.56	1.18621849961719e-14
7895739	7705	ZNF146	rs2070132	19	0	59.56	1.18621849961719e-14
7895739	7705	ZNF146	rs7253462	19	0	51.77	6.239796746241e-13
7895739	7705	ZNF146	rs2972527	19	0	48.22	3.80982594227407e-12
7895739	7705	ZNF146	rs2112971	19	0	37.78	7.91894905554287e-10
7895739	7705	ZNF146	rs4805162	19	0	37.78	7.91894905554287e-10
7895739	7705	ZNF146	rs2432055	19	0.000122753178430513	22.11	2.57465043810707e-06
7895739	7705	ZNF146	rs2967490	19	0.000421985815602837	19.75	8.82616942133937e-06
7895739	7705	ZNF146	rs1129376	19	0.000421985815602837	19.75	8.82616942133937e-06
7895739	7705	ZNF146	rs11665903	19	0.0012071138496009	17.23	3.31165358180971e-05
7895739	7705	ZNF146	rs10418139	19	0.0364198382343721	10.13	0.00145875407641659
8020930	55250	ELP2	rs1785928	18	0	59.43	1.26722449618132e-14
8020930	55250	ELP2	rs4267398	18	0	54.66	1.43293327229926e-13
8020930	55250	ELP2	rs7242481	18	0	53.81	2.20845805049362e-13
8020930	55250	ELP2	rs8299	18	0	53.6	2.45759408429572e-13
8020930	55250	ELP2	rs1785919	18	0	43.72	3.78880022662736e-11
8020930	55250	ELP2	rs1050631	18	0	43.72	3.78880022662736e-11
8020930	55250	ELP2	rs1107840	18	0	43.72	3.78880022662736e-11
8020930	55250	ELP2	rs1539824	18	0	38.91	4.43801343164618e-10
8020930	55250	ELP2	rs1540043	18	0	28.75	8.23499205312699e-08
8020930	55250	ELP2	rs17672308	18	0.000134811915633833	22.02	2.69824146134104e-06
8020930	55250	ELP2	rs579596	18	0.000214885719867162	20.89	4.8642737737025e-06
8020930	55250	ELP2	rs12968309	18	0.00753793626707132	13.48	0.000241119801670391
8020930	55250	ELP2	rs4799847	18	0.00808824904178742	13.35	0.000258422624686341
8020930	55250	ELP2	rs12454940	18	0.00808824904178742	13.35	0.000258422624686341
8020930	55250	ELP2	rs17672258	18	0.0192229653565792	11.52	0.000688513896645078
8020930	55250	ELP2	rs16967408	18	0.0325890428700946	10.37	0.0012807954783069
8020930	55250	ELP2	rs3826607	18	0.0423031614376728	9.81	0.00173565506134093
8143790	28959	TMEM176B	rs7806458	7	0	59.34	1.32652565760158e-14
8143790	28959	TMEM176B	rs3173833	7	0	37.8	7.83817734335519e-10
8143790	28959	TMEM176B	rs10265670	7	0	36.35	1.64879210835252e-09
8143790	28959	TMEM176B	rs4725363	7	0	36.35	1.64879210835252e-09
8143790	28959	TMEM176B	rs12669824	7	0	36.17	1.80833031160727e-09
8143790	28959	TMEM176B	rs17173596	7	0	35.95	2.02446374786103e-09
8143790	28959	TMEM176B	rs2302479	7	0	35.86	2.12017041498626e-09
8143790	28959	TMEM176B	rs4725360	7	0	34.99	3.31402944421672e-09
8143790	28959	TMEM176B	rs10266177	7	6.29722921914358e-06	26.56	2.55478874336196e-07
8143790	28959	TMEM176B	rs2072443	7	6.49675162418791e-05	23.74	1.10266805756094e-06
8143790	28959	TMEM176B	rs9657886	7	9.15122397620682e-05	22.64	1.95374423974195e-06
8143790	28959	TMEM176B	rs759011	7	9.15122397620682e-05	22.64	1.95374423974195e-06
8143790	28959	TMEM176B	rs1046355	7	9.15122397620682e-05	22.64	1.95374423974195e-06
8143790	28959	TMEM176B	rs10281675	7	0.000546211490424646	19.07	1.26010213444802e-05
8143790	28959	TMEM176B	rs1860870	7	0.00442348452734209	14.54	0.000137215004729985
8143790	28959	TMEM176B	rs28505524	7	0.0191242852843816	11.53	0.000684820140778964
8143790	28959	TMEM176B	rs28418764	7	0.0191242852843816	11.53	0.000684820140778964
8143790	28959	TMEM176B	rs4326309	7	0.0426828098777272	9.79	0.00175463462823115
7936529	57698	KIAA1598	rs10787735	10	0	59.09	1.50622762461899e-14
7936529	57698	KIAA1598	rs10218905	10	0	59.09	1.50622762461899e-14
7936529	57698	KIAA1598	rs12769006	10	0	59.09	1.50622762461899e-14
7936529	57698	KIAA1598	rs10510025	10	0	58.42	2.11727651378434e-14
7936529	57698	KIAA1598	rs740600	10	0	58.42	2.11727651378434e-14
7936529	57698	KIAA1598	rs719012	10	0	58.11	2.47863133332537e-14
7936529	57698	KIAA1598	rs7902527	10	0	52.4	4.52723945180873e-13
7936529	57698	KIAA1598	rs10886017	10	0	51.91	5.81037422393174e-13
7936529	57698	KIAA1598	rs2257791	10	0	51.75	6.30368244032083e-13
7936529	57698	KIAA1598	rs2170862	10	0	45.15	1.82505704821541e-11
7936529	57698	KIAA1598	rs9421246	10	0	34.57	4.11194895732136e-09
7936529	57698	KIAA1598	rs1681752	10	0	34.57	4.11194895732136e-09
7936529	57698	KIAA1598	rs879255	10	0	34.21	4.94740685343638e-09
7936529	57698	KIAA1598	rs10886031	10	0	29.05	7.05341012698607e-08
7936529	57698	KIAA1598	rs1898354	10	0	29.05	7.05341012698607e-08
7936529	57698	KIAA1598	rs6585429	10	0	29.05	7.05341012698607e-08
7936529	57698	KIAA1598	rs1871345	10	0	29.05	7.05341012698607e-08
7936529	57698	KIAA1598	rs12244454	10	7.23850886717336e-06	28.44	9.66476805911425e-08
7936529	57698	KIAA1598	rs10787751	10	6.3351282863478e-06	26.66	2.42591976766892e-07
7936529	57698	KIAA1598	rs7078160	10	6.3351282863478e-06	26.66	2.42591976766892e-07
7936529	57698	KIAA1598	rs4752028	10	6.3351282863478e-06	26.66	2.42591976766892e-07
7936529	57698	KIAA1598	rs2531687	10	0.000933372468447314	17.78	2.47976256569151e-05
7936529	57698	KIAA1598	rs17095303	10	0.00123115577889447	17.19	3.38212025328724e-05
7936529	57698	KIAA1598	rs11197835	10	0.00483282991355067	14.38	0.000149380513661162
7936529	57698	KIAA1598	rs1614092	10	0.0168317757009346	11.81	0.000589134325084672
7936529	57698	KIAA1598	rs740363	10	0.0173930501930502	11.74	0.000611710236759771
7936529	57698	KIAA1598	rs10886014	10	0.0194822297044519	11.49	0.000699716368809163
7936529	57698	KIAA1598	rs1626678	10	0.0230896867400944	11.13	0.000849425913926046
7936529	57698	KIAA1598	rs1637556	10	0.035630718748028	10.18	0.0014197218125951
8058147	53938	PPIL3	rs7606251	2	0	58.67	1.86463043691524e-14
8058147	53938	PPIL3	rs11894842	2	0	58.21	2.35578529174327e-14
8058147	53938	PPIL3	rs4381763	2	0	45.63	1.42837079270942e-11
8058147	53938	PPIL3	rs13384245	2	0	42.89	5.7905898680506e-11
8058147	53938	PPIL3	rs10204787	2	0	42.89	5.7905898680506e-11
8058147	53938	PPIL3	rs7562391	2	0	29.79	4.81469045144357e-08
8058147	53938	PPIL3	rs17467707	2	0.00132878581173261	16.98	3.77756530348276e-05
8058147	53938	PPIL3	rs4035021	2	0.0153439910920226	12	0.00053200550513925
8137264	55365	TMEM176A	rs7806458	7	0	58.63	1.90292682878766e-14
8137264	55365	TMEM176A	rs3173833	7	0	36.1	1.87446845040654e-09
8137264	55365	TMEM176A	rs2302479	7	0	34.17	5.05015263943455e-09
8137264	55365	TMEM176A	rs12669824	7	0	33.45	7.31197771808127e-09
8137264	55365	TMEM176A	rs17173596	7	0	32.56	1.15568958796992e-08
8137264	55365	TMEM176A	rs10265670	7	0	32.44	1.22929904874622e-08
8137264	55365	TMEM176A	rs4725363	7	0	32.44	1.22929904874622e-08
8137264	55365	TMEM176A	rs4725360	7	0	30.6	3.17093744941603e-08
8137264	55365	TMEM176A	rs10266177	7	7.27008360596147e-06	28.5	9.36984880761076e-08
8137264	55365	TMEM176A	rs2072443	7	5.28820729772607e-05	24.42	7.7460353874846e-07
8137264	55365	TMEM176A	rs9657886	7	6.07594936708861e-05	23.91	1.00946033113607e-06
8137264	55365	TMEM176A	rs759011	7	6.07594936708861e-05	23.91	1.00946033113607e-06
8137264	55365	TMEM176A	rs1046355	7	6.07594936708861e-05	23.91	1.00946033113607e-06
8137264	55365	TMEM176A	rs10281675	7	0.00107230127928705	17.52	2.84301256170436e-05
8137264	55365	TMEM176A	rs1860870	7	0.00389057750759878	14.78	0.000120810032686111
8137264	55365	TMEM176A	rs28505524	7	0.0173930501930502	11.74	0.000611710236759771
8137264	55365	TMEM176A	rs28418764	7	0.0173930501930502	11.74	0.000611710236759771
8137264	55365	TMEM176A	rs11772925	7	0.0345978987583572	10.24	0.0013742758758317
8137264	55365	TMEM176A	rs6965571	7	0.0401492263470124	9.93	0.00162606534178863
8137264	55365	TMEM176A	rs11973400	7	0.0401492263470124	9.93	0.00162606534178863
8137264	55365	TMEM176A	rs4326309	7	0.0495793991416309	9.46	0.00210001072088634
7909318	722	C4BPA	rs3813948	1	0	58.62	1.91262326411979e-14
7909318	722	C4BPA	rs11120211	1	0	58.62	1.91262326411979e-14
7909318	722	C4BPA	rs17020983	1	0	58.62	1.91262326411979e-14
7909318	722	C4BPA	rs11120218	1	0	32	1.541725790028e-08
7909318	722	C4BPA	rs2808470	1	0.00171006607073455	16.49	4.89073450926998e-05
7894341	23326	USP22	rs2291037	17	0	58.25	2.30836979391342e-14
7894341	23326	USP22	rs899335	17	0	51.64	6.66693507848451e-13
7894341	23326	USP22	rs1044414	17	0	51.64	6.66693507848451e-13
7894341	23326	USP22	rs3612	17	0	51.64	6.66693507848451e-13
7894341	23326	USP22	rs961004	17	0	50.58	1.14404968684405e-12
7894341	23326	USP22	rs7223388	17	0	46.33	9.99222578311326e-12
7894341	23326	USP22	rs7209129	17	0.000121845082680592	22.03	2.6842202795043e-06
7894341	23326	USP22	rs11867648	17	0.00021551724137931	20.91	4.81375048902029e-06
7894341	23326	USP22	rs9911289	17	0.000454782155875716	19.56	9.74890933390823e-06
7894341	23326	USP22	rs4985959	17	0.000543423903983997	19.08	1.25351654466604e-05
7894341	23326	USP22	rs11656064	17	0.00107230127928705	17.52	2.84301256170436e-05
7894341	23326	USP22	rs11204328	17	0.00266713747645951	15.57	7.95061232433368e-05
7894341	23326	USP22	rs1045162	17	0.0108944636678201	12.7	0.000365655575738477
7894341	23326	USP22	rs4985940	17	0.0359657516998237	10.16	0.00143520621190949
7894341	23326	USP22	rs12452369	17	0.0430863976083707	9.77	0.00177382453452118
7894341	23326	USP22	rs4985811	17	0.0498079780546348	9.45	0.0021114910066706
8089372	57650	KIAA1524	rs11709183	3	0	58.24	2.32013339151438e-14
8089372	57650	KIAA1524	rs2060986	3	0	29.71	5.01753210701557e-08
8089372	57650	KIAA1524	rs9816505	3	0	29.71	5.01753210701557e-08
8089372	57650	KIAA1524	rs6437789	3	0	29.71	5.01753210701557e-08
8089372	57650	KIAA1524	rs1454196	3	0.00165405687451083	16.56	4.71347713643552e-05
8089372	57650	KIAA1524	rs9868484	3	0.0296132890365449	10.57	0.00114937726358784
8073578	91689	SMDT1	rs13057094	22	0	57.8	2.90169721256288e-14
8073578	91689	SMDT1	rs133382	22	0	57.8	2.90169721256288e-14
8073578	91689	SMDT1	rs4147640	22	0	57.8	2.90169721256288e-14
8073578	91689	SMDT1	rs1801311	22	0	57.8	2.90169721256288e-14
8073578	91689	SMDT1	rs4147638	22	0	57.8	2.90169721256288e-14
8073578	91689	SMDT1	rs6002616	22	0	57.8	2.90169721256288e-14
8073578	91689	SMDT1	rs11090076	22	0	57.8	2.90169721256288e-14
8073578	91689	SMDT1	rs764481	22	0	57.8	2.90169721256288e-14
8073578	91689	SMDT1	rs6002609	22	0	56.95	4.47034298128384e-14
8073578	91689	SMDT1	rs28624811	22	0	55.82	7.94194631500759e-14
8073578	91689	SMDT1	rs133380	22	0	54.77	1.35493319124483e-13
8073578	91689	SMDT1	rs5758566	22	0	51.12	8.68884893014443e-13
8073578	91689	SMDT1	rs133368	22	0	51.12	8.68884893014443e-13
8073578	91689	SMDT1	rs133369	22	0	51.12	8.68884893014443e-13
8073578	91689	SMDT1	rs133299	22	0	42.93	5.67339454566943e-11
8073578	91689	SMDT1	rs133302	22	0	42.93	5.67339454566943e-11
8073578	91689	SMDT1	rs133337	22	0	42.93	5.67339454566943e-11
8073578	91689	SMDT1	rs6519313	22	0	39.12	3.98540352726935e-10
8073578	91689	SMDT1	rs133367	22	0	36.89	1.24985358723828e-09
8073578	91689	SMDT1	rs133295	22	0	30.45	3.42583328360922e-08
8073578	91689	SMDT1	rs5751194	22	0	29.13	6.76808107157374e-08
8073578	91689	SMDT1	rs133335	22	2.33168172544448e-05	25.56	4.28837746924832e-07
8073578	91689	SMDT1	rs7245	22	5.29941706412295e-05	24.45	7.62635120947201e-07
8073578	91689	SMDT1	rs2284087	22	5.29941706412295e-05	24.45	7.62635120947201e-07
8073578	91689	SMDT1	rs5758589	22	5.29941706412295e-05	24.45	7.62635120947201e-07
8073578	91689	SMDT1	rs1063392	22	5.67302733367715e-05	24.14	8.95801237216376e-07
8073578	91689	SMDT1	rs28670611	22	0.000221144519883608	20.81	5.07174552786289e-06
7906527	480	ATP1A4	rs10797062	1	0	57.71	3.03754633110143e-14
7906527	480	ATP1A4	rs1891265	1	3.30943188086045e-05	24.88	6.10121261154282e-07
7906527	480	ATP1A4	rs4656889	1	6.47894343384002e-05	23.72	1.11418637746677e-06
7906527	480	ATP1A4	rs11265352	1	0.0235689422462172	11.08	0.000872638006804044
8112902	1719	DHFR	rs1677703	5	0	57.67	3.09994896960067e-14
8112902	1719	DHFR	rs1650666	5	0	57.67	3.09994896960067e-14
8112902	1719	DHFR	rs836794	5	0	57.65	3.13162966479938e-14
8112902	1719	DHFR	rs1222809	5	0	56.74	4.97413931436409e-14
8112902	1719	DHFR	rs863215	5	0	56.74	4.97413931436409e-14
8112902	1719	DHFR	rs1478834	5	0	56.74	4.97413931436409e-14
8112902	1719	DHFR	rs1382539	5	0	56.74	4.97413931436409e-14
8112902	1719	DHFR	rs863214	5	0	54.19	1.82010772075089e-13
8112902	1719	DHFR	rs181747	5	0	44.84	2.13810015545307e-11
8112902	1719	DHFR	rs1232027	5	0	43.8	3.63705031275002e-11
8112902	1719	DHFR	rs1650723	5	0	32.69	1.08091900355751e-08
8112902	1719	DHFR	rs2035256	5	0.00113659022931206	17.41	3.01236967290496e-05
8112902	1719	DHFR	rs11951910	5	0.00160608843983729	16.63	4.542677833575e-05
8112902	1719	DHFR	rs7712332	5	0.0025241100130968	15.69	7.46176333198714e-05
8112902	1719	DHFR	rs7709909	5	0.0025241100130968	15.69	7.46176333198714e-05
8112902	1719	DHFR	rs26784	5	0.00505882352941176	14.28	0.000157529793295111
8112902	1719	DHFR	rs13164793	5	0.00908365811655941	13.1	0.000295295777966161
8112902	1719	DHFR	rs836788	5	0.0219805712628679	11.24	0.000800531560802274
8112902	1719	DHFR	rs249209	5	0.022313357400722	11.21	0.000813577196899886
8180379	439921	MXRA7	rs1005645	17	0	57.55	3.29495915067332e-14
8180379	439921	MXRA7	rs2240773	17	0	57.55	3.29495915067332e-14
8180379	439921	MXRA7	rs9910053	17	0	48.93	2.65262310157575e-12
8180379	439921	MXRA7	rs237057	17	0	39.15	3.92463262780122e-10
8180379	439921	MXRA7	rs1014390	17	0	38.3	6.06626457325042e-10
8180379	439921	MXRA7	rs11077850	17	6.93721817551162e-06	27.79	1.35223251185221e-07
8180379	439921	MXRA7	rs9897045	17	6.93721817551162e-06	27.79	1.35223251185221e-07
8180379	439921	MXRA7	rs11868472	17	6.50618087182824e-06	26.92	2.12053150081363e-07
8180379	439921	MXRA7	rs7215451	17	6.50618087182824e-06	26.92	2.12053150081363e-07
8180379	439921	MXRA7	rs2286593	17	2.27272727272727e-05	25.28	4.95823372567965e-07
8180379	439921	MXRA7	rs7211963	17	3.84087791495199e-05	24.83	6.26153374965406e-07
8180379	439921	MXRA7	rs1476788	17	3.84087791495199e-05	24.83	6.26153374965406e-07
8180379	439921	MXRA7	rs2240775	17	3.81159814865233e-05	24.74	6.56083155024312e-07
8180379	439921	MXRA7	rs2240774	17	3.81159814865233e-05	24.74	6.56083155024312e-07
8180379	439921	MXRA7	rs2286585	17	3.81159814865233e-05	24.74	6.56083155024312e-07
8180379	439921	MXRA7	rs7214860	17	7.57934628138323e-05	23.06	1.57023670030402e-06
8180379	439921	MXRA7	rs9898576	17	7.51703077284473e-05	22.95	1.66270208074482e-06
8180379	439921	MXRA7	rs3744061	17	0.000187716792491328	21.28	3.96850476218244e-06
8180379	439921	MXRA7	rs12937733	17	0.000214550419348547	20.88	4.88973464124727e-06
8180379	439921	MXRA7	rs2429452	17	0.000300668151447661	20.3	6.62005839055237e-06
8180379	439921	MXRA7	rs2240769	17	0.000551403421358578	19.03	1.2867938006456e-05
8180379	439921	MXRA7	rs8067445	17	0.000771864301276066	18.41	1.78120748316976e-05
8180379	439921	MXRA7	rs12450896	17	0.000843355152991323	18.16	2.03100116783891e-05
8180379	439921	MXRA7	rs2079778	17	0.00140727809856318	16.85	4.04533296662347e-05
8180379	439921	MXRA7	rs9915915	17	0.00140727809856318	16.85	4.04533296662347e-05
8180379	439921	MXRA7	rs717571	17	0.00253122398001665	15.68	7.5013194665459e-05
8180379	439921	MXRA7	rs9913445	17	0.00256209150326797	15.67	7.54108655586916e-05
8180379	439921	MXRA7	rs8073763	17	0.0032431208243687	15.17	9.82520508449788e-05
8180379	439921	MXRA7	rs2532443	17	0.00389057750759878	14.78	0.000120810032686111
8180379	439921	MXRA7	rs4633757	17	0.00678269324258629	13.71	0.000213315632190136
8180379	439921	MXRA7	rs12951774	17	0.0141773799837266	12.17	0.000485643062815993
8180379	439921	MXRA7	rs2410996	17	0.0141773799837266	12.17	0.000485643062815993
7996772	9057	SLC7A6	rs2863981	16	0	57.42	3.5200957929123e-14
7996772	9057	SLC7A6	rs9935025	16	0	55.66	8.61535610857244e-14
7996772	9057	SLC7A6	rs10852440	16	0	55.66	8.61535610857244e-14
7996772	9057	SLC7A6	rs1127773	16	0	54.3	1.72101822450429e-13
7996772	9057	SLC7A6	rs3743742	16	0	52.31	4.73954814449817e-13
7996772	9057	SLC7A6	rs13336173	16	0	52.31	4.73954814449817e-13
7996772	9057	SLC7A6	rs1968757	16	0	52.31	4.73954814449817e-13
7996772	9057	SLC7A6	rs2035869	16	0	48.34	3.58367062013122e-12
7996772	9057	SLC7A6	rs3785129	16	0	48.34	3.58367062013122e-12
7996772	9057	SLC7A6	rs1124585	16	0	48.34	3.58367062013122e-12
7996772	9057	SLC7A6	rs9933029	16	0	46.7	8.27290076539524e-12
7996772	9057	SLC7A6	rs2863978	16	0	42.96	5.5870587248999e-11
7996772	9057	SLC7A6	rs3803650	16	0	42.96	5.5870587248999e-11
7996772	9057	SLC7A6	rs4783619	16	0	42.66	6.51306104977684e-11
7996772	9057	SLC7A6	rs7190307	16	0	41.88	9.70502557826484e-11
7996772	9057	SLC7A6	rs1122720	16	0	41.42	1.22794623343612e-10
7996772	9057	SLC7A6	rs1868158	16	0	39.49	3.29743681006985e-10
7996772	9057	SLC7A6	rs2307022	16	0	31.38	2.12155079704165e-08
7996772	9057	SLC7A6	rs8056893	16	0	29.74	4.94048204175817e-08
7996772	9057	SLC7A6	rs4381598	16	6.66222518321119e-06	27.22	1.81570677470069e-07
7996772	9057	SLC7A6	rs2863979	16	2.3021582733813e-05	25.44	4.5635703086286e-07
7996772	9057	SLC7A6	rs1530644	16	7.46083063914449e-05	23.69	1.13169050346115e-06
7996772	9057	SLC7A6	rs12599487	16	0.0039710176273386	14.75	0.000122747526217739
7996772	9057	SLC7A6	rs12599876	16	0.0154375645815118	11.99	0.000534867898538342
7996772	9057	SLC7A6	rs11350	16	0.016344676180022	11.87	0.00057045412526219
7996772	9057	SLC7A6	rs3743739	16	0.0168317757009346	11.81	0.000589134325084672
7996772	9057	SLC7A6	rs2863973	16	0.0169243932794026	11.8	0.000592307210799939
7996772	9057	SLC7A6	rs9888986	16	0.0397767966642139	9.95	0.00160849397587295
7934906	59	ACTA2	rs1800682	10	0	57.4	3.55607280228057e-14
7934906	59	ACTA2	rs7916294	10	0	39.92	2.64580157279478e-10
7934906	59	ACTA2	rs4406737	10	0	30.59	3.18732316768845e-08
7934906	59	ACTA2	rs4934434	10	0	28.93	7.50416305629547e-08
7934906	59	ACTA2	rs1571011	10	7.11997152011392e-06	28.19	1.09971274743679e-07
7934906	59	ACTA2	rs10887883	10	7.07964601769912e-06	28.1	1.15205859519804e-07
7934906	59	ACTA2	rs1977389	10	3.76242945444773e-05	24.59	7.09188056168717e-07
7934906	59	ACTA2	rs2234978	10	0.000843190779496512	18.12	2.07411419990997e-05
7934906	59	ACTA2	rs2031613	10	0.00112696148359486	17.43	2.98084046328019e-05
7934906	59	ACTA2	rs12765241	10	0.0130392969656773	12.33	0.000445736407512023
7934906	59	ACTA2	rs4934425	10	0.0197613899038103	11.46	0.000711103000083523
7934906	59	ACTA2	rs9658761	10	0.0390160902533753	9.99	0.00157392604423988
8044236	9648	GCC2	rs2577613	2	0	57.37	3.61072931549758e-14
8044236	9648	GCC2	rs2718740	2	0	56.67	5.15439380777253e-14
8044236	9648	GCC2	rs2718721	2	0	56.67	5.15439380777253e-14
8044236	9648	GCC2	rs7596199	2	0	53.58	2.4827406927323e-13
8044236	9648	GCC2	rs2577594	2	0	43.39	4.48474190987028e-11
8044236	9648	GCC2	rs6747243	2	6.88468158347676e-06	27.76	1.37336467961677e-07
8044236	9648	GCC2	rs1469964	2	6.635700066357e-06	27.16	1.87293901956001e-07
8044236	9648	GCC2	rs10203795	2	6.26174076393237e-06	26.48	2.66280763640836e-07
8044236	9648	GCC2	rs10169264	2	6.26174076393237e-06	26.48	2.66280763640836e-07
8044236	9648	GCC2	rs6754683	2	2.76090557702927e-05	24.9	6.038242458383e-07
8044236	9648	GCC2	rs2378113	2	5.32623169107856e-05	24.5	7.43098372341413e-07
8044236	9648	GCC2	rs13413437	2	7.93465577596266e-05	22.88	1.72436773972224e-06
8044236	9648	GCC2	rs7577165	2	0.00859395050412466	13.21	0.000278459372405033
8044236	9648	GCC2	rs6716875	2	0.00859395050412466	13.21	0.000278459372405033
8044236	9648	GCC2	rs6739402	2	0.00859395050412466	13.21	0.000278459372405033
8044236	9648	GCC2	rs4149437	2	0.009273531269741	13.06	0.000301669435807222
8044236	9648	GCC2	rs13021399	2	0.0147775006035246	12.09	0.000506929743046445
8044236	9648	GCC2	rs4395219	2	0.0169243932794026	11.8	0.000592307210799939
8044236	9648	GCC2	rs11123706	2	0.0192229653565792	11.52	0.000688513896645078
8044236	9648	GCC2	rs2465956	2	0.0237763922346606	11.06	0.00088210143463496
8044236	9648	GCC2	rs1402464	2	0.0362597337352424	10.14	0.00145086163336063
8044236	9648	GCC2	rs1105109	2	0.0362597337352424	10.14	0.00145086163336063
8044236	9648	GCC2	rs2378111	2	0.0372918743768694	10.08	0.00149887333715168
8044236	9648	GCC2	rs10196756	2	0.0374741690526578	10.07	0.0015070303217331
8044236	9648	GCC2	rs11673744	2	0.0457017028772754	9.64	0.00190385236487848
8152962	23639	LRRC6	rs11988034	8	0	57.34	3.66622636454098e-14
8152962	23639	LRRC6	rs1048490	8	0	57.34	3.66622636454098e-14
8152962	23639	LRRC6	rs10216529	8	0	57.34	3.66622636454098e-14
8152962	23639	LRRC6	rs3909640	8	0	45.67	1.39949820678158e-11
8152962	23639	LRRC6	rs10283307	8	7.36196319018405e-05	23.55	1.21709425974728e-06
8152962	23639	LRRC6	rs2280871	8	7.3117231294175e-05	23.44	1.28870864939261e-06
8152962	23639	LRRC6	rs11996730	8	0.00012205754141238	22.06	2.64259378796637e-06
8152962	23639	LRRC6	rs7464815	8	0.000616036505867014	18.86	1.40671689577931e-05
8152962	23639	LRRC6	rs2739024	8	0.00103652374765411	17.58	2.75470315285199e-05
8152962	23639	LRRC6	rs11780202	8	0.00105611510791367	17.54	2.81326440892637e-05
8152962	23639	LRRC6	rs4736424	8	0.00105611510791367	17.54	2.81326440892637e-05
8152962	23639	LRRC6	rs2272681	8	0.00282924561199582	15.44	8.51663890789497e-05
8152962	23639	LRRC6	rs2293979	8	0.00282924561199582	15.44	8.51663890789497e-05
8152962	23639	LRRC6	rs3843562	8	0.00290177021867407	15.39	8.74498653670147e-05
8152962	23639	LRRC6	rs2052701	8	0.00290177021867407	15.39	8.74498653670147e-05
8152962	23639	LRRC6	rs4480107	8	0.00304661550796014	15.29	9.22033317029663e-05
8152962	23639	LRRC6	rs2357508	8	0.00366988586479368	14.89	0.000113965520208619
8152962	23639	LRRC6	rs7004199	8	0.00632522407170294	13.83	0.000200115372719061
8152962	23639	LRRC6	rs7841637	8	0.04045	9.91	0.00164383118498795
8071119	23786	BCL2L13	rs3788279	22	0	57.33	3.68491439640906e-14
8071119	23786	BCL2L13	rs4488761	22	0	55.54	9.15765019398277e-14
8071119	23786	BCL2L13	rs181396	22	0	47.68	5.01784660742779e-12
8071119	23786	BCL2L13	rs9967	22	0	34.75	3.74878703388450e-09
8071119	23786	BCL2L13	rs5747297	22	0	33.05	8.9819048772194e-09
8071119	23786	BCL2L13	rs5747338	22	2.30083405234397e-05	25.43	4.58728702780752e-07
8071119	23786	BCL2L13	rs5992088	22	0.000138169257340242	21.94	2.81308898078379e-06
8071119	23786	BCL2L13	rs181408	22	0.000155331654072208	21.65	3.27210010175672e-06
8071119	23786	BCL2L13	rs725770	22	0.000175182481751825	21.57	3.41146474599894e-06
8071119	23786	BCL2L13	rs5747302	22	0.000174708818635607	21.53	3.48336515057626e-06
8071119	23786	BCL2L13	rs1034470	22	0.000447239692522711	19.61	9.4970824327908e-06
8071119	23786	BCL2L13	rs11538	22	0.000787841191066998	18.38	1.80947336099303e-05
8071119	23786	BCL2L13	rs5747339	22	0.00090517880991245	17.89	2.34047686157586e-05
8071119	23786	BCL2L13	rs11704728	22	0.00101925582742146	17.61	2.71158744165959e-05
8071119	23786	BCL2L13	rs2401163	22	0.00138745587836003	16.93	3.87837735775578e-05
8071119	23786	BCL2L13	rs2587103	22	0.00138745587836003	16.93	3.87837735775578e-05
8071119	23786	BCL2L13	rs2535704	22	0.00138745587836003	16.93	3.87837735775578e-05
8071119	23786	BCL2L13	rs2257083	22	0.00138745587836003	16.93	3.87837735775578e-05
8071119	23786	BCL2L13	rs11704288	22	0.00142437199358632	16.8	4.15333028667767e-05
8071119	23786	BCL2L13	rs1080199	22	0.00224587155963303	15.96	6.46951073530494e-05
8071119	23786	BCL2L13	rs181390	22	0.00279389490854014	15.47	8.38251973810006e-05
8071119	23786	BCL2L13	rs9306198	22	0.00387258099586867	14.79	0.000120171066371006
8071119	23786	BCL2L13	rs372655	22	0.0157785686041914	11.94	0.000549414797348521
8071119	23786	BCL2L13	rs714504	22	0.0166292134831461	11.83	0.000582839943179275
8071119	23786	BCL2L13	rs181399	22	0.0231918845549364	11.12	0.0008540178680977
8003722	63826	SRR	rs12450028	17	0	57.27	3.7990612560673e-14
8003722	63826	SRR	rs17834627	17	0	53.57	2.49541038340234e-13
8003722	63826	SRR	rs1885987	17	0	42.8	6.06321593386115e-11
8003722	63826	SRR	rs8081273	17	0	33.74	6.29920212186421e-09
8003722	63826	SRR	rs216193	17	0	29.29	6.23164558048585e-08
8003722	63826	SRR	rs2224770	17	0	29.29	6.23164558048585e-08
8003722	63826	SRR	rs7218436	17	0.000104855254160018	22.59	2.00525634460991e-06
8003722	63826	SRR	rs216219	17	0.000138949196699957	22	2.7265046561555e-06
8003722	63826	SRR	rs11655813	17	0.00176236351958895	16.4	5.12852296406065e-05
8003722	63826	SRR	rs12451892	17	0.00258202060878835	15.64	7.66166491483655e-05
8003722	63826	SRR	rs5015342	17	0.00325880758807588	15.15	9.92983126228346e-05
8003722	63826	SRR	rs3744276	17	0.00325880758807588	15.15	9.92983126228346e-05
8003722	63826	SRR	rs1056321	17	0.00325880758807588	15.15	9.92983126228346e-05
8003722	63826	SRR	rs9303064	17	0.00480967775576181	14.39	0.000148589302156604
8003722	63826	SRR	rs7213791	17	0.0109460043196544	12.69	0.00036761627064854
8003722	63826	SRR	rs391300	17	0.0247333799860042	10.97	0.000925987603280105
8003722	63826	SRR	rs1984749	17	0.0386061167747915	10.01	0.00155692522390594
7957715	121441	NEDD1	rs249579	12	0	57.21	3.91674603651487e-14
7957715	121441	NEDD1	rs249580	12	0	57.21	3.91674603651487e-14
7957715	121441	NEDD1	rs10777820	12	0	55.66	8.61535610857244e-14
7957715	121441	NEDD1	rs252181	12	0	54.42	1.61906635950981e-13
7957715	121441	NEDD1	rs10860105	12	1.21248863291907e-05	26.03	3.36153085561796e-07
7957715	121441	NEDD1	rs11108735	12	1.20300751879699e-05	25.93	3.54024301158267e-07
7957715	121441	NEDD1	rs11108730	12	2.298190175237e-05	25.42	4.61112731450966e-07
7957715	121441	NEDD1	rs34450	12	2.77623542476402e-05	24.96	5.85321459616545e-07
7957715	121441	NEDD1	rs252170	12	2.76319425255595e-05	24.91	6.00700215463908e-07
7957715	121441	NEDD1	rs970332	12	3.30943188086045e-05	24.88	6.10121261154282e-07
7957715	121441	NEDD1	rs6538754	12	0.00112696148359486	17.43	2.98084046328019e-05
7957715	121441	NEDD1	rs34493	12	0.00125208681135225	17.16	3.43595760286656e-05
7957715	121441	NEDD1	rs252193	12	0.00125208681135225	17.16	3.43595760286656e-05
7957715	121441	NEDD1	rs1420651	12	0.00193646759847522	16.29	5.43500193823572e-05
7957715	121441	NEDD1	rs2304697	12	0.00242685851318945	15.76	7.19068321154237e-05
7957715	121441	NEDD1	rs10860118	12	0.00263188953145285	15.6	7.8254588785575e-05
7957715	121441	NEDD1	rs1978347	12	0.00306919387988125	15.27	9.31847872011001e-05
7957715	121441	NEDD1	rs12299073	12	0.00325880758807588	15.15	9.92983126228346e-05
7957715	121441	NEDD1	rs1990709	12	0.00325880758807588	15.15	9.92983126228346e-05
7957715	121441	NEDD1	rs11830756	12	0.00837054191755442	13.28	0.000268252497049916
7957715	121441	NEDD1	rs7975463	12	0.0127527060782681	12.37	0.000436287606448933
7957715	121441	NEDD1	rs2024490	12	0.0135331307989162	12.25	0.00046525815807105
7957715	121441	NEDD1	rs11612412	12	0.0175167423600955	11.72	0.00061831954606457
7957715	121441	NEDD1	rs6538760	12	0.025315365379272	10.92	0.000951316092998656
7957715	121441	NEDD1	rs252168	12	0.0265566134666758	10.81	0.0010095330253805
7957715	121441	NEDD1	rs12319243	12	0.0334318196415955	10.31	0.00132311282878373
7909628	28982	FLVCR1	rs1890932	1	0	56.83	4.75162003212882e-14
7909628	28982	FLVCR1	rs10902	1	0	54.15	1.85753877936388e-13
7909628	28982	FLVCR1	rs12038225	1	0	43.35	4.57736240313203e-11
7909628	28982	FLVCR1	rs12042181	1	0	38.17	6.48417068256901e-10
7909628	28982	FLVCR1	rs10864004	1	0	29.96	4.4105138845793e-08
7909628	28982	FLVCR1	rs7524203	1	2.28767515012868e-05	25.38	4.70773710059264e-07
7909628	28982	FLVCR1	rs1284852	1	2.28440890919475e-05	25.36	4.75680034750202e-07
7909628	28982	FLVCR1	rs1047881	1	7.46083063914449e-05	23.69	1.13169050346115e-06
7909628	28982	FLVCR1	rs1284855	1	9.16590284142988e-05	22.66	1.93351297977599e-06
7909628	28982	FLVCR1	rs4951639	1	0.000277621459388482	20.42	6.21765965089522e-06
7909628	28982	FLVCR1	rs10864002	1	0.000277621459388482	20.42	6.21765965089522e-06
7909628	28982	FLVCR1	rs2884675	1	0.000277621459388482	20.42	6.21765965089522e-06
7909628	28982	FLVCR1	rs12140722	1	0.00115487787660596	17.35	3.10898270321606e-05
7909628	28982	FLVCR1	rs6679951	1	0.00115487787660596	17.35	3.10898270321606e-05
7909628	28982	FLVCR1	rs11120067	1	0.00115487787660596	17.35	3.10898270321606e-05
7909628	28982	FLVCR1	rs3207090	1	0.00311667615253273	15.24	9.46767181104376e-05
8054166	80705	TSGA10	rs11683188	2	0	56.74	4.97413931436409e-14
8054166	80705	TSGA10	rs12613624	2	0	56.74	4.97413931436409e-14
8054166	80705	TSGA10	rs11688004	2	0	56.74	4.97413931436409e-14
8054166	80705	TSGA10	rs2516835	2	0	56.15	6.71476005546884e-14
8054166	80705	TSGA10	rs2632277	2	0	52.9	3.50969550511098e-13
8054166	80705	TSGA10	rs11123761	2	0	49.47	2.01428526971096e-12
8054166	80705	TSGA10	rs11695379	2	0	49.47	2.01428526971096e-12
8054166	80705	TSGA10	rs2516829	2	0	49.47	2.01428526971096e-12
8054166	80705	TSGA10	rs2171359	2	0	49.47	2.01428526971096e-12
8054166	80705	TSGA10	rs4588238	2	0	47.69	4.9923164519578e-12
8054166	80705	TSGA10	rs1563108	2	0	29.68	5.09578613390726e-08
8054166	80705	TSGA10	rs10181422	2	7.09219858156028e-06	28.14	1.12849238408492e-07
8054166	80705	TSGA10	rs10181344	2	6.87285223367698e-06	27.73	1.3948278135987e-07
8054166	80705	TSGA10	rs7603462	2	1.1983223487118e-05	25.89	3.61436706611316e-07
8054166	80705	TSGA10	rs2045057	2	6.53266331658292e-05	23.81	1.06328618716075e-06
8054166	80705	TSGA10	rs7579999	2	0.000201491033649003	21.14	4.26923174922987e-06
8054166	80705	TSGA10	rs4851196	2	0.000245069883208884	20.66	5.48499620536185e-06
8054166	80705	TSGA10	rs17760953	2	0.000245069883208884	20.66	5.48499620536185e-06
8054166	80705	TSGA10	rs13397765	2	0.00109007458405049	17.49	2.88822858736932e-05
8054166	80705	TSGA10	rs12475034	2	0.00290177021867407	15.39	8.74498653670147e-05
8054166	80705	TSGA10	rs4850895	2	0.00536655094956096	14.17	0.000167012238813541
8054166	80705	TSGA10	rs4851173	2	0.00789049315582224	13.39	0.000252969390050478
8054166	80705	TSGA10	rs10208260	2	0.0180961098398169	11.65	0.000642025349825136
8047565	150864	FAM117B	rs10189685	2	0	56.65	5.20708535838177e-14
8047565	150864	FAM117B	rs1039968	2	0	55.23	1.07219735064401e-13
8047565	150864	FAM117B	rs7568438	2	0	53.58	2.4827406927323e-13
8047565	150864	FAM117B	rs7581601	2	0	53.05	3.25164988794948e-13
8047565	150864	FAM117B	rs7569317	2	0	35.93	2.04535098992089e-09
8047565	150864	FAM117B	rs13432396	2	0	34.78	3.69146247944298e-09
8047565	150864	FAM117B	rs7602496	2	6.83060109289617e-06	27.63	1.46882923764752e-07
8047565	150864	FAM117B	rs11680951	2	6.31711939355654e-06	26.61	2.4895186031467e-07
8047565	150864	FAM117B	rs2351117	2	6.24804748516089e-06	26.45	2.70448478863355e-07
8047565	150864	FAM117B	rs11544338	2	6.24804748516089e-06	26.45	2.70448478863355e-07
8047565	150864	FAM117B	rs11685819	2	2.27531285551763e-05	25.29	4.9325941348811e-07
8047565	150864	FAM117B	rs7581854	2	3.73532550693703e-05	24.52	7.35424907697917e-07
8047565	150864	FAM117B	rs934287	2	0.00110666285387475	17.46	2.93416734756407e-05
8047565	150864	FAM117B	rs13035933	2	0.00223721329571937	15.98	6.40152023719794e-05
8047565	150864	FAM117B	rs4675297	2	0.00606819763395964	13.91	0.000191775428053352
8047565	150864	FAM117B	rs4673239	2	0.00852486187845304	13.24	0.000274037909602573
8047565	150864	FAM117B	rs17199249	2	0.00943233790691418	13.02	0.000308181815531849
8047565	150864	FAM117B	rs7600694	2	0.0120321081537812	12.5	0.000406952017444959
8047565	150864	FAM117B	rs6435166	2	0.0125565042692115	12.41	0.00042704086665474
8047565	150864	FAM117B	rs12470845	2	0.0243952491390822	11	0.000911118877153712
8047565	150864	FAM117B	rs10048682	2	0.0313790169513712	10.45	0.00122649455349037
8047565	150864	FAM117B	rs2036927	2	0.0337661006087792	10.29	0.00133753089711483
8047565	150864	FAM117B	rs12474453	2	0.0359657516998237	10.16	0.00143520621190949
7894124	10921	RNPS1	rs155243	16	0	56.54	5.5066719283049e-14
7894124	10921	RNPS1	rs155247	16	0	52.33	4.69152347022431e-13
7894124	10921	RNPS1	rs2238464	16	0	35.32	2.79744544397941e-09
7894124	10921	RNPS1	rs161427	16	1.21543603767852e-05	26.07	3.29260401179907e-07
7894124	10921	RNPS1	rs150929	16	1.21543603767852e-05	26.07	3.29260401179907e-07
7894124	10921	RNPS1	rs150925	16	1.1997600479904e-05	25.9	3.59569145624174e-07
7894124	10921	RNPS1	rs10721	16	0.0471203579938397	9.57	0.00197782782502971
8155250	9380	GRHPR	rs7856656	9	0	56.49	5.6484906617174e-14
8155250	9380	GRHPR	rs10973340	9	0	29.53	5.50578601519061e-08
8155250	9380	GRHPR	rs6476629	9	0.0432767889141082	9.76	0.0017834991050137
8022640	1719	DHFR	rs1677703	5	0	56.27	6.31719735935685e-14
8022640	1719	DHFR	rs1650666	5	0	56.27	6.31719735935685e-14
8022640	1719	DHFR	rs836794	5	0	56.13	6.78341307226688e-14
8022640	1719	DHFR	rs1222809	5	0	55.22	1.0776660782405e-13
8022640	1719	DHFR	rs863215	5	0	55.22	1.0776660782405e-13
8022640	1719	DHFR	rs1478834	5	0	55.22	1.0776660782405e-13
8022640	1719	DHFR	rs1382539	5	0	55.22	1.0776660782405e-13
8022640	1719	DHFR	rs863214	5	0	52.66	3.96586467996637e-13
8022640	1719	DHFR	rs181747	5	0	42.72	6.31631790982907e-11
8022640	1719	DHFR	rs1232027	5	0	42.12	8.584076365141e-11
8022640	1719	DHFR	rs1650723	5	0	30.28	3.73962114661091e-08
8022640	1719	DHFR	rs11951910	5	0.0010771219302025	17.51	2.85800497611501e-05
8022640	1719	DHFR	rs2035256	5	0.00163217186271941	16.61	4.59083261923336e-05
8022640	1719	DHFR	rs26784	5	0.00282924561199582	15.44	8.51663890789497e-05
8022640	1719	DHFR	rs7712332	5	0.00480967775576181	14.39	0.000148589302156604
8022640	1719	DHFR	rs7709909	5	0.00480967775576181	14.39	0.000148589302156604
8022640	1719	DHFR	rs836788	5	0.014510786135574	12.12	0.000498839037429844
8022640	1719	DHFR	rs13164793	5	0.0152683548335722	12.01	0.000529158574455661
8022640	1719	DHFR	rs249209	5	0.0240654766104565	11.03	0.000896491477678826
8069340	54059	YBEY	rs2839181	21	0	56.2	6.54615368008028e-14
8069340	54059	YBEY	rs2250213	21	0	55.01	1.19918144180551e-13
8069340	54059	YBEY	rs2839196	21	0	50.29	1.32623647427198e-12
8069340	54059	YBEY	rs2839160	21	0	48.61	3.12272872617206e-12
8069340	54059	YBEY	rs2839155	21	0	42.94	5.64446857002816e-11
8069340	54059	YBEY	rs2968	21	0	37.22	1.05525943751514e-09
8069340	54059	YBEY	rs2839173	21	0	36.3	1.69163864166797e-09
8069340	54059	YBEY	rs2839193	21	6.67556742323098e-06	27.26	1.77852899403464e-07
8069340	54059	YBEY	rs2839178	21	6.61375661375661e-06	27.12	1.91209488407849e-07
8069340	54059	YBEY	rs9717	21	6.5252854812398e-06	26.95	2.08787149285524e-07
8069340	54059	YBEY	rs2254524	21	6.5252854812398e-06	26.95	2.08787149285524e-07
8069340	54059	YBEY	rs914247	21	1.23304562268804e-05	26.23	3.03077424353298e-07
8069340	54059	YBEY	rs11702450	21	0.000115401686640036	22.27	2.36878612426395e-06
8069340	54059	YBEY	rs9975588	21	0.000115401686640036	22.27	2.36878612426395e-06
8069340	54059	YBEY	rs4819236	21	0.000139949109414758	21.73	3.13844718917099e-06
8069340	54059	YBEY	rs2839201	21	0.000214466757652564	20.87	4.91532926016906e-06
8069340	54059	YBEY	rs2277824	21	0.000535894843276036	19.21	1.17098368976801e-05
8069340	54059	YBEY	rs11701361	21	0.000617986664498292	18.84	1.42154415598455e-05
8069340	54059	YBEY	rs9980536	21	0.000932688077430708	17.77	2.49283069914181e-05
8069340	54059	YBEY	rs2298695	21	0.00290177021867407	15.39	8.74498653670147e-05
8069340	54059	YBEY	rs2839217	21	0.00355270434686428	14.97	0.000109234061414674
8069340	54059	YBEY	rs2839179	21	0.0101264933239635	12.86	0.000335680593296239
8069340	54059	YBEY	rs2839227	21	0.0107974287699792	12.73	0.00035983654358314
8069340	54059	YBEY	rs2298694	21	0.012003045170022	12.51	0.000404779603894183
8069340	54059	YBEY	rs2249057	21	0.0138487944421741	12.21	0.000475340342531001
8069340	54059	YBEY	rs2839235	21	0.0149534809111325	12.06	0.000515152920191081
8069340	54059	YBEY	rs11701058	21	0.0275982946470867	10.72	0.00105983672290959
8069340	54059	YBEY	rs11700399	21	0.0475748971431883	9.55	0.00199949417427538
7912937	11240	PADI2	rs2014725	1	0	56.18	6.6130818503408e-14
7912937	11240	PADI2	rs2235910	1	0	56.18	6.6130818503408e-14
7912937	11240	PADI2	rs737428	1	0	56.18	6.6130818503408e-14
7912937	11240	PADI2	rs11203297	1	0	30.56	3.2369910389184e-08
7912937	11240	PADI2	rs2076614	1	6.24219725343321e-06	26.43	2.73263218569392e-07
7912937	11240	PADI2	rs2016693	1	0.00299022426682001	15.33	9.02715124980124e-05
7912937	11240	PADI2	rs2076617	1	0.00314220705346985	15.22	9.56846697618158e-05
7912937	11240	PADI2	rs7516087	1	0.0263050195701435	10.83	0.000998686379180259
7912937	11240	PADI2	rs2235927	1	0.0263050195701435	10.83	0.000998686379180259
7912937	11240	PADI2	rs2235926	1	0.0263050195701435	10.83	0.000998686379180259
7991837	4833	NME4	rs390499	16	0	56.17	6.64680225158691e-14
7991837	4833	NME4	rs4984871	16	0	56.17	6.64680225158691e-14
7991837	4833	NME4	rs4984666	16	0	56.17	6.64680225158691e-14
7991837	4833	NME4	rs5841	16	0	47.22	6.34497099631868e-12
7991837	4833	NME4	rs12719806	16	0	29.35	6.04165166973092e-08
7991837	4833	NME4	rs7196718	16	0	29.11	6.83831042335681e-08
7991837	4833	NME4	rs1204508	16	6.77506775067751e-06	27.5	1.57094505615581e-07
7991837	4833	NME4	rs1204504	16	6.28535512256443e-06	26.52	2.60823774992269e-07
7991837	4833	NME4	rs3743890	16	1.21432908318154e-05	26.05	3.32688850334143e-07
7991837	4833	NME4	rs873477	16	1.19688809096349e-05	25.87	3.65201050465029e-07
7991837	4833	NME4	rs3785290	16	1.19688809096349e-05	25.87	3.65201050465029e-07
7991837	4833	NME4	rs7196963	16	6.55407108646332e-05	23.86	1.03602276789407e-06
7991837	4833	NME4	rs1573736	16	0.00233059051306873	15.86	6.82051616396931e-05
7991837	4833	NME4	rs3852766	16	0.0032431208243687	15.17	9.82520508449788e-05
7991837	4833	NME4	rs2178725	16	0.00496013254633944	14.32	0.000154217682550425
7991837	4833	NME4	rs9934520	16	0.0058787029623699	13.98	0.000184765617845791
7991837	4833	NME4	rs3785301	16	0.00820288506281992	13.32	0.0002625901774147
7991837	4833	NME4	rs8044341	16	0.00984290405609302	12.93	0.000323357782926065
7991837	4833	NME4	rs754295	16	0.00984290405609302	12.93	0.000323357782926065
7991837	4833	NME4	rs12719809	16	0.0267058904015872	10.8	0.00101500094711307
7991837	4833	NME4	rs7206329	16	0.0301772486772487	10.53	0.00117452212467932
8097435	132321	C4orf33	rs337277	4	0	56.15	6.71476005546884e-14
8097435	132321	C4orf33	rs337270	4	0	56.15	6.71476005546884e-14
8097435	132321	C4orf33	rs1757923	4	0	56.15	6.71476005546884e-14
8097435	132321	C4orf33	rs1030831	4	0	54.34	1.68633978390765e-13
8097435	132321	C4orf33	rs1699388	4	0	54.29	1.72979876336109e-13
8097435	132321	C4orf33	rs789982	4	6.45161290322581e-06	26.85	2.19874350598853e-07
8097435	132321	C4orf33	rs17014243	4	1.23494905835134e-05	26.25	2.99954823321126e-07
8097435	132321	C4orf33	rs3113487	4	0.000174708818635607	21.53	3.48336515057626e-06
8097435	132321	C4orf33	rs337276	4	0.00180909673286355	16.37	5.21034215273181e-05
8097435	132321	C4orf33	rs13123966	4	0.00223721329571937	15.98	6.40152023719794e-05
8097435	132321	C4orf33	rs6857889	4	0.00227543454479154	15.9	6.67787172089726e-05
8097435	132321	C4orf33	rs1849762	4	0.00995227152200813	12.9	0.000328582133037674
8097435	132321	C4orf33	rs10857138	4	0.0177621199356667	11.69	0.000628368989557224
8097435	132321	C4orf33	rs7659741	4	0.0224096906770495	11.2	0.000817973319994396
8097435	132321	C4orf33	rs13132155	4	0.0232750624331074	11.11	0.000858634915080227
8097435	132321	C4orf33	rs11726808	4	0.0232750624331074	11.11	0.000858634915080227
8099721	23231	SEL1L3	rs6831024	4	0	55.5	9.34590150820929e-14
8099721	23231	SEL1L3	rs1545606	4	0.00732260215258596	13.54	0.000233532394669139
8099721	23231	SEL1L3	rs6842695	4	0.00826329490516921	13.31	0.000263994362950525
8099721	23231	SEL1L3	rs1378952	4	0.014510786135574	12.12	0.000498839037429844
8099721	23231	SEL1L3	rs878552	4	0.0186724190130185	11.58	0.000666649416127071
8099721	23231	SEL1L3	rs6448405	4	0.0204018088813107	11.4	0.000734441059785543
8099721	23231	SEL1L3	rs17681098	4	0.0216465775440134	11.28	0.000783465565415074
8138602	1687	DFNA5	rs2521768	7	0	55.41	9.78374608386754e-14
8138602	1687	DFNA5	rs2721810	7	0	40.85	1.64373256691747e-10
8138602	1687	DFNA5	rs2521755	7	0	39.83	2.77056708224094e-10
8138602	1687	DFNA5	rs2237318	7	0	39.21	3.80585973094983e-10
8138602	1687	DFNA5	rs10227466	7	0	34.94	3.40023237040524e-09
8138602	1687	DFNA5	rs6943306	7	0	30.95	2.64762082904076e-08
8138602	1687	DFNA5	rs1053962	7	0	30.95	2.64762082904076e-08
8138602	1687	DFNA5	rs2257061	7	0	30.52	3.30442311605716e-08
8138602	1687	DFNA5	rs6976667	7	0	30.11	4.08220773053487e-08
8138602	1687	DFNA5	rs2237324	7	0	29.63	5.22893632270473e-08
8138602	1687	DFNA5	rs1012775	7	1.21248863291907e-05	26.03	3.36153085561796e-07
8138602	1687	DFNA5	rs876305	7	2.33440326816458e-05	25.57	4.26620988119553e-07
8138602	1687	DFNA5	rs2721809	7	6.16016427104723e-05	24.08	9.24151719586165e-07
8138602	1687	DFNA5	rs2237315	7	0.000121845082680592	22.03	2.6842202795043e-06
8138602	1687	DFNA5	rs2074142	7	0.000255335365853659	20.59	5.68925170332861e-06
8138602	1687	DFNA5	rs17150155	7	0.00065203357004519	18.76	1.48243966663088e-05
8138602	1687	DFNA5	rs874540	7	0.000687679083094556	18.64	1.57873156988025e-05
8138602	1687	DFNA5	rs2711132	7	0.00285880032486367	15.42	8.60724913887249e-05
8138602	1687	DFNA5	rs6957782	7	0.00332883490778228	15.11	0.000101424595918915
8138602	1687	DFNA5	rs10259998	7	0.00342723004694836	15.06	0.000104147010369921
8138602	1687	DFNA5	rs754555	7	0.00480967775576181	14.39	0.000148589302156604
8138602	1687	DFNA5	rs754554	7	0.00480967775576181	14.39	0.000148589302156604
8138602	1687	DFNA5	rs1001464	7	0.00514409221902017	14.25	0.000160060808433423
8138602	1687	DFNA5	rs1468185	7	0.00552270649192319	14.12	0.000171510492549989
8138602	1687	DFNA5	rs17274530	7	0.00766883300367335	13.44	0.000246315621673815
8138602	1687	DFNA5	rs17275995	7	0.00766883300367335	13.44	0.000246315621673815
8138602	1687	DFNA5	rs12540919	7	0.0306176741735809	10.5	0.001193745444872
8138602	1687	DFNA5	rs17150118	7	0.0415106652969968	9.85	0.00169831759403785
8138602	1687	DFNA5	rs2721801	7	0.0498079780546348	9.45	0.0021114910066706
7957032	8089	YEATS4	rs6581889	12	0	55.34	1.01384334813647e-13
7957032	8089	YEATS4	rs589448	12	0	48.41	3.4580031281956e-12
7957032	8089	YEATS4	rs7300266	12	0	47.37	5.87753605568387e-12
7957032	8089	YEATS4	rs7135092	12	0	47.37	5.87753605568387e-12
7957032	8089	YEATS4	rs7308481	12	0	47.37	5.87753605568387e-12
7957032	8089	YEATS4	rs4761154	12	0	45.69	1.38528169862386e-11
7957032	8089	YEATS4	rs10878964	12	0	45.69	1.38528169862386e-11
7957032	8089	YEATS4	rs10784774	12	0	43.41	4.43913750052372e-11
7957032	8089	YEATS4	rs1384	12	0	43.41	4.43913750052372e-11
7957032	8089	YEATS4	rs2168029	12	0	39.7	2.9612550672479e-10
7957032	8089	YEATS4	rs7980936	12	6.7842605156038e-06	27.51	1.5628434735249e-07
7957032	8089	YEATS4	rs529268	12	2.38450074515648e-05	25.83	3.72848056546333e-07
7957032	8089	YEATS4	rs2603088	12	0.000589101620029455	18.9	1.37752668581307e-05
7957032	8089	YEATS4	rs7307739	12	0.00212406947890819	16.08	6.07219543283723e-05
7957032	8089	YEATS4	rs7297153	12	0.00214409507303788	16.06	6.13666845331156e-05
7957032	8089	YEATS4	rs645026	12	0.00420861387196751	14.63	0.000130815460666693
7957032	8089	YEATS4	rs317688	12	0.00543657666836475	14.15	0.000168797104724886
7957032	8089	YEATS4	rs317689	12	0.0059146767908882	13.96	0.000186741663611666
7957032	8089	YEATS4	rs11177610	12	0.0196701246361669	11.47	0.0007072868059427
7957032	8089	YEATS4	rs317646	12	0.0235689422462172	11.08	0.000872638006804044
7957032	8089	YEATS4	rs10878951	12	0.0352511704416045	10.2	0.00140440653753111
7957032	8089	YEATS4	rs10878965	12	0.0352511704416045	10.2	0.00140440653753111
7957032	8089	YEATS4	rs17225223	12	0.035630718748028	10.18	0.0014197218125951
7957032	8089	YEATS4	rs317685	12	0.0487124265806749	9.5	0.00205471897613181
8023080	125336	LOXHD1	rs328166	18	0	55.27	1.05059871288609e-13
8023080	125336	LOXHD1	rs1078174	18	0	32.24	1.36256552986122e-08
8023080	125336	LOXHD1	rs16939675	18	0	32.24	1.36256552986122e-08
8023080	125336	LOXHD1	rs611126	18	0.0376748523469071	10.06	0.00151523226482584
8023080	125336	LOXHD1	rs430374	18	0.0376748523469071	10.06	0.00151523226482584
8023080	125336	LOXHD1	rs371346	18	0.0376748523469071	10.06	0.00151523226482584
8023080	125336	LOXHD1	rs4121686	18	0.0409114077669903	9.88	0.00167084938990645
8038852	89858	SIGLEC12	rs3810114	19	0	55.21	1.08316271562915e-13
8038852	89858	SIGLEC12	rs6509544	19	0	53.94	2.06706386889082e-13
8038852	89858	SIGLEC12	rs3829658	19	0	51.08	8.86772124371631e-13
8038852	89858	SIGLEC12	rs1551556	19	0	49.08	2.45733011401911e-12
8038852	89858	SIGLEC12	rs3810110	19	0	48.2	3.84888348319311e-12
8038852	89858	SIGLEC12	rs2168643	19	0	44.61	2.40460353568807e-11
8038852	89858	SIGLEC12	rs4801874	19	0	43.49	4.26131452447634e-11
8038852	89858	SIGLEC12	rs8182477	19	0	41.7	1.06408987896961e-10
8038852	89858	SIGLEC12	rs8101465	19	0	40.24	2.24602081151025e-10
8038852	89858	SIGLEC12	rs10405214	19	0	39.32	3.59737648192593e-10
8038852	89858	SIGLEC12	rs2305772	19	0	36.71	1.37074488749972e-09
8038852	89858	SIGLEC12	rs11668530	19	0	29.07	6.98096730246331e-08
8038852	89858	SIGLEC12	rs2054191	19	0	28.8	8.02511126692758e-08
8038852	89858	SIGLEC12	rs8101768	19	0.000880180859080633	18.05	2.15178643781202e-05
8038852	89858	SIGLEC12	rs3794986	19	0.00101925582742146	17.61	2.71158744165959e-05
8038852	89858	SIGLEC12	rs10413294	19	0.00227278257695583	15.91	6.64268191458843e-05
8038852	89858	SIGLEC12	rs7252645	19	0.00493210324453198	14.33	0.000153400669401585
8038852	89858	SIGLEC12	rs1125620	19	0.00605553896685578	13.92	0.000190757856102902
8038852	89858	SIGLEC12	rs6509552	19	0.0205122510918647	11.39	0.00073840530611424
8038852	89858	SIGLEC12	rs2305371	19	0.0205122510918647	11.39	0.00073840530611424
8038852	89858	SIGLEC12	rs7245838	19	0.0232750624331074	11.11	0.000858634915080227
8038852	89858	SIGLEC12	rs10414941	19	0.0480733202266682	9.53	0.00202140120130142
7901460	2882	GPX7	rs1047635	1	0	55.13	1.12815782462784e-13
7901460	2882	GPX7	rs835342	1	0	55.01	1.19918144180551e-13
7901460	2882	GPX7	rs12737517	1	0	30.03	4.25413579644332e-08
7901460	2882	GPX7	rs946154	1	0	29.13	6.76808107157374e-08
7901460	2882	GPX7	rs17374258	1	3.78276141583356e-05	24.65	6.87447537087653e-07
7901460	2882	GPX7	rs7529595	1	5.23423187647213e-05	24.3	8.24390623821684e-07
7901460	2882	GPX7	rs11205985	1	7.67018216682646e-05	23.2	1.45997328751045e-06
7901460	2882	GPX7	rs835337	1	0.000820450022960355	18.24	1.94745683987646e-05
7901460	2882	GPX7	rs835338	1	0.000820450022960355	18.24	1.94745683987646e-05
7901460	2882	GPX7	rs6672470	1	0.00615537255680127	13.89	0.000193827006416491
7901460	2882	GPX7	rs17365357	1	0.00758177349215353	13.46	0.000243703757206372
7901460	2882	GPX7	rs6671552	1	0.009273531269741	13.06	0.000301669435807222
7901460	2882	GPX7	rs11581903	1	0.0118789214855011	12.53	0.000400469809284976
7901460	2882	GPX7	rs17373814	1	0.012003045170022	12.51	0.000404779603894183
7901460	2882	GPX7	rs1493365	1	0.014435007684219	12.13	0.000496171199567146
7901460	2882	GPX7	rs11800551	1	0.0202864351439596	11.41	0.00073049831487217
7901460	2882	GPX7	rs11585624	1	0.0473198746954403	9.56	0.001988631083847
8112961	6228	RPS23	rs6880209	5	0	54.65	1.44024320084368e-13
8112961	6228	RPS23	rs862241	5	0	54.65	1.44024320084368e-13
8112961	6228	RPS23	rs226202	5	0	54.33	1.69494328785933e-13
8112961	6228	RPS23	rs6888977	5	0	38.21	6.35260284759212e-10
8112961	6228	RPS23	rs6884232	5	0	38.21	6.35260284759212e-10
8112961	6228	RPS23	rs12652358	5	0	36.06	1.91334359302543e-09
8112961	6228	RPS23	rs1864182	5	0	35.45	2.61682385753948e-09
8112961	6228	RPS23	rs4703537	5	0	34.87	3.52470198099408e-09
8112961	6228	RPS23	rs17247678	5	0	30.63	3.12228488263538e-08
8112961	6228	RPS23	rs224823	5	6.50195058517555e-06	26.91	2.13153156885244e-07
8112961	6228	RPS23	rs224821	5	1.2012012012012e-05	25.92	3.55862993007685e-07
8112961	6228	RPS23	rs658912	5	0.000931394153077714	17.79	2.46676326593996e-05
8112961	6228	RPS23	rs1864183	5	0.00200251889168766	16.22	5.63955753341649e-05
8112961	6228	RPS23	rs4703878	5	0.00200251889168766	16.22	5.63955753341649e-05
8112961	6228	RPS23	rs1071181	5	0.00354217400929821	14.98	0.000108656700691986
8112961	6228	RPS23	rs224900	5	0.0059146767908882	13.96	0.000186741663611666
8112961	6228	RPS23	rs224836	5	0.0112352789478209	12.65	0.000375565677465615
8112961	6228	RPS23	rs9293293	5	0.0116257668711656	12.57	0.000391988579109066
8112961	6228	RPS23	rs1354123	5	0.0289563009488173	10.62	0.00111871047363289
8112961	6228	RPS23	rs2215128	5	0.0337661006087792	10.29	0.00133753089711483
8112961	6228	RPS23	rs6867982	5	0.0463356725146199	9.61	0.00193520642643671
7946380	9866	TRIM66	rs10840106	11	0	54.64	1.4475904427355e-13
7946380	9866	TRIM66	rs10840112	11	0	54.64	1.4475904427355e-13
7946380	9866	TRIM66	rs10840114	11	0	36.98	1.19347179372204e-09
7946380	9866	TRIM66	rs931756	11	0	34.52	4.21894014927433e-09
7946380	9866	TRIM66	rs4929908	11	0	29.24	6.39453914307287e-08
7946380	9866	TRIM66	rs7928370	11	7.15819613457409e-06	28.26	1.06065258223638e-07
7946380	9866	TRIM66	rs10840101	11	6.58111220796315e-06	27.06	1.97237243674176e-07
7946380	9866	TRIM66	rs1026021	11	0.00692924027415774	13.66	0.000219071500122872
7946380	9866	TRIM66	rs885114	11	0.0164057608015028	11.86	0.000573525442794884
7946380	9866	TRIM66	rs10128597	11	0.0164057608015028	11.86	0.000573525442794884
7937508	977	CD151	rs7924806	11	0	54.63	1.4549751885634e-13
7937508	977	CD151	rs6762	11	0	52.02	5.4938202175553e-13
7937508	977	CD151	rs1130663	11	0	51.16	8.51358710799124e-13
7937508	977	CD151	rs1130698	11	0	51.16	8.51358710799124e-13
7937508	977	CD151	rs1130719	11	0	51.16	8.51358710799124e-13
7937508	977	CD151	rs3059	11	0	51.16	8.51358710799124e-13
7937508	977	CD151	rs1130276	11	0	50.83	1.00722388085716e-12
7937508	977	CD151	rs4075289	11	0	50.08	1.47603784310202e-12
7937508	977	CD151	rs5030779	11	0	49.83	1.67660717831808e-12
7937508	977	CD151	rs28558789	11	0	47.63	5.14747074053153e-12
7937508	977	CD151	rs7126805	11	0	39.35	3.54252866997938e-10
7937508	977	CD151	rs12577104	11	7.04473406128919e-06	28	1.21315450836607e-07
7937508	977	CD151	rs4963206	11	0.00137161518573956	16.96	3.81757014028371e-05
7937508	977	CD151	rs6591	11	0.0014066702528241	16.86	4.02407462156986e-05
7937508	977	CD151	rs7946095	11	0.00169887174166775	16.5	4.86500741851036e-05
7937508	977	CD151	rs4963159	11	0.0118162520166426	12.54	0.000398332301207575
7937508	977	CD151	rs7478765	11	0.0151083739902423	12.04	0.000520709715916055
7937508	977	CD151	rs6597982	11	0.0175167423600955	11.72	0.00061831954606457
7937508	977	CD151	rs10902222	11	0.0234760956175299	11.09	0.000867944844256991
8111136	54463	FAM134B	rs256884	5	0	54.61	1.46985795925809e-13
8111136	54463	FAM134B	rs257174	5	0	54.61	1.46985795925809e-13
8111136	54463	FAM134B	rs35002	5	6.69120107059217e-06	27.33	1.71529414368262e-07
8111136	54463	FAM134B	rs257172	5	2.30348401957961e-05	25.47	4.49315515004904e-07
8111136	54463	FAM134B	rs257170	5	2.30348401957961e-05	25.47	4.49315515004904e-07
8111136	54463	FAM134B	rs10520842	5	0.00154985453583708	16.69	4.40123882598368e-05
8111136	54463	FAM134B	rs6861112	5	0.00453077166684261	14.5	0.000140159542629564
8111136	54463	FAM134B	rs35005	5	0.0134802631578947	12.26	0.000462771508967134
8111136	54463	FAM134B	rs35004	5	0.0141773799837266	12.17	0.000485643062815993
8117435	11118	BTN3A2	rs9366653	6	0	54.55	1.51542649131787e-13
8117435	11118	BTN3A2	rs9379856	6	0	54.55	1.51542649131787e-13
8117435	11118	BTN3A2	rs9379859	6	0	54.55	1.51542649131787e-13
8117435	11118	BTN3A2	rs12176317	6	0	54.55	1.51542649131787e-13
8117435	11118	BTN3A2	rs9393713	6	0	54.55	1.51542649131787e-13
8117435	11118	BTN3A2	rs2073529	6	0	54.55	1.51542649131787e-13
8117435	11118	BTN3A2	rs1979	6	0	54.55	1.51542649131787e-13
8117435	11118	BTN3A2	rs9393714	6	0	54.25	1.76537146847816e-13
8117435	11118	BTN3A2	rs9358938	6	0	48.92	2.66618174865518e-12
8117435	11118	BTN3A2	rs13195509	6	0	46.71	8.23079253782734e-12
8117435	11118	BTN3A2	rs2076030	6	0	45.44	1.57387048954654e-11
8117435	11118	BTN3A2	rs10484439	6	0	35.53	2.51152537202251e-09
8117435	11118	BTN3A2	rs6923139	6	0	30.84	2.80202289080267e-08
8117435	11118	BTN3A2	rs9366658	6	0	29.66	5.14863365089098e-08
8117435	11118	BTN3A2	rs9358944	6	0	29.66	5.14863365089098e-08
8117435	11118	BTN3A2	rs11966360	6	0	28.75	8.23499205312699e-08
8117435	11118	BTN3A2	rs6456728	6	0	28.75	8.23499205312699e-08
8117435	11118	BTN3A2	rs3799380	6	6.83060109289617e-06	27.63	1.46882923764752e-07
8117435	11118	BTN3A2	rs4712981	6	1.20300751879699e-05	25.93	3.54024301158267e-07
8117435	11118	BTN3A2	rs9379870	6	1.20300751879699e-05	25.93	3.54024301158267e-07
8117435	11118	BTN3A2	rs6933583	6	7.67386091127098e-05	23.21	1.45240115776077e-06
8117435	11118	BTN3A2	rs4712980	6	7.67386091127098e-05	23.21	1.45240115776077e-06
8117435	11118	BTN3A2	rs1985732	6	0.000116279069767442	22.35	2.27213051903961e-06
8117435	11118	BTN3A2	rs1796518	6	0.000457856399583767	19.55	9.80007367211813e-06
8117435	11118	BTN3A2	rs9358928	6	0.0313790169513712	10.45	0.00122649455349037
8117435	11118	BTN3A2	rs6916321	6	0.0330750418329257	10.33	0.00130885206134917
8117435	11118	BTN3A2	rs4711112	6	0.0463356725146199	9.61	0.00193520642643671
8117435	11118	BTN3A2	rs12199613	6	0.0467491104240798	9.59	0.00195639946250663
7902158	200132	TCTEX1D1	rs693956	1	0	54.5	1.55447825531788e-13
7902158	200132	TCTEX1D1	rs657808	1	0	54.5	1.55447825531788e-13
7902158	200132	TCTEX1D1	rs9988481	1	0	48.2	3.84888348319311e-12
7902158	200132	TCTEX1D1	rs11208949	1	0	32.95	9.45597463222642e-09
7902158	200132	TCTEX1D1	rs566057	1	0	32.95	9.45597463222642e-09
7902158	200132	TCTEX1D1	rs504169	1	6.97836706210747e-06	27.85	1.31094069142806e-07
7902158	200132	TCTEX1D1	rs2274987	1	0.00113659022931206	17.41	3.01236967290496e-05
7902158	200132	TCTEX1D1	rs6656705	1	0.00314220705346985	15.22	9.56846697618158e-05
7902158	200132	TCTEX1D1	rs10493416	1	0.00890323754092397	13.14	0.000289057857888992
7902158	200132	TCTEX1D1	rs602513	1	0.0122695154777927	12.46	0.000415759945022032
7902158	200132	TCTEX1D1	rs536410	1	0.0122695154777927	12.46	0.000415759945022032
7902158	200132	TCTEX1D1	rs2916	1	0.0249543203849641	10.95	0.000936036148900412
7902158	200132	TCTEX1D1	rs2483704	1	0.0258299427625681	10.87	0.000977345299828185
7945071	55572	FOXRED1	rs574198	11	0	54.17	1.83872794575305e-13
7945071	55572	FOXRED1	rs587891	11	0	54.17	1.83872794575305e-13
7945071	55572	FOXRED1	rs625413	11	0	54.17	1.83872794575305e-13
7945071	55572	FOXRED1	rs627911	11	0	52	5.55006348122269e-13
7945071	55572	FOXRED1	rs1786702	11	0	52	5.55006348122269e-13
7945071	55572	FOXRED1	rs637462	11	0	39.13	3.96504259943133e-10
7945071	55572	FOXRED1	rs611151	11	0	38.74	4.84184415063372e-10
7945071	55572	FOXRED1	rs530587	11	0	37.69	8.29285978116185e-10
7945071	55572	FOXRED1	rs555228	11	0	33.35	7.69778200865042e-09
7945071	55572	FOXRED1	rs567606	11	0	29.42	5.8273145770432e-08
7945071	55572	FOXRED1	rs583697	11	7.02000702000702e-06	27.95	1.24490958159157e-07
7945071	55572	FOXRED1	rs646358	11	2.36546422235364e-05	25.73	3.92675270330368e-07
7945071	55572	FOXRED1	rs670154	11	0.000301227222015619	20.32	6.55122064527004e-06
7945071	55572	FOXRED1	rs11220409	11	0.000988050131157097	17.68	2.61360255358085e-05
7945071	55572	FOXRED1	rs240542	11	0.000993155672054755	17.67	2.62737951298483e-05
7945071	55572	FOXRED1	rs663714	11	0.00241885068526088	15.78	7.11506710952253e-05
7945071	55572	FOXRED1	rs601580	11	0.00280260707635009	15.46	8.42698834650494e-05
7945071	55572	FOXRED1	rs582037	11	0.00357427055702918	14.96	0.000109814510008333
7945071	55572	FOXRED1	rs588361	11	0.00652957305131218	13.77	0.000206609319880227
7945071	55572	FOXRED1	rs2848583	11	0.0126925641880627	12.38	0.000433957150545919
7945071	55572	FOXRED1	rs561164	11	0.0158410365805483	11.93	0.0005523717683883
7945071	55572	FOXRED1	rs629882	11	0.0177621199356667	11.69	0.000628368989557224
7945071	55572	FOXRED1	rs644050	11	0.0230001432049263	11.14	0.000844858914345378
7945071	55572	FOXRED1	rs515917	11	0.023875486381323	11.05	0.000886871985040783
7945071	55572	FOXRED1	rs632918	11	0.0397767966642139	9.95	0.00160849397587295
8044605	654433	PAX8-AS1	rs4849179	2	0	54.16	1.84810941491857e-13
8044605	654433	PAX8-AS1	rs7589901	2	0	54.16	1.84810941491857e-13
8044605	654433	PAX8-AS1	rs895412	2	0	34.33	4.65155968126854e-09
8044605	654433	PAX8-AS1	rs902696	2	0	29.71	5.01753210701557e-08
8044605	654433	PAX8-AS1	rs2276561	2	0	29.71	5.01753210701557e-08
8044605	654433	PAX8-AS1	rs1110839	2	6.59848234905972e-06	27.09	1.94199928023025e-07
8044605	654433	PAX8-AS1	rs1015754	2	2.32625763303286e-05	25.55	4.31066053134462e-07
8044605	654433	PAX8-AS1	rs2863242	2	7.73507372492144e-05	23.32	1.37166270760227e-06
8044605	654433	PAX8-AS1	rs11691437	2	0.000137339055793991	21.88	2.90243227314589e-06
8044605	654433	PAX8-AS1	rs11123169	2	0.000267369610242892	20.47	6.05732637404157e-06
8044605	654433	PAX8-AS1	rs4848320	2	0.00372495346545494	14.87	0.000115180278096597
8044605	654433	PAX8-AS1	rs2863244	2	0.012003045170022	12.51	0.000404779603894183
8044605	654433	PAX8-AS1	rs10209795	2	0.016548492893956	11.84	0.00057971825962413
8044605	654433	PAX8-AS1	rs13388160	2	0.0230896867400944	11.13	0.000849425913926046
8044605	654433	PAX8-AS1	rs6760120	2	0.0290711330575204	10.61	0.00112477689612989
8044605	654433	PAX8-AS1	rs10864913	2	0.0364198382343721	10.13	0.00145875407641659
8044605	654433	PAX8-AS1	rs6734610	2	0.0372918743768694	10.08	0.00149887333715168
8044605	654433	PAX8-AS1	rs4848323	2	0.0380294099398151	10.04	0.00153177203545223
8044605	654433	PAX8-AS1	rs12476056	2	0.0428937443879078	9.78	0.00176420314136101
8044605	654433	PAX8-AS1	rs3762494	2	0.0430863976083707	9.77	0.00177382453452118
8126296	340206	TREML3P	rs1872241	6	0	54.11	1.89574010237839e-13
8126296	340206	TREML3P	rs9369265	6	0	54.11	1.89574010237839e-13
8126296	340206	TREML3P	rs2101269	6	0	54.11	1.89574010237839e-13
8126296	340206	TREML3P	rs7769759	6	0	54.11	1.89574010237839e-13
8126296	340206	TREML3P	rs1968871	6	0	53.42	2.69340745594082e-13
8126296	340206	TREML3P	rs9349180	6	0	50.63	1.11527179360358e-12
8126296	340206	TREML3P	rs3807040	6	0	36.34	1.65727359016538e-09
8126296	340206	TREML3P	rs4714443	6	0	29.55	5.44926535101879e-08
8126296	340206	TREML3P	rs4711666	6	1.23039064903107e-05	26.21	3.06232610711467e-07
8126296	340206	TREML3P	rs595024	6	0.000190940483445054	21.22	4.09469358986353e-06
8126296	340206	TREML3P	rs6939973	6	0.00021606757022196	20.93	4.76375383556557e-06
8126296	340206	TREML3P	rs3997700	6	0.00176183127572016	16.41	5.10153799196975e-05
8126296	340206	TREML3P	rs1982755	6	0.00289421851465647	15.4	8.69882938920677e-05
8126296	340206	TREML3P	rs11753659	6	0.00289421851465647	15.4	8.69882938920677e-05
8126296	340206	TREML3P	rs4714432	6	0.00611519364448858	13.9	0.000192798468274016
8126296	340206	TREML3P	rs1982756	6	0.035630718748028	10.18	0.0014197218125951
8126296	340206	TREML3P	rs11755124	6	0.038373863003527	10.02	0.00154849468130802
8055702	9111	NMI	rs11730	2	0	54.02	1.98459204462162e-13
8055702	9111	NMI	rs1048135	2	0	54.02	1.98459204462162e-13
8055702	9111	NMI	rs4664349	2	0	50.38	1.26678682349593e-12
8055702	9111	NMI	rs4665114	2	0	46.99	7.13498244125899e-12
8055702	9111	NMI	rs2271811	2	0	46.99	7.13498244125899e-12
8055702	9111	NMI	rs6726634	2	0	43.68	3.86703547937406e-11
8055702	9111	NMI	rs289904	2	0	40.27	2.21179423180301e-10
8055702	9111	NMI	rs12471886	2	0	40.16	2.33990628194595e-10
8055702	9111	NMI	rs3771886	2	0	39.56	3.18133184315936e-10
8055702	9111	NMI	rs2278089	2	0	31.97	1.56572008420945e-08
8055702	9111	NMI	rs4664356	2	0	31.41	2.08902201590538e-08
8055702	9111	NMI	rs10490522	2	6.12870275791624e-05	24.03	9.48463279025069e-07
8055702	9111	NMI	rs289862	2	0.000115787129815186	22.29	2.3442422044866e-06
8055702	9111	NMI	rs12466578	2	0.000540177822513001	19.14	1.21472247670923e-05
8055702	9111	NMI	rs6715902	2	0.00127659574468085	17.1	3.54623049146883e-05
8055702	9111	NMI	rs2271813	2	0.0095844480114143	12.98	0.000314835967711377
8055702	9111	NMI	rs3771895	2	0.0216465775440134	11.28	0.000783465565415074
8055702	9111	NMI	rs446791	2	0.0310739136142838	10.47	0.00121328718533289
8055702	9111	NMI	rs10930471	2	0.0349228718339364	10.22	0.00138925851032573
8055702	9111	NMI	rs6725961	2	0.0358116371430373	10.17	0.00142744275360983
8055702	9111	NMI	rs2342909	2	0.0442741026401661	9.71	0.00183268014326207
8043244	84913	ATOH8	rs4240202	2	0	53.97	2.03574253038624e-13
8043244	84913	ATOH8	rs10180451	2	0	53.97	2.03574253038624e-13
8043244	84913	ATOH8	rs11127	2	0	53.07	3.21870972725704e-13
8043244	84913	ATOH8	rs1866140	2	0	42.53	6.96063782791592e-11
8043244	84913	ATOH8	rs2164807	2	0	35.03	3.24664544766232e-09
8043244	84913	ATOH8	rs7577293	2	0	31.15	2.38839361907042e-08
8043244	84913	ATOH8	rs751249	2	2.36826524570752e-05	25.75	3.88627016211119e-07
8043244	84913	ATOH8	rs10188985	2	2.78706800445931e-05	25	5.73303143758387e-07
8043244	84913	ATOH8	rs1030862	2	6.52282990466633e-05	23.79	1.0743919710848e-06
8043244	84913	ATOH8	rs934774	2	7.55786490316486e-05	23.02	1.60324812711439e-06
8043244	84913	ATOH8	rs12714149	2	0.000268481754584988	20.51	5.93205261558505e-06
8043244	84913	ATOH8	rs1866138	2	0.000396853771898463	19.83	8.46437209128595e-06
8043244	84913	ATOH8	rs13430978	2	0.000613276790083184	18.87	1.39936161146718e-05
8043244	84913	ATOH8	rs2366812	2	0.00480967775576181	14.39	0.000148589302156604
8043244	84913	ATOH8	rs17026595	2	0.00649024796628443	13.78	0.000205512433754616
8043244	84913	ATOH8	rs4525696	2	0.00649024796628443	13.78	0.000205512433754616
8043244	84913	ATOH8	rs6759087	2	0.0085404212268923	13.23	0.000275503811434269
8043244	84913	ATOH8	rs11887600	2	0.0114222146157796	12.61	0.000383688505315911
8043244	84913	ATOH8	rs11887686	2	0.0155034942820839	11.98	0.000537745839636684
8043244	84913	ATOH8	rs4832005	2	0.0216465775440134	11.28	0.000783465565415074
8043244	84913	ATOH8	rs3024791	2	0.0307762136560979	10.49	0.0012002237157224
8043244	84913	ATOH8	rs4832006	2	0.0318416590583018	10.42	0.00124657894129823
8160213	158219	TTC39B	rs686030	9	0	53.96	2.04612985219786e-13
8160213	158219	TTC39B	rs585002	9	0	34.55	4.15441545705668e-09
8160213	158219	TTC39B	rs638491	9	0	29.76	4.88977502091372e-08
8160213	158219	TTC39B	rs641579	9	3.7483266398929e-05	24.55	7.24063421209719e-07
8160213	158219	TTC39B	rs2245641	9	0.00143085958355579	16.79	4.17527513891979e-05
8160213	158219	TTC39B	rs682553	9	0.0142351125192948	12.16	0.000488253771170466
8160213	158219	TTC39B	rs682092	9	0.0142351125192948	12.16	0.000488253771170466
8160213	158219	TTC39B	rs10122040	9	0.0172572402044293	11.76	0.00060517226253804
8160213	158219	TTC39B	rs10961946	9	0.0265566134666758	10.81	0.0010095330253805
8160213	158219	TTC39B	rs10114494	9	0.0291641114518064	10.6	0.00113087660052791
8160213	158219	TTC39B	rs1122677	9	0.0329311678267595	10.34	0.00130178012012168
8160213	158219	TTC39B	rs7022687	9	0.04045	9.91	0.00164383118498795
8160213	158219	TTC39B	rs2849049	9	0.0493708457483383	9.47	0.00208859372921612
7899160	1043	CD52	rs10493030	1	0	53.81	2.20845805049362e-13
7899160	1043	CD52	rs17163749	1	0	53.81	2.20845805049362e-13
7899160	1043	CD52	rs17257169	1	0	53.81	2.20845805049362e-13
7899160	1043	CD52	rs7550997	1	0	53.81	2.20845805049362e-13
7899160	1043	CD52	rs10902732	1	0	53.81	2.20845805049362e-13
7899160	1043	CD52	rs7544	1	0	53.81	2.20845805049362e-13
7899160	1043	CD52	rs11247900	1	0	53.81	2.20845805049362e-13
7899160	1043	CD52	rs6681452	1	0	53.81	2.20845805049362e-13
7899160	1043	CD52	rs17163866	1	0	53.81	2.20845805049362e-13
7899160	1043	CD52	rs17163868	1	0	53.81	2.20845805049362e-13
7899160	1043	CD52	rs17162102	1	0	48.15	3.94828949942595e-12
7899160	1043	CD52	rs10493028	1	0	48.15	3.94828949942595e-12
7899160	1043	CD52	rs2276712	1	0	47.95	4.37228099402602e-12
7899160	1043	CD52	rs1071849	1	0	47.95	4.37228099402602e-12
7899160	1043	CD52	rs17645	1	0	47.95	4.37228099402602e-12
7899160	1043	CD52	rs4526602	1	0	43.91	3.43827691527677e-11
7899160	1043	CD52	rs6598955	1	0	29.95	4.43331889553729e-08
7899160	1043	CD52	rs12096059	1	6.32711167352104e-06	26.65	2.43850790589388e-07
7899160	1043	CD52	rs12030833	1	0.00364217252396166	14.92	0.000112167517354527
7899160	1043	CD52	rs10794532	1	0.00364217252396166	14.92	0.000112167517354527
7899160	1043	CD52	rs11247919	1	0.0052986906710311	14.19	0.000165246379252446
7899160	1043	CD52	rs11247894	1	0.0101825522204669	12.85	0.000337479243759468
7899160	1043	CD52	rs4233458	1	0.0374741690526578	10.07	0.0015070303217331
8126452	5190	PEX6	rs2395943	6	0	53.81	2.20845805049362e-13
8126452	5190	PEX6	rs9471976	6	0	49.47	2.01428526971096e-12
8126452	5190	PEX6	rs6941212	6	0	47.65	5.0952237218167e-12
8126452	5190	PEX6	rs1129187	6	0	47.65	5.0952237218167e-12
8126452	5190	PEX6	rs3763236	6	0	43.94	3.38597866731277e-11
8126452	5190	PEX6	rs2234185	6	0	34.81	3.63501572619886e-09
8126452	5190	PEX6	rs4711731	6	0	31.87	1.64843558414539e-08
8126452	5190	PEX6	rs13199873	6	7.42574257425743e-05	23.64	1.1614790754716e-06
8126452	5190	PEX6	rs9462853	6	0.000115044247787611	22.22	2.43127977346499e-06
8126452	5190	PEX6	rs9381225	6	0.000114689016321129	22.19	2.46956717645669e-06
8126452	5190	PEX6	rs9471969	6	0.000676667730609639	18.67	1.55408500164875e-05
8126452	5190	PEX6	rs9462851	6	0.0309218739733228	10.48	0.00120673756309159
8126452	5190	PEX6	rs9471966	6	0.0309218739733228	10.48	0.00120673756309159
8075956	3957	LGALS2	rs2235338	22	0	53.73	2.30023908491508e-13
8075956	3957	LGALS2	rs2281097	22	0	53.73	2.30023908491508e-13
8075956	3957	LGALS2	rs2076087	22	0	43.69	3.84732636323584e-11
8075956	3957	LGALS2	rs2076088	22	0	30.5	3.33866507248015e-08
8075956	3957	LGALS2	rs5995463	22	7.75006054734803e-05	23.34	1.35747410793083e-06
8075956	3957	LGALS2	rs9610804	22	0.000485636114911081	19.4	1.06007059862011e-05
8075956	3957	LGALS2	rs2235336	22	0.000485636114911081	19.4	1.06007059862011e-05
8075956	3957	LGALS2	rs5750457	22	0.0251881739130435	10.93	0.000946194957319327
8075956	3957	LGALS2	rs2235334	22	0.0258299427625681	10.87	0.000977345299828185
8023561	3998	LMAN1	rs1980176	18	0	53.57	2.49541038340234e-13
8023561	3998	LMAN1	rs1899894	18	0	52.79	3.71186318169549e-13
8023561	3998	LMAN1	rs599535	18	0	52.33	4.69152347022431e-13
8023561	3998	LMAN1	rs9948612	18	0	51.16	8.51358710799124e-13
8023561	3998	LMAN1	rs9973070	18	0	51.16	8.51358710799124e-13
8023561	3998	LMAN1	rs4940455	18	0	51.16	8.51358710799124e-13
8023561	3998	LMAN1	rs10871768	18	0	51.16	8.51358710799124e-13
8023561	3998	LMAN1	rs7243416	18	0	51.16	8.51358710799124e-13
8023561	3998	LMAN1	rs11662475	18	0	51.16	8.51358710799124e-13
8023561	3998	LMAN1	rs12052023	18	0	44.84	2.13810015545307e-11
8023561	3998	LMAN1	rs12232757	18	0	34.05	5.37139084621919e-09
8023561	3998	LMAN1	rs4940456	18	0	33.66	6.56365836837472e-09
8023561	3998	LMAN1	rs8088514	18	0	33.03	9.07477523639614e-09
8023561	3998	LMAN1	rs8088790	18	6.47894343384002e-05	23.72	1.11418637746677e-06
8023561	3998	LMAN1	rs4940872	18	7.33496332518337e-05	23.51	1.24266200359457e-06
8023561	3998	LMAN1	rs11152148	18	0.000108181203515889	22.47	2.13451352772039e-06
8023561	3998	LMAN1	rs12604137	18	0.000140815020268829	21.79	3.04181411552169e-06
8023561	3998	LMAN1	rs8087926	18	0.000184880854560394	21.36	3.80630166776036e-06
8023561	3998	LMAN1	rs657773	18	0.000467032967032967	19.43	1.04354894688308e-05
8023561	3998	LMAN1	rs2013763	18	0.000625912112858764	18.81	1.44407988209199e-05
8023561	3998	LMAN1	rs4940866	18	0.000724933312411737	18.52	1.68130749450116e-05
8023561	3998	LMAN1	rs561894	18	0.00692924027415774	13.66	0.000219071500122872
8023561	3998	LMAN1	rs7242532	18	0.0129657920956493	12.34	0.000443355021455444
8023561	3998	LMAN1	rs17769526	18	0.016548492893956	11.84	0.00057971825962413
8023561	3998	LMAN1	rs12958775	18	0.0195517370190512	11.48	0.000703491300047234
8023561	3998	LMAN1	rs537048	18	0.0260839642119752	10.85	0.000987957570074628
8023561	3998	LMAN1	rs7243056	18	0.033572024382419	10.3	0.00133030209064682
7965918	51559	NT5DC3	rs11111806	12	0	53.52	2.55973590787991e-13
7965918	51559	NT5DC3	rs4964571	12	0	53.52	2.55973590787991e-13
7965918	51559	NT5DC3	rs11111790	12	0	53.23	2.96692879131389e-13
7965918	51559	NT5DC3	rs12368209	12	0	46.76	8.02344711629901e-12
7965918	51559	NT5DC3	rs11111760	12	1.23190637511549e-05	26.22	3.04650923139723e-07
7965918	51559	NT5DC3	rs7138889	12	1.23190637511549e-05	26.22	3.04650923139723e-07
7965918	51559	NT5DC3	rs3087891	12	1.23190637511549e-05	26.22	3.04650923139723e-07
7965918	51559	NT5DC3	rs11111802	12	7.68676435263031e-05	23.23	1.43737485986791e-06
7965918	51559	NT5DC3	rs7296900	12	0.000950153486332408	17.72	2.55921677070428e-05
7965918	51559	NT5DC3	rs934845	12	0.0021382556987116	16.07	6.10434633698428e-05
7965918	51559	NT5DC3	rs11111796	12	0.00632522407170294	13.83	0.000200115372719061
7965918	51559	NT5DC3	rs934847	12	0.00852486187845304	13.24	0.000274037909602573
7965918	51559	NT5DC3	rs1866295	12	0.00991504424778761	12.91	0.000326831293087956
7965918	51559	NT5DC3	rs4964806	12	0.00991504424778761	12.91	0.000326831293087956
7965918	51559	NT5DC3	rs4981035	12	0.0332737559470233	10.32	0.0013159628918335
7965918	51559	NT5DC3	rs9084	12	0.0332737559470233	10.32	0.0013159628918335
7965918	51559	NT5DC3	rs9142	12	0.0332737559470233	10.32	0.0013159628918335
7965918	51559	NT5DC3	rs11111761	12	0.0332737559470233	10.32	0.0013159628918335
7999217	79641	ROGDI	rs2290562	16	0	53.49	2.59912493345811e-13
7999217	79641	ROGDI	rs12443906	16	0.000498038546819035	19.37	1.0768549157279e-05
7999217	79641	ROGDI	rs9931084	16	0.000895745955662073	17.98	2.23238146749521e-05
7999217	79641	ROGDI	rs9935080	16	0.00132439458202216	17	3.73798184017015e-05
7999217	79641	ROGDI	rs1982514	16	0.00240308210931857	15.8	7.04025082747358e-05
7999217	79641	ROGDI	rs8118	16	0.00240308210931857	15.8	7.04025082747358e-05
7999217	79641	ROGDI	rs1395602	16	0.00304561563964788	15.28	9.26927523464967e-05
7999217	79641	ROGDI	rs2063101	16	0.00384590270976167	14.8	0.00011953550181303
7999217	79641	ROGDI	rs8064024	16	0.0056831703136029	14.06	0.000177069791622873
7999217	79641	ROGDI	rs2075639	16	0.0106506401881369	12.76	0.000354110896172844
7999217	79641	ROGDI	rs3827528	16	0.0114222146157796	12.61	0.000383688505315911
7999217	79641	ROGDI	rs2341986	16	0.0143583515504817	12.14	0.000493517761577487
7999217	79641	ROGDI	rs12445265	16	0.0265566134666758	10.81	0.0010095330253805
7999217	79641	ROGDI	rs8064029	16	0.0428937443879078	9.78	0.00176420314136101
7999217	79641	ROGDI	rs1045643	16	0.0428937443879078	9.78	0.00176420314136101
7999217	79641	ROGDI	rs11861487	16	0.0458927000879507	9.63	0.0019142460869758
7994102	84516	DCTN5	rs34514	16	0	53.31	2.84852782437956e-13
7994102	84516	DCTN5	rs7588	16	0	53.31	2.84852782437956e-13
7994102	84516	DCTN5	rs35586	16	0	51.51	7.12333372702919e-13
7994102	84516	DCTN5	rs249869	16	0	44.54	2.49213160711477e-11
7994102	84516	DCTN5	rs26760	16	0	44.54	2.49213160711477e-11
7994102	84516	DCTN5	rs26763	16	0	32.71	1.06985395481562e-08
7994102	84516	DCTN5	rs13330119	16	6.63790242283438e-06	27.18	1.85366347502498e-07
7994102	84516	DCTN5	rs16940342	16	6.63790242283438e-06	27.18	1.85366347502498e-07
7994102	84516	DCTN5	rs420259	16	5.31208499335989e-05	24.47	7.54759364306683e-07
7994102	84516	DCTN5	rs11188	16	6.52774290735626e-05	23.8	1.06882461363849e-06
7994102	84516	DCTN5	rs1610	16	8.28729281767956e-05	22.71	1.88384941491372e-06
7994102	84516	DCTN5	rs152454	16	8.28729281767956e-05	22.71	1.88384941491372e-06
7994102	84516	DCTN5	rs11642395	16	0.000459492140266022	19.49	1.01127718488185e-05
7994102	84516	DCTN5	rs11643602	16	0.000459492140266022	19.49	1.01127718488185e-05
7994102	84516	DCTN5	rs7187920	16	0.000459492140266022	19.49	1.01127718488185e-05
7994102	84516	DCTN5	rs120962	16	0.000459492140266022	19.49	1.01127718488185e-05
7994102	84516	DCTN5	rs464162	16	0.00638938053097345	13.81	0.000202256849006767
7994102	84516	DCTN5	rs3096146	16	0.00638938053097345	13.81	0.000202256849006767
7994102	84516	DCTN5	rs459894	16	0.0345978987583572	10.24	0.0013742758758317
7994102	84516	DCTN5	rs3760109	16	0.0480733202266682	9.53	0.00202140120130142
8006736	11072	DUSP14	rs2522966	17	0	53.29	2.87767727631518e-13
8006736	11072	DUSP14	rs853195	17	0	53.29	2.87767727631518e-13
8006736	11072	DUSP14	rs853214	17	0	52.1	5.27449291172547e-13
8006736	11072	DUSP14	rs1063215	17	0	49.49	1.99385464630302e-12
8006736	11072	DUSP14	rs9890344	17	0	30.95	2.64762082904076e-08
8006736	11072	DUSP14	rs853231	17	0	29.28	6.26388824951322e-08
8006736	11072	DUSP14	rs3094501	17	0.000467032967032967	19.43	1.04354894688308e-05
8006736	11072	DUSP14	rs712039	17	0.000842329329481527	18.15	2.04169428403451e-05
8006736	11072	DUSP14	rs2074409	17	0.00148354564755839	16.74	4.286760431085e-05
8006736	11072	DUSP14	rs1048701	17	0.00302592337692131	15.3	9.17165112768606e-05
8006736	11072	DUSP14	rs1051838	17	0.0145966440787351	12.11	0.000501521354224128
8006736	11072	DUSP14	rs853197	17	0.0173414785029384	11.75	0.000608432381673357
8006736	11072	DUSP14	rs4074605	17	0.0339063099961602	10.28	0.00134479946913223
8006736	11072	DUSP14	rs2074411	17	0.0362597337352424	10.14	0.00145086163336063
8006736	11072	DUSP14	rs1051849	17	0.0451073619631902	9.67	0.00187301312848318
7922029	10223	GPA33	rs2281960	1	0	53.14	3.10602652151406e-13
7922029	10223	GPA33	rs2281962	1	0	35.76	2.23183438831468e-09
7922029	10223	GPA33	rs3753914	1	0	34.4	4.48723283906573e-09
7922029	10223	GPA33	rs12404508	1	6.76132521974307e-06	27.46	1.60377448335924e-07
7922029	10223	GPA33	rs4657625	1	3.74031525514293e-05	24.53	7.31618020880489e-07
7922029	10223	GPA33	rs6666045	1	7.70156438026474e-05	23.26	1.41512724930294e-06
7922029	10223	GPA33	rs1590721	1	0.000255335365853659	20.59	5.68925170332861e-06
7922029	10223	GPA33	rs9287077	1	0.000255335365853659	20.59	5.68925170332861e-06
7922029	10223	GPA33	rs1041236	1	0.000258555133079848	20.57	5.74900049898384e-06
7922029	10223	GPA33	rs12461	1	0.00046767537826685	19.44	1.03809938400423e-05
7922029	10223	GPA33	rs4657619	1	0.000488721804511278	19.39	1.06563598009711e-05
7922029	10223	GPA33	rs4233414	1	0.000929411764705882	17.8	2.45383243527581e-05
7922029	10223	GPA33	rs11736	1	0.000929411764705882	17.8	2.45383243527581e-05
7922029	10223	GPA33	rs6691731	1	0.00146549427124967	16.77	4.21951517012075e-05
7922029	10223	GPA33	rs1410244	1	0.00146549427124967	16.77	4.21951517012075e-05
7922029	10223	GPA33	rs11588401	1	0.012124378528693	12.48	0.000411332197233919
7922029	10223	GPA33	rs402031	1	0.0164605643711405	11.85	0.000576613456957988
7922029	10223	GPA33	rs6693185	1	0.0294738242533094	10.58	0.00114317659735665
7922029	10223	GPA33	rs16858452	1	0.0321535458685751	10.4	0.00126015313761034
7922029	10223	GPA33	rs2075982	1	0.0352511704416045	10.2	0.00140440653753111
8033754	10781	ZNF266	rs10401135	19	0	53.05	3.25164988794948e-13
8033754	10781	ZNF266	rs10418104	19	0	53.05	3.25164988794948e-13
8033754	10781	ZNF266	rs7253373	19	0	53.05	3.25164988794948e-13
8033754	10781	ZNF266	rs2217652	19	0	53.05	3.25164988794948e-13
8033754	10781	ZNF266	rs3826783	19	0	53.05	3.25164988794948e-13
8033754	10781	ZNF266	rs6512110	19	0	53.05	3.25164988794948e-13
8033754	10781	ZNF266	rs10515	19	0	53.05	3.25164988794948e-13
8033754	10781	ZNF266	rs2241356	19	0	53.05	3.25164988794948e-13
8033754	10781	ZNF266	rs11880207	19	0	53.05	3.25164988794948e-13
8033754	10781	ZNF266	rs10411141	19	0	53.05	3.25164988794948e-13
8033754	10781	ZNF266	rs10404721	19	0	52.44	4.43596048819388e-13
8033754	10781	ZNF266	rs6512047	19	0	44.19	2.97999740617121e-11
8033754	10781	ZNF266	rs10411146	19	0	44.15	3.04151796925013e-11
8033754	10781	ZNF266	rs2278406	19	0	43.65	3.92677126455565e-11
8033754	10781	ZNF266	rs1865040	19	0	43.21	4.91687413894118e-11
8033754	10781	ZNF266	rs10415281	19	0	29.24	6.39453914307287e-08
8033754	10781	ZNF266	rs11669128	19	6.84228532329798e-06	27.65	1.45372067151707e-07
8033754	10781	ZNF266	rs4804108	19	0.000188023707337012	21.29	3.94785596717495e-06
8033754	10781	ZNF266	rs4804109	19	0.000188023707337012	21.29	3.94785596717495e-06
8033754	10781	ZNF266	rs4133457	19	0.000309620346479912	20.2	6.97529356316554e-06
8033754	10781	ZNF266	rs7257399	19	0.000309620346479912	20.2	6.97529356316554e-06
8033754	10781	ZNF266	rs10854157	19	0.000309620346479912	20.2	6.97529356316554e-06
8033754	10781	ZNF266	rs11666253	19	0.000520142784293728	19.33	1.09964985840466e-05
8065089	55614	KIF16B	rs6044121	20	0	52.88	3.54561560899141e-13
8065089	55614	KIF16B	rs997972	20	0	46.51	9.11520848224354e-12
8065089	55614	KIF16B	rs7267108	20	0	41.86	9.80480374069911e-11
8065089	55614	KIF16B	rs6131851	20	0	33.31	7.8577534845014e-09
8065089	55614	KIF16B	rs6044134	20	0	29.11	6.83831042335681e-08
8065089	55614	KIF16B	rs6111205	20	0	29.09	6.90926996403453e-08
8065089	55614	KIF16B	rs2277777	20	6.38773554774832e-06	26.74	2.32753126940342e-07
8065089	55614	KIF16B	rs6075078	20	6.38773554774832e-06	26.74	2.32753126940342e-07
8065089	55614	KIF16B	rs6135795	20	3.77663879147559e-05	24.63	6.94619097448153e-07
8065089	55614	KIF16B	rs6075070	20	3.7483266398929e-05	24.55	7.24063421209719e-07
8065089	55614	KIF16B	rs6111177	20	3.7483266398929e-05	24.55	7.24063421209719e-07
8065089	55614	KIF16B	rs4814518	20	6.06826801517067e-05	23.89	1.020002355674e-06
8065089	55614	KIF16B	rs12625552	20	0.000154811715481172	21.61	3.34105338173058e-06
8065089	55614	KIF16B	rs6111174	20	0.000184162062615101	21.3	3.92731498312198e-06
8065089	55614	KIF16B	rs16997877	20	0.00021259842519685	20.95	4.71427830136944e-06
8065089	55614	KIF16B	rs6044094	20	0.000355652331700236	20	7.74421643104408e-06
8065089	55614	KIF16B	rs6034523	20	0.000355652331700236	20	7.74421643104408e-06
8065089	55614	KIF16B	rs6044080	20	0.000587463078437808	18.92	1.36316048321319e-05
8065089	55614	KIF16B	rs6080303	20	0.000790330079033008	18.37	1.8189951015767e-05
8065089	55614	KIF16B	rs7273285	20	0.00128543903110377	17.06	3.62171527409293e-05
8065089	55614	KIF16B	rs6111204	20	0.00382663617554176	14.81	0.000118903320757354
8065089	55614	KIF16B	rs6080317	20	0.00761608154020385	13.45	0.000245006181879507
8065089	55614	KIF16B	rs928624	20	0.00761608154020385	13.45	0.000245006181879507
8065089	55614	KIF16B	rs6034554	20	0.00939083557951483	13.03	0.000306540549745652
8065089	55614	KIF16B	rs6044176	20	0.0126167989970748	12.4	0.000429333848898369
8065089	55614	KIF16B	rs6080336	20	0.0135331307989162	12.25	0.00046525815807105
8065089	55614	KIF16B	rs1885578	20	0.0260839642119752	10.85	0.000987957570074628
8065089	55614	KIF16B	rs6111237	20	0.0260839642119752	10.85	0.000987957570074628
8065089	55614	KIF16B	rs6044166	20	0.0415106652969968	9.85	0.00169831759403785
8065089	55614	KIF16B	rs4814526	20	0.0449043005671078	9.68	0.00186284629798189
8065089	55614	KIF16B	rs6034497	20	0.0463356725146199	9.61	0.00193520642643671
8079693	11180	WDR6	rs1134591	3	0	52.75	3.78823341641578e-13
8079693	11180	WDR6	rs4974082	3	0	52.75	3.78823341641578e-13
8079693	11180	WDR6	rs6781790	3	0	52.75	3.78823341641578e-13
8079693	11180	WDR6	rs9840050	3	0	52.75	3.78823341641578e-13
8079693	11180	WDR6	rs7621015	3	0	51.94	5.72227404014904e-13
8079693	11180	WDR6	rs3212	3	0	49.15	2.37118366321639e-12
8079693	11180	WDR6	rs9864243	3	6.47878198898607e-06	26.87	2.17610675376547e-07
8079693	11180	WDR6	rs6446204	3	6.47878198898607e-06	26.87	2.17610675376547e-07
8079693	11180	WDR6	rs6772452	3	6.47878198898607e-06	26.87	2.17610675376547e-07
8079693	11180	WDR6	rs7100	3	6.47878198898607e-06	26.87	2.17610675376547e-07
8079693	11180	WDR6	rs3087866	3	6.47878198898607e-06	26.87	2.17610675376547e-07
8079693	11180	WDR6	rs4955426	3	0.000108499095840868	22.5	2.10143595601244e-06
8079693	11180	WDR6	rs4955411	3	0.000108499095840868	22.5	2.10143595601244e-06
8079693	11180	WDR6	rs4292260	3	0.000108499095840868	22.5	2.10143595601244e-06
8079693	11180	WDR6	rs13087930	3	0.000782730237614536	18.39	1.80000168726494e-05
8079693	11180	WDR6	rs11706052	3	0.000782730237614536	18.39	1.80000168726494e-05
8079693	11180	WDR6	rs35283189	3	0.000782730237614536	18.39	1.80000168726494e-05
8079693	11180	WDR6	rs34580506	3	0.000782730237614536	18.39	1.80000168726494e-05
8079693	11180	WDR6	rs35673421	3	0.000782730237614536	18.39	1.80000168726494e-05
8079693	11180	WDR6	rs5030795	3	0.000782730237614536	18.39	1.80000168726494e-05
8180378	439921	MXRA7	rs1005645	17	0	52.74	3.80757039710516e-13
8180378	439921	MXRA7	rs2240773	17	0	52.74	3.80757039710516e-13
8180378	439921	MXRA7	rs9910053	17	0	45.69	1.38528169862386e-11
8180378	439921	MXRA7	rs1014390	17	0	37.42	9.52404477823507e-10
8180378	439921	MXRA7	rs237057	17	0	34.82	3.61639287591463e-09
8180378	439921	MXRA7	rs11077850	17	0.000114866357411089	22.21	2.44397561359942e-06
8180378	439921	MXRA7	rs9897045	17	0.000114866357411089	22.21	2.44397561359942e-06
8180378	439921	MXRA7	rs2286593	17	0.000246248557137361	20.71	5.34362071933925e-06
8180378	439921	MXRA7	rs9898576	17	0.000495134027659211	19.38	1.07123070066118e-05
8180378	439921	MXRA7	rs11868472	17	0.000588815789473684	18.93	1.35603390442745e-05
8180378	439921	MXRA7	rs7215451	17	0.000588815789473684	18.93	1.35603390442745e-05
8180378	439921	MXRA7	rs2240769	17	0.00119533117704964	17.28	3.22564145624377e-05
8180378	439921	MXRA7	rs3744061	17	0.00131798876558433	17.01	3.718346726238e-05
8180378	439921	MXRA7	rs7211963	17	0.00147715196599362	16.75	4.26422647459538e-05
8180378	439921	MXRA7	rs1476788	17	0.00147715196599362	16.75	4.26422647459538e-05
8180378	439921	MXRA7	rs2240775	17	0.00175090252707581	16.43	5.04799559140982e-05
8180378	439921	MXRA7	rs2240774	17	0.00175090252707581	16.43	5.04799559140982e-05
8180378	439921	MXRA7	rs2286585	17	0.00175090252707581	16.43	5.04799559140982e-05
8180378	439921	MXRA7	rs7214860	17	0.00205474315710536	16.15	5.85185695899184e-05
8180378	439921	MXRA7	rs2429452	17	0.00212358572671889	16.09	6.04021482776116e-05
8180378	439921	MXRA7	rs12937733	17	0.00402588996763754	14.72	0.000124716302348635
8180378	439921	MXRA7	rs9913445	17	0.00868117797695262	13.19	0.00028144689796916
8180378	439921	MXRA7	rs12450896	17	0.0126167989970748	12.4	0.000429333848898369
8180378	439921	MXRA7	rs2079778	17	0.0176037503842607	11.71	0.000621651197291592
8180378	439921	MXRA7	rs9915915	17	0.0176037503842607	11.71	0.000621651197291592
8180378	439921	MXRA7	rs8067445	17	0.0339063099961602	10.28	0.00134479946913223
8180378	439921	MXRA7	rs2532443	17	0.0340545721771359	10.27	0.00135210802890327
7896091	8665	EIF3F	rs4559682	11	0	52.68	3.92568420172011e-13
7896091	8665	EIF3F	rs11041706	11	6.81663258350375e-06	27.62	1.47644243132227e-07
7896091	8665	EIF3F	rs7941782	11	7.75569558894813e-05	23.35	1.35043510282363e-06
7896091	8665	EIF3F	rs4758038	11	7.90330079033008e-05	22.82	1.77904686560766e-06
7896091	8665	EIF3F	rs11041699	11	0.000306216565209371	20.22	6.90274761403555e-06
7896091	8665	EIF3F	rs12786251	11	0.000455177206393329	19.57	9.69801319082772e-06
7896091	8665	EIF3F	rs4304763	11	0.009273531269741	13.06	0.000301669435807222
7896091	8665	EIF3F	rs12275353	11	0.0126925641880627	12.38	0.000433957150545919
7896091	8665	EIF3F	rs2136907	11	0.0168317757009346	11.81	0.000589134325084672
7896091	8665	EIF3F	rs2360838	11	0.0293240093240093	10.59	0.00113700977214641
7896091	8665	EIF3F	rs1079467	11	0.044710963848293	9.69	0.00185273539868367
8138489	55536	CDCA7L	rs4487645	7	0	52.66	3.96586467996637e-13
8138489	55536	CDCA7L	rs6461614	7	0	47.53	5.41685940798607e-12
8138489	55536	CDCA7L	rs11763022	7	0	45.51	1.51861516378939e-11
8138489	55536	CDCA7L	rs11763025	7	0	45.51	1.51861516378939e-11
8138489	55536	CDCA7L	rs6461617	7	0	43.6	4.0283904734661e-11
8138489	55536	CDCA7L	rs12540021	7	0	40.06	2.46280729941938e-10
8138489	55536	CDCA7L	rs10485987	7	0	37.85	7.63983833194948e-10
8138489	55536	CDCA7L	rs11761264	7	0	36.07	1.90354976821587e-09
8138489	55536	CDCA7L	rs886313	7	0	35.82	2.16414852891211e-09
8138489	55536	CDCA7L	rs11766053	7	0	35.82	2.16414852891211e-09
8138489	55536	CDCA7L	rs7811563	7	0	33.92	5.74253442063519e-09
8138489	55536	CDCA7L	rs4346898	7	0	32.51	1.18580794084045e-08
8138489	55536	CDCA7L	rs4636103	7	0	31.19	2.33968230107566e-08
8138489	55536	CDCA7L	rs9639401	7	0	30.64	3.10623411231194e-08
8138489	55536	CDCA7L	rs4722066	7	0	29.17	6.62978289176265e-08
8138489	55536	CDCA7L	rs12539597	7	2.24971878515186e-05	25.14	5.33154048319053e-07
[truncated: 15,511 more rows]
