# Supplementary material for: Insight into Genotype-Phenotype Associations through eQTL Mapping in Multiple Cell Types in Health and Immune-Mediated Disease
Source: PLoS Genet. 2016 Mar 25;12(3):e1005908. doi: 10.1371/journal.pgen.1005908 (PMC4807835; doi:10.1371/journal.pgen.1005908)
Supplement: S1 Data — Compressed tarball containing a folder of eQTL summary statistics from each analysis. (GZ) [file pgen.1005908.s027.gz › S1_data/IBDonly_all_cis_max_n/IBD_neutrophil_allcis_maxn.txt]

PROBEID	ENTREZID	SYMBOL	snps	chr	fdr	scores	pval
8054356	84804	MFSD9	rs2732824	2	0	64.56	9.36371008866822e-16
8054356	84804	MFSD9	rs955915	2	0	64.56	9.36371008866822e-16
8054356	84804	MFSD9	rs2540299	2	0	47.49	5.52852507819365e-12
8054356	84804	MFSD9	rs2540290	2	0	47.49	5.52852507819365e-12
8054356	84804	MFSD9	rs7607987	2	0	46.52	9.06880932282875e-12
8054356	84804	MFSD9	rs11123946	2	0	46.52	9.06880932282875e-12
8054356	84804	MFSD9	rs6759290	2	0	37.53	9.00177264783483e-10
8054356	84804	MFSD9	rs10173702	2	0	35.07	3.18063344332128e-09
8054356	84804	MFSD9	rs2080292	2	0.000115546218487395	23.46	1.27538056262434e-06
8054356	84804	MFSD9	rs2080291	2	0.000115546218487395	23.46	1.27538056262434e-06
8054356	84804	MFSD9	rs2732822	2	0.000115546218487395	23.46	1.27538056262434e-06
8054356	84804	MFSD9	rs2540321	2	0.000115546218487395	23.46	1.27538056262434e-06
8054356	84804	MFSD9	rs2732839	2	0.000183654729109275	22.08	2.61520320524296e-06
8054356	84804	MFSD9	rs2540277	2	0.000183654729109275	22.08	2.61520320524296e-06
8054356	84804	MFSD9	rs2540319	2	0.0002701561840439	21.24	4.05218945987632e-06
8054356	84804	MFSD9	rs2540304	2	0.005703341136412	15.24	9.46767181104376e-05
8054356	84804	MFSD9	rs6757508	2	0.00863255813953488	14.34	0.000152588014722543
7950447	143570	XRRA1	rs4483614	11	0	64.06	1.20687152203447e-15
7950447	143570	XRRA1	rs2298746	11	0	64.06	1.20687152203447e-15
7950447	143570	XRRA1	rs4387374	11	0	56.5	5.61983752641257e-14
7950447	143570	XRRA1	rs3814726	11	0	56.2	6.54615368008028e-14
7950447	143570	XRRA1	rs10899060	11	0	51.7	6.46627495274134e-13
7950447	143570	XRRA1	rs4944961	11	0	50.94	9.52329554701924e-13
7950447	143570	XRRA1	rs594144	11	0.0023949246629659	17.14	3.4723268956437e-05
7950447	143570	XRRA1	rs2033532	11	0.00246848739495798	17.07	3.60269399303486e-05
7950447	143570	XRRA1	rs9444	11	0.00274660517550602	16.84	4.06670421025167e-05
7950447	143570	XRRA1	rs590105	11	0.00274660517550602	16.84	4.06670421025167e-05
7950447	143570	XRRA1	rs1292895	11	0.00669066186762647	14.86	0.00011579253598834
7950447	143570	XRRA1	rs529488	11	0.00669066186762647	14.86	0.00011579253598834
7950447	143570	XRRA1	rs487226	11	0.0116657981587632	13.73	0.000211056170604097
7950447	143570	XRRA1	rs488115	11	0.0198064324002382	12.57	0.000391988579109066
7950447	143570	XRRA1	rs113187	11	0.0323153084539223	11.51	0.000692227779118755
7950447	143570	XRRA1	rs564229	11	0.0329703843730309	11.46	0.000711103000083523
7950447	143570	XRRA1	rs571250	11	0.0358832224685883	11.28	0.000783465565415074
7950447	143570	XRRA1	rs605954	11	0.0358832224685883	11.28	0.000783465565415074
7995539	64127	NOD2	rs1981760	16	0	62.39	2.81750261078279e-15
7995539	64127	NOD2	rs7202124	16	0	58.51	2.02260287171388e-14
7995539	64127	NOD2	rs2111234	16	0	44.61	2.40460353568807e-11
7995539	64127	NOD2	rs2302759	16	0.000816326530612245	19.37	1.0768549157279e-05
7995539	64127	NOD2	rs7194886	16	0.00938095238095238	14.18	0.000166126946049492
7995539	64127	NOD2	rs4785224	16	0.0152007803609169	13.17	0.000284466737292217
7995539	64127	NOD2	rs5743266	16	0.0167197100992595	12.96	0.000318217180315067
7995539	64127	NOD2	rs2066843	16	0.0375310445580716	11.19	0.000822393451581314
7995539	64127	NOD2	rs13380741	16	0.0388507408745934	11.11	0.000858634915080227
7909318	722	C4BPA	rs3813948	1	0	61.92	3.57698008971543e-15
7909318	722	C4BPA	rs11120211	1	0	61.92	3.57698008971543e-15
7909318	722	C4BPA	rs17020983	1	0	61.92	3.57698008971543e-15
7909318	722	C4BPA	rs11120218	1	0	35.92	2.0558753942571e-09
7909318	722	C4BPA	rs2808470	1	0.000984239305242843	18.87	1.39936161146718e-05
8112615	8507	ENC1	rs10079609	5	0	61.84	3.72529456554648e-15
8112615	8507	ENC1	rs10942714	5	0	61.84	3.72529456554648e-15
8112615	8507	ENC1	rs10474420	5	0	61.84	3.72529456554648e-15
8112615	8507	ENC1	rs6864196	5	0	61.84	3.72529456554648e-15
8112615	8507	ENC1	rs1039320	5	0	57.49	3.39702006270477e-14
8112615	8507	ENC1	rs6895845	5	0	54.86	1.29428541661329e-13
8112615	8507	ENC1	rs17645885	5	0	43.99	3.30057826340914e-11
8112615	8507	ENC1	rs7704467	5	0.000227372103191955	21.65	3.27210010175672e-06
8112615	8507	ENC1	rs452166	5	0.0315219611848825	11.56	0.000673858531353762
8112615	8507	ENC1	rs13173835	5	0.0317210606833248	11.55	0.000677492567665972
7908779	6051	RNPEP	rs11586632	1	0	57.77	2.94629103080769e-14
7908779	6051	RNPEP	rs7529387	1	0	55.63	8.74784035694907e-14
7908779	6051	RNPEP	rs3795621	1	1.82481751824818e-05	30.05	4.21048532735649e-08
7908779	6051	RNPEP	rs10920303	1	1.76056338028169e-05	29.66	5.14863365089098e-08
7908779	6051	RNPEP	rs6689634	1	2.61096605744125e-05	25.92	3.55862993007685e-07
7908779	6051	RNPEP	rs2819365	1	0.000266222961730449	21.16	4.2249094050057e-06
7908779	6051	RNPEP	rs12754196	1	0.00153221125943122	18.02	2.18596291675802e-05
7908779	6051	RNPEP	rs10920300	1	0.00216612377850163	17.36	3.09266692102128e-05
7908779	6051	RNPEP	rs12734984	1	0.0196863330843913	12.59	0.000387816144094344
7908779	6051	RNPEP	rs7513	1	0.0413004484304933	10.98	0.000921004299320653
7908779	6051	RNPEP	rs9427715	1	0.0489277753009362	10.6	0.00113087660052791
7908779	6051	RNPEP	rs12090635	1	0.0492975252469204	10.58	0.00114317659735665
8171834	6133	RPL9	rs4975017	4	0	56.58	5.39578638991329e-14
8171834	6133	RPL9	rs10517522	4	0	56.02	7.17375330416203e-14
8171834	6133	RPL9	rs17618369	4	0	51.85	5.99066744750982e-13
8171834	6133	RPL9	rs11940694	4	0.000142421159715158	23.2	1.45997328751045e-06
8171834	6133	RPL9	rs1048140	4	0.000365805168986084	20.7	5.37160017903929e-06
8171834	6133	RPL9	rs13135439	4	0.00544866264020707	15.35	8.93209278983788e-05
8171834	6133	RPL9	rs13149518	4	0.00544866264020707	15.35	8.93209278983788e-05
8171834	6133	RPL9	rs2249563	4	0.0153609582389123	13.14	0.000289057857888992
8171834	6133	RPL9	rs13123782	4	0.0162231759656652	13.03	0.000306540549745652
8171834	6133	RPL9	rs6823497	4	0.0162231759656652	13.03	0.000306540549745652
8171834	6133	RPL9	rs13129975	4	0.018234394124847	12.76	0.000354110896172844
8171834	6133	RPL9	rs936380	4	0.0327256637168142	11.48	0.000703491300047234
8171834	6133	RPL9	rs2687964	4	0.0478137969713965	10.65	0.00110070906000304
7990898	6133	RPL9	rs4975017	4	0	56.27	6.31719735935685e-14
7990898	6133	RPL9	rs10517522	4	0	55.68	8.52815049876006e-14
7990898	6133	RPL9	rs17618369	4	0	51.62	6.7351970504833e-13
7990898	6133	RPL9	rs11940694	4	0.000119047619047619	23.76	1.09126914943059e-06
7990898	6133	RPL9	rs1048140	4	0.000308692120227457	20.91	4.81375048902029e-06
7990898	6133	RPL9	rs13135439	4	0.00431734317343173	15.88	6.74881487824496e-05
7990898	6133	RPL9	rs13149518	4	0.00431734317343173	15.88	6.74881487824496e-05
7990898	6133	RPL9	rs13123782	4	0.0152007803609169	13.17	0.000284466737292217
7990898	6133	RPL9	rs6823497	4	0.0152007803609169	13.17	0.000284466737292217
7990898	6133	RPL9	rs2249563	4	0.0153609582389123	13.14	0.000289057857888992
7990898	6133	RPL9	rs13129975	4	0.0170050125313283	12.92	0.000325089860071051
7990898	6133	RPL9	rs936380	4	0.0346674953387197	11.35	0.000754479691433103
8099887	6133	RPL9	rs4975017	4	0	56.25	6.38178334582179e-14
8099887	6133	RPL9	rs10517522	4	0	55.74	8.27179724747994e-14
8099887	6133	RPL9	rs17618369	4	0	51.45	7.34439823398378e-13
8099887	6133	RPL9	rs11940694	4	0.000119305856832972	23.78	1.07998841111999e-06
8099887	6133	RPL9	rs1048140	4	0.000235089246843709	21.58	3.39372352779869e-06
8099887	6133	RPL9	rs13135439	4	0.00302290836653386	16.58	4.66402886979392e-05
8099887	6133	RPL9	rs13149518	4	0.00302290836653386	16.58	4.66402886979392e-05
8099887	6133	RPL9	rs13123782	4	0.0104984813292835	13.97	0.000185750993866242
8099887	6133	RPL9	rs6823497	4	0.0104984813292835	13.97	0.000185750993866242
8099887	6133	RPL9	rs13129975	4	0.012382584847446	13.6	0.000226185525871323
8099887	6133	RPL9	rs2249563	4	0.0176697530864198	12.83	0.00034110575560318
8099887	6133	RPL9	rs936380	4	0.0254011795364148	12.02	0.000526327021975265
8099887	6133	RPL9	rs6844176	4	0.0398757615577589	11.06	0.00088210143463496
8099887	6133	RPL9	rs6817264	4	0.0444298699804395	10.82	0.0010040948909304
8099887	6133	RPL9	rs2687964	4	0.0494796279893711	10.57	0.00114937726358784
7990949	6133	RPL9	rs4975017	4	0	56.08	6.95813405221903e-14
7990949	6133	RPL9	rs10517522	4	0	55.49	9.39356627477914e-14
7990949	6133	RPL9	rs17618369	4	0	51.55	6.97966898842302e-13
7990949	6133	RPL9	rs11940694	4	0.000118406889128095	23.66	1.14947042476584e-06
7990949	6133	RPL9	rs1048140	4	0.000418604651162791	20.44	6.15302137778187e-06
7990949	6133	RPL9	rs13135439	4	0.00386105860113422	16.09	6.04021482776116e-05
7990949	6133	RPL9	rs13149518	4	0.00386105860113422	16.09	6.04021482776116e-05
7990949	6133	RPL9	rs13123782	4	0.0127793793454299	13.53	0.000234780046924878
7990949	6133	RPL9	rs6823497	4	0.0127793793454299	13.53	0.000234780046924878
7990949	6133	RPL9	rs2249563	4	0.0130924369747899	13.47	0.000242408309714197
7990949	6133	RPL9	rs13129975	4	0.0165169250237267	12.99	0.000313158969130093
7990949	6133	RPL9	rs936380	4	0.0324467545638945	11.5	0.000695961899274327
7939184	55346	TCP11L1	rs1033717	11	0	55.93	7.5097822574674e-14
7939184	55346	TCP11L1	rs7127111	11	0	55.93	7.5097822574674e-14
7939184	55346	TCP11L1	rs10836020	11	0	55.93	7.5097822574674e-14
7939184	55346	TCP11L1	rs7127229	11	0	42.32	7.74959959744185e-11
7939184	55346	TCP11L1	rs966191	11	9.91189427312775e-05	23.9	1.01471761454418e-06
7939184	55346	TCP11L1	rs2273536	11	9.91189427312775e-05	23.9	1.01471761454418e-06
7939184	55346	TCP11L1	rs1064005	11	9.91189427312775e-05	23.9	1.01471761454418e-06
7939184	55346	TCP11L1	rs7926030	11	9.91189427312775e-05	23.9	1.01471761454418e-06
7939184	55346	TCP11L1	rs6484637	11	9.91189427312775e-05	23.9	1.01471761454418e-06
7939184	55346	TCP11L1	rs2273549	11	0.000141628730399595	23.17	1.48292808334527e-06
7939184	55346	TCP11L1	rs12365818	11	0.000338436744560838	20.79	5.12498672085842e-06
7939184	55346	TCP11L1	rs3117655	11	0.00501879283661287	15.53	8.1206219545145e-05
7939184	55346	TCP11L1	rs11826269	11	0.00543450064850843	15.36	8.88494191145669e-05
7939184	55346	TCP11L1	rs4755351	11	0.00543450064850843	15.36	8.88494191145669e-05
7939184	55346	TCP11L1	rs3758741	11	0.00551011622901421	15.33	9.02715124980124e-05
7939184	55346	TCP11L1	rs7103953	11	0.00551011622901421	15.33	9.02715124980124e-05
7939184	55346	TCP11L1	rs17336103	11	0.00613029989658738	15.08	0.000103049328255722
7939184	55346	TCP11L1	rs2273544	11	0.0415990593768372	10.96	0.000930998169393971
8137271	26	AOC1	rs7806458	7	0	55.9	7.62525604188288e-14
8137271	26	AOC1	rs3173833	7	0	39.08	4.06789939212971e-10
8137271	26	AOC1	rs2302479	7	0	32.75	1.04806303518498e-08
8137271	26	AOC1	rs10281675	7	6.03864734299517e-05	24.89	6.06964566003306e-07
8137271	26	AOC1	rs17173596	7	0.000367558929284858	20.73	5.28809983815292e-06
8137271	26	AOC1	rs10265670	7	0.000454895913646877	20.41	6.25023394023279e-06
8137271	26	AOC1	rs4725363	7	0.000454895913646877	20.41	6.25023394023279e-06
8137271	26	AOC1	rs12669824	7	0.000620842572062084	20	7.74421643104408e-06
8137271	26	AOC1	rs4725360	7	0.000769774011299435	19.53	9.90321262136001e-06
8137271	26	AOC1	rs2072443	7	0.00222823147647377	17.31	3.17511555274374e-05
8137271	26	AOC1	rs2302481	7	0.00872518092410466	14.32	0.000154217682550425
8137271	26	AOC1	rs10266177	7	0.0109020162716661	13.88	0.00019486107229496
8137271	26	AOC1	rs10215721	7	0.0138089681613602	13.37	0.000255681354743746
8137271	26	AOC1	rs7803700	7	0.016166215570769	13.04	0.0003049080963483
8137271	26	AOC1	rs17173651	7	0.0437607233943891	10.86	0.000982636948162923
8137271	26	AOC1	rs7780509	7	0.0489277753009362	10.6	0.00113087660052791
7901219	387338	NSUN4	rs17361749	1	0	55.31	1.02943541635603e-13
7901219	387338	NSUN4	rs7515284	1	0	52.51	4.28063116527588e-13
7901219	387338	NSUN4	rs17361763	1	0	52.51	4.28063116527588e-13
7901219	387338	NSUN4	rs5013330	1	0	52.51	4.28063116527588e-13
7901219	387338	NSUN4	rs1053624	1	0	52.51	4.28063116527588e-13
7901219	387338	NSUN4	rs17361833	1	0	52.51	4.28063116527588e-13
7901219	387338	NSUN4	rs12062	1	0	52.51	4.28063116527588e-13
7901219	387338	NSUN4	rs17361887	1	0	52.51	4.28063116527588e-13
7901219	387338	NSUN4	rs12142240	1	0	37.81	7.79810133322445e-10
7901219	387338	NSUN4	rs10252	1	1.41643059490085e-05	26.83	2.22161627849726e-07
7901219	387338	NSUN4	rs3863641	1	0.000133196721311475	23.28	1.4004877053467e-06
7901219	387338	NSUN4	rs1535737	1	0.00113699906803355	18.57	1.63777799277277e-05
7901219	387338	NSUN4	rs4660344	1	0.00607631688096226	15.09	0.000102504860961449
7901219	387338	NSUN4	rs3737744	1	0.0092799412196914	14.22	0.000162632780891693
7901219	387338	NSUN4	rs11576941	1	0.029702249382395	11.68	0.000631755330930331
7895878	6133	RPL9	rs4975017	4	0	54.44	1.60267184927466e-13
7895878	6133	RPL9	rs10517522	4	0	54.11	1.89574010237839e-13
7895878	6133	RPL9	rs17618369	4	0	51.61	6.7695898658847e-13
7895878	6133	RPL9	rs1048140	4	0.000119565217391304	23.8	1.06882461363849e-06
7895878	6133	RPL9	rs936380	4	0.000645871559633028	19.92	8.07511350481189e-06
7895878	6133	RPL9	rs11940694	4	0.000684438040345821	19.7	9.06013651488528e-06
7895878	6133	RPL9	rs13129975	4	0.000954872465663833	19	1.3071845366763e-05
7895878	6133	RPL9	rs2687965	4	0.00234138571807805	17.19	3.38212025328724e-05
7895878	6133	RPL9	rs1450	4	0.00568807339449541	15.26	9.36794503364313e-05
7895878	6133	RPL9	rs6817264	4	0.0149239077074129	13.22	0.00027697761801865
7895878	6133	RPL9	rs2249563	4	0.0184763065671187	12.73	0.00035983654358314
7895878	6133	RPL9	rs13135439	4	0.0187700696758558	12.69	0.00036761627064854
7895878	6133	RPL9	rs13149518	4	0.0187700696758558	12.69	0.00036761627064854
7895878	6133	RPL9	rs749915	4	0.0222081291438455	12.33	0.000445736407512023
7895878	6133	RPL9	rs13123782	4	0.0420112517580872	10.94	0.000941101693891732
7895878	6133	RPL9	rs6823497	4	0.0420112517580872	10.94	0.000941101693891732
7895878	6133	RPL9	rs13101951	4	0.0439310504396113	10.85	0.000987957570074628
7895878	6133	RPL9	rs2687964	4	0.0492975252469204	10.58	0.00114317659735665
8000603	7284	TUFM	rs8049439	16	0	54.21	1.80167617168047e-13
8000603	7284	TUFM	rs7187776	16	0	54.21	1.80167617168047e-13
8000603	7284	TUFM	rs2008514	16	0	54.17	1.83872794575305e-13
8000603	7284	TUFM	rs12325113	16	0	53.99	2.01512591194937e-13
8000603	7284	TUFM	rs4788099	16	0	53.99	2.01512591194937e-13
8000603	7284	TUFM	rs9972768	16	0	53.99	2.01512591194937e-13
8000603	7284	TUFM	rs4788101	16	0	53.99	2.01512591194937e-13
8000603	7284	TUFM	rs4788102	16	0	53.99	2.01512591194937e-13
8000603	7284	TUFM	rs7198606	16	0	53.99	2.01512591194937e-13
8000603	7284	TUFM	rs11864107	16	0	53.99	2.01512591194937e-13
8000603	7284	TUFM	rs3888190	16	0	51.39	7.5723280228233e-13
8000603	7284	TUFM	rs6565259	16	0	50.25	1.35354708088785e-12
8000603	7284	TUFM	rs11646653	16	0	45.05	1.92067260070517e-11
8000603	7284	TUFM	rs7185232	16	0	44.01	3.26702482618924e-11
8000603	7284	TUFM	rs8061877	16	0.000184672206832872	22.15	2.52155969005337e-06
8000603	7284	TUFM	rs7201929	16	0.000184672206832872	22.15	2.52155969005337e-06
8000603	7284	TUFM	rs6565261	16	0.00102432778489117	18.83	1.42901654501947e-05
8000603	7284	TUFM	rs4072401	16	0.0132126089872569	13.45	0.000245006181879507
8000603	7284	TUFM	rs28472312	16	0.0364824367477278	11.25	0.000796230157590812
8126296	340206	TREML3P	rs1872241	6	0	53.68	2.35953050838511e-13
8126296	340206	TREML3P	rs9369265	6	0	53.68	2.35953050838511e-13
8126296	340206	TREML3P	rs2101269	6	0	53.68	2.35953050838511e-13
8126296	340206	TREML3P	rs7769759	6	0	53.68	2.35953050838511e-13
8126296	340206	TREML3P	rs9349180	6	0	51.86	5.96023442849754e-13
8126296	340206	TREML3P	rs1968871	6	0	46.54	8.9767189346549e-12
8126296	340206	TREML3P	rs3807040	6	0	33.83	6.01442179345237e-09
8126296	340206	TREML3P	rs4714443	6	1.75901495162709e-05	29.65	5.17526297574231e-08
8126296	340206	TREML3P	rs9367097	6	0.000272688538559864	21.35	3.8262075506708e-06
8126296	340206	TREML3P	rs595024	6	0.00033158107561666	20.85	4.96692257819107e-06
8126296	340206	TREML3P	rs11962624	6	0.000385220125786164	20.6	5.65961142756942e-06
8126296	340206	TREML3P	rs4711666	6	0.000810810810810811	19.4	1.06007059862011e-05
8126296	340206	TREML3P	rs6939973	6	0.00127659574468085	18.32	1.86736416969912e-05
8126296	340206	TREML3P	rs9357349	6	0.0029303845187233	16.65	4.49503085591241e-05
8126296	340206	TREML3P	rs13200807	6	0.0029303845187233	16.65	4.49503085591241e-05
8126296	340206	TREML3P	rs9296359	6	0.00311835927847788	16.52	4.81396072394149e-05
8126296	340206	TREML3P	rs9381042	6	0.014742707309079	13.24	0.000274037909602573
8075089	24144	TFIP11	rs2097470	22	0	53.37	2.76284024155797e-13
8075089	24144	TFIP11	rs1046453	22	0	35.59	2.43534522748173e-09
8075089	24144	TFIP11	rs3747129	22	0	35.59	2.43534522748173e-09
8075089	24144	TFIP11	rs4822736	22	0.00197082301128544	17.5	2.87307684349105e-05
8075089	24144	TFIP11	rs2283817	22	0.00203017832647462	17.45	2.94964287847691e-05
8075089	24144	TFIP11	rs13055271	22	0.00682917162108601	14.81	0.000118903320757354
8075089	24144	TFIP11	rs732933	22	0.0353338278931751	11.31	0.000770907723704568
7994102	84516	DCTN5	rs34514	16	0	53.25	2.93687468562875e-13
7994102	84516	DCTN5	rs7588	16	0	53.25	2.93687468562875e-13
7994102	84516	DCTN5	rs35586	16	0	50.03	1.51413240352692e-12
7994102	84516	DCTN5	rs249869	16	0	44.46	2.59607529530285e-11
7994102	84516	DCTN5	rs26760	16	0	44.46	2.59607529530285e-11
7994102	84516	DCTN5	rs1610	16	1.93236714975845e-05	30.85	2.78762126526309e-08
7994102	84516	DCTN5	rs152454	16	1.93236714975845e-05	30.85	2.78762126526309e-08
7994102	84516	DCTN5	rs26763	16	1.91570881226054e-05	30.63	3.12228488263538e-08
7994102	84516	DCTN5	rs11188	16	2.69723533378287e-05	26.27	2.96864470190905e-07
7994102	84516	DCTN5	rs13330119	16	2.52365930599369e-05	25.48	4.46992631145794e-07
7994102	84516	DCTN5	rs16940342	16	2.52365930599369e-05	25.48	4.46992631145794e-07
7994102	84516	DCTN5	rs420259	16	0.000118854673149649	23.73	1.10841221290949e-06
7994102	84516	DCTN5	rs11642395	16	0.000406091370558376	20.54	5.83980670668104e-06
7994102	84516	DCTN5	rs11643602	16	0.000406091370558376	20.54	5.83980670668104e-06
7994102	84516	DCTN5	rs7187920	16	0.000406091370558376	20.54	5.83980670668104e-06
7994102	84516	DCTN5	rs120962	16	0.000406091370558376	20.54	5.83980670668104e-06
7994102	84516	DCTN5	rs464162	16	0.00357798165137615	16.26	5.52173887760006e-05
7994102	84516	DCTN5	rs3096146	16	0.00357798165137615	16.26	5.52173887760006e-05
7994102	84516	DCTN5	rs459894	16	0.0101693083573487	14.03	0.000179917150200662
8133114	154807	VKORC1L1	rs35735127	7	0	53.22	2.98207105487105e-13
8133114	154807	VKORC1L1	rs13236109	7	0	53.22	2.98207105487105e-13
8133114	154807	VKORC1L1	rs35391607	7	0	53.22	2.98207105487105e-13
8133114	154807	VKORC1L1	rs6949812	7	0	53.22	2.98207105487105e-13
8133114	154807	VKORC1L1	rs2961102	7	0	53.22	2.98207105487105e-13
8133114	154807	VKORC1L1	rs1039664	7	0	52.52	4.25889006633562e-13
8133114	154807	VKORC1L1	rs34466769	7	0	36.95	1.21197693922487e-09
8133114	154807	VKORC1L1	rs420880	7	0.0101693083573487	14.03	0.000179917150200662
8133114	154807	VKORC1L1	rs10950022	7	0.0298896820246593	11.67	0.00063516010362158
8133114	154807	VKORC1L1	rs12540589	7	0.0298896820246593	11.67	0.00063516010362158
7960832	170482	CLEC4C	rs12310416	12	0	53.05	3.25164988794948e-13
7960832	170482	CLEC4C	rs6488608	12	0	41.91	9.55726083065679e-11
7960832	170482	CLEC4C	rs10744034	12	0.000183044315992293	22.58	2.01572112398219e-06
7960832	170482	CLEC4C	rs7300836	12	0.00022075055187638	21.74	3.12213037158494e-06
7960832	170482	CLEC4C	rs1894823	12	0.00157270887539751	17.97	2.24414003636356e-05
7960832	170482	CLEC4C	rs17199006	12	0.00723746081504702	14.72	0.000124716302348635
7894341	23326	USP22	rs2291037	17	0	52.92	3.47413953422909e-13
7894341	23326	USP22	rs899335	17	0	49.93	1.5932986291543e-12
7894341	23326	USP22	rs1044414	17	0	49.93	1.5932986291543e-12
7894341	23326	USP22	rs3612	17	0	49.93	1.5932986291543e-12
7894341	23326	USP22	rs961004	17	0	45.45	1.56585534941186e-11
7894341	23326	USP22	rs7223388	17	0	41.22	1.3602359010279e-10
7894341	23326	USP22	rs7209129	17	0.00140670982931136	18.14	2.05244396063452e-05
7894341	23326	USP22	rs4985959	17	0.00363374880153404	16.22	5.63955753341649e-05
7894341	23326	USP22	rs9911289	17	0.00427480916030534	15.9	6.67787172089726e-05
7894341	23326	USP22	rs899343	17	0.0196863330843913	12.59	0.000387816144094344
7894341	23326	USP22	rs11867648	17	0.0305671564836298	11.62	0.000652464011929462
7894341	23326	USP22	rs4985940	17	0.0411585293769949	10.99	0.000916048107126706
8159702	79813	EHMT1	rs11137167	9	0	52.92	3.47413953422909e-13
8159702	79813	EHMT1	rs10867031	9	0	49.69	1.80061341897461e-12
8159702	79813	EHMT1	rs2987621	9	0	49.69	1.80061341897461e-12
8159702	79813	EHMT1	rs4962227	9	0	44.65	2.3559759370415e-11
8159702	79813	EHMT1	rs17496354	9	0	40.07	2.45023184291671e-10
8159702	79813	EHMT1	rs1045777	9	0	34.71	3.82660890351413e-09
8159702	79813	EHMT1	rs10110	9	1.4194464158978e-05	26.85	2.19874350598853e-07
8159702	79813	EHMT1	rs1105221	9	1.4194464158978e-05	26.85	2.19874350598853e-07
8159702	79813	EHMT1	rs950078	9	1.4194464158978e-05	26.85	2.19874350598853e-07
8159702	79813	EHMT1	rs975978	9	6.95652173913043e-05	24.48	7.50852120738755e-07
8159702	79813	EHMT1	rs3812497	9	0.000756062767475036	19.59	9.59701984774124e-06
8159702	79813	EHMT1	rs7037783	9	0.0012728910237166	18.34	1.84786339227091e-05
8159702	79813	EHMT1	rs10867056	9	0.00142899147309615	18.12	2.07411419990997e-05
8159702	79813	EHMT1	rs3123510	9	0.00184114510244176	17.65	2.65515274796257e-05
8159702	79813	EHMT1	rs12004293	9	0.00487162313016298	15.6	7.8254588785575e-05
8159702	79813	EHMT1	rs6559221	9	0.00518599562363238	15.46	8.42698834650494e-05
8159702	79813	EHMT1	rs7034879	9	0.00528170546008266	15.41	8.65291736037396e-05
8159702	79813	EHMT1	rs4487855	9	0.0053388357949609	15.4	8.69882938920677e-05
8159702	79813	EHMT1	rs11789684	9	0.00591725867112411	15.15	9.92983126228346e-05
8159702	79813	EHMT1	rs10732688	9	0.0112177121771218	13.82	0.000201183240330766
8159702	79813	EHMT1	rs7852475	9	0.0140318830953172	13.34	0.000259804348918242
7904314	8458	TTF2	rs3754109	1	0	52.76	3.76899470298124e-13
7904314	8458	TTF2	rs2274253	1	0	52.76	3.76899470298124e-13
7904314	8458	TTF2	rs1004986	1	0.00822377095498211	14.45	0.000143929856497157
7904314	8458	TTF2	rs2244501	1	0.00822377095498211	14.45	0.000143929856497157
7904314	8458	TTF2	rs12118664	1	0.0360841742554762	11.27	0.000787697288027331
7904314	8458	TTF2	rs1289663	1	0.0498809261300992	10.55	0.00116188087415646
7904314	8458	TTF2	rs1289658	1	0.0498809261300992	10.55	0.00116188087415646
7953914	387837	CLEC12B	rs7313235	12	0	52.17	5.08978093687772e-13
7953914	387837	CLEC12B	rs12578560	12	0	43.15	5.06998965391534e-11
7953914	387837	CLEC12B	rs7957464	12	0	41.15	1.40983259573859e-10
7953914	387837	CLEC12B	rs611819	12	0.00253125	17.02	3.69881528485527e-05
7953914	387837	CLEC12B	rs617956	12	0.00255717255717256	17	3.73798184017015e-05
7953914	387837	CLEC12B	rs4764179	12	0.00302290836653386	16.58	4.66402886979392e-05
7953914	387837	CLEC12B	rs526157	12	0.00389242745930644	16.07	6.10434633698428e-05
7953914	387837	CLEC12B	rs17205511	12	0.0047904996639032	15.64	7.66166491483655e-05
7953914	387837	CLEC12B	rs592206	12	0.00559006211180124	15.3	9.17165112768606e-05
7953914	387837	CLEC12B	rs479624	12	0.00707637934419792	14.75	0.000122747526217739
7953914	387837	CLEC12B	rs650368	12	0.0291011678257447	11.73	0.000615005925480334
7953914	387837	CLEC12B	rs1979592	12	0.0381970192657216	11.15	0.000840316731910356
7915468	374969	CCDC23	rs323719	1	0	51.6	6.8041584248463e-13
7915468	374969	CCDC23	rs33953680	1	0	51.6	6.8041584248463e-13
7915468	374969	CCDC23	rs17385526	1	0	41.07	1.46873508535651e-10
7915468	374969	CCDC23	rs11210721	1	0	41.07	1.46873508535651e-10
7915468	374969	CCDC23	rs1108734	1	0	41.07	1.46873508535651e-10
7915468	374969	CCDC23	rs33950227	1	0	41.07	1.46873508535651e-10
7915468	374969	CCDC23	rs11210712	1	0	39.94	2.61884882926376e-10
7915468	374969	CCDC23	rs323720	1	0	39.5	3.28059420747365e-10
7915468	374969	CCDC23	rs7548008	1	0	31.4	2.0998090499014e-08
7915468	374969	CCDC23	rs12406279	1	0.000702257255463991	19.67	9.2034954246451e-06
7915468	374969	CCDC23	rs6658712	1	0.00255717255717256	17	3.73798184017015e-05
7915468	374969	CCDC23	rs9960	1	0.00280354879594423	16.78	4.19733655902495e-05
7915468	374969	CCDC23	rs10890212	1	0.0143455324760963	13.29	0.000266825481457198
7915468	374969	CCDC23	rs912075	1	0.0152007803609169	13.17	0.000284466737292217
7915468	374969	CCDC23	rs6685920	1	0.0249476006618864	12.06	0.000515152920191081
7915468	374969	CCDC23	rs7552138	1	0.0400835023261362	11.05	0.000886871985040783
7915468	374969	CCDC23	rs4660234	1	0.0448576329331046	10.79	0.001020498821642
7983594	1854	DUT	rs964611	15	0	51.38	7.61099866459393e-13
7983594	1854	DUT	rs8032357	15	0	48.67	3.02863954058459e-12
7983594	1854	DUT	rs12592155	15	0	48.67	3.02863954058459e-12
7983594	1854	DUT	rs4775749	15	0	48.43	3.42291500423133e-12
7983594	1854	DUT	rs12441867	15	0	46.35	9.89075037859605e-12
7983594	1854	DUT	rs4775748	15	0	45.82	1.29633250178864e-11
7983594	1854	DUT	rs12917438	15	0	45.82	1.29633250178864e-11
7983594	1854	DUT	rs2279366	15	0	41.24	1.34638893744003e-10
7983594	1854	DUT	rs6493311	15	0	40.9	1.60221139557252e-10
7983594	1854	DUT	rs3784621	15	0	39.33	3.57900006117439e-10
7983594	1854	DUT	rs1531916	15	0	39.01	4.21640221707582e-10
7983594	1854	DUT	rs8034192	15	0	38.95	4.34800288702964e-10
7983594	1854	DUT	rs8032420	15	0	38.95	4.34800288702964e-10
7983594	1854	DUT	rs6493317	15	0	38.95	4.34800288702964e-10
7983594	1854	DUT	rs6493318	15	0	38.95	4.34800288702964e-10
7983594	1854	DUT	rs8040405	15	0	38.95	4.34800288702964e-10
7983594	1854	DUT	rs10152424	15	0	38.95	4.34800288702964e-10
7983594	1854	DUT	rs8039653	15	0	38.71	4.91683581481915e-10
7983594	1854	DUT	rs11070629	15	0	37.13	1.1051039207923e-09
7983594	1854	DUT	rs11633336	15	0	37.13	1.1051039207923e-09
7983594	1854	DUT	rs6493316	15	0	36.54	1.49565299677271e-09
7983594	1854	DUT	rs4775754	15	0	35.99	1.98332782559046e-09
7983594	1854	DUT	rs3784616	15	0	35.91	2.06645402481382e-09
7983594	1854	DUT	rs959324	15	0	34.19	4.99851537144655e-09
7983594	1854	DUT	rs11637235	15	0	32.84	1.00064495459249e-08
7983594	1854	DUT	rs2279369	15	0	32.5	1.19192530585499e-08
7983594	1854	DUT	rs12593807	15	0	32.5	1.19192530585499e-08
7983594	1854	DUT	rs6493314	15	0	32.5	1.19192530585499e-08
7983594	1854	DUT	rs17350938	15	0	32.5	1.19192530585499e-08
7983594	1854	DUT	rs1426721	15	0	31.9	1.62317155166324e-08
7983594	1854	DUT	rs919129	15	0.00201375515818432	17.48	2.90346063356028e-05
8099259	60312	AFAP1	rs28622214	4	0	51.16	8.51358710799124e-13
8099259	60312	AFAP1	rs17770213	4	0	51.16	8.51358710799124e-13
8099259	60312	AFAP1	rs11733297	4	0	49.83	1.67660717831808e-12
8099259	60312	AFAP1	rs4619890	4	0	37.58	8.77395178669914e-10
8099259	60312	AFAP1	rs11732351	4	0	35.62	2.3981272626436e-09
8099259	60312	AFAP1	rs7356321	4	3.7359900373599e-05	25.33	4.83135809221768e-07
8099259	60312	AFAP1	rs1317111	4	5.92417061611374e-05	24.76	6.49310480409413e-07
8099259	60312	AFAP1	rs7441783	4	0.0001036866359447	24.38	7.90854922017955e-07
8099259	60312	AFAP1	rs13128495	4	0.000101351351351351	24.16	8.86546212270417e-07
8099259	60312	AFAP1	rs7437940	4	9.98336106489185e-05	23.93	9.99027565759292e-07
8099259	60312	AFAP1	rs11736215	4	0.00012565445026178	23.44	1.28870864939261e-06
8099259	60312	AFAP1	rs1320074	4	0.000184416781927155	22.14	2.53472851633503e-06
8099259	60312	AFAP1	rs12641498	4	0.000184416781927155	22.14	2.53472851633503e-06
8099259	60312	AFAP1	rs1344223	4	0.000371101460718516	20.64	5.54259209692547e-06
8099259	60312	AFAP1	rs2385914	4	0.000371101460718516	20.64	5.54259209692547e-06
8099259	60312	AFAP1	rs6824410	4	0.000920389654014108	19.21	1.17098368976801e-05
8099259	60312	AFAP1	rs13127935	4	0.000920389654014108	19.21	1.17098368976801e-05
8099259	60312	AFAP1	rs28738908	4	0.00113947696139477	18.58	1.62920887406857e-05
8099259	60312	AFAP1	rs1106248	4	0.00125755743651753	18.38	1.80947336099303e-05
8099259	60312	AFAP1	rs6828005	4	0.00165090283748925	17.89	2.34047686157586e-05
8099259	60312	AFAP1	rs6446622	4	0.00303030303030303	16.57	4.68868746267823e-05
8099259	60312	AFAP1	rs11729332	4	0.00515590689503733	15.48	8.33828721634602e-05
8099259	60312	AFAP1	rs6447872	4	0.00544866264020707	15.35	8.93209278983788e-05
8099259	60312	AFAP1	rs4696833	4	0.00613029989658738	15.08	0.000103049328255722
8099259	60312	AFAP1	rs11728778	4	0.0131710592580158	13.46	0.000243703757206372
8099259	60312	AFAP1	rs6840685	4	0.0150114267058439	13.2	0.000279949117880086
8099259	60312	AFAP1	rs4478172	4	0.0166008529458221	12.98	0.000314835967711377
8099259	60312	AFAP1	rs2018399	4	0.0214025368129465	12.41	0.00042704086665474
8099259	60312	AFAP1	rs2107182	4	0.0218155536282162	12.36	0.000438630690703207
8099259	60312	AFAP1	rs4689859	4	0.0318436465495289	11.54	0.00068114640106556
8099259	60312	AFAP1	rs756255	4	0.0386726197658984	11.12	0.0008540178680977
7959039	26259	FBXW8	rs7294919	12	0	51.14	8.60077130063255e-13
7959039	26259	FBXW8	rs7315280	12	0	39.84	2.75641834153263e-10
7959039	26259	FBXW8	rs7132910	12	0	33.31	7.8577534845014e-09
7959039	26259	FBXW8	rs884378	12	0.000530102234002272	20.23	6.86675914658293e-06
7959039	26259	FBXW8	rs7972948	12	0.000530102234002272	20.23	6.86675914658293e-06
7959039	26259	FBXW8	rs9669553	12	0.000530102234002272	20.23	6.86675914658293e-06
7959039	26259	FBXW8	rs4767469	12	0.000920389654014108	19.21	1.17098368976801e-05
7959039	26259	FBXW8	rs4766810	12	0.00121675328645674	18.45	1.74420832639594e-05
7959039	26259	FBXW8	rs7973925	12	0.0238326053261942	12.17	0.000485643062815993
7959039	26259	FBXW8	rs2291911	12	0.0405625445051032	11.02	0.000901340709885162
7959039	26259	FBXW8	rs7978810	12	0.0405625445051032	11.02	0.000901340709885162
7959039	26259	FBXW8	rs7964686	12	0.0405625445051032	11.02	0.000901340709885162
7959039	26259	FBXW8	rs10850747	12	0.0475991461633524	10.66	0.00109477393273953
7959039	26259	FBXW8	rs4767492	12	0.0478137969713965	10.65	0.00110070906000304
8102214	9061	PAPSS1	rs2522420	4	0	51	9.236596617174e-13
8102214	9061	PAPSS1	rs2726207	4	0	47.54	5.38929747388023e-12
8102214	9061	PAPSS1	rs13110240	4	0	44	3.28375864987338e-11
8102214	9061	PAPSS1	rs11732603	4	0	43.46	4.32714689446059e-11
8102214	9061	PAPSS1	rs2189158	4	1.39178844815588e-05	26.63	2.46388094012306e-07
8102214	9061	PAPSS1	rs12502059	4	0.0291985332634887	11.72	0.00061831954606457
7912937	11240	PADI2	rs2014725	1	0	50.89	9.76900235507022e-13
7912937	11240	PADI2	rs2235910	1	0	50.89	9.76900235507022e-13
7912937	11240	PADI2	rs737428	1	0	50.89	9.76900235507022e-13
7912937	11240	PADI2	rs11203297	1	1.53727901614143e-05	27.76	1.37336467961677e-07
7912937	11240	PADI2	rs2076614	1	0.00186098033785655	17.57	2.76922761795687e-05
8129363	51020	HDDC2	rs1040803	6	0	50.71	1.07072627382747e-12
8129363	51020	HDDC2	rs2275623	6	0	43.92	3.42075494216386e-11
8129363	51020	HDDC2	rs3823219	6	0	38.5	5.47536846569994e-10
8129363	51020	HDDC2	rs481706	6	0	36.26	1.72671723502677e-09
8129363	51020	HDDC2	rs474688	6	0	35.99	1.98332782559046e-09
8129363	51020	HDDC2	rs9482644	6	1.59235668789809e-05	28.3	1.03895985488738e-07
8129363	51020	HDDC2	rs564373	6	1.43781452192667e-05	26.97	2.06637871980893e-07
8129363	51020	HDDC2	rs2024971	6	3.7359900373599e-05	25.33	4.83135809221768e-07
8129363	51020	HDDC2	rs6935961	6	4.91400491400491e-05	25.12	5.38712266804329e-07
8129363	51020	HDDC2	rs3799732	6	6.96459663377829e-05	24.52	7.35424907697917e-07
8129363	51020	HDDC2	rs9388421	6	0.000125065138092757	23.41	1.30896316413655e-06
8129363	51020	HDDC2	rs506824	6	0.00094488188976378	19.03	1.2867938006456e-05
8129363	51020	HDDC2	rs9491360	6	0.00128665469778576	18.31	1.87719194893246e-05
8129363	51020	HDDC2	rs12523848	6	0.00128665469778576	18.31	1.87719194893246e-05
8129363	51020	HDDC2	rs9388416	6	0.00145369284876905	18.1	2.09601431154497e-05
8129363	51020	HDDC2	rs6917198	6	0.00148364485981308	18.07	2.1293008604457e-05
8129363	51020	HDDC2	rs13192014	6	0.00228602092836061	17.25	3.27697550258182e-05
8129363	51020	HDDC2	rs482263	6	0.00273381294964029	16.87	4.00292857495608e-05
8129363	51020	HDDC2	rs1741748	6	0.00498559716374917	15.54	8.07777967551674e-05
8129363	51020	HDDC2	rs9321026	6	0.0266064202859455	11.92	0.000555344807081293
8129363	51020	HDDC2	rs1160495	6	0.0293113811577159	11.71	0.000621651197291592
8129363	51020	HDDC2	rs3778451	6	0.0478137969713965	10.65	0.00110070906000304
8129363	51020	HDDC2	rs9321030	6	0.0489277753009362	10.6	0.00113087660052791
8139758	51142	CHCHD2	rs6593298	7	0	50.25	1.35354708088785e-12
8139758	51142	CHCHD2	rs10499761	7	0	49.79	1.71113866306619e-12
8139758	51142	CHCHD2	rs17172508	7	0	44.84	2.13810015545307e-11
8139758	51142	CHCHD2	rs2242508	7	0.0158521363418147	13.07	0.000300063133861772
8008754	5889	RAD51C	rs16943176	17	0	50.2	1.38847813521251e-12
8008754	5889	RAD51C	rs17222691	17	0	50.2	1.38847813521251e-12
8008754	5889	RAD51C	rs17822908	17	0	50.2	1.38847813521251e-12
8008754	5889	RAD51C	rs9303399	17	0	46.14	1.10097532552838e-11
8008754	5889	RAD51C	rs12946522	17	0	45.23	1.75200618705033e-11
8008754	5889	RAD51C	rs9303401	17	0	44.05	3.20093870331577e-11
8008754	5889	RAD51C	rs12936097	17	0.00671859396844418	14.85	0.000116408069911784
8029642	57787	MARK4	rs344807	19	0	50.01	1.529644307568e-12
8029642	57787	MARK4	rs2395	19	0	38.3	6.06626457325042e-10
8029642	57787	MARK4	rs344797	19	0	33.75	6.26690437814849e-09
8029642	57787	MARK4	rs4884	19	0	33.32	7.81745114051303e-09
8029642	57787	MARK4	rs3810365	19	0	31.33	2.17689689318267e-08
8029642	57787	MARK4	rs10445572	19	1.66527893422148e-05	29.04	7.0899135210792e-08
8029642	57787	MARK4	rs2306660	19	0.000860949777929621	19.27	1.13475405321962e-05
8029642	57787	MARK4	rs11883302	19	0.00432058959005067	15.87	6.78457024717306e-05
8029642	57787	MARK4	rs345409	19	0.00461712732215677	15.72	7.34434941662883e-05
8029642	57787	MARK4	rs12981533	19	0.0152007803609169	13.17	0.000284466737292217
8029642	57787	MARK4	rs1133190	19	0.0250571546618923	12.05	0.000517923795645918
8149942	55246	CCDC25	rs9797	8	0	49.97	1.5611468387485e-12
8149942	55246	CCDC25	rs10102309	8	0	49.97	1.5611468387485e-12
8149942	55246	CCDC25	rs10093956	8	0	49.97	1.5611468387485e-12
8149942	55246	CCDC25	rs7842666	8	0	49.97	1.5611468387485e-12
8149942	55246	CCDC25	rs2010776	8	0	40.05	2.47544736820397e-10
8149942	55246	CCDC25	rs11784867	8	0	38.3	6.06626457325042e-10
8149942	55246	CCDC25	rs7109	8	0	36.7	1.37779438970181e-09
8149942	55246	CCDC25	rs2010525	8	0	36.7	1.37779438970181e-09
8149942	55246	CCDC25	rs1048887	8	0	36.7	1.37779438970181e-09
8149942	55246	CCDC25	rs2280884	8	0	36.65	1.41359017534048e-09
8149942	55246	CCDC25	rs6558018	8	0	35.33	2.78311884274176e-09
8149942	55246	CCDC25	rs17477326	8	1.71526586620926e-05	29.35	6.04165166973092e-08
8149942	55246	CCDC25	rs13262948	8	1.49476831091181e-05	27.41	1.64577989176929e-07
8149942	55246	CCDC25	rs4732750	8	1.49476831091181e-05	27.41	1.64577989176929e-07
8149942	55246	CCDC25	rs17479454	8	1.49476831091181e-05	27.41	1.64577989176929e-07
8149942	55246	CCDC25	rs4732776	8	0.000166912125675012	22.83	1.76981436398545e-06
8149942	55246	CCDC25	rs11136015	8	0.000213903743315508	21.8	3.02600134350871e-06
8149942	55246	CCDC25	rs898460	8	0.000257179597085298	21.4	3.72771187238708e-06
8149942	55246	CCDC25	rs10216990	8	0.000263266145619087	21.06	4.45123700657179e-06
8149942	55246	CCDC25	rs11780158	8	0.000487247811191473	20.28	6.68962222617186e-06
8149942	55246	CCDC25	rs17477221	8	0.000570570570570571	20.15	7.16002475256489e-06
8149942	55246	CCDC25	rs1052873	8	0.00607631688096226	15.09	0.000102504860961449
8149942	55246	CCDC25	rs6558014	8	0.015080684596577	13.19	0.00028144689796916
8149942	55246	CCDC25	rs13253543	8	0.0152843947496354	13.15	0.000287519243401653
8149942	55246	CCDC25	rs727813	8	0.0224522613065327	12.31	0.000450537972796575
8149942	55246	CCDC25	rs17469423	8	0.0360841742554762	11.27	0.000787697288027331
8108378	1495	CTNNA1	rs311602	5	0	49.95	1.57714074598693e-12
8108378	1495	CTNNA1	rs160401	5	0	49.95	1.57714074598693e-12
8108378	1495	CTNNA1	rs160404	5	0	49.95	1.57714074598693e-12
8108378	1495	CTNNA1	rs700616	5	0	49.95	1.57714074598693e-12
8108378	1495	CTNNA1	rs825770	5	0	49.95	1.57714074598693e-12
8108378	1495	CTNNA1	rs288039	5	0	49.95	1.57714074598693e-12
8108378	1495	CTNNA1	rs288036	5	0	49.95	1.57714074598693e-12
8108378	1495	CTNNA1	rs10078079	5	0	49.95	1.57714074598693e-12
8108378	1495	CTNNA1	rs1059110	5	0	49.95	1.57714074598693e-12
8108378	1495	CTNNA1	rs9942422	5	0	49.95	1.57714074598693e-12
8108378	1495	CTNNA1	rs10037071	5	0	49.95	1.57714074598693e-12
8108378	1495	CTNNA1	rs7722413	5	0	49.95	1.57714074598693e-12
8108378	1495	CTNNA1	rs6596456	5	0	48.86	2.74900259419803e-12
8108378	1495	CTNNA1	rs12108892	5	0	40.18	2.3160728612172e-10
8108378	1495	CTNNA1	rs12055237	5	0	40.18	2.3160728612172e-10
8108378	1495	CTNNA1	rs2060222	5	0	39.29	3.65307445632456e-10
8108378	1495	CTNNA1	rs2882667	5	0	39.29	3.65307445632456e-10
8108378	1495	CTNNA1	rs10070021	5	0	38.14	6.58463385920679e-10
8108378	1495	CTNNA1	rs3749665	5	0	38.14	6.58463385920679e-10
8108378	1495	CTNNA1	rs6863347	5	0	38.14	6.58463385920679e-10
8108378	1495	CTNNA1	rs10078499	5	1.87090739008419e-05	30.34	3.62571349756454e-08
8108378	1495	CTNNA1	rs744674	5	1.8001800180018e-05	29.9	4.5491283214077e-08
8108378	1495	CTNNA1	rs10062943	5	1.8001800180018e-05	29.9	4.5491283214077e-08
8108378	1495	CTNNA1	rs11957671	5	1.8001800180018e-05	29.9	4.5491283214077e-08
8108378	1495	CTNNA1	rs11742397	5	1.8001800180018e-05	29.9	4.5491283214077e-08
8108378	1495	CTNNA1	rs6878910	5	0.000151438667339727	23.14	1.50624488667619e-06
8108378	1495	CTNNA1	rs17286171	5	0.0348380692393597	11.34	0.000758553240105475
8002762	55159	RFWD3	rs9923145	16	0	49.88	1.63442181543934e-12
8002762	55159	RFWD3	rs4888262	16	0	47.87	4.55437382690219e-12
8002762	55159	RFWD3	rs7196369	16	0	34.47	4.32871931166733e-09
8002762	55159	RFWD3	rs6564157	16	0	33.26	8.06240826528485e-09
8002762	55159	RFWD3	rs4887776	16	2.6281208935611e-05	26	3.41417357729753e-07
8002762	55159	RFWD3	rs4888254	16	0.000337484933708317	20.77	5.17878886940149e-06
8002762	55159	RFWD3	rs4402594	16	0.000367118914604948	20.72	5.3157875283363e-06
8002762	55159	RFWD3	rs7193541	16	0.000793319415448852	19.44	1.03809938400423e-05
8002762	55159	RFWD3	rs7204382	16	0.00201375515818432	17.48	2.90346063356028e-05
8002762	55159	RFWD3	rs11646445	16	0.00252285191956124	17.04	3.66006121971753e-05
8002762	55159	RFWD3	rs7194055	16	0.00261725835708733	16.97	3.79751476922777e-05
8002762	55159	RFWD3	rs7204804	16	0.0042264678471575	15.94	6.5382275915256e-05
8002762	55159	RFWD3	rs7359422	16	0.00826029716005266	14.44	0.00014469608785024
8002762	55159	RFWD3	rs8058922	16	0.00911164244988045	14.25	0.000160060808433423
8002762	55159	RFWD3	rs8047350	16	0.012616170212766	13.56	0.000231057097157748
8002762	55159	RFWD3	rs4448975	16	0.0456306254984619	10.76	0.00103717383123023
7932453	10529	NEBL	rs7900067	10	0	49.73	1.76427497170555e-12
7932453	10529	NEBL	rs11012582	10	0	42.83	5.97094211529737e-11
7932453	10529	NEBL	rs10828212	10	0	42.83	5.97094211529737e-11
7932453	10529	NEBL	rs10828213	10	0	42.83	5.97094211529737e-11
7932453	10529	NEBL	rs3911716	10	1.96078431372549e-05	30.95	2.64762082904076e-08
7932453	10529	NEBL	rs11012566	10	0.000119891008174387	23.82	1.05777654082462e-06
8119427	285852	TREML4	rs1872241	6	0	49.66	1.82835795259122e-12
8119427	285852	TREML4	rs9369265	6	0	49.66	1.82835795259122e-12
8119427	285852	TREML4	rs2101269	6	0	49.66	1.82835795259122e-12
8119427	285852	TREML4	rs7769759	6	0	49.66	1.82835795259122e-12
8119427	285852	TREML4	rs1968871	6	0	44.51	2.53061317102324e-11
8119427	285852	TREML4	rs9349180	6	0	43.78	3.67440772651883e-11
8119427	285852	TREML4	rs9381042	6	1.4609203798393e-05	27.17	1.86327626611487e-07
8119427	285852	TREML4	rs1982756	6	0.000180780209324453	22.45	2.15685491490966e-06
8119427	285852	TREML4	rs2253676	6	0.000178739416745061	22.34	2.28399272015327e-06
8119427	285852	TREML4	rs2803496	6	0.000178739416745061	22.34	2.28399272015327e-06
8119427	285852	TREML4	rs9367097	6	0.000454895913646877	20.41	6.25023394023279e-06
8119427	285852	TREML4	rs11962624	6	0.00111354394745074	18.64	1.57873156988025e-05
8119427	285852	TREML4	rs9357349	6	0.00331375428291728	16.41	5.10153799196975e-05
8119427	285852	TREML4	rs13200807	6	0.00331375428291728	16.41	5.10153799196975e-05
8119427	285852	TREML4	rs9296359	6	0.00676622859418558	14.83	0.000117649036627626
8119427	285852	TREML4	rs4714443	6	0.00685510970547539	14.8	0.00011953550181303
8119427	285852	TREML4	rs3807040	6	0.0113745403607074	13.79	0.000204421414313996
8147228	1666	DECR1	rs17623400	8	0	49.55	1.93379862044293e-12
8010924	55275	VPS53	rs461521	17	0	49.44	2.04532469398911e-12
8010924	55275	VPS53	rs838369	17	0	48.04	4.17612076251088e-12
8010924	55275	VPS53	rs10521107	17	0	44.36	2.73212827343265e-11
8010924	55275	VPS53	rs401592	17	0	44.36	2.73212827343265e-11
8010924	55275	VPS53	rs2644714	17	0	41.56	1.14308282899828e-10
8010924	55275	VPS53	rs410157	17	0	38.97	4.3036853122753e-10
8010924	55275	VPS53	rs684232	17	0	38.97	4.3036853122753e-10
8010924	55275	VPS53	rs1237094	17	0	35.49	2.56363330644478e-09
8010924	55275	VPS53	rs2740354	17	1.52905198776758e-05	27.69	1.4239691548365e-07
8010924	55275	VPS53	rs11247555	17	1.41542816702052e-05	26.82	2.23314194237112e-07
8010924	55275	VPS53	rs11657201	17	2.6542800265428e-05	26.14	3.17537327494236e-07
8010924	55275	VPS53	rs17616389	17	2.6542800265428e-05	26.14	3.17537327494236e-07
8010924	55275	VPS53	rs12453108	17	0.00062453531598513	20.04	7.58390729550041e-06
8010924	55275	VPS53	rs1062923	17	0.00107735671782023	18.65	1.57047272956228e-05
8010924	55275	VPS53	rs9906432	17	0.00268456375838926	16.91	3.91945548233263e-05
8010924	55275	VPS53	rs16952930	17	0.0032484076433121	16.42	5.07469578784931e-05
8010924	55275	VPS53	rs10521104	17	0.00435979807251033	15.84	6.89298373729534e-05
8010924	55275	VPS53	rs434307	17	0.00435979807251033	15.84	6.89298373729534e-05
8010924	55275	VPS53	rs453372	17	0.00516878562034196	15.47	8.38251973810006e-05
8010924	55275	VPS53	rs4968162	17	0.0105764768873818	13.96	0.000186741663611666
7953901	160364	CLEC12A	rs7313235	12	0	49.42	2.06628311310998e-12
7953901	160364	CLEC12A	rs12578560	12	0	43.13	5.12208151968727e-11
7953901	160364	CLEC12A	rs7957464	12	0	40.87	1.62699638004542e-10
7953901	160364	CLEC12A	rs17205511	12	0.00671859396844418	14.85	0.000116408069911784
7953901	160364	CLEC12A	rs611819	12	0.0118282548476454	13.7	0.000214454486407177
7953901	160364	CLEC12A	rs617956	12	0.012898428257563	13.51	0.000237295539993408
7953901	160364	CLEC12A	rs4764179	12	0.0234904458598726	12.2	0.000477895158568766
7953901	160364	CLEC12A	rs526157	12	0.0237459421312632	12.18	0.000483046442455434
7953901	160364	CLEC12A	rs592206	12	0.0293113811577159	11.71	0.000621651197291592
7953901	160364	CLEC12A	rs479624	12	0.0442842311685316	10.83	0.000998686379180259
8072989	9463	PICK1	rs3952	22	0	49.09	2.44483432115789e-12
8072989	9463	PICK1	rs8135665	22	1.99004975124378e-05	31.09	2.46337212232566e-08
8072989	9463	PICK1	rs2012859	22	0.00513091309130913	15.49	8.29428951865765e-05
8072989	9463	PICK1	rs2267366	22	0.0157776709915105	13.08	0.000298465454698795
8072989	9463	PICK1	rs3026688	22	0.026729525862069	11.91	0.000558334001787275
7927814	23411	SIRT1	rs3758391	10	0	48.84	2.77717779000366e-12
7927814	23411	SIRT1	rs10997875	10	0	48.72	2.95240272009608e-12
7927814	23411	SIRT1	rs10823120	10	0	48.72	2.95240272009608e-12
7927814	23411	SIRT1	rs866255	10	0	48.04	4.17612076251088e-12
7927814	23411	SIRT1	rs7097008	10	0	46.82	7.78152120043508e-12
7927814	23411	SIRT1	rs4403695	10	0	46.82	7.78152120043508e-12
7927814	23411	SIRT1	rs2224573	10	0	40.52	1.94613758152595e-10
7927814	23411	SIRT1	rs10997870	10	0	40.52	1.94613758152595e-10
7927814	23411	SIRT1	rs10762183	10	0	40.16	2.33990628194595e-10
7927814	23411	SIRT1	rs10997868	10	0	40.02	2.5137585805351e-10
7927814	23411	SIRT1	rs7087595	10	0.000964401294498382	18.93	1.35603390442745e-05
7927814	23411	SIRT1	rs7918428	10	0.000964401294498382	18.93	1.35603390442745e-05
7927814	23411	SIRT1	rs730821	10	0.00105830164765526	18.74	1.49806864807792e-05
7927814	23411	SIRT1	rs11599524	10	0.00160276736811761	17.94	2.27979044132225e-05
7927814	23411	SIRT1	rs10997892	10	0.00286579212916246	16.71	4.35508316787095e-05
7927814	23411	SIRT1	rs497849	10	0.0107225279602343	13.92	0.000190757856102902
7927814	23411	SIRT1	rs12777073	10	0.0144592592592593	13.28	0.000268252497049916
7927814	23411	SIRT1	rs10997817	10	0.0217242875741357	12.37	0.000436287606448933
7927814	23411	SIRT1	rs9804180	10	0.0283331130204891	11.79	0.000595497352140174
7957032	8089	YEATS4	rs589448	12	0	48.61	3.12272872617206e-12
7957032	8089	YEATS4	rs6581889	12	0	46.58	8.79533634766796e-12
7957032	8089	YEATS4	rs10784774	12	0	42.82	6.00154280820177e-11
7957032	8089	YEATS4	rs1384	12	0	42.82	6.00154280820177e-11
7957032	8089	YEATS4	rs7300266	12	0	40.11	2.40056955171928e-10
7957032	8089	YEATS4	rs7135092	12	0	40.11	2.40056955171928e-10
7957032	8089	YEATS4	rs7308481	12	0	40.11	2.40056955171928e-10
7957032	8089	YEATS4	rs2168029	12	0	39.78	2.84240888625126e-10
7957032	8089	YEATS4	rs4761154	12	0	39.23	3.76707387483021e-10
7957032	8089	YEATS4	rs10878964	12	0	38.77	4.76799756559523e-10
7957032	8089	YEATS4	rs7980936	12	0	31.62	1.87488677164018e-08
7957032	8089	YEATS4	rs529268	12	1.87441424554827e-05	30.38	3.55171265291044e-08
7957032	8089	YEATS4	rs7297153	12	0.000181124880838894	22.47	2.13451352772039e-06
7957032	8089	YEATS4	rs7307739	12	0.00105429292929293	18.72	1.51386312937944e-05
7957032	8089	YEATS4	rs2603088	12	0.00164226241745622	17.9	2.32821109078489e-05
7957032	8089	YEATS4	rs11177610	12	0.00594030473805051	15.14	9.98256408034632e-05
7957032	8089	YEATS4	rs645026	12	0.00972343522561863	14.12	0.000171510492549989
7957032	8089	YEATS4	rs10878951	12	0.0102265372168285	14.02	0.000180876482574056
7957032	8089	YEATS4	rs10878965	12	0.0102265372168285	14.02	0.000180876482574056
7957032	8089	YEATS4	rs317689	12	0.0128153038767564	13.52	0.000236034416529349
7957032	8089	YEATS4	rs317688	12	0.0317210606833248	11.55	0.000677492567665972
7958379	11137	PWP1	rs11113426	12	0	48.6	3.13869223722213e-12
7958379	11137	PWP1	rs4964607	12	0	44.04	3.21733372534613e-11
7958379	11137	PWP1	rs10861779	12	0	44.04	3.21733372534613e-11
7958379	11137	PWP1	rs2287158	12	0	36.79	1.31563356045815e-09
7958379	11137	PWP1	rs2374710	12	0	36.01	1.96307479348682e-09
7958379	11137	PWP1	rs4964604	12	0	31.89	1.63154950610737e-08
7958379	11137	PWP1	rs10778567	12	1.59489633173844e-05	28.32	1.0282807788294e-07
7958379	11137	PWP1	rs12307214	12	0.000181644359464627	22.5	2.10143595601244e-06
7958379	11137	PWP1	rs17039602	12	0.000181644359464627	22.5	2.10143595601244e-06
7958379	11137	PWP1	rs12322163	12	0.00103250478011472	18.79	1.45930269901545e-05
7958379	11137	PWP1	rs2839722	12	0.00129032258064516	18.3	1.88707168765456e-05
7958379	11137	PWP1	rs12319571	12	0.00425028968713789	15.91	6.64268191458843e-05
7916584	4070	TACSTD2	rs10489815	1	0	48.56	3.20336715449801e-12
7916584	4070	TACSTD2	rs6664314	1	1.61812297734628e-05	28.54	9.17826281336597e-08
7916584	4070	TACSTD2	rs3087585	1	6.01322910402886e-05	24.86	6.16484119433418e-07
7916584	4070	TACSTD2	rs659061	1	0.000961351088015589	18.94	1.34894474231705e-05
7916584	4070	TACSTD2	rs6656025	1	0.00096067053513862	18.9	1.37752668581307e-05
7916584	4070	TACSTD2	rs232813	1	0.00186318131256952	17.6	2.72588346940366e-05
7916584	4070	TACSTD2	rs232790	1	0.0136207184628237	13.4	0.000251624298198861
7916584	4070	TACSTD2	rs11581844	1	0.0152007803609169	13.17	0.000284466737292217
7916584	4070	TACSTD2	rs232857	1	0.026984041839882	11.89	0.00056436121514676
7916584	4070	TACSTD2	rs232915	1	0.0400835023261362	11.05	0.000886871985040783
7916584	4070	TACSTD2	rs12756352	1	0.0454240383517863	10.77	0.00103158509583384
7970999	23111	SPG20	rs9547387	13	0	48.34	3.58367062013122e-12
7970999	23111	SPG20	rs912927	13	0	42.91	5.73169239319472e-11
7970999	23111	SPG20	rs9547063	13	0	42.91	5.73169239319472e-11
7970999	23111	SPG20	rs1998800	13	0	42.91	5.73169239319472e-11
7970999	23111	SPG20	rs1410625	13	0	40.68	1.79313076828902e-10
7970999	23111	SPG20	rs9566086	13	0	38.19	6.41804923573582e-10
7970999	23111	SPG20	rs9575700	13	5.91715976331361e-05	24.74	6.56083155024312e-07
7970999	23111	SPG20	rs3736919	13	0.000169915042478761	23.02	1.60324812711439e-06
7970999	23111	SPG20	rs9566123	13	0.000165128703254007	22.67	1.92347629041238e-06
7970999	23111	SPG20	rs1935099	13	0.000928523714094856	19.15	1.20837503157228e-05
7970999	23111	SPG20	rs9575600	13	0.00126022417449258	18.39	1.80000168726494e-05
7970999	23111	SPG20	rs9546784	13	0.00126022417449258	18.39	1.80000168726494e-05
7970999	23111	SPG20	rs9546785	13	0.00126022417449258	18.39	1.80000168726494e-05
7970999	23111	SPG20	rs943893	13	0.00133095662507427	18.24	1.94745683987646e-05
7970999	23111	SPG20	rs2282411	13	0.0023949246629659	17.14	3.4723268956437e-05
7970999	23111	SPG20	rs9576040	13	0.00316982992358886	16.49	4.89073450926998e-05
7970999	23111	SPG20	rs4132904	13	0.00525582408012192	15.42	8.60724913887249e-05
7970999	23111	SPG20	rs11147610	13	0.0141014588859416	13.33	0.00026119351965302
7970999	23111	SPG20	rs1886856	13	0.0150114267058439	13.2	0.000279949117880086
7970999	23111	SPG20	rs12877137	13	0.0328243311458859	11.47	0.0007072868059427
7970999	23111	SPG20	rs4941837	13	0.0328243311458859	11.47	0.0007072868059427
7970999	23111	SPG20	rs7986631	13	0.0328243311458859	11.47	0.0007072868059427
7970999	23111	SPG20	rs10492557	13	0.0405625445051032	11.02	0.000901340709885162
7970999	23111	SPG20	rs1328625	13	0.0413004484304933	10.98	0.000921004299320653
8180378	439921	MXRA7	rs1005645	17	0	48.05	4.15487622665236e-12
8180378	439921	MXRA7	rs2240773	17	0	48.05	4.15487622665236e-12
8180378	439921	MXRA7	rs9910053	17	0	45.66	1.40666112593904e-11
8180378	439921	MXRA7	rs237057	17	0	41.65	1.091653918954e-10
8180378	439921	MXRA7	rs1014390	17	0	35.79	2.19773054982114e-09
8180378	439921	MXRA7	rs9898576	17	1.43472022955524e-05	26.96	2.07709724391592e-07
8180378	439921	MXRA7	rs11077850	17	2.74160383824537e-05	26.47	2.6766279967209e-07
8180378	439921	MXRA7	rs9897045	17	2.74160383824537e-05	26.47	2.6766279967209e-07
8180378	439921	MXRA7	rs7211963	17	2.71554650373388e-05	26.39	2.7898109861991e-07
8180378	439921	MXRA7	rs1476788	17	2.71554650373388e-05	26.39	2.7898109861991e-07
8180378	439921	MXRA7	rs2240775	17	2.69179004037685e-05	26.26	2.98405636719944e-07
8180378	439921	MXRA7	rs2240774	17	2.69179004037685e-05	26.26	2.98405636719944e-07
8180378	439921	MXRA7	rs2286585	17	2.69179004037685e-05	26.26	2.98405636719944e-07
8180378	439921	MXRA7	rs11868472	17	2.54614894971356e-05	25.58	4.24415716709598e-07
8180378	439921	MXRA7	rs7215451	17	2.54614894971356e-05	25.58	4.24415716709598e-07
8180378	439921	MXRA7	rs9913445	17	0.000116525423728814	23.52	1.23622000394849e-06
8180378	439921	MXRA7	rs2286593	17	0.000116340560549974	23.5	1.24913767096762e-06
8180378	439921	MXRA7	rs8067445	17	0.000841669541221111	19.35	1.08819245517575e-05
8180378	439921	MXRA7	rs3744061	17	0.000837912087912088	19.32	1.10542390635286e-05
8180378	439921	MXRA7	rs2429452	17	0.000893892869327874	19.26	1.14071320524866e-05
8180378	439921	MXRA7	rs2240769	17	0.00363374880153404	16.22	5.63955753341649e-05
8180378	439921	MXRA7	rs7214860	17	0.00976380813953488	14.11	0.000172424683340341
8180378	439921	MXRA7	rs12937733	17	0.0169411764705882	12.93	0.000323357782926065
8180378	439921	MXRA7	rs2532443	17	0.0257937806873977	11.99	0.000534867898538342
8180378	439921	MXRA7	rs12450896	17	0.0276404793608522	11.84	0.00057971825962413
8145586	55140	ELP3	rs2305451	8	0	47.58	5.28044610205393e-12
8145586	55140	ELP3	rs1563055	8	0	44.99	1.98043208166282e-11
8145586	55140	ELP3	rs2123472	8	1.74672489082969e-05	29.56	5.4212233912299e-08
8145586	55140	ELP3	rs2290369	8	1.74672489082969e-05	29.56	5.4212233912299e-08
8145586	55140	ELP3	rs3213997	8	1.71086398631309e-05	29.29	6.23164558048585e-08
8145586	55140	ELP3	rs6992370	8	1.57977883096367e-05	28.2	1.09404568439436e-07
8145586	55140	ELP3	rs4732823	8	1.55642023346303e-05	27.94	1.25135986574483e-07
8145586	55140	ELP3	rs7003418	8	1.46520146520147e-05	27.2	1.8345867453234e-07
8145586	55140	ELP3	rs4377920	8	1.46520146520147e-05	27.2	1.8345867453234e-07
8145586	55140	ELP3	rs6558041	8	1.46520146520147e-05	27.2	1.8345867453234e-07
8145586	55140	ELP3	rs2061587	8	1.45032632342277e-05	27.06	1.97237243674176e-07
8145586	55140	ELP3	rs9644138	8	0.0218155536282162	12.36	0.000438630690703207
7927649	55847	CISD1	rs1416763	10	0	47.39	5.81787263552023e-12
7927649	55847	CISD1	rs1199106	10	0	47.04	6.95526256009849e-12
7927649	55847	CISD1	rs2153281	10	0	47.04	6.95526256009849e-12
7927649	55847	CISD1	rs2251039	10	0	47.04	6.95526256009849e-12
7927649	55847	CISD1	rs965867	10	0	33.13	8.61984512658942e-09
7927649	55847	CISD1	rs1199105	10	1.82481751824818e-05	30.05	4.21048532735649e-08
7927649	55847	CISD1	rs2590289	10	2.56410256410256e-05	25.69	4.00899046626462e-07
7927649	55847	CISD1	rs6481383	10	0.000404354587869362	20.49	5.99436102866902e-06
7927649	55847	CISD1	rs16912088	10	0.00115360888340531	18.51	1.69015187761284e-05
7927649	55847	CISD1	rs7073090	10	0.00130629287205488	18.28	1.90698814981049e-05
7927649	55847	CISD1	rs11812882	10	0.0146808859721083	13.25	0.00027257986971028
7927649	55847	CISD1	rs16912085	10	0.0166008529458221	12.98	0.000314835967711377
8010918	55275	VPS53	rs838369	17	0	47.33	5.99870623764058e-12
8010918	55275	VPS53	rs461521	17	0	46	1.18252988457191e-11
8010918	55275	VPS53	rs10521107	17	0	45.44	1.57387048954654e-11
8010918	55275	VPS53	rs401592	17	0	45.44	1.57387048954654e-11
8010918	55275	VPS53	rs2644714	17	0	41.48	1.19083007572037e-10
8010918	55275	VPS53	rs410157	17	0	37.04	1.15730586785855e-09
8010918	55275	VPS53	rs684232	17	0	37.04	1.15730586785855e-09
8010918	55275	VPS53	rs1237094	17	0	33.63	6.66567158852467e-09
8010918	55275	VPS53	rs11247555	17	1.67364016736402e-05	29.1	6.87369844638356e-08
8010918	55275	VPS53	rs2740354	17	0.000183992640294388	22.09	2.60161490783456e-06
8010918	55275	VPS53	rs12453108	17	0.00102711323763955	18.8	1.45167124992321e-05
8010918	55275	VPS53	rs11657201	17	0.00139233038348083	18.15	2.04169428403451e-05
8010918	55275	VPS53	rs17616389	17	0.00139233038348083	18.15	2.04169428403451e-05
8010918	55275	VPS53	rs4968162	17	0.00361137897782064	16.25	5.55095944807408e-05
8010918	55275	VPS53	rs16952930	17	0.00410484437163585	15.98	6.40152023719794e-05
8010918	55275	VPS53	rs9906432	17	0.00442259318545621	15.81	7.00313995304612e-05
8010918	55275	VPS53	rs11657732	17	0.00513091309130913	15.49	8.29428951865765e-05
8010918	55275	VPS53	rs453372	17	0.00976380813953488	14.11	0.000172424683340341
8010918	55275	VPS53	rs10521104	17	0.0104598318124888	13.98	0.000184765617845791
8010918	55275	VPS53	rs434307	17	0.0104598318124888	13.98	0.000184765617845791
8010918	55275	VPS53	rs2740363	17	0.0113745403607074	13.79	0.000204421414313996
8010918	55275	VPS53	rs1062923	17	0.0396435833034326	11.07	0.000877356822876662
7894324	6133	RPL9	rs4975017	4	0	47.27	6.18516519233599e-12
7894324	6133	RPL9	rs10517522	4	0	46.51	9.11520848224354e-12
7894324	6133	RPL9	rs17618369	4	0	44.94	2.03165082413359e-11
7894324	6133	RPL9	rs11940694	4	0.00021505376344086	21.85	2.94816600338724e-06
7894324	6133	RPL9	rs1048140	4	0.00111354394745074	18.64	1.57873156988025e-05
7894324	6133	RPL9	rs13135439	4	0.01032466367713	14	0.000182810632981835
7894324	6133	RPL9	rs13149518	4	0.01032466367713	14	0.000182810632981835
7894324	6133	RPL9	rs13123782	4	0.0186172314237958	12.71	0.000363705427761376
7894324	6133	RPL9	rs6823497	4	0.0186172314237958	12.71	0.000363705427761376
7894324	6133	RPL9	rs13129975	4	0.0327256637168142	11.48	0.000703491300047234
7939298	847	CAT	rs11032695	11	0	47.15	6.57566520817567e-12
7939298	847	CAT	rs12807961	11	0	46.38	9.7404678081822e-12
7939298	847	CAT	rs12808450	11	0	46.38	9.7404678081822e-12
7939298	847	CAT	rs10836234	11	0	46.38	9.7404678081822e-12
7939298	847	CAT	rs11604331	11	0	46.38	9.7404678081822e-12
7939298	847	CAT	rs494024	11	0	45.99	1.18858145203744e-11
7939298	847	CAT	rs524167	11	0	45.99	1.18858145203744e-11
7939298	847	CAT	rs560807	11	0	45.99	1.18858145203744e-11
7939298	847	CAT	rs511895	11	0	45.99	1.18858145203744e-11
7939298	847	CAT	rs499406	11	0	45.99	1.18858145203744e-11
7939298	847	CAT	rs475043	11	0	45.99	1.18858145203744e-11
7939298	847	CAT	rs2231828	11	0	45.56	1.480339775445e-11
7939298	847	CAT	rs11032722	11	0	43.29	4.71989548579879e-11
7939298	847	CAT	rs737254	11	0	41.81	1.00587648573914e-10
7939298	847	CAT	rs12804689	11	0	41.18	1.38835897079863e-10
7939298	847	CAT	rs873466	11	0	41.18	1.38835897079863e-10
7939298	847	CAT	rs208668	11	0.000100558659217877	24.04	9.43550190847477e-07
7939298	847	CAT	rs1001179	11	0.000248927038626609	21.41	3.70832015582071e-06
7939298	847	CAT	rs1000768	11	0.000331849453662485	20.87	4.91532926016906e-06
7939298	847	CAT	rs524154	11	0.00115218730745533	18.5	1.6990429947621e-05
7939298	847	CAT	rs484214	11	0.00115218730745533	18.5	1.6990429947621e-05
7939298	847	CAT	rs482322	11	0.00115218730745533	18.5	1.6990429947621e-05
7939298	847	CAT	rs480575	11	0.00115218730745533	18.5	1.6990429947621e-05
7939298	847	CAT	rs7118388	11	0.00176487172258246	17.71	2.57270567339957e-05
7939298	847	CAT	rs2103711	11	0.00261410788381743	16.98	3.77756530348276e-05
7939298	847	CAT	rs1323690	11	0.00277212614445575	16.81	4.13150138250935e-05
7939298	847	CAT	rs7949972	11	0.00277212614445575	16.81	4.13150138250935e-05
7939298	847	CAT	rs7946153	11	0.00316982992358886	16.49	4.89073450926998e-05
7939298	847	CAT	rs12294378	11	0.00316982992358886	16.49	4.89073450926998e-05
7939298	847	CAT	rs769214	11	0.00474393530997305	15.66	7.58106573312438e-05
7939298	847	CAT	rs7943316	11	0.00474393530997305	15.66	7.58106573312438e-05
7939298	847	CAT	rs11032699	11	0.00474393530997305	15.66	7.58106573312438e-05
7939298	847	CAT	rs11032700	11	0.00474393530997305	15.66	7.58106573312438e-05
7939298	847	CAT	rs5026710	11	0.00543450064850843	15.36	8.88494191145669e-05
7939298	847	CAT	rs2284369	11	0.00799620132953466	14.51	0.000139417496352588
7939298	847	CAT	rs2284368	11	0.00799620132953466	14.51	0.000139417496352588
7939298	847	CAT	rs769218	11	0.00799620132953466	14.51	0.000139417496352588
7939298	847	CAT	rs10836244	11	0.00799620132953466	14.51	0.000139417496352588
7939298	847	CAT	rs769217	11	0.00799620132953466	14.51	0.000139417496352588
7939298	847	CAT	rs7113917	11	0.00799620132953466	14.51	0.000139417496352588
7939298	847	CAT	rs2284365	11	0.00799620132953466	14.51	0.000139417496352588
7939298	847	CAT	rs6484722	11	0.00799620132953466	14.51	0.000139417496352588
7939298	847	CAT	rs2420388	11	0.00799620132953466	14.51	0.000139417496352588
7939298	847	CAT	rs2284367	11	0.00877895126922364	14.31	0.000155039077744762
7939298	847	CAT	rs554576	11	0.0108398299078668	13.9	0.000192798468274016
7939298	847	CAT	rs1535721	11	0.0120075953737269	13.67	0.000217907940275337
7939298	847	CAT	rs10488736	11	0.0143455324760963	13.29	0.000266825481457198
7939298	847	CAT	rs11032727	11	0.0284510761917338	11.78	0.000598704844102237
7939298	847	CAT	rs766826	11	0.0285635140482786	11.77	0.000601929782214133
7939298	847	CAT	rs997704	11	0.049628729281768	10.56	0.00115561195933326
8130129	348995	NUP43	rs1125	6	0	46.34	9.94135849962849e-12
8130129	348995	NUP43	rs9371201	6	0	46.34	9.94135849962849e-12
8130129	348995	NUP43	rs12529698	6	0	46.31	1.00947431576657e-11
8130129	348995	NUP43	rs9800736	6	0	46.31	1.00947431576657e-11
8130129	348995	NUP43	rs12526675	6	0	46.31	1.00947431576657e-11
8130129	348995	NUP43	rs10872646	6	0	46.31	1.00947431576657e-11
8130129	348995	NUP43	rs12528279	6	0	46.31	1.00947431576657e-11
8130129	348995	NUP43	rs10782316	6	0	46.31	1.00947431576657e-11
8130129	348995	NUP43	rs11155671	6	0	46.19	1.07323362448618e-11
8130129	348995	NUP43	rs9767123	6	0	46.19	1.07323362448618e-11
8130129	348995	NUP43	rs3924871	6	0	46.19	1.07323362448618e-11
8130129	348995	NUP43	rs3798761	6	0	46.19	1.07323362448618e-11
8130129	348995	NUP43	rs11155674	6	0	46.19	1.07323362448618e-11
8130129	348995	NUP43	rs12174349	6	0	46.19	1.07323362448618e-11
8130129	348995	NUP43	rs9479094	6	0	46.19	1.07323362448618e-11
8130129	348995	NUP43	rs12234128	6	0	44.73	2.26165350958527e-11
8130129	348995	NUP43	rs1108889	6	0	41.84	9.90560876894045e-11
8130129	348995	NUP43	rs12195866	6	0	39.37	3.50642935026624e-10
8130129	348995	NUP43	rs9688412	6	0	39.37	3.50642935026624e-10
8130129	348995	NUP43	rs2151913	6	0	39.37	3.50642935026624e-10
8130129	348995	NUP43	rs7818	6	0	39.37	3.50642935026624e-10
8130129	348995	NUP43	rs10872653	6	0	39.22	3.78641708451547e-10
8130129	348995	NUP43	rs9478848	6	0	38.27	6.16024537972985e-10
8130129	348995	NUP43	rs11155685	6	0	37.88	7.52325502869291e-10
8130129	348995	NUP43	rs3763162	6	0	37.85	7.63983833194948e-10
8130129	348995	NUP43	rs12212415	6	0.020821554770318	12.47	0.00041354009261757
8109344	2760	GM2A	rs1004736	5	0	46.09	1.12943472707301e-11
7955425	466	ATF1	rs829112	12	0	45.97	1.20077773045462e-11
7955425	466	ATF1	rs2700482	12	0	38.89	4.4837158828874e-10
7955425	466	ATF1	rs10783388	12	0	37.16	1.08823251879171e-09
7955425	466	ATF1	rs861204	12	1.53727901614143e-05	27.76	1.37336467961677e-07
7955425	466	ATF1	rs10876108	12	2.61437908496732e-05	25.94	3.52195132569583e-07
7955425	466	ATF1	rs7957410	12	2.61437908496732e-05	25.94	3.52195132569583e-07
7955425	466	ATF1	rs2359006	12	0.000150602409638554	23.08	1.553987522455e-06
7955425	466	ATF1	rs864899	12	0.00126811594202899	18.37	1.8189951015767e-05
7955425	466	ATF1	rs11169571	12	0.00244994731296101	17.09	3.56495213359172e-05
7955425	466	ATF1	rs4768933	12	0.00337795083962035	16.35	5.26561624267658e-05
7955425	466	ATF1	rs10783387	12	0.00707637934419792	14.75	0.000122747526217739
7955425	466	ATF1	rs7306677	12	0.00707637934419792	14.75	0.000122747526217739
7955425	466	ATF1	rs2280503	12	0.0247039291643608	12.08	0.000509655975403886
7955425	466	ATF1	rs12831858	12	0.0268862597472439	11.9	0.000561339441359351
7955425	466	ATF1	rs2090852	12	0.0285635140482786	11.77	0.000601929782214133
7955425	466	ATF1	rs1047912	12	0.0475991461633524	10.66	0.00109477393273953
8107133	5066	PAM	rs28092	5	0	45.88	1.25722971876322e-11
8107133	5066	PAM	rs258247	5	0	45.88	1.25722971876322e-11
8107133	5066	PAM	rs686043	5	0	45.88	1.25722971876322e-11
8107133	5066	PAM	rs461605	5	0	40.04	2.48815238164218e-10
8107133	5066	PAM	rs258244	5	0	33.17	8.44433388119513e-09
8107133	5066	PAM	rs2431531	5	0	32.86	9.90402891801459e-09
8107133	5066	PAM	rs467693	5	6.01322910402886e-05	24.86	6.16484119433418e-07
8107133	5066	PAM	rs459202	5	0.000405458089668616	20.53	5.87039425151655e-06
8107133	5066	PAM	rs3733939	5	0.0064045864045864	14.99	0.000108082411285363
8107133	5066	PAM	rs11952361	5	0.0293113811577159	11.71	0.000621651197291592
8107133	5066	PAM	rs6860588	5	0.0348380692393597	11.34	0.000758553240105475
8107133	5066	PAM	rs3776874	5	0.0398757615577589	11.06	0.00088210143463496
8148263	55039	TRMT12	rs3812475	8	0	45.64	1.4210972302856e-11
8148263	55039	TRMT12	rs4132855	8	0	44.9	2.07357878014504e-11
8148263	55039	TRMT12	rs3812472	8	0	44.12	3.0884912115306e-11
8148263	55039	TRMT12	rs3812471	8	0	44.12	3.0884912115306e-11
8148263	55039	TRMT12	rs4128468	8	0	42.69	6.41393442541324e-11
8148263	55039	TRMT12	rs7007115	8	0	42.42	7.36332185575533e-11
8148263	55039	TRMT12	rs6987343	8	0	41.79	1.01621835749634e-10
8148263	55039	TRMT12	rs11776528	8	0.000125195618153365	23.42	1.30217643007956e-06
8148263	55039	TRMT12	rs7010411	8	0.000164569215876089	22.62	1.97418785513053e-06
8148263	55039	TRMT12	rs4128469	8	0.00022212350066637	21.78	3.05770979643816e-06
8148263	55039	TRMT12	rs10095847	8	0.00261725835708733	16.97	3.79751476922777e-05
8148263	55039	TRMT12	rs1131024	8	0.0312548015364917	11.58	0.000666649416127071
8148263	55039	TRMT12	rs4457314	8	0.0413004484304933	10.98	0.000921004299320653
7957023	4069	LYZ	rs6581889	12	0	45.37	1.63113808731865e-11
7957023	4069	LYZ	rs10878964	12	0	41.79	1.01621835749634e-10
7957023	4069	LYZ	rs2305641	12	0	41.43	1.22168074654209e-10
7957023	4069	LYZ	rs7300266	12	0	41.43	1.22168074654209e-10
7957023	4069	LYZ	rs7135092	12	0	41.43	1.22168074654209e-10
7957023	4069	LYZ	rs7308481	12	0	41.43	1.22168074654209e-10
7957023	4069	LYZ	rs4761154	12	0	41.36	1.26622045806623e-10
7957023	4069	LYZ	rs10784774	12	0	39.92	2.64580157279478e-10
7957023	4069	LYZ	rs1384	12	0	39.92	2.64580157279478e-10
7957023	4069	LYZ	rs2168029	12	0	39.57	3.16508292809108e-10
7957023	4069	LYZ	rs589448	12	0	37.18	1.07712843460883e-09
7957023	4069	LYZ	rs2231700	12	3.71517027863777e-05	25.26	5.0099144537083e-07
7957023	4069	LYZ	rs7980936	12	3.71517027863777e-05	25.26	5.0099144537083e-07
7957023	4069	LYZ	rs529268	12	5.95947556615018e-05	24.8	6.35974693936738e-07
7957023	4069	LYZ	rs7297153	12	0.000647058823529412	19.94	7.99108165869254e-06
7957023	4069	LYZ	rs645026	12	0.00193370165745856	17.54	2.81326440892637e-05
7957023	4069	LYZ	rs317689	12	0.00208629164391043	17.41	3.01236967290496e-05
7957023	4069	LYZ	rs317688	12	0.00285280728376328	16.73	4.30941410482361e-05
7957023	4069	LYZ	rs7307739	12	0.00654752233956133	14.93	0.000111574549918584
7957023	4069	LYZ	rs317646	12	0.0210941625110003	12.44	0.000420235783146286
7957023	4069	LYZ	rs490872	12	0.0286903820816864	11.76	0.00060517226253804
7957023	4069	LYZ	rs317685	12	0.0317210606833248	11.55	0.000677492567665972
7957023	4069	LYZ	rs7295234	12	0.0445541145414897	10.81	0.0010095330253805
7957023	4069	LYZ	rs732214	12	0.0445541145414897	10.81	0.0010095330253805
8135172	80228	ORAI2	rs6947435	7	0	45.19	1.78815829367902e-11
8135172	80228	ORAI2	rs1997164	7	0	45.19	1.78815829367902e-11
8135172	80228	ORAI2	rs1983476	7	0	44.26	2.87531814293194e-11
8135172	80228	ORAI2	rs4729789	7	0	43.62	3.98743068211793e-11
8135172	80228	ORAI2	rs1131384	7	0	40.79	1.69498229359123e-10
8135172	80228	ORAI2	rs10238421	7	0	33.48	7.20005768930092e-09
8135172	80228	ORAI2	rs4342524	7	1.5255530129672e-05	27.68	1.43134933430547e-07
8135172	80228	ORAI2	rs4487686	7	0.000103033772180882	24.33	8.11650799275379e-07
8135172	80228	ORAI2	rs6465866	7	0.000167487684729064	22.85	1.75149328669829e-06
8135172	80228	ORAI2	rs12669274	7	0.000571428571428571	20.16	7.12268972091577e-06
8135172	80228	ORAI2	rs7797435	7	0.000848733744010951	19.29	1.12292936351695e-05
8151572	64089	SNX16	rs11776932	8	0	45.04	1.93050568528241e-11
8151572	64089	SNX16	rs2600604	8	0	45.04	1.93050568528241e-11
8151572	64089	SNX16	rs774469	8	0	45.04	1.93050568528241e-11
8151572	64089	SNX16	rs10111831	8	0	34.2	4.97289535893742e-09
8151572	64089	SNX16	rs1966850	8	0	31.88	1.6399707754817e-08
8151572	64089	SNX16	rs10112819	8	1.76991150442478e-05	29.74	4.94048204175817e-08
8151572	64089	SNX16	rs10481273	8	1.73913043478261e-05	29.47	5.67889680838874e-08
8151572	64089	SNX16	rs2635482	8	0.000101983002832861	24.23	8.54902173305355e-07
8151572	64089	SNX16	rs12056632	8	0.000101983002832861	24.23	8.54902173305355e-07
8151572	64089	SNX16	rs12542216	8	0.00289884247609462	16.68	4.42450075662803e-05
8151572	64089	SNX16	rs7461058	8	0.00607631688096226	15.09	0.000102504860961449
8151572	64089	SNX16	rs6989360	8	0.0106405693950178	13.94	0.000188738999213808
8151572	64089	SNX16	rs7846264	8	0.0196863330843913	12.59	0.000387816144094344
8151572	64089	SNX16	rs11985309	8	0.0238326053261942	12.17	0.000485643062815993
8151572	64089	SNX16	rs7826125	8	0.0238326053261942	12.17	0.000485643062815993
8151572	64089	SNX16	rs1565314	8	0.0335222570532915	11.42	0.000726576953246649
7954382	79912	PYROXD1	rs11046050	12	0	44.98	1.99057138328067e-11
7954382	79912	PYROXD1	rs3782660	12	0	44.83	2.14904741472585e-11
7954382	79912	PYROXD1	rs7957415	12	0	35.15	3.0526140748266e-09
7954382	79912	PYROXD1	rs738027	12	0	35.15	3.0526140748266e-09
7954382	79912	PYROXD1	rs7970416	12	0	32.64	1.10908571516519e-08
7954382	79912	PYROXD1	rs1366	12	2.5756600128783e-05	25.77	3.84620599086884e-07
7954382	79912	PYROXD1	rs768833	12	0.000100111234705228	23.98	9.73416235370324e-07
7954382	79912	PYROXD1	rs12582514	12	0.000177321511899207	22.25	2.39358784887801e-06
7954382	79912	PYROXD1	rs2110159	12	0.000214861235452104	21.84	2.96357069680132e-06
7954382	79912	PYROXD1	rs10770819	12	0.00022797018851381	21.66	3.2550860415202e-06
7954382	79912	PYROXD1	rs12817513	12	0.00023407022106632	21.54	3.46524873430287e-06
7954382	79912	PYROXD1	rs10437776	12	0.000241067585019371	21.46	3.61286933768073e-06
7954382	79912	PYROXD1	rs7314170	12	0.000338164251207729	20.78	5.15181730619066e-06
7954382	79912	PYROXD1	rs3213212	12	0.000383862122992558	20.57	5.74900049898384e-06
7954382	79912	PYROXD1	rs12318289	12	0.000383862122992558	20.57	5.74900049898384e-06
7954382	79912	PYROXD1	rs10492117	12	0.00184822178661439	17.63	2.68322100680363e-05
7954382	79912	PYROXD1	rs9788091	12	0.0114016078294303	13.78	0.000205512433754616
7954382	79912	PYROXD1	rs12829508	12	0.0142214876033058	13.31	0.000263994362950525
7920944	23381	SMG5	rs7522860	1	0	44.94	2.03165082413359e-11
7920944	23381	SMG5	rs2025577	1	0	44.94	2.03165082413359e-11
7920944	23381	SMG5	rs933489	1	0	38.78	4.74363346570998e-10
7920944	23381	SMG5	rs2764407	1	0.00169520547945205	17.83	2.4154471407965e-05
7920944	23381	SMG5	rs11264463	1	0.00660918387808302	14.88	0.000114571278662861
7920944	23381	SMG5	rs6684514	1	0.00660918387808302	14.88	0.000114571278662861
7920944	23381	SMG5	rs12563631	1	0.00660918387808302	14.88	0.000114571278662861
7920944	23381	SMG5	rs10908494	1	0.00660918387808302	14.88	0.000114571278662861
7920944	23381	SMG5	rs10908496	1	0.00660918387808302	14.88	0.000114571278662861
7920944	23381	SMG5	rs11264467	1	0.00660918387808302	14.88	0.000114571278662861
7920944	23381	SMG5	rs12127403	1	0.00660918387808302	14.88	0.000114571278662861
7920944	23381	SMG5	rs10908498	1	0.00660918387808302	14.88	0.000114571278662861
7920944	23381	SMG5	rs10908502	1	0.00660918387808302	14.88	0.000114571278662861
7920944	23381	SMG5	rs12141236	1	0.00660918387808302	14.88	0.000114571278662861
7920944	23381	SMG5	rs11264475	1	0.00660918387808302	14.88	0.000114571278662861
7920944	23381	SMG5	rs12117903	1	0.00660918387808302	14.88	0.000114571278662861
7920944	23381	SMG5	rs12022657	1	0.00660918387808302	14.88	0.000114571278662861
7920944	23381	SMG5	rs12023438	1	0.00872518092410466	14.32	0.000154217682550425
7920944	23381	SMG5	rs10908495	1	0.0119052558782849	13.69	0.000215599466954777
7920944	23381	SMG5	rs2075166	1	0.0268862597472439	11.9	0.000561339441359351
7920944	23381	SMG5	rs11264462	1	0.0268862597472439	11.9	0.000561339441359351
7920944	23381	SMG5	rs11264477	1	0.0301319875776398	11.65	0.000642025349825136
7920944	23381	SMG5	rs759330	1	0.0305671564836298	11.62	0.000652464011929462
7920944	23381	SMG5	rs2248273	1	0.0492975252469204	10.58	0.00114317659735665
7982712	90417	KNSTRN	rs7166991	15	0	44.93	2.04205258568499e-11
7982712	90417	KNSTRN	rs7164132	15	0	44.86	2.11637279476102e-11
7982712	90417	KNSTRN	rs7169404	15	0	43.63	3.96710737251664e-11
7982712	90417	KNSTRN	rs7169262	15	0	43.63	3.96710737251664e-11
7982712	90417	KNSTRN	rs17671250	15	0	43.39	4.48474190987028e-11
7982712	90417	KNSTRN	rs2034650	15	0.000176415970287837	22.19	2.46956717645669e-06
7982712	90417	KNSTRN	rs1898882	15	0.000215924426450742	21.87	2.91759721102905e-06
7982712	90417	KNSTRN	rs4334271	15	0.000860949777929621	19.27	1.13475405321962e-05
7982712	90417	KNSTRN	rs1453184	15	0.00174060469059056	17.74	2.53245177718486e-05
7982712	90417	KNSTRN	rs11070272	15	0.0166619340589998	12.97	0.000316522021639725
7982712	90417	KNSTRN	rs8034416	15	0.0183623055809698	12.74	0.000357917693658315
7982712	90417	KNSTRN	rs2289330	15	0.0196863330843913	12.59	0.000387816144094344
7982712	90417	KNSTRN	rs12914315	15	0.0196863330843913	12.59	0.000387816144094344
7982712	90417	KNSTRN	rs1992272	15	0.0328243311458859	11.47	0.0007072868059427
7908388	5996	RGS1	rs2816316	1	0	44.87	2.10559212512412e-11
7908388	5996	RGS1	rs7535818	1	0	44.87	2.10559212512412e-11
7908388	5996	RGS1	rs1323298	1	0	41.09	1.45378243815217e-10
7908388	5996	RGS1	rs1323299	1	0	36.49	1.53451497184932e-09
7908388	5996	RGS1	rs35197737	1	1.75438596491228e-05	29.62	5.25598178177697e-08
7908388	5996	RGS1	rs2760530	1	1.6273393002441e-05	28.62	8.80678585650238e-08
7908388	5996	RGS1	rs10801129	1	1.57109190887667e-05	28.12	1.14021447951066e-07
7908388	5996	RGS1	rs10921191	1	1.40646976090014e-05	26.71	2.36394933237016e-07
7908388	5996	RGS1	rs2760520	1	1.39567341242149e-05	26.64	2.45116151623772e-07
7908388	5996	RGS1	rs10754013	1	2.72108843537415e-05	26.4	2.77540482412746e-07
7908388	5996	RGS1	rs4657830	1	2.69905533063428e-05	26.29	2.93806031043241e-07
7957715	121441	NEDD1	rs249579	12	0	44.51	2.53061317102324e-11
7957715	121441	NEDD1	rs249580	12	0	44.51	2.53061317102324e-11
7957715	121441	NEDD1	rs252181	12	0	43.36	4.55402931007689e-11
7957715	121441	NEDD1	rs10777820	12	0	40.39	2.08003002074315e-10
7957715	121441	NEDD1	rs10860105	12	5.99161174355902e-05	24.83	6.26153374965406e-07
7957715	121441	NEDD1	rs970332	12	0.00017017017017017	23.04	1.58665630395119e-06
7957715	121441	NEDD1	rs11108730	12	0.00022212350066637	21.78	3.05770979643816e-06
7957715	121441	NEDD1	rs11108735	12	0.000265450020738283	21.12	4.31402072226625e-06
7957715	121441	NEDD1	rs6538754	12	0.000646583394562821	19.93	8.03298727175973e-06
7957715	121441	NEDD1	rs1420651	12	0.000893892869327874	19.26	1.14071320524866e-05
7957715	121441	NEDD1	rs12299073	12	0.00164226241745622	17.9	2.32821109078489e-05
7957715	121441	NEDD1	rs1990709	12	0.00164226241745622	17.9	2.32821109078489e-05
7957715	121441	NEDD1	rs34450	12	0.00347636363636364	16.31	5.37793976816928e-05
7957715	121441	NEDD1	rs11830756	12	0.00379644970414201	16.11	5.97676088690851e-05
7957715	121441	NEDD1	rs252170	12	0.00556223175965665	15.31	9.12322771501236e-05
7957715	121441	NEDD1	rs1978347	12	0.00790066857688634	14.54	0.000137215004729985
7957715	121441	NEDD1	rs12319243	12	0.016166215570769	13.04	0.0003049080963483
7957715	121441	NEDD1	rs2304697	12	0.0246313747228381	12.09	0.000506929743046445
7957715	121441	NEDD1	rs34493	12	0.0394178943586058	11.08	0.000872638006804044
7957715	121441	NEDD1	rs252193	12	0.0394178943586058	11.08	0.000872638006804044
7944913	80071	CCDC15	rs7925079	11	0	44.13	3.07275333357091e-11
7944913	80071	CCDC15	rs7107487	11	0	44.13	3.07275333357091e-11
7944913	80071	CCDC15	rs3809055	11	0	43	5.47398647800517e-11
7944913	80071	CCDC15	rs4078355	11	0	31.46	2.03591377922065e-08
7944913	80071	CCDC15	rs11820425	11	1.89933523266857e-05	30.53	3.2874342973082e-08
7944913	80071	CCDC15	rs11219849	11	1.79533213644524e-05	29.89	4.57265141859339e-08
7944913	80071	CCDC15	rs12287581	11	1.74216027874564e-05	29.5	5.59167025412494e-08
7944913	80071	CCDC15	rs4936966	11	1.74216027874564e-05	29.5	5.59167025412494e-08
7944913	80071	CCDC15	rs7951202	11	1.74216027874564e-05	29.5	5.59167025412494e-08
7944913	80071	CCDC15	rs12289777	11	1.41342756183746e-05	26.77	2.29167551998044e-07
7944913	80071	CCDC15	rs12280621	11	3.73134328358209e-05	25.3	4.90708746541166e-07
7944913	80071	CCDC15	rs6590124	11	0.00153087851551174	18.01	2.197475847541e-05
7944913	80071	CCDC15	rs10790721	11	0.00243271767810026	17.11	3.52760766999291e-05
7944913	80071	CCDC15	rs7130442	11	0.00316308906982482	16.5	4.86500741851036e-05
7944913	80071	CCDC15	rs4935898	11	0.00764456437933693	14.61	0.000132211108336988
7902861	23507	LRRC8B	rs922106	1	0	43.93	3.40332234495493e-11
7902861	23507	LRRC8B	rs10922664	1	0	43.93	3.40332234495493e-11
7902861	23507	LRRC8B	rs7516314	1	0	43.93	3.40332234495493e-11
7902861	23507	LRRC8B	rs12135419	1	0	43.93	3.40332234495493e-11
7902861	23507	LRRC8B	rs922107	1	0	40.71	1.7658121894654e-10
7902861	23507	LRRC8B	rs9428043	1	0	38.94	4.37033271562327e-10
7902861	23507	LRRC8B	rs6699344	1	0	37.28	1.02328663922902e-09
7902861	23507	LRRC8B	rs17130817	1	1.40252454417952e-05	26.66	2.42591976766892e-07
7902861	23507	LRRC8B	rs359943	1	0.000102389078498294	24.25	8.46070833385259e-07
7902861	23507	LRRC8B	rs359941	1	0.00027061310782241	21.26	4.01012806064912e-06
7902861	23507	LRRC8B	rs12130207	1	0.00229718875502008	17.24	3.29426868034101e-05
7902861	23507	LRRC8B	rs10801741	1	0.00468594667871667	15.7	7.42241702513241e-05
7902861	23507	LRRC8B	rs6692501	1	0.0179652147144836	12.8	0.000346619351134667
7932964	10438	C1D	rs9807970	2	0	43.89	3.47359082629749e-11
7932964	10438	C1D	rs10203061	2	0	40.54	1.92631884400093e-10
7932964	10438	C1D	rs10184151	2	0	40.54	1.92631884400093e-10
7932964	10438	C1D	rs17034864	2	0	38.85	4.57653921535814e-10
7932964	10438	C1D	rs10439493	2	0	35.72	2.27813194282754e-09
7932964	10438	C1D	rs2122128	2	0.0053388357949609	15.4	8.69882938920677e-05
7932964	10438	C1D	rs1075454	2	0.0234904458598726	12.2	0.000477895158568766
7968915	2963	GTF2F2	rs7987863	13	0	43.86	3.52724355599115e-11
8042576	55577	NAGK	rs2287329	2	0	43.8	3.63705031275002e-11
8042576	55577	NAGK	rs2287328	2	0	43.8	3.63705031275002e-11
8042576	55577	NAGK	rs9636398	2	1.53139356814701e-05	27.73	1.3948278135987e-07
8042576	55577	NAGK	rs7558220	2	0.000213903743315508	21.8	3.02600134350871e-06
8042576	55577	NAGK	rs7576317	2	0.000685673042223024	19.71	9.01285014608748e-06
8042576	55577	NAGK	rs2287327	2	0.00197245179063361	17.51	2.85800497611501e-05
8042576	55577	NAGK	rs9636399	2	0.00306016340678386	16.54	4.76345253572963e-05
8042576	55577	NAGK	rs11126315	2	0.00306016340678386	16.54	4.76345253572963e-05
8042576	55577	NAGK	rs17429341	2	0.0227586206896552	12.28	0.000457838370858115
8042576	55577	NAGK	rs413693	2	0.0348380692393597	11.34	0.000758553240105475
7978628	55012	PPP2R3C	rs7153550	14	0	43.63	3.96710737251664e-11
7978628	55012	PPP2R3C	rs17102970	14	0	36.64	1.4208603113587e-09
7978628	55012	PPP2R3C	rs11848309	14	0.000227372103191955	21.65	3.27210010175672e-06
7978628	55012	PPP2R3C	rs12100841	14	0.000406091370558376	20.54	5.83980670668104e-06
7978628	55012	PPP2R3C	rs6571692	14	0.000922570016474465	19.07	1.26010213444802e-05
7978628	55012	PPP2R3C	rs6571696	14	0.00515590689503733	15.48	8.33828721634602e-05
7978628	55012	PPP2R3C	rs2415265	14	0.00515590689503733	15.48	8.33828721634602e-05
7978628	55012	PPP2R3C	rs17103044	14	0.00685510970547539	14.8	0.00011953550181303
7978628	55012	PPP2R3C	rs7144747	14	0.0178079235393865	12.82	0.000342933723418452
7978628	55012	PPP2R3C	rs7147346	14	0.018176245210728	12.77	0.000352222836757016
7978628	55012	PPP2R3C	rs8019741	14	0.0367936313533374	11.23	0.0008048564483426
7978628	55012	PPP2R3C	rs12436663	14	0.0425536881419234	10.91	0.000956465255614222
8153262	57210	SLC45A4	rs6985508	8	0	43.45	4.34931646637121e-11
8153262	57210	SLC45A4	rs2117149	8	1.65700082850041e-05	28.93	7.50416305629547e-08
8153262	57210	SLC45A4	rs10086688	8	2.51414204902577e-05	25.43	4.58728702780752e-07
8153262	57210	SLC45A4	rs878422	8	0.000103388856978748	24.35	8.0326744350159e-07
8061772	22919	MAPRE1	rs242551	20	0	43.33	4.62438819107253e-11
8061772	22919	MAPRE1	rs410488	20	0	41.55	1.14894482205504e-10
8061772	22919	MAPRE1	rs6058883	20	0	33.24	8.14575726618635e-09
8061772	22919	MAPRE1	rs2424921	20	0	33.24	8.14575726618635e-09
8061772	22919	MAPRE1	rs6058891	20	0	33.24	8.14575726618635e-09
8061772	22919	MAPRE1	rs2424922	20	0	33.24	8.14575726618635e-09
8061772	22919	MAPRE1	rs13037496	20	0	31.57	1.92378756127528e-08
8061772	22919	MAPRE1	rs6057661	20	1.77304964539007e-05	29.76	4.88977502091372e-08
8061772	22919	MAPRE1	rs4911107	20	1.60384923817161e-05	28.4	9.86653091054826e-08
8061772	22919	MAPRE1	rs4911108	20	1.45348837209302e-05	27.08	1.95207121982155e-07
8061772	22919	MAPRE1	rs910085	20	1.45348837209302e-05	27.08	1.95207121982155e-07
8061772	22919	MAPRE1	rs6058926	20	2.62295081967213e-05	25.98	3.44972705484545e-07
8061772	22919	MAPRE1	rs853858	20	0.00013265306122449	23.25	1.42250447889016e-06
8061772	22919	MAPRE1	rs4911252	20	0.000151438667339727	23.14	1.50624488667619e-06
8061772	22919	MAPRE1	rs6120013	20	0.000168567178978681	22.95	1.66270208074482e-06
8061772	22919	MAPRE1	rs6120015	20	0.000168567178978681	22.95	1.66270208074482e-06
8061772	22919	MAPRE1	rs20654	20	0.000264026402640264	21.09	4.38208991604188e-06
8061772	22919	MAPRE1	rs6141353	20	0.000568649457538346	20.1	7.34966757877055e-06
8061772	22919	MAPRE1	rs6141354	20	0.000568649457538346	20.1	7.34966757877055e-06
8061772	22919	MAPRE1	rs6088033	20	0.00135231316725979	18.22	1.96801359436214e-05
8061772	22919	MAPRE1	rs2424905	20	0.00136686390532544	18.18	2.00978342140874e-05
8061772	22919	MAPRE1	rs6120033	20	0.00457311534968211	15.74	7.26710774543231e-05
8061772	22919	MAPRE1	rs8118663	20	0.012616170212766	13.56	0.000231057097157748
8061772	22919	MAPRE1	rs6141813	20	0.0234103472714387	12.21	0.000475340342531001
8061772	22919	MAPRE1	rs6087983	20	0.0276404793608522	11.84	0.00057971825962413
8061772	22919	MAPRE1	rs2424898	20	0.0362876459741856	11.26	0.000791952109495679
7983469	79029	SPATA5L1	rs2668747	15	0	43.29	4.71989548579879e-11
7983469	79029	SPATA5L1	rs1980288	15	0	43.29	4.71989548579879e-11
7983469	79029	SPATA5L1	rs4395020	15	0	43.29	4.71989548579879e-11
7983469	79029	SPATA5L1	rs1049508	15	0	43.29	4.71989548579879e-11
7983469	79029	SPATA5L1	rs12437887	15	0	43.29	4.71989548579879e-11
7983469	79029	SPATA5L1	rs1820518	15	0	43.29	4.71989548579879e-11
7983469	79029	SPATA5L1	rs1153849	15	0	43.29	4.71989548579879e-11
7983469	79029	SPATA5L1	rs1974981	15	0	43.29	4.71989548579879e-11
7983469	79029	SPATA5L1	rs8025019	15	0.000134089736977824	23.34	1.35747410793083e-06
7983469	79029	SPATA5L1	rs2461700	15	0.000169915042478761	23.02	1.60324812711439e-06
7983469	79029	SPATA5L1	rs1049518	15	0.000169915042478761	23.02	1.60324812711439e-06
7983469	79029	SPATA5L1	rs1547487	15	0.000234375	21.55	3.44722685787025e-06
8100179	152518	NFXL1	rs1062858	4	0	43.2	4.94206813109847e-11
8100179	152518	NFXL1	rs17573709	4	0	41.46	1.20307564166841e-10
8100179	152518	NFXL1	rs1440221	4	0	40.34	2.13394893043314e-10
8100179	152518	NFXL1	rs1012844	4	0	40.21	2.2807776133916e-10
8100179	152518	NFXL1	rs17654757	4	0	32.77	1.03733484592513e-08
8100179	152518	NFXL1	rs4475122	4	0.00286579212916246	16.71	4.35508316787095e-05
8100179	152518	NFXL1	rs11932474	4	0.00336585365853659	16.37	5.21034215273181e-05
8100179	152518	NFXL1	rs4695317	4	0.00354932301740812	16.28	5.46376094470769e-05
8100179	152518	NFXL1	rs4473628	4	0.00503422389048355	15.52	8.16369284609891e-05
8100179	152518	NFXL1	rs4591570	4	0.0131710592580158	13.46	0.000243703757206372
8070160	539	ATP5O	rs915574	21	0	43.18	4.99284442733176e-11
8070160	539	ATP5O	rs1573275	21	0	43.18	4.99284442733176e-11
8070160	539	ATP5O	rs2834291	21	0	37.08	1.13380692935943e-09
8070160	539	ATP5O	rs2834295	21	1.92307692307692e-05	30.72	2.98076814045117e-08
8070160	539	ATP5O	rs2073370	21	1.48920327624721e-05	27.38	1.67151057909146e-07
8070160	539	ATP5O	rs2040113	21	0.00151603498542274	18.05	2.15178643781202e-05
8070160	539	ATP5O	rs1108000	21	0.0149574885546109	13.21	0.000278459372405033
8070160	539	ATP5O	rs2834319	21	0.0162998253136414	13.02	0.000308181815531849
8070160	539	ATP5O	rs8130507	21	0.0214025368129465	12.41	0.00042704086665474
8070160	539	ATP5O	rs7282650	21	0.0246313747228381	12.09	0.000506929743046445
8070160	539	ATP5O	rs2284572	21	0.0307361647361647	11.61	0.000655981525612037
8070160	539	ATP5O	rs2282468	21	0.0324467545638945	11.5	0.000695961899274327
8070160	539	ATP5O	rs2254480	21	0.0381970192657216	11.15	0.000840316731910356
8070160	539	ATP5O	rs2834322	21	0.049628729281768	10.56	0.00115561195933326
8020323	8731	RNMT	rs10502424	18	0	43.15	5.06998965391534e-11
8020323	8731	RNMT	rs948271	18	1.90839694656489e-05	30.62	3.13841874123472e-08
8020323	8731	RNMT	rs7234034	18	1.54679040989946e-05	27.85	1.31094069142806e-07
8020323	8731	RNMT	rs17693663	18	2.69179004037685e-05	26.26	2.98405636719944e-07
8020323	8731	RNMT	rs1787868	18	0.000218479745106964	21.95	2.79846900790457e-06
8020323	8731	RNMT	rs8090796	18	0.00616019818331957	15.07	0.000103596706164995
8020323	8731	RNMT	rs8098483	18	0.0456306254984619	10.76	0.00103717383123023
8103415	51313	FAM198B	rs8370	4	0	42.96	5.5870587248999e-11
8103415	51313	FAM198B	rs4691455	4	0	42.96	5.5870587248999e-11
8103415	51313	FAM198B	rs4501266	4	0	42.96	5.5870587248999e-11
8103415	51313	FAM198B	rs2346784	4	0	42.96	5.5870587248999e-11
8103415	51313	FAM198B	rs6830702	4	0	42.96	5.5870587248999e-11
8103415	51313	FAM198B	rs2881373	4	0	42.96	5.5870587248999e-11
8103415	51313	FAM198B	rs10517685	4	0	39.3	3.63441319208802e-10
8103415	51313	FAM198B	rs17037201	4	0	39.3	3.63441319208802e-10
7973924	9692	KIAA0391	rs11848309	14	0	42.84	5.94049759830463e-11
7973924	9692	KIAA0391	rs12100841	14	0	42.19	8.28224464923136e-11
7973924	9692	KIAA0391	rs7153550	14	1.84672206832872e-05	30.17	3.95784528023423e-08
7973924	9692	KIAA0391	rs7144747	14	1.75284837861525e-05	29.61	5.28316739545418e-08
7973924	9692	KIAA0391	rs8019741	14	1.73160173160173e-05	29.45	5.73780394467746e-08
7973924	9692	KIAA0391	rs10141237	14	1.69635284139101e-05	29.23	6.42762629704424e-08
7973924	9692	KIAA0391	rs17103120	14	2.77008310249307e-05	26.56	2.55478874336196e-07
7973924	9692	KIAA0391	rs17113838	14	2.64200792602378e-05	26.07	3.29260401179907e-07
7973924	9692	KIAA0391	rs12436663	14	5.81057524694945e-05	24.55	7.24063421209719e-07
7973924	9692	KIAA0391	rs2899832	14	0.000134505949301604	23.37	1.33646672195939e-06
7973924	9692	KIAA0391	rs10144857	14	0.000134505949301604	23.37	1.33646672195939e-06
7973924	9692	KIAA0391	rs4981278	14	0.000165692007797271	22.72	1.87407131181952e-06
7973924	9692	KIAA0391	rs17510813	14	0.000644216691068814	19.89	8.20282762322263e-06
7973924	9692	KIAA0391	rs7159390	14	0.000667150108774474	19.77	8.73428981690611e-06
7973924	9692	KIAA0391	rs17103097	14	0.000767065446868403	19.49	1.01127718488185e-05
7973924	9692	KIAA0391	rs10134120	14	0.000767065446868403	19.49	1.01127718488185e-05
7973924	9692	KIAA0391	rs1040840	14	0.000928523714094856	19.15	1.20837503157228e-05
7973924	9692	KIAA0391	rs17103044	14	0.00204439572485612	17.44	2.96520043792747e-05
7973924	9692	KIAA0391	rs734008	14	0.0194743955548881	12.62	0.000381641332403642
7973924	9692	KIAA0391	rs6571696	14	0.0377018482490272	11.18	0.000826837724550976
7973924	9692	KIAA0391	rs2415265	14	0.0377018482490272	11.18	0.000826837724550976
8073752	55007	FAM118A	rs226503	22	0	42.47	7.17747123310455e-11
8073752	55007	FAM118A	rs104664	22	0	41.12	1.43163870028164e-10
8073752	55007	FAM118A	rs3827393	22	0	41.12	1.43163870028164e-10
8073752	55007	FAM118A	rs3747240	22	0	41.12	1.43163870028164e-10
8073752	55007	FAM118A	rs6006992	22	0	41.12	1.43163870028164e-10
8073752	55007	FAM118A	rs470062	22	0	41.12	1.43163870028164e-10
8073752	55007	FAM118A	rs136584	22	0	35.43	2.64383213593312e-09
8073752	55007	FAM118A	rs5764726	22	0.000966806316467934	18.89	1.38476670978214e-05
8073752	55007	FAM118A	rs11704481	22	0.0023728813559322	17.16	3.43595760286656e-05
8073752	55007	FAM118A	rs226493	22	0.00539111592632719	15.38	8.79139012130593e-05
8073752	55007	FAM118A	rs1022476	22	0.0145511344952318	13.27	0.00026968720566305
8046997	54529	ASNSD1	rs4667297	2	0	42.46	7.21426187702533e-11
8046997	54529	ASNSD1	rs12693551	2	0	42.46	7.21426187702533e-11
8046997	54529	ASNSD1	rs11679767	2	0	42.46	7.21426187702533e-11
8046997	54529	ASNSD1	rs1055091	2	0	42.46	7.21426187702533e-11
8046997	54529	ASNSD1	rs893784	2	0	41.43	1.22168074654209e-10
8046997	54529	ASNSD1	rs10931430	2	0	41.43	1.22168074654209e-10
8046997	54529	ASNSD1	rs1437891	2	0	41.11	1.43898217462711e-10
8046997	54529	ASNSD1	rs7568449	2	0.00011943539630836	23.79	1.0743919710848e-06
8046997	54529	ASNSD1	rs7557519	2	0.000169660678642715	23	1.62001398246647e-06
8046997	54529	ASNSD1	rs6434355	2	0.00178290213723285	17.69	2.59989818326815e-05
8046997	54529	ASNSD1	rs1440006	2	0.0425536881419234	10.91	0.000956465255614222
8046997	54529	ASNSD1	rs16831960	2	0.0425536881419234	10.91	0.000956465255614222
7919787	84072	HORMAD1	rs12402939	1	0	42.39	7.47713654174841e-11
7919787	84072	HORMAD1	rs10788792	1	0	42.39	7.47713654174841e-11
7919787	84072	HORMAD1	rs11204698	1	0	42.39	7.47713654174841e-11
7919787	84072	HORMAD1	rs11807450	1	0	42.39	7.47713654174841e-11
7919787	84072	HORMAD1	rs1336900	1	0	42.39	7.47713654174841e-11
7919787	84072	HORMAD1	rs11552229	1	0	38.48	5.53176737548407e-10
7919787	84072	HORMAD1	rs11589458	1	0	38.48	5.53176737548407e-10
7919787	84072	HORMAD1	rs11204697	1	0	35.44	2.63029328385889e-09
7919787	84072	HORMAD1	rs11803569	1	0	35.44	2.63029328385889e-09
7919787	84072	HORMAD1	rs11586422	1	0	35.44	2.63029328385889e-09
7919787	84072	HORMAD1	rs11204704	1	0	33.83	6.01442179345237e-09
7919787	84072	HORMAD1	rs2275236	1	0	33.1	8.75387215394172e-09
7919787	84072	HORMAD1	rs10888395	1	0	31.99	1.54968268299819e-08
7919787	84072	HORMAD1	rs10888391	1	0	31.31	2.19943822275742e-08
7919787	84072	HORMAD1	rs11204726	1	0	31.31	2.19943822275742e-08
7919787	84072	HORMAD1	rs10888394	1	0	31.31	2.19943822275742e-08
7919787	84072	HORMAD1	rs4319334	1	0	31.31	2.19943822275742e-08
7919787	84072	HORMAD1	rs11204695	1	1.54320987654321e-05	27.8	1.34526111748666e-07
7919787	84072	HORMAD1	rs12568757	1	0.000101351351351351	24.16	8.86546212270417e-07
7919787	84072	HORMAD1	rs12125650	1	0.000115972588297312	23.47	1.26876844956282e-06
7919787	84072	HORMAD1	rs11204675	1	0.00013360739979445	23.3	1.38600005184772e-06
7919787	84072	HORMAD1	rs11204725	1	0.000142638818135507	23.22	1.44486841707697e-06
7919787	84072	HORMAD1	rs11204684	1	0.000182780182780183	22.56	2.03681532276174e-06
7919787	84072	HORMAD1	rs9733	1	0.0313807210432115	11.57	0.000670244183511452
8017106	4591	TRIM37	rs3826353	17	0	42.38	7.51546476070429e-11
8017106	4591	TRIM37	rs2333410	17	0	42.38	7.51546476070429e-11
8017106	4591	TRIM37	rs6416932	17	0	42.38	7.51546476070429e-11
8017106	4591	TRIM37	rs7502208	17	0	42.38	7.51546476070429e-11
8017106	4591	TRIM37	rs8082544	17	0	42.38	7.51546476070429e-11
8017106	4591	TRIM37	rs11654986	17	0	42.38	7.51546476070429e-11
8017106	4591	TRIM37	rs7214892	17	0	41.72	1.05326032809326e-10
8017106	4591	TRIM37	rs12051897	17	0	33.75	6.26690437814849e-09
8017106	4591	TRIM37	rs10853008	17	1.91938579654511e-05	30.68	3.04285337197449e-08
8017106	4591	TRIM37	rs7502947	17	1.38888888888889e-05	26.6	2.50243753409654e-07
8017106	4591	TRIM37	rs8077332	17	0.000931635388739946	19.18	1.18953183557073e-05
8017106	4591	TRIM37	rs7221274	17	0.00573007438894793	15.23	9.51793512722262e-05
8017106	4591	TRIM37	rs9652856	17	0.0112666666666667	13.81	0.000202256849006767
8017106	4591	TRIM37	rs9901655	17	0.0121301877044946	13.65	0.000220241320452157
8057554	27101	CACYBP	rs1046439	1	0	42.34	7.67075442345716e-11
8057554	27101	CACYBP	rs6425310	1	0	42.34	7.67075442345716e-11
8057554	27101	CACYBP	rs10465483	1	1.59108989657916e-05	28.29	1.04434099772331e-07
8057554	27101	CACYBP	rs10798331	1	0.00026982829108749	21	4.59283371175396e-06
8057554	27101	CACYBP	rs6688577	1	0.00273100616016427	16.86	4.02407462156986e-05
8057554	27101	CACYBP	rs6684515	1	0.0102265372168285	14.02	0.000180876482574056
8057554	27101	CACYBP	rs7543147	1	0.0102265372168285	14.02	0.000180876482574056
8003607	400566	C17orf97	rs11150882	17	0	42.26	7.99103599210696e-11
8003607	400566	C17orf97	rs6565724	17	1.91754554170662e-05	30.65	3.09026600151471e-08
8003607	400566	C17orf97	rs10871516	17	1.66805671392827e-05	29.05	7.05341012698607e-08
8003607	400566	C17orf97	rs12951902	17	0.00026890756302521	21.18	4.18104880846428e-06
8003607	400566	C17orf97	rs8077538	17	0.0433375973950459	10.88	0.000972082465064985
7910164	56997	ADCK3	rs3738725	1	0	42.14	8.49673238682373e-11
7910164	56997	ADCK3	rs3795445	1	0	42.14	8.49673238682373e-11
7910164	56997	ADCK3	rs3795446	1	0	42.14	8.49673238682373e-11
7910164	56997	ADCK3	rs3768425	1	0	37.11	1.11649677145215e-09
7910164	56997	ADCK3	rs1045290	1	0	37.11	1.11649677145215e-09
7910164	56997	ADCK3	rs1045289	1	0	37.11	1.11649677145215e-09
7910164	56997	ADCK3	rs1045286	1	0	37.11	1.11649677145215e-09
7910164	56997	ADCK3	rs1045285	1	0	37.11	1.11649677145215e-09
7910164	56997	ADCK3	rs1045252	1	0	37.11	1.11649677145215e-09
7910164	56997	ADCK3	rs3795449	1	0	37.11	1.11649677145215e-09
7910164	56997	ADCK3	rs3795451	1	0	37.11	1.11649677145215e-09
7910164	56997	ADCK3	rs11580229	1	0	36.23	1.75350335598632e-09
7910164	56997	ADCK3	rs3795453	1	0	34.57	4.11194895732136e-09
7910164	56997	ADCK3	rs7521639	1	0.000115546218487395	23.46	1.27538056262434e-06
7910164	56997	ADCK3	rs10495274	1	0.000167735569807597	22.87	1.73336244364305e-06
7910164	56997	ADCK3	rs2802275	1	0.000473644003055768	20.32	6.55122064527004e-06
7910164	56997	ADCK3	rs1045247	1	0.000567587752053772	20.09	7.38819702387491e-06
7910164	56997	ADCK3	rs1938386	1	0.000757684060042888	19.62	9.44750622763184e-06
7910164	56997	ADCK3	rs12133428	1	0.00153443766346992	18.03	2.17451058507119e-05
7910164	56997	ADCK3	rs10495272	1	0.00153443766346992	18.03	2.17451058507119e-05
7910164	56997	ADCK3	rs2150874	1	0.00153443766346992	18.03	2.17451058507119e-05
7910164	56997	ADCK3	rs2154367	1	0.00171768707482993	17.77	2.49283069914181e-05
7910164	56997	ADCK3	rs3768420	1	0.00372857142857143	16.16	5.82104328945293e-05
7910164	56997	ADCK3	rs3818694	1	0.00372857142857143	16.16	5.82104328945293e-05
7910164	56997	ADCK3	rs4653474	1	0.00372857142857143	16.16	5.82104328945293e-05
7910164	56997	ADCK3	rs6661550	1	0.00434382900482648	15.85	6.85665365128213e-05
7910164	56997	ADCK3	rs2989946	1	0.0053388357949609	15.4	8.69882938920677e-05
7910164	56997	ADCK3	rs17600747	1	0.00607631688096226	15.09	0.000102504860961449
7910164	56997	ADCK3	rs8159	1	0.00847647498132935	14.37	0.00015017596766537
7910164	56997	ADCK3	rs1801783	1	0.013354536324071	13.43	0.000247632114738288
7910164	56997	ADCK3	rs17528049	1	0.0415990593768372	10.96	0.000930998169393971
8044236	9648	GCC2	rs7596199	2	0	42.1	8.67231911287658e-11
8044236	9648	GCC2	rs2577613	2	0	42.1	8.67231911287658e-11
8044236	9648	GCC2	rs2718740	2	0	41.04	1.49145321597129e-10
8044236	9648	GCC2	rs2718721	2	0	41.04	1.49145321597129e-10
8044236	9648	GCC2	rs2577594	2	0	33.66	6.56365836837472e-09
8044236	9648	GCC2	rs7577165	2	0.000221533008418254	21.77	3.07368882264629e-06
8044236	9648	GCC2	rs6716875	2	0.000221533008418254	21.77	3.07368882264629e-06
8044236	9648	GCC2	rs6739402	2	0.000221533008418254	21.77	3.07368882264629e-06
8044236	9648	GCC2	rs4395219	2	0.000272688538559864	21.35	3.8262075506708e-06
8044236	9648	GCC2	rs4149437	2	0.000620842572062084	20	7.74421643104408e-06
8044236	9648	GCC2	rs2465956	2	0.00223185265438787	17.33	3.14187425724813e-05
8044236	9648	GCC2	rs2378111	2	0.00224082073434125	17.3	3.19186852111402e-05
8044236	9648	GCC2	rs10203795	2	0.0377018482490272	11.18	0.000826837724550976
8044236	9648	GCC2	rs10169264	2	0.0377018482490272	11.18	0.000826837724550976
8044236	9648	GCC2	rs13021399	2	0.0444298699804395	10.82	0.0010040948909304
8044236	9648	GCC2	rs1469964	2	0.047446832451896	10.67	0.00108887117634521
8130768	8635	RNASET2	rs394522	6	0	42.02	9.03446440403375e-11
8130768	8635	RNASET2	rs2236313	6	0	35.07	3.18063344332128e-09
8130768	8635	RNASET2	rs2301436	6	0	33.72	6.36429858235979e-09
8130768	8635	RNASET2	rs7749278	6	0	33.3	7.89826392519694e-09
8130768	8635	RNASET2	rs12529876	6	1.42450142450142e-05	26.89	2.15370358016399e-07
8130768	8635	RNASET2	rs9355610	6	3.75704445835942e-05	25.39	4.68339605327895e-07
8130768	8635	RNASET2	rs933243	6	3.75704445835942e-05	25.39	4.68339605327895e-07
8130768	8635	RNASET2	rs162298	6	6.00240096038415e-05	24.84	6.22913511223042e-07
8130768	8635	RNASET2	rs2769343	6	0.000169660678642715	23	1.62001398246647e-06
8130768	8635	RNASET2	rs9366076	6	0.000487247811191473	20.28	6.68962222617186e-06
8130768	8635	RNASET2	rs1212550	6	0.000689902982393101	19.69	9.10767197090182e-06
8130768	8635	RNASET2	rs3798307	6	0.00197245179063361	17.51	2.85800497611501e-05
8130768	8635	RNASET2	rs10946197	6	0.00302290836653386	16.58	4.66402886979392e-05
8130768	8635	RNASET2	rs162297	6	0.0369074685246302	11.22	0.000809204950151468
8138689	8935	SKAP2	rs13311400	7	0	41.82	1.00074512425962e-10
8138689	8935	SKAP2	rs570840	7	0	41.18	1.38835897079863e-10
8138689	8935	SKAP2	rs3801839	7	0	36.29	1.70034082109208e-09
8138689	8935	SKAP2	rs13186	7	2.7378507871321e-05	26.46	2.69052025578216e-07
8138689	8935	SKAP2	rs212842	7	5.95947556615018e-05	24.8	6.35974693936738e-07
8138689	8935	SKAP2	rs11764558	7	0.000100334448160535	24.01	9.5836655318064e-07
8138689	8935	SKAP2	rs2299102	7	0.000134297520661157	23.36	1.34343270450463e-06
8138689	8935	SKAP2	rs12700758	7	0.000134297520661157	23.36	1.34343270450463e-06
8138689	8935	SKAP2	rs12700761	7	0.000134297520661157	23.36	1.34343270450463e-06
8138689	8935	SKAP2	rs490366	7	0.000405458089668616	20.53	5.87039425151655e-06
8138689	8935	SKAP2	rs513387	7	0.00145156570090723	18.09	2.10705133469847e-05
8138689	8935	SKAP2	rs11772673	7	0.00780356800306925	14.57	0.000135047541132573
8138689	8935	SKAP2	rs212837	7	0.00813962264150943	14.47	0.00014240962790411
8138689	8935	SKAP2	rs7795074	7	0.00880873103958565	14.3	0.000155864878689169
8138689	8935	SKAP2	rs10228105	7	0.012382584847446	13.6	0.000226185525871323
8138689	8935	SKAP2	rs10262414	7	0.0209181871689229	12.46	0.000415759945022032
8138689	8935	SKAP2	rs3801814	7	0.0209181871689229	12.46	0.000415759945022032
8138689	8935	SKAP2	rs213516	7	0.0302790697674419	11.64	0.000645486028195732
8138689	8935	SKAP2	rs17291131	7	0.0494796279893711	10.57	0.00114937726358784
7892820	6133	RPL9	rs10517522	4	0	41.81	1.00587648573914e-10
7892820	6133	RPL9	rs4975017	4	0	41.37	1.2597594779487e-10
7892820	6133	RPL9	rs17618369	4	0	39.38	3.48851802807121e-10
7892820	6133	RPL9	rs11940694	4	0.000264618011096884	21.37	3.78649970169047e-06
7892820	6133	RPL9	rs13135439	4	0.00680445151033386	14.82	0.000118274505048066
7892820	6133	RPL9	rs13149518	4	0.00680445151033386	14.82	0.000118274505048066
7892820	6133	RPL9	rs1048140	4	0.0101693083573487	14.03	0.000179917150200662
7892820	6133	RPL9	rs13123782	4	0.0128153038767564	13.52	0.000236034416529349
7892820	6133	RPL9	rs6823497	4	0.0128153038767564	13.52	0.000236034416529349
7892820	6133	RPL9	rs6844176	4	0.0223190907783053	12.32	0.000448130701041462
7892820	6133	RPL9	rs13147477	4	0.0400835023261362	11.05	0.000886871985040783
8136930	338398	TAS2R60	rs11771145	7	0	41.7	1.06408987896961e-10
8136930	338398	TAS2R60	rs10228407	7	0	31.53	1.96382650780792e-08
8136930	338398	TAS2R60	rs2242601	7	9.96126175982291e-05	23.92	1.00423036233106e-06
8136930	338398	TAS2R60	rs11767492	7	0.00736411455289305	14.68	0.000127390880369128
8155250	9380	GRHPR	rs7856656	9	0	41.69	1.06954638123853e-10
8155250	9380	GRHPR	rs7867764	9	0.012898428257563	13.51	0.000237295539993408
8155250	9380	GRHPR	rs17502738	9	0.012898428257563	13.51	0.000237295539993408
8155250	9380	GRHPR	rs16934059	9	0.0192856066314996	12.64	0.000377579978239458
7983564	6557	SLC12A1	rs8032357	15	0	41.61	1.11421889149532e-10
7983564	6557	SLC12A1	rs12592155	15	0	41.61	1.11421889149532e-10
7983564	6557	SLC12A1	rs964611	15	0	40.27	2.21179423180301e-10
7983564	6557	SLC12A1	rs4775748	15	0	38.43	5.67532241146243e-10
7983564	6557	SLC12A1	rs12917438	15	0	38.43	5.67532241146243e-10
7983564	6557	SLC12A1	rs4775749	15	0	37.11	1.11649677145215e-09
7983564	6557	SLC12A1	rs12441867	15	0	36.34	1.65727359016538e-09
7983564	6557	SLC12A1	rs1531916	15	0	35.42	2.65744077214676e-09
7983564	6557	SLC12A1	rs2279369	15	0	35.13	3.08412687915482e-09
7983564	6557	SLC12A1	rs12593807	15	0	35.13	3.08412687915482e-09
7983564	6557	SLC12A1	rs6493314	15	0	35.13	3.08412687915482e-09
7983564	6557	SLC12A1	rs17350938	15	0	35.13	3.08412687915482e-09
7983564	6557	SLC12A1	rs8039653	15	0	34.48	4.30653697581957e-09
7983564	6557	SLC12A1	rs6493311	15	0	33.61	6.73456106560269e-09
7983564	6557	SLC12A1	rs12912107	15	0	33.48	7.20005768930092e-09
7983564	6557	SLC12A1	rs12904216	15	0	33.48	7.20005768930092e-09
7983564	6557	SLC12A1	rs11070629	15	0	33.48	7.20005768930092e-09
7983564	6557	SLC12A1	rs11633336	15	0	33.48	7.20005768930092e-09
7983564	6557	SLC12A1	rs2279366	15	0	33.36	7.65830139883666e-09
7983564	6557	SLC12A1	rs6493316	15	0	32.3	1.32113335697864e-08
7983564	6557	SLC12A1	rs3784621	15	0	31.6	1.89429587427469e-08
7983564	6557	SLC12A1	rs3784616	15	0	31.55	1.94370376543111e-08
7983564	6557	SLC12A1	rs8034192	15	0	31.31	2.19943822275742e-08
7983564	6557	SLC12A1	rs8032420	15	0	31.31	2.19943822275742e-08
7983564	6557	SLC12A1	rs6493317	15	0	31.31	2.19943822275742e-08
7983564	6557	SLC12A1	rs6493318	15	0	31.31	2.19943822275742e-08
7983564	6557	SLC12A1	rs8040405	15	0	31.31	2.19943822275742e-08
7983564	6557	SLC12A1	rs10152424	15	0	31.31	2.19943822275742e-08
7983564	6557	SLC12A1	rs959324	15	1.84331797235023e-05	30.14	4.01954468271855e-08
7983564	6557	SLC12A1	rs4775754	15	1.77777777777778e-05	29.8	4.78991983520165e-08
7983564	6557	SLC12A1	rs1426721	15	1.69923534409516e-05	29.24	6.39453914307287e-08
7983564	6557	SLC12A1	rs11637235	15	1.49700598802395e-05	27.42	1.63729151169509e-07
7983564	6557	SLC12A1	rs919129	15	0.000116525423728814	23.52	1.23622000394849e-06
8140319	3092	HIP1	rs1179625	7	0	41.6	1.11993271495425e-10
8140319	3092	HIP1	rs12534422	7	0.000917794651700231	19.09	1.24696551760172e-05
8140319	3092	HIP1	rs1179594	7	0.00134164440486791	18.23	1.95770811169703e-05
8140319	3092	HIP1	rs757364	7	0.0355366185006793	11.3	0.000775070909245685
8140319	3092	HIP1	rs4731231	7	0.036648675171737	11.24	0.000800531560802274
8140319	3092	HIP1	rs2867803	7	0.0400835023261362	11.05	0.000886871985040783
7945283	27034	ACAD8	rs10894788	11	0	41.57	1.13725077443891e-10
7945283	27034	ACAD8	rs1048761	11	2.7378507871321e-05	26.46	2.69052025578216e-07
7945283	27034	ACAD8	rs3824995	11	0.00306016340678386	16.54	4.76345253572963e-05
7945283	27034	ACAD8	rs4936226	11	0.0048268156424581	15.61	7.78418303096273e-05
7945283	27034	ACAD8	rs12272129	11	0.00836642937429749	14.41	0.000147019515501453
7945283	27034	ACAD8	rs1893054	11	0.00877895126922364	14.31	0.000155039077744762
7945283	27034	ACAD8	rs1551184	11	0.0130165149983148	13.49	0.00023983819554883
7945283	27034	ACAD8	rs12278812	11	0.0360841742554762	11.27	0.000787697288027331
7915147	2275	FHL3	rs4634868	1	0	41.52	1.16671197475255e-10
7915147	2275	FHL3	rs12739026	1	0.000923482849604222	19.08	1.25351654466604e-05
7915147	2275	FHL3	rs12044531	1	0.00397556390977444	16.04	6.20182999965458e-05
7915147	2275	FHL3	rs11485595	1	0.00493321460373998	15.57	7.95061232433368e-05
8022941	25941	TPGS2	rs621834	18	0	41.48	1.19083007572037e-10
8022941	25941	TPGS2	rs525374	18	0	36.8	1.30890250127145e-09
8022941	25941	TPGS2	rs4799887	18	0.018234394124847	12.76	0.000354110896172844
8022941	25941	TPGS2	rs2303510	18	0.018234394124847	12.76	0.000354110896172844
8022941	25941	TPGS2	rs12373339	18	0.0216396292004635	12.38	0.000433957150545919
8022941	25941	TPGS2	rs1045781	18	0.0263276071959962	11.94	0.000549414797348521
8022941	25941	TPGS2	rs2303509	18	0.0290022347837518	11.74	0.000611710236759771
8022941	25941	TPGS2	rs9962453	18	0.0462627637848877	10.73	0.00105412446503889
8022941	25941	TPGS2	rs879567	18	0.0462627637848877	10.73	0.00105412446503889
8105456	133383	SETD9	rs185220	5	0	41.3	1.3056889241038e-10
8105456	133383	SETD9	rs832403	5	0	40.47	1.99658207146803e-10
8105456	133383	SETD9	rs860580	5	0	36.41	1.59880815976283e-09
8105456	133383	SETD9	rs832582	5	0	36.41	1.59880815976283e-09
8105456	133383	SETD9	rs832583	5	0	36.41	1.59880815976283e-09
8105456	133383	SETD9	rs2591968	5	0	35.11	3.11596545421983e-09
8105456	133383	SETD9	rs33320	5	0	32.25	1.35557087044875e-08
8105456	133383	SETD9	rs2257505	5	2.00803212851406e-05	31.17	2.36391227598415e-08
8105456	133383	SETD9	rs96844	5	1.77462289263532e-05	29.77	4.86461737618723e-08
8105456	133383	SETD9	rs832402	5	1.76056338028169e-05	29.66	5.14863365089098e-08
8105456	133383	SETD9	rs832573	5	1.64203612479475e-05	28.81	7.9837827009965e-08
8105456	133383	SETD9	rs702689	5	1.64203612479475e-05	28.81	7.9837827009965e-08
8105456	133383	SETD9	rs252925	5	1.47710487444609e-05	27.3	1.74211410934633e-07
8105456	133383	SETD9	rs832540	5	1.4695077149155e-05	27.25	1.78775129748047e-07
8105456	133383	SETD9	rs252894	5	1.44092219020173e-05	26.99	2.04510769181751e-07
8105456	133383	SETD9	rs11960484	5	2.51098556183302e-05	25.42	4.61112731450966e-07
8105456	133383	SETD9	rs252906	5	2.51098556183302e-05	25.42	4.61112731450966e-07
8105456	133383	SETD9	rs832577	5	6.07533414337789e-05	24.97	5.82293403627302e-07
8105456	133383	SETD9	rs252895	5	5.93824228028504e-05	24.79	6.392826723071e-07
8105456	133383	SETD9	rs7703149	5	0.000100111234705228	23.98	9.73416235370324e-07
8105456	133383	SETD9	rs832576	5	0.000119305856832972	23.78	1.07998841111999e-06
8105456	133383	SETD9	rs2662027	5	0.000150602409638554	23.08	1.553987522455e-06
8105456	133383	SETD9	rs331497	5	0.000170085042521261	23.03	1.59493057524784e-06
8105456	133383	SETD9	rs6870905	5	0.000221533008418254	21.77	3.07368882264629e-06
8105456	133383	SETD9	rs6895442	5	0.000256739409499358	21.39	3.7472053443558e-06
8105456	133383	SETD9	rs1445998	5	0.000256739409499358	21.39	3.7472053443558e-06
8105456	133383	SETD9	rs832575	5	0.000271301398897838	21.27	3.98926193628944e-06
8105456	133383	SETD9	rs6890927	5	0.0383781166787703	11.14	0.000844858914345378
7975932	57156	TMEM63C	rs1911728	14	0	41.12	1.43163870028164e-10
7975932	57156	TMEM63C	rs17750078	14	4.87804878048781e-05	25.03	5.64452043684512e-07
7975932	57156	TMEM63C	rs1861420	14	0.000404040404040404	20.47	6.05732637404157e-06
7975932	57156	TMEM63C	rs888064	14	0.000922570016474465	19.07	1.26010213444802e-05
7975932	57156	TMEM63C	rs17812556	14	0.0132875335120643	13.44	0.000246315621673815
7975932	57156	TMEM63C	rs4396457	14	0.0170050125313283	12.92	0.000325089860071051
7975932	57156	TMEM63C	rs409109	14	0.0210941625110003	12.44	0.000420235783146286
7975932	57156	TMEM63C	rs905734	14	0.0301319875776398	11.65	0.000642025349825136
7975932	57156	TMEM63C	rs388764	14	0.0437607233943891	10.86	0.000982636948162923
7975932	57156	TMEM63C	rs374227	14	0.0458364608211077	10.75	0.00104279319090085
7975932	57156	TMEM63C	rs428868	14	0.0458364608211077	10.75	0.00104279319090085
7975932	57156	TMEM63C	rs392919	14	0.0472669897441677	10.68	0.00108300061168496
8083839	26996	GPR160	rs2287483	3	0	40.98	1.5379502434175e-10
8083839	26996	GPR160	rs16854812	3	0	40.82	1.66916053950435e-10
8083839	26996	GPR160	rs7615039	3	0	39.36	3.5244327396275e-10
8083839	26996	GPR160	rs879161	3	0	39.36	3.5244327396275e-10
8083839	26996	GPR160	rs16854875	3	0	39.36	3.5244327396275e-10
8083839	26996	GPR160	rs7643249	3	0.00282966337636042	16.75	4.26422647459538e-05
8083839	26996	GPR160	rs6444895	3	0.00301048427358962	16.59	4.63950066019946e-05
8083839	26996	GPR160	rs6804888	3	0.00301048427358962	16.59	4.63950066019946e-05
8083839	26996	GPR160	rs7638591	3	0.00301048427358962	16.59	4.63950066019946e-05
8083839	26996	GPR160	rs17200223	3	0.00301048427358962	16.59	4.63950066019946e-05
8083839	26996	GPR160	rs6804193	3	0.00468594667871667	15.7	7.42241702513241e-05
8083839	26996	GPR160	rs6798945	3	0.00468594667871667	15.7	7.42241702513241e-05
8083839	26996	GPR160	rs4955705	3	0.0178079235393865	12.82	0.000342933723418452
7928999	643418	LIPN	rs10509554	10	0	40.87	1.62699638004542e-10
7928999	643418	LIPN	rs377257	10	2.67558528428094e-05	26.22	3.04650923139723e-07
7928999	643418	LIPN	rs303508	10	5.98444045481747e-05	24.82	6.29410134337859e-07
7928999	643418	LIPN	rs303478	10	0.000119891008174387	23.82	1.05777654082462e-06
7928999	643418	LIPN	rs303471	10	0.00105595953208979	18.73	1.50594509158505e-05
7928999	643418	LIPN	rs303511	10	0.00186007773459189	17.59	2.74025523859532e-05
7928999	643418	LIPN	rs303499	10	0.00276214833759591	16.83	4.08818895582069e-05
7928999	643418	LIPN	rs303527	10	0.0309277820611668	11.6	0.000659518193691038
7966072	11108	PRDM4	rs4964607	12	0	40.75	1.73003441394324e-10
7966072	11108	PRDM4	rs10861779	12	0	40.75	1.73003441394324e-10
7966072	11108	PRDM4	rs10778567	12	0	31.4	2.0998090499014e-08
7966072	11108	PRDM4	rs11113426	12	1.88679245283019e-05	30.44	3.44353864555826e-08
7966072	11108	PRDM4	rs2374710	12	5.87544065804935e-05	24.65	6.87447537087653e-07
7966072	11108	PRDM4	rs4964604	12	0.000125786163522013	23.45	1.28202723548682e-06
7966072	11108	PRDM4	rs2287158	12	0.000572720422004521	20.19	7.01185305129803e-06
7966072	11108	PRDM4	rs1045739	12	0.000931011386470194	19.17	1.19577988616355e-05
7966072	11108	PRDM4	rs2287214	12	0.0012728910237166	18.34	1.84786339227091e-05
7966072	11108	PRDM4	rs6539357	12	0.004	16.03	6.23467128068085e-05
7966072	11108	PRDM4	rs12322163	12	0.016166215570769	13.04	0.0003049080963483
7966072	11108	PRDM4	rs11113472	12	0.0174044140503575	12.87	0.000333891609336585
8180379	439921	MXRA7	rs9910053	17	0	40.72	1.75679889818382e-10
8180379	439921	MXRA7	rs1005645	17	0	39.5	3.28059420747365e-10
8180379	439921	MXRA7	rs2240773	17	0	39.5	3.28059420747365e-10
8180379	439921	MXRA7	rs2240775	17	0	32.2	1.39090755598991e-08
8180379	439921	MXRA7	rs2240774	17	0	32.2	1.39090755598991e-08
8180379	439921	MXRA7	rs2286585	17	0	32.2	1.39090755598991e-08
8180379	439921	MXRA7	rs7211963	17	0	31.94	1.59008843642687e-08
8180379	439921	MXRA7	rs1476788	17	0	31.94	1.59008843642687e-08
8180379	439921	MXRA7	rs11868472	17	1.94931773879142e-05	30.91	2.7027553573559e-08
8180379	439921	MXRA7	rs7215451	17	1.94931773879142e-05	30.91	2.7027553573559e-08
8180379	439921	MXRA7	rs237057	17	1.89933523266857e-05	30.53	3.2874342973082e-08
8180379	439921	MXRA7	rs1014390	17	1.42857142857143e-05	26.92	2.12053150081363e-07
8180379	439921	MXRA7	rs9913445	17	0.000118854673149649	23.73	1.10841221290949e-06
8180379	439921	MXRA7	rs3744061	17	0.000220555800617556	21.73	3.13844718917099e-06
8180379	439921	MXRA7	rs2429452	17	0.00044100580270793	20.43	6.1852557618279e-06
8180379	439921	MXRA7	rs9898576	17	0.000662299854439592	19.82	8.50876973456357e-06
8180379	439921	MXRA7	rs8067445	17	0.000668119099491649	19.78	8.6887107288562e-06
8180379	439921	MXRA7	rs11077850	17	0.00132142857142857	18.26	1.92711578348098e-05
8180379	439921	MXRA7	rs9897045	17	0.00132142857142857	18.26	1.92711578348098e-05
8180379	439921	MXRA7	rs7214860	17	0.00317835178351784	16.47	4.94259981903701e-05
8180379	439921	MXRA7	rs2240769	17	0.00318684016695311	16.45	4.99501820079773e-05
8180379	439921	MXRA7	rs2286593	17	0.00616019818331957	15.07	0.000103596706164995
8180379	439921	MXRA7	rs12450896	17	0.00947560752786406	14.16	0.00016790228313015
8180379	439921	MXRA7	rs12937733	17	0.011740412979351	13.72	0.000212182871222579
8180379	439921	MXRA7	rs2532443	17	0.0203671354552184	12.52	0.000402618889069256
8180379	439921	MXRA7	rs2079778	17	0.0233025699275877	12.22	0.000472799309459049
8180379	439921	MXRA7	rs9915915	17	0.0233025699275877	12.22	0.000472799309459049
8055702	9111	NMI	rs4664349	2	0	40.65	1.82087244191521e-10
8055702	9111	NMI	rs11730	2	0	40.28	2.20050179580903e-10
8055702	9111	NMI	rs1048135	2	0	40.28	2.20050179580903e-10
8055702	9111	NMI	rs4665114	2	0	32.79	1.02671664464843e-08
8055702	9111	NMI	rs2271811	2	0	32.79	1.02671664464843e-08
8055702	9111	NMI	rs6726634	2	1.70068027210884e-05	29.25	6.36162264112939e-08
8055702	9111	NMI	rs12471886	2	1.6220600162206e-05	28.59	8.94429066582435e-08
8055702	9111	NMI	rs3771886	2	1.4194464158978e-05	26.85	2.19874350598853e-07
8055702	9111	NMI	rs289904	2	2.64026402640264e-05	26.05	3.32688850334143e-07
8055702	9111	NMI	rs4664356	2	0.000117021276595745	23.58	1.19826525761926e-06
8055702	9111	NMI	rs2278089	2	0.00139233038348083	18.15	2.04169428403451e-05
8055702	9111	NMI	rs289862	2	0.00228602092836061	17.25	3.27697550258182e-05
8055702	9111	NMI	rs10490522	2	0.00365725227381522	16.2	5.69941162333185e-05
8055702	9111	NMI	rs12466578	2	0.0139620758483034	13.35	0.000258422624686341
8055702	9111	NMI	rs10930471	2	0.0162998253136414	13.02	0.000308181815531849
8055702	9111	NMI	rs2271813	2	0.0489277753009362	10.6	0.00113087660052791
8007462	10230	NBR2	rs915945	17	0	40.52	1.94613758152595e-10
8007462	10230	NBR2	rs12944458	17	0	40.52	1.94613758152595e-10
8007462	10230	NBR2	rs11657053	17	0	40.52	1.94613758152595e-10
8007462	10230	NBR2	rs12516	17	0	40.52	1.94613758152595e-10
8007462	10230	NBR2	rs8176318	17	0	40.52	1.94613758152595e-10
8007462	10230	NBR2	rs1060915	17	0	40.52	1.94613758152595e-10
8007462	10230	NBR2	rs16942	17	0	40.52	1.94613758152595e-10
8007462	10230	NBR2	rs16941	17	0	40.52	1.94613758152595e-10
8007462	10230	NBR2	rs16940	17	0	40.52	1.94613758152595e-10
8007462	10230	NBR2	rs11651623	17	0	40.52	1.94613758152595e-10
8007462	10230	NBR2	rs11653460	17	0	40.52	1.94613758152595e-10
8007462	10230	NBR2	rs11653231	17	0	40.52	1.94613758152595e-10
8007462	10230	NBR2	rs12936831	17	0	40.52	1.94613758152595e-10
8007462	10230	NBR2	rs13851	17	0	40.52	1.94613758152595e-10
8007462	10230	NBR2	rs17600371	17	0	40.52	1.94613758152595e-10
8007462	10230	NBR2	rs11650132	17	0	40.18	2.3160728612172e-10
8007462	10230	NBR2	rs799917	17	0	37.07	1.13963649243184e-09
8007462	10230	NBR2	rs799912	17	0	37.07	1.13963649243184e-09
8007462	10230	NBR2	rs4239149	17	0	37.07	1.13963649243184e-09
8007462	10230	NBR2	rs9911630	17	0	32.79	1.02671664464843e-08
8007462	10230	NBR2	rs8176199	17	1.93050193050193e-05	30.83	2.81649905157888e-08
8007462	10230	NBR2	rs3737559	17	0.00833302081380086	14.42	0.000146240895087646
8089954	9657	IQCB1	rs6767409	3	0	40.32	2.15590626531369e-10
8089954	9657	IQCB1	rs4676744	3	0	34.84	3.57943331187161e-09
8089954	9657	IQCB1	rs6808500	3	0	34.84	3.57943331187161e-09
8089954	9657	IQCB1	rs9878086	3	2.59403372243839e-05	25.89	3.61436706611316e-07
8089954	9657	IQCB1	rs4311252	3	2.59403372243839e-05	25.89	3.61436706611316e-07
8089954	9657	IQCB1	rs9826473	3	2.59403372243839e-05	25.89	3.61436706611316e-07
8089954	9657	IQCB1	rs4280673	3	2.51572327044025e-05	25.44	4.5635703086286e-07
8089954	9657	IQCB1	rs10934559	3	0.000178907721280603	22.36	2.26033012110679e-06
8089954	9657	IQCB1	rs33988592	3	0.00105830164765526	18.74	1.49806864807792e-05
8089954	9657	IQCB1	rs7637495	3	0.00764456437933693	14.61	0.000132211108336988
8089954	9657	IQCB1	rs1920299	3	0.00764456437933693	14.61	0.000132211108336988
8089954	9657	IQCB1	rs9884018	3	0.0160599776678896	13.05	0.000303284407545946
8089954	9657	IQCB1	rs1127412	3	0.0247039291643608	12.08	0.000509655975403886
8089954	9657	IQCB1	rs3732410	3	0.0247039291643608	12.08	0.000509655975403886
8089954	9657	IQCB1	rs9849087	3	0.0398757615577589	11.06	0.00088210143463496
7895739	7705	ZNF146	rs2070132	19	0	40.27	2.21179423180301e-10
7895739	7705	ZNF146	rs8102020	19	0	39.67	3.00709396389374e-10
7895739	7705	ZNF146	rs2287897	19	0	38.52	5.41954523587503e-10
7895739	7705	ZNF146	rs2972527	19	0	34.27	4.79719984838613e-09
7895739	7705	ZNF146	rs7253462	19	0	33.37	7.61902358679013e-09
7895739	7705	ZNF146	rs4805162	19	2.74536719286205e-05	26.49	2.64905880175509e-07
7895739	7705	ZNF146	rs2112971	19	3.7243947858473e-05	25.28	4.95823372567965e-07
7895739	7705	ZNF146	rs2432055	19	0.00206783369803063	17.42	2.99656339424799e-05
7895739	7705	ZNF146	rs2967490	19	0.0089581412502305	14.27	0.000158368955016585
7895739	7705	ZNF146	rs1129376	19	0.0089581412502305	14.27	0.000158368955016585
7895739	7705	ZNF146	rs11665903	19	0.0160599776678896	13.05	0.000303284407545946
8180377	439921	MXRA7	rs9910053	17	0	40.13	2.37611756250956e-10
8180377	439921	MXRA7	rs1005645	17	0	38.52	5.41954523587503e-10
8180377	439921	MXRA7	rs2240773	17	0	38.52	5.41954523587503e-10
8180377	439921	MXRA7	rs7211963	17	0	35.34	2.76886571301149e-09
8180377	439921	MXRA7	rs1476788	17	0	35.34	2.76886571301149e-09
8180377	439921	MXRA7	rs2240775	17	0	35.23	2.92975431032998e-09
8180377	439921	MXRA7	rs2240774	17	0	35.23	2.92975431032998e-09
8180377	439921	MXRA7	rs2286585	17	0	35.23	2.92975431032998e-09
8180377	439921	MXRA7	rs11868472	17	0	34.09	5.26209965163051e-09
8180377	439921	MXRA7	rs7215451	17	0	34.09	5.26209965163051e-09
8180377	439921	MXRA7	rs237057	17	1.74520069808028e-05	29.54	5.47745264073632e-08
8180377	439921	MXRA7	rs1014390	17	4.9079754601227e-05	25.11	5.4151312427192e-07
8180377	439921	MXRA7	rs9913445	17	0.0001036866359447	24.38	7.90854922017955e-07
8180377	439921	MXRA7	rs3744061	17	0.000103033772180882	24.33	8.11650799275379e-07
8180377	439921	MXRA7	rs2429452	17	0.000168316831683168	22.94	1.67137415695063e-06
8180377	439921	MXRA7	rs8067445	17	0.000180094786729858	22.42	2.190807620809e-06
8180377	439921	MXRA7	rs11077850	17	0.000760642009769714	19.45	1.03267839540053e-05
8180377	439921	MXRA7	rs9897045	17	0.000760642009769714	19.45	1.03267839540053e-05
8180377	439921	MXRA7	rs2240769	17	0.00102203768763973	18.81	1.44407988209199e-05
8180377	439921	MXRA7	rs7214860	17	0.00114921223354958	18.52	1.68130749450116e-05
8180377	439921	MXRA7	rs9898576	17	0.00136848341232227	18.19	1.99925819752223e-05
8180377	439921	MXRA7	rs12450896	17	0.00233377837116155	17.22	3.32913069643602e-05
8180377	439921	MXRA7	rs2286593	17	0.00372857142857143	16.16	5.82104328945293e-05
8180377	439921	MXRA7	rs2079778	17	0.00457311534968211	15.74	7.26710774543231e-05
8180377	439921	MXRA7	rs9915915	17	0.00457311534968211	15.74	7.26710774543231e-05
8180377	439921	MXRA7	rs12937733	17	0.00539111592632719	15.38	8.79139012130593e-05
8180377	439921	MXRA7	rs2532443	17	0.00990407239819005	14.08	0.000175196810385767
8180377	439921	MXRA7	rs4633757	17	0.0315219611848825	11.56	0.000673858531353762
8180377	439921	MXRA7	rs717571	17	0.0472669897441677	10.68	0.00108300061168496
8116760	83732	RIOK1	rs12191747	6	0	39.95	2.6054757078009e-10
8116760	83732	RIOK1	rs12199530	6	0	39.95	2.6054757078009e-10
8116760	83732	RIOK1	rs11756237	6	0	39.95	2.6054757078009e-10
8116760	83732	RIOK1	rs2806192	6	0	39.95	2.6054757078009e-10
8116760	83732	RIOK1	rs10447470	6	0	37.57	8.81904939081293e-10
8116760	83732	RIOK1	rs2274212	6	0	36.37	1.63195930862176e-09
8116760	83732	RIOK1	rs11243164	6	0	36.37	1.63195930862176e-09
8116760	83732	RIOK1	rs11243168	6	0	36.37	1.63195930862176e-09
8116760	83732	RIOK1	rs7769554	6	0	35.01	3.28016417570528e-09
8116760	83732	RIOK1	rs1324502	6	0	35.01	3.28016417570528e-09
8116760	83732	RIOK1	rs2764077	6	0	34.93	3.41774056273633e-09
8116760	83732	RIOK1	rs6597266	6	0	32.41	1.24842382551258e-08
8116760	83732	RIOK1	rs6927113	6	1.87090739008419e-05	30.34	3.62571349756454e-08
8116760	83732	RIOK1	rs2038828	6	1.46735143066764e-05	27.22	1.81570677470069e-07
8116760	83732	RIOK1	rs2714319	6	0.000458715596330275	20.34	6.48310137854325e-06
8116760	83732	RIOK1	rs11243161	6	0.000684438040345821	19.7	9.06013651488528e-06
8116760	83732	RIOK1	rs1325031	6	0.00094988535866361	19.02	1.29355497254339e-05
8116760	83732	RIOK1	rs12530477	6	0.00365725227381522	16.2	5.69941162333185e-05
8116760	83732	RIOK1	rs2876098	6	0.00807256235827664	14.48	0.000141655586856346
8116760	83732	RIOK1	rs2296258	6	0.0392417516496701	11.09	0.000867944844256991
8116760	83732	RIOK1	rs823695	6	0.0398757615577589	11.06	0.00088210143463496
8153175	83696	TRAPPC9	rs3735799	8	0	39.95	2.6054757078009e-10
8153175	83696	TRAPPC9	rs3735803	8	0	35.39	2.69868899732429e-09
8153175	83696	TRAPPC9	rs3735801	8	0.000102857142857143	24.28	8.32995047547511e-07
8153175	83696	TRAPPC9	rs12681305	8	0.000100558659217877	24.04	9.43550190847477e-07
8098822	1609	DGKQ	rs11724804	4	0	39.94	2.61884882926376e-10
8098822	1609	DGKQ	rs3822030	4	0	36.97	1.19960852658012e-09
8098822	1609	DGKQ	rs873785	4	1.78094390026714e-05	29.81	4.76527689799223e-08
8098822	1609	DGKQ	rs3796622	4	1.6e-05	28.38	9.96898968065145e-08
8098822	1609	DGKQ	rs4690326	4	1.54320987654321e-05	27.8	1.34526111748666e-07
8098822	1609	DGKQ	rs6599390	4	1.5255530129672e-05	27.68	1.43134933430547e-07
8098822	1609	DGKQ	rs1051613	4	1.45772594752187e-05	27.1	1.93197942418259e-07
8098822	1609	DGKQ	rs2290403	4	2.7063599458728e-05	26.36	2.83348076620464e-07
8098822	1609	DGKQ	rs6815138	4	0.000920389654014108	19.21	1.17098368976801e-05
8098822	1609	DGKQ	rs4690324	4	0.00194812362030905	17.53	2.82809917898358e-05
8098822	1609	DGKQ	rs3755963	4	0.00205366922234392	17.43	2.98084046328019e-05
8098822	1609	DGKQ	rs6855233	4	0.00469659372885179	15.69	7.46176333198714e-05
8098822	1609	DGKQ	rs4505759	4	0.0255429275640148	12.01	0.000529158574455661
8098822	1609	DGKQ	rs4690222	4	0.026476627938395	11.93	0.0005523717683883
7897824	9927	MFN2	rs2236057	1	0	39.76	2.87166511866001e-10
7897824	9927	MFN2	rs2295281	1	0	38.33	5.97371921075268e-10
7897824	9927	MFN2	rs2295283	1	0.000765718299964875	19.48	1.01658537382724e-05
7897824	9927	MFN2	rs1208988	1	0.00145369284876905	18.1	2.09601431154497e-05
7897824	9927	MFN2	rs1208993	1	0.00145369284876905	18.1	2.09601431154497e-05
7897824	9927	MFN2	rs11121850	1	0.00682917162108601	14.81	0.000118903320757354
7897824	9927	MFN2	rs6675934	1	0.0116657981587632	13.73	0.000211056170604097
7897824	9927	MFN2	rs6667637	1	0.017347859922179	12.88	0.000332112239392178
7897824	9927	MFN2	rs2639453	1	0.0185664282453203	12.72	0.000361765769382553
7897824	9927	MFN2	rs4240897	1	0.0210941625110003	12.44	0.000420235783146286
7897824	9927	MFN2	rs12042105	1	0.021271186440678	12.42	0.000424760239759923
7897824	9927	MFN2	rs926269	1	0.0278820873721949	11.82	0.000585978600525646
7897824	9927	MFN2	rs11800086	1	0.0278820873721949	11.82	0.000585978600525646
7897824	9927	MFN2	rs4846080	1	0.0396435833034326	11.07	0.000877356822876662
7897824	9927	MFN2	rs7529452	1	0.0437607233943891	10.86	0.000982636948162923
7897824	9927	MFN2	rs3818157	1	0.0468445449406444	10.7	0.00107135534607033
8039144	147798	TMC4	rs4806716	19	0	39.54	3.21408063950302e-10
8039144	147798	TMC4	rs40168	19	0	34.58	4.0908790029446e-09
8039144	147798	TMC4	rs43211	19	0	34.04	5.39906702061141e-09
8039144	147798	TMC4	rs36643	19	0.00064963503649635	19.84	8.42020701950822e-06
8039144	147798	TMC4	rs36638	19	0.000957654723127036	18.96	1.33487787944143e-05
8039144	147798	TMC4	rs16985367	19	0.00118799755052051	18.47	1.72599923957153e-05
8039144	147798	TMC4	rs16985368	19	0.00118799755052051	18.47	1.72599923957153e-05
8039144	147798	TMC4	rs36640	19	0.00124544349939247	18.4	1.79057981573906e-05
8039144	147798	TMC4	rs36664	19	0.00261454827853999	16.96	3.81757014028371e-05
8039144	147798	TMC4	rs36655	19	0.00682917162108601	14.81	0.000118903320757354
8039144	147798	TMC4	rs2576452	19	0.00840509172594534	14.4	0.000147802310334454
8039144	147798	TMC4	rs641738	19	0.0092799412196914	14.22	0.000162632780891693
8039144	147798	TMC4	rs10853869	19	0.0115514539439317	13.75	0.000208820819710062
8039144	147798	TMC4	rs36635	19	0.0216396292004635	12.38	0.000433957150545919
8042211	10678	B3GNT2	rs4672495	2	0	39.48	3.314365979903e-10
8042211	10678	B3GNT2	rs10195033	2	0	36.16	1.81763359692965e-09
8042211	10678	B3GNT2	rs11689568	2	1.57728706624606e-05	28.19	1.09971274743679e-07
8042211	10678	B3GNT2	rs11676235	2	2.7681660899654e-05	26.55	2.56804718306475e-07
8042211	10678	B3GNT2	rs6713082	2	0.000116710875331565	23.53	1.2298114964076e-06
8042211	10678	B3GNT2	rs10200191	2	0.0018569844789357	17.58	2.75470315285199e-05
8042211	10678	B3GNT2	rs4563212	2	0.0270929765886288	11.88	0.000567399412997703
8042211	10678	B3GNT2	rs10865331	2	0.037874407870764	11.17	0.000831306272542032
8161865	158471	PRUNE2	rs560094	9	0	39.21	3.80585973094983e-10
8161865	158471	PRUNE2	rs561970	9	0	39.21	3.80585973094983e-10
8161865	158471	PRUNE2	rs620552	9	0	39.21	3.80585973094983e-10
8161865	158471	PRUNE2	rs512110	9	0	39.21	3.80585973094983e-10
8161865	158471	PRUNE2	rs517634	9	0	38.04	6.93090307112485e-10
8161865	158471	PRUNE2	rs680775	9	0	38.04	6.93090307112485e-10
8161865	158471	PRUNE2	rs680729	9	0	38.04	6.93090307112485e-10
8161865	158471	PRUNE2	rs611461	9	0	38.04	6.93090307112485e-10
8161865	158471	PRUNE2	rs678943	9	1.5420200462606e-05	27.79	1.35223251185221e-07
8161865	158471	PRUNE2	rs577993	9	0.000166259168704156	22.79	1.80703525480319e-06
8161865	158471	PRUNE2	rs890150	9	0.000218082689686506	21.94	2.81308898078379e-06
8161865	158471	PRUNE2	rs3739518	9	0.000263700041203131	21.07	4.42806715765816e-06
8161865	158471	PRUNE2	rs683866	9	0.000309446254071661	20.94	4.73895127078664e-06
8161865	158471	PRUNE2	rs620985	9	0.000964401294498382	18.93	1.35603390442745e-05
8161865	158471	PRUNE2	rs530978	9	0.0018561872909699	17.61	2.71158744165959e-05
8161865	158471	PRUNE2	rs10124357	9	0.0167197100992595	12.96	0.000318217180315067
8161865	158471	PRUNE2	rs3905245	9	0.0167197100992595	12.96	0.000318217180315067
8161865	158471	PRUNE2	rs700757	9	0.0230429202908883	12.25	0.00046525815807105
8161865	158471	PRUNE2	rs506965	9	0.0230429202908883	12.25	0.00046525815807105
8161865	158471	PRUNE2	rs520365	9	0.0268862597472439	11.9	0.000561339441359351
8161865	158471	PRUNE2	rs10869828	9	0.0301319875776398	11.65	0.000642025349825136
8161865	158471	PRUNE2	rs10869832	9	0.0385422458600266	11.13	0.000849425913926046
7986350	91947	ARRDC4	rs1552673	15	0	39.13	3.96504259943133e-10
7986350	91947	ARRDC4	rs2087658	15	0	36.81	1.30220592330556e-09
7986350	91947	ARRDC4	rs964672	15	0	34.74	3.7680926426358e-09
7986350	91947	ARRDC4	rs1491187	15	0	31.71	1.78998152823622e-08
7986350	91947	ARRDC4	rs1043374	15	0.00645846091038988	14.97	0.000109234061414674
8128638	256380	SCML4	rs6909292	6	0	39.13	3.96504259943133e-10
8128638	256380	SCML4	rs1401171	6	0	39.13	3.96504259943133e-10
8128638	256380	SCML4	rs938971	6	0	35.99	1.98332782559046e-09
8128638	256380	SCML4	rs12209269	6	0.000118726389638424	23.71	1.11999070852556e-06
8128638	256380	SCML4	rs9486730	6	0.000116959064327485	23.57	1.20450890694421e-06
8128638	256380	SCML4	rs6568505	6	0.00013360739979445	23.3	1.38600005184772e-06
8128638	256380	SCML4	rs4946872	6	0.00013360739979445	23.3	1.38600005184772e-06
8128638	256380	SCML4	rs9320237	6	0.000309068727124847	20.93	4.76375383556557e-06
8128638	256380	SCML4	rs2883360	6	0.00044100580270793	20.43	6.1852557618279e-06
8128638	256380	SCML4	rs1850654	6	0.00044100580270793	20.43	6.1852557618279e-06
8128638	256380	SCML4	rs4946861	6	0.00126022417449258	18.39	1.80000168726494e-05
8128638	256380	SCML4	rs555059	6	0.00151965065502183	18.04	2.1631185317599e-05
8128638	256380	SCML4	rs1527871	6	0.00432058959005067	15.87	6.78457024717306e-05
8128638	256380	SCML4	rs2049661	6	0.00537093275488069	15.39	8.74498653670147e-05
8128638	256380	SCML4	rs9400152	6	0.0231424501424501	12.24	0.00046775829181048
8128638	256380	SCML4	rs10782157	6	0.0234103472714387	12.21	0.000475340342531001
8128638	256380	SCML4	rs632582	6	0.0323153084539223	11.51	0.000692227779118755
8128638	256380	SCML4	rs4945796	6	0.0464407932011331	10.72	0.00105983672290959
8112902	1719	DHFR	rs1222809	5	0	39.09	4.04711651971467e-10
8112902	1719	DHFR	rs863215	5	0	39.09	4.04711651971467e-10
8112902	1719	DHFR	rs1478834	5	0	39.09	4.04711651971467e-10
8112902	1719	DHFR	rs1382539	5	0	39.09	4.04711651971467e-10
8112902	1719	DHFR	rs836794	5	0	36.67	1.39916145253257e-09
8112902	1719	DHFR	rs1677703	5	0	36.46	1.55831581599539e-09
8112902	1719	DHFR	rs1650666	5	0	36.46	1.55831581599539e-09
8112902	1719	DHFR	rs863214	5	0	34.27	4.79719984838613e-09
8112902	1719	DHFR	rs1232027	5	0	32.26	1.3486121759968e-08
8112902	1719	DHFR	rs181747	5	1.84842883548983e-05	30.2	3.89709467388044e-08
8112902	1719	DHFR	rs1650723	5	0.000219876868953386	21.68	3.2213237525602e-06
8112902	1719	DHFR	rs7712332	5	0.0224522613065327	12.31	0.000450537972796575
8112902	1719	DHFR	rs7709909	5	0.0224522613065327	12.31	0.000450537972796575
8112902	1719	DHFR	rs2035256	5	0.0245039544886916	12.1	0.000504218229449006
8112902	1719	DHFR	rs11951910	5	0.0309277820611668	11.6	0.000659518193691038
8112902	1719	DHFR	rs26784	5	0.0456306254984619	10.76	0.00103717383123023
8126452	5190	PEX6	rs2395943	6	0	39.05	4.13089129479782e-10
8126452	5190	PEX6	rs9471976	6	0	36.48	1.54240786607212e-09
8126452	5190	PEX6	rs3763236	6	0	33.13	8.61984512658942e-09
8126452	5190	PEX6	rs6941212	6	0	31.62	1.87488677164018e-08
8126452	5190	PEX6	rs1129187	6	0	31.62	1.87488677164018e-08
8126452	5190	PEX6	rs2234185	6	2.64900662251656e-05	26.13	3.19186082626106e-07
8126452	5190	PEX6	rs13199873	6	0.000134715025906736	23.38	1.32953696517403e-06
8126452	5190	PEX6	rs9462853	6	0.00113947696139477	18.58	1.62920887406857e-05
8126452	5190	PEX6	rs4711731	6	0.00171380090497738	17.76	2.50596803285706e-05
8126452	5190	PEX6	rs9471969	6	0.00201154163231657	17.47	2.91877341016032e-05
8126452	5190	PEX6	rs9381225	6	0.0129552742616034	13.5	0.00023856345402871
7939524	2132	EXT2	rs7951555	11	0	38.97	4.3036853122753e-10
7939524	2132	EXT2	rs2074040	11	0	38.61	5.17530839307101e-10
7939524	2132	EXT2	rs3134907	11	0.018176245210728	12.77	0.000352222836757016
8132376	83930	STARD3NL	rs1014136	7	0	38.79	4.71939400773418e-10
8132376	83930	STARD3NL	rs2392540	7	0	31.23	2.29196613878039e-08
8132376	83930	STARD3NL	rs1357647	7	0.000581872435658336	20.08	7.42692923710437e-06
8132376	83930	STARD3NL	rs10226230	7	0.00631384615384615	15.02	0.000106377806753906
8132376	83930	STARD3NL	rs2159499	7	0.026729525862069	11.91	0.000558334001787275
8132376	83930	STARD3NL	rs7795499	7	0.026729525862069	11.91	0.000558334001787275
8132376	83930	STARD3NL	rs11971259	7	0.0367936313533374	11.23	0.0008048564483426
8132376	83930	STARD3NL	rs2534596	7	0.0385422458600266	11.13	0.000849425913926046
8132376	83930	STARD3NL	rs6954071	7	0.0413004484304933	10.98	0.000921004299320653
7999834	23204	ARL6IP1	rs12445870	16	0	38.74	4.84184415063372e-10
7999834	23204	ARL6IP1	rs17663759	16	0	38.74	4.84184415063372e-10
7999834	23204	ARL6IP1	rs2291661	16	0	37.12	1.11078572144165e-09
7999834	23204	ARL6IP1	rs2650628	16	0	31.24	2.28019019503596e-08
7999834	23204	ARL6IP1	rs2641889	16	0	31.24	2.28019019503596e-08
7999834	23204	ARL6IP1	rs2606562	16	0.000100727476217124	24.05	9.38662623454291e-07
7999834	23204	ARL6IP1	rs2650613	16	0.000100727476217124	24.05	9.38662623454291e-07
7999834	23204	ARL6IP1	rs17663706	16	0.0247039291643608	12.08	0.000509655975403886
8052698	10438	C1D	rs9807970	2	0	38.7	4.94209056318109e-10
8052698	10438	C1D	rs10203061	2	0	36.21	1.77159152822757e-09
8052698	10438	C1D	rs10184151	2	0	36.21	1.77159152822757e-09
8052698	10438	C1D	rs17034864	2	0	35.79	2.19773054982114e-09
8052698	10438	C1D	rs10439493	2	0	33.6	6.76927274007358e-09
8052698	10438	C1D	rs2122128	2	0.00826029716005266	14.44	0.00014469608785024
8052698	10438	C1D	rs1075454	2	0.0355366185006793	11.3	0.000775070909245685
8140129	83451	ABHD11	rs7455225	7	0	38.69	4.96747518095094e-10
8140129	83451	ABHD11	rs10232827	7	5.86166471277843e-05	24.64	6.91023989021439e-07
8140129	83451	ABHD11	rs6460055	7	5.86166471277843e-05	24.64	6.91023989021439e-07
8140129	83451	ABHD11	rs13232536	7	0.000118406889128095	23.66	1.14947042476584e-06
8140129	83451	ABHD11	rs4255023	7	0.000215536596317916	21.86	2.93284164832157e-06
8140129	83451	ABHD11	rs8629	7	0.000215536596317916	21.86	2.93284164832157e-06
8140129	83451	ABHD11	rs1127155	7	0.000215536596317916	21.86	2.93284164832157e-06
8140129	83451	ABHD11	rs9691413	7	0.000215536596317916	21.86	2.93284164832157e-06
8140129	83451	ABHD11	rs6968360	7	0.000215536596317916	21.86	2.93284164832157e-06
8140129	83451	ABHD11	rs12536661	7	0.000222419928825623	21.79	3.04181411552169e-06
8140129	83451	ABHD11	rs9647713	7	0.000989081567116249	18.86	1.40671689577931e-05
7977820	10419	PRMT5	rs1951119	14	0	38.64	5.09636983609494e-10
7977820	10419	PRMT5	rs2295683	14	0	38.64	5.09636983609494e-10
7977820	10419	PRMT5	rs11157930	14	0	38.64	5.09636983609494e-10
7977820	10419	PRMT5	rs8012568	14	0	35.55	2.4858704722673e-09
7977820	10419	PRMT5	rs1043675	14	0	35.55	2.4858704722673e-09
7977820	10419	PRMT5	rs2295682	14	0	34.81	3.63501572619886e-09
7977820	10419	PRMT5	rs8007089	14	0	34.33	4.65155968126854e-09
7977820	10419	PRMT5	rs2180834	14	0	34.11	5.2082920201094e-09
7977820	10419	PRMT5	rs10134257	14	0	34.11	5.2082920201094e-09
7977820	10419	PRMT5	rs2145542	14	0	31.4	2.0998090499014e-08
7977820	10419	PRMT5	rs12889177	14	9.99444752915047e-05	23.97	9.78485280392765e-07
7977820	10419	PRMT5	rs7156785	14	0.000132788559754852	23.26	1.41512724930294e-06
7977820	10419	PRMT5	rs3751498	14	0.000925553319919517	19.19	1.18331656771899e-05
7977820	10419	PRMT5	rs11623624	14	0.0023949246629659	17.14	3.4723268956437e-05
7977820	10419	PRMT5	rs1043207	14	0.00354932301740812	16.28	5.46376094470769e-05
7977820	10419	PRMT5	rs4982700	14	0.00361886429258903	16.24	5.58033552467249e-05
7977820	10419	PRMT5	rs8021195	14	0.00368458781362007	16.18	5.75990458671445e-05
7977820	10419	PRMT5	rs8013143	14	0.0174849001084095	12.85	0.000337479243759468
7977820	10419	PRMT5	rs941718	14	0.0174849001084095	12.85	0.000337479243759468
7977820	10419	PRMT5	rs12891954	14	0.0358832224685883	11.28	0.000783465565415074
8032509	2788	GNG7	rs6510696	19	0	38.41	5.73378341838432e-10
8032509	2788	GNG7	rs1468703	19	5.84453535943892e-05	24.61	7.01865674768852e-07
8032509	2788	GNG7	rs2110119	19	0.000100446428571429	24.03	9.48463279025069e-07
8032509	2788	GNG7	rs10412559	19	0.000201557489693083	22.02	2.69824146134104e-06
8032509	2788	GNG7	rs8737	19	0.00301048427358962	16.59	4.63950066019946e-05
8032509	2788	GNG7	rs11084951	19	0.00799620132953466	14.51	0.000139417496352588
8032509	2788	GNG7	rs7252358	19	0.00923161764705882	14.23	0.000161770864880322
8032509	2788	GNG7	rs12462143	19	0.0349683975709505	11.33	0.000762649013024779
7940643	80150	ASRGL1	rs17709552	11	0	38.39	5.79284734342564e-10
7940643	80150	ASRGL1	rs1528730	11	0	36.75	1.34290617914374e-09
7940643	80150	ASRGL1	rs2463822	11	0	36.75	1.34290617914374e-09
7940643	80150	ASRGL1	rs2246920	11	0	36.75	1.34290617914374e-09
7940643	80150	ASRGL1	rs2513749	11	0	36.75	1.34290617914374e-09
7940643	80150	ASRGL1	rs2513747	11	0	36.7	1.37779438970181e-09
7940643	80150	ASRGL1	rs10750972	11	0.000167735569807597	22.87	1.73336244364305e-06
7940643	80150	ASRGL1	rs2509978	11	0.000213903743315508	21.8	3.02600134350871e-06
7940643	80150	ASRGL1	rs7942143	11	0.000219683655536028	21.67	3.23816074675446e-06
7940643	80150	ASRGL1	rs7118247	11	0.000219683655536028	21.67	3.23816074675446e-06
7940643	80150	ASRGL1	rs954237	11	0.000765718299964875	19.48	1.01658537382724e-05
7940643	80150	ASRGL1	rs10897271	11	0.0018561872909699	17.61	2.71158744165959e-05
7940643	80150	ASRGL1	rs2463833	11	0.0230429202908883	12.25	0.00046525815807105
8116247	6940	ZNF354A	rs10516147	5	0	38.22	6.32013064125893e-10
8116247	6940	ZNF354A	rs4419608	5	0	38.22	6.32013064125893e-10
8116247	6940	ZNF354A	rs6866344	5	0	34.58	4.0908790029446e-09
8116247	6940	ZNF354A	rs7719405	5	0	32.17	1.41255092928783e-08
8116247	6940	ZNF354A	rs1984703	5	0	32.17	1.41255092928783e-08
8116247	6940	ZNF354A	rs1079487	5	2.77200277200277e-05	26.57	2.54159891366241e-07
8116247	6940	ZNF354A	rs11740283	5	2.77200277200277e-05	26.57	2.54159891366241e-07
8116247	6940	ZNF354A	rs10076182	5	0.000487247811191473	20.28	6.68962222617186e-06
8116247	6940	ZNF354A	rs6884557	5	0.00169191197484996	17.84	2.40278657909857e-05
8116247	6940	ZNF354A	rs7715476	5	0.0180261337432744	12.79	0.000348477119246869
7894355	10438	C1D	rs9807970	2	0	38.17	6.48417068256901e-10
7894355	10438	C1D	rs17034864	2	0	35.07	3.18063344332128e-09
7894355	10438	C1D	rs10203061	2	0	34.71	3.82660890351413e-09
7894355	10438	C1D	rs10184151	2	0	34.71	3.82660890351413e-09
7894355	10438	C1D	rs10439493	2	1.80831826401447e-05	29.95	4.43331889553729e-08
8022640	1719	DHFR	rs1222809	5	0	38.14	6.58463385920679e-10
8022640	1719	DHFR	rs863215	5	0	38.14	6.58463385920679e-10
8022640	1719	DHFR	rs1478834	5	0	38.14	6.58463385920679e-10
8022640	1719	DHFR	rs1382539	5	0	38.14	6.58463385920679e-10
8022640	1719	DHFR	rs836794	5	0	35.73	2.26646816488475e-09
8022640	1719	DHFR	rs1677703	5	0	35.56	2.47314159640101e-09
8022640	1719	DHFR	rs1650666	5	0	35.56	2.47314159640101e-09
8022640	1719	DHFR	rs863214	5	0	33.51	7.08985331851262e-09
8022640	1719	DHFR	rs1232027	5	0	31.44	2.05699282459919e-08
8022640	1719	DHFR	rs181747	5	1.72265288544358e-05	29.41	5.8574612945657e-08
8022640	1719	DHFR	rs1650723	5	0.000684438040345821	19.7	9.06013651488528e-06
8022640	1719	DHFR	rs11951910	5	0.0205764966740576	12.5	0.000406952017444959
8022640	1719	DHFR	rs7712332	5	0.0315219611848825	11.56	0.000673858531353762
8022640	1719	DHFR	rs7709909	5	0.0315219611848825	11.56	0.000673858531353762
8022640	1719	DHFR	rs2035256	5	0.0341496259351621	11.38	0.000742391172649204
8022640	1719	DHFR	rs26784	5	0.0394178943586058	11.08	0.000872638006804044
7966321	51184	GPN3	rs4766497	12	0	38.13	6.61846671314391e-10
7966321	51184	GPN3	rs4766500	12	1.61030595813204e-05	28.45	9.61497666185004e-08
7966321	51184	GPN3	rs12297709	12	0.000164888457807953	22.64	1.95374423974195e-06
7966321	51184	GPN3	rs16940885	12	0.000234375	21.55	3.44722685787025e-06
7966321	51184	GPN3	rs7306167	12	0.000241379310344828	21.49	3.55678621175985e-06
7966321	51184	GPN3	rs28772589	12	0.000928523714094856	19.15	1.20837503157228e-05
7966321	51184	GPN3	rs7139314	12	0.00118799755052051	18.47	1.72599923957153e-05
7966321	51184	GPN3	rs3825390	12	0.00224858452413049	17.29	3.208710330961e-05
7966321	51184	GPN3	rs10849900	12	0.0210941625110003	12.44	0.000420235783146286
8015412	3728	JUP	rs7216371	17	0	38.02	7.00231474843615e-10
8015412	3728	JUP	rs1436441	17	0	34.43	4.41859881626177e-09
8015412	3728	JUP	rs4796712	17	0	34.43	4.41859881626177e-09
8015412	3728	JUP	rs4796616	17	2.56574727389352e-05	25.7	3.98827055514052e-07
8015412	3728	JUP	rs12452032	17	2.54291163382072e-05	25.57	4.26620988119553e-07
8015412	3728	JUP	rs9905601	17	0.00629827444535744	15.03	0.000105815638847168
8038885	100049587	SIGLEC14	rs7250849	19	0	37.97	7.18408355437603e-10
8038885	100049587	SIGLEC14	rs7259861	19	0.000116340560549974	23.5	1.24913767096762e-06
8038885	100049587	SIGLEC14	rs16982895	19	0.000169660678642715	23	1.62001398246647e-06
8038885	100049587	SIGLEC14	rs16982907	19	0.00474393530997305	15.66	7.58106573312438e-05
7920971	112770	C1orf85	rs7522860	1	0	37.87	7.56191686442486e-10
7920971	112770	C1orf85	rs2025577	1	0	37.87	7.56191686442486e-10
7920971	112770	C1orf85	rs933489	1	0	33.47	7.23717242419195e-09
7920971	112770	C1orf85	rs10908495	1	0.00501879283661287	15.53	8.1206219545145e-05
7920971	112770	C1orf85	rs11264463	1	0.00660060667340748	14.91	0.000112763656797348
7920971	112770	C1orf85	rs6684514	1	0.00660060667340748	14.91	0.000112763656797348
7920971	112770	C1orf85	rs12563631	1	0.00660060667340748	14.91	0.000112763656797348
7920971	112770	C1orf85	rs10908494	1	0.00660060667340748	14.91	0.000112763656797348
7920971	112770	C1orf85	rs10908496	1	0.00660060667340748	14.91	0.000112763656797348
7920971	112770	C1orf85	rs11264467	1	0.00660060667340748	14.91	0.000112763656797348
7920971	112770	C1orf85	rs12127403	1	0.00660060667340748	14.91	0.000112763656797348
7920971	112770	C1orf85	rs10908498	1	0.00660060667340748	14.91	0.000112763656797348
7920971	112770	C1orf85	rs10908502	1	0.00660060667340748	14.91	0.000112763656797348
7920971	112770	C1orf85	rs12141236	1	0.00660060667340748	14.91	0.000112763656797348
7920971	112770	C1orf85	rs11264475	1	0.00660060667340748	14.91	0.000112763656797348
7920971	112770	C1orf85	rs12117903	1	0.00660060667340748	14.91	0.000112763656797348
7920971	112770	C1orf85	rs12022657	1	0.00660060667340748	14.91	0.000112763656797348
7920971	112770	C1orf85	rs12023438	1	0.00799620132953466	14.51	0.000139417496352588
7920971	112770	C1orf85	rs2764407	1	0.0125260461144321	13.58	0.000228608235882123
7920971	112770	C1orf85	rs2075166	1	0.0196863330843913	12.59	0.000387816144094344
7920971	112770	C1orf85	rs11264462	1	0.0196863330843913	12.59	0.000387816144094344
7920971	112770	C1orf85	rs11264477	1	0.0291011678257447	11.73	0.000615005925480334
7920971	112770	C1orf85	rs1052067	1	0.0298896820246593	11.67	0.00063516010362158
7943760	23235	SIK2	rs1784776	11	0	37.77	7.9596468880085e-10
7943760	23235	SIK2	rs1784775	11	0	37.77	7.9596468880085e-10
7943760	23235	SIK2	rs7926485	11	0	36.15	1.82698480810705e-09
7943760	23235	SIK2	rs10502147	11	0	35.43	2.64383213593312e-09
7943760	23235	SIK2	rs2212520	11	0	34.85	3.56109561877947e-09
7943760	23235	SIK2	rs7128353	11	0	34.48	4.30653697581957e-09
7943760	23235	SIK2	rs10891288	11	0	33.9	5.80186999449001e-09
7943760	23235	SIK2	rs10789841	11	0	33.13	8.61984512658942e-09
7943760	23235	SIK2	rs4936661	11	0	32.89	9.75236327035978e-09
7943760	23235	SIK2	rs11213985	11	0	31.53	1.96382650780792e-08
7943760	23235	SIK2	rs567040	11	1.91938579654511e-05	30.68	3.04285337197449e-08
7943760	23235	SIK2	rs4936682	11	9.98890122086571e-05	23.95	9.88702923555984e-07
7943760	23235	SIK2	rs11823089	11	0.000168316831683168	22.94	1.67137415695063e-06
7943760	23235	SIK2	rs11602450	11	0.000330778539733764	20.82	5.04533345195297e-06
7943760	23235	SIK2	rs663763	11	0.00234138571807805	17.19	3.38212025328724e-05
7943760	23235	SIK2	rs542275	11	0.00234138571807805	17.19	3.38212025328724e-05
7943760	23235	SIK2	rs4938792	11	0.0026235446313066	16.95	3.83773198237051e-05
7943760	23235	SIK2	rs10502145	11	0.0248218724109362	12.07	0.000512397007356768
7943760	23235	SIK2	rs1529330	11	0.0335222570532915	11.42	0.000726576953246649
7943760	23235	SIK2	rs10891291	11	0.0456306254984619	10.76	0.00103717383123023
7997332	283927	NUDT7	rs17624394	16	0	37.71	8.20826953050033e-10
7997332	283927	NUDT7	rs3743756	16	1.74978127734033e-05	29.58	5.36557246173227e-08
7997332	283927	NUDT7	rs16946398	16	0.000404669260700389	20.51	5.93205261558505e-06
7997332	283927	NUDT7	rs1868468	16	0.00115550092194222	18.49	1.70798109419836e-05
7997332	283927	NUDT7	rs9931184	16	0.00800985595147839	14.5	0.000140159542629564
7997332	283927	NUDT7	rs11863999	16	0.0242465753424658	12.13	0.000496171199567146
7997332	283927	NUDT7	rs1609913	16	0.0489277753009362	10.6	0.00113087660052791
8163599	25861	DFNB31	rs2296262	9	0	37.58	8.77395178669914e-10
8163599	25861	DFNB31	rs998547	9	0	32.9	9.70232674883178e-09
8163599	25861	DFNB31	rs12551529	9	1.86219739292365e-05	30.29	3.72039055839873e-08
8163599	25861	DFNB31	rs1535960	9	1.66251039068994e-05	28.99	7.27528961039361e-08
8163599	25861	DFNB31	rs10513248	9	1.63800163800164e-05	28.74	8.27762368466596e-08
8163599	25861	DFNB31	rs4979418	9	1.52091254752852e-05	27.66	1.44622489253207e-07
8163599	25861	DFNB31	rs1000709	9	6.0790273556231e-05	24.98	5.79281053384705e-07
8163599	25861	DFNB31	rs1535962	9	6.03864734299517e-05	24.89	6.06964566003306e-07
8163599	25861	DFNB31	rs1123056	9	0.000101522842639594	24.18	8.77387068185622e-07
8163599	25861	DFNB31	rs10817635	9	0.000168316831683168	22.94	1.67137415695063e-06
8163599	25861	DFNB31	rs2181928	9	0.0466651573466154	10.71	0.00106558029187233
8053406	54884	RETSAT	rs10460587	2	0	37.52	9.04804269861409e-10
8053406	54884	RETSAT	rs9248	2	0	37.19	1.0716190068122e-09
8053406	54884	RETSAT	rs1053561	2	0	37.19	1.0716190068122e-09
8053406	54884	RETSAT	rs1053560	2	0	37.19	1.0716190068122e-09
8053406	54884	RETSAT	rs1061782	2	0	37.19	1.0716190068122e-09
8053406	54884	RETSAT	rs4832164	2	0	37.19	1.0716190068122e-09
8053406	54884	RETSAT	rs4459734	2	0	37.19	1.0716190068122e-09
8053406	54884	RETSAT	rs1554110	2	0	37.19	1.0716190068122e-09
8053406	54884	RETSAT	rs3184781	2	0	37.19	1.0716190068122e-09
8053406	54884	RETSAT	rs3184780	2	0	37.19	1.0716190068122e-09
8053406	54884	RETSAT	rs1044973	2	0	37.19	1.0716190068122e-09
8053406	54884	RETSAT	rs10460585	2	0.000103626943005181	24.36	7.9910838109184e-07
8053406	54884	RETSAT	rs6547611	2	0.000117021276595745	23.58	1.19826525761926e-06
8053406	54884	RETSAT	rs7428	2	0.000234782608695652	21.56	3.42929902599466e-06
8053406	54884	RETSAT	rs6886	2	0.000262510254306809	21.04	4.49794235142784e-06
8053406	54884	RETSAT	rs7340340	2	0.000364356435643564	20.67	5.45642391031791e-06
8053406	54884	RETSAT	rs1969260	2	0.000633750921149595	19.97	7.86667696348799e-06
8053406	54884	RETSAT	rs11674612	2	0.000662058930520189	19.81	8.55340117973118e-06
8053406	54884	RETSAT	rs3923229	2	0.00094988535866361	19.02	1.29355497254339e-05
8053406	54884	RETSAT	rs4832156	2	0.00114444788122487	18.53	1.67250959849752e-05
8053406	54884	RETSAT	rs11684231	2	0.00674511368169126	14.84	0.000117026897536333
8053406	54884	RETSAT	rs11684413	2	0.00674511368169126	14.84	0.000117026897536333
8053406	54884	RETSAT	rs12714139	2	0.0124448246364414	13.59	0.000227393629657518
8053406	54884	RETSAT	rs6747513	2	0.0186172314237958	12.71	0.000363705427761376
8053406	54884	RETSAT	rs908302	2	0.0186172314237958	12.71	0.000363705427761376
8053406	54884	RETSAT	rs4474882	2	0.0186172314237958	12.71	0.000363705427761376
8053406	54884	RETSAT	rs11682055	2	0.0270929765886288	11.88	0.000567399412997703
7893208	6133	RPL9	rs4975017	4	0	37.38	9.72139384874786e-10
7893208	6133	RPL9	rs10517522	4	0	36.3	1.69163864166797e-09
7893208	6133	RPL9	rs17618369	4	0	35.37	2.72654338902353e-09
7893208	6133	RPL9	rs1048140	4	0.00273100616016427	16.86	4.02407462156986e-05
7893208	6133	RPL9	rs11940694	4	0.00316982992358886	16.49	4.89073450926998e-05
7893208	6133	RPL9	rs13135439	4	0.0132875335120643	13.44	0.000246315621673815
7893208	6133	RPL9	rs13149518	4	0.0132875335120643	13.44	0.000246315621673815
7893208	6133	RPL9	rs6844176	4	0.0179652147144836	12.8	0.000346619351134667
7893208	6133	RPL9	rs13123782	4	0.029702249382395	11.68	0.000631755330930331
7893208	6133	RPL9	rs6823497	4	0.029702249382395	11.68	0.000631755330930331
7893208	6133	RPL9	rs6817264	4	0.0447073645630512	10.8	0.00101500094711307
7893208	6133	RPL9	rs936380	4	0.0464407932011331	10.72	0.00105983672290959
7893208	6133	RPL9	rs13129975	4	0.0472669897441677	10.68	0.00108300061168496
8152962	23639	LRRC6	rs11988034	8	0	37.36	9.82159853405905e-10
8152962	23639	LRRC6	rs1048490	8	0	37.36	9.82159853405905e-10
8152962	23639	LRRC6	rs10216529	8	0	37.36	9.82159853405905e-10
8152962	23639	LRRC6	rs3909640	8	0	35.72	2.27813194282754e-09
8152962	23639	LRRC6	rs2280871	8	0.00173913043478261	17.73	2.54579893079939e-05
8152962	23639	LRRC6	rs7841637	8	0.00309594460929772	16.53	4.78863967532245e-05
8152962	23639	LRRC6	rs10283307	8	0.00549881491057962	15.34	8.97949545107783e-05
8152962	23639	LRRC6	rs2739024	8	0.00676622859418558	14.83	0.000117649036627626
8152962	23639	LRRC6	rs11996730	8	0.0184763065671187	12.73	0.00035983654358314
8152962	23639	LRRC6	rs3843561	8	0.0439310504396113	10.85	0.000987957570074628
8152962	23639	LRRC6	rs11780202	8	0.0460336210813267	10.74	0.00104844334509817
8152962	23639	LRRC6	rs4736424	8	0.0460336210813267	10.74	0.00104844334509817
8152962	23639	LRRC6	rs3843562	8	0.0484759776536313	10.62	0.00111871047363289
8152962	23639	LRRC6	rs2052701	8	0.0484759776536313	10.62	0.00111871047363289
[truncated: 7,081 more rows]
