# Supplementary material for: Insight into Genotype-Phenotype Associations through eQTL Mapping in Multiple Cell Types in Health and Immune-Mediated Disease
Source: PLoS Genet. 2016 Mar 25;12(3):e1005908. doi: 10.1371/journal.pgen.1005908 (PMC4807835; doi:10.1371/journal.pgen.1005908)
Supplement: S1 Data — Compressed tarball containing a folder of eQTL summary statistics from each analysis. (GZ) [file pgen.1005908.s027.gz › S1_data/IBDonly_all_cis_max_n/IBDonly_maxn_README.txt]

This folder contains tab-delimited .txt files with results from cis eQTL mapping using IBD patients ONLY i.e. not combined analysis with the Healthy Volunteers. For each cell type we used all samples for whom we had expression data (sample sizes: CD4 T cell 79, CD8 T cell 67, monocyte 83, neutrophil 82, and B cell 60). PEER-adjusted expression data was used as the dependent variable. All significant (FDR<0.05) SNP-probeset associations are shown. 
